# Supplementary material for: Spatial and phenotypic heterogeneity of resident and monocyte-derived macrophages during inflammatory exacerbations leading to pulmonary fibrosis
Source: Front Immunol. 2024 Jul 19;15:1425466. doi: 10.3389/fimmu.2024.1425466 (PMC11294112; doi:10.3389/fimmu.2024.1425466)
Supplement: Supplementary file 2 [file Table_1.xlsx]

## Sheet: Decon - Segment annotation
segmentID	SlideName	ScanName	ROIName	Region Classification	SegmentName	CD68	AOIArea	AOINucleiCount	ROICoordinateX	ROICoordinateY	RawReads	AlignedReads	DeduplicatedReads	TrimmedReads	StitchedReads	SequencingSaturation	SequencingSetID	RX_Region	Region	Treatment	Tissue	LOT_Mouse_NGS_Whole_Transcriptome_Atlas_RNA_1_0	ROI_ID	Scan_ID	segmentDisplayName
a0ead7c7-5ff3-443e-9b59-71f7281b7056	111_113_WTA	111_113_WTA	001	Healthy	CD68	TRUE	5396.82	140	12411	21643	599719	573686	43633	597213	592682	92.3943	a01356:170:hcvttdmxy	Healthy_CD68	Healthy	Control	1	MWTA12002	1	111_113_WTA	111_113_WTA | 001 | CD68
d7a02b8c-c397-4162-b36f-9d3629766665	111_113_WTA	111_113_WTA	003	Healthy	CD68	TRUE	6711.29	133	18107	31029	684231	646489	56172	680750	674019	91.3112	a01356:170:hcvttdmxy	Healthy_CD68	Healthy	Control	1	MWTA12002	3	111_113_WTA	111_113_WTA | 003 | CD68
1e159e5c-91a6-4e04-915d-ffd8f268015d	111_113_WTA	111_113_WTA	013	Healthy	CD68	TRUE	6400.51	87	10681	11107	1106887	1066090	35909	1103510	1094909	96.6317	a01356:170:hcvttdmxy	Healthy_CD68	Healthy	Control	1	MWTA12002	13	111_113_WTA	111_113_WTA | 013 | CD68
7a5bf440-dcaf-4b32-8edc-5adf5b20e010	111_113_WTA	111_113_WTA	006	Peri-Injured	CD68	TRUE	8022.77	125	11287	45708	1518674	1436470	93567	1487685	1474848	93.4863	a01356:170:hcvttdmxy	Peri_Injured_CD68	Peri_Injured	Fibrosis	2	MWTA12002	6	111_113_WTA	111_113_WTA | 006 | CD68
6f6a6212-0e2a-40e4-9869-afca9b76c0f5	111_113_WTA	111_113_WTA	009	Peri-Injured	CD68	TRUE	3167.01	45	23039	59647	457102	439949	21955	455384	451582	95.0096	a01356:170:hcvttdmxy	Peri_Injured_CD68	Peri_Injured	Fibrosis	2	MWTA12002	9	111_113_WTA	111_113_WTA | 009 | CD68
4afe69df-b752-49dd-ab6b-725d55d28548	111_113_WTA	111_113_WTA	010	Peri-Injured	CD68	TRUE	8388.56	130	10841	38793	2198151	2116519	89506	2187337	2173569	95.7711	a01356:170:hcvttdmxy	Peri_Injured_CD68	Peri_Injured	Fibrosis	2	MWTA12002	10	111_113_WTA	111_113_WTA | 010 | CD68
0a04e060-b279-4f83-b677-3cf53dfce468	111_113_WTA	111_113_WTA	012	Peri-Injured	CD68	TRUE	3594.58	72	14560	52835	762581	734125	33021	760368	755247	95.502	a01356:170:hcvttdmxy	Peri_Injured_CD68	Peri_Injured	Fibrosis	2	MWTA12002	12	111_113_WTA	111_113_WTA | 012 | CD68
d52e359d-b314-4e19-87e2-bc214d7969ca	111_113_WTA	111_113_WTA	004	Injured	CD68	TRUE	12514.5	164	22735	39586	1200775	1154875	74049	1197430	1188389	93.5881	a01356:170:hcvttdmxy	Injured_CD68	Injured	Fibrosis	1	MWTA12002	4	111_113_WTA	111_113_WTA | 004 | CD68
d54dfdca-1973-43a3-ae33-c7d041ad8704	111_113_WTA	111_113_WTA	005	Injured	CD68	TRUE	20896.7	201	13602	42363	1941872	1867906	119493	1933672	1920006	93.6028	a01356:170:hcvttdmxy	Injured_CD68	Injured	Fibrosis	2	MWTA12002	5	111_113_WTA	111_113_WTA | 005 | CD68
1915291c-b0fb-445d-a24c-93917b54c0b0	111_113_WTA	111_113_WTA	007	Injured	CD68	TRUE	9981.26	147	20153	47846	1131951	1067231	74139	1125887	1114937	93.0531	a01356:170:hcvttdmxy	Injured_CD68	Injured	Fibrosis	2	MWTA12002	7	111_113_WTA	111_113_WTA | 007 | CD68
573185ec-f420-43ce-ac38-9ef74f414976	111_113_WTA	111_113_WTA	008	Injured	CD68	TRUE	8715.53	133	24919	41980	1580896	1526583	71786	1576208	1566545	95.2976	a01356:170:hcvttdmxy	Injured_CD68	Injured	Fibrosis	2	MWTA12002	8	111_113_WTA	111_113_WTA | 008 | CD68
011c935a-b9ea-4ed0-a40e-45038499d71a	111_113_WTA	111_113_WTA	011	Injured	CD68	TRUE	12931.7	123	22744	36797	2112559	2002493	84152	2073106	2057750	95.7976	a01356:170:hcvttdmxy	Injured_CD68	Injured	Fibrosis	2	MWTA12002	11	111_113_WTA	111_113_WTA | 011 | CD68

## Sheet: Decon - Abundance scores
	111_113_WTA | 001 - healthy | CD68	111_113_WTA | 003 - - healthy | CD68	111_113_WTA | 013 - healthy | CD68	111_113_WTA | 006 - periinjured | CD68	111_113_WTA | 009 - periinjured | CD68	111_113_WTA | 010 - periinjured | CD68	111_113_WTA | 012 - periinjured | CD68	111_113_WTA | 004 - injured | CD68	111_113_WTA | 005 - injured | CD68	111_113_WTA | 007 - injured | CD68	111_113_WTA | 008 - injured | CD68	111_113_WTA | 011 - injured | CD68
Alveolar.bipotent.progenitor	0	0	0	0	0	0	0	0	0	0	0	0
Alveolar.macrophage.Ear2.high	0.246846	1.01388	0.91649	8.27502	2.32755	7.89915	3.13766	0.495016	2.53457	0	0	4.29262
Alveolar.macrophage.Pclaf.high	0.575472	0.900669	0.593087	1.06021	0	1.68934	0.663391	1.11784	1.57094	1.36301	1.38332	1.35098
AT1.cell	1.02929	1.35084	1.50567	2.20618	0.718852	0.082266	0.850214	0.338279	1.21027	0.917366	1.25983	0.760591
AT2.cell	0.950813	0.0135011	0.331307	0	0	0	0	0	0	0	0	0
B.cell	0.776541	0.209903	0	0.607363	0	0.50778	0	2.12854	0.842808	1.56702	2.17507	1.76525
Basophil	0	0	0	0	0	0	0	0	0	0	0.00466683	0
Ciliated.cell	0.341177	0.501681	0.0787336	0.875304	0	0.943052	0	1.67111	2.51756	1.70345	1.65789	1.69941
Clara.cell	0	0	0	0	0	0	0	0	0	0.0252357	0	0.0194595
Dendritic.cell.Gngt2.high	0.280826	0	0.189754	0.544713	0	0.171097	0.209218	0	0	0	0	0
Dendritic.cell.H2.M2.high	0	0.000135143	0.00594051	0	0	0.0659846	0	0.0781968	0.228829	0.112649	0.01251	0.0344547
Dendritic.cell.Mgl2.high	0	0	0	0	0	0	0	0	0	0	0	0
Dendritic.cell.Tubb5.high	0.0254192	0.037136	0.0209697	0.0965745	0	0.117375	0.0253688	0.0782954	0.220861	0.126006	0.104482	0.28507
Dendritic.cell.Naaa.high	0.358641	0.655696	0	0	0	0	0	0	0	0	0	0
Endothelial.cell.Kdr.high	1.82358	1.68143	1.36232	1.22272	0.555734	0.793416	0.525572	0.99995	1.9977	1.51272	1.17849	1.69181
Endothelial.cell.Tmem100.high	2.02554	2.27288	1.97512	2.18522	0.22084	1.2186	0.667181	1.88291	2.40179	1.81506	1.58023	1.59347
Endothelial.cell.Vwf.high	0	0	0	0.012154	0	0	0	0	0.0986815	0	0	0
Eosinophil	0	0	0	0	0	0	0	0	0	0	0	0
IgA.producing.B.cell	0	0	0	0	0	0	0	0	0	0	0	0
Interstitial.macrophage	0.282233	0.308024	0.12946	2.25757	1.04973	2.67298	1.30606	0.887725	1.75105	1.24955	0.722853	1.61986
Monocyte.progenitor	0	0.0044842	0	0.0151491	0	0.0155514	0.00223797	0.0154257	0.109859	0.144677	0.173459	0.0834703
Neutrophil	0	0	0	0	0.0158762	0	0	0	0	0	0	0
NK.cell	0	0	0	0	0	0	0	0.0348687	0.718472	0	0.0943333	0.066784
Nuocyte	0.365528	1.03224	0.882385	0.257834	0	1.09667	0	1.46828	2.11129	1.36157	1.86239	1.71728
Plasmacytoid.dendritic.cell	0	0	0	0	0.0227968	0	0.0886092	0	0	0	0	0
Stromal.cell.Acta2.high	0	0	0.201035	0.638145	0	0.382841	0.356116	0.402858	0.700862	0.26322	0.484063	0.356525
Stromal.cell.Dcn.high	0	0	0	0	0	0.643753	0	0	0.0823327	0.09632	0	0
Stromal.cell.Inmt.high	0.989766	1.5837	0.897488	2.20855	0.754594	1.94979	0.991273	0.820394	1.67517	1.73187	1.51551	0.857575
T.cell.Cd8b1.high	0	0	0	0	0	0	0	0	0	0	0	0

## Sheet: Decon - Scaled abundance scores
	111_113_WTA | 001 - healthy | CD68	111_113_WTA | 003 - - healthy | CD68	111_113_WTA | 013 - healthy | CD68	111_113_WTA | 006 - periinjured | CD68	111_113_WTA | 009 - periinjured | CD68	111_113_WTA | 010 - periinjured | CD68	111_113_WTA | 012 - periinjured | CD68	111_113_WTA | 004 - injured | CD68	111_113_WTA | 005 - injured | CD68	111_113_WTA | 007 - injured | CD68	111_113_WTA | 008 - injured | CD68	111_113_WTA | 011 - injured | CD68
Alveolar.bipotent.progenitor	0	0	0	0	0	0	0	0	0	0	0	0
Alveolar.macrophage.Ear2.high	0.0298303	0.122522	0.110754	1	0.281274	0.954577	0.379173	0.0598205	0.306291	0	0	0.518744
Alveolar.macrophage.Pclaf.high	0.340649	0.533148	0.351076	0.627589	0	1	0.392692	0.661703	0.929916	0.806831	0.81885	0.799708
AT1.cell	0.466548	0.6123	0.68248	1	0.325836	0.0372889	0.385378	0.153332	0.548584	0.415817	0.571045	0.344755
AT2.cell	1	0.0141995	0.348446	0	0	0	0	0	0	0	0	0
B.cell	0.357019	0.0965038	0	0.279238	0	0.233454	0	0.978608	0.387486	0.720447	1	0.811583
Basophil	0	0	0	0	0	0	0	0	0	0	1	0
Ciliated.cell	0.135519	0.199273	0.0312738	0.347679	0	0.37459	0	0.663783	1	0.676628	0.65853	0.675022
Clara.cell	0	0	0	0	0	0	0	0	0	1	0	0.771113
Dendritic.cell.Gngt2.high	0.515547	0	0.348356	1	0	0.314104	0.384088	0	0	0	0	0
Dendritic.cell.H2.M2.high	0	0.000590584	0.0259605	0	0	0.288358	0	0.341726	1	0.492287	0.0546697	0.150569
Dendritic.cell.Mgl2.high	0	0	0	0	0	0	0	0	0	0	0	0
Dendritic.cell.Tubb5.high	0.0891682	0.130269	0.0735595	0.338774	0	0.411739	0.0889914	0.274653	0.774758	0.442018	0.366513	1
Dendritic.cell.Naaa.high	0.546962	1	0	0	0	0	0	0	0	0	0	0
Endothelial.cell.Kdr.high	0.912839	0.841683	0.681944	0.612064	0.278187	0.397164	0.263088	0.50055	1	0.757229	0.58992	0.846876
Endothelial.cell.Tmem100.high	0.843344	0.946325	0.822353	0.909829	0.0919479	0.507371	0.277785	0.783962	1	0.75571	0.657936	0.663451
Endothelial.cell.Vwf.high	0	0	0	0.123164	0	0	0	0	1	0	0	0
Eosinophil	0	0	0	0	0	0	0	0	0	0	0	0
IgA.producing.B.cell	0	0	0	0	0	0	0	0	0	0	0	0
Interstitial.macrophage	0.105587	0.115236	0.0484328	0.84459	0.392721	1	0.488618	0.332111	0.655095	0.467476	0.27043	0.606015
Monocyte.progenitor	0	0.0258517	0	0.0873357	0	0.0896549	0.012902	0.0889303	0.633346	0.834073	1	0.481212
Neutrophil	0	0	0	0	1	0	0	0	0	0	0	0
NK.cell	0	0	0	0	0	0	0	0.0485318	1	0	0.131297	0.0929527
Nuocyte	0.17313	0.488914	0.417936	0.122121	0	0.519429	0	0.695442	1	0.6449	0.882111	0.813376
Plasmacytoid.dendritic.cell	0	0	0	0	0.257274	0	1	0	0	0	0	0
Stromal.cell.Acta2.high	0	0	0.28684	0.910514	0	0.546244	0.508112	0.574804	1	0.375567	0.690668	0.508695
Stromal.cell.Dcn.high	0	0	0	0	0	1	0	0	0.127895	0.149622	0	0
Stromal.cell.Inmt.high	0.448151	0.717075	0.406369	1	0.341669	0.882837	0.448834	0.371462	0.758493	0.784167	0.686199	0.388298
T.cell.Cd8b1.high	0	0	0	0	0	0	0	0	0	0	0	0

## Sheet: Decon - Proportions
	111_113_WTA | 001 - healthy | CD68	111_113_WTA | 003 - - healthy | CD68	111_113_WTA | 013 - healthy | CD68	111_113_WTA | 006 - periinjured | CD68	111_113_WTA | 009 - periinjured | CD68	111_113_WTA | 010 - periinjured | CD68	111_113_WTA | 012 - periinjured | CD68	111_113_WTA | 004 - injured | CD68	111_113_WTA | 005 - injured | CD68	111_113_WTA | 007 - injured | CD68	111_113_WTA | 008 - injured | CD68	111_113_WTA | 011 - injured | CD68
Alveolar.bipotent.progenitor	0	0	0	0	0	0	0	0	0	0	0	0
Alveolar.macrophage.Ear2.high	0.024509	0.0876585	0.100827	0.368389	0.410794	0.390088	0.355627	0.0398573	0.122012	0	0	0.235928
Alveolar.macrophage.Pclaf.high	0.0571377	0.0778708	0.0652478	0.0471987	0	0.0834257	0.0751896	0.0900056	0.0756241	0.0974294	0.0973544	0.0742517
AT1.cell	0.102196	0.116792	0.165645	0.0982152	0.126872	0.00406259	0.0963644	0.0272373	0.0582617	0.0655742	0.0886636	0.0418031
AT2.cell	0.0944047	0.00116729	0.0364484	0	0	0	0	0	0	0	0	0
B.cell	0.0771015	0.0181479	0	0.0270387	0	0.025076	0	0.171384	0.0405722	0.112012	0.153076	0.0970205
Basophil	0	0	0	0	0	0	0	0	0	0	0.00032844	0
Ciliated.cell	0.0338749	0.0433747	0.00866179	0.038967	0	0.0465713	0	0.134553	0.121193	0.121764	0.116678	0.0934017
Clara.cell	0	0	0	0	0	0	0	0	0	0.00180387	0	0.00106952
Dendritic.cell.Gngt2.high	0.0278827	0	0.0208756	0.0242497	0	0.00844937	0.023713	0	0	0	0	0
Dendritic.cell.H2.M2.high	0	1.16843e-05	0.000653538	0	0	0.00325856	0	0.00629619	0.0110157	0.00805229	0.000880423	0.00189367
Dendritic.cell.Mgl2.high	0	0	0	0	0	0	0	0	0	0	0	0
Dendritic.cell.Tubb5.high	0.00252383	0.00321074	0.00230695	0.00429932	0	0.00579638	0.00287534	0.00630413	0.0106321	0.00900704	0.00735319	0.0156679
Dendritic.cell.Naaa.high	0.0356089	0.0566908	0	0	0	0	0	0	0	0	0	0
Endothelial.cell.Kdr.high	0.18106	0.145375	0.149874	0.0544334	0.0980827	0.0391817	0.059569	0.0805132	0.0961679	0.108131	0.0829389	0.092984
Endothelial.cell.Tmem100.high	0.201112	0.19651	0.217291	0.0972821	0.0389765	0.0601788	0.0756192	0.151607	0.115621	0.129742	0.111212	0.0875794
Endothelial.cell.Vwf.high	0	0	0	0.000541076	0	0	0	0	0.00475046	0	0	0
Eosinophil	0	0	0	0	0	0	0	0	0	0	0	0
IgA.producing.B.cell	0	0	0	0	0	0	0	0	0	0	0	0
Interstitial.macrophage	0.0280224	0.0266314	0.0142424	0.100503	0.18527	0.132001	0.148031	0.0714772	0.0842944	0.0893193	0.0508726	0.0890298
Monocyte.progenitor	0	0.000387698	0	0.000674412	0	0.000767985	0.000253654	0.00124204	0.00528855	0.0103417	0.0122076	0.00458764
Neutrophil	0	0	0	0	0.00280202	0	0	0	0	0	0	0
NK.cell	0	0	0	0	0	0	0	0.00280753	0.0345867	0	0.00663895	0.00367054
Nuocyte	0.0362927	0.0892463	0.0970745	0.0114783	0	0.0541574	0	0.118222	0.101636	0.0973266	0.131071	0.0943838
Plasmacytoid.dendritic.cell	0	0	0	0	0.00402346	0	0.0100431	0	0	0	0	0
Stromal.cell.Acta2.high	0	0	0.0221167	0.0284091	0	0.0189061	0.0403627	0.032437	0.033739	0.0188152	0.0340671	0.0195951
Stromal.cell.Dcn.high	0	0	0	0	0	0.0317909	0	0	0.00396343	0.00688504	0	0
Stromal.cell.Inmt.high	0.0982722	0.136925	0.0987361	0.0983208	0.13318	0.0962877	0.112352	0.0660558	0.0806414	0.123796	0.106658	0.0471335
T.cell.Cd8b1.high	0	0	0	0	0	0	0	0	0	0	0	0

## Sheet: PcaPlot
PC	PoV
PC1	0.283784
PC2	0.205968
PC3	0.183396
PC4	0.166521
PC5	0.16033
Scan	Slide	ROI	Segment	PC1	PC2	PC3	PC4	PC5
111_113_WTA	111_113_WTA	001	CD68	19.4452	-36.06481	-65.38127	-0.5702	60.047
111_113_WTA	111_113_WTA	003	CD68	16.23478	-20.08559	-35.52978	2.72903	-25.73174
111_113_WTA	111_113_WTA	004	CD68	-36.53746	-5.45241	-21.84339	40.32864	-36.56057
111_113_WTA	111_113_WTA	005	CD68	-31.88755	23.99065	19.33692	21.15021	20.22748
111_113_WTA	111_113_WTA	006	CD68	55.65713	29.07746	19.5083	-8.56268	21.53094
111_113_WTA	111_113_WTA	007	CD68	-26.80328	-1.77964	-15.99176	23.06102	-20.80624
111_113_WTA	111_113_WTA	008	CD68	-79.30417	15.53457	-0.96994	-71.3909	11.10828
111_113_WTA	111_113_WTA	009	CD68	4.48834	14.36219	9.31066	-6.54726	0.02564
111_113_WTA	111_113_WTA	010	CD68	50.413	30.85106	15.91567	3.16542	10.47744
111_113_WTA	111_113_WTA	011	CD68	-20.47214	30.75761	22.20281	37.72245	12.4298
111_113_WTA	111_113_WTA	012	CD68	47.0783	6.74154	-8.91072	-38.35126	-55.0912
111_113_WTA	111_113_WTA	013	CD68	1.68785	-87.93262	62.35249	-2.73448	2.34318

## Sheet: REACOTME - Healthy vs Inj
Reactome pathway ID	Pathway description	Pathway size	Pathway coverage (%)	Enrichment score	Normalized enrichment score	pValue	Adjusted pValue	Targets
R-MMU-381753	Olfactory Signaling Pathway	53	33.96%	0.467648	1.93174	0.00551217	0.0807087	Olfr15,Olfr263,Olfr1016,Olfr1042,Olfr412,Olfr745,Olfr1512,Olfr96,Olfr307,Olfr308,Olfr273,Olfr376,Olfr354,Olfr1044,Olfr979,Olfr723,Gnb1,Olfr684
R-MMU-1474228	Degradation of the extracellular matrix	119	53.78%	0.292457	1.84216	0.00686197	0.0842366	Klk1b16,Klk1b21,Klk1b26,Lamb3,Cma1,Ctrb1,Mmp12,Mmp11,Mmp13,Mmp14,Mmp15,Mmp2,Mmp24,Mmp3,Mmp8,Mmp9,Elane,Capn15,Nid1,Furin,Spp1,Col5a3,Timp1,Scube3,Capn11,Optc,Spock3,Mmp19,Mmp25,Adam10,Adam15,Adam8,Acan,Bmp1,Bsg,Capn2,Capns1,Capn5,Cd44,Cdh1,Col12a1,Col13a1,Col3a1,Col4a1,Col4a2,Col4a3,Col5a1,Col5a2,Col6a1,Col6a2,Col1a1,Col1a2,Ctsb,Ctsd,Ctsk,Ctsl,Ctss,Dcn,Eln,Fbn1,Fn1,Mmp20,Hspg2,Scube1
R-MMU-381426	Regulation of Insulin-like Growth Factor (IGF) transport and uptake by Insulin-like Growth Factor Binding Proteins (IGFBPs)	120	60.00%	0.277039	1.79803	0.0071933	0.0868073	Ktn1,Lamb1,Lamb2,Lgals1,Matn3,Men1,Mfge8,Bpifb2,Fgg,Pnpla2,Shisa5,Fstl3,Nucb1,P4hb,Penk,Prkcsh,Proc,Eva1a,Ckap4,Scg3,Apol11a,Spp1,Timp1,Hsp90b1,Trf,Qsox1,Wfs1,Pdia6,Ltbp1,Msln,Mgat4a,Golm1,Mbtps1,Mxra8,Spp2,Apol7a,Apol7c,Mia3,Adam10,Amelx,Aplp2,Apoa1,Apoa2,Apoe,App,Serpinc1,Notum,C3,C4b,Calu,Cp,Cst3,Igfbp7,Sparcl1,Meltf,Fbn1,Dnajc3,Fn1,Fstl1,Gas6,Gpc3,Serpind1,Fam20c,Sdc2,Apol10a,Igf1,Igfbp1,Ccn1…
R-MMU-373076	Class A/1 (Rhodopsin-like receptors)	298	50.67%	0.227881	1.78174	0.00455362	0.0720485	Lhcgr,Cxcl16,Anxa1,Ltb4r1,Mc3r,Prlh,Prok2,Hcrtr1,Ece1,Lpar6,Nmbr,Kiss1,Npy1r,Npy2r,Oprd1,Oxt,P2ry2,Sucnr1,Penk,Taar3,Ccl21a,Pomc,Ppy,Psap,Ptafr,Ptger1,Ptger2,Ptger4,Nps,Ffar2,Ffar3,Rrh,Ccl12,Ccl17,Ccl20,Ccl22,Ccl27a,Ccl4,Ccl5,Ccl6,Ccl9,Cx3cl1,Cxcl12,P2ry6,Sstr2,Sstr3,Sstr4,Sstr5,Uts2r,Rxfp1,Gphb5,Tacr1,Tacr2,Tacr3,Lpar5,Ccrl2,P2ry12,Npff,Npffr2,Cxcl13,Nmu,Aplnr,Insl5,Gpr132,Pf4,Ccl19,Ccl28,Gpr4,N…
R-MMU-1592389	Activation of Matrix Metalloproteinases	39	51.28%	0.410425	1.75755	0.0166718	0.146233	Klk1b16,Klk1b21,Klk1b26,Cma1,Ctrb1,Mmp11,Mmp13,Mmp14,Mmp15,Mmp2,Mmp24,Mmp3,Mmp8,Mmp9,Elane,Furin,Timp1,Spock3,Mmp25,Ctsk
R-MMU-8956319	Nucleotide catabolism	35	65.71%	0.388748	1.75546	0.0194815	0.161289	Itpa,Nudt18,Nudt15,Nudt1,Nt5c,Entpd3,Pnp,Upb1,Nt5m,Xdh,Samhd1,Nt5e,Nudt9,Nt5c3,Nudt16,Nt5c2,Entpd7,Entpd1,Entpd2,Entpd6,Entpd5,Gda,Dpys
R-MMU-140877	Formation of Fibrin Clot (Clotting Cascade)	36	61.11%	0.386083	1.71834	0.0227581	0.184134	Fgg,Proc,Pros1,Prtn3,Cd177,Serpine2,Tfpi,Thbd,Vwf,Prcp,Pf4,F13a1,F12,F11,Serpinc1,Serping1,F10,F2,F2r,F3,F7,Serpind1
R-MMU-8957275	Post-translational protein phosphorylation	114	60.53%	0.266382	1.70948	0.0146982	0.136817	Ktn1,Lamb1,Lamb2,Lgals1,Matn3,Men1,Mfge8,Bpifb2,Fgg,Pnpla2,Shisa5,Fstl3,Nucb1,P4hb,Penk,Prkcsh,Proc,Eva1a,Ckap4,Scg3,Apol11a,Spp1,Timp1,Hsp90b1,Trf,Qsox1,Wfs1,Pdia6,Ltbp1,Msln,Mgat4a,Golm1,Mbtps1,Mxra8,Spp2,Apol7a,Apol7c,Mia3,Adam10,Amelx,Aplp2,Apoa1,Apoa2,Apoe,App,Serpinc1,Notum,C3,C4b,Calu,Cp,Cst3,Igfbp7,Sparcl1,Meltf,Fbn1,Dnajc3,Fn1,Fstl1,Gas6,Gpc3,Serpind1,Fam20c,Sdc2,Apol10a,Igfbp1,Ccn1,Igfb…
R-MMU-500792	GPCR ligand binding	381	48.56%	0.209343	1.70184	0.00592679	0.0807087	Lhcgr,Gng11,Cxcl16,Anxa1,Ltb4r1,Mc3r,Prlh,Prok2,Hcrtr1,Ece1,Lpar6,Nmbr,Kiss1,Npy1r,Npy2r,Oprd1,Oxt,P2ry2,Sucnr1,Penk,Taar3,Ccl21a,Pomc,Ramp1,Ppy,Psap,Ptafr,Ptger1,Ptger2,Ptger4,Pth1r,Nps,Ffar2,Ffar3,Rrh,Ccl12,Ccl17,Ccl20,Ccl22,Ccl27a,Ccl4,Ccl5,Ccl6,Ccl9,Cx3cl1,Cxcl12,P2ry6,Sstr2,Sstr3,Sstr4,Sstr5,Uts2r,Rxfp1,Gphb5,Tacr1,Tacr2,Tacr3,Lpar5,Ccrl2,Gabbr1,Ramp2,P2ry12,Calcrl,Npff,Ucn,Npffr2,Grm4,Cxcl1…
R-MMU-9709957	Sensory Perception	162	43.21%	0.249147	1.60373	0.0277778	0.208187	Itpr3,Rdh10,Lpl,Lrp1,Rdh11,Myo7a,Nmt1,Olfr15,Olfr263,Pde6g,Gpihbp1,Rbp1,Rbp4,Dhrs3,Sag,Scnn1a,Scnn1g,Stra6,Sdc3,Sdc4,Cngb1,Apom,Metap2,Tas2r108,Rdh1,Lrp12,Metap1,Tas2r138,Tas2r140,Apoa1,Apoa2,Apoa4,Apoc2,Apoc3,Apoe,Akr1b7,Tas1r1,Dhrs9,Olfr1016,Olfr1042,Calm1,Calm2,Calm3,Olfr412,Olfr745,Olfr1512,Olfr96,Olfr307,Olfr308,Olfr273,Olfr376,Olfr354,Olfr1044,Olfr979,Olfr723,Fnta,Gnat1,Gnb1,Gpc1,Gpc3,Gpc4,…
R-MMU-69242	S Phase	141	83.69%	0.215424	1.59756	0.0240432	0.188118	Dna2,Lig1,Psmb9,Psmb8,Anapc11,Mcm3,Mcm2,Mcm4,Mcm5,Mcm6,Mcm7,Anapc1,Anapc2,Psmd6,Cdc26,Psmd7,Mcm8,Ccnh,Pole4,Psmd12,Psmd5,Psmc6,Psmd9,Cdt1,Orc3,Pcna,Cdca5,Pds5b,Pola1,Pold1,Pold2,Prim1,Prim2,Rpa3,Rpa1,Psma2,Psma3,Psmb1,Psmb10,Psmb4,Psmb5,Psmb6,Psmb7,Psmc1,Psmc2,Psmc3,Psmc5,Psmd4,Psme1,Psme2,Psme3,Rad21,Anapc4,Rb1,Rfc2,Anapc10,Psmd11,Anapc16,Ptk6,Pold4,Psmd10,Cdc27,Cdc16,Stag1,Stag2,Psmd1,Cks1b,Skp…
R-MMU-1296072	Voltage gated Potassium channels	42	35.71%	0.407957	1.5781	0.049373	0.297912	Kcna2,Kcna3,Kcna5,Kcnab2,Kcnc3,Kcnh1,Kcnh2,Kcns2,Kcnb2,Kcng4,Kcnh4,Kcns3,Kcng2,Kcnq4,Kcnh8
R-MMU-71291	Metabolism of amino acids and derivatives	248	61.69%	0.200626	1.57352	0.0240143	0.188118	Mpst,Psmb9,Psmb8,Pycrl,Slc3a2,Psmd6,Asrgl1,Serinc4,Psmd7,Acadsb,Serinc2,Acad8,Psmd12,Psmd5,Psmc6,Gatm,Duox2,Psmd9,Carnmt1,Oat,Oaz1,Oaz2,Odc1,Ogdh,Slc44a1,Pdha1,Nmral1,Sds,Mri1,Pdhb,Prodh,Psma2,Psma3,Psmb1,Psmb10,Psmb4,Psmb5,Psmb6,Psmb7,Psmc1,Psmc2,Psmc3,Psmc5,Psmd4,Psme1,Psme2,Psme3,Pycr2,Psmd11,Sat1,Slc7a5,Folh1,Psmd10,Sephs2,Slc6a8,Psmd1,Kyat1,Ndufab1,Azin1,Psme4,Kynu,Tat,Psmd2,Serinc5,Slc36a4,…
R-MMU-2559586	DNA Damage/Telomere Stress Induced Senescence	79	37.97%	0.316819	1.56949	0.0516411	0.305793	Mre11a,H2ab2,H1f2,H4c17,H2az1,H2aj,Rb1,Cabin1,Acd,H1f5,H4c11,H2ac10,H2bc11,H2bc3,H2bc21,Terf2ip,Ep400,Nbn,Ccna1,Ccne1,Ccne2,Cdkn1a,Cdkn1b,H1f0,H4c14,H2ac18,H2ax,Hmga1,Hmga2,Kat5
R-MMU-5685942	HDR through Homologous Recombination (HRR)	57	57.89%	0.304526	1.55694	0.0510885	0.305673	Rad51c,Dna2,Mre11a,Pole4,Pcna,Pold1,Pold2,Rpa3,Rpa1,Rad51b,Rad9a,Rfc2,Slx4,Pold4,Uba52,Ubb,Wrn,Atrip,Eme1,Rfc5,Rfc4,Brip1,Slx1b,Polk,Nbn,Rmi2,Spidr,Chek1,Gen1,Rps27a,Eme2,Polh,Kat5
R-MMU-8964043	Plasma lipoprotein clearance	29	72.41%	0.351822	1.53462	0.0626422	0.338403	Ldlr,Lipa,Npc1,Cltc,Npc2,Ap2s1,Soat1,Scarb1,Mylip,Nr1h3,Nr1h2,Ap2b1,Apobr,Nceh1,Soat2,Ap2a2,Ap2m1,Apoa1,Apoc1,Apoe,Hdlbp
R-MMU-196854	Metabolism of vitamins and cofactors	165	66.67%	0.208183	1.51877	0.0422046	0.275685	Lpl,Lrp1,Coq3,Abcc1,Rdh11,Naxe,Pccb,Mthfd2,Mthfr,Mmut,Mmachc,Nfs1,Nnmt,Nos3,Slc25a19,Parp6,Qprt,Aasdhppt,Enpp1,Slc19a2,Slc5a6,Ptgis,Ptgs2,Lmbrd1,Pts,Gpihbp1,Abcd4,Mocos,Nadk2,Pdxk,Slc5a8,Rbp1,Rbp4,Parp8,Slc52a2,Naxd,Mocs3,Nmrk2,Vkorc1l1,Slc19a1,Slc23a1,Slc52a3,Slc25a32,Sdc3,Sdc4,Tcn2,Slc23a2,Rfk,Pnpo,Pdss2,Vnn1,Coq2,Gphn,Mccc1,Parp14,Apom,Pdss1,Pdzd11,Pank4,Nt5e,Mocs1,Slc25a16,Ppcs,Mthfd1l,Nmnat3…
R-MMU-8854214	TBC/RABGAPs	32	75.00%	0.331104	1.51814	0.065422	0.34504	Rab8a,Tbc1d15,Map1lc3b,Tbc1d14,Tbc1d10b,Rab11b,Rab33a,Rab33b,Rab6a,Rab7,Tbc1d17,Rab11a,Tbc1d2,Tbc1d10a,Rab8b,Optn,Gabarap,Tbc1d10c,Tbc1d16,Tbc1d24,Gabarapl2,Arf6,Rab35,Rab7b
R-MMU-389661	Glyoxylate metabolism and glycine degradation	29	51.72%	0.390344	1.50997	0.0689655	0.355822	Ogdh,Pdha1,Pdhb,Ndufab1,Dlat,Amt,Pdhx,Bckdhb,Dhtkd1,Dbt,Dld,Dlst,Lias,Got2,Aldh4a1
R-MMU-69656	Cyclin A:Cdk2-associated events at S phase entry	71	88.73%	0.238229	1.49312	0.0612353	0.337981	Psmb9,Psmb8,Psmd6,Psmd7,Ccnh,Psmd12,Psmd5,Psmc6,Psmd9,Psma2,Psma3,Psmb1,Psmb10,Psmb4,Psmb5,Psmb6,Psmb7,Psmc1,Psmc2,Psmc3,Psmc5,Psmd4,Psme1,Psme2,Psme3,Rb1,Psmd11,Ptk6,Psmd10,Psmd1,Cks1b,Skp1,Psmd2,Psmd3,Uba52,Ubb,Fzr1,Akt3,Psmc4,Psmd13,Psmd8,Psmd14,Psma1,Psma4,Psma5,Psma6,Psma7,Psmb2,Psmb3,Akt1,Akt2,Ccna1,Ccnd1,Ccne1,Ccne2,Cdc25a,Cdk4,Cdk7,Cdkn1a,Cdkn1b,Rps27a,Cables1,Psmf1
R-MMU-2029482	Regulation of actin dynamics for phagocytic cup formation	57	84.21%	0.258628	1.49201	0.0696738	0.356096	Fcgr4,Limk1,Actr2,Abi2,Myh9,Myo1c,Myo5a,Nck1,Nf2,Nckap1,Arpc5,Arpc4,Rac1,Dock1,Brk1,Cyfip1,Syk,Vav1,Arpc3,Arpc1a,Nckap1l,Wasl,Actr3,Elmo2,Elmo1,Baiap2,Mapk1,Mapk3,Arpc2,Abi1,Cyfip2,Abl1,Actb,Actg1,Arpc1b,Btk,Cd3g,Cd247,Cdc42,Crk,Wasf2,Ptk2,Fcgr1,Fcgr2b,Grb2,Nckipsd,Hsp90ab1,Hsp90aa1
R-MMU-76061	RNA Polymerase III Transcription Initiation From Type 1 Promoter	26	73.08%	0.353562	1.48767	0.0817514	0.375529	Polr2h,Gtf3c3,Polr2e,Polr2l,Polr2k,Polr3k,Polr3d,Polr3g,Polr1c,Polr2f,Polr3gl,Gtf3c1,Polr3f,Polr3b,Gtf3c2,Gtf3c4,Polr3c,Polr3e,Crcp
R-MMU-76066	RNA Polymerase III Transcription Initiation From Type 2 Promoter	25	76.00%	0.353562	1.48767	0.0817514	0.375529	Polr2h,Gtf3c3,Polr2e,Polr2l,Polr2k,Polr3k,Polr3d,Polr3g,Polr1c,Polr2f,Polr3gl,Gtf3c1,Polr3f,Polr3b,Gtf3c2,Gtf3c4,Polr3c,Polr3e,Crcp
R-MMU-5693567	HDR through Homologous Recombination (HRR) or Single Strand Annealing (SSA)	111	51.35%	0.242389	1.47275	0.0700189	0.356096	Rad51c,Dna2,Mre11a,Pole4,Sirt6,H4c17,Pcna,Pold1,Pold2,Rpa3,Babam1,Rpa1,Rad51b,Rad9a,Rfc2,Slx4,Pold4,Rnf168,Ube2v2,Timeless,Uba52,Ubb,Ube2i,Sumo1,Wrn,Atrip,Eme1,Rfc5,Sumo2,Ppp4c,Clspn,H4c11,H2bc11,H2bc3,H2bc21,Rfc4,Brip1,Rnf8,Nsd2,Babam2,Pias4,Slx1b,Polk,Nbn,Rmi2,Spidr,Abl1,Ccna1,Chek1,Gen1,Rps27a,Eme2,Brcc3,H4c14,H2ax,Polh,Kat5
R-MMU-5419276	Mitochondrial translation termination	85	81.18%	0.227493	1.45992	0.0709974	0.357181	Mrpl54,Aurkaip1,Chchd1,Mrpl4,Mrpl35,Mrps28,Mrps16,Mrps17,Mrps26,Mrps21,Mrpl20,Mrpl51,Mrpl33,Mrps18b,Mrpl45,Mrpl55,Mrpl40,Mrpl42,Mrpl49,Mrpl18,Mrpl24,Mrpl57,Mrpl53,Mrpl13,Mrps18a,Mrpl58,Mrpl28,Mrps35,Mrps18c,Mrpl48,Mrpl52,Mrpl23,Mrpl44,Gadd45gip1,Mrps2,Mrpl22,Ptcd3,Mrps6,Mrpl37,Mrpl12,Mrps12,Mrps31,Eral1,Mrpl47,Mrpl21,Mrpl41,Mrpl32,Mrps30,Mtrf1l,Mrpl39,Mrpl15,Mrpl17,Mrpl2,Mrpl38,Mrpl50,Mrpl1,Mrpl1…
R-MMU-5389840	Mitochondrial translation elongation	83	83.13%	0.227387	1.45924	0.0713911	0.357181	Mrpl54,Aurkaip1,Chchd1,Mrpl4,Mrpl35,Mrps28,Mrps16,Mrps17,Mrps26,Mrps21,Mrpl20,Mrpl51,Mrpl33,Mrps18b,Mrpl45,Mrpl55,Mrpl40,Mrpl42,Mrpl49,Mrpl18,Mrpl24,Mrpl57,Mrpl53,Mrpl13,Mrps18a,Mrpl58,Mrpl28,Mrps35,Mrps18c,Mrpl48,Mrpl52,Mrpl23,Mrpl44,Gadd45gip1,Mrps2,Mrpl22,Ptcd3,Mrps6,Mrpl37,Mrpl12,Mrps12,Mrps31,Eral1,Mrpl47,Mrpl21,Mrpl41,Mrpl32,Mrps30,Mrpl39,Mrpl15,Mrpl17,Mrpl2,Mrpl38,Mrpl50,Gfm1,Mrpl1,Mrpl16,…
R-MMU-174417	Telomere C-strand (Lagging Strand) Synthesis	30	70.00%	0.333885	1.45638	0.0932808	0.3977	Dna2,Lig1,Chtf8,Pcna,Pola1,Pold1,Pold2,Prim1,Prim2,Rpa3,Rpa1,Rfc2,Ctc1,Ten1,Pold4,Wrn,Acd,Dscc1,Rfc5,Rfc4,Terf2ip
R-MMU-69190	DNA strand elongation	21	76.19%	0.368286	1.45494	0.0904984	0.390514	Dna2,Lig1,Pcna,Pola1,Pold1,Pold2,Prim1,Prim2,Rpa3,Rpa1,Rfc2,Pold4,Rfc5,Rfc4,Gins4,Gins3
R-MMU-191273	Cholesterol biosynthesis	26	80.77%	0.327554	1.42877	0.104656	0.428249	Lbr,Lss,Msmo1,Mvk,Nsdhl,Pmvk,Sqle,Sc5d,Idi1,Plpp6,Dhcr24,Idi2,Fdps,Mvd,Acat2,Cyp51,Dhcr7,Ebp,Fdft1,Ggps1,Hmgcr
R-MMU-5368287	Mitochondrial translation	86	81.40%	0.221828	1.42788	0.0813679	0.375529	Mrpl54,Aurkaip1,Chchd1,Mrpl4,Mrpl35,Mrps28,Mrps16,Mrps17,Mrps26,Mrps21,Mrpl20,Mrpl51,Mrpl33,Mrps18b,Mrpl45,Mrpl55,Mrpl40,Mrpl42,Mrpl49,Mrpl18,Mrpl24,Mrpl57,Mrpl53,Mrpl13,Mrps18a,Mrpl58,Mrpl28,Mrps35,Mrps18c,Mrpl48,Mrpl52,Mrpl23,Mrpl44,Gadd45gip1,Mrps2,Mrpl22,Ptcd3,Mrps6,Mrpl37,Mrpl12,Mrps12,Mrps31,Eral1,Mrpl47,Mrpl21,Mrpl41,Mrpl32,Mrps30,Mtrf1l,Mrpl39,Mrpl15,Mrpl17,Mrpl2,Mrpl38,Mrpl50,Gfm1,Mrpl1,…
R-MMU-8963898	Plasma lipoprotein assembly	19	78.95%	0.368016	1.4236	0.104545	0.428249	Sar1b,Mttp,P4hb,Prkaca,Prkacb,Abca1,Zdhhc8,Apoa1,Apoa2,Apoa4,Apoc1,Apoc2,Apoc3,Apoe,Bmp1
R-MMU-6791312	TP53 Regulates Transcription of Cell Cycle Genes	33	63.64%	0.325292	1.4189	0.109358	0.437434	Npm1,Cnot6l,Pcna,Cnot3,E2f7,Cnot8,Cnot11,Plk2,Cnot4,Cenpj,Cnot6,Ccnb1,Sfn,Bax,Btg2,Ccna1,Ccne1,Ccne2,Cdkn1a,Cdkn1b,Gadd45a
R-MMU-5693538	Homology Directed Repair	114	50.88%	0.23237	1.41791	0.0897108	0.390514	Rad51c,Dna2,Mre11a,Pole4,Sirt6,H4c17,Pcna,Pold1,Pold2,Rpa3,Babam1,Rpa1,Rad51b,Rad9a,Rfc2,Slx4,Pold4,Rnf168,Ube2v2,Timeless,Uba52,Ubb,Ube2i,Sumo1,Wrn,Atrip,Eme1,Rfc5,Sumo2,Ppp4c,Clspn,H4c11,H2bc11,H2bc3,H2bc21,Rfc4,Brip1,Rnf8,Nsd2,Babam2,Pias4,Slx1b,Polk,Nbn,Rmi2,Spidr,Abl1,Parp2,Ccna1,Chek1,Gen1,Rps27a,Eme2,Brcc3,H4c14,H2ax,Polh,Kat5
R-MMU-8873719	RAB geranylgeranylation	57	85.96%	0.243089	1.41445	0.0991861	0.417873	Rab44,Rab8a,Rab26,Rab3c,Rab32,Rab14,Ptp4a2,Rab1a,Rab10,Rab11b,Rab17,Rab18,Rab19,Rab20,Rab22a,Rab24,Rab33a,Rab33b,Rab3a,Rab3d,Rab4b,Rab5b,Rab5c,Rab6a,Rab7,Rabggtb,Rab34,Rab21,Rab43,Rab3b,Rab11a,Rab8b,Rabggta,Rab9,Rab39,Rab31,Rab9b,Rab37,Rab5a,Rab2a,Rab1b,Rab2b,Rab36,Rab40c,Rab35,Rab27a,Chml,Rab7b,Rab27b
R-MMU-2980766	Nuclear Envelope Breakdown	45	73.33%	0.273372	1.39766	0.112482	0.44147	Lmna,Rae1,Ctdnep1,Nupl2,Nup50,Plk1,Nup88,Ranbp2,Lemd3,Nup35,Nup37,Nup43,Nek9,Nup107,Cnep1r1,Nup153,Nup210,Nup133,Nup93,Ccnb1,Seh1l,Nup155,Nup54,Nup98,Pom121,Nup160,Tpr,Aaas,Lemd2,Sec13,Ccnb2,Nup188,Nup214
R-MMU-69239	Synthesis of DNA	114	83.33%	0.198674	1.39457	0.0896316	0.390514	Dna2,Lig1,Psmb9,Psmb8,Anapc11,Mcm3,Mcm2,Mcm4,Mcm5,Mcm6,Mcm7,Anapc1,Anapc2,Psmd6,Cdc26,Psmd7,Mcm8,Pole4,Psmd12,Psmd5,Psmc6,Psmd9,Cdt1,Orc3,Pcna,Pola1,Pold1,Pold2,Prim1,Prim2,Rpa3,Rpa1,Psma2,Psma3,Psmb1,Psmb10,Psmb4,Psmb5,Psmb6,Psmb7,Psmc1,Psmc2,Psmc3,Psmc5,Psmd4,Psme1,Psme2,Psme3,Anapc4,Rfc2,Anapc10,Psmd11,Anapc16,Pold4,Psmd10,Cdc27,Cdc16,Psmd1,Skp1,Psme4,Psmd2,Psmd3,Uba52,Ubb,Ube2e1,Rfc5,Anapc7,F…
R-MMU-2173782	Binding and Uptake of Ligands by Scavenger Receptors	34	55.88%	0.32903	1.38445	0.123086	0.466157	Lrp1,Marco,Masp1,Scgb3a2,Msr1,Apol11a,Sparc,Scarb1,Hsp90b1,Apol7a,Apol7c,Ambp,Apoa1,Apoe,Calr,Cd36,Hp,Apol10a,Jchain
R-MMU-69202	Cyclin E associated events during G1/S transition	69	89.86%	0.220617	1.3755	0.112848	0.44147	Psmb9,Psmb8,Psmd6,Psmd7,Ccnh,Psmd12,Psmd5,Psmc6,Psmd9,Psma2,Psma3,Psmb1,Psmb10,Psmb4,Psmb5,Psmb6,Psmb7,Psmc1,Psmc2,Psmc3,Psmc5,Psmd4,Psme1,Psme2,Psme3,Rb1,Psmd11,Ptk6,Psmd10,Psmd1,Cks1b,Skp1,Psmd2,Psmd3,Uba52,Ubb,Akt3,Psmc4,Psmd13,Psmd8,Psmd14,Psma1,Psma4,Psma5,Psma6,Psma7,Psmb2,Psmb3,Akt1,Akt2,Ccna1,Ccnd1,Ccne1,Ccne2,Cdc25a,Cdk4,Cdk7,Cdkn1a,Cdkn1b,Rps27a,Cables1,Psmf1
R-MMU-375276	Peptide ligand-binding receptors	184	51.63%	0.194977	1.36861	0.102291	0.425915	Cxcl16,Anxa1,Mc3r,Prlh,Prok2,Hcrtr1,Ece1,Nmbr,Kiss1,Npy1r,Npy2r,Oprd1,Oxt,Penk,Ccl21a,Pomc,Ppy,Psap,Nps,Ccl12,Ccl17,Ccl20,Ccl22,Ccl27a,Ccl4,Ccl5,Ccl6,Ccl9,Cx3cl1,Cxcl12,Sstr2,Sstr3,Sstr4,Sstr5,Uts2r,Rxfp1,Tacr1,Tacr2,Tacr3,Ccrl2,Npff,Npffr2,Cxcl13,Nmu,Aplnr,Insl5,Pf4,Ccl19,Ccl28,Npffr1,C5ar2,Rxfp2,Rxfp3,Avpr1b,Nln,Gper1,App,Bdkrb1,Bdkrb2,C3,C3ar1,C5ar1,Npb,Cck,Cxcr3,Cxcr4,Ccr9,Ccr4,Ccr5,Ccr8,Ccr1…
R-MMU-163841	Gamma carboxylation, hypusine formation and arylsulfatase activation	36	52.78%	0.323232	1.36005	0.134568	0.498062	Dph6,Furin,Dph2,Proc,Pros1,Dhps,Dohh,Dph5,Ggcx,Dph3,Arsg,Sumf1,Eif5a2,Eef2,F10,F2,F7,Gas6,Eif5a
R-MMU-674695	RNA Polymerase II Pre-transcription Events	76	78.95%	0.219968	1.35711	0.120853	0.462619	Supt16,Polr2h,Gtf2b,Polr2e,Gtf2h5,Polr2l,Ccnh,Polr2k,Taf13,Cdc73,Gtf2a1,Ctdp1,Elob,Polr2g,Ncbp2,Gtf2e2,Taf11,Polr2a,Polr2c,Polr2d,Polr2f,Polr2i,Ssrp1,Supt4a,Supt5,Supt6,Taf15,Taf6,Tcea1,Ctr9,Gtf2a2,Taf4b,Ccnt2,Gtf2h2,Taf7,Taf10,Ncbp1,Nelfa,Iws1,Nelfcd,Taf1,Gtf2e1,Taf7l,Nelfb,Cdk9,Taf9,Rtf1,Eloa,Aff4,Ccnt1,Cdk7,Taf3,Taf5,Ell,Ercc2,Ercc3,Gtf2h1,Mllt1,Taf4,Gtf2f1
R-MMU-6805567	Keratinization	149	27.52%	0.246153	1.35373	0.137164	0.503405	Krt10,Krt15,Krt19,Krt33b,Krt86,Krt8,Lce1g,Krtap3-2,Krt20,Pkp2,Gm10100,Gm11562,Ppl,1110025L11Rik,Klk5,Lce1b,Krtap10-10,Krt78,Krt28,Tgm1,Krtap16-3,Kazn,Gm11568,Krtap1-4,Krt39,Krt80,Krt9,Cdsn,Krt76,Gm7138,Gm7137,Krt7,Krt23,Gm5414,Dsg2,Dsg3,Evpl,Perp,Pkp4,Gm11596,Gm11563
R-MMU-6796648	TP53 Regulates Transcription of DNA Repair Genes	42	80.95%	0.259689	1.34845	0.14153	0.510409	Supt16,Polr2h,Polr2e,Gtf2h5,Polr2l,Ccnh,Polr2k,Ctdp1,Elob,Polr2g,Polr2a,Polr2c,Polr2d,Cdk13,Polr2f,Polr2i,Ssrp1,Supt4a,Supt5,Tcea1,Ccnt2,Gtf2h2,Nelfa,Nelfcd,Nelfb,Cdk9,Eloa,Ccnt1,Cdk7,Ell,Ercc2,Ercc3,Gtf2h1,Gtf2f1
R-MMU-110373	Resolution of AP sites via the multiple-nucleotide patch replacement pathway	20	75.00%	0.347606	1.34465	0.14326	0.512569	Lig1,Pole4,Adprs,Pcna,Polb,Pold1,Pold2,Rpa3,Rpa1,Rfc2,Pold4,Rfc5,Rfc4,Parp2,Apex1
R-MMU-390918	Peroxisomal lipid metabolism	27	66.67%	0.325046	1.34268	0.145154	0.516748	Phyh,Amacr,Slc25a17,Acot8,Acot4,Mlycd,Eci2,Crot,Ehhadh,Acbd5,Decr2,Slc27a2,Acox1,Nudt19,Pecr,Crat,Acox3,Hsd17b4
R-MMU-73776	RNA Polymerase II Promoter Escape	44	81.82%	0.251746	1.32544	0.153846	0.524687	Polr2h,Gtf2b,Polr2e,Gtf2h5,Polr2l,Ccnh,Polr2k,Taf13,Gtf2a1,Polr2g,Gtf2e2,Taf11,Polr2a,Polr2c,Polr2d,Polr2f,Polr2i,Taf15,Taf6,Gtf2a2,Taf4b,Gtf2h2,Taf7,Taf10,Taf1,Gtf2e1,Taf7l,Taf9,Cdk7,Taf3,Taf5,Ercc2,Ercc3,Gtf2h1,Taf4,Gtf2f1
R-MMU-73779	RNA Polymerase II Transcription Pre-Initiation And Promoter Opening	44	81.82%	0.251746	1.32544	0.153846	0.524687	Polr2h,Gtf2b,Polr2e,Gtf2h5,Polr2l,Ccnh,Polr2k,Taf13,Gtf2a1,Polr2g,Gtf2e2,Taf11,Polr2a,Polr2c,Polr2d,Polr2f,Polr2i,Taf15,Taf6,Gtf2a2,Taf4b,Gtf2h2,Taf7,Taf10,Taf1,Gtf2e1,Taf7l,Taf9,Cdk7,Taf3,Taf5,Ercc2,Ercc3,Gtf2h1,Taf4,Gtf2f1
R-MMU-75953	RNA Polymerase II Transcription Initiation	44	81.82%	0.251746	1.32544	0.153846	0.524687	Polr2h,Gtf2b,Polr2e,Gtf2h5,Polr2l,Ccnh,Polr2k,Taf13,Gtf2a1,Polr2g,Gtf2e2,Taf11,Polr2a,Polr2c,Polr2d,Polr2f,Polr2i,Taf15,Taf6,Gtf2a2,Taf4b,Gtf2h2,Taf7,Taf10,Taf1,Gtf2e1,Taf7l,Taf9,Cdk7,Taf3,Taf5,Ercc2,Ercc3,Gtf2h1,Taf4,Gtf2f1
R-MMU-76042	RNA Polymerase II Transcription Initiation And Promoter Clearance	44	81.82%	0.251746	1.32544	0.153846	0.524687	Polr2h,Gtf2b,Polr2e,Gtf2h5,Polr2l,Ccnh,Polr2k,Taf13,Gtf2a1,Polr2g,Gtf2e2,Taf11,Polr2a,Polr2c,Polr2d,Polr2f,Polr2i,Taf15,Taf6,Gtf2a2,Taf4b,Gtf2h2,Taf7,Taf10,Taf1,Gtf2e1,Taf7l,Taf9,Cdk7,Taf3,Taf5,Ercc2,Ercc3,Gtf2h1,Taf4,Gtf2f1
R-MMU-6794361	Neurexins and neuroligins	28	53.57%	0.339314	1.31257	0.163793	0.53916	Dlg3,Epb41,Lrrtm1,Shank3,Grm5,Homer2,Nlgn1,Dlgap1,Cask,Dlgap3,Epb41l5,Dlg4,Epb41l2,Dlgap4,Nlgn3
R-MMU-77595	Processing of Intronless Pre-mRNAs	19	78.95%	0.33751	1.30559	0.168339	0.539897	Clp1,Cstf2t,Cstf1,Papola,Ncbp2,Cpsf2,Sympk,Nudt21,Cpsf4,Pabpn1,Cpsf7,Ncbp1,Pcf11,Cstf2,Cstf3
R-MMU-9007101	Rab regulation of trafficking	111	68.47%	0.197559	1.30507	0.147403	0.519558	Trappc1,Ankrd27,Dennd4b,0610009B22Rik,Trappc2,Rab8a,Tbc1d15,Gapvd1,Dennd1b,Map1lc3b,Dennd4c,Rab32,Ccz1,Tbc1d14,Rab14,Tbc1d10b,Rab1a,Rab10,Rab11b,Rab18,Rab33a,Rab33b,Rab3a,Rab5b,Rab5c,Rab6a,Dennd5a,Rab7,Rab21,Tbc1d17,Dennd4a,Rab11a,Tbc1d2,Rin3,Dennd1c,Tbc1d10a,Rab8b,Optn,Ywhae,Dennd2d,Rab9,Mon1a,Gabarap,Akt3,Dennd3,Rabgef1,Mon1b,Rab39,Rab31,Rab9b,Sbf2,Rab3il1,Dennd5b,Rab5a,Tbc1d10c,Trappc3,Rab1b,T…
R-MMU-180786	Extension of Telomeres	45	62.22%	0.269012	1.30485	0.169784	0.541811	Dna2,Lig1,Nop10,Chtf8,Pcna,Ppp6c,Pola1,Pold1,Pold2,Prim1,Prim2,Rpa3,Rpa1,Rfc2,Nhp2,Ctc1,Ten1,Pold4,Wrn,Acd,Dscc1,Rfc5,Ankrd28,Rtel1,Rfc4,Terf2ip,Ccna1,Dkc1
R-MMU-1296071	Potassium Channels	97	39.18%	0.243645	1.30465	0.166975	0.53916	Kcna2,Kcna3,Kcna5,Kcnab2,Kcnc3,Kcnh1,Kcnh2,Kcnj12,Kcnj16,Kcnk1,Kcnk2,Kcnk4,Kcnn4,Kcns2,Kcnb2,Gng11,Kcng4,Kcnn1,Kcnk6,Kcnh4,Abcc8,Gabbr1,Kcns3,Kcnk9,Kcng2,Kcnq4,Gabbr2,Gnb1,Gnb2,Gng2,Gng3,Gng4,Gng5,Gng8,Gngt2,Kcnh8,Kcnj14,Hcn3
R-MMU-446219	Synthesis of substrates in N-glycan biosythesis	61	65.57%	0.237825	1.29691	0.173428	0.548802	Amdhd2,Alg5,Neu1,Neu3,Nanp,Dhdds,Ctsa,Nus1,Dpm3,Renbp,St6gal1,St3gal3,St3gal1,St3gal4,St3gal2,St6galnac1,St6galnac2,St6galnac4,St8sia1,St8sia2,St8sia3,St8sia4,St3gal5,Gnpnat1,Slc17a5,Nagk,Dolpp1,Srd5a3,Npl,Fpgt,Pgm3,Mpi,Mvd,Glb1,Nans,Cmas,Pmm1,Dpm2,Gfpt1,Dolk
R-MMU-174143	APC/C-mediated degradation of cell cycle proteins	84	86.90%	0.198188	1.2931	0.159473	0.534643	Cdc14a,Psmb9,Psmb8,Anapc11,Anapc1,Anapc2,Psmd6,Cdc26,Psmd7,Psmd12,Psmd5,Psmc6,Psmd9,Nek2,Plk1,Psma2,Psma3,Psmb1,Psmb10,Psmb4,Psmb5,Psmb6,Psmb7,Psmc1,Psmc2,Psmc3,Psmc5,Psmd4,Psme1,Psme2,Psme3,Anapc4,Rb1,Anapc10,Psmd11,Anapc16,Psmd10,Cdc27,Cdc16,Aurkb,Psmd1,Psme4,Psmd2,Psmd3,Uba52,Ubb,Ube2e1,Ccnb1,Anapc7,Fzr1,Psmc4,Psmd13,Psma8,Psmd8,Psmb11,Cdc20,Anapc5,Psmd14,Anapc15,Psma1,Psma4,Psma5,Psma6,Psma7,…
R-MMU-453276	Regulation of mitotic cell cycle	84	86.90%	0.198188	1.2931	0.159473	0.534643	Cdc14a,Psmb9,Psmb8,Anapc11,Anapc1,Anapc2,Psmd6,Cdc26,Psmd7,Psmd12,Psmd5,Psmc6,Psmd9,Nek2,Plk1,Psma2,Psma3,Psmb1,Psmb10,Psmb4,Psmb5,Psmb6,Psmb7,Psmc1,Psmc2,Psmc3,Psmc5,Psmd4,Psme1,Psme2,Psme3,Anapc4,Rb1,Anapc10,Psmd11,Anapc16,Psmd10,Cdc27,Cdc16,Aurkb,Psmd1,Psme4,Psmd2,Psmd3,Uba52,Ubb,Ube2e1,Ccnb1,Anapc7,Fzr1,Psmc4,Psmd13,Psma8,Psmd8,Psmb11,Cdc20,Anapc5,Psmd14,Anapc15,Psma1,Psma4,Psma5,Psma6,Psma7,…
R-MMU-416476	G alpha (q) signalling events	188	53.72%	0.180562	1.29062	0.147085	0.519558	Itpr1,Itpr2,Itpr3,Kras,Gng11,Anxa1,Ltb4r1,Rgs13,Mmp3,Prok2,Hcrtr1,Rgs3,Lpar6,Nmbr,Kiss1,Oxt,P2ry2,Pik3r1,Pik3r2,Pik3r3,Prkcd,Prkce,Prkch,Prkcq,Daglb,Ptafr,Ptger1,Nps,Rgs16,Rgs2,Rgs4,Rgs5,Arhgef25,Ffar2,Ffar3,Ccl6,Ccl9,P2ry6,Sos1,Uts2r,Kalrn,Tacr1,Tacr2,Tacr3,Lpar5,Npff,Dgkz,Npffr2,Dagla,Dgke,Nmu,Rgs19,Gpr132,Mgll,Gpr4,Npffr1,Ltb4r2,Dgki,Ffar4,Gpr68,Cysltr1,Grm5,Avpr1b,Abhd12,Adra1a,App,Grk2,Bdkrb…
R-MMU-69615	G1/S DNA Damage Checkpoints	65	90.77%	0.209752	1.28832	0.166711	0.53916	Psmb9,Psmb8,Mdm2,Mdm4,Psmd6,Psmd7,Psmd12,Psmd5,Psmc6,Psmd9,Chek2,Psma2,Psma3,Psmb1,Psmb10,Psmb4,Psmb5,Psmb6,Psmb7,Psmc1,Psmc2,Psmc3,Psmc5,Psmd4,Psme1,Psme2,Psme3,Psmd11,Psmd10,Psmd1,Psme4,Psmd2,Psmd3,Uba52,Ubb,Psmc4,Psmd13,Psma8,Psmd8,Psmb11,Psmd14,Cop1,Psma1,Psma4,Psma5,Psma6,Psma7,Psmb2,Psmb3,Ccna1,Ccne1,Ccne2,Cdc25a,Cdkn1a,Cdkn1b,Chek1,Rps27a,Zfp385a,Psmf1
R-MMU-170822	Regulation of Glucokinase by Glucokinase Regulatory Protein	30	83.33%	0.277269	1.28729	0.179242	0.554872	Rae1,Nupl2,Gckr,Nup50,Nup88,Ranbp2,Nup35,Nup37,Nup43,Nup107,Nup153,Nup210,Nup133,Nup93,Seh1l,Nup155,Nup54,Nup98,Pom121,Nup160,Tpr,Aaas,Sec13,Nup188,Nup214
R-MMU-6806667	Metabolism of fat-soluble vitamins	44	56.82%	0.276897	1.28556	0.180734	0.555763	Lpl,Lrp1,Rdh11,Gpihbp1,Rbp1,Rbp4,Vkorc1l1,Sdc3,Sdc4,Apom,Lrp12,Vkorc1,Apoa1,Apoa2,Apoa4,Apoc2,Apoc3,Apoe,Akr1b7,Gpc1,Gpc3,Gpc4,Sdc2,Hspg2,Lrp10
R-MMU-159231	Transport of Mature mRNA Derived from an Intronless Transcript	40	80.00%	0.253582	1.28539	0.179171	0.554872	Rae1,Nupl2,Nup50,Ncbp2,Cpsf2,Sympk,Nup88,Ranbp2,Nup35,Nxf1,Nup37,Nup43,Cpsf4,Nup107,Nup153,Alyref,Nup210,Nup133,Nup93,Seh1l,Nup155,Nup54,Ncbp1,Nup98,Pom121,Nup160,Tpr,Aaas,Sec13,Eif4e,Nup188,Nup214
R-MMU-5693532	DNA Double-Strand Break Repair	140	50.71%	0.197532	1.27742	0.170458	0.541811	Rad51c,Dna2,Kpna2,Mre11a,Pole4,Sirt6,Chek2,H4c17,Pcna,Pold1,Pold2,Ppp5c,Rpa3,Babam1,Rpa1,Rad51b,Rad9a,Rfc2,Slx4,Pold4,Rnf168,Ube2v2,Timeless,Uba52,Ubb,Ube2i,Sumo1,Baz1b,Wrn,Xrcc5,Atrip,Eme1,Rfc5,Paxip1,Sumo2,Ppp4c,Clspn,H4c11,H2bc11,H2bc3,H2bc21,Rfc4,Brip1,Rnf8,Nsd2,Babam2,Pias4,Mapk8,Slx1b,Polk,Nbn,Rmi2,Spidr,Abl1,Parp2,Apbb1,Smarca5,Ccna1,Chek1,Gen1,Rps27a,Kdm4b,Eme2,Eya3,Eya4,Brcc3,Dclre1c,H4c…
R-MMU-5663213	RHO GTPases Activate WASPs and WAVEs	35	85.71%	0.257815	1.27719	0.186142	0.566379	Actr2,Abi2,Nck1,Nckap1,Arpc5,Arpc4,Rac1,Brk1,Cyfip1,Arpc3,Arpc1a,Nckap1l,Wasl,Actr3,Baiap2,Mapk1,Mapk3,Arpc2,Abi1,Cyfip2,Abl1,Actb,Actg1,Arpc1b,Btk,Cdc42,Wasf2,Ptk2,Grb2,Nckipsd
R-MMU-1660662	Glycosphingolipid metabolism	38	60.53%	0.282033	1.27357	0.195115	0.586167	Neu1,Neu3,Ctsa,Psap,Esyt2,Smpd1,Smpd2,Asah2,Gltp,Esyt1,Arsg,Glb1l,Sumf1,B3galnt1,Cerk,Asah1,Glb1,Galc,B4galnt1,Gba,Gm2a,Hexa,Hexb
R-MMU-176408	Regulation of APC/C activators between G1/S and early anaphase	29	72.41%	0.291839	1.27298	0.1946	0.586167	Anapc11,Anapc1,Anapc2,Cdc26,Plk1,Anapc4,Anapc10,Anapc16,Cdc27,Cdc16,Ube2e1,Ccnb1,Anapc7,Fzr1,Cdc20,Anapc5,Anapc15,Bub1b,Bub3,Ube2s,Ccna1
R-MMU-174411	Polymerase switching on the C-strand of the telomere	24	66.67%	0.315823	1.24768	0.206698	0.606117	Chtf8,Pcna,Pola1,Pold1,Pold2,Prim1,Prim2,Rfc2,Ctc1,Ten1,Pold4,Acd,Dscc1,Rfc5,Rfc4,Terf2ip
R-MMU-69306	DNA Replication	186	62.90%	0.168431	1.24722	0.17915	0.554872	Dna2,Kpna6,Lig1,Psmb9,Psmb8,Anapc11,Mcm3,Mcm2,Mcm4,Mcm5,Mcm6,Mcm7,Anapc1,Anapc2,Psmd6,Cdc26,Psmd7,Mcm8,Pole4,Psmd12,Psmd5,Psmc6,H2ab2,Psmd9,Cdt1,Orc3,H4c17,Pcna,Pola1,Pold1,Pold2,H2az1,Prim1,Prim2,Rpa3,Rpa1,Psma2,Psma3,Psmb1,Psmb10,Psmb4,Psmb5,Psmb6,Psmb7,Psmc1,Psmc2,Psmc3,Psmc5,Psmd4,Psme1,Psme2,Psme3,Anapc4,H2aj,Rfc2,Anapc10,Psmd11,Anapc16,Pold4,Psmd10,Cdc27,Cdc16,Mcm10,Psmd1,Skp1,Psme4,Psmd2,P…
R-MMU-380108	Chemokine receptors bind chemokines	53	54.72%	0.253406	1.24529	0.211963	0.611286	Cxcl16,Ccl21a,Ccl12,Ccl17,Ccl20,Ccl22,Ccl27a,Ccl4,Ccl5,Cx3cl1,Cxcl12,Ccrl2,Cxcl13,Pf4,Ccl19,Ccl28,Cxcr3,Cxcr4,Ccr9,Ccr4,Ccr5,Ccr8,Ccr10,Cx3cr1,Cxcr1,Ccl27b,Cxcl1,Cxcr6,Cxcl10
R-MMU-159227	Transport of the SLBP independent Mature mRNA	33	87.88%	0.251576	1.2363	0.219077	0.622836	Rae1,Nupl2,Nup50,Ncbp2,Nup88,Ranbp2,Nup35,Nxf1,Nup37,Nup43,Nup107,Nup153,Alyref,Nup210,Nup133,Nup93,Seh1l,Nup155,Nup54,Ncbp1,Nup98,Pom121,Nup160,Tpr,Aaas,Sec13,Eif4e,Nup188,Nup214
R-MMU-5693537	Resolution of D-Loop Structures	29	51.72%	0.319584	1.23625	0.221317	0.622836	Rad51c,Dna2,Mre11a,Rad51b,Slx4,Wrn,Eme1,Brip1,Slx1b,Nbn,Rmi2,Spidr,Gen1,Eme2,Kat5
R-MMU-5693568	Resolution of D-loop Structures through Holliday Junction Intermediates	29	51.72%	0.319584	1.23625	0.221317	0.622836	Rad51c,Dna2,Mre11a,Rad51b,Slx4,Wrn,Eme1,Brip1,Slx1b,Nbn,Rmi2,Spidr,Gen1,Eme2,Kat5
R-MMU-2029480	Fcgamma receptor (FCGR) dependent phagocytosis	77	83.12%	0.196216	1.23595	0.212061	0.611286	Fcgr4,Limk1,Lyn,Actr2,Abi2,Myh9,Myo1c,Myo5a,Nck1,Nf2,Nckap1,Arpc5,Pik3r1,Pik3r2,Prkcd,Prkce,Plcg1,Pld2,Pld3,Arpc4,Rac1,Dock1,Brk1,Cyfip1,Src,Syk,Plcg2,Vav1,Plpp5,Pld4,Arpc3,Arpc1a,Nckap1l,Wasl,Actr3,Pik3cb,Elmo2,Elmo1,Baiap2,Mapk1,Mapk3,Arpc2,Abi1,Cyfip2,Abl1,Actb,Actg1,Arpc1b,Btk,Cd3g,Cd247,Cdc42,Crk,Wasf2,Ptk2,Fcgr1,Fcgr2b,Fgr,Fyn,Grb2,Hck,Nckipsd,Hsp90ab1,Hsp90aa1
R-MMU-8963899	Plasma lipoprotein remodeling	28	64.29%	0.299149	1.23571	0.223855	0.624299	Lcat,Lpl,Mttp,Angptl8,P4hb,Furin,Pltp,Gpihbp1,Lmf2,Angptl4,Lmf1,Abcg1,Apoa1,Apoa2,Apoa4,Apoc2,Apoc3,Apoe
R-MMU-3301854	Nuclear Pore Complex (NPC) Disassembly	31	83.87%	0.261192	1.23269	0.219483	0.622836	Rae1,Nupl2,Nup50,Nup88,Ranbp2,Nup35,Nup37,Nup43,Nup107,Nup153,Nup210,Nup133,Nup93,Ccnb1,Seh1l,Nup155,Nup54,Nup98,Pom121,Nup160,Tpr,Aaas,Sec13,Ccnb2,Nup188,Nup214
R-MMU-73886	Chromosome Maintenance	121	49.59%	0.198575	1.22513	0.217322	0.622836	Dna2,Lig1,Nop10,Cenpw,Cenpp,Cenpm,H2ab2,Npm1,Chtf8,H4c17,Pcna,Ppp6c,Pola1,Pold1,Pold2,H2az1,Prim1,Prim2,Rpa3,Rpa1,H2aj,Rbbp4,Rfc2,Cenpo,Nhp2,Ctc1,Ten1,Rsf1,Pold4,Cenps,Hjurp,Cenpx,Wrn,Acd,Cenpu,Dscc1,Rfc5,Cenpn,Ankrd28,Rtel1,Ruvbl1,H4c11,H2ac10,H2bc11,H2bc3,H2bc21,Rfc4,Terf2ip,Cenpt,Cenph,Smarca5,Ccna1,Cenpa,Cenpc1,Daxx,H4c14,H2ac18,H2ax,Dkc1,Rbbp7
R-MMU-6782210	Gap-filling DNA repair synthesis and ligation in TC-NER	59	72.88%	0.219064	1.22335	0.224467	0.624299	Polr2h,Lig1,Polr2e,Ep300,Gtf2h5,Polr2l,Cul4a,Ccnh,Polr2k,Pole4,Zfp830,Pcna,Polr2g,Pold1,Pold2,Rpa3,Rpa1,Rfc2,Polr2a,Polr2c,Polr2d,Pold4,Polr2f,Polr2i,Tcea1,Uba52,Ubb,Rfc5,Ppie,Usp7,Rbx1,Gtf2h2,Rfc4,Ercc6,Isy1,Polk,Prpf19,Cdk7,Rps27a,Ddb1,Ercc2,Ercc3,Gtf2h1
R-MMU-159234	Transport of Mature mRNAs Derived from Intronless Transcripts	41	80.49%	0.238301	1.21835	0.230189	0.632575	Rae1,Nupl2,Nup50,Ncbp2,Cpsf2,Sympk,Nup88,Ranbp2,Nup35,Slbp,Nxf1,Nup37,Nup43,Cpsf4,Nup107,Nup153,Alyref,Nup210,Nup133,Nup93,Seh1l,Nup155,Nup54,Ncbp1,Nup98,Pom121,Nup160,Tpr,Aaas,Sec13,Eif4e,Nup188,Nup214
R-MMU-113418	Formation of the Early Elongation Complex	32	81.25%	0.258127	1.21822	0.230996	0.632575	Polr2h,Polr2e,Gtf2h5,Polr2l,Ccnh,Polr2k,Ctdp1,Polr2g,Ncbp2,Polr2a,Polr2c,Polr2d,Polr2f,Polr2i,Supt4a,Supt5,Gtf2h2,Ncbp1,Nelfa,Nelfcd,Nelfb,Cdk7,Ercc2,Ercc3,Gtf2h1,Gtf2f1
R-MMU-69563	p53-Dependent G1 DNA Damage Response	63	90.48%	0.199782	1.21387	0.229657	0.632575	Psmb9,Psmb8,Mdm2,Mdm4,Psmd6,Psmd7,Psmd12,Psmd5,Psmc6,Psmd9,Chek2,Psma2,Psma3,Psmb1,Psmb10,Psmb4,Psmb5,Psmb6,Psmb7,Psmc1,Psmc2,Psmc3,Psmc5,Psmd4,Psme1,Psme2,Psme3,Psmd11,Psmd10,Psmd1,Psme4,Psmd2,Psmd3,Uba52,Ubb,Psmc4,Psmd13,Psma8,Psmd8,Psmb11,Psmd14,Cop1,Psma1,Psma4,Psma5,Psma6,Psma7,Psmb2,Psmb3,Ccna1,Ccne1,Ccne2,Cdkn1a,Cdkn1b,Rps27a,Zfp385a,Psmf1
R-MMU-69580	p53-Dependent G1/S DNA damage checkpoint	63	90.48%	0.199782	1.21387	0.229657	0.632575	Psmb9,Psmb8,Mdm2,Mdm4,Psmd6,Psmd7,Psmd12,Psmd5,Psmc6,Psmd9,Chek2,Psma2,Psma3,Psmb1,Psmb10,Psmb4,Psmb5,Psmb6,Psmb7,Psmc1,Psmc2,Psmc3,Psmc5,Psmd4,Psme1,Psme2,Psme3,Psmd11,Psmd10,Psmd1,Psme4,Psmd2,Psmd3,Uba52,Ubb,Psmc4,Psmd13,Psma8,Psmd8,Psmb11,Psmd14,Cop1,Psma1,Psma4,Psma5,Psma6,Psma7,Psmb2,Psmb3,Ccna1,Ccne1,Ccne2,Cdkn1a,Cdkn1b,Rps27a,Zfp385a,Psmf1
R-MMU-174824	Plasma lipoprotein assembly, remodeling, and clearance	60	71.67%	0.217299	1.21349	0.23541	0.634893	Lcat,Ldlr,Lipa,Lpl,Sar1b,Mttp,Angptl8,Npc1,Cltc,P4hb,Furin,Prkaca,Prkacb,Npc2,Pltp,Gpihbp1,Ap2s1,Soat1,Scarb1,Mylip,Nr1h3,Nr1h2,Ap2b1,Lmf2,Apobr,Angptl4,Nceh1,Soat2,Lmf1,Abca1,Abcg1,Zdhhc8,Ap2a2,Ap2m1,Apoa1,Apoa2,Apoa4,Apoc1,Apoc2,Apoc3,Apoe,Bmp1,Hdlbp
R-MMU-6804756	Regulation of TP53 Activity through Phosphorylation	79	69.62%	0.201153	1.21187	0.233198	0.63373	Supt16,Dna2,Mapkapk5,Mdm2,Mdm4,Mre11a,Taf13,Chek2,Prkab1,Rpa3,Rpa1,Rad9a,Taf11,Rfc2,Dyrk2,Ssrp1,Stk11,Aurkb,Taf15,Taf6,Uba52,Ubb,Wrn,Atrip,Tpx2,Rfc5,Taf4b,Prkaa1,Pin1,Taf7,Taf10,Rfc4,Taf1,Brip1,Taf7l,Prkaa2,Prkab2,Prkag2,Taf9,Mapk14,Nbn,Rmi2,Ccna1,Nuak1,Chek1,Taf3,Rps27a,Csnk2a1,Csnk2a2,Csnk2b,Taf5,Hipk1,Hipk2,Taf4,Kat5
R-MMU-6781827	Transcription-Coupled Nucleotide Excision Repair (TC-NER)	70	71.43%	0.206643	1.21014	0.237377	0.63727	Polr2h,Lig1,Polr2e,Ep300,Gtf2h5,Polr2l,Cul4a,Ccnh,Polr2k,Pole4,Zfp830,Pcna,Polr2g,Pold1,Pold2,Rpa3,Rpa1,Rfc2,Polr2a,Polr2c,Polr2d,Pold4,Polr2f,Polr2i,Tcea1,Uba52,Ubb,Rfc5,Ppie,Usp7,Rbx1,Gtf2h2,Rfc4,Ercc6,Isy1,Cops3,Cops5,Cops8,Cops6,Cops7a,Polk,Prpf19,Cdk7,Rps27a,Cops2,Ddb1,Ercc1,Ercc2,Ercc3,Gtf2h1
R-MMU-112382	Formation of RNA Pol II elongation complex	55	76.36%	0.217537	1.20593	0.242526	0.63727	Supt16,Polr2h,Polr2e,Gtf2h5,Polr2l,Ccnh,Polr2k,Cdc73,Ctdp1,Elob,Polr2g,Ncbp2,Polr2a,Polr2c,Polr2d,Polr2f,Polr2i,Ssrp1,Supt4a,Supt5,Supt6,Tcea1,Ctr9,Ccnt2,Gtf2h2,Ncbp1,Nelfa,Iws1,Nelfcd,Nelfb,Cdk9,Rtf1,Eloa,Aff4,Ccnt1,Cdk7,Ell,Ercc2,Ercc3,Gtf2h1,Mllt1,Gtf2f1
R-MMU-75955	RNA Polymerase II Transcription Elongation	55	76.36%	0.217537	1.20593	0.242526	0.63727	Supt16,Polr2h,Polr2e,Gtf2h5,Polr2l,Ccnh,Polr2k,Cdc73,Ctdp1,Elob,Polr2g,Ncbp2,Polr2a,Polr2c,Polr2d,Polr2f,Polr2i,Ssrp1,Supt4a,Supt5,Supt6,Tcea1,Ctr9,Ccnt2,Gtf2h2,Ncbp1,Nelfa,Iws1,Nelfcd,Nelfb,Cdk9,Rtf1,Eloa,Aff4,Ccnt1,Cdk7,Ell,Ercc2,Ercc3,Gtf2h1,Mllt1,Gtf2f1
R-MMU-975634	Retinoid metabolism and transport	40	57.50%	0.266154	1.20186	0.245916	0.63727	Lpl,Lrp1,Rdh11,Gpihbp1,Rbp1,Rbp4,Sdc3,Sdc4,Apom,Lrp12,Apoa1,Apoa2,Apoa4,Apoc2,Apoc3,Apoe,Akr1b7,Gpc1,Gpc3,Gpc4,Sdc2,Hspg2,Lrp10
R-MMU-176814	Activation of APC/C and APC/C:Cdc20 mediated degradation of mitotic proteins	76	90.79%	0.187193	1.2013	0.238845	0.63727	Psmb9,Psmb8,Anapc11,Anapc1,Anapc2,Psmd6,Cdc26,Psmd7,Psmd12,Psmd5,Psmc6,Psmd9,Nek2,Plk1,Psma2,Psma3,Psmb1,Psmb10,Psmb4,Psmb5,Psmb6,Psmb7,Psmc1,Psmc2,Psmc3,Psmc5,Psmd4,Psme1,Psme2,Psme3,Anapc4,Anapc10,Psmd11,Anapc16,Psmd10,Cdc27,Cdc16,Psmd1,Psme4,Psmd2,Psmd3,Uba52,Ubb,Ube2e1,Ccnb1,Anapc7,Psmc4,Psmd13,Psma8,Psmd8,Psmb11,Cdc20,Anapc5,Psmd14,Anapc15,Psma1,Psma4,Psma5,Psma6,Psma7,Psmb2,Psmb3,Bub1b,Bub3…
R-MMU-69473	G2/M DNA damage checkpoint	81	48.15%	0.221707	1.19854	0.248195	0.63727	Dna2,Mre11a,Chek2,H4c17,Rpa3,Babam1,Rpa1,Rad9a,Rfc2,Rnf168,Ube2v2,Ywhab,Sumo1,Wrn,Atrip,Ywhae,Ywhag,Ywhah,Ywhaz,Ccnb1,Rfc5,Sfn,H4c11,H2bc11,H2bc3,H2bc21,Rfc4,Brip1,Rnf8,Nsd2,Babam2,Pias4,Nbn,Rmi2,Chek1,Brcc3,H4c14,H2ax,Kat5
R-MMU-5578749	Transcriptional regulation by small RNAs	105	51.43%	0.199785	1.19696	0.247967	0.63727	Polr2h,Polr2e,Polr2l,Rae1,Polr2k,H2ab2,Nupl2,Nup50,H4c17,Polr2g,H2az1,Nup88,Ran,Ranbp2,H2aj,Polr2a,Polr2c,Polr2d,Nup35,Nup37,Polr2f,Nup43,Polr2i,Nup107,Nup153,Nup210,Nup133,Nup93,Seh1l,Nup155,Nup54,Ago1,Nup98,H3c2,H4c11,H2ac10,H2bc11,H2bc3,H2bc21,Ipo8,Pom121,Nup160,Ago2,Tpr,Aaas,Sec13,Nup188,Nup214,H3f3a,H3f3b,H4c14,H2ac18,H2ax,H3c1
R-MMU-6807505	RNA polymerase II transcribes snRNA genes	71	83.10%	0.194243	1.19306	0.248396	0.63727	Polr2h,Ints3,Gtf2b,Polr2e,Polr2l,Polr2k,Taf13,Gtf2a1,Ints6,Srrt,Polr2g,Rpap2,Ncbp2,Gtf2e2,Ints1,Taf11,Snapc5,Ssu72,Ints4,Polr2a,Polr2c,Polr2d,Snapc2,Polr2f,Sp1,Ints14,Nabp2,Polr2i,Supt4a,Supt5,Ints2,Rprd1b,Taf6,Ints10,Ints13,Gtf2a2,Ints12,Ints11,Ints8,Ccnt2,Ncbp1,Zc3h8,Gtf2e1,Pcf11,Rprd2,Cdk9,Taf9,Snapc1,Nabp1,Ints5,Ints7,Snapc3,Ell2,Ccnt1,Cdk7,Taf5,Ell,Snapc4,Gtf2f1
R-MMU-174178	APC/C:Cdh1 mediated degradation of Cdc20 and other APC/C:Cdh1 targeted proteins in late mitosis/early G1	73	91.78%	0.185543	1.18404	0.258315	0.652199	Psmb9,Psmb8,Anapc11,Anapc1,Anapc2,Psmd6,Cdc26,Psmd7,Psmd12,Psmd5,Psmc6,Psmd9,Plk1,Psma2,Psma3,Psmb1,Psmb10,Psmb4,Psmb5,Psmb6,Psmb7,Psmc1,Psmc2,Psmc3,Psmc5,Psmd4,Psme1,Psme2,Psme3,Anapc4,Rb1,Anapc10,Psmd11,Anapc16,Psmd10,Cdc27,Cdc16,Aurkb,Psmd1,Psme4,Psmd2,Psmd3,Uba52,Ubb,Ube2e1,Anapc7,Fzr1,Psmc4,Psmd13,Psma8,Psmd8,Psmb11,Cdc20,Anapc5,Psmd14,Anapc15,Psma1,Psma4,Psma5,Psma6,Psma7,Psmb2,Psmb3,Ube2s,…
R-MMU-196849	Metabolism of water-soluble vitamins and cofactors	107	68.22%	0.181084	1.1815	0.251923	0.642901	Abcc1,Naxe,Pccb,Mthfd2,Mthfr,Mmut,Mmachc,Nfs1,Nnmt,Slc25a19,Parp6,Qprt,Aasdhppt,Enpp1,Slc19a2,Slc5a6,Ptgis,Ptgs2,Lmbrd1,Abcd4,Mocos,Nadk2,Pdxk,Slc5a8,Parp8,Slc52a2,Naxd,Mocs3,Nmrk2,Slc19a1,Slc23a1,Slc52a3,Slc25a32,Tcn2,Slc23a2,Rfk,Pnpo,Vnn1,Gphn,Mccc1,Parp14,Pdzd11,Pank4,Nt5e,Mocs1,Slc25a16,Ppcs,Mthfd1l,Nmnat3,Acaca,Mthfs,Shmt2,Nampt,Btd,Naprt,Mmadhc,Mmaa,Cyb5a,Acp5,Cyb5r3,Aox1,Nadk,Bst1,Mccc2,Pc…
R-MMU-446193	Biosynthesis of the N-glycan precursor (dolichol lipid-linked oligosaccharide, LLO) and transfer to a nascent protein	71	61.97%	0.209093	1.17407	0.26929	0.675121	Amdhd2,Alg5,Neu1,Neu3,Nanp,Dhdds,Ctsa,Nus1,Dpm3,Renbp,St6gal1,St3gal3,St3gal1,St3gal4,St3gal2,St6galnac1,St6galnac2,St6galnac4,St8sia1,St8sia2,St8sia3,St8sia4,St3gal5,Alg8,Gnpnat1,Slc17a5,Nagk,Alg2,Dolpp1,Srd5a3,Npl,Fpgt,Pgm3,Alg1,Mpi,Mvd,Glb1,Nans,Cmas,Pmm1,Dpagt1,Dpm2,Gfpt1,Dolk
R-MMU-69206	G1/S Transition	102	84.31%	0.170341	1.16538	0.267348	0.672622	Psmb9,Psmb8,Mcm3,Mcm2,Mcm4,Mcm5,Mcm6,Mcm7,Psmd6,Psmd7,Mcm8,Ccnh,Pole4,Psmd12,Psmd5,Psmc6,Psmd9,Cdt1,Orc3,Pola1,Ppp2r1a,Ppp2ca,Ppp2cb,Prim1,Prim2,Rpa3,Rpa1,Psma2,Psma3,Psmb1,Psmb10,Psmb4,Psmb5,Psmb6,Psmb7,Psmc1,Psmc2,Psmc3,Psmc5,Psmd4,Psme1,Psme2,Psme3,Rb1,Psmd11,Ptk6,Psmd10,Mcm10,Psmd1,Cks1b,Skp1,Psmd2,Psmd3,Uba52,Ubb,Akt3,Cdc6,Psmc4,Psmd13,Psmd8,Ppp2r1b,Gmnn,Psmd14,Orc5,Psma1,Psma4,Psma5,Psma6,P…
R-MMU-159230	Transport of the SLBP Dependant Mature mRNA	34	88.24%	0.234271	1.16055	0.286798	0.698331	Rae1,Nupl2,Nup50,Ncbp2,Nup88,Ranbp2,Nup35,Slbp,Nxf1,Nup37,Nup43,Nup107,Nup153,Alyref,Nup210,Nup133,Nup93,Seh1l,Nup155,Nup54,Ncbp1,Nup98,Pom121,Nup160,Tpr,Aaas,Sec13,Eif4e,Nup188,Nup214
R-MMU-418555	G alpha (s) signalling events	118	43.22%	0.196598	1.15862	0.284504	0.698331	Lhcgr,Gng11,Mc3r,Pde1a,Pde4a,Pde8a,Taar3,Pomc,Ramp1,Ptger2,Ptger4,Pth1r,Nps,Arrb2,Gpr176,Rxfp1,Gphb5,Ramp2,Calcrl,Pde3a,Gpr25,Ramp3,Grk3,Rxfp2,Grk6,Pde2a,Arrb1,Adora2a,Adora2b,Adrb1,Adrb2,Grk2,Calca,Crhr1,Drd1,Drd5,Gpbar1,Fshb,Ghrh,Gnas,Gnb1,Gnb2,Gng2,Gng3,Gng4,Gng5,Gng8,Gngt2,Grk5,Hrh2,Rln3
R-MMU-8941858	Regulation of RUNX3 expression and activity	52	98.08%	0.196584	1.15853	0.284504	0.698331	Psmb9,Psmb8,Smurf2,Mdm2,Psmd6,Ep300,Psmd7,Psmd12,Psmd5,Psmc6,Psmd9,Psma2,Psma3,Psmb1,Psmb10,Psmb4,Psmb5,Psmb6,Psmb7,Psmc1,Psmc2,Psmc3,Psmc5,Psmd4,Psme1,Psme2,Psme3,Psmd11,Psmd10,Src,Psmd1,Psmd2,Tgfb1,Psmd3,Uba52,Ubb,Psmc4,Psmd13,Psmd8,Psmd14,Psma1,Psma4,Psma5,Psma6,Psma7,Psmb2,Psmb3,Smurf1,Cbfb,Rps27a,Psmf1
R-MMU-372790	Signaling by GPCR	578	54.33%	0.130013	1.15762	0.234294	0.634288	Itpr1,Itpr2,Itpr3,Itsn1,Kras,Arhgef2,Arhgef1,Arhgef15,Lhcgr,Arhgef11,Gng11,Cxcl16,Anxa1,Ltb4r1,Arhgef39,Mc3r,Prlh,Rgs13,Mmp3,Arhgef37,Prok2,Hcrtr1,Ece1,Rgs3,Lpar6,Nmbr,Kiss1,Npy1r,Npy2r,Oprd1,Oxt,P2ry2,Pcp2,Pde1a,Sucnr1,Pde4a,Pde8a,Pdpk1,Penk,Taar3,Pik3r1,Pik3r2,Pik3r3,Prkaca,Prkacb,Prkcd,Prkce,Prkch,Prkcq,Pla2g4a,Ccl21a,Daglb,Pomc,Ppp2r1a,Ramp1,Ppp1ca,Ppp2ca,Ppp2cb,Ppy,Prkar1a,Prkar1b,Prkar2b,Ps…
R-MMU-176409	APC/C:Cdc20 mediated degradation of mitotic proteins	75	90.67%	0.180354	1.15397	0.282714	0.698331	Psmb9,Psmb8,Anapc11,Anapc1,Anapc2,Psmd6,Cdc26,Psmd7,Psmd12,Psmd5,Psmc6,Psmd9,Nek2,Psma2,Psma3,Psmb1,Psmb10,Psmb4,Psmb5,Psmb6,Psmb7,Psmc1,Psmc2,Psmc3,Psmc5,Psmd4,Psme1,Psme2,Psme3,Anapc4,Anapc10,Psmd11,Anapc16,Psmd10,Cdc27,Cdc16,Psmd1,Psme4,Psmd2,Psmd3,Uba52,Ubb,Ube2e1,Ccnb1,Anapc7,Psmc4,Psmd13,Psma8,Psmd8,Psmb11,Cdc20,Anapc5,Psmd14,Anapc15,Psma1,Psma4,Psma5,Psma6,Psma7,Psmb2,Psmb3,Bub1b,Bub3,Ube2…
R-MMU-72086	mRNA Capping	28	82.14%	0.255319	1.15294	0.287127	0.698331	Polr2h,Polr2e,Gtf2h5,Polr2l,Ccnh,Polr2k,Polr2g,Rnmt,Ncbp2,Polr2a,Polr2c,Polr2d,Polr2f,Polr2i,Supt5,Gtf2h2,Rngtt,Ncbp1,Cdk7,Ercc2,Ercc3,Gtf2h1,Gtf2f1
R-MMU-191859	snRNP Assembly	47	74.47%	0.220401	1.15184	0.289282	0.698331	Snupn,Rae1,Nupl2,Gemin6,Nup50,Snrpd3,Nup88,Ranbp2,Nup35,Nup37,Smn1,Snrpb,Snrpe,Snrpf,Nup43,Ddx20,Wdr77,Nup107,Nup153,Nup210,Nup133,Nup93,Seh1l,Nup155,Nup54,Nup98,Snrpd2,Pom121,Nup160,Tpr,Aaas,Prmt5,Sec13,Nup188,Nup214
R-MMU-194441	Metabolism of non-coding RNA	47	74.47%	0.220401	1.15184	0.289282	0.698331	Snupn,Rae1,Nupl2,Gemin6,Nup50,Snrpd3,Nup88,Ranbp2,Nup35,Nup37,Smn1,Snrpb,Snrpe,Snrpf,Nup43,Ddx20,Wdr77,Nup107,Nup153,Nup210,Nup133,Nup93,Seh1l,Nup155,Nup54,Nup98,Snrpd2,Pom121,Nup160,Tpr,Aaas,Prmt5,Sec13,Nup188,Nup214
R-MMU-6798695	Neutrophil degranulation	501	69.26%	0.127243	1.15084	0.242801	0.63727	Itgav,Itgax,Itgb2,Cd47,Trappc1,Kcnab2,Fabp5,Defa34,Lamp1,Lamp2,Anpep,Lcn2,Rab44,Lta4h,Alad,Cd93,Serpinb1a,Lyz2,Man2b1,Psmd6,Mif,Lamtor1,Mme,Mmp8,Mmp9,Serpinb3d,Ormdl3,Psmd7,Pgm2,Actr2,Pycard,Psmd12,Siglece,Lamtor2,Elane,Atp11a,Neu1,Nfkb1,Cmtm6,Nme2,Galns,Slc11a1,Dpp7,Bpi,Snap29,Agpat2,Orm2,P2rx1,Pafah1b2,Plac8,Aldh3b1,Padi2,Pecam1,Arpc5,Cfp,Slc15a4,Pfkl,Pgam1,Pigr,2310033P09Rik,Pkm,Prkcd,1600012H…
R-MMU-176407	Conversion from APC/C:Cdc20 to APC/C:Cdh1 in late anaphase	20	85.00%	0.28401	1.14727	0.290318	0.698331	Cdc14a,Anapc11,Anapc1,Anapc2,Cdc26,Anapc4,Anapc10,Anapc16,Cdc27,Cdc16,Ube2e1,Anapc7,Fzr1,Cdc20,Anapc5,Anapc15,Ube2s
R-MMU-453279	Mitotic G1 phase and G1/S transition	126	83.33%	0.15871	1.14505	0.287428	0.698331	Jak2,Psmb9,Psmb8,Lyn,Mcm3,Mcm2,Mcm4,Mcm5,Mcm6,Mcm7,Psmd6,Psmd7,Mcm8,Ccnh,Pole4,Psmd12,Psmd5,Psmc6,Psmd9,Cdt1,Orc3,Lin54,Pola1,Ppp2r1a,Ppp2ca,Ppp2cb,Prim1,Prim2,Rpa3,Rpa1,Psma2,Psma3,Psmb1,Psmb10,Psmb4,Psmb5,Psmb6,Psmb7,Psmc1,Psmc2,Psmc3,Psmc5,Psmd4,Psme1,Psme2,Psme3,Rb1,Rbbp4,Rbl1,Rbl2,Psmd11,Ptk6,Psmd10,Src,Mcm10,Psmd1,Lin52,Cks1b,Skp1,Psmd2,Tfdp1,Psmd3,Uba52,Ubb,E2f4,Akt3,Cdc6,Psmc4,Psmd13,Hdac…
R-MMU-69017	CDK-mediated phosphorylation and removal of Cdc6	72	91.67%	0.18021	1.14418	0.297347	0.704227	Psmb9,Psmb8,Anapc11,Anapc1,Anapc2,Psmd6,Cdc26,Psmd7,Psmd12,Psmd5,Psmc6,Psmd9,Psma2,Psma3,Psmb1,Psmb10,Psmb4,Psmb5,Psmb6,Psmb7,Psmc1,Psmc2,Psmc3,Psmc5,Psmd4,Psme1,Psme2,Psme3,Anapc4,Anapc10,Psmd11,Anapc16,Psmd10,Cdc27,Cdc16,Psmd1,Psme4,Psmd2,Psmd3,Uba52,Ubb,Ube2e1,Anapc7,Fzr1,Cdc6,Psmc4,Psmd13,Psma8,Psmd8,Psmb11,Anapc5,Psmd14,Anapc15,Psma1,Psma4,Psma5,Psma6,Psma7,Psmb2,Psmb3,Ube2s,Ccna1,Ccne1,Ccne…
R-MMU-3700989	Transcriptional Regulation by TP53	282	75.18%	0.136692	1.14076	0.270561	0.675929	Supt16,Polr2h,Dna2,Gatad2b,Lamtor4,Cox7b,Mapkapk5,Mbd3,Cox20,Cox14,Mdm2,Mdm4,Polr2e,Ep300,Gtf2h5,Polr2l,Prelid1,Lamtor1,Ccnh,Mre11a,Polr2k,Sesn2,Taf13,Lamtor2,Ndufa4,Chek2,Npm1,Rffl,Cox18,Cnot6l,Prdx1,Ctdp1,Elob,Pcna,Polr2g,Pdpk1,Pip4k2a,Kmt5a,Pip4k2c,Pml,Cox19,Ppp2r1a,Ppp2ca,Ppp2cb,Prkab1,Rpa3,Rpa1,Steap3,Rraga,Rabggtb,Rad9a,Rragd,Lamtor5,Tmem219,Taf11,Rbbp4,Rfc2,Rheb,Cnot3,E2f7,Cnot8,Polr2a,Pol…
R-MMU-1442490	Collagen degradation	45	60.00%	0.237777	1.1396	0.303243	0.710232	Mmp12,Mmp11,Mmp13,Mmp14,Mmp15,Mmp2,Mmp3,Mmp8,Mmp9,Col5a3,Col12a1,Col13a1,Col3a1,Col4a1,Col4a2,Col4a3,Col5a1,Col5a2,Col6a1,Col6a2,Col1a1,Col1a2,Ctsb,Ctsd,Ctsk,Ctsl,Mmp20
R-MMU-69052	Switching of origins to a post-replicative state	89	87.64%	0.170571	1.13752	0.29705	0.704227	Psmb9,Psmb8,Anapc11,Mcm3,Mcm2,Mcm4,Mcm5,Mcm6,Mcm7,Anapc1,Anapc2,Psmd6,Cdc26,Psmd7,Mcm8,Psmd12,Psmd5,Psmc6,Psmd9,Cdt1,Orc3,Psma2,Psma3,Psmb1,Psmb10,Psmb4,Psmb5,Psmb6,Psmb7,Psmc1,Psmc2,Psmc3,Psmc5,Psmd4,Psme1,Psme2,Psme3,Anapc4,Anapc10,Psmd11,Anapc16,Psmd10,Cdc27,Cdc16,Psmd1,Skp1,Psme4,Psmd2,Psmd3,Uba52,Ubb,Ube2e1,Anapc7,Fzr1,Rbx1,Cdc6,Psmc4,Psmd13,Psma8,Psmd8,Psmb11,Anapc5,Psmd14,Anapc15,Orc5,Psma…
R-MMU-4615885	SUMOylation of DNA replication proteins	42	80.95%	0.218249	1.13327	0.308792	0.718496	Pias3,Rae1,Nupl2,Nup50,Pcna,Nup88,Ranbp2,Rangap1,Cdca8,Nup35,Nup37,Sumo3,Nup43,Aurkb,Nup107,Nup153,Nup210,Nup133,Ube2i,Sumo1,Nup93,Seh1l,Nup155,Nup54,Sumo2,Nup98,Pom121,Pias4,Nup160,Tpr,Aaas,Nup188,Nup214,Incenp
R-MMU-187577	SCF(Skp2)-mediated degradation of p27/p21	59	91.53%	0.188719	1.13066	0.314363	0.722336	Psmb9,Psmb8,Psmd6,Psmd7,Psmd12,Psmd5,Psmc6,Psmd9,Psma2,Psma3,Psmb1,Psmb10,Psmb4,Psmb5,Psmb6,Psmb7,Psmc1,Psmc2,Psmc3,Psmc5,Psmd4,Psme1,Psme2,Psme3,Psmd11,Ptk6,Psmd10,Psmd1,Cks1b,Skp1,Psmd2,Psmd3,Uba52,Ubb,Psmc4,Psmd13,Psmd8,Psmd14,Psma1,Psma4,Psma5,Psma6,Psma7,Psmb2,Psmb3,Ccna1,Ccnd1,Ccne1,Ccne2,Cdk4,Cdkn1a,Cdkn1b,Rps27a,Psmf1
R-MMU-5656169	Termination of translesion DNA synthesis	29	62.07%	0.273488	1.12971	0.3145	0.722336	Pole4,Pcna,Pold1,Pold2,Rpa3,Rpa1,Rfc2,Trim25,Pold4,Uba52,Ubb,Rfc5,Ube2l6,Rfc4,Polk,Rps27a,Polh,Isg15
R-MMU-73884	Base Excision Repair	84	41.67%	0.216155	1.12964	0.312259	0.721846	Lig1,Mbd4,Pole4,H2ab2,Adprs,Ogg1,H4c17,Pcna,Polb,Pold1,Pold2,H2az1,Rpa3,Rpa1,H2aj,Rfc2,Pold4,Tdg,Ung,Acd,Mpg,Rfc5,Neil1,H4c11,H2ac10,H2bc11,H2bc3,H2bc21,Rfc4,Terf2ip,Parp2,Apex1,H4c14,H2ac18,H2ax
R-MMU-112316	Neuronal System	311	47.91%	0.144594	1.12722	0.298703	0.704227	Kcna2,Kcna3,Kcna5,Kcnab2,Kcnc3,Kcnh1,Kcnh2,Kcnj12,Kcnj16,Kcnk1,Kcnk2,Kcnk4,Kcnn4,Kcns2,Kcnb2,Gng11,Maoa,Gabrr3,Slc18a2,Kcng4,Naaa,Nsf,Ntrk3,Chrna9,Ppfibp1,Kcnn1,Slc38a2,Prkaca,Prkacb,Ppfibp2,Prkar1a,Prkar1b,Prkar2b,Ptprd,Ptprf,Ptprs,Rab3a,Slc6a1,Kcnk6,Camk1,Ncald,Ap2s1,Rtn3,Kcnh4,Slc1a1,Dlg3,Gria3,Stxbp1,Abcc8,Syn2,Ppfia1,Gabbr1,Tspan7,Adcy3,Adcy4,Vamp2,Lin7b,Lin7c,Slc32a1,Ap2b1,Adcy1,Camkk1,Slc1…
R-MMU-418594	G alpha (i) signalling events	269	54.65%	0.144907	1.12584	0.303245	0.710232	Gng11,Cxcl16,Anxa1,Rgs13,Rgs3,Npy1r,Npy2r,Oprd1,Pcp2,Pde1a,Sucnr1,Pde4a,Penk,Prkaca,Prkacb,Prkcd,Pla2g4a,Ccl21a,Pomc,Ppp2r1a,Ppp1ca,Ppp2ca,Ppp2cb,Ppy,Prkar1a,Prkar1b,Prkar2b,Psap,Rgs16,Rgs4,Rgs5,Rrh,Ccl20,Ccl27a,Ccl4,Ccl5,Ccl6,Ccl9,Cx3cl1,Cxcl12,Sstr2,Sstr3,Sstr4,Sstr5,Src,Lpar5,Gabbr1,P2ry12,Adcy3,Adcy4,Rgs12,Adcy1,Grm4,Camkk1,Cxcl13,Nmu,Rgs19,Aplnr,Insl5,Pf4,Ccl19,Ccl28,Tas2r108,Ppp2r1b,Gpsm3,P…
R-MMU-179419	APC:Cdc20 mediated degradation of cell cycle proteins prior to satisfation of the cell cycle checkpoint	73	90.41%	0.176333	1.11957	0.325855	0.741066	Psmb9,Psmb8,Anapc11,Anapc1,Anapc2,Psmd6,Cdc26,Psmd7,Psmd12,Psmd5,Psmc6,Psmd9,Nek2,Psma2,Psma3,Psmb1,Psmb10,Psmb4,Psmb5,Psmb6,Psmb7,Psmc1,Psmc2,Psmc3,Psmc5,Psmd4,Psme1,Psme2,Psme3,Anapc4,Anapc10,Psmd11,Anapc16,Psmd10,Cdc27,Cdc16,Psmd1,Psme4,Psmd2,Psmd3,Uba52,Ubb,Ube2e1,Anapc7,Psmc4,Psmd13,Psma8,Psmd8,Psmb11,Cdc20,Anapc5,Psmd14,Anapc15,Psma1,Psma4,Psma5,Psma6,Psma7,Psmb2,Psmb3,Bub1b,Bub3,Ube2s,Ccna…
R-MMU-77075	RNA Pol II CTD phosphorylation and interaction with CE	26	80.77%	0.255272	1.11348	0.329137	0.7416	Polr2h,Polr2e,Gtf2h5,Polr2l,Ccnh,Polr2k,Polr2g,Rnmt,Polr2a,Polr2c,Polr2d,Polr2f,Polr2i,Supt5,Gtf2h2,Rngtt,Cdk7,Ercc2,Ercc3,Gtf2h1,Gtf2f1
R-MMU-6782135	Dual incision in TC-NER	60	71.67%	0.198832	1.11037	0.334736	0.744788	Polr2h,Polr2e,Ep300,Gtf2h5,Polr2l,Cul4a,Ccnh,Polr2k,Pole4,Zfp830,Pcna,Polr2g,Pold1,Pold2,Rpa3,Rpa1,Rfc2,Polr2a,Polr2c,Polr2d,Pold4,Polr2f,Polr2i,Tcea1,Uba52,Ubb,Rfc5,Ppie,Usp7,Rbx1,Gtf2h2,Rfc4,Ercc6,Isy1,Polk,Prpf19,Cdk7,Rps27a,Ddb1,Ercc1,Ercc2,Ercc3,Gtf2h1
R-MMU-3232142	SUMOylation of ubiquitinylation proteins	37	81.08%	0.22383	1.10883	0.338001	0.745105	Mdm2,Rae1,Nupl2,Nup50,Pml,Nup88,Ranbp2,Nup35,Nup37,Nup43,Nup107,Nup153,Nup210,Nup133,Ube2i,Sumo1,Nup93,Seh1l,Nup155,Nup54,Pias1,Nup98,Pom121,Pias4,Nup160,Tpr,Aaas,Sec13,Nup188,Nup214
R-MMU-166658	Complement cascade	41	63.41%	0.233656	1.10273	0.344354	0.745105	Masp1,Masp2,Elane,C1ra,Cfp,Cd59b,Cpb2,C5ar2,Colec10,C7,Serping1,C1qa,C1qb,C1qc,C2,C3,C3ar1,C4b,C5ar1,Cd81,Cfh,Clu,Crp,F2,Fcna,Hc
R-MMU-388396	GPCR downstream signalling	549	54.46%	0.124302	1.09923	0.318537	0.729256	Itpr1,Itpr2,Itpr3,Itsn1,Kras,Arhgef2,Arhgef1,Arhgef15,Lhcgr,Arhgef11,Gng11,Cxcl16,Anxa1,Ltb4r1,Arhgef39,Mc3r,Rgs13,Mmp3,Arhgef37,Prok2,Hcrtr1,Rgs3,Lpar6,Nmbr,Kiss1,Npy1r,Npy2r,Oprd1,Oxt,P2ry2,Pcp2,Pde1a,Sucnr1,Pde4a,Pde8a,Pdpk1,Penk,Taar3,Pik3r1,Pik3r2,Pik3r3,Prkaca,Prkacb,Prkcd,Prkce,Prkch,Prkcq,Pla2g4a,Ccl21a,Daglb,Pomc,Ppp2r1a,Ramp1,Ppp1ca,Ppp2ca,Ppp2cb,Ppy,Prkar1a,Prkar1b,Prkar2b,Psap,Ptafr,P…
R-MMU-168643	Nucleotide-binding domain, leucine rich repeat containing receptor (NLR) signaling pathways	46	60.87%	0.226579	1.09902	0.340736	0.745105	Itch,Tab1,Ube2v1,Pycard,P2rx7,Sugt1,Pstpip1,Tab2,Nlrp3,Tnfaip3,Txn1,Uba52,Ubb,Txnip,Cyld,Nod1,Mapk14,Irak2,Birc3,Bcl2l1,Casp4,Casp8,Casp9,Rps27a,Aamp,Hsp90ab1,Ikbkg,Irak1
R-MMU-186797	Signaling by PDGF	53	67.92%	0.208724	1.09893	0.342293	0.745105	Kras,Nck1,Nck2,Furin,Pdgfa,Pdgfra,Pik3r1,Pik3r2,Plcg1,Ptpn11,Ptpn12,Sos1,Spp1,Src,Stat3,Stat5a,Stat5b,Stat6,Col5a3,Rasa1,Thbs3,Pdgfc,Pik3cb,Rapgef1,Col3a1,Col4a1,Col4a2,Col4a3,Col5a1,Col5a2,Col6a1,Col6a2,Crk,Crkl,Grb2,Grb7
R-MMU-157579	Telomere Maintenance	94	43.62%	0.199149	1.09522	0.346148	0.745105	Dna2,Lig1,Nop10,H2ab2,Chtf8,H4c17,Pcna,Ppp6c,Pola1,Pold1,Pold2,H2az1,Prim1,Prim2,Rpa3,Rpa1,H2aj,Rfc2,Nhp2,Ctc1,Ten1,Pold4,Wrn,Acd,Dscc1,Rfc5,Ankrd28,Rtel1,H4c11,H2ac10,H2bc11,H2bc3,H2bc21,Rfc4,Terf2ip,Ccna1,Daxx,H4c14,H2ac18,H2ax,Dkc1
R-MMU-373752	Netrin-1 signaling	23	69.57%	0.277156	1.09493	0.341121	0.745105	Nck1,Prkcq,Rac1,Dock1,Siah1a,Siah2,Src,Ezr,Wasl,Ntn4,Mapk14,Mapk8,Cdc42,Dscam,Ptk2,Fyn
R-MMU-69481	G2/M Checkpoints	152	66.45%	0.152238	1.08816	0.354734	0.756198	Dna2,Psmb9,Psmb8,Mcm3,Mcm2,Mcm4,Mcm5,Mcm6,Mcm7,Psmd6,Psmd7,Mcm8,Mre11a,Psmd12,Psmd5,Psmc6,Psmd9,Orc3,Chek2,H4c17,Rpa3,Babam1,Rpa1,Psma2,Psma3,Psmb1,Psmb10,Psmb4,Psmb5,Psmb6,Psmb7,Psmc1,Psmc2,Psmc3,Psmc5,Psmd4,Psme1,Psme2,Psme3,Rad9a,Rfc2,Psmd11,Psmd10,Mcm10,Rnf168,Psmd1,Ube2v2,Ywhab,Psme4,Psmd2,Psmd3,Uba52,Ubb,Sumo1,Wrn,Atrip,Ywhae,Ywhag,Ywhah,Ywhaz,Ccnb1,Rfc5,Sfn,Clspn,Cdc6,Psmc4,Psmd13,H4c11,H2…
R-MMU-176187	Activation of ATR in response to replication stress	34	64.71%	0.24319	1.08237	0.363225	0.763077	Mcm3,Mcm2,Mcm4,Mcm5,Mcm6,Mcm7,Mcm8,Orc3,Rpa3,Rpa1,Rad9a,Rfc2,Mcm10,Atrip,Rfc5,Clspn,Cdc6,Rfc4,Orc5,Dbf4,Cdc25a,Chek1
R-MMU-69601	Ubiquitin Mediated Degradation of Phosphorylated Cdc25A	51	98.04%	0.183327	1.0736	0.374177	0.763077	Psmb9,Psmb8,Psmd6,Psmd7,Psmd12,Psmd5,Psmc6,Psmd9,Chek2,Psma2,Psma3,Psmb1,Psmb10,Psmb4,Psmb5,Psmb6,Psmb7,Psmc1,Psmc2,Psmc3,Psmc5,Psmd4,Psme1,Psme2,Psme3,Psmd11,Psmd10,Psmd1,Psme4,Psmd2,Psmd3,Uba52,Ubb,Psmc4,Psmd13,Psma8,Psmd8,Psmb11,Psmd14,Psma1,Psma4,Psma5,Psma6,Psma7,Psmb2,Psmb3,Cdc25a,Chek1,Rps27a,Psmf1
R-MMU-69610	p53-Independent DNA Damage Response	51	98.04%	0.183327	1.0736	0.374177	0.763077	Psmb9,Psmb8,Psmd6,Psmd7,Psmd12,Psmd5,Psmc6,Psmd9,Chek2,Psma2,Psma3,Psmb1,Psmb10,Psmb4,Psmb5,Psmb6,Psmb7,Psmc1,Psmc2,Psmc3,Psmc5,Psmd4,Psme1,Psme2,Psme3,Psmd11,Psmd10,Psmd1,Psme4,Psmd2,Psmd3,Uba52,Ubb,Psmc4,Psmd13,Psma8,Psmd8,Psmb11,Psmd14,Psma1,Psma4,Psma5,Psma6,Psma7,Psmb2,Psmb3,Cdc25a,Chek1,Rps27a,Psmf1
R-MMU-69613	p53-Independent G1/S DNA damage checkpoint	51	98.04%	0.183327	1.0736	0.374177	0.763077	Psmb9,Psmb8,Psmd6,Psmd7,Psmd12,Psmd5,Psmc6,Psmd9,Chek2,Psma2,Psma3,Psmb1,Psmb10,Psmb4,Psmb5,Psmb6,Psmb7,Psmc1,Psmc2,Psmc3,Psmc5,Psmd4,Psme1,Psme2,Psme3,Psmd11,Psmd10,Psmd1,Psme4,Psmd2,Psmd3,Uba52,Ubb,Psmc4,Psmd13,Psma8,Psmd8,Psmb11,Psmd14,Psma1,Psma4,Psma5,Psma6,Psma7,Psmb2,Psmb3,Cdc25a,Chek1,Rps27a,Psmf1
R-MMU-211000	Gene Silencing by RNA	113	50.44%	0.175624	1.06709	0.378751	0.76611	Polr2h,Polr2e,Polr2l,Rae1,Polr2k,H2ab2,Nupl2,Nup50,H4c17,Polr2g,H2az1,Nup88,Ran,Ranbp2,H2aj,Polr2a,Polr2c,Polr2d,Nup35,Nup37,Polr2f,Nup43,Polr2i,Tarbp2,Nup107,Nup153,Nup210,Nup133,Tsn,Nup93,Seh1l,Nup155,Nup54,Ago1,Nup98,H3c2,H4c11,H2ac10,H2bc11,H2bc3,H2bc21,Ipo8,Pom121,Nup160,Ago2,Tpr,Aaas,Ago4,Sec13,Nup188,Nup214,H3f3a,H3f3b,H4c14,H2ac18,H2ax,H3c1
R-MMU-174084	Autodegradation of Cdh1 by Cdh1:APC/C	63	93.65%	0.173133	1.0634	0.391979	0.775247	Psmb9,Psmb8,Anapc11,Anapc1,Anapc2,Psmd6,Cdc26,Psmd7,Psmd12,Psmd5,Psmc6,Psmd9,Psma2,Psma3,Psmb1,Psmb10,Psmb4,Psmb5,Psmb6,Psmb7,Psmc1,Psmc2,Psmc3,Psmc5,Psmd4,Psme1,Psme2,Psme3,Anapc4,Anapc10,Psmd11,Anapc16,Psmd10,Cdc27,Cdc16,Psmd1,Psmd2,Psmd3,Uba52,Ubb,Ube2e1,Anapc7,Fzr1,Psmc4,Psmd13,Psmd8,Anapc5,Psmd14,Anapc15,Psma1,Psma4,Psma5,Psma6,Psma7,Psmb2,Psmb3,Ube2s,Rps27a,Psmf1
R-MMU-69231	Cyclin D associated events in G1	41	78.05%	0.209657	1.06273	0.38876	0.775247	Jak2,Lyn,Ccnh,Ppp2r1a,Ppp2ca,Ppp2cb,Rb1,Rbl1,Rbl2,Ptk6,Src,Cks1b,Skp1,Tfdp1,Uba52,Ubb,E2f4,Ppp2r1b,Abl1,Ccnd1,Ccnd2,Ccnd3,Ccne1,Ccne2,Cdk4,Cdk6,Cdk7,Cdkn1a,Cdkn1b,Cdkn2b,Rps27a,E2f2
R-MMU-69236	G1 Phase	41	78.05%	0.209657	1.06273	0.38876	0.775247	Jak2,Lyn,Ccnh,Ppp2r1a,Ppp2ca,Ppp2cb,Rb1,Rbl1,Rbl2,Ptk6,Src,Cks1b,Skp1,Tfdp1,Uba52,Ubb,E2f4,Ppp2r1b,Abl1,Ccnd1,Ccnd2,Ccnd3,Ccne1,Ccne2,Cdk4,Cdk6,Cdk7,Cdkn1a,Cdkn1b,Cdkn2b,Rps27a,E2f2
R-MMU-8932339	ROS sensing by NFE2L2	52	98.08%	0.179741	1.05927	0.391227	0.775247	Psmb9,Psmb8,Psmd6,Psmd7,Psmd12,Psmd5,Psmc6,Psmd9,Nfe2l2,Keap1,Psma2,Psma3,Psmb1,Psmb10,Psmb4,Psmb5,Psmb6,Psmb7,Psmc1,Psmc2,Psmc3,Psmc5,Psmd4,Psme1,Psme2,Psme3,Psmd11,Psmd10,Psmd1,Psme4,Psmd2,Psmd3,Uba52,Ubb,Rbx1,Psmc4,Psmd13,Psma8,Psmd8,Psmb11,Psmd14,Psma1,Psma4,Psma5,Psma6,Psma7,Psmb2,Psmb3,Cul3,Rps27a,Psmf1
R-MMU-70326	Glucose metabolism	80	75.00%	0.170889	1.05432	0.399867	0.788541	Mdh2,Mdh1,Rae1,Nupl2,Gckr,Nup50,Pfkfb2,Pfkl,Pfkm,Pgam1,Pgk1,Slc25a11,Pkm,Nup88,G6pc3,Ranbp2,Nup35,Nup37,Nup43,Nup107,Nup153,Nup210,Nup133,Tpi1,Nup93,Seh1l,Adpgk,Pgam2,Nup155,Pfkfb3,Nup54,Pfkp,Slc37a2,Nup98,Pfkfb4,Pck2,Pom121,Nup160,Gnpda1,Tpr,Aaas,Slc25a10,Aldoa,Aldoc,Sec13,Slc25a12,Slc25a1,Eno1,Eno2,Eno3,Fbp1,G6pc,Slc37a4,Gapdh,Nup188,Got1,Got2,Nup214,Gpi1,Hk2
R-MMU-5693579	Homologous DNA Pairing and Strand Exchange	36	47.22%	0.260464	1.05215	0.390705	0.775247	Rad51c,Dna2,Mre11a,Rpa3,Rpa1,Rad51b,Rad9a,Rfc2,Wrn,Atrip,Rfc5,Rfc4,Brip1,Nbn,Rmi2,Chek1,Kat5
R-MMU-5693616	Presynaptic phase of homologous DNA pairing and strand exchange	33	51.52%	0.260464	1.05215	0.390705	0.775247	Rad51c,Dna2,Mre11a,Rpa3,Rpa1,Rad51b,Rad9a,Rfc2,Wrn,Atrip,Rfc5,Rfc4,Brip1,Nbn,Rmi2,Chek1,Kat5
R-MMU-2187338	Visual phototransduction	87	52.87%	0.183658	1.04669	0.400915	0.788541	Rdh10,Lpl,Lrp1,Rdh11,Myo7a,Nmt1,Pde6g,Gpihbp1,Rbp1,Rbp4,Dhrs3,Sag,Stra6,Sdc3,Sdc4,Cngb1,Apom,Metap2,Rdh1,Lrp12,Metap1,Apoa1,Apoa2,Apoa4,Apoc2,Apoc3,Apoe,Akr1b7,Dhrs9,Calm1,Calm2,Calm3,Fnta,Gnat1,Gnb1,Gpc1,Gpc3,Gpc4,Grk4,Guca1a,Gucy2e,Sdc2,Hspg2,Lrp10,Awat2,Gucy2f
R-MMU-4641258	Degradation of DVL	56	98.21%	0.173533	1.04547	0.405533	0.791067	Psmb9,Psmb8,Psmd6,Psmd7,Psmd12,Psmd5,Psmc6,Psmd9,Psma2,Psma3,Psmb1,Psmb10,Psmb4,Psmb5,Psmb6,Psmb7,Psmc1,Psmc2,Psmc3,Psmc5,Psmd4,Psme1,Psme2,Psme3,Psmd11,Psmd10,Psmd1,Psme4,Psmd2,Psmd3,Uba52,Ubb,Rbx1,Psmc4,Psmd13,Psma8,Psmd8,Psmb11,Psmd14,Dact1,Psma1,Psma4,Psma5,Psma6,Psma7,Psmb2,Psmb3,Cul3,Klhl12,Hecw1,Rps27a,Dvl1,Dvl2,Dvl3,Psmf1
R-MMU-168898	Toll-like Receptor Cascades	126	68.25%	0.151814	1.03862	0.416102	0.805067	Itgb2,Jun,Lbp,Ube2d3,Cd180,Ly86,Mapkapk2,Tab1,Ube2v1,Fgg,Nfkb1,Nfkb2,Nfkbia,Peli1,Tnip2,Bpi,Dusp6,Ppp2r1a,Ppp2ca,Ppp2cb,Lgmn,Ptpn11,Tab2,Eea1,Rela,Ripk1,Gsdmd,S100a1,S100a9,Sftpd,Nkiras1,Mapkapk3,Tank,Irf3,Skp1,Fbxw11,Unc93b1,Plcg2,Hsp90b1,Uba52,Ubb,Dusp7,Nkiras2,Cnpy3,Dusp3,Ikbke,Ripk3,Ube2d2a,Rps6ka5,Tlr2,Ppp2r1b,Ticam1,Sarm1,Nod1,Map2k3,Map2k4,Map3k8,Mapk1,Mapk14,Mapk3,Mapk8,Ecsit,Irak2,Peli3,…
R-MMU-425366	Transport of bile salts and organic acids, metal ions and amine compounds	76	57.89%	0.183638	1.03114	0.42207	0.812199	Slc39a14,Slc18a2,Slc11a1,Slc11a2,Slc39a2,Slc47a1,Slc44a1,Slc6a1,Slc44a2,Rhag,Slc30a5,Slc22a12,Slc6a2,Rsc1a1,Slc5a11,Slc44a4,Slc5a3,Slc6a15,Slc6a6,Slc22a16,Slc30a1,Slc39a4,Slc6a14,Slc13a5,Slc39a3,Slc39a6,Slc6a19,Rhbg,Slc41a2,Bsg,Slc18a1,Cp,Slc6a3,Slc30a6,Emb,Slc30a10,Slc39a1,Slc6a13,Slc6a9,Slc5a7,Slc39a7,Heph,Slc16a3,Slc13a3
R-MMU-6799198	Complex I biogenesis	57	70.18%	0.18906	1.03098	0.417527	0.805634	Ndufb5,Ndufa3,Ndufa9,Ndufb9,Ndufb6,Ndufc1,Ndufa12,Ndufa7,Ndufb3,Ndufaf3,Ndufb7,Ndufa6,Ndufa2,Ndufv1,Ndufa13,Ndufb8,Ndufa10,Ndufb4,Ndufc2,Ndufb2,Ndufa5,Ndufb10,Ndufs3,Ndufa8,Ndufaf4,Ndufaf5,Ndufab1,Ndufa1,Ndufs5,Ndufb11,Ndufs7,Ecsit,Timmdc1,Ndufaf6,Ndufv3,Ndufs8,Ndufs2,Ndufs1,Ndufs6,Acad9
R-MMU-174184	Cdc20:Phospho-APC/C mediated degradation of Cyclin A	72	90.28%	0.161828	1.02341	0.435127	0.819853	Psmb9,Psmb8,Anapc11,Anapc1,Anapc2,Psmd6,Cdc26,Psmd7,Psmd12,Psmd5,Psmc6,Psmd9,Psma2,Psma3,Psmb1,Psmb10,Psmb4,Psmb5,Psmb6,Psmb7,Psmc1,Psmc2,Psmc3,Psmc5,Psmd4,Psme1,Psme2,Psme3,Anapc4,Anapc10,Psmd11,Anapc16,Psmd10,Cdc27,Cdc16,Psmd1,Psme4,Psmd2,Psmd3,Uba52,Ubb,Ube2e1,Anapc7,Psmc4,Psmd13,Psma8,Psmd8,Psmb11,Cdc20,Anapc5,Psmd14,Anapc15,Psma1,Psma4,Psma5,Psma6,Psma7,Psmb2,Psmb3,Bub1b,Bub3,Ube2s,Ccna1,Rps…
R-MMU-74158	RNA Polymerase III Transcription	33	75.76%	0.219851	1.02071	0.431852	0.819853	Polr2h,Gtf3c3,Polr2e,Polr2l,Brf2,Polr2k,Polr3k,Polr3d,Polr3g,Snapc5,Polr1c,Snapc2,Polr2f,Polr3gl,Gtf3c1,Polr3f,Polr3b,Gtf3c2,Gtf3c4,Polr3c,Snapc1,Polr3e,Snapc3,Crcp,Snapc4
R-MMU-76046	RNA Polymerase III Transcription Initiation	33	75.76%	0.219851	1.02071	0.431852	0.819853	Polr2h,Gtf3c3,Polr2e,Polr2l,Brf2,Polr2k,Polr3k,Polr3d,Polr3g,Snapc5,Polr1c,Snapc2,Polr2f,Polr3gl,Gtf3c1,Polr3f,Polr3b,Gtf3c2,Gtf3c4,Polr3c,Snapc1,Polr3e,Snapc3,Crcp,Snapc4
R-MMU-611105	Respiratory electron transport	94	73.40%	0.158915	1.01982	0.440026	0.820154	Ndufb5,Ndufa3,Ndufa9,Cox7b,Uqcr10,Ndufb9,Ndufb6,Cox20,Ndufc1,Cox14,Ndufa12,Ndufa7,Cyc1,Ndufb3,Uqcrh,Ndufaf3,Etfdh,Ndufb7,Uqcrc2,Ndufa6,Ndufa2,Ndufa4,Ndufv1,Ndufa13,Ndufb8,Ndufa10,Cox18,Coq10b,Cox19,Ndufb4,Ndufc2,Ndufb2,Ndufa5,Ndufb10,Ndufs3,Ndufa8,Ndufaf4,Sco1,Ndufaf5,Cox7a2l,Cox11,Surf1,Taco1,Ndufab1,Ndufa1,Ndufs5,Sco2,Ndufb11,Uqcrq,Uqcrc1,Lrpprc,Ndufs7,Ecsit,Timmdc1,Ndufaf6,Cox6b1,Etfb,Ndufv3,C…
R-MMU-69620	Cell Cycle Checkpoints	270	70.74%	0.124063	1.01475	0.452131	0.822074	Dna2,Kif2a,Psmb9,Psmb8,Ska2,Anapc11,Cenpp,Mcm3,Mcm2,Mcm4,Mcm5,Mcm6,Mcm7,Anapc1,Anapc2,Mdm2,Mdm4,Psmd6,Cdc26,Cenpm,Psmd7,Mcm8,Mre11a,Psmd12,Psmd5,Ndel1,Ndc80,Psmc6,Psmd9,Orc3,Nde1,Chek2,Nudc,H4c17,Pafah1b1,Plk1,Zwilch,Dynll2,Ppp2r1a,Ppp1cc,Ppp2ca,Ppp2cb,Rpa3,Babam1,Rpa1,Psma2,Psma3,Psmb1,Psmb10,Psmb4,Psmb5,Psmb6,Psmb7,Psmc1,Psmc2,Psmc3,Psmc5,Psmd4,Psme1,Psme2,Psme3,Rad9a,Ranbp2,Rangap1,Sgo2a,Anapc…
R-MMU-73933	Resolution of Abasic Sites (AP sites)	31	67.74%	0.232184	1.01277	0.437889	0.819853	Lig1,Mbd4,Pole4,Adprs,Ogg1,Pcna,Polb,Pold1,Pold2,Rpa3,Rpa1,Rfc2,Pold4,Tdg,Ung,Mpg,Rfc5,Neil1,Rfc4,Parp2,Apex1
R-MMU-202424	Downstream TCR signaling	84	84.52%	0.156005	1.00887	0.453072	0.822074	Lck,Psmb9,Psmb8,Psmd6,Ube2v1,Psmd7,Psmd12,Psmd5,Psmc6,Psmd9,Nfkb1,Nfkbia,Pdpk1,Pik3r1,Pik3r2,Prkcq,Psma2,Psma3,Psmb1,Psmb10,Psmb4,Psmb5,Psmb6,Psmb7,Psmc1,Psmc2,Psmc3,Psmc5,Psmd4,Psme1,Psme2,Psme3,Pten,Tab2,Cdc34,Rela,Psmd11,Psmd10,Psmd1,Skp1,Psme4,Fbxw11,Psmd2,Psmd3,Uba52,Ubb,Ube2d2a,Psmc4,Psmd13,Psma8,Psmd8,Psmb11,Pik3cb,Psmd14,Psma1,Psma4,Psma5,Psma6,Psma7,Psmb2,Psmb3,Card11,Malt1,Bcl10,Cd3e,Cd…
R-MMU-76071	RNA Polymerase III Transcription Initiation From Type 3 Promoter	26	80.77%	0.231101	1.00805	0.442742	0.820918	Polr2h,Polr2e,Polr2l,Brf2,Polr2k,Polr3k,Polr3d,Polr3g,Snapc5,Polr1c,Snapc2,Polr2f,Polr3gl,Polr3f,Polr3b,Polr3c,Snapc1,Polr3e,Snapc3,Crcp,Snapc4
R-MMU-425407	SLC-mediated transmembrane transport	225	58.22%	0.131838	1.00228	0.466586	0.829785	Slc39a14,Slc36a2,Slc3a2,Slc5a2,Slc18a2,Slc24a1,Ctns,Slc7a8,Slc11a1,Slc11a2,Slc39a2,Slc47a1,Slc25a26,Slc43a2,Slc44a1,Slc38a2,Slc15a4,Slc36a1,Slc5a6,Slc2a9,Slc6a1,Slc44a2,Slco2b1,Slc5a8,Slc9a9,Slc50a1,Rhag,Slc30a5,Slc38a4,Slc12a2,Slc12a3,Slc12a4,Slc12a7,Slc16a2,Slc1a1,Slc20a1,Slc22a12,Slc34a2,Slc4a1,Slc4a2,Slc4a3,Slc6a2,Slc7a5,Slc7a7,Slc8a1,Slc9a1,Rsc1a1,Slc5a11,Slc44a4,Slc5a3,Slc7a10,Slc6a15,Slc35…
R-MMU-174154	APC/C:Cdc20 mediated degradation of Securin	67	94.03%	0.159454	0.999393	0.464357	0.829785	Psmb9,Psmb8,Anapc11,Anapc1,Anapc2,Psmd6,Cdc26,Psmd7,Psmd12,Psmd5,Psmc6,Psmd9,Psma2,Psma3,Psmb1,Psmb10,Psmb4,Psmb5,Psmb6,Psmb7,Psmc1,Psmc2,Psmc3,Psmc5,Psmd4,Psme1,Psme2,Psme3,Anapc4,Anapc10,Psmd11,Anapc16,Psmd10,Cdc27,Cdc16,Psmd1,Psme4,Psmd2,Psmd3,Uba52,Ubb,Ube2e1,Anapc7,Psmc4,Psmd13,Psma8,Psmd8,Psmb11,Cdc20,Anapc5,Psmd14,Anapc15,Psma1,Psma4,Psma5,Psma6,Psma7,Psmb2,Psmb3,Ube2s,Rps27a,Pttg1,Psmf1
R-MMU-5689880	Ub-specific processing proteases	179	64.80%	0.134988	0.997487	0.473807	0.837955	Psmb9,Psmb8,Ddx58,Smad1,Smad2,Smad3,Smad4,Smad7,Smurf2,Mdm2,Mdm4,Psmd6,Tab1,Psmd7,Psmd12,Psmd5,Usp34,Myc,Psmc6,Psmd9,Nfkbia,Keap1,Tada2b,Usp8,Tomm20,Rnf146,Polb,Rnf123,Psma2,Psma3,Psmb1,Psmb10,Psmb4,Psmb5,Psmb6,Psmb7,Psmc1,Psmc2,Psmc3,Psmc5,Psmd4,Psme1,Psme2,Psme3,Mul1,Pten,H2aj,Ccp110,Rce1,Ripk1,Psmd11,Arrb2,Siah2,Ptrh2,Psmd10,Psmd1,Psme4,Psmd2,Tgfbr1,Traf2,Psmd3,Uba52,Ubb,Usp5,Usp19,Vdac1,Vdac2…
R-MMU-977606	Regulation of Complement cascade	32	65.63%	0.228094	0.994929	0.458972	0.827311	Elane,C1ra,Cfp,Cd59b,Cpb2,C5ar2,C7,Serping1,C1qa,C1qb,C1qc,C2,C3,C3ar1,C4b,C5ar1,Cd81,Cfh,Clu,F2,Hc
R-MMU-68867	Assembly of the pre-replicative complex	130	60.00%	0.148894	0.992961	0.477006	0.837955	Kpna6,Psmb9,Psmb8,Mcm3,Mcm2,Mcm4,Mcm5,Mcm6,Mcm7,Psmd6,Psmd7,Mcm8,Psmd12,Psmd5,Psmc6,H2ab2,Psmd9,Cdt1,Orc3,H4c17,H2az1,Psma2,Psma3,Psmb1,Psmb10,Psmb4,Psmb5,Psmb6,Psmb7,Psmc1,Psmc2,Psmc3,Psmc5,Psmd4,Psme1,Psme2,Psme3,H2aj,Psmd11,Psmd10,Psmd1,Psme4,Psmd2,Psmd3,Uba52,Ubb,Cdc6,Psmc4,Psmd13,H3c2,H4c11,H2ac10,H2bc11,H2bc3,H2bc21,Psma8,Psmd8,Gmnn,Psmb11,Psmd14,Orc5,Psma1,Psma4,Psma5,Psma6,Psma7,Psmb2,Psm…
R-MMU-2299718	Condensation of Prophase Chromosomes	60	35.00%	0.227539	0.992507	0.461702	0.829785	H2ab2,H4c17,Kmt5a,Plk1,H2az1,H2aj,Rb1,Smc4,Ccnb1,Set,H4c11,H2ac10,H2bc11,H2bc3,H2bc21,Ncapg2,Ncapd3,Smc2,H4c14,H2ac18,H2ax
R-MMU-8957322	Metabolism of steroids	117	66.67%	0.148811	0.992407	0.477264	0.837955	Lbr,Lss,Msmo1,Amacr,Mvk,Ncoa1,Ncoa2,Nsdhl,Osbpl9,Pomc,Fdx2,Ptgis,Ran,Pmvk,Hsd3b7,Slc51b,Rxra,Slc10a1,Sqle,Srebf1,Srebf2,Star,Cyp27a1,Ube2i,Sc5d,Stard4,Stard5,Stard6,Acot8,Sumo2,Hsd17b12,Mbtps1,Slc51a,Srd5a3,Idi1,Mbtps2,Plpp6,Dhcr24,Idi2,Pias4,Stard3,Slc27a2,Slc27a5,Stard3nl,Osbp,Akr1b3,Cyp11b1,Slco1b2,Fdps,Mvd,Akr1b7,Acat2,Tspo,Srd5a2,Ch25h,Cyp11a1,Cyp17a1,Cyp21a1,Cyp27b1,Cyp46a1,Cyp51,Cyp7b1,Cyp…
R-MMU-5688426	Deubiquitination	241	65.15%	0.125726	0.990175	0.48176	0.837955	Otud7b,Psmb9,Psmb8,Josd2,Ddx58,Smad1,Smad2,Smad3,Smad4,Smad7,Smurf2,Mdm2,Mdm4,Psmd6,Ep300,Tab1,Psmd7,Psmd12,Psmd5,Usp34,Myc,Psmc6,Psmd9,Nedd8,Nfkbia,Keap1,Prkn,Tnip2,Tada2b,Kat2b,Usp8,Tomm20,Rnf146,Polb,Ino80,Mcrs1,Rnf123,Babam1,Psma2,Psma3,Psmb1,Psmb10,Psmb4,Psmb5,Psmb6,Psmb7,Psmc1,Psmc2,Psmc3,Psmc5,Psmd4,Psme1,Psme2,Psme3,Mul1,Pten,Rad23a,Rad23b,H2aj,Ccp110,Rce1,Ripk1,Psmd11,Nlrp3,Arrb2,Siah2,P…
R-MMU-69541	Stabilization of p53	55	92.73%	0.167805	0.988927	0.478409	0.837955	Psmb9,Psmb8,Mdm2,Mdm4,Psmd6,Psmd7,Psmd12,Psmd5,Psmc6,Psmd9,Chek2,Psma2,Psma3,Psmb1,Psmb10,Psmb4,Psmb5,Psmb6,Psmb7,Psmc1,Psmc2,Psmc3,Psmc5,Psmd4,Psme1,Psme2,Psme3,Psmd11,Psmd10,Psmd1,Psme4,Psmd2,Psmd3,Uba52,Ubb,Psmc4,Psmd13,Psma8,Psmd8,Psmb11,Psmd14,Cop1,Psma1,Psma4,Psma5,Psma6,Psma7,Psmb2,Psmb3,Rps27a,Psmf1
R-MMU-2871837	FCERI mediated NF-kB activation	75	86.67%	0.155121	0.980995	0.488792	0.837955	Psmb9,Psmb8,Lyn,Psmd6,Tab1,Ube2v1,Psmd7,Psmd12,Psmd5,Psmc6,Psmd9,Nfkb1,Nfkbia,Pdpk1,Prkcq,Psma2,Psma3,Psmb1,Psmb10,Psmb4,Psmb5,Psmb6,Psmb7,Psmc1,Psmc2,Psmc3,Psmc5,Psmd4,Psme1,Psme2,Psme3,Tab2,Cdc34,Rela,Psmd11,Psmd10,Psmd1,Skp1,Psme4,Fbxw11,Psmd2,Psmd3,Uba52,Ubb,Ube2d2a,Psmc4,Psmd13,Psma8,Psmd8,Psmb11,Psmd14,Psma1,Psma4,Psma5,Psma6,Psma7,Psmb2,Psmb3,Card11,Malt1,Bcl10,Rps27a,Fcer1g,Psmf1,Ikbkg
R-MMU-5689603	UCH proteinases	93	74.19%	0.152656	0.979656	0.49252	0.837955	Psmb9,Psmb8,Psmd6,Psmd7,Psmd12,Psmd5,Psmc6,Psmd9,Nedd8,Ino80,Mcrs1,Psma2,Psma3,Psmb1,Psmb10,Psmb4,Psmb5,Psmb6,Psmb7,Psmc1,Psmc2,Psmc3,Psmc5,Psmd4,Psme1,Psme2,Psme3,H2aj,Psmd11,Psmd10,Psmd1,Kdm1b,Psme4,Psmd2,Psmd3,Nfrkb,Uba52,Ubb,Bap1,Yy1,Actr8,Adrm1,Actl6a,Ruvbl1,Psmc4,Psmd13,H2aw,H2ac10,Psma8,Psmd8,Psmb11,Asxl2,Ogt,Psmd14,Psma1,Psma4,Psma5,Psma6,Psma7,Psmb2,Psmb3,Mbd5,Actb,Mbd6,Rps27a,Hcfc1,H2ac…
R-MMU-1169091	Activation of NF-kappaB in B cells	62	90.32%	0.161555	0.977478	0.489419	0.837955	Psmb9,Psmb8,Psmd6,Psmd7,Psmd12,Psmd5,Psmc6,Psmd9,Nfkb1,Nfkbia,Psma2,Psma3,Psmb1,Psmb10,Psmb4,Psmb5,Psmb6,Psmb7,Psmc1,Psmc2,Psmc3,Psmc5,Psmd4,Psme1,Psme2,Psme3,Rela,Psmd11,Psmd10,Psmd1,Skp1,Psme4,Fbxw11,Psmd2,Psmd3,Uba52,Ubb,Psmc4,Psmd13,Psma8,Psmd8,Psmb11,Psmd14,Psma1,Psma4,Psma5,Psma6,Psma7,Psmb2,Psmb3,Card11,Malt1,Bcl10,Rps27a,Psmf1,Ikbkg
R-MMU-2980736	Peptide hormone metabolism	60	56.67%	0.187948	0.975928	0.488635	0.837955	Lep,Sec11c,Cma1,Exoc2,Mme,Spcs2,Ero1a,Ero1b,Pomc,Spcs1,Slc30a5,Exoc8,Exoc4,Exoc7,Exoc1,Mboat4,Atp6ap2,Aopep,Exoc5,Cpb2,Sec11a,Gpr119,Ffar4,Spcs3,Ace,Ctsd,Dpp4,Slc30a6,Enpep,Fshb,Gnb1,Exoc3,Ctsz,Igf1
R-MMU-8951664	Neddylation	216	74.54%	0.123401	0.97558	0.5067	0.837955	Dcun1d1,Fbxl21,Rbbp5,Psmb9,Psmb8,Ube2d3,Commd4,Commd6,Commd5,Psmd6,Dda1,Cul7,Commd7,Cul4a,Psmd7,Wdtc1,Psmd12,Commd1,Psmd5,Fbxo44,Psmc6,Fbxo17,Fbxo6,Psmd9,Nedd8,Fbxl3,Keap1,Klhl13,Btbd1,Elob,Fbxo21,Psma2,Psma3,Psmb1,Psmb10,Psmb4,Psmb5,Psmb6,Psmb7,Psmc1,Psmc2,Psmc3,Psmc5,Psmd4,Psme1,Psme2,Psme3,Asb7,Asb10,Fbxl14,Fbxw9,Commd2,Socs2,Rnf7,Psmd11,Commd10,Dcun1d2,Lmo7,Nub1,Lrr1,Klhl11,Fbxo7,Asb16,Psmd10…
R-MMU-351202	Metabolism of polyamines	59	89.83%	0.16273	0.969424	0.500544	0.837955	Psmb9,Psmb8,Psmd6,Psmd7,Psmd12,Psmd5,Psmc6,Psmd9,Oaz1,Oaz2,Odc1,Psma2,Psma3,Psmb1,Psmb10,Psmb4,Psmb5,Psmb6,Psmb7,Psmc1,Psmc2,Psmc3,Psmc5,Psmd4,Psme1,Psme2,Psme3,Psmd11,Sat1,Psmd10,Psmd1,Azin1,Psme4,Psmd2,Psmd3,Psmc4,Psmd13,Psma8,Psmd8,Psmb11,Psmd14,Psma1,Psma4,Psma5,Psma6,Psma7,Psmb2,Psmb3,Agmat,Amd1,Smox,Psmf1,Paox
R-MMU-350562	Regulation of ornithine decarboxylase (ODC)	51	94.12%	0.167556	0.966617	0.50118	0.837955	Psmb9,Psmb8,Psmd6,Psmd7,Psmd12,Psmd5,Psmc6,Psmd9,Oaz1,Oaz2,Odc1,Psma2,Psma3,Psmb1,Psmb10,Psmb4,Psmb5,Psmb6,Psmb7,Psmc1,Psmc2,Psmc3,Psmc5,Psmd4,Psme1,Psme2,Psme3,Psmd11,Psmd10,Psmd1,Azin1,Psme4,Psmd2,Psmd3,Psmc4,Psmd13,Psma8,Psmd8,Psmb11,Psmd14,Psma1,Psma4,Psma5,Psma6,Psma7,Psmb2,Psmb3,Psmf1
R-MMU-1980143	Signaling by NOTCH1	18	83.33%	0.249524	0.965236	0.491536	0.837955	Itch,Jag2,Ep300,Notch1,Kat2b,Rbpj,Maml1,Uba52,Ubb,Maml3,Maml2,Dtx2,Dtx4,Rps27a,Kat2a
R-MMU-179409	APC-Cdc20 mediated degradation of Nek2A	25	84.00%	0.221053	0.964216	0.496284	0.837955	Anapc11,Anapc1,Anapc2,Cdc26,Nek2,Anapc4,Anapc10,Anapc16,Cdc27,Cdc16,Uba52,Ubb,Ube2e1,Anapc7,Cdc20,Anapc5,Anapc15,Bub1b,Bub3,Ube2s,Rps27a
R-MMU-69278	Cell Cycle, Mitotic	496	69.56%	0.106393	0.961287	0.544381	0.841513	Jak2,Lbr,Dna2,Kif2a,Cdc14a,Lig1,Lmna,Psmb9,Psmb8,Ska2,Anapc11,Lyn,Cenpp,Mcm3,Mcm2,Mcm4,Chmp4c,Mcm5,Mcm6,Mcm7,Anapc1,Anapc2,Psmd6,Rab8a,Cdc26,Haus6,Cenpm,Psmd7,Mcm8,Golga2,Ccnh,Rae1,Pole4,Cdk5rap2,Psmd12,Psmd5,Ndel1,Ndc80,Ppp1r12a,Psmc6,H2ab2,Psmd9,Nek2,Cdt1,Orc3,Ctdnep1,Nupl2,Nde1,Haus3,Nup50,Rcc1,Nudc,Odf2,H4c17,Pafah1b1,Lin54,Pcna,Pcnt,Cdca5,Prkaca,Ncaph,Pds5b,Kmt5a,Plk1,Zwilch,Dynll2,Pola1,Pol…
R-MMU-6803157	Antimicrobial peptides	77	29.87%	0.212755	0.960733	0.499625	0.837955	Itln1,Defa34,Lcn2,Lyz2,Bpifb2,Elane,Slc11a1,Bpi,Prtn3,S100a9,Defb36,Defb48,Pdzd11,Defa17,Tlr2,Pglyrp2,Art1,Atox1,Chga,Pglyrp3,Clu,Defb42,Leap2
R-MMU-202403	TCR signaling	102	80.39%	0.142053	0.960245	0.524506	0.837955	Lat,Lck,Lcp2,Psmb9,Psmb8,Psmd6,Ube2v1,Psmd7,Psmd12,Psmd5,Psmc6,Nck1,Psmd9,Nfkb1,Nfkbia,Pdpk1,Pik3r1,Pik3r2,Prkcq,Plcg1,Psma2,Psma3,Psmb1,Psmb10,Psmb4,Psmb5,Psmb6,Psmb7,Psmc1,Psmc2,Psmc3,Psmc5,Psmd4,Psme1,Psme2,Psme3,Pten,Ptpn22,Ptprc,Tab2,Cdc34,Rela,Psmd11,Psmd10,Psmd1,Skp1,Psme4,Fbxw11,Psmd2,Plcg2,Psmd3,Uba52,Ubb,Ube2d2a,Fyb,Cd101,Psmc4,Psmd13,Psma8,Psmd8,Psmb11,Pik3cb,Psmd14,Psma1,Psma4,Psma5,P…
R-MMU-373080	Class B/2 (Secretin family receptors)	53	39.62%	0.219248	0.956342	0.504323	0.837955	Gng11,Ramp1,Pth1r,Ramp2,Calcrl,Ucn,Ramp3,Adgre5,Calca,Crhr1,Adgre1,Ghrh,Gnas,Gnb1,Gnb2,Gng2,Gng3,Gng4,Gng5,Gng8,Gngt2
R-MMU-15869	Metabolism of nucleotides	94	69.15%	0.151053	0.955269	0.522284	0.837955	Itpa,Nudt18,Ak5,Gmpr,Cmpk1,Nudt15,Nudt1,Paics,Nt5c,Nme1,Nme2,Ppat,Nudt13,Entpd3,Pnp,Ctps,Rrm1,Rrm2,Cad,Upb1,Tk1,Dtymk,Nt5m,Txn1,Uck1,Xdh,Rrm2b,Samhd1,Gmpr2,Impdh1,Impdh2,Nt5e,Pfas,Nudt9,Nt5c3,Dctd,Atic,Nudt16,Dguok,Ampd2,Nt5c2,Ada,Adk,Adsl,Adssl1,Adss,Ak2,Ampd3,Entpd7,Dut,Glrx,Aprt,Entpd1,Entpd2,Entpd6,Entpd5,Ak6,Nme3,Gart,Gda,Gsr,Guk1,Hprt,Dpys,Gmps
R-MMU-5250913	Positive epigenetic regulation of rRNA expression	90	45.56%	0.173447	0.953875	0.515843	0.837955	Polr2h,Polr1h,Polr2e,Ep300,Polr2l,Polr2k,Myo1c,H2ab2,H4c17,Mybbp1a,Kat2b,H2az1,H2aj,Polr1c,Polr1b,Polr1a,Polr2f,Taf1a,Taf1b,Baz1b,Ddx21,Gsk3b,H3c2,H4c11,H2ac10,H2bc11,H2bc3,H2bc21,Ercc6,Taf1d,Actb,Dek,Smarca5,Kat2a,H3f3a,H3f3b,H4c14,H2ac18,H2ax,Polr1e,H3c1
R-MMU-5250924	B-WICH complex positively regulates rRNA expression	90	45.56%	0.173447	0.953875	0.515843	0.837955	Polr2h,Polr1h,Polr2e,Ep300,Polr2l,Polr2k,Myo1c,H2ab2,H4c17,Mybbp1a,Kat2b,H2az1,H2aj,Polr1c,Polr1b,Polr1a,Polr2f,Taf1a,Taf1b,Baz1b,Ddx21,Gsk3b,H3c2,H4c11,H2ac10,H2bc11,H2bc3,H2bc21,Ercc6,Taf1d,Actb,Dek,Smarca5,Kat2a,H3f3a,H3f3b,H4c14,H2ac18,H2ax,Polr1e,H3c1
R-MMU-5628897	TP53 Regulates Metabolic Genes	70	82.86%	0.156302	0.953746	0.521722	0.837955	Lamtor4,Cox7b,Cox20,Cox14,Lamtor1,Sesn2,Lamtor2,Ndufa4,Cox18,Prdx1,Cox19,Prkab1,Rraga,Rragd,Lamtor5,Rheb,Sco1,Cox7a2l,Cox11,Surf1,Taco1,Ywhab,Prdx2,Prdx5,Sco2,Txn1,Ywhae,Ywhag,Ywhah,Ywhaz,Slc38a9,Sfn,Lrpprc,Akt3,Prkaa1,Lamtor3,Mlst8,Mtor,Tigar,Ddit4,Sesn1,Prkaa2,Prkab2,Prkag2,Sesn3,Akt1,Akt2,Cox6b1,Cox4i1,Cox5a,Cox6a1,Cox7c,Cox8a,Cycs,G6pdx,Gls,Gpi1,Gsr
R-MMU-5687128	MAPK6/MAPK4 signaling	72	90.28%	0.150618	0.952515	0.525844	0.837955	Cdc14a,Psmb9,Psmb8,Mapkapk5,Psmd6,Psmd7,Psmd12,Psmd5,Psmc6,Psmd9,Mapk6,Etv4,Prkaca,Prkacb,Psma2,Psma3,Psmb1,Psmb10,Psmb4,Psmb5,Psmb6,Psmb7,Psmc1,Psmc2,Psmc3,Psmc5,Psmd4,Psme1,Psme2,Psme3,Rac1,Psmd11,Psmd10,Kalrn,Psmd1,Psme4,Xpo1,Cdc14b,Psmd2,Septin7,Psmd3,Uba52,Ubb,Foxo1,Foxo3,Psmc4,Psmd13,Psma8,Psmd8,Psmb11,Psmd14,Psma1,Psma4,Psma5,Psma6,Psma7,Psmb2,Psmb3,Pak2,Ccnd3,Cdc42,Rps27a,Hspb1,Psmf1,Dnaj…
R-MMU-1640170	Cell Cycle	579	67.88%	0.103246	0.949835	0.572942	0.850683	Jak2,Lbr,Dna2,Kif2a,Cdc14a,Lig1,Lmna,Psmb9,Psmb8,Ska2,Anapc11,Nop10,Lyn,Cenpw,Cenpp,Mcm3,Mcm2,Mcm4,Chmp4c,Mcm5,Mcm6,Mcm7,Anapc1,Anapc2,Mdm2,Mdm4,Psmd6,Rab8a,Cdc26,Haus6,Cenpm,Psmd7,Mcm8,Golga2,Ccnh,Rae1,Mre11a,Pole4,Cdk5rap2,Psmd12,Psmd5,Ndel1,Ndc80,Ppp1r12a,Psmc6,H2ab2,Psmd9,Nek2,Cdt1,Orc3,Ctdnep1,Nupl2,Nde1,Chek2,Haus3,Nup50,Npm1,Rcc1,Nudc,Odf2,Chtf8,H4c17,Pafah1b1,Lin54,Pcna,Pcnt,Cdca5,Ppp6c,P…
R-MMU-70171	Glycolysis	61	75.41%	0.166245	0.947445	0.528775	0.837955	Rae1,Nupl2,Gckr,Nup50,Pfkfb2,Pfkl,Pfkm,Pgam1,Pgk1,Pkm,Nup88,Ranbp2,Nup35,Nup37,Nup43,Nup107,Nup153,Nup210,Nup133,Tpi1,Nup93,Seh1l,Adpgk,Pgam2,Nup155,Pfkfb3,Nup54,Pfkp,Nup98,Pfkfb4,Pom121,Nup160,Gnpda1,Tpr,Aaas,Aldoa,Aldoc,Sec13,Eno1,Eno2,Eno3,Gapdh,Nup188,Nup214,Gpi1,Hk2
R-MMU-68875	Mitotic Prophase	115	54.78%	0.151092	0.946981	0.528105	0.837955	Lmna,Golga2,Rae1,H2ab2,Ctdnep1,Nupl2,Nup50,H4c17,Kmt5a,Plk1,H2az1,Nup88,Rab1a,Ranbp2,H2aj,Rb1,Numa1,Lemd3,Nup35,Nup37,Nup43,Smc4,Gorasp2,Nek9,Nup107,Cnep1r1,Nup153,Nup210,Nup133,Nup93,Ccnb1,Seh1l,Nup155,Set,Nup54,Ensa,Nup98,H4c11,H2ac10,H2bc11,H2bc3,H2bc21,Gorasp1,Pom121,Nup160,Rab2a,Arpp19,Mapk1,Mapk3,Ncapg2,Tpr,Rab1b,Aaas,Lemd2,Sec13,Ccnb2,Ncapd3,Smc2,Nup188,Nup214,H4c14,H2ac18,H2ax
R-MMU-110330	Recognition and association of DNA glycosylase with site containing an affected purine	54	27.78%	0.244634	0.946319	0.519749	0.837955	H2ab2,Ogg1,H4c17,H2az1,H2aj,Acd,H4c11,H2ac10,H2bc11,H2bc3,H2bc21,Terf2ip,H4c14,H2ac18,H2ax
R-MMU-1793185	Chondroitin sulfate/dermatan sulfate metabolism	47	55.32%	0.199813	0.94301	0.517934	0.837955	Chpf2,Chst3,Xylt1,Sdc3,Sdc4,Csgalnact1,B4galt7,Chst9,Cspg4,Chst14,B3gat3,Chsy1,Chpf,Chst12,Chst15,Bgn,Dcn,Gpc1,Gpc3,Gpc4,Hexa,Hexb,Sdc2,Hspg2,Hyal1,Dse
R-MMU-5610787	Hedgehog 'off' state	105	75.24%	0.140876	0.941671	0.552102	0.843882	Itch,Ift52,Kif3a,Psmb9,Psmb8,Psmd6,Psmd7,Psmd12,Psmd5,Psmc6,Psmd9,Numb,Ift172,Prkaca,Prkacb,Prkar1a,Prkar1b,Prkar2b,Psma2,Psma3,Psmb1,Psmb10,Psmb4,Psmb5,Psmb6,Psmb7,Psmc1,Psmc2,Psmc3,Psmc5,Psmd4,Psme1,Psme2,Psme3,Ptch1,Psmd11,Intu,Mks1,Psmd10,Psmd1,Fuz,Skp1,Psme4,Psmd2,Psmd3,Tuba1a,Tuba1b,Tuba3b,Tubb3,Uba52,Ubb,Adcy3,Adcy4,Adcy1,Rbx1,Gsk3b,Psmc4,Psmd13,Sufu,Ofd1,Psma8,Psmd8,Ift140,Psmb11,Smo,Psmd…
R-MMU-5620924	Intraflagellar transport	55	36.36%	0.219527	0.940074	0.529214	0.837955	Ift52,Kif17,Kif3a,Kif3c,Ift27,Dynlrb1,Dynlt2a3,Ift22,Ift172,Dynll2,Tuba1a,Tuba1b,Tuba3b,Tubb3,Dynll1,Hspb11,Ift140,Trip11,Dync2h1,Tubb4b
R-MMU-176412	Phosphorylation of the APC/C	20	80.00%	0.237746	0.939235	0.520872	0.837955	Anapc11,Anapc1,Anapc2,Cdc26,Plk1,Anapc4,Anapc10,Anapc16,Cdc27,Cdc16,Ube2e1,Ccnb1,Anapc7,Anapc5,Anapc15,Ube2s
R-MMU-8953897	Cellular responses to stimuli	502	69.72%	0.103633	0.938646	0.587549	0.858919	Jun,Sh3bp4,Psmb9,Psmb8,Lamtor4,Ube2d3,Cox7b,Atp6v1f,Anapc11,Atp6v1g1,Mapkapk2,Mapkapk5,Nprl3,Atp6v1c1,Cox20,Anapc1,Cox14,Anapc2,Mdm2,Mdm4,Nudt2,Abcc1,Psmd6,Ep300,Cdc26,Lamtor1,Rps19bp1,Psmd7,Rae1,Mre11a,Cited2,Szt2,Nox4,Hspa14,Mt1,Mt2,Ero1a,Sesn2,Smarcd3,Psmd12,Psmd5,Lamtor2,Psmc6,H2ab2,H1f2,Ncf1,Ncf2,Ncoa1,Ncoa2,Fbxl17,Ndufa4,Psmd9,Nfe2l2,Nupl2,Eif2s2,Keap1,Nup50,Mink1,Fnip2,H4c17,Cox18,Akt1s1,P…
R-MMU-112314	Neurotransmitter receptors and postsynaptic signal transmission	123	51.22%	0.149719	0.938377	0.538553	0.839059	Kcnj12,Kcnj16,Gng11,Gabrr3,Nsf,Chrna9,Prkaca,Prkacb,Prkar1a,Prkar1b,Prkar2b,Camk1,Ncald,Ap2s1,Dlg3,Gria3,Gabbr1,Tspan7,Adcy3,Adcy4,Ap2b1,Adcy1,Camkk1,Arhgef9,Gabrq,Camk2d,Camkk2,Chrna1,Chrna4,Chrna7,Chrnb2,Chrnd,Chrne,Adcy7,Ap2a2,Ap2m1,Calm1,Calm2,Calm3,Camk2g,Gabbr2,Dlg1,Dlg4,Gabra1,Gabra2,Gabra3,Gabrg2,Gnai2,Gnai3,Gnb1,Gnb2,Gng2,Gng3,Gng4,Gng5,Gng8,Gngt2,Grik3,Grik5,Grin1,Grin2a,Grin2d,Htr3a
R-MMU-5696398	Nucleotide Excision Repair	99	72.73%	0.144087	0.935143	0.554146	0.843882	Polr2h,Pias3,Lig1,Polr2e,Ep300,Gtf2h5,Polr2l,Cul4a,Ccnh,Polr2k,Pole4,Zfp830,Pcna,Polr2g,Chd1l,Pold1,Pold2,Ino80,Mcrs1,Rpa3,Rpa1,Rad23a,Rad23b,Rfc2,Polr2a,Polr2c,Polr2d,Pold4,Sumo3,Polr2f,Polr2i,Tcea1,Ube2v2,Nfrkb,Uba52,Ubb,Ube2i,Sumo1,Yy1,Rfc5,Ppie,Sumo2,Actr8,Usp7,Rbx1,Actl6a,Pias1,Ruvbl1,Gtf2h2,Rfc4,Ercc6,Isy1,Ddb2,Cetn2,Cops3,Cops5,Cops8,Cops6,Cops7a,Polk,Actb,Parp2,Prpf19,Rnf111,Cdk7,Rps27a,C…
R-MMU-163125	Post-translational modification: synthesis of GPI-anchored proteins	91	50.55%	0.163834	0.933708	0.546249	0.841838	Pigl,Ly6e,Pigyl,Psg26,Pigv,Pigc,Pigm,Pigk,Piga,Pigf,Nrn1,Gpihbp1,Dpm3,Opcml,Spaca4,Reck,Pigw,Gm5155,Cpm,Prss41,Vnn1,Pigx,Psg21,Pigb,Msln,Lypd3,Pigp,Lypd1,Rtn4rl2,Cd52,Pigg,Mdga2,Psg17,Psg19,Ly6k,Plet1,Art3,Art4,Pgap1,Pigh,Bst1,Pigt,Dpm2,Meltf,Pigs,Ly6g6d
R-MMU-110313	Translesion synthesis by Y family DNA polymerases bypasses lesions on DNA template	36	66.67%	0.202591	0.928897	0.536968	0.838424	Pole4,Pcna,Rchy1,Pold1,Pold2,Rpa3,Rpa1,Rev3l,Rfc2,Trim25,Pold4,Nploc4,Uba52,Ubb,Mad2l2,Rfc5,Vcp,Ube2l6,Rfc4,Polk,Rps27a,Sprtn,Polh,Isg15
R-MMU-168638	NOD1/2 Signaling Pathway	32	59.38%	0.220032	0.925821	0.544856	0.841513	Itch,Tab1,Ube2v1,Tab2,Tnfaip3,Uba52,Ubb,Cyld,Nod1,Mapk14,Irak2,Birc3,Casp4,Casp8,Casp9,Rps27a,Aamp,Ikbkg,Irak1
R-MMU-73894	DNA Repair	298	57.38%	0.115103	0.922294	0.596432	0.858919	Rad51c,Polr2h,Dna2,Pias3,Kpna2,Lig1,Mbd4,Polr2e,Ep300,Gtf2h5,Polr2l,Mlh1,Cul4a,Ccnh,Mre11a,Msh2,Msh3,Polr2k,Pole4,Zfp830,Fancl,H2ab2,Sirt6,Chek2,Adprs,Ogg1,Faap20,H4c17,Pcna,Polr2g,Chd1l,Rchy1,Polb,Pold1,Pold2,Ino80,H2az1,Mcrs1,Ppp5c,Rpa3,Babam1,Rpa1,Fan1,Rad23a,Rad23b,Rad51b,Rad9a,H2aj,Rev3l,Rfc2,Faap24,Polr2a,Polr2c,Polr2d,Slx4,Trim25,Pold4,Sumo3,Polr2f,Nploc4,Polr2i,Cenps,Cenpx,Rnf168,Tcea1,Ub…
R-MMU-442755	Activation of NMDA receptors and postsynaptic events	30	66.67%	0.214904	0.920279	0.553074	0.843882	Prkaca,Prkacb,Prkar1a,Prkar1b,Prkar2b,Camk1,Dlg3,Gria3,Camkk1,Camk2d,Camkk2,Calm1,Calm2,Calm3,Camk2g,Dlg1,Dlg4,Grin1,Grin2a,Grin2d
R-MMU-141405	Inhibition of the proteolytic activity of APC/C required for the onset of anaphase by mitotic spindle checkpoint components	21	80.95%	0.227625	0.9195	0.550736	0.843882	Anapc11,Anapc1,Anapc2,Cdc26,Anapc4,Anapc10,Anapc16,Cdc27,Cdc16,Ube2e1,Anapc7,Cdc20,Anapc5,Anapc15,Bub1b,Bub3,Ube2s
R-MMU-141430	Inactivation of APC/C via direct inhibition of the APC/C complex	21	80.95%	0.227625	0.9195	0.550736	0.843882	Anapc11,Anapc1,Anapc2,Cdc26,Anapc4,Anapc10,Anapc16,Cdc27,Cdc16,Ube2e1,Anapc7,Cdc20,Anapc5,Anapc15,Bub1b,Bub3,Ube2s
R-MMU-6783310	Fanconi Anemia Pathway	33	78.79%	0.193605	0.913713	0.554686	0.843882	Fancl,Faap20,Rpa3,Rpa1,Fan1,Faap24,Slx4,Cenps,Cenpx,Uba52,Ubb,Atrip,Eme1,Faap100,Fancb,Dclre1b,Slx1b,Fancg,Fanci,Rps27a,Eme2,Ercc1,Fanca,Fancc,Fancf,Fancd2
R-MMU-429914	Deadenylation-dependent mRNA decay	54	68.52%	0.171757	0.912353	0.572485	0.850683	Lsm7,Exosc3,Lsm5,Exosc7,Tut7,Lsm4,Lsm1,Pabpc1,Cnot6l,Lsm3,Cnot3,Cnot8,Cnot11,Dcps,Exosc8,Cnot4,Dcp2,Edc4,Ttc37,Paip1,Cnot6,Dis3,Hbs1l,Parn,Edc3,Eif4b,Dcp1a,Exosc4,Exosc5,Eif4a3,Eif4g1,Lsm6,Ddx6,Eif4a1,Eif4a2,Eif4e,Exosc2
R-MMU-6803529	FGFR2 alternative splicing	24	79.17%	0.216678	0.911708	0.563227	0.849061	Polr2h,Hnrnpf,Polr2e,Polr2l,Polr2k,Polr2g,Ncbp2,Polr2a,Polr2c,Polr2d,Polr2f,Polr2i,Tia1,Ncbp1,Hnrnph1,Esrp1,Hnrnpm,Hnrnpa1,Gtf2f1
R-MMU-8876198	RAB GEFs exchange GTP for GDP on RABs	87	66.67%	0.149047	0.909476	0.580767	0.852589	Trappc1,Ankrd27,Dennd4b,0610009B22Rik,Trappc2,Rab8a,Gapvd1,Dennd1b,Dennd4c,Rab32,Ccz1,Rab14,Rab1a,Rab10,Rab18,Rab3a,Rab5b,Rab5c,Rab6a,Dennd5a,Rab7,Rab21,Dennd4a,Rin3,Dennd1c,Rab8b,Ywhae,Dennd2d,Rab9,Mon1a,Akt3,Dennd3,Rabgef1,Mon1b,Rab39,Rab31,Rab9b,Sbf2,Rab3il1,Dennd5b,Rab5a,Trappc3,Rab1b,Trappc9,Akt1,Akt2,Rab35,Rab27a,Sbf1,Chml,Rin1,Dennd2a,Rab7b,Gdi1,Gdi2,Dennd1a,Rab27b,Dennd6a
R-MMU-5633007	Regulation of TP53 Activity	143	72.73%	0.126199	0.908247	0.598348	0.858919	Supt16,Dna2,Gatad2b,Mapkapk5,Mbd3,Mdm2,Mdm4,Ep300,Mre11a,Taf13,Chek2,Rffl,Pdpk1,Pip4k2a,Kmt5a,Pip4k2c,Pml,Ppp2r1a,Ppp2ca,Ppp2cb,Prkab1,Rpa3,Rpa1,Rad9a,Taf11,Rbbp4,Rfc2,Dyrk2,Chd3,Sgk1,Ssrp1,Stk11,Aurkb,Meaf6,Taf15,Taf6,Gatad2a,Ppp1r13b,Trp63,Uba52,Ubb,Ppp1r13l,Pip4p1,Wrn,Atrip,Tpx2,Rfc5,Brpf3,Taf4b,Usp7,Akt3,Prkaa1,Mta2,Mlst8,Mtor,Pin1,Taf7,Taf10,Hdac1,Rfc4,Ppp2r1b,Taf1,Brip1,Jmy,Taf7l,Chd4,Prkaa…
R-MMU-75067	Processing of Capped Intronless Pre-mRNA	28	71.43%	0.211934	0.907561	0.567299	0.850683	Clp1,Cstf2t,Snrpd3,Cstf1,Papola,Ncbp2,Cpsf2,Sympk,Nudt21,Slbp,Snrpb,Snrpe,Snrpf,Cpsf4,Pabpn1,Cpsf7,Ncbp1,Pcf11,Cstf2,Cstf3
R-MMU-5685938	HDR through Single Strand Annealing (SSA)	29	51.72%	0.23454	0.907273	0.569749	0.850683	Dna2,Mre11a,Rpa3,Rpa1,Rad9a,Rfc2,Wrn,Atrip,Rfc5,Rfc4,Brip1,Nbn,Rmi2,Abl1,Kat5
R-MMU-1660499	Synthesis of PIPs at the plasma membrane	48	66.67%	0.17879	0.906272	0.576188	0.850683	Plekha3,Plekha2,Pi4k2b,Pi4k2a,Pik3c2a,Pik3cd,Pik3r1,Pik3r2,Pik3r3,Pip5k1c,Pip4k2a,Pip5k1a,Pip4k2c,Inpp5k,Pten,Rab14,Ptpn13,Plekha1,Rufy1,Mtmr1,Synj2,Mtmr6,Mtmr3,Pik3r5,Pik3cb,Rab5a,Ocrl,Plekha6,Arf1,Mtmr9,Pik3cg,Inpp5d
R-MMU-5362517	Signaling by Retinoic Acid	42	66.67%	0.186822	0.906186	0.575102	0.850683	Fabp5,Rdh10,Rdh11,Pdha1,Ppard,Pdhb,Cyp26b1,Rara,Rarg,Dhrs3,Rxra,Rxrb,Rxrg,Rarb,Dlat,Rdh1,Rdh13,Pdhx,Adh1,Aldh1a1,Dhrs4,Dhrs9,Cpt1a,Cpt1b,Crabp2,Cyp26a1,Dld,Pdk1
R-MMU-380972	Energy dependent regulation of mTOR by LKB1-AMPK	26	80.77%	0.206932	0.902623	0.573487	0.850683	Lamtor4,Lamtor1,Lamtor2,Ppm1a,Prkab1,Rraga,Rragd,Lamtor5,Rheb,Stk11,Slc38a9,Strada,Prkaa1,Lamtor3,Mlst8,Mtor,Prkaa2,Prkab2,Prkag2,Cab39,Stradb
R-MMU-1852241	Organelle biogenesis and maintenance	222	60.81%	0.118163	0.902494	0.61518	0.867989	Ift52,Kif17,Kif3a,Kif3c,Atp5d,Rab8a,Exoc2,Haus6,Cdk5rap2,Ift27,Dynlrb1,Atp5e,Septin2,Nek2,Sclt1,Nde1,Dynlt2a3,Haus3,Ift22,Odf2,Pafah1b1,Ift172,Pcnt,Pde6d,Prkaca,Pkd2,Atp5g2,Plk1,Rab11fip3,Dynll2,Ppp2r1a,Prkar2b,Sirt5,Ssna1,Ccp110,Mark4,B9d2,Exoc8,Mks1,Exoc4,Dctn2,Sstr3,Exoc7,Sod2,Cnga4,Fbf1,Exoc1,Dctn3,Plk4,Rab11a,Nphp1,Cep135,Actr1a,Tcp1,Cep192,Tubg1,Cngb1,Tuba1a,Tuba1b,Tuba3b,Tubb3,Tubb5,Csnk1d…
R-MMU-2029485	Role of phospholipids in phagocytosis	20	85.00%	0.222477	0.898704	0.576917	0.850683	Fcgr4,Pik3r1,Pik3r2,Prkcd,Prkce,Plcg1,Pld2,Pld3,Syk,Plcg2,Plpp5,Pld4,Pik3cb,Cd3g,Cd247,Fcgr1,Fcgr2b
R-MMU-5693607	Processing of DNA double-strand break ends	79	48.10%	0.167758	0.898294	0.592014	0.858919	Dna2,Mre11a,Sirt6,H4c17,Rpa3,Babam1,Rpa1,Rad9a,Rfc2,Rnf168,Ube2v2,Timeless,Ube2i,Sumo1,Wrn,Atrip,Rfc5,Sumo2,Ppp4c,Clspn,H4c11,H2bc11,H2bc3,H2bc21,Rfc4,Brip1,Rnf8,Nsd2,Babam2,Pias4,Nbn,Rmi2,Ccna1,Chek1,Brcc3,H4c14,H2ax,Kat5
R-MMU-5658442	Regulation of RAS by GAPs	66	90.91%	0.145473	0.897509	0.600666	0.860512	Rasa2,Spred1,Kras,Psmb9,Psmb8,Psmd6,Psmd7,Psmd12,Psmd5,Psmc6,Psmd9,Nf1,Psma2,Psma3,Psmb1,Psmb10,Psmb4,Psmb5,Psmb6,Psmb7,Psmc1,Psmc2,Psmc3,Psmc5,Psmd4,Psme1,Psme2,Psme3,Rasa3,Spred3,Psmd11,Dab2ip,Psmd10,Psmd1,Rasa4,Psme4,Psmd2,Rasa1,Psmd3,Uba52,Ubb,Rbx1,Psmc4,Psmd13,Psma8,Psmd8,Psmb11,Psmd14,Psma1,Psma4,Psma5,Psma6,Psma7,Psmb2,Psmb3,Cul3,Rps27a,Rasal2,Kbtbd7,Psmf1
R-MMU-9639288	Amino acids regulate mTORC1	53	75.47%	0.164171	0.895255	0.59788	0.858919	Sh3bp4,Lamtor4,Atp6v1f,Atp6v1g1,Nprl3,Atp6v1c1,Lamtor1,Szt2,Sesn2,Lamtor2,Fnip2,Bmt2,Rraga,Rragd,Lamtor5,Rheb,Fnip1,Flcn,Castor1,Slc38a9,Seh1l,Wdr24,Lamtor3,Mlst8,Mtor,Atp6v1d,Sesn1,Atp6v1h,Tcirg1,Atp6v0e2,Atp6v1a,Atp6v1b2,Atp6v0d1,Atp6v1e1,Atp6v0e,Atp6v0c,Sec13,Atp6v0d2,Depdc5,Atp6v0b
R-MMU-9711097	Cellular response to starvation	53	75.47%	0.164171	0.895255	0.59788	0.858919	Sh3bp4,Lamtor4,Atp6v1f,Atp6v1g1,Nprl3,Atp6v1c1,Lamtor1,Szt2,Sesn2,Lamtor2,Fnip2,Bmt2,Rraga,Rragd,Lamtor5,Rheb,Fnip1,Flcn,Castor1,Slc38a9,Seh1l,Wdr24,Lamtor3,Mlst8,Mtor,Atp6v1d,Sesn1,Atp6v1h,Tcirg1,Atp6v0e2,Atp6v1a,Atp6v1b2,Atp6v0d1,Atp6v1e1,Atp6v0e,Atp6v0c,Sec13,Atp6v0d2,Depdc5,Atp6v0b
R-MMU-1483255	PI Metabolism	74	66.22%	0.153815	0.894997	0.593185	0.858919	Tnfaip8l1,Plekha3,Plekha2,Pi4k2b,Sacm1l,Pi4k2a,Pik3c2a,Pik3cd,Pik3r1,Pik3r2,Pik3r3,Pikfyve,Pip5k1c,Pip4k2a,Pip5k1a,Pip4k2c,Inpp5k,Pten,Rab14,Ptpn13,Plekha1,Rufy1,Mtmr1,Synj2,Fig4,Pip4p1,Mtmr6,Mtmr12,Mtmr4,Gde1,Pitpnb,Mtmr3,Pik3r5,Pik3cb,Rab5a,Ocrl,Pi4kb,Enpp6,Pi4ka,Plekha6,Mtmr2,Arf1,Arf3,Pik3c3,Sbf1,Mtmr9,Pik3cg,Inpp5e,Inpp5d
R-MMU-4085377	SUMOylation of SUMOylation proteins	33	84.85%	0.183912	0.892071	0.592198	0.858919	Rae1,Nupl2,Nup50,Nup88,Ranbp2,Nup35,Nup37,Nup43,Nup107,Nup153,Nup210,Nup133,Ube2i,Sumo1,Nup93,Seh1l,Nup155,Nup54,Sumo2,Nup98,Pom121,Pias4,Nup160,Tpr,Aaas,Sec13,Nup188,Nup214
R-MMU-5358351	Signaling by Hedgehog	136	72.79%	0.125437	0.891879	0.619095	0.867989	Itch,Ift52,Kif3a,Psmb9,Psmb8,Smurf2,Psmd6,Dzip1,Psmd7,Erlec1,Psmd12,Psmd5,Cdc73,Psmc6,Psmd9,Numb,P4hb,Ift172,Prkaca,Prkacb,Prkar1a,Prkar1b,Prkar2b,Psma2,Psma3,Psmb1,Psmb10,Psmb4,Psmb5,Psmb6,Psmb7,Psmc1,Psmc2,Psmc3,Psmc5,Psmd4,Psme1,Psme2,Psme3,Ptch1,Evc2,Os9,Psmd11,Intu,Arrb2,Mks1,Sel1l,Psmd10,Spop,Psmd1,Fuz,Skp1,Psme4,Psmd2,Psmd3,Tuba1a,Tuba1b,Tuba3b,Tubb3,Uba52,Ubb,Adcy3,Adcy4,Gas8,Ulk3,Adcy1,R…
R-MMU-69002	DNA Replication Pre-Initiation	145	59.31%	0.130315	0.891541	0.622875	0.871291	Kpna6,Psmb9,Psmb8,Mcm3,Mcm2,Mcm4,Mcm5,Mcm6,Mcm7,Psmd6,Psmd7,Mcm8,Pole4,Psmd12,Psmd5,Psmc6,H2ab2,Psmd9,Cdt1,Orc3,H4c17,Pola1,H2az1,Prim1,Prim2,Rpa3,Rpa1,Psma2,Psma3,Psmb1,Psmb10,Psmb4,Psmb5,Psmb6,Psmb7,Psmc1,Psmc2,Psmc3,Psmc5,Psmd4,Psme1,Psme2,Psme3,H2aj,Psmd11,Psmd10,Mcm10,Psmd1,Psme4,Psmd2,Psmd3,Uba52,Ubb,Cdc6,Psmc4,Psmd13,H3c2,H4c11,H2ac10,H2bc11,H2bc3,H2bc21,Psma8,Psmd8,Gmnn,Psmb11,Psmd14,Orc5…
R-MMU-2262752	Cellular responses to stress	499	69.74%	0.0984794	0.891422	0.66926	0.894315	Jun,Sh3bp4,Psmb9,Psmb8,Lamtor4,Ube2d3,Cox7b,Atp6v1f,Anapc11,Atp6v1g1,Mapkapk2,Mapkapk5,Nprl3,Atp6v1c1,Cox20,Anapc1,Cox14,Anapc2,Mdm2,Mdm4,Nudt2,Abcc1,Psmd6,Ep300,Cdc26,Lamtor1,Rps19bp1,Psmd7,Rae1,Mre11a,Cited2,Szt2,Nox4,Hspa14,Ero1a,Sesn2,Smarcd3,Psmd12,Psmd5,Lamtor2,Psmc6,H2ab2,H1f2,Ncf1,Ncf2,Ncoa1,Ncoa2,Fbxl17,Ndufa4,Psmd9,Nfe2l2,Nupl2,Eif2s2,Keap1,Nup50,Mink1,Fnip2,H4c17,Cox18,Akt1s1,P4hb,Prdx…
R-MMU-68877	Mitotic Prometaphase	188	71.28%	0.116721	0.890708	0.632369	0.877674	Kif2a,Ska2,Cenpp,Haus6,Cenpm,Cdk5rap2,Ndel1,Ndc80,Nek2,Nde1,Haus3,Nudc,Odf2,Pafah1b1,Pcnt,Cdca5,Prkaca,Ncaph,Pds5b,Plk1,Zwilch,Dynll2,Ppp2r1a,Ppp1cc,Ppp2ca,Ppp2cb,Prkar2b,Ncapd2,Ssna1,Rad21,Ranbp2,Rangap1,Sgo2a,Cdca8,Ccp110,Cenpo,Numa1,Zwint,B9d2,Taok1,Dctn2,Nup37,Nup43,Cenps,Dctn3,Stag1,Stag2,Plk4,Aurkb,Smc4,Cep135,Actr1a,Nup107,Cep192,Xpo1,Dync1li2,Tubg1,Nup133,Tuba1a,Tuba1b,Tuba3b,Tubb3,Tubb5,…
R-MMU-5632684	Hedgehog 'on' state	80	86.25%	0.13873	0.890288	0.613123	0.86788	Itch,Kif3a,Psmb9,Psmb8,Smurf2,Psmd6,Dzip1,Psmd7,Psmd12,Psmd5,Cdc73,Psmc6,Psmd9,Numb,Psma2,Psma3,Psmb1,Psmb10,Psmb4,Psmb5,Psmb6,Psmb7,Psmc1,Psmc2,Psmc3,Psmc5,Psmd4,Psme1,Psme2,Psme3,Ptch1,Evc2,Psmd11,Arrb2,Psmd10,Spop,Psmd1,Psme4,Psmd2,Psmd3,Uba52,Ubb,Gas8,Ulk3,Rbx1,Psmc4,Psmd13,Sufu,Psma8,Psmd8,Psmb11,Smo,Psmd14,Evc,Psma1,Psma4,Psma5,Psma6,Psma7,Psmb2,Psmb3,Cul3,Smurf1,Arrb1,Gpr161,Grk2,Rps27a,Dh…
R-MMU-9614085	FOXO-mediated transcription	21	76.19%	0.224563	0.887154	0.595171	0.858919	Smad2,Smad3,Smad4,Ep300,Kat2b,Ywhab,Ywhag,Ywhaz,Sfn,Foxo1,Foxo3,Akt3,Akt1,Akt2,Atxn3,Sirt3
R-MMU-73929	Base-Excision Repair, AP Site Formation	63	31.75%	0.207123	0.886956	0.595442	0.858919	Mbd4,H2ab2,Ogg1,H4c17,H2az1,H2aj,Tdg,Ung,Acd,Mpg,Neil1,H4c11,H2ac10,H2bc11,H2bc3,H2bc21,Terf2ip,H4c14,H2ac18,H2ax
R-MMU-983168	Antigen processing: Ubiquitination & Proteasome degradation	283	69.26%	0.107712	0.885596	0.658244	0.889316	Itch,Fbxl21,Psmb9,Psmb8,Rnf182,Ube2d3,Anapc11,Smurf2,Anapc1,Anapc2,Mgrn1,Psmd6,Cdc26,Cul7,Ube2v1,Psmd7,Rnf220,Ube2w,Psmd12,Psmd5,Hecw2,Fbxo44,Psmc6,Herc6,Fbxo17,Fbxo6,Psmd9,Nedd4,Fbxl3,Keap1,Prkn,Herc4,Klhl13,Uba6,Btbd1,Rnf41,Elob,Fbxo21,Rnf115,Rchy1,Rnf123,Npepps,Psma2,Psma3,Psmb1,Psmb10,Psmb4,Psmb5,Psmb6,Psmb7,Psmc1,Psmc2,Psmc3,Psmc5,Psmd4,Psme1,Psme2,Psme3,Asb7,Asb10,Anapc4,Fbxl14,Fbxw9,Cdc34,…
R-MMU-8939236	RUNX1 regulates transcription of genes involved in differentiation of HSCs	65	89.23%	0.144886	0.884085	0.617888	0.867989	Itch,Ldb1,Lmo2,Psmb9,Psmb8,Psmd6,Psmd7,Ccnh,Psmd12,Psmd5,Psmc6,Psmd9,Psma2,Psma3,Psmb1,Psmb10,Psmb4,Psmb5,Psmb6,Psmb7,Psmc1,Psmc2,Psmc3,Psmc5,Psmd4,Psme1,Psme2,Psme3,Psmd11,Psmd10,Psmd1,Tal1,Tcf12,Psme4,Psmd2,Psmd3,Uba52,Ubb,Psmc4,Psmd13,Psma8,Psmd8,Psmb11,Psmd14,Psma1,Psma4,Psma5,Psma6,Psma7,Psmb2,Psmb3,Abl1,Cbfb,Cdk7,Rps27a,Gata2,Gata3,Psmf1
R-MMU-3371453	Regulation of HSF1-mediated heat shock response	64	76.56%	0.151671	0.882524	0.610015	0.865201	Mapkapk2,Rps19bp1,Rae1,Hspa14,Nupl2,Nup50,Hikeshi,Nup88,Rpa3,Rpa1,Ranbp2,Nup35,Nup37,Nup43,St13,Bag5,Nup107,Nup153,Nup210,Nup133,Ccar2,Ywhae,Nup93,Dnajc2,Seh1l,Nup155,Nup54,Dnajc7,Gsk3b,Dnajb6,Nup98,Pom121,Nup160,Mapk1,Mapk3,Tpr,Aaas,Bag1,Sec13,Hspa13,Bag3,Hspa1a,Nup188,Nup214,Hspa5,Hspa8,Hsph1,Hspa9,Dnajb1
R-MMU-8848021	Signaling by PTK6	43	72.09%	0.175846	0.881153	0.608658	0.864999	Kras,Lrrk2,Ptpn1,Pxn,Rac1,Dock1,Khdrbs1,Ptk6,Arap1,Stat3,Rasa1,Uba52,Ubb,Sfpq,Elmo2,Elmo1,Akt1,Gpnmb,Rhoa,Cbl,Ccnd1,Ccne1,Cdk4,Cdkn1b,Socs3,Rps27a,Crk,Egf,Ereg,Hbegf,Hif1a
R-MMU-9006927	Signaling by Non-Receptor Tyrosine Kinases	43	72.09%	0.175846	0.881153	0.608658	0.864999	Kras,Lrrk2,Ptpn1,Pxn,Rac1,Dock1,Khdrbs1,Ptk6,Arap1,Stat3,Rasa1,Uba52,Ubb,Sfpq,Elmo2,Elmo1,Akt1,Gpnmb,Rhoa,Cbl,Ccnd1,Ccne1,Cdk4,Cdkn1b,Socs3,Rps27a,Crk,Egf,Ereg,Hbegf,Hif1a
R-MMU-8878159	Transcriptional regulation by RUNX3	77	88.31%	0.137191	0.877795	0.627641	0.875342	Kras,Lef1,Psmb9,Psmb8,Smad3,Smad4,Smurf2,Mdm2,Psmd6,Ep300,Psmd7,Psmd12,Psmd5,Psmc6,Psmd9,Notch1,Kat2b,Psma2,Psma3,Psmb1,Psmb10,Psmb4,Psmb5,Psmb6,Psmb7,Psmc1,Psmc2,Psmc3,Psmc5,Psmd4,Psme1,Psme2,Psme3,Rbpj,Psmd11,Psmd10,Src,Psmd1,Tcf7l2,Tead2,Psmd2,Tgfb1,Maml1,Psmd3,Uba52,Ubb,Maml3,Psmc4,Psmd13,Maml2,Psmd8,Psmd14,Psma1,Psma4,Psma5,Psma6,Psma7,Psmb2,Psmb3,Smurf1,Hdac4,Ctnnb1,Cbfb,Ccnd1,Rps27a,Brd2,K…
R-MMU-68827	CDT1 association with the CDC6:ORC:origin complex	57	92.98%	0.14548	0.86666	0.633977	0.878194	Psmb9,Psmb8,Psmd6,Psmd7,Mcm8,Psmd12,Psmd5,Psmc6,Psmd9,Cdt1,Orc3,Psma2,Psma3,Psmb1,Psmb10,Psmb4,Psmb5,Psmb6,Psmb7,Psmc1,Psmc2,Psmc3,Psmc5,Psmd4,Psme1,Psme2,Psme3,Psmd11,Psmd10,Psmd1,Psme4,Psmd2,Psmd3,Uba52,Ubb,Cdc6,Psmc4,Psmd13,Psma8,Psmd8,Gmnn,Psmb11,Psmd14,Orc5,Psma1,Psma4,Psma5,Psma6,Psma7,Psmb2,Psmb3,Rps27a,Psmf1
R-MMU-349425	Autodegradation of the E3 ubiquitin ligase COP1	51	94.12%	0.150194	0.866462	0.635392	0.878445	Psmb9,Psmb8,Psmd6,Psmd7,Psmd12,Psmd5,Psmc6,Psmd9,Psma2,Psma3,Psmb1,Psmb10,Psmb4,Psmb5,Psmb6,Psmb7,Psmc1,Psmc2,Psmc3,Psmc5,Psmd4,Psme1,Psme2,Psme3,Psmd11,Psmd10,Psmd1,Psme4,Psmd2,Psmd3,Uba52,Ubb,Psmc4,Psmd13,Psma8,Psmd8,Psmb11,Psmd14,Cop1,Psma1,Psma4,Psma5,Psma6,Psma7,Psmb2,Psmb3,Rps27a,Psmf1
R-MMU-2467813	Separation of Sister Chromatids	181	79.01%	0.111675	0.863817	0.672688	0.894315	Kif2a,Psmb9,Psmb8,Ska2,Anapc11,Cenpp,Anapc1,Anapc2,Psmd6,Cdc26,Cenpm,Psmd7,Psmd12,Psmd5,Ndel1,Ndc80,Psmc6,Psmd9,Nde1,Nudc,Pafah1b1,Cdca5,Pds5b,Plk1,Zwilch,Dynll2,Ppp2r1a,Ppp1cc,Ppp2ca,Ppp2cb,Psma2,Psma3,Psmb1,Psmb10,Psmb4,Psmb5,Psmb6,Psmb7,Psmc1,Psmc2,Psmc3,Psmc5,Psmd4,Psme1,Psme2,Psme3,Rad21,Ranbp2,Rangap1,Sgo2a,Anapc4,Cdca8,Cenpo,Anapc10,Psmd11,Zwint,Anapc16,B9d2,Taok1,Nup37,Psmd10,Cdc27,Nup43,…
R-MMU-4608870	Asymmetric localization of PCP proteins	61	93.44%	0.142093	0.863357	0.642471	0.884796	Psmb9,Psmb8,Smurf2,Psmd6,Psmd7,Psmd12,Psmd5,Psmc6,Psmd9,Psma2,Psma3,Psmb1,Psmb10,Psmb4,Psmb5,Psmb6,Psmb7,Psmc1,Psmc2,Psmc3,Psmc5,Psmd4,Psme1,Psme2,Psme3,Psmd11,Psmd10,Psmd1,Psme4,Psmd2,Psmd3,Uba52,Ubb,Psmc4,Psmd13,Prickle1,Fzd2,Psma8,Psmd8,Psmb11,Psmd14,Psma1,Psma4,Psma5,Psma6,Psma7,Psmb2,Psmb3,Smurf1,Rps27a,Dvl2,Fzd1,Fzd3,Fzd4,Fzd5,Fzd8,Psmf1
R-MMU-1222556	ROS and RNS production in phagocytes	36	66.67%	0.187823	0.861182	0.62823	0.875342	Atp6v1f,Atp6v1g1,Atp6v1c1,Ncf1,Ncf2,Nos3,Slc11a1,Rac2,Atp6v0a2,Atp6v1d,Hvcn1,Atp6v1h,Tcirg1,Atp6v0e2,Atp6v1a,Atp6v1b2,Atp6v0d1,Atp6v1e1,Atp6v0e,Atp6v0c,Atp6v0d2,Cyba,Cybb,Atp6v0b
R-MMU-212436	Generic Transcription Pathway	802	60.97%	0.0908239	0.859393	0.746669	0.916601	Itch,Zfp583,Supt16,Polr2h,Lbr,Dna2,Gatad2b,Kras,Med13,Ldb1,Lef1,Rbbp5,Lmo2,Psmb9,Psmb8,Lamtor4,Ube2d3,Cox7b,Med7,Smad1,Smad2,Smad3,Smad4,Smad7,Dpy30,Smurf2,Mapkapk5,Max,Mbd3,Cox20,Cox14,Mdm2,Mdm4,Psmd6,Polr2e,Ep300,Men1,Gtf2h5,Polr2l,Prelid1,Lamtor1,Psmd7,Ccnh,Mre11a,Cited2,Zfp869,E2f6,Polr2k,Sesn2,Taf13,Smarcd3,Psmd12,Psmd5,Myc,Lamtor2,Yaf2,Psmc6,H2ab2,Prmt6,Ndufa4,Psmd9,Smarca2,Chek2,Nr4a3,Med3…
R-MMU-157118	Signaling by NOTCH	39	87.18%	0.165141	0.857502	0.637169	0.879195	Itch,Jag1,Jag2,Psenen,Ep300,Notch1,Notch3,Notch4,Kat2b,Furin,Prkci,Psen2,Rbpj,Dll4,Maml1,Uba52,Ubb,Ybx1,Ywhaz,Tmed2,Maml3,Maml2,Dtx2,Ncstn,Dtx4,Adam10,Aph1b,Akt1,Rps27a,Dll1,Aph1a,Egf,Elf3,Kat2a
R-MMU-1234174	Cellular response to hypoxia	69	86.96%	0.138974	0.857414	0.652898	0.887312	Psmb9,Psmb8,Ube2d3,Psmd6,Ep300,Psmd7,Cited2,Psmd12,Psmd5,Psmc6,Psmd9,Elob,Psma2,Psma3,Psmb1,Psmb10,Psmb4,Psmb5,Psmb6,Psmb7,Psmc1,Psmc2,Psmc3,Psmc5,Psmd4,Psme1,Psme2,Psme3,Wtip,Psmd11,Psmd10,Psmd1,Psme4,Psmd2,Psmd3,Uba52,Ubb,Rbx1,Ube2d2a,Psmc4,Psmd13,Psma8,Psmd8,Psmb11,Psmd14,Psma1,Psma4,Psma5,Psma6,Psma7,Psmb2,Psmb3,Arnt,Rps27a,Limd1,Epas1,Egln1,Egln2,Hif1a,Psmf1
R-MMU-71387	Metabolism of carbohydrates	262	63.36%	0.107511	0.854954	0.699054	0.898615	Khk,Lalba,Pgls,Man2b1,Man2b2,Ndst2,Mdh2,Mdh1,Rpe,Rae1,Pgm2,Hs6st1,Nupl2,Gckr,Nup50,Galns,Ogn,Prelp,Pfkfb2,Pfkl,Pfkm,Pgam1,Pgk1,Slc25a11,Dcxr,Pkm,Chpf2,Nup88,Prps1,G6pc3,Pygm,Hgsnat,Ranbp2,Dera,Rpia,Ugp2,Phkb,Nup35,St3gal3,St3gal1,St3gal4,St3gal2,Slc9a1,Nup37,Chst3,Ppp1r3c,B4galt2,Nup43,Xylt1,B3gnt2,Sdc3,Sdc4,Slc35d2,Taldo1,Csgalnact1,Nup107,Nup153,Chst2,B4galt7,Nup210,Nup133,Tkt,Hs3st3b1,Tpi1,Rbk…
R-MMU-9707587	Regulation of HMOX1 expression and activity	60	93.33%	0.14109	0.853656	0.656423	0.888542	Psmb9,Psmb8,Psmd6,Psmd7,Psmd12,Psmd5,Psmc6,Fbxl17,Psmd9,Nfe2l2,Keap1,Psma2,Psma3,Psmb1,Psmb10,Psmb4,Psmb5,Psmb6,Psmb7,Psmc1,Psmc2,Psmc3,Psmc5,Psmd4,Psme1,Psme2,Psme3,Psmd11,Psmd10,Psmd1,Skp1,Psme4,Psmd2,Psmd3,Uba52,Ubb,Rbx1,Psmc4,Psmd13,Psma8,Psmd8,Psmb11,Psmd14,Psma1,Psma4,Psma5,Psma6,Psma7,Psmb2,Psmb3,Cul3,Bach1,Rps27a,H13,Hmox1,Psmf1
R-MMU-8939902	Regulation of RUNX2 expression and activity	51	94.12%	0.147934	0.853422	0.654268	0.887312	Psmb9,Psmb8,Psmd6,Psmd7,Psmd12,Psmd5,Psmc6,Psmd9,Psma2,Psma3,Psmb1,Psmb10,Psmb4,Psmb5,Psmb6,Psmb7,Psmc1,Psmc2,Psmc3,Psmc5,Psmd4,Psme1,Psme2,Psme3,Psmd11,Psmd10,Psmd1,Skp1,Psmd2,Psmd3,Uba52,Ubb,Stub1,Rbx1,Psmc4,Psmd13,Psmd8,Psmd14,Psma1,Psma4,Psma5,Psma6,Psma7,Psmb2,Psmb3,Runx2,Rps27a,Psmf1
R-MMU-9707564	Cytoprotection by HMOX1	107	85.98%	0.122273	0.851102	0.678444	0.894315	Psmb9,Psmb8,Cox7b,Cox20,Cox14,Abcc1,Psmd6,Psmd7,Smarcd3,Psmd12,Psmd5,Psmc6,Ncoa1,Ncoa2,Fbxl17,Ndufa4,Psmd9,Nfe2l2,Keap1,Cox18,Cox19,Ppara,Med1,Psma2,Psma3,Psmb1,Psmb10,Psmb4,Psmb5,Psmb6,Psmb7,Psmc1,Psmc2,Psmc3,Psmc5,Psmd4,Psme1,Psme2,Psme3,Psmd11,Blvrb,Sco1,Rxra,Cox7a2l,Sin3a,Sin3b,Ncor2,Psmd10,Cox11,Surf1,Taco1,Psmd1,Skp1,Psme4,Psmd2,Sco2,Psmd3,Uba52,Ubb,Lrpprc,Rbx1,Psmc4,Psmd13,Psma8,Psmd8,Psmb…
R-MMU-110331	Cleavage of the damaged purine	56	28.57%	0.214374	0.846902	0.648287	0.88595	H2ab2,Ogg1,H4c17,H2az1,H2aj,Acd,Mpg,H4c11,H2ac10,H2bc11,H2bc3,H2bc21,Terf2ip,H4c14,H2ac18,H2ax
R-MMU-73927	Depurination	56	28.57%	0.214374	0.846902	0.648287	0.88595	H2ab2,Ogg1,H4c17,H2az1,H2aj,Acd,Mpg,H4c11,H2ac10,H2bc11,H2bc3,H2bc21,Terf2ip,H4c14,H2ac18,H2ax
R-MMU-2559583	Cellular Senescence	162	56.17%	0.121476	0.84315	0.687643	0.895684	Jun,Anapc11,Mapkapk2,Mapkapk5,Anapc1,Anapc2,Mdm2,Mdm4,Cdc26,Mre11a,H2ab2,H1f2,Mink1,H4c17,H2az1,Anapc4,H2aj,Rb1,Rbbp4,Ring1,Rnf2,Anapc10,Suz12,Anapc16,Kdm6b,Cdc27,Mapkapk3,Cdc16,Phc2,Txn1,Uba52,Ubb,Ube2e1,Cabin1,Acd,Anapc7,Fzr1,Ets1,Ets2,H1f5,H3c2,H4c11,H2ac10,H2bc11,H2bc3,H2bc21,Terf2ip,Anapc5,Anapc15,Map2k3,Map2k4,Map3k5,Ep400,Mapk1,Mapk14,Mapk3,Mapk8,Map4k4,Nbn,Ehmt2,Ehmt1,Ube2s,Cbx4,Ccna1,Ccn…
R-MMU-5576891	Cardiac conduction	114	47.37%	0.1398	0.83757	0.675881	0.894315	Itpr1,Itpr2,Itpr3,Kcnh2,Kcnj12,Kcnk1,Kcnk2,Kcnk4,Ahcyl1,Atp1a2,Kcne2,Asph,Npr2,Nppa,Npr1,Prkaca,Atp2b1,Kcnk6,Atp1a3,Ryr1,Scn10a,Scn1a,Scn5a,Scn7a,Scn8a,Slc8a1,Corin,Atp2b4,Scn3b,Scn4b,Fxyd1,Kcnip3,Kcne3,Fxyd7,Rangrf,Camk2d,Kcnk9,Sri,Atp1a1,Atp1b1,Atp1b2,Atp1b3,Cacna1c,Cacnb1,Calm1,Calm2,Calm3,Camk2g,Casq1,Scn4a,Kcnip4,Kcnj14,Kcnip2,Cacng7
R-MMU-3371556	Cellular response to heat stress	82	76.83%	0.1336	0.837347	0.674646	0.894315	Mapkapk2,Ep300,Rps19bp1,Rae1,Hspa14,Nupl2,Nup50,Akt1s1,Hikeshi,Hsbp1,Nup88,Rpa3,Rpa1,Ranbp2,Nup35,Nup37,Nup43,St13,Bag5,Nup107,Nup153,Nup210,Nup133,Ccar2,Ywhae,Nup93,Dnajc2,Seh1l,Nup155,Nup54,Ptges3,Dnajc7,Vcp,Gsk3b,Mlst8,Mtor,Dnajb6,Nup98,Pom121,Camk2d,Nup160,Mapk1,Mapk3,Tpr,Aaas,Bag1,Sec13,Camk2g,Hspa13,Cryab,Bag3,Hspa1a,Fkbp4,Nup188,Nup214,Hspa5,Hspb8,Hspa8,Hsph1,Hsp90ab1,Hsp90aa1,Hspa9,Dnajb1
R-MMU-1236978	Cross-presentation of soluble exogenous antigens (endosomes)	49	97.96%	0.145111	0.837134	0.677169	0.894315	Cd207,Psmb9,Psmb8,Psmd6,Psmd7,Mrc1,Mrc2,Psmd12,Psmd5,Psmc6,Psmd9,Psma2,Psma3,Psmb1,Psmb10,Psmb4,Psmb5,Psmb6,Psmb7,Psmc1,Psmc2,Psmc3,Psmc5,Psmd4,Psme1,Psme2,Psme3,Psmd11,Psmd10,Psmd1,Psme4,Psmd2,Psmd3,Psmc4,Psmd13,Psma8,Psmd8,Psmb11,Psmd14,Psma1,Psma4,Psma5,Psma6,Psma7,Psmb2,Psmb3,Fcgr1,Psmf1
R-MMU-156580	Phase II - Conjugation of compounds	92	42.39%	0.154582	0.835667	0.675775	0.894315	Abhd10,Cndp2,Mgst3,Nnmt,Ugt2b36,Trmt112,N6amt1,Chac2,Mat2a,Gstm7,Sult1c2,Ugp2,Sult2b1,Ggt6,Bpnt1,Mgst1,Ggt5,Akr1a1,Oplah,Mat2b,Slc35b3,Ggct,Comt,Cyp1a2,Slc35d1,Mtrr,Esd,Ggt1,Gclc,Gclm,Gsta3,Gstm1,Gstm5,Gstp1,Gstt1,Gstt2,Gsto1,Gstz1,Mgst2
R-MMU-8978868	Fatty acid metabolism	167	67.07%	0.113573	0.832266	0.714356	0.90135	Phyh,Lta4h,Ltc4s,Amacr,Mapkapk2,Abcc1,Cyp4a29,Acot13,Pccb,Mmut,Hadhb,Decr1,Pla2g4a,Mid1ip1,Pon2,Ppard,Gpx4,Ppt1,Acsf2,Ptgis,Ptgs1,Ptgs2,Elovl5,Acaa2,Rxra,Scd2,Slc25a17,Acad11,Cyp2c66,Acot7,Ndufab1,Tbxas1,Elovl1,Elovl2,Hacd2,Ppt2,Thrsp,Acly,Dpep3,Cyp4f18,Acbd6,Acot8,Hsd17b12,Ptges3,Acsl5,Fads2,Acot4,Ggt5,Mlycd,Eci2,Pon3,Slc25a20,Dpep2,Mcee,Tecr,Crot,Ehhadh,Acbd5,Cyp4f40,Hacd3,Morc2a,Elovl7,Acaca,C…
R-MMU-5610780	Degradation of GLI1 by the proteasome	55	94.55%	0.139801	0.82782	0.683283	0.895684	Itch,Psmb9,Psmb8,Psmd6,Psmd7,Psmd12,Psmd5,Psmc6,Psmd9,Numb,Psma2,Psma3,Psmb1,Psmb10,Psmb4,Psmb5,Psmb6,Psmb7,Psmc1,Psmc2,Psmc3,Psmc5,Psmd4,Psme1,Psme2,Psme3,Psmd11,Psmd10,Psmd1,Skp1,Psme4,Psmd2,Psmd3,Uba52,Ubb,Rbx1,Psmc4,Psmd13,Sufu,Psma8,Psmd8,Psmb11,Psmd14,Psma1,Psma4,Psma5,Psma6,Psma7,Psmb2,Psmb3,Rps27a,Psmf1
R-MMU-6811440	Retrograde transport at the Trans-Golgi-Network	41	60.98%	0.177009	0.821808	0.681927	0.895684	Cog1,Usp6nl,M6pr,Sys1,Plin3,Napb,Nsf,Vps53,Rab6a,Vps51,Cog4,Rab43,Vti1a,Arl1,Rab9,Rhobtb3,Rab9b,Cog5,Gcc1,Napa,Cog2,Arfrp1,Rabepk,Stx16,Igf2r
R-MMU-9670095	Inhibition of DNA recombination at telomere	54	27.78%	0.212136	0.820608	0.678527	0.894315	H2ab2,H4c17,H2az1,H2aj,Acd,H4c11,H2ac10,H2bc11,H2bc3,H2bc21,Terf2ip,Daxx,H4c14,H2ac18,H2ax
R-MMU-606279	Deposition of new CENPA-containing nucleosomes at the centromere	74	41.89%	0.163402	0.818796	0.686116	0.895684	Cenpw,Cenpp,Cenpm,H2ab2,Npm1,H4c17,H2az1,H2aj,Rbbp4,Cenpo,Rsf1,Cenps,Hjurp,Cenpx,Cenpu,Cenpn,Ruvbl1,H4c11,H2ac10,H2bc11,H2bc3,H2bc21,Cenpt,Cenph,Smarca5,Cenpa,Cenpc1,H4c14,H2ac18,H2ax,Rbbp7
R-MMU-774815	Nucleosome assembly	74	41.89%	0.163402	0.818796	0.686116	0.895684	Cenpw,Cenpp,Cenpm,H2ab2,Npm1,H4c17,H2az1,H2aj,Rbbp4,Cenpo,Rsf1,Cenps,Hjurp,Cenpx,Cenpu,Cenpn,Ruvbl1,H4c11,H2ac10,H2bc11,H2bc3,H2bc21,Cenpt,Cenph,Smarca5,Cenpa,Cenpc1,H4c14,H2ac18,H2ax,Rbbp7
R-MMU-77387	Insulin receptor recycling	26	69.23%	0.197798	0.817056	0.679528	0.894315	Atp6v1f,Atp6v1g1,Atp6v1c1,Atp6ap1,Atp6v0a2,Atp6v1d,Atp6v1h,Tcirg1,Atp6v0e2,Atp6v1a,Atp6v1b2,Atp6v0d1,Atp6v1e1,Atp6v0e,Atp6v0c,Atp6v0d2,Atp6v0b,Insr
R-MMU-8854050	FBXL7 down-regulates AURKA during mitotic entry and in early mitosis	53	92.45%	0.140381	0.816831	0.699269	0.898615	Psmb9,Psmb8,Psmd6,Psmd7,Psmd12,Psmd5,Psmc6,Psmd9,Psma2,Psma3,Psmb1,Psmb10,Psmb4,Psmb5,Psmb6,Psmb7,Psmc1,Psmc2,Psmc3,Psmc5,Psmd4,Psme1,Psme2,Psme3,Psmd11,Psmd10,Psmd1,Skp1,Psme4,Psmd2,Psmd3,Uba52,Ubb,Rbx1,Psmc4,Psmd13,Psma8,Psmd8,Psmb11,Psmd14,Psma1,Psma4,Psma5,Psma6,Psma7,Psmb2,Psmb3,Rps27a,Psmf1
R-MMU-4551638	SUMOylation of chromatin organization proteins	65	69.23%	0.144516	0.816637	0.697863	0.898615	Rae1,Nupl2,Nup50,H4c17,Nup88,Ranbp2,Ring1,Rnf2,Suz12,Nup35,Nup37,Sumo3,Nup43,Nup107,Nup153,Phc2,Nup210,Nup133,Ube2i,Sumo1,Nup93,Seh1l,Nup155,Nup54,Sumo2,Pias1,Hdac1,Nup98,H4c11,Pom121,Nup160,Tpr,Aaas,Sec13,Hdac4,Cbx4,Phc3,Scmh1,Phc1,Cbx8,Nup188,Nup214,Hdac2,H4c14,Satb2
R-MMU-75815	Ubiquitin-dependent degradation of Cyclin D	50	98.00%	0.14029	0.816303	0.700372	0.898615	Psmb9,Psmb8,Psmd6,Psmd7,Psmd12,Psmd5,Psmc6,Psmd9,Psma2,Psma3,Psmb1,Psmb10,Psmb4,Psmb5,Psmb6,Psmb7,Psmc1,Psmc2,Psmc3,Psmc5,Psmd4,Psme1,Psme2,Psme3,Psmd11,Psmd10,Psmd1,Psme4,Psmd2,Psmd3,Uba52,Ubb,Psmc4,Psmd13,Psma8,Psmd8,Psmb11,Psmd14,Psma1,Psma4,Psma5,Psma6,Psma7,Psmb2,Psmb3,Ccnd1,Cdk4,Rps27a,Psmf1
R-MMU-382556	ABC-family proteins mediated transport	99	83.84%	0.12026	0.815146	0.718321	0.90135	Psmb9,Psmb8,Abcc1,Psmd6,Psmd7,Erlec1,Psmd12,Psmd5,Psmc6,Psmd9,Eif2s2,Derl1,Abcb4,Psma2,Psma3,Psmb1,Psmb10,Psmb4,Psmb5,Psmb6,Psmb7,Psmc1,Psmc2,Psmc3,Psmc5,Psmd4,Psme1,Psme2,Psme3,Pex19,Abcd3,Os9,Psmd11,Sel1l,Psmd10,Abca5,Psmd1,Derl3,Rnf5,Psme4,Psmd2,Psmd3,Uba52,Ubb,Abcb10,Abcb9,Vcp,Pex3,Psmc4,Psmd13,Psma8,Psmd8,Psmb11,Abcb6,Abcb8,Psmd14,Abcc4,Psma1,Psma4,Psma5,Psma6,Psma7,Psmb2,Psmb3,Abcd2,Eif2s3x…
R-MMU-425410	Metal ion SLC transporters	21	76.19%	0.205016	0.809932	0.696262	0.898615	Slc39a14,Slc11a1,Slc11a2,Slc39a2,Slc30a5,Slc30a1,Slc39a4,Slc39a3,Slc39a6,Slc41a2,Cp,Slc30a6,Slc30a10,Slc39a1,Slc39a7,Heph
R-MMU-196071	Metabolism of steroid hormones	35	62.86%	0.181949	0.809801	0.689375	0.895684	Pomc,Fdx2,Star,Stard4,Stard6,Hsd17b12,Srd5a3,Stard3,Stard3nl,Akr1b3,Cyp11b1,Akr1b7,Tspo,Srd5a2,Cyp11a1,Cyp17a1,Cyp21a1,Srd5a1,Fdx1,Fdxr,Hsd11b2,Hsd17b11
R-MMU-6781823	Formation of TC-NER Pre-Incision Complex	50	74.00%	0.151661	0.805605	0.713188	0.90135	Polr2h,Polr2e,Ep300,Gtf2h5,Polr2l,Cul4a,Ccnh,Polr2k,Zfp830,Polr2g,Polr2a,Polr2c,Polr2d,Polr2f,Polr2i,Tcea1,Uba52,Ubb,Ppie,Usp7,Rbx1,Gtf2h2,Ercc6,Isy1,Cops3,Cops5,Cops8,Cops6,Cops7a,Prpf19,Cdk7,Rps27a,Cops2,Ddb1,Ercc2,Ercc3,Gtf2h1
R-MMU-4641257	Degradation of AXIN	54	90.74%	0.13812	0.803676	0.715823	0.90135	Psmb9,Psmb8,Smurf2,Psmd6,Psmd7,Psmd12,Psmd5,Psmc6,Psmd9,Rnf146,Psma2,Psma3,Psmb1,Psmb10,Psmb4,Psmb5,Psmb6,Psmb7,Psmc1,Psmc2,Psmc3,Psmc5,Psmd4,Psme1,Psme2,Psme3,Psmd11,Psmd10,Psmd1,Psme4,Psmd2,Psmd3,Uba52,Ubb,Psmc4,Psmd13,Psma8,Psmd8,Psmb11,Psmd14,Psma1,Psma4,Psma5,Psma6,Psma7,Psmb2,Psmb3,Rps27a,Psmf1
R-MMU-383280	Nuclear Receptor transcription pathway	49	59.18%	0.163161	0.801806	0.707898	0.90135	Nr4a3,Nrbf2,Ppara,Med1,Ppard,Pparg,Rara,Rarg,Rora,Rxra,Rxrb,Rxrg,Nr1d1,Ncor2,Thra,Nr2e1,Nr2c1,Nr2c2,Rarb,Nr1h3,Nr1h2,Nr0b2,Nr1d2,Esrra,Nr5a1,Nrbp1,Nr2f6,Esr2,Nr4a1
R-MMU-5696400	Dual Incision in GG-NER	36	72.22%	0.169295	0.798982	0.709963	0.90135	Gtf2h5,Cul4a,Pole4,Pcna,Chd1l,Pold1,Pold2,Rpa3,Rpa1,Rfc2,Pold4,Uba52,Ubb,Rfc5,Rbx1,Gtf2h2,Rfc4,Ddb2,Polk,Parp2,Rps27a,Ddb1,Ercc1,Ercc2,Ercc3,Gtf2h1
R-MMU-5358346	Hedgehog ligand biogenesis	61	88.52%	0.133179	0.797906	0.726016	0.904784	Psmb9,Psmb8,Psmd6,Psmd7,Erlec1,Psmd12,Psmd5,Psmc6,Psmd9,P4hb,Psma2,Psma3,Psmb1,Psmb10,Psmb4,Psmb5,Psmb6,Psmb7,Psmc1,Psmc2,Psmc3,Psmc5,Psmd4,Psme1,Psme2,Psme3,Os9,Psmd11,Sel1l,Psmd10,Psmd1,Psme4,Psmd2,Psmd3,Uba52,Ubb,Vcp,Psmc4,Psmd13,Psma8,Psmd8,Psmb11,Psmd14,Psma1,Psma4,Psma5,Psma6,Psma7,Psmb2,Psmb3,Notum,Rps27a,Dhh,Psmf1
R-MMU-68949	Orc1 removal from chromatin	69	88.41%	0.1282	0.79625	0.728683	0.904784	Psmb9,Psmb8,Mcm3,Mcm2,Mcm4,Mcm5,Mcm6,Mcm7,Psmd6,Psmd7,Mcm8,Psmd12,Psmd5,Psmc6,Psmd9,Cdt1,Orc3,Psma2,Psma3,Psmb1,Psmb10,Psmb4,Psmb5,Psmb6,Psmb7,Psmc1,Psmc2,Psmc3,Psmc5,Psmd4,Psme1,Psme2,Psme3,Psmd11,Psmd10,Psmd1,Skp1,Psme4,Psmd2,Psmd3,Uba52,Ubb,Rbx1,Cdc6,Psmc4,Psmd13,Psma8,Psmd8,Psmb11,Psmd14,Orc5,Psma1,Psma4,Psma5,Psma6,Psma7,Psmb2,Psmb3,Ccna1,Rps27a,Psmf1
R-MMU-212165	Epigenetic regulation of gene expression	108	50.00%	0.132357	0.792977	0.732791	0.905812	Polr2h,Jarid2,Polr1h,Mbd2,Polr2e,Ep300,Polr2l,Polr2k,Myo1c,H2ab2,H4c17,Mybbp1a,Kat2b,H2az1,H2aj,Rbbp4,Suz12,Polr1c,Polr1b,Polr1a,Polr2f,Taf1a,Taf1b,Phf1,Tdg,Baz1b,Ddx21,Gsk3b,H3c2,H4c11,H2ac10,H2bc11,H2bc3,H2bc21,Phf19,Ercc6,Taf1d,Actb,Aebp2,Dek,Smarca5,Dnmt1,Dnmt3a,Dnmt3b,Eed,Kat2a,H3f3a,H3f3b,H4c14,H2ac18,H2ax,Polr1e,H3c1,Rbbp7
R-MMU-110314	Recognition of DNA damage by PCNA-containing replication complex	27	66.67%	0.19098	0.788891	0.718573	0.90135	Cul4a,Pole4,Pcna,Pold1,Pold2,Rpa3,Rpa1,Rfc2,Pold4,Uba52,Ubb,Rfc5,Rbx1,Rfc4,Rad18,Dtl,Rps27a,Ddb1
R-MMU-174048	APC/C:Cdc20 mediated degradation of Cyclin B	23	82.61%	0.186474	0.784619	0.725352	0.904784	Anapc11,Anapc1,Anapc2,Cdc26,Anapc4,Anapc10,Anapc16,Cdc27,Cdc16,Uba52,Ubb,Ube2e1,Ccnb1,Anapc7,Cdc20,Anapc5,Anapc15,Ube2s,Rps27a
R-MMU-163200	Respiratory electron transport, ATP synthesis by chemiosmotic coupling, and heat production by uncoupling proteins.	118	72.88%	0.114683	0.7846	0.758722	0.92186	Atp5d,Ndufb5,Ndufa3,Ndufa9,Cox7b,Uqcr10,Ndufb9,Ndufb6,Cox20,Ndufc1,Cox14,Ndufa12,Ndufa7,Cyc1,Ndufb3,Uqcrh,Ndufaf3,Etfdh,Ndufb7,Uqcrc2,Atp5e,Ndufa6,Ndufa2,Ndufa4,Ndufv1,Ndufa13,Ndufb8,Ndufa10,Cox18,Coq10b,Atp5g2,Cox19,Ndufb4,Ndufc2,Ndufb2,Ndufa5,Ndufb10,Ndufs3,Ndufa8,Ndufaf4,Sco1,Ndufaf5,Cox7a2l,Slc25a14,Cox11,Surf1,Taco1,Ndufab1,Ndufa1,Ndufs5,Sco2,Ndufb11,Ucp2,Uqcrq,Uqcrc1,Atp5h,Lrpprc,Atp5j2,Ndu…
R-MMU-425397	Transport of vitamins, nucleosides, and related molecules	39	53.85%	0.179217	0.781731	0.729562	0.904784	Slc5a6,Slco2b1,Slc16a2,Slc35d2,Slc29a3,Pdzd11,Arl2,Slco2a1,Arl2bp,Slc27a1,Slc35b3,Slc25a4,Slc25a5,Slco1b2,Lcn12,Slc35d1,Slc29a2,Slc29a4,Slco4c1,Slc29a1,Slc28a3
R-MMU-9033241	Peroxisomal protein import	63	61.90%	0.144441	0.780843	0.744443	0.915446	Phyh,Ube2d3,Amacr,Mpv17,Nudt7,Ech1,Pex5,Pex12,Uba52,Ubb,Pex1,Tysnd1,Acot8,Pex14,Ube2d2a,Acot4,Mlycd,Eci2,Pex26,Crot,Ehhadh,Decr2,Slc27a2,Acox1,Dhrs4,Pex6,Cat,Nudt19,Rps27a,Pex10,Pecr,Crat,Gnpat,Agps,Hmgcl,Acox3,Hsd17b4,Paox,Idh1
R-MMU-9711123	Cellular response to chemical stress	139	84.17%	0.105014	0.777622	0.781434	0.938248	Psmb9,Psmb8,Cox7b,Cox20,Cox14,Nudt2,Abcc1,Psmd6,Psmd7,Nox4,Ero1a,Smarcd3,Psmd12,Psmd5,Psmc6,Ncf1,Ncf2,Ncoa1,Ncoa2,Fbxl17,Ndufa4,Psmd9,Nfe2l2,Keap1,Cox18,P4hb,Prdx1,Cox19,Ppara,Med1,Psma2,Psma3,Psmb1,Psmb10,Psmb4,Psmb5,Psmb6,Psmb7,Psmc1,Psmc2,Psmc3,Psmc5,Psmd4,Psme1,Psme2,Psme3,Psmd11,Blvrb,Sco1,Rxra,Gpx8,Cox7a2l,Sin3a,Sin3b,Ncor2,Psmd10,Cox11,Sod1,Sod2,Surf1,Taco1,Psmd1,Skp1,Psme4,Prdx2,Psmd2,Prd…
R-MMU-8852276	The role of GTSE1 in G2/M progression after G2 checkpoint	74	79.73%	0.12578	0.77256	0.755615	0.920505	Psmb9,Psmb8,Psmd6,Psmd7,Psmd12,Psmd5,Psmc6,Psmd9,Plk1,Psma2,Psma3,Psmb1,Psmb10,Psmb4,Psmb5,Psmb6,Psmb7,Psmc1,Psmc2,Psmc3,Psmc5,Psmd4,Psme1,Psme2,Psme3,Psmd11,Psmd10,Psmd1,Psme4,Psmd2,Psmd3,Tuba1a,Tuba1b,Tuba3b,Tubb3,Uba52,Ubb,Ccnb1,Psmc4,Psmd13,Psma8,Psmd8,Psmb11,Psmd14,Psma1,Psma4,Psma5,Psma6,Psma7,Psmb2,Psmb3,Ccnb2,Cdkn1a,Rps27a,Mapre1,Tubb4b,Hsp90ab1,Hsp90aa1,Psmf1
R-MMU-1592230	Mitochondrial biogenesis	28	82.14%	0.170733	0.770976	0.739547	0.911	Atp5d,Atp5e,Atp5g2,Sirt5,Sod2,Atp5h,Idh2,Atp5j2,Atp5l,Atp5o,Atp5a1,Atp5b,Atp5c1,Atp5pb,Atp5g1,Atp5j,Atp5k,Cycs,Gabpa,Gabpb1,Glud1,Atp5g3,Sirt3
R-MMU-5607761	Dectin-1 mediated noncanonical NF-kB signaling	56	92.86%	0.130099	0.77037	0.755941	0.920505	Psmb9,Psmb8,Psmd6,Psmd7,Psmd12,Psmd5,Psmc6,Psmd9,Nfkb2,Psma2,Psma3,Psmb1,Psmb10,Psmb4,Psmb5,Psmb6,Psmb7,Psmc1,Psmc2,Psmc3,Psmc5,Psmd4,Psme1,Psme2,Psme3,Relb,Psmd11,Psmd10,Psmd1,Skp1,Psme4,Fbxw11,Psmd2,Psmd3,Uba52,Ubb,Ube2m,Psmc4,Psmd13,Psma8,Psmd8,Psmb11,Psmd14,Psma1,Psma4,Psma5,Psma6,Psma7,Psmb2,Psmb3,Rps27a,Psmf1
R-MMU-5676590	NIK-->noncanonical NF-kB signaling	56	92.86%	0.130099	0.77037	0.755941	0.920505	Psmb9,Psmb8,Psmd6,Psmd7,Psmd12,Psmd5,Psmc6,Psmd9,Nfkb2,Psma2,Psma3,Psmb1,Psmb10,Psmb4,Psmb5,Psmb6,Psmb7,Psmc1,Psmc2,Psmc3,Psmc5,Psmd4,Psme1,Psme2,Psme3,Relb,Psmd11,Psmd10,Psmd1,Skp1,Psme4,Fbxw11,Psmd2,Psmd3,Uba52,Ubb,Ube2m,Psmc4,Psmd13,Psma8,Psmd8,Psmb11,Psmd14,Psma1,Psma4,Psma5,Psma6,Psma7,Psmb2,Psmb3,Rps27a,Psmf1
R-MMU-5607764	CLEC7A (Dectin-1) signaling	89	86.52%	0.116022	0.77011	0.778137	0.937451	Psmb9,Psmb8,Psmd6,Tab1,Ube2v1,Psmd7,Pycard,Psmd12,Psmd5,Psmc6,Psmd9,Nfatc2,Nfkb1,Nfkb2,Nfkbia,Pdpk1,Prkcd,Ppp3ca,Ppp3cb,Ppp3r1,Psma2,Psma3,Psmb1,Psmb10,Psmb4,Psmb5,Psmb6,Psmb7,Psmc1,Psmc2,Psmc3,Psmc5,Psmd4,Psme1,Psme2,Psme3,Tab2,Cdc34,Rela,Relb,Psmd11,Psmd10,Src,Psmd1,Skp1,Psme4,Fbxw11,Psmd2,Plcg2,Psmd3,Uba52,Ubb,Ube2m,Ube2d2a,Psmc4,Psmd13,Psma8,Psmd8,Psmb11,Psmd14,Psma1,Psma4,Psma5,Psma6,Psma7,P…
R-MMU-165159	MTOR signalling	39	84.62%	0.149725	0.765495	0.756313	0.920505	Lamtor4,Lamtor1,Lamtor2,Akt1s1,Ppm1a,Prkab1,Rraga,Rragd,Lamtor5,Rheb,Rps6,Stk11,Ywhab,Slc38a9,Strada,Rps6kb1,Prkaa1,Lamtor3,Mlst8,Mtor,Prkaa2,Prkab2,Prkag2,Eif4b,Akt1,Akt2,Eif4g1,Cab39,Eef2k,Eif4e,Eif4ebp1,Stradb,Fkbp1a
R-MMU-9609507	Protein localization	102	67.65%	0.118652	0.761442	0.779659	0.937698	Phyh,Ube2d3,Amacr,Fis1,Mpv17,Ndufb8,Nudt7,Pex11b,Pex16,Atad1,Ech1,Prnp,Pex19,Abcd3,Pxmp2,Pex5,Sgta,Ldhd,Sec61g,Pitrm1,Slc25a17,Pex12,Uba52,Ubb,Pex1,Vamp2,Tysnd1,Coq2,Acot8,Pex14,Stx5a,Pex3,Ube2d2a,Acot4,Mlycd,Eci2,Pex26,Crot,Ehhadh,Acbd5,Decr2,Slc27a2,Abcd2,Cyb5a,Acox1,Serp1,Dhrs4,App,Pex6,Atp5b,Cat,Nudt19,Rps27a,Pex10,Pecr,Crat,Fxn,Gdap1,Vapa,Gnpat,Atp5g3,Agps,Hmgcl,Hmox1,Acox3,Hsd17b4,Hspd1,Pao…
R-MMU-2555396	Mitotic Metaphase and Anaphase	214	77.57%	0.0955137	0.759549	0.82766	0.962434	Lbr,Kif2a,Psmb9,Psmb8,Ska2,Anapc11,Cenpp,Chmp4c,Anapc1,Anapc2,Psmd6,Cdc26,Cenpm,Psmd7,Psmd12,Psmd5,Ndel1,Ndc80,Psmc6,Psmd9,Nde1,Rcc1,Nudc,Pafah1b1,Cdca5,Pds5b,Plk1,Zwilch,Dynll2,Ppp2r1a,Ppp1cc,Ppp2ca,Ppp2cb,Psma2,Psma3,Psmb1,Psmb10,Psmb4,Psmb5,Psmb6,Psmb7,Psmc1,Psmc2,Psmc3,Psmc5,Psmd4,Psme1,Psme2,Psme3,Rad21,Ran,Ranbp2,Rangap1,Sgo2a,Anapc4,Cdca8,Cenpo,Chmp2b,Chmp2a,Anapc10,Psmd11,Zwint,Anapc16,B9…
R-MMU-68882	Mitotic Anaphase	213	77.93%	0.0955137	0.759549	0.82766	0.962434	Lbr,Kif2a,Psmb9,Psmb8,Ska2,Anapc11,Cenpp,Chmp4c,Anapc1,Anapc2,Psmd6,Cdc26,Cenpm,Psmd7,Psmd12,Psmd5,Ndel1,Ndc80,Psmc6,Psmd9,Nde1,Rcc1,Nudc,Pafah1b1,Cdca5,Pds5b,Plk1,Zwilch,Dynll2,Ppp2r1a,Ppp1cc,Ppp2ca,Ppp2cb,Psma2,Psma3,Psmb1,Psmb10,Psmb4,Psmb5,Psmb6,Psmb7,Psmc1,Psmc2,Psmc3,Psmc5,Psmd4,Psme1,Psme2,Psme3,Rad21,Ran,Ranbp2,Rangap1,Sgo2a,Anapc4,Cdca8,Cenpo,Chmp2b,Chmp2a,Anapc10,Psmd11,Zwint,Anapc16,B9…
R-MMU-68886	M Phase	380	69.21%	0.0871831	0.755734	0.850541	0.967389	Lbr,Kif2a,Lmna,Psmb9,Psmb8,Ska2,Anapc11,Cenpp,Chmp4c,Anapc1,Anapc2,Psmd6,Cdc26,Haus6,Cenpm,Psmd7,Golga2,Rae1,Cdk5rap2,Psmd12,Psmd5,Ndel1,Ndc80,Psmc6,H2ab2,Psmd9,Nek2,Ctdnep1,Nupl2,Nde1,Haus3,Nup50,Rcc1,Nudc,Odf2,H4c17,Pafah1b1,Pcnt,Cdca5,Prkaca,Ncaph,Pds5b,Kmt5a,Plk1,Zwilch,Dynll2,H2az1,Ppp2r1a,Ppp1cc,Ppp2ca,Ppp2cb,Nup88,Prkar2b,Ncapd2,Psma2,Psma3,Psmb1,Psmb10,Psmb4,Psmb5,Psmb6,Psmb7,Psmc1,Psmc2,…
R-MMU-6811438	Intra-Golgi traffic	35	65.71%	0.165842	0.748887	0.766222	0.927806	Cog1,Napb,Nsf,Snap29,Cyth1,Cyth2,Cyth3,Rab33b,Rab6a,Cog4,Vti1a,Cyth4,Stx5a,Ykt6,Gosr2,Rab39,Cog5,Napa,Cog2,Trip11,Rab36,Arf1,Stx16
R-MMU-5205647	Mitophagy	24	79.17%	0.177186	0.74554	0.774036	0.93409	Tomm6,Tomm7,Map1lc3a,Prkn,Map1lc3b,Atg12,Sqstm1,Tomm20,Tomm5,Pink1,Tomm40,Src,Vdac1,Fundc1,Mfn2,Pgam5,Csnk2a1,Csnk2a2,Csnk2b
R-MMU-2500257	Resolution of Sister Chromatid Cohesion	117	70.09%	0.109991	0.743514	0.806903	0.955931	Kif2a,Ska2,Cenpp,Cenpm,Ndel1,Ndc80,Nde1,Nudc,Pafah1b1,Cdca5,Pds5b,Plk1,Zwilch,Dynll2,Ppp2r1a,Ppp1cc,Ppp2ca,Ppp2cb,Rad21,Ranbp2,Rangap1,Sgo2a,Cdca8,Cenpo,Zwint,B9d2,Taok1,Nup37,Nup43,Cenps,Stag1,Stag2,Aurkb,Nup107,Xpo1,Dync1li2,Nup133,Tuba1a,Tuba1b,Tuba3b,Tubb3,Wapl,Dync1li1,Cenpu,Ccnb1,Seh1l,Cenpn,Sgo1,Dynll1,Smc1a,Nup98,Kif2b,Rps27,Ppp2r1b,Cenpt,Cdc20,Nup160,Ckap5,Cenph,Ppp2r5c,Ppp2r5e,Zw10,Rcc2…
R-MMU-8878171	Transcriptional regulation by RUNX1	188	67.55%	0.0975847	0.737351	0.834444	0.962434	Itch,Ldb1,Rbbp5,Lmo2,Psmb9,Psmb8,Dpy30,Psmd6,Ep300,Psmd7,Ccnh,Smarcd3,Psmd12,Psmd5,Yaf2,Psmc6,H2ab2,Prmt6,Psmd9,Smarca2,Smarcd1,Smarcd2,H4c17,Kat2b,Pml,Smarcc2,H2az1,Psma2,Psma3,Psmb1,Psmb10,Psmb4,Psmb5,Psmb6,Psmb7,Psmc1,Psmc2,Psmc3,Psmc5,Psmd4,Psme1,Psme2,Psme3,Ptpn11,H2aj,Ring1,Rnf2,Psmd11,Kmt2e,Elf2,Sin3a,Sin3b,Smarca4,Smarcb1,Smarcc1,Psmd10,Setd1a,Psmd1,Tal1,Tcf12,Phc2,Psme4,Psmd2,Psmd3,Uba52…
R-MMU-3108214	SUMOylation of DNA damage response and repair proteins	72	76.39%	0.121521	0.732116	0.805263	0.955931	Eid3,Nsmce3,Rae1,Nupl2,Smc6,Nup50,Nsmce4a,Pml,Nup88,Rpa1,Nsmce2,Rad21,Ranbp2,Ring1,Rnf2,Nup35,Nup37,Sumo3,Nup43,Stag1,Stag2,Rnf168,Nup107,Nup153,Phc2,Tdg,Nup210,Nup133,Ube2i,Sumo1,Nup93,Seh1l,Nup155,Nup54,Hdac7,Sumo2,Pias1,Smc1a,Nup98,Pom121,Pias4,Nup160,Cetn2,Tpr,Aaas,Sec13,Cbx4,Phc3,Smc3,Smc5,Scmh1,Phc1,Cbx8,Nup188,Nup214
R-MMU-416482	G alpha (12/13) signalling events	69	73.91%	0.122304	0.720775	0.810194	0.958236	Itsn1,Arhgef2,Arhgef1,Arhgef15,Arhgef11,Gng11,Arhgef39,Arhgef37,Rasgrf2,Plekhg2,Rock1,Rock2,Arhgef18,Sos1,Arhgef33,Kalrn,Ngef,Arhgef7,Arhgef5,Vav1,Arhgef3,Plxnb1,Arhgef40,Net1,Arhgef10l,Arhgef9,Tiam2,Arhgef6,Fgd2,Akap13,Arhgef17,Adra1a,Mcf2,Abr,Rhoa,Rhob,Rhoc,Btk,Ect2,Gna12,Gna13,Gnb1,Gnb2,Gng2,Gng3,Gng4,Gng5,Gng8,Gngt2,Prex1,Arhgef26
R-MMU-1632852	Macroautophagy	118	68.64%	0.106658	0.717327	0.835371	0.962434	Atg9a,Lamtor4,Tomm6,Tomm7,Chmp4c,Lamtor1,Ube2v1,Atg4b,Map1lc3a,Wdr45b,Lamtor2,Nbr1,Prkn,Map1lc3b,Atg12,Sqstm1,Pcnt,Atg3,Tomm20,Dynll2,Atg101,Prkab1,Atg13,Rraga,Pex5,Tomm5,Rragd,Lamtor5,Rheb,Pink1,Chmp2b,Chmp2a,Tomm40,Src,Atg14,Dync1li2,Atg4d,Tuba1a,Tuba1b,Tuba3b,Tubb3,Uba52,Ubb,Vdac1,Vim,Dync1li1,Fundc1,Slc38a9,Mfn2,Pgam5,Becn1,Dynll1,Gabarap,Prkaa1,Lamtor3,Mlst8,Mtor,Park7,Gabarapl1,Atg7,Mtmr3,P…
R-MMU-9612973	Autophagy	118	68.64%	0.106658	0.717327	0.835371	0.962434	Atg9a,Lamtor4,Tomm6,Tomm7,Chmp4c,Lamtor1,Ube2v1,Atg4b,Map1lc3a,Wdr45b,Lamtor2,Nbr1,Prkn,Map1lc3b,Atg12,Sqstm1,Pcnt,Atg3,Tomm20,Dynll2,Atg101,Prkab1,Atg13,Rraga,Pex5,Tomm5,Rragd,Lamtor5,Rheb,Pink1,Chmp2b,Chmp2a,Tomm40,Src,Atg14,Dync1li2,Atg4d,Tuba1a,Tuba1b,Tuba3b,Tubb3,Uba52,Ubb,Vdac1,Vim,Dync1li1,Fundc1,Slc38a9,Mfn2,Pgam5,Becn1,Dynll1,Gabarap,Prkaa1,Lamtor3,Mlst8,Mtor,Park7,Gabarapl1,Atg7,Mtmr3,P…
R-MMU-8878166	Transcriptional regulation by RUNX2	62	88.71%	0.118892	0.716277	0.822132	0.962434	Psmb9,Psmb8,Smad1,Smad4,Psmd6,Psmd7,Psmd12,Psmd5,Psmc6,Psmd9,Psma2,Psma3,Psmb1,Psmb10,Psmb4,Psmb5,Psmb6,Psmb7,Psmc1,Psmc2,Psmc3,Psmc5,Psmd4,Psme1,Psme2,Psme3,Psmd11,Psmd10,Psmd1,Ppm1d,Skp1,Psmd2,Psmd3,Uba52,Ubb,Ccnb1,Stub1,Rbx1,Psmc4,Psmd13,Psmd8,Psmd14,Psma1,Psma4,Psma5,Psma6,Psma7,Psmb2,Psmb3,Runx2,Cbfb,Ccnd1,Cdk4,Rps27a,Psmf1
R-MMU-1234176	Oxygen-dependent proline hydroxylation of Hypoxia-inducible Factor Alpha	65	87.69%	0.117494	0.713895	0.824412	0.962434	Psmb9,Psmb8,Ube2d3,Psmd6,Psmd7,Psmd12,Psmd5,Psmc6,Psmd9,Elob,Psma2,Psma3,Psmb1,Psmb10,Psmb4,Psmb5,Psmb6,Psmb7,Psmc1,Psmc2,Psmc3,Psmc5,Psmd4,Psme1,Psme2,Psme3,Wtip,Psmd11,Psmd10,Psmd1,Psme4,Psmd2,Psmd3,Uba52,Ubb,Rbx1,Ube2d2a,Psmc4,Psmd13,Psma8,Psmd8,Psmb11,Psmd14,Psma1,Psma4,Psma5,Psma6,Psma7,Psmb2,Psmb3,Rps27a,Limd1,Epas1,Egln1,Egln2,Hif1a,Psmf1
R-MMU-9018519	Estrogen-dependent gene expression	115	49.57%	0.116674	0.70891	0.829954	0.962434	Polr2h,Jun,Polr2e,Ep300,Polr2l,Polr2k,Myc,H2ab2,Ncoa1,Ncoa2,Kdm1a,Gtf2a1,H4c17,Kat2b,Polr2g,Med1,H2az1,H2aj,Polr2a,Polr2c,Polr2d,Polr2f,Sp1,Polr2i,Usf2,Gtf2a2,Yy1,Ptges3,Hdac1,H3c2,H4c11,H2ac10,H2bc11,H2bc3,H2bc21,Cdk9,Carm1,Cbfb,Ccnt1,Cited1,Kdm4b,Fkbp4,Fos,Gata3,H3f3a,H3f3b,H4c14,H2ac18,H2ax,Foxa1,Prmt1,Hsp90ab1,Hsp90aa1,Zfp217,Kat5,H3c1,Gtf2f1
R-MMU-73772	RNA Polymerase I Promoter Escape	89	41.57%	0.132591	0.704308	0.825153	0.962434	Polr2h,Polr1h,Polr2e,Gtf2h5,Polr2l,Ccnh,Polr2k,H2ab2,H4c17,H2az1,H2aj,Polr1c,Polr1b,Polr1a,Polr2f,Taf1a,Taf1b,Gtf2h2,H3c2,H4c11,H2ac10,H2bc11,H2bc3,H2bc21,Rrn3,Taf1d,Cdk7,Ercc2,Ercc3,Gtf2h1,H3f3a,H3f3b,H4c14,H2ac18,H2ax,Polr1e,H3c1
R-MMU-5610785	GLI3 is processed to GLI3R by the proteasome	56	94.64%	0.118095	0.703518	0.833923	0.962434	Psmb9,Psmb8,Psmd6,Psmd7,Psmd12,Psmd5,Psmc6,Psmd9,Prkaca,Prkacb,Psma2,Psma3,Psmb1,Psmb10,Psmb4,Psmb5,Psmb6,Psmb7,Psmc1,Psmc2,Psmc3,Psmc5,Psmd4,Psme1,Psme2,Psme3,Psmd11,Psmd10,Psmd1,Skp1,Psme4,Psmd2,Psmd3,Uba52,Ubb,Rbx1,Gsk3b,Psmc4,Psmd13,Sufu,Psma8,Psmd8,Psmb11,Psmd14,Psma1,Psma4,Psma5,Psma6,Psma7,Psmb2,Psmb3,Rps27a,Psmf1
R-MMU-3214842	HDMs demethylate histones	46	43.48%	0.163791	0.701397	0.825329	0.962434	Riox2,Kdm1a,Kdm5a,H4c17,Phf2,Kdm6b,Kdm5c,Kdm1b,Kdm3a,H3c2,H4c11,Jmjd6,Kdm5b,Kdm7a,Kdm2a,Kdm4b,Kdm2b,H4c14,Kdm4d,H3c1
R-MMU-70263	Gluconeogenesis	34	73.53%	0.150835	0.700287	0.825977	0.962434	Mdh2,Mdh1,Pgam1,Pgk1,Slc25a11,G6pc3,Tpi1,Pgam2,Slc37a2,Pck2,Slc25a10,Aldoa,Aldoc,Slc25a12,Slc25a1,Eno1,Eno2,Eno3,Fbp1,G6pc,Slc37a4,Gapdh,Got1,Got2,Gpi1
R-MMU-211897	Cytochrome P450 - arranged by substrate type	71	50.70%	0.13155	0.69261	0.840006	0.964652	Cyp4a29,Ncoa1,Ncoa2,Pomc,Fdx2,Cyp26b1,Ptgis,Rxra,Cyp2c66,Cyp3a41a,Tbxas1,Cyp2w1,Cyp27a1,Cyp4f18,Cyp4f40,Cyp4f39,Cyp4a30b,Ahr,Cyp11b1,Arnt,Cyp11a1,Cyp1a1,Cyp1a2,Cyp1b1,Cyp21a1,Cyp26a1,Cyp2j6,Cyp27b1,Cyp46a1,Cyp4b1,Cyp51,Cyp7b1,Cyp8b1,Fdx1,Fdxr,Cyp2r1
R-MMU-5621481	C-type lectin receptors (CLRs)	107	85.98%	0.0993556	0.691584	0.863879	0.976954	Kras,Psmb9,Psmb8,Lyn,Psmd6,Ep300,Tab1,Ube2v1,Psmd7,Pycard,Psmd12,Psmd5,Psmc6,Psmd9,Nfatc2,Nfkb1,Nfkb2,Nfkbia,Pdpk1,Prkaca,Prkacb,Prkcd,Ppp3ca,Ppp3cb,Ppp3r1,Psma2,Psma3,Psmb1,Psmb10,Psmb4,Psmb5,Psmb6,Psmb7,Psmc1,Psmc2,Psmc3,Psmc5,Psmd4,Psme1,Psme2,Psme3,Tab2,Cdc34,Rela,Relb,Psmd11,Psmd10,Src,Syk,Psmd1,Skp1,Psme4,Fbxw11,Psmd2,Plcg2,Psmd3,Uba52,Ubb,Ube2m,Cd209a,Ube2d2a,Clec4e,Clec4n,Rps6ka5,Psmc4,Ps…
R-MMU-3108232	SUMO E3 ligases SUMOylate target proteins	155	65.81%	0.0951425	0.681263	0.882567	0.987679	Pias3,Eid3,Mdm2,Ep300,Nsmce3,Rae1,Ddx17,Ncoa1,Nfkb2,Nfkbia,Nupl2,Smc6,Nup50,Npm1,H4c17,Pcna,Nsmce4a,Pml,Ppara,Nup88,Rpa1,Nsmce2,Rad21,Ranbp2,Rangap1,Rara,Cdca8,Rela,Ring1,Rnf2,Suz12,Rora,Rxra,Nup35,Sin3a,Nup37,Sumo3,Sp3,Nup43,Stag1,Stag2,Aurkb,Rnf168,Nup107,Nup153,Phc2,Tdg,Nup210,Thra,Nup133,Ube2i,Sumo1,Nr1h3,Nr1h2,Nup93,Seh1l,Nop58,Nup155,Zfp131,Nup54,Hdac7,Sumo2,Pias1,Ikbke,Smc1a,Hdac1,Nup98,H4…
R-MMU-9615933	Postmitotic nuclear pore complex (NPC) reformation	21	90.48%	0.1615	0.679539	0.850122	0.967389	Rcc1,Ran,Rangap1,Nup35,Nup37,Nup43,Nup107,Nup133,Ube2i,Sumo1,Nup93,Seh1l,Nup155,Nup98,Pom121,Nup160,Sec13,Ahctf1,Nup188
R-MMU-73762	RNA Polymerase I Transcription Initiation	42	80.95%	0.130337	0.676781	0.850465	0.967389	Polr2h,Gatad2b,Polr1h,Mbd3,Polr2e,Gtf2h5,Polr2l,Ccnh,Polr2k,Mta3,Rbbp4,Polr1c,Polr1b,Polr1a,Chd3,Polr2f,Taf1a,Taf1b,Gatad2a,Gtf2h2,Mta2,Hdac1,Rrn3,Ercc6,Chd4,Taf1d,Ehmt2,Cdk7,Ercc2,Ercc3,Gtf2h1,Hdac2,Polr1e,Rbbp7
R-MMU-1428517	The citric acid (TCA) cycle and respiratory electron transport	169	73.96%	0.089699	0.675743	0.89349	0.989587	D2hgdh,Ldha,Ldhb,Atp5d,Ndufb5,Sdhc,Ndufa3,Ndufa9,Cox7b,Uqcr10,Ndufb9,Ndufb6,Cox20,Ndufc1,Cox14,Ndufa12,Ndufa7,Cyc1,Ndufb3,Uqcrh,Me1,Mdh2,Ndufaf3,Etfdh,Ndufb7,Sdhd,Sdha,Uqcrc2,Atp5e,Ndufa6,Ndufa2,Ndufa4,Ndufv1,Ndufa13,Ndufb8,Ndufa10,Ogdh,Cox18,Sdhb,Pdha1,Idh3a,Coq10b,Atp5g2,Cox19,Ppard,Ndufb4,Ndufc2,Ndufb2,Ndufa5,Pdhb,Ndufb10,Ndufs3,Ndufa8,Ndufaf4,Sco1,Rxra,Ndufaf5,Cox7a2l,Slc25a14,Cox11,Sucla2,Su…
R-MMU-2454202	Fc epsilon receptor (FCERI) signaling	116	81.90%	0.0947902	0.665368	0.893151	0.989587	Jun,Kras,Lat,Lcp2,Psmb9,Psmb8,Lyn,Psmd6,Tab1,Ube2v1,Psmd7,Psmd12,Psmd5,Psmc6,Psmd9,Nfatc2,Nfkb1,Nfkbia,Pdpk1,Pik3r1,Pik3r2,Prkcq,Plcg1,Ppp3ca,Ppp3cb,Ppp3r1,Psma2,Psma3,Psmb1,Psmb10,Psmb4,Psmb5,Psmb6,Psmb7,Psmc1,Psmc2,Psmc3,Psmc5,Psmd4,Psme1,Psme2,Psme3,Rac1,Tab2,Cdc34,Rela,Psmd11,Shc1,Psmd10,Sos1,Syk,Psmd1,Skp1,Psme4,Fbxw11,Psmd2,Plcg2,Psmd3,Uba52,Ubb,Vav1,Ube2d2a,Lat2,Psmc4,Psmd13,Psma8,Psmd8,Ps…
R-MMU-69618	Mitotic Spindle Checkpoint	107	75.70%	0.0988238	0.664637	0.88364	0.987679	Kif2a,Ska2,Anapc11,Cenpp,Anapc1,Anapc2,Cdc26,Cenpm,Ndel1,Ndc80,Nde1,Nudc,Pafah1b1,Plk1,Zwilch,Dynll2,Ppp2r1a,Ppp1cc,Ppp2ca,Ppp2cb,Ranbp2,Rangap1,Sgo2a,Anapc4,Cdca8,Cenpo,Anapc10,Zwint,Anapc16,B9d2,Taok1,Nup37,Cdc27,Nup43,Cenps,Cdc16,Aurkb,Nup107,Xpo1,Dync1li2,Nup133,Ube2e1,Dync1li1,Cenpu,Seh1l,Cenpn,Sgo1,Anapc7,Dynll1,Nup98,Kif2b,Rps27,Ppp2r1b,Cenpt,Cdc20,Anapc5,Nup160,Anapc15,Ckap5,Cenph,Ppp2r5c…
R-MMU-1168372	Downstream signaling events of B Cell Receptor (BCR)	74	90.54%	0.103719	0.661884	0.880768	0.987569	Kras,Psmb9,Psmb8,Psmd6,Psmd7,Psmd12,Psmd5,Psmc6,Psmd9,Nfatc2,Nfkb1,Nfkbia,Ppp3ca,Ppp3cb,Ppp3r1,Psma2,Psma3,Psmb1,Psmb10,Psmb4,Psmb5,Psmb6,Psmb7,Psmc1,Psmc2,Psmc3,Psmc5,Psmd4,Psme1,Psme2,Psme3,Rasgrp1,Rela,Psmd11,Psmd10,Psmd1,Skp1,Psme4,Fbxw11,Psmd2,Psmd3,Uba52,Ubb,Psmc4,Psmd13,Psma8,Psmd8,Psmb11,Psmd14,Psma1,Psma4,Psma5,Psma6,Psma7,Psmb2,Psmb3,Card11,Rasgrp3,Malt1,Bcl10,Calm1,Calm2,Calm3,Rps27a,F…
R-MMU-1483249	Inositol phosphate metabolism	46	63.04%	0.133108	0.654121	0.867886	0.977745	Plcz1,Minpp1,Plcd1,Plcg1,Pten,Ipmk,Itpk1,Plcg2,Nudt4,Isyna1,Pld4,Plcd3,Nudt3,Plch1,Plch2,Plce1,Ip6k3,Ocrl,Ippk,Ip6k2,Ip6k1,Calm1,Calm2,Calm3,Ppip5k2,Inpp5a,Inpp5b,Inpp5d,Ppip5k1
R-MMU-6804758	Regulation of TP53 Activity through Acetylation	29	82.76%	0.142518	0.653457	0.872741	0.981661	Gatad2b,Mbd3,Ep300,Pip4k2a,Pip4k2c,Pml,Rbbp4,Chd3,Meaf6,Gatad2a,Pip4p1,Brpf3,Akt3,Mta2,Pin1,Hdac1,Chd4,Brd7,Brd1,Akt1,Akt2,Brpf1,Hdac2,Rbbp7
R-MMU-2990846	SUMOylation	160	66.25%	0.0904245	0.653414	0.908297	0.996468	Pias3,Eid3,Mdm2,Ep300,Nsmce3,Rae1,Ddx17,Ncoa1,Nfkb2,Nfkbia,Nupl2,Smc6,Nup50,Npm1,H4c17,Pcna,Nsmce4a,Pml,Ppara,Nup88,Rpa1,Nsmce2,Rad21,Ranbp2,Rangap1,Rara,Cdca8,Rela,Ring1,Rnf2,Suz12,Rora,Rxra,Nup35,Sin3a,Nup37,Sumo3,Sp3,Nup43,Stag1,Stag2,Aurkb,Rnf168,Nup107,Nup153,Phc2,Tdg,Nup210,Thra,Nup133,Ube2i,Sumo1,Nr1h3,Nr1h2,Nup93,Seh1l,Nop58,Nup155,Zfp131,Nup54,Hdac7,Sumo2,Sae1,Pias1,Ikbke,Smc1a,Hdac1,Nup…
R-MMU-2559582	Senescence-Associated Secretory Phenotype (SASP)	95	47.37%	0.115187	0.650906	0.88504	0.987693	Anapc11,Anapc1,Anapc2,Cdc26,H2ab2,H4c17,H2az1,Anapc4,H2aj,Anapc10,Anapc16,Cdc27,Cdc16,Uba52,Ubb,Ube2e1,Anapc7,Fzr1,H3c2,H4c11,H2ac10,H2bc11,H2bc3,H2bc21,Anapc5,Anapc15,Mapk1,Mapk3,Ehmt2,Ehmt1,Ube2s,Ccna1,Cdk4,Cdk6,Cdkn1a,Cdkn1b,Cdkn2b,Cebpb,Rps27a,H3f3a,H3f3b,H4c14,H2ac18,H2ax,H3c1
R-MMU-983231	Factors involved in megakaryocyte development and platelet production	122	62.30%	0.0983085	0.649422	0.894935	0.989587	Rad51c,Jak2,Kif11,Kif12,Kif13b,Kif16b,Kif1b,Kif1c,Kif2a,Kif21b,Kif3a,Kif3c,Kif5b,Sh2b3,Maff,Mafg,Nfe2,Kdm1a,Kifc1,Prkaca,Prkacb,Prkar1a,Prkar1b,Prkar2b,Kif20a,Rac1,Dock1,Rad51b,Carmil1,Dock5,Sh2b1,Kif18b,Itpk1,Rcor1,Tuba1a,Tuba1b,Tuba3b,Tubb3,Zfpm1,Mfn2,Sh2b2,Akap10,Hdac1,H3c2,Kif2b,Ehd3,Kif19a,Dock6,Kif6,Dock4,Klc4,Rab5a,Kif27,Dock11,Jmjd1c,Racgap1,Dock8,Kif20b,Akap1,Phf21a,Dock2,Capza2,Capzb,Cd…
R-MMU-556833	Metabolism of lipids	590	63.90%	0.0703263	0.643578	0.964385	0.999325	Lbr,Ddhd1,Fabp5,Phyh,Lss,Lta4h,Ltc4s,Acer3,Msmo1,Amacr,Mapkapk2,Stard7,Abcc1,Tnfaip8l1,Acer2,Crls1,Ormdl3,Acp6,Cyp4a29,Etnk2,Acot13,Pnpla2,Plbd1,Pccb,Cept1,Smarcd3,Mmut,Mvk,Oxct1,Plekha3,Plekha2,Pi4k2b,Sacm1l,Ncoa1,Ncoa2,Neu1,Hadhb,Neu3,Cers4,Nsdhl,Far1,Decr1,Osbpl9,Agpat2,Slc44a1,Gpat3,Aldh3b1,Pi4k2a,Pemt,Dgat2,Pik3c2a,Pik3cd,Pik3r1,Pik3r2,Pik3r3,Pikfyve,Pip5k1c,Pip4k2a,Pip5k1a,Pitpnm1,Plpp3,Pla…
R-MMU-73863	RNA Polymerase I Transcription Termination	29	72.41%	0.144438	0.63003	0.893523	0.989587	Polr2h,Polr1h,Polr2e,Gtf2h5,Polr2l,Ccnh,Polr2k,Cavin1,Polr1c,Polr1b,Polr1a,Polr2f,Taf1a,Taf1b,Gtf2h2,Taf1d,Cdk7,Ercc2,Ercc3,Gtf2h1,Polr1e
R-MMU-917977	Transferrin endocytosis and recycling	31	70.97%	0.14153	0.62991	0.891786	0.989587	Atp6v1f,Atp6v1g1,Atp6v1c1,Steap3,Atp6ap1,Atp6v0a2,Trf,Tfrc,Atp6v1d,Atp6v1h,Tcirg1,Atp6v0e2,Atp6v1a,Atp6v1b2,Atp6v0d1,Atp6v1e1,Atp6v0e,Atp6v0c,Mcoln1,Atp6v0d2,Hfe,Atp6v0b
R-MMU-450408	AUF1 (hnRNP D0) binds and destabilizes mRNA	53	98.11%	0.105767	0.626292	0.901939	0.992552	Psmb9,Psmb8,Psmd6,Psmd7,Psmd12,Psmd5,Psmc6,Psmd9,Pabpc1,Psma2,Psma3,Psmb1,Psmb10,Psmb4,Psmb5,Psmb6,Psmb7,Psmc1,Psmc2,Psmc3,Psmc5,Psmd4,Psme1,Psme2,Psme3,Psmd11,Psmd10,Psmd1,Psme4,Psmd2,Psmd3,Uba52,Ubb,Psmc4,Psmd13,Psma8,Psmd8,Psmb11,Psmd14,Psma1,Psma4,Psma5,Psma6,Psma7,Psmb2,Psmb3,Hnrnpd,Eif4g1,Rps27a,Hspa8,Hspb1,Psmf1
R-MMU-75893	TNF signaling	42	69.05%	0.126356	0.620941	0.89518	0.989587	Otud7b,Tab1,Sppl2a,Nsmaf,Tab2,Tax1bp1,Ripk1,Smpd2,Tnf,Tnfaip3,Tnfrsf1a,Traf1,Traf2,Uba52,Ubb,Otulin,Sppl2b,Sharpin,Rbck1,Cyld,Clip3,Adam17,Birc3,Casp8,Rps27a,Fadd,Usp21,Rack1,Ikbkg
R-MMU-194068	Bile acid and bile salt metabolism	41	56.10%	0.137287	0.619944	0.899595	0.991505	Amacr,Ncoa1,Ncoa2,Osbpl9,Ptgis,Hsd3b7,Slc51b,Rxra,Slc10a1,Cyp27a1,Stard5,Acot8,Slc51a,Slc27a2,Slc27a5,Osbp,Slco1b2,Ch25h,Cyp46a1,Cyp7b1,Cyp8b1,Hsd17b4,Osbpl2
R-MMU-73887	Death Receptor Signalling	121	71.90%	0.0899223	0.617476	0.925265	0.999325	Itsn1,Otud7b,Arhgef2,Arhgef1,Arhgef15,Arhgef11,Arhgef39,Psenen,Tab1,Sppl2a,Arhgef37,Nfkb1,Nfkbia,Ngfr,Nsmaf,Omg,Sqstm1,Prkci,Psen2,Rac1,Rasgrf2,Rtn4,Tab2,Plekhg2,Tax1bp1,Rela,Ripk1,Arhgef18,Smpd2,Sos1,Arhgef33,Kalrn,Ngef,Arhgef7,Arhgef5,Tnf,Tnfaip3,Tnfrsf10b,Tnfrsf1a,Traf1,Traf2,Uba52,Ubb,Vav1,Arhgef3,Ywhae,Arhgef40,Otulin,Net1,Arhgef10l,Arhgef9,Tiam2,Sppl2b,Sharpin,Rbck1,Arhgef6,Cyld,Fgd2,Akap13…
R-MMU-446652	Interleukin-1 family signaling	107	75.70%	0.091633	0.616276	0.921225	0.999325	Psmb9,Psmb8,Psmd6,Tab1,Ube2v1,Psmd7,Psmd12,Psmd5,Psmc6,Psmd9,Nfkb1,Nfkb2,Nfkbia,Peli1,Tnip2,Sqstm1,Psma2,Psma3,Psmb1,Psmb10,Psmb4,Psmb5,Psmb6,Psmb7,Psmc1,Psmc2,Psmc3,Psmc5,Psmd4,Psme1,Psme2,Psme3,Tab2,Rela,Psmd11,Gsdmd,Nkiras1,Psmd10,Stat3,Irak4,Psmd1,Skp1,Psme4,Fbxw11,Il36rn,Psmd2,Psmd3,Uba52,Ubb,Nkiras2,Rbx1,Psmc4,Psmd13,Psma8,Psmd8,Psmb11,Irak3,Nod1,Psmd14,Map3k3,Map3k8,Mapk8,Psma1,Psma4,Psma5…
R-MMU-983705	Signaling by the B Cell Receptor (BCR)	98	85.71%	0.0903589	0.614405	0.925208	0.999325	Itpr1,Itpr2,Itpr3,Kras,Psmb9,Psmb8,Lyn,Psmd6,Psmd7,Psmd12,Psmd5,Psmc6,Pik3ap1,Nck1,Psmd9,Nfatc2,Nfkb1,Nfkbia,Pik3cd,Pik3r1,Ppp3ca,Ppp3cb,Ppp3r1,Psma2,Psma3,Psmb1,Psmb10,Psmb4,Psmb5,Psmb6,Psmb7,Psmc1,Psmc2,Psmc3,Psmc5,Psmd4,Psme1,Psme2,Psme3,Rasgrp1,Rela,Psmd11,Psmd10,Sos1,Syk,Psmd1,Skp1,Psme4,Fbxw11,Psmd2,Plcg2,Psmd3,Uba52,Ubb,Vav1,Psmc4,Psmd13,Psma8,Psmd8,Psmb11,Sh3kbp1,Psmd14,Psma1,Psma4,Psma5,…
R-MMU-5693571	Nonhomologous End-Joining (NHEJ)	52	36.54%	0.14565	0.612847	0.906461	0.995987	Mre11a,H4c17,Rnf168,Ube2v2,Sumo1,Xrcc5,Paxip1,H4c11,H2bc11,H2bc3,H2bc21,Rnf8,Nsd2,Pias4,Nbn,Dclre1c,H4c14,H2ax,Kat5
R-MMU-5668599	RHO GTPases Activate NADPH Oxidases	24	66.67%	0.153204	0.605244	0.91729	0.999325	Ncf1,Ncf2,Prkcd,Prkcz,Rac1,Rac2,S100a9,Noxo1,Pin1,Mapk1,Mapk14,Mapk3,Noxa1,Pik3c3,Cyba,Cybb
R-MMU-114508	Effects of PIP2 hydrolysis	23	73.91%	0.147088	0.594166	0.92409	0.999325	Itpr1,Itpr2,Itpr3,Prkcd,Prkce,Prkch,Prkcq,Daglb,Dgkz,Dagla,Dgke,Mgll,Dgki,Abhd12,Dgkq,Dgka,Dgkd
R-MMU-68616	Assembly of the ORC complex at the origin of replication	69	28.99%	0.137969	0.590819	0.922912	0.999325	Kpna6,H2ab2,Orc3,H4c17,H2az1,H2aj,H3c2,H4c11,H2ac10,H2bc11,H2bc3,H2bc21,Orc5,H3f3a,H3f3b,H4c14,H2ac18,H2ax,H3c1,Kpnb1
R-MMU-2142753	Arachidonic acid metabolism	57	63.16%	0.112141	0.59042	0.926222	0.999325	Lta4h,Ltc4s,Mapkapk2,Abcc1,Cyp4a29,Pla2g4a,Pon2,Gpx4,Ptgis,Ptgs1,Ptgs2,Cyp2c66,Tbxas1,Dpep3,Cyp4f18,Ptges3,Ggt5,Pon3,Dpep2,Cyp4f40,Cyp4f39,Cyp4a30b,Alox5,Alox5ap,Cyp1a1,Cyp1a2,Cyp1b1,Cyp2j6,Cyp4b1,Cyp8b1,Dpep1,Faah,Ggt1,Gpx1,Ptges2,Ptges
R-MMU-111996	Ca-dependent events	27	70.37%	0.140164	0.589763	0.925903	0.999325	Pde1a,Prkaca,Prkacb,Prkcd,Pla2g4a,Prkar1a,Prkar1b,Prkar2b,Adcy3,Adcy4,Adcy1,Camkk1,Mapk1,Camkk2,Adcy7,Grk2,Calm1,Calm2,Calm3
R-MMU-4086400	PCP/CE pathway	86	83.72%	0.0900037	0.584137	0.942192	0.999325	Psmb9,Psmb8,Smurf2,Psmd6,Psmd7,Psmd12,Psmd5,Psmc6,Psmd9,Cltc,Pfn1,Psma2,Psma3,Psmb1,Psmb10,Psmb4,Psmb5,Psmb6,Psmb7,Psmc1,Psmc2,Psmc3,Psmc5,Psmd4,Psme1,Psme2,Psme3,Rac1,Rac2,Ap2s1,Psmd11,Arrb2,Psmd10,Psmd1,Psme4,Psmd2,Psmd3,Uba52,Ubb,Ap2b1,Psmc4,Psmd13,Prickle1,Fzd2,Psma8,Psmd8,Psmb11,Cltb,Psmd14,Psma1,Psma4,Psma5,Psma6,Psma7,Psmb2,Psmb3,Smurf1,Ap2a2,Ap2m1,Rhoa,Daam1,Rps27a,Dvl1,Dvl2,Dvl3,Fzd1,Fzd…
R-MMU-8936459	RUNX1 regulates genes involved in megakaryocyte differentiation and platelet function	79	40.51%	0.115065	0.583253	0.925695	0.999325	Rbbp5,Dpy30,Ep300,H2ab2,Prmt6,H4c17,Kat2b,H2az1,H2aj,Kmt2e,Sin3a,Sin3b,Setd1a,Zfpm1,Hdac1,H3c2,H4c11,H2ac10,H2bc11,H2bc3,H2bc21,Wdr5,Kmt2b,Setd1b,Cbfb,H3f3a,H3f3b,H4c14,H2ac18,H2ax,Prmt1,H3c1
R-MMU-68962	Activation of the pre-replicative complex	30	66.67%	0.132374	0.56686	0.939125	0.999325	Mcm3,Mcm2,Mcm4,Mcm5,Mcm6,Mcm7,Mcm8,Pole4,Cdt1,Orc3,Pola1,Prim1,Prim2,Rpa3,Rpa1,Mcm10,Cdc6,Gmnn,Orc5,Dbf4
R-MMU-9006936	Signaling by TGFB family members	81	74.07%	0.0916451	0.565414	0.949634	0.999325	F11r,Ube2d3,Smad1,Smad2,Smad3,Smad4,Smad5,Smad6,Smad7,Smurf2,Men1,Nedd8,Fstl3,Cdk8,Furin,Prkcz,Bambi,Ppm1a,Ccnc,Rbl1,Arhgef18,Skil,Ncor2,Sp1,Strap,Tfdp1,Tgfb1,Tgfbr1,Tgfbr2,Zfyve16,Uba52,Ubb,Ube2m,E2f4,Mtmr4,Stub1,Ccnt2,Grem2,Hdac1,Cdk9,Mapk1,Mapk3,Smurf1,Acvr1b,Acvr2a,Acvr2b,Acvrl1,Rhoa,Rnf111,Bmp2,Bmpr1a,Bmpr1b,Bmpr2,Amhr2,Cbl,Ccnt1,Rps27a,Fkbp1a,Fstl1,Tgif2
R-MMU-5668541	TNFR2 non-canonical NF-kB pathway	95	68.42%	0.0887518	0.561271	0.950422	0.999325	Psmb9,Psmb8,Ltbr,Psmd6,Psmd7,Psmd12,Psmd5,Psmc6,Psmd9,Nfkb2,Psma2,Psma3,Psmb1,Psmb10,Psmb4,Psmb5,Psmb6,Psmb7,Psmc1,Psmc2,Psmc3,Psmc5,Psmd4,Psme1,Psme2,Psme3,Relb,Psmd11,Tnfsf13,Psmd10,Psmd1,Skp1,Psme4,Fbxw11,Psmd2,Tnf,Tnfrsf11a,Tnfrsf1a,Tnfrsf1b,Cd27,Tnfrsf9,Cd40lg,Traf2,Psmd3,Uba52,Ubb,Ube2m,Psmc4,Psmd13,Psma8,Psmd8,Psmb11,Psmd14,Psma1,Psma4,Psma5,Psma6,Psma7,Psmb2,Psmb3,Tnfrsf12a,Birc3,Rps27a,P…
R-MMU-9020702	Interleukin-1 signaling	94	81.91%	0.0844834	0.560768	0.955291	0.999325	Psmb9,Psmb8,Psmd6,Tab1,Ube2v1,Psmd7,Psmd12,Psmd5,Psmc6,Psmd9,Nfkb1,Nfkb2,Nfkbia,Peli1,Tnip2,Sqstm1,Psma2,Psma3,Psmb1,Psmb10,Psmb4,Psmb5,Psmb6,Psmb7,Psmc1,Psmc2,Psmc3,Psmc5,Psmd4,Psme1,Psme2,Psme3,Tab2,Rela,Psmd11,Nkiras1,Psmd10,Irak4,Psmd1,Skp1,Psme4,Fbxw11,Psmd2,Psmd3,Uba52,Ubb,Nkiras2,Rbx1,Psmc4,Psmd13,Psma8,Psmd8,Psmb11,Irak3,Nod1,Psmd14,Map3k3,Map3k8,Psma1,Psma4,Psma5,Psma6,Psma7,Psmb2,Psmb3,…
R-MMU-1483166	Synthesis of PA	38	57.89%	0.125861	0.560172	0.943331	0.999325	Ddhd1,Acp6,Agpat2,Gpat3,Pla2r1,Pla2g4a,Pld2,Gpat2,Agpat4,Gpat4,Gpd1l,Ddhd2,Agpat1,Liph,Pla2g2e,Miga2,Agpat3,Pla2g4d,Lpcat1,Gpd1,Gpd2,Gnpat
R-MMU-71403	Citric acid cycle (TCA cycle)	21	95.24%	0.129389	0.554079	0.946773	0.999325	Sdhc,Mdh2,Sdhd,Sdha,Ogdh,Sdhb,Idh3a,Sucla2,Suclg2,Idh3b,Suclg1,Idh2,Me2,Me3,Aco2,Cs,Dld,Dlst,Fh1,Idh3g
R-MMU-448424	Interleukin-17 signaling	51	68.63%	0.105062	0.549064	0.947196	0.999325	Jun,Mapkapk2,Tab1,Ube2v1,Nfkb1,Tnip2,Dusp6,Ppp2r1a,Ppp2ca,Ppp2cb,Tab2,Mapkapk3,Skp1,Fbxw11,Uba52,Ubb,Dusp7,Dusp3,Rps6ka5,Ppp2r1b,Nod1,Map2k3,Map2k4,Map3k8,Mapk1,Mapk14,Mapk3,Mapk8,Irak2,Atf1,Rps27a,Creb1,Fos,Ikbkg,Irak1
R-MMU-450294	MAP kinase activation	51	68.63%	0.105062	0.549064	0.947196	0.999325	Jun,Mapkapk2,Tab1,Ube2v1,Nfkb1,Tnip2,Dusp6,Ppp2r1a,Ppp2ca,Ppp2cb,Tab2,Mapkapk3,Skp1,Fbxw11,Uba52,Ubb,Dusp7,Dusp3,Rps6ka5,Ppp2r1b,Nod1,Map2k3,Map2k4,Map3k8,Mapk1,Mapk14,Mapk3,Mapk8,Irak2,Atf1,Rps27a,Creb1,Fos,Ikbkg,Irak1
R-MMU-5620920	Cargo trafficking to the periciliary membrane	48	62.50%	0.110691	0.54835	0.948505	0.999325	Rab8a,Exoc2,Pde6d,Pkd2,Rab11fip3,Exoc8,Exoc4,Sstr3,Exoc7,Cnga4,Exoc1,Rab11a,Tcp1,Cngb1,Arl3,Exoc5,Smo,Nphp3,Gbf1,Mkks,Lztfl1,Arf4,Cct2,Cct3,Cct4,Cct5,Cct8,Asap1,Exoc3,Inpp5e
R-MMU-5696399	Global Genome Nucleotide Excision Repair (GG-NER)	73	72.60%	0.0919122	0.547543	0.95661	0.999325	Pias3,Gtf2h5,Cul4a,Ccnh,Pole4,Pcna,Chd1l,Pold1,Pold2,Ino80,Mcrs1,Rpa3,Rpa1,Rad23a,Rad23b,Rfc2,Pold4,Sumo3,Ube2v2,Nfrkb,Uba52,Ubb,Ube2i,Sumo1,Yy1,Rfc5,Sumo2,Actr8,Rbx1,Actl6a,Pias1,Ruvbl1,Gtf2h2,Rfc4,Ddb2,Cetn2,Cops3,Cops5,Cops8,Cops6,Cops7a,Polk,Actb,Parp2,Rnf111,Cdk7,Rps27a,Cops2,Ddb1,Ercc1,Ercc2,Ercc3,Gtf2h1
R-MMU-8948751	Regulation of PTEN stability and activity	67	88.06%	0.0890861	0.547179	0.960027	0.999325	Psmb9,Psmb8,Psmd6,Psmd7,Psmd12,Psmd5,Psmc6,Psmd9,Nedd4,Rnf146,Psma2,Psma3,Psmb1,Psmb10,Psmb4,Psmb5,Psmb6,Psmb7,Psmc1,Psmc2,Psmc3,Psmc5,Psmd4,Psme1,Psme2,Psme3,Pten,Psmd11,Psmd10,Psmd1,Psme4,Psmd2,Psmd3,Uba52,Ubb,Stub1,Akt3,Psmc4,Psmd13,Otud3,Psma8,Psmd8,Psmb11,Psmd14,Psma1,Psma4,Psma5,Psma6,Psma7,Psmb2,Psmb3,Prex2,Akt1,Akt2,Rps27a,Csnk2a1,Csnk2a2,Csnk2b,Psmf1
R-MMU-1489509	DAG and IP3 signaling	26	69.23%	0.131363	0.542627	0.956362	0.999325	Pde1a,Prkaca,Prkacb,Prkcd,Prkce,Prkar1a,Prkar1b,Prkar2b,Adcy3,Adcy4,Adcy1,Camkk1,Camkk2,Adcy7,Grk2,Calm1,Calm2,Calm3
R-MMU-73893	DNA Damage Bypass	45	64.44%	0.107788	0.529692	0.956882	0.999325	Cul4a,Pole4,Pcna,Rchy1,Pold1,Pold2,Rpa3,Rpa1,Rev3l,Rfc2,Trim25,Pold4,Nploc4,Uba52,Ubb,Mad2l2,Rfc5,Rbx1,Vcp,Ube2l6,Rfc4,Rad18,Polk,Dtl,Rps27a,Ddb1,Sprtn,Polh,Isg15
R-MMU-192105	Synthesis of bile acids and bile salts	31	58.06%	0.124866	0.51579	0.971061	0.999325	Amacr,Ncoa1,Ncoa2,Osbpl9,Ptgis,Hsd3b7,Rxra,Cyp27a1,Acot8,Slc27a2,Slc27a5,Osbp,Ch25h,Cyp46a1,Cyp7b1,Cyp8b1,Hsd17b4,Osbpl2
R-MMU-2142691	Synthesis of Leukotrienes (LT) and Eoxins (EX)	24	70.83%	0.125443	0.506732	0.974748	0.999325	Lta4h,Ltc4s,Mapkapk2,Abcc1,Cyp4a29,Dpep3,Cyp4f18,Ggt5,Dpep2,Cyp4f40,Cyp4f39,Cyp4a30b,Alox5,Alox5ap,Cyp4b1,Dpep1,Ggt1
R-MMU-73854	RNA Polymerase I Promoter Clearance	105	49.52%	0.0851994	0.504501	0.975007	0.999325	Polr2h,Gatad2b,Polr1h,Mbd2,Mbd3,Polr2e,Gtf2h5,Polr2l,Ccnh,Polr2k,H2ab2,H4c17,Mta3,H2az1,H2aj,Rbbp4,Polr1c,Polr1b,Polr1a,Chd3,Polr2f,Taf1a,Taf1b,Gatad2a,Gtf2h2,Mta2,Hdac1,H3c2,H4c11,H2ac10,H2bc11,H2bc3,H2bc21,Rrn3,Ercc6,Chd4,Taf1d,Mapk3,Ehmt2,Cdk7,Ercc2,Ercc3,Gtf2h1,H3f3a,H3f3b,Hdac2,H4c14,H2ac18,H2ax,Polr1e,H3c1,Rbbp7
R-MMU-2173793	Transcriptional activity of SMAD2/SMAD3:SMAD4 heterotrimer	35	77.14%	0.105085	0.503643	0.974292	0.999325	Ube2d3,Smad2,Smad3,Smad4,Smad7,Smurf2,Men1,Cdk8,Ppm1a,Ccnc,Rbl1,Skil,Ncor2,Sp1,Tfdp1,Uba52,Ubb,E2f4,Ccnt2,Hdac1,Cdk9,Mapk1,Mapk3,Rnf111,Ccnt1,Rps27a,Tgif2
R-MMU-9006931	Signaling by Nuclear Receptors	232	59.05%	0.0654287	0.50174	0.985887	0.999325	Polr2h,Jun,Fabp5,Kras,Rdh10,Gng11,Rdh11,Polr2e,Ep300,Polr2l,Mmp2,Mmp3,Mmp9,Polr2k,Myc,H2ab2,Ncoa1,Ncoa2,Kdm1a,Gtf2a1,Nos3,H4c17,Kat2b,Polr2g,Pdha1,Pdpk1,Pik3r1,Pik3r2,Pik3r3,Prkcz,Med1,Ppard,H2az1,Ppp5c,Pdhb,Cyp26b1,Rara,Rarg,H2aj,Polr2a,Polr2c,Polr2d,Dhrs3,Rxra,Rxrb,Rxrg,Shc1,Ncor2,Polr2f,Sp1,Polr2i,Src,Xpo1,Rarb,Nr1h3,Nr1h2,Usf2,Dlat,Gtf2a2,Yy1,Strn,Gps2,Ptges3,Foxo3,Akt3,Hdac1,H3c2,H4c11,H2ac1…
R-MMU-111933	Calmodulin induced events	25	68.00%	0.122741	0.495817	0.977847	0.999325	Pde1a,Prkaca,Prkacb,Prkcd,Prkar1a,Prkar1b,Prkar2b,Adcy3,Adcy4,Adcy1,Camkk1,Camkk2,Adcy7,Grk2,Calm1,Calm2,Calm3
R-MMU-111997	CaM pathway	25	68.00%	0.122741	0.495817	0.977847	0.999325	Pde1a,Prkaca,Prkacb,Prkcd,Prkar1a,Prkar1b,Prkar2b,Adcy3,Adcy4,Adcy1,Camkk1,Camkk2,Adcy7,Grk2,Calm1,Calm2,Calm3
R-MMU-77289	Mitochondrial Fatty Acid Beta-Oxidation	36	66.67%	0.108128	0.495775	0.974907	0.999325	Acot13,Pccb,Mmut,Hadhb,Decr1,Acsf2,Acaa2,Acad11,Acot7,Ndufab1,Acbd6,Mcee,Mcat,Mmaa,Acadl,Acadm,Acadvl,Acads,Echs1,Pcca,Dbi,Eci1,Hadh,Hadha
R-MMU-4570464	SUMOylation of RNA binding proteins	45	84.44%	0.0917817	0.491464	0.973426	0.999325	Rae1,Nupl2,Nup50,Nup88,Ranbp2,Ring1,Rnf2,Nup35,Nup37,Nup43,Nup107,Nup153,Phc2,Nup210,Nup133,Ube2i,Sumo1,Nup93,Seh1l,Nop58,Nup155,Nup54,Sumo2,Nup98,Pom121,Nup160,Tpr,Aaas,Sec13,Cbx4,Phc3,Scmh1,Phc1,Cbx8,Nup188,Nup214,Hnrnpc,Hnrnpk
R-MMU-2995410	Nuclear Envelope (NE) Reassembly	60	66.67%	0.0862244	0.470199	0.982191	0.999325	Lbr,Chmp4c,Rcc1,Ppp2r1a,Ppp2ca,Ran,Rangap1,Chmp2b,Chmp2a,Nup35,Nup37,Nup43,Nup107,Nup133,Tuba1a,Tuba1b,Tuba3b,Tubb3,Ube2i,Sumo1,Ankle2,Nup93,Ist1,Ccnb1,Seh1l,Nup155,Nup98,Cc2d1b,Pom121,Nup160,Chmp4b,Chmp6,Lemd2,Sec13,Ccnb2,Ahctf1,Tubb4b,Nup188,Sirt2,Kpnb1
R-MMU-6807070	PTEN Regulation	109	87.16%	0.0642569	0.451043	0.991391	0.999325	Gatad2b,Psmb9,Psmb8,Lamtor4,Mbd3,Psmd6,Lamtor1,Psmd7,Psmd12,Psmd5,Lamtor2,Psmc6,Psmd9,Nedd4,Mta3,Pml,Rnf146,Psma2,Psma3,Psmb1,Psmb10,Psmb4,Psmb5,Psmb6,Psmb7,Psmc1,Psmc2,Psmc3,Psmc5,Psmd4,Psme1,Psme2,Psme3,Pten,Rraga,Rragd,Lamtor5,Rbbp4,Maf1,Rheb,Ring1,Rnf2,Suz12,Psmd11,Chd3,Psmd10,Psmd1,Gatad2a,Phc2,Psme4,Psmd2,Psmd3,Uba52,Ubb,Slc38a9,Usp7,Stub1,Akt3,Lamtor3,Mta2,Mlst8,Mtor,Psmc4,Psmd13,Otud3,Hda…
R-MMU-983189	Kinesins	52	51.92%	0.0932354	0.446853	0.99182	0.999325	Kif11,Kif12,Kif13b,Kif16b,Kif1b,Kif1c,Kif2a,Kif21b,Kif3a,Kif3c,Kif5b,Kifc1,Kif20a,Kif18b,Tuba1a,Tuba1b,Tuba3b,Tubb3,Kif2b,Kif19a,Kif6,Klc4,Kif27,Racgap1,Kif20b,Kif26a,Tubb4b
R-MMU-170834	Signaling by TGF-beta Receptor Complex	55	80.00%	0.0787785	0.442348	0.989357	0.999325	F11r,Ube2d3,Smad2,Smad3,Smad4,Smad7,Smurf2,Men1,Nedd8,Cdk8,Furin,Prkcz,Bambi,Ppm1a,Ccnc,Rbl1,Arhgef18,Skil,Ncor2,Sp1,Strap,Tfdp1,Tgfb1,Tgfbr1,Tgfbr2,Uba52,Ubb,Ube2m,E2f4,Mtmr4,Stub1,Ccnt2,Hdac1,Cdk9,Mapk1,Mapk3,Smurf1,Rhoa,Rnf111,Cbl,Ccnt1,Rps27a,Fkbp1a,Tgif2
R-MMU-3214858	RMTs methylate histone arginines	71	49.30%	0.0811424	0.424057	0.992722	0.999325	Rps2,Smarcd3,Prmt7,Prmt6,Smarca2,Smarcd1,Smarcd2,H4c17,Smarcc2,H2aj,Smarca4,Smarcb1,Smarcc1,Wdr77,Prmt3,Actl6a,H3c2,H4c11,H2aw,H2ac10,Smarce1,Wdr5,Carm1,Arid1b,Prmt5,Arid2,Arid1a,Ccnd1,Cdk4,Dnmt3a,H4c14,H2ac18,Prmt1,H3c1,Rbbp7
R-MMU-427359	SIRT1 negatively regulates rRNA expression	64	25.00%	-0.0885909	-0.398635	0.999442	0.999442	H2ab2,H4c17,H2az1,H2aj,H3c2,H4c11,H2ac10,H2bc11,H2bc3,H2bc21,H3f3a,H3f3b,H4c14,H2ac18,H2ax,H3c1
R-MMU-427413	NoRC negatively regulates rRNA expression	62	27.42%	-0.0933958	-0.431059	0.997463	0.999325	Mbd2,H2ab2,H4c17,H2az1,H2aj,H3c2,H4c11,H2ac10,H2bc11,H2bc3,H2bc21,H3f3a,H3f3b,H4c14,H2ac18,H2ax,H3c1
R-MMU-5250941	Negative epigenetic regulation of rRNA expression	65	26.15%	-0.0933958	-0.431059	0.997463	0.999325	Mbd2,H2ab2,H4c17,H2az1,H2aj,H3c2,H4c11,H2ac10,H2bc11,H2bc3,H2bc21,H3f3a,H3f3b,H4c14,H2ac18,H2ax,H3c1
R-MMU-9006925	Intracellular signaling by second messengers	249	70.28%	-0.0448641	-0.464617	0.997921	0.999325	Phlpp1,Gatad2b,Lck,Psmb9,Psmb8,Lamtor4,Mbd3,Mdm2,Psmd6,Kitl,Lamtor1,Psmd7,Psmd12,Psmd5,Lamtor2,Psmc6,Pik3ap1,Psmd9,Nedd4,Akt1s1,Mta3,Pde1a,Pdgfa,Pdgfra,Pdpk1,Pik3cd,Pik3r1,Pik3r2,Pik3r3,Pip5k1c,Pip4k2a,Pip5k1a,Prkaca,Prkacb,Prkcd,Prkce,Pip4k2c,Pml,Rnf146,Ppp2r1a,Ppp2ca,Ppp2cb,Prkar1a,Prkar1b,Prkar2b,Psma2,Psma3,Psmb1,Psmb10,Psmb4,Psmb5,Psmb6,Psmb7,Psmc1,Psmc2,Psmc3,Psmc5,Psmd4,Psme1,Psme2,Psme3,P…
R-MMU-5693565	Recruitment and ATM-mediated phosphorylation of repair and signaling proteins at DNA double strand breaks	63	52.38%	-0.0767873	-0.469163	0.991324	0.999325	Mre11a,Chek2,H4c17,Ppp5c,Babam1,Rnf168,Ube2v2,Uba52,Ubb,Ube2i,Sumo1,Baz1b,H4c11,H2bc11,H2bc3,H2bc21,Rnf8,Nsd2,Babam2,Pias4,Mapk8,Nbn,Abl1,Apbb1,Smarca5,Rps27a,Kdm4b,Eya3,Eya4,Brcc3,H4c14,H2ax,Kat5
R-MMU-201681	TCF dependent signaling in response to WNT	150	74.67%	-0.0521506	-0.480864	0.994256	0.999325	Lef1,Rbbp5,Psmb9,Psmb8,Smurf2,Psmd6,Ep300,Men1,Psmd7,Psmd12,Psmd5,Usp34,Cdc73,Psmc6,Psmd9,Kremen1,Usp8,Chd8,Rnf146,Ppp2r1a,Ppp2ca,Ppp2cb,Psma2,Psma3,Psmb1,Psmb10,Psmb4,Psmb5,Psmb6,Psmb7,Psmc1,Psmc2,Psmc3,Psmc5,Psmd4,Psme1,Psme2,Psme3,Pygo2,Psmd11,Ryk,Smarca4,Psmd10,Sox13,Sox4,Psmd1,Tcf7l2,Psme4,Xpo1,Psmd2,Psmd3,Uba52,Ubb,Ywhaz,Pygo1,Amer1,Rspo3,Rbx1,Ruvbl1,Gsk3b,Psmc4,Psmd13,Hdac1,Fzd2,Psma8,Psmd…
R-MMU-5693606	DNA Double Strand Break Response	64	53.13%	-0.0786186	-0.483474	0.992351	0.999325	Kpna2,Mre11a,Chek2,H4c17,Ppp5c,Babam1,Rnf168,Ube2v2,Uba52,Ubb,Ube2i,Sumo1,Baz1b,H4c11,H2bc11,H2bc3,H2bc21,Rnf8,Nsd2,Babam2,Pias4,Mapk8,Nbn,Abl1,Apbb1,Smarca5,Rps27a,Kdm4b,Eya3,Eya4,Brcc3,H4c14,H2ax,Kat5
R-MMU-73728	RNA Polymerase I Promoter Opening	63	28.57%	-0.102896	-0.484108	0.993086	0.999325	Mbd2,H2ab2,H4c17,H2az1,H2aj,H3c2,H4c11,H2ac10,H2bc11,H2bc3,H2bc21,Mapk3,H3f3a,H3f3b,H4c14,H2ac18,H2ax,H3c1
R-MMU-5625886	Activated PKN1 stimulates transcription of AR (androgen receptor) regulated genes KLK2 and KLK3	66	28.79%	-0.104539	-0.506425	0.985303	0.999325	H2ab2,Ncoa2,Kdm1a,H4c17,H2az1,H2aj,H3c2,H4c11,H2ac10,H2bc11,H2bc3,H2bc21,Pkn1,H3f3a,H3f3b,H4c14,H2ac18,H2ax,H3c1
R-MMU-2559580	Oxidative Stress Induced Senescence	107	48.60%	-0.0697623	-0.509064	0.983582	0.999325	Jun,Mapkapk2,Mapkapk5,Mdm2,Mdm4,H2ab2,Mink1,H4c17,H2az1,H2aj,Rbbp4,Ring1,Rnf2,Suz12,Kdm6b,Mapkapk3,Phc2,Txn1,Uba52,Ubb,H3c2,H4c11,H2ac10,H2bc11,H2bc3,H2bc21,Map2k3,Map2k4,Map3k5,Mapk1,Mapk14,Mapk3,Mapk8,Map4k4,Cbx4,Phc3,Cdk4,Cdk6,Cdkn2b,Rps27a,Scmh1,Phc1,Eed,Fos,Cbx8,H3f3a,H3f3b,H4c14,H2ac18,H2ax,H3c1,Rbbp7
R-MMU-449147	Signaling by Interleukins	254	63.39%	-0.0513381	-0.525282	0.989802	0.999325	Jak2,Jak3,Jun,Lck,Lifr,Psmb9,Psmb8,Lyn,Mapkapk2,Psmd6,Tab1,Ube2v1,Psmd7,Psmd12,Psmd5,Psmc6,Psmd9,Nfkb1,Nfkb2,Nfkbia,Peli1,Tnip2,Sqstm1,Osm,Osmr,Dusp6,P4hb,Pik3cd,Pik3r1,Pik3r2,Pik3r3,Prkaca,Ppp2r1a,Ppp2ca,Ppp2cb,Psma2,Psma3,Psmb1,Psmb10,Psmb4,Psmb5,Psmb6,Psmb7,Psmc1,Psmc2,Psmc3,Psmc5,Psmd4,Psme1,Psme2,Psme3,Ptk2b,Ptpn11,Ptprz1,Tab2,Rela,Psmd11,Gsdmd,Shc1,Nkiras1,Smarca4,Psmd10,Sos1,Mapkapk3,Stat3…
R-MMU-3247509	Chromatin modifying enzymes	201	62.19%	-0.0571507	-0.540489	0.986425	0.999325	Gatad2b,Rbbp5,Rps2,Setd6,Dpy30,Mbd3,Smarcd3,Riox2,Sap30l,Prmt7,Prmt6,Ncoa1,Ncoa2,Smarca2,Nfkb1,Nfkb2,Kdm1a,Smarcd1,Smarcd2,Kdm5a,H4c17,Mta3,Padi2,Padi3,Padi4,Kat8,Phf2,Kmt5a,Smarcc2,Mcrs1,H2aj,Rbbp4,Rela,Rest,Kmt5c,Suz12,Setd3,Kmt2e,Sap18,Kdm6b,Chd3,Kansl2,Kat7,Smyd3,Smarca4,Smarcb1,Smarcc1,Kdm5c,Ncor2,Setd1a,Meaf6,Nsd3,Rcor1,Wdr77,Gatad2a,Atf7ip,Kdm1b,Jade3,Kdm3a,Setd2,Suds3,Prmt3,Brpf3,Hdac10,G…
R-MMU-4839726	Chromatin organization	201	62.19%	-0.0571507	-0.540489	0.986425	0.999325	Gatad2b,Rbbp5,Rps2,Setd6,Dpy30,Mbd3,Smarcd3,Riox2,Sap30l,Prmt7,Prmt6,Ncoa1,Ncoa2,Smarca2,Nfkb1,Nfkb2,Kdm1a,Smarcd1,Smarcd2,Kdm5a,H4c17,Mta3,Padi2,Padi3,Padi4,Kat8,Phf2,Kmt5a,Smarcc2,Mcrs1,H2aj,Rbbp4,Rela,Rest,Kmt5c,Suz12,Setd3,Kmt2e,Sap18,Kdm6b,Chd3,Kansl2,Kat7,Smyd3,Smarca4,Smarcb1,Smarcc1,Kdm5c,Ncor2,Setd1a,Meaf6,Nsd3,Rcor1,Wdr77,Gatad2a,Atf7ip,Kdm1b,Jade3,Kdm3a,Setd2,Suds3,Prmt3,Brpf3,Hdac10,G…
R-MMU-5696395	Formation of Incision Complex in GG-NER	39	76.92%	-0.0937171	-0.548425	0.973943	0.999325	Pias3,Gtf2h5,Cul4a,Ccnh,Chd1l,Rpa3,Rpa1,Rad23a,Rad23b,Sumo3,Ube2v2,Uba52,Ubb,Ube2i,Sumo1,Sumo2,Rbx1,Pias1,Gtf2h2,Ddb2,Cetn2,Parp2,Rnf111,Cdk7,Rps27a,Ddb1,Ercc1,Ercc2,Ercc3,Gtf2h1
R-MMU-112043	PLC beta mediated events	35	62.86%	-0.108519	-0.558485	0.964063	0.999325	Pde1a,Prkaca,Prkacb,Prkcd,Pla2g4a,Prkar1a,Prkar1b,Prkar2b,Adcy3,Adcy4,Adcy1,Camkk1,Mapk1,Camkk2,Adcy7,Grk2,Calm1,Calm2,Calm3,Gna11,Gna15,Gnaq
R-MMU-8939243	RUNX1 interacts with co-factors whose precise effect on RUNX1 targets is not known	33	87.88%	-0.0976694	-0.560742	0.970777	0.999325	Ep300,Smarcd3,Yaf2,Smarca2,Smarcd1,Smarcd2,Smarcc2,Ring1,Rnf2,Smarca4,Smarcb1,Smarcc1,Phc2,Actl6a,Smarce1,Pcgf5,Arid1b,Arid2,Arid1a,Cbfb,Cbx4,Phc3,Csnk2a1,Csnk2a2,Csnk2b,Scmh1,Phc1,Cbx8,Hipk2
R-MMU-5218859	Regulated Necrosis	47	72.34%	-0.0924387	-0.568462	0.958763	0.999325	Chmp4c,Elane,Peli1,Pdcd6ip,Ripk1,Chmp2b,Chmp2a,Gsdmd,Sdcbp,Tnfrsf10b,Traf2,Uba52,Ubb,Stub1,Ripk3,Mlkl,Ogt,Chmp4b,Chmp6,Birc3,Bak1,Bax,Casp4,Casp3,Casp8,Cdc37,Rps27a,Cycs,Fadd,Fas,Flot1,Flot2,Hmgb1,Hsp90aa1
R-MMU-1257604	PIP3 activates AKT signaling	223	70.40%	-0.0560043	-0.568534	0.977695	0.999325	Phlpp1,Gatad2b,Lck,Psmb9,Psmb8,Lamtor4,Mbd3,Mdm2,Psmd6,Kitl,Lamtor1,Psmd7,Psmd12,Psmd5,Lamtor2,Psmc6,Pik3ap1,Psmd9,Nedd4,Akt1s1,Mta3,Pdgfa,Pdgfra,Pdpk1,Pik3cd,Pik3r1,Pik3r2,Pik3r3,Pip5k1c,Pip4k2a,Pip5k1a,Pip4k2c,Pml,Rnf146,Ppp2r1a,Ppp2ca,Ppp2cb,Psma2,Psma3,Psmb1,Psmb10,Psmb4,Psmb5,Psmb6,Psmb7,Psmc1,Psmc2,Psmc3,Psmc5,Psmd4,Psme1,Psme2,Psme3,Pten,Ptpn11,Rraga,Rac1,Rac2,Rragd,Lamtor5,Rbbp4,Maf1,Rheb…
R-MMU-73864	RNA Polymerase I Transcription	106	50.00%	-0.0775711	-0.569759	0.961509	0.999325	Polr2h,Gatad2b,Polr1h,Mbd2,Mbd3,Polr2e,Gtf2h5,Polr2l,Ccnh,Polr2k,H2ab2,H4c17,Mta3,H2az1,Cavin1,H2aj,Rbbp4,Polr1c,Polr1b,Polr1a,Chd3,Polr2f,Taf1a,Taf1b,Gatad2a,Gtf2h2,Mta2,Hdac1,H3c2,H4c11,H2ac10,H2bc11,H2bc3,H2bc21,Rrn3,Ercc6,Chd4,Taf1d,Mapk3,Ehmt2,Cdk7,Ercc2,Ercc3,Gtf2h1,H3f3a,H3f3b,Hdac2,H4c14,H2ac18,H2ax,Polr1e,H3c1,Rbbp7
R-MMU-112040	G-protein mediated events	40	60.00%	-0.108539	-0.583137	0.947384	0.999325	Pde1a,Prkaca,Prkacb,Prkcd,Pla2g4a,Prkar1a,Prkar1b,Prkar2b,Adcy3,Adcy4,Adcy1,Camkk1,Mapk1,Camkk2,Adcy7,Grk2,Calm1,Calm2,Calm3,Gna11,Gna15,Gnai2,Gnai3,Gnaq
R-MMU-2514856	The phototransduction cascade	29	55.17%	-0.132227	-0.594984	0.937465	0.999325	Nmt1,Pde6g,Sag,Cngb1,Metap2,Metap1,Calm1,Calm2,Calm3,Fnta,Gnat1,Gnb1,Grk4,Guca1a,Gucy2e,Gucy2f
R-MMU-70268	Pyruvate metabolism	28	60.71%	-0.1302	-0.600923	0.939385	0.999325	Ldha,Ldhb,Me1,Pdha1,Ppard,Pdhb,Rxra,Vdac1,Dlat,Pdpr,Pdhx,Glo1,Bsg,Dld,Gstz1,Pdk1,Slc16a3
R-MMU-196807	Nicotinate metabolism	30	70.00%	-0.121635	-0.61552	0.928425	0.999325	Naxe,Nnmt,Parp6,Qprt,Ptgis,Ptgs2,Nadk2,Slc5a8,Parp8,Naxd,Nmrk2,Parp14,Nt5e,Nmnat3,Nampt,Naprt,Nadk,Bst1,Nmrk1,Cyp8b1,Nadsyn1
R-MMU-2173796	SMAD2/SMAD3:SMAD4 heterotrimer regulates transcription	22	90.91%	-0.12755	-0.63241	0.911374	0.998305	Smad2,Smad3,Smad4,Smad7,Men1,Cdk8,Ccnc,Rbl1,Sp1,Tfdp1,Uba52,Ubb,E2f4,Ccnt2,Cdk9,Mapk1,Mapk3,Rnf111,Ccnt1,Rps27a
R-MMU-8939211	ESR-mediated signaling	183	56.83%	-0.0724865	-0.654652	0.930348	0.999325	Polr2h,Jun,Kras,Gng11,Polr2e,Ep300,Polr2l,Mmp2,Mmp3,Mmp9,Polr2k,Myc,H2ab2,Ncoa1,Ncoa2,Kdm1a,Gtf2a1,Nos3,H4c17,Kat2b,Polr2g,Pdpk1,Pik3r1,Pik3r2,Pik3r3,Prkcz,Med1,H2az1,Ppp5c,H2aj,Polr2a,Polr2c,Polr2d,Shc1,Polr2f,Sp1,Polr2i,Src,Xpo1,Usf2,Gtf2a2,Yy1,Strn,Ptges3,Foxo3,Akt3,Hdac1,H3c2,H4c11,H2ac10,H2bc11,H2bc3,H2bc21,Cdk9,Carm1,Mapk1,Mapk3,Akt1,Akt2,Calm1,Calm2,Calm3,Cav1,Cav2,Cbfb,Ccnt1,Cdkn1b,Cited1…
R-MMU-2514859	Inactivation, recovery and regulation of the phototransduction cascade	28	53.57%	-0.149998	-0.655941	0.896466	0.989587	Nmt1,Pde6g,Sag,Cngb1,Metap2,Metap1,Calm1,Calm2,Calm3,Fnta,Gnat1,Grk4,Guca1a,Gucy2e,Gucy2f
R-MMU-451927	Interleukin-2 family signaling	35	65.71%	-0.12824	-0.676017	0.864223	0.976954	Jak2,Jak3,Lck,Pik3cd,Pik3r1,Pik3r2,Pik3r3,Ptk2b,Shc1,Sos1,Stat3,Stat5a,Stat5b,Syk,Pik3cb,Csf2ra,Csf2rb2,Grb2,Ptpn6,Il15,Il15ra,Il2rg,Inpp5d
R-MMU-1834949	Cytosolic sensors of pathogen-associated DNA	29	68.97%	-0.136501	-0.676792	0.866051	0.977224	Ep300,Mre11a,Nfkb1,Nfkb2,Nfkbia,Rela,Nkiras1,Stat6,Irf3,Uba52,Ubb,Nkiras2,Dhx36,Sting1,Ddx41,Dtx4,Ctnnb1,Rps27a,Dhx9,Ikbkg
R-MMU-5689896	Ovarian tumor domain proteases	28	53.57%	-0.157356	-0.688116	0.86444	0.976954	Otud7b,Tnip2,Pten,Ripk1,Tnfaip3,Uba52,Ubb,Vcp,Otud3,Otub1,Nod1,Rhoa,Rps27a,Ikbkg,Zranb1
R-MMU-8853659	RET signaling	38	63.16%	-0.128666	-0.69127	0.853946	0.969712	Pdlim7,Pik3cd,Pik3r1,Pik3r2,Pik3r3,Prkaca,Prkacb,Plcg1,Ptpn11,Shc1,Shc3,Sos1,Src,Shank3,Pik3cb,Dok5,Rap1gap,Dok2,Gab1,Gdnf,Gfra3,Gfra4,Grb2,Grb7
R-MMU-499943	Interconversion of nucleotide di- and triphosphates	27	70.37%	-0.142868	-0.692104	0.845245	0.965994	Ak5,Cmpk1,Nme1,Nme2,Nudt13,Ctps,Rrm1,Rrm2,Dtymk,Txn1,Rrm2b,Dctd,Ak2,Dut,Glrx,Ak6,Nme3,Gsr,Guk1
R-MMU-6794362	Protein-protein interactions at synapses	63	49.21%	-0.11879	-0.702352	0.844911	0.965994	Ntrk3,Ppfibp1,Ppfibp2,Ptprd,Ptprf,Ptprs,Rtn3,Dlg3,Gria3,Ppfia1,Epb41,Lrrtm1,Shank3,Grm5,Slitrk3,Homer2,Nlgn1,Dlgap1,Cask,Dlgap3,Epb41l5,Dlg1,Dlg4,Epb41l2,Flot1,Flot2,Grin1,Grin2a,Grin2d,Dlgap4,Nlgn3
R-MMU-1855204	Synthesis of IP3 and IP4 in the cytosol	27	62.96%	-0.152909	-0.705734	0.833944	0.962434	Plcz1,Plcd1,Plcg1,Pten,Itpk1,Plcg2,Pld4,Plcd3,Plch1,Plch2,Plce1,Ocrl,Calm1,Calm2,Calm3,Inpp5b,Inpp5d
R-MMU-212300	PRC2 methylates histones and DNA	74	36.49%	-0.12823	-0.715149	0.8327	0.962434	Jarid2,H2ab2,H4c17,H2az1,H2aj,Rbbp4,Suz12,Phf1,H3c2,H4c11,H2ac10,H2bc11,H2bc3,H2bc21,Phf19,Aebp2,Dnmt1,Dnmt3a,Dnmt3b,Eed,H3f3a,H3f3b,H4c14,H2ac18,H2ax,H3c1,Rbbp7
R-MMU-5689901	Metalloprotease DUBs	35	54.29%	-0.148198	-0.717921	0.81902	0.962434	Ep300,Kat2b,Babam1,H2aj,Nlrp3,Stam,Stambp,Uba52,Ubb,H2aw,H2ac10,Mysm1,Babam2,Psmd14,Abraxas2,Stambpl1,Rps27a,Brcc3,H2ac18
R-MMU-1483257	Phospholipid metabolism	188	64.36%	-0.076999	-0.725192	0.87438	0.981954	Ddhd1,Stard7,Tnfaip8l1,Crls1,Acp6,Etnk2,Pnpla2,Plbd1,Cept1,Plekha3,Plekha2,Pi4k2b,Sacm1l,Hadhb,Agpat2,Slc44a1,Gpat3,Pi4k2a,Pemt,Dgat2,Pik3c2a,Pik3cd,Pik3r1,Pik3r2,Pik3r3,Pikfyve,Pip5k1c,Pip4k2a,Pip5k1a,Pitpnm1,Pla2r1,Pla2g4a,Pld2,Pip4k2c,Gpat2,Inpp5k,Agpat4,Ptdss1,Pten,Rab14,Ptpn13,Pla1a,Slc44a2,Plekha1,Pla2g4c,Cdipt,Rufy1,Gpat4,Mtmr1,Cpne1,Synj2,Slc44a4,Fig4,Mboat1,Gpd1l,Pip4p1,Mtmr6,Ddhd2,Mtmr1…
R-MMU-71406	Pyruvate metabolism and Citric Acid (TCA) cycle	51	76.47%	-0.110492	-0.726099	0.8377	0.963558	D2hgdh,Ldha,Ldhb,Sdhc,Me1,Mdh2,Sdhd,Sdha,Ogdh,Sdhb,Pdha1,Idh3a,Ppard,Pdhb,Rxra,Sucla2,Suclg2,L2hgdh,Vdac1,Dlat,Idh3b,Suclg1,Idh2,Pdpr,Me2,Adhfe1,Me3,Pdhx,Aco2,Glo1,Bsg,Cs,Dld,Dlst,Fh1,Gstz1,Pdk1,Slc16a3,Idh3g
R-MMU-2173789	TGF-beta receptor signaling activates SMADs	21	95.24%	-0.1497	-0.742233	0.796189	0.949559	Smad2,Smad3,Smad4,Smad7,Smurf2,Nedd8,Furin,Bambi,Strap,Tgfb1,Tgfbr1,Tgfbr2,Uba52,Ubb,Ube2m,Mtmr4,Stub1,Cbl,Rps27a,Fkbp1a
R-MMU-72202	Transport of Mature Transcript to Cytoplasm	80	81.25%	-0.0950683	-0.747491	0.822994	0.962434	Sarnp,Thoc7,Magoh,Chtop,Rae1,Nupl2,Nup50,Srsf6,Ncbp2,Cpsf2,Srrm1,Sympk,Nup88,Ddx39a,Ranbp2,Rnps1,U2af1l4,Thoc2,Nup35,Srsf2,Srsf3,Srsf5,Slbp,Nxf1,Nup37,Fyttd1,Nup43,Ddx39b,Cpsf4,Zc3h11a,Nup107,Nup153,Alyref,Nup210,Nup133,U2af2,Cdc40,Nup93,Seh1l,Nxf7,Nup155,Nup54,Nxt1,Ncbp1,Nup98,Thoc3,Poldip3,Gle1,Pom121,Srsf9,Thoc6,U2af1,Nup160,Tpr,Aaas,Rbm8a,Casc3,Eif4a3,Srsf7,Sec13,Srsf1,Eif4e,Nup188,Nup214,Dhx…
R-MMU-9603798	Class I peroxisomal membrane protein import	19	78.95%	-0.171121	-0.748313	0.792104	0.949458	Fis1,Pex11b,Pex16,Atad1,Pex19,Abcd3,Pxmp2,Slc25a17,Pex12,Pex14,Pex3,Pex26,Acbd5,Abcd2,Gdap1
R-MMU-190236	Signaling by FGFR	79	60.76%	-0.107291	-0.761363	0.79478	0.949469	Spred1,Polr2h,Kras,Hnrnpf,Polr2e,Polr2l,Mknk1,Polr2k,Polr2g,Pik3r1,Plcg1,Ncbp2,Ppp2r1a,Ppp2ca,Ppp2cb,Ptpn11,Polr2a,Polr2c,Polr2d,Shc1,Sos1,Polr2f,Polr2i,Src,Tia1,Uba52,Ubb,Flrt3,Fgfbp3,Spry2,Ncbp1,Hnrnph1,Mapk1,Mapk3,Esrp1,Hnrnpm,Braf,Cbl,Rps27a,Fgf2,Fgf7,Fgf9,Fgfr2,Gab1,Galnt3,Grb2,Hnrnpa1,Gtf2f1
R-MMU-195253	Degradation of beta-catenin by the destruction complex	76	86.84%	-0.0973017	-0.770639	0.794639	0.949469	Lef1,Psmb9,Psmb8,Psmd6,Psmd7,Psmd12,Psmd5,Psmc6,Psmd9,Ppp2r1a,Ppp2ca,Ppp2cb,Psma2,Psma3,Psmb1,Psmb10,Psmb4,Psmb5,Psmb6,Psmb7,Psmc1,Psmc2,Psmc3,Psmc5,Psmd4,Psme1,Psme2,Psme3,Psmd11,Psmd10,Psmd1,Skp1,Tcf7l2,Psme4,Psmd2,Psmd3,Uba52,Ubb,Amer1,Rbx1,Gsk3b,Psmc4,Psmd13,Psma8,Psmd8,Ppp2r1b,Psmb11,Psmd14,Psma1,Psma4,Psma5,Psma6,Psma7,Psmb2,Psmb3,Ppp2r5c,Ppp2r5e,Ctnnb1,Rps27a,Ppp2r5b,Ctbp1,Ctbp2,Ppp2r5a,Fr…
R-MMU-8852135	Protein ubiquitination	68	48.53%	-0.128462	-0.784891	0.749036	0.917924	Ube2d3,Rnf181,Ube2w,Cdc73,Uba6,Pcna,Rraga,Pex5,Cdc34,Rnf40,Ube2v2,Pex12,Ctr9,Uba52,Ubb,Ube2e1,Ube2l3,Ube2a,Usp5,Otulin,Usp7,Pex14,Ube2d2a,H2bc11,H2bc3,H2bc21,Rad18,Rnf144a,Rtf1,Bcl10,Ube2s,Rps27a,Pex10
R-MMU-111885	Opioid Signalling	68	58.82%	-0.118764	-0.785767	0.762214	0.924525	Gng11,Pde1a,Pde4a,Prkaca,Prkacb,Prkcd,Pla2g4a,Pomc,Ppp2r1a,Ppp1ca,Ppp2ca,Ppp2cb,Prkar1a,Prkar1b,Prkar2b,Adcy3,Adcy4,Adcy1,Camkk1,Ppp2r1b,Mapk1,Camkk2,Adcy7,Grk2,Calm1,Calm2,Calm3,Gna11,Gna15,Gnai2,Gnai3,Gnaq,Gnb1,Gnb2,Gng2,Gng3,Gng4,Gng5,Gng8,Gngt2
R-MMU-6811442	Intra-Golgi and retrograde Golgi-to-ER traffic	177	67.80%	-0.0838364	-0.786093	0.805145	0.955931	Kif11,Kif12,Kif13b,Kif16b,Kif1b,Kif1c,Kif2a,Kif21b,Kif3a,Kif3c,Kif5b,Cog1,Tmed3,Usp6nl,Arfgap3,M6pr,Arcn1,Sys1,Plin3,Kdelr2,Napb,Copb2,Nsf,Snap29,Tmed9,Pafah1b1,Pafah1b2,Pafah1b3,Dctn4,Kifc1,Pla2g4a,Dynll2,Kdelr1,Vps53,Cyth1,Cyth2,Cyth3,Rab1a,Rab18,Rab33b,Rab6a,Kif20a,Vps51,Tmed10,Sec22b,Cog4,Dctn2,Rab43,Dctn3,Vti1a,Surf4,Kif18b,Copb1,Actr1a,Copg2,Copg1,Dync1li2,Stx18,Nbas,Tuba1a,Tuba1b,Tuba3b,Tu…
R-MMU-189445	Metabolism of porphyrins	26	57.69%	-0.1798	-0.786265	0.738818	0.911	Alad,Abcc1,Ppox,Slco2b1,Blvrb,Abcg2,Blvra,Alas1,Alas2,Slco1b2,Cox15,Flvcr1,Gsta3,Hmox1,Hmox2
R-MMU-5357905	Regulation of TNFR1 signaling	33	72.73%	-0.148419	-0.797395	0.710614	0.90135	Otud7b,Sppl2a,Tax1bp1,Ripk1,Tnf,Tnfaip3,Tnfrsf1a,Traf1,Traf2,Uba52,Ubb,Otulin,Sppl2b,Sharpin,Rbck1,Cyld,Clip3,Birc3,Casp8,Rps27a,Fadd,Usp21,Rack1,Ikbkg
R-MMU-3214847	HATs acetylate histones	69	42.03%	-0.13893	-0.79763	0.717084	0.90135	Ncoa1,Ncoa2,H4c17,Kat8,Mcrs1,Kansl2,Kat7,Meaf6,Jade3,Brpf3,Jade1,H3c2,H4c11,H2bc8,H2bc11,H2bc3,H2bc21,Msl1,Wdr5,Ogt,Brd1,Kansl1,Msl2,Brpf1,Kansl3,Hcfc1,H4c14,H3c1,Rbbp7
R-MMU-5620916	VxPx cargo-targeting to cilium	19	84.21%	-0.177472	-0.798577	0.715801	0.90135	Rab8a,Exoc2,Pkd2,Rab11fip3,Exoc8,Exoc4,Exoc7,Cnga4,Exoc1,Rab11a,Cngb1,Exoc5,Gbf1,Arf4,Asap1,Exoc3
R-MMU-350054	Notch-HLH transcription pathway	22	68.18%	-0.183046	-0.800459	0.72032	0.90135	Notch1,Notch3,Notch4,Kat2b,Rbpj,Ncor2,Maml1,Hdac10,Hdac7,Maml3,Hdac1,Maml2,Hdac4,Kat2a,Hdac2
R-MMU-983169	Class I MHC mediated antigen processing & presentation	342	68.71%	-0.0723628	-0.802502	0.842609	0.965994	Itch,Itgav,Itgb5,Fbxl21,Cd207,Psmb9,Psmb8,Rnf182,Ube2d3,Anapc11,Smurf2,Anapc1,Anapc2,Mgrn1,Sar1b,Psmd6,Cdc26,Cul7,Ube2v1,Psmd7,Mrc1,Mrc2,Rnf220,Ube2w,Sec24b,Psmd12,Psmd5,Hecw2,Fbxo44,Psmc6,Ncf1,Ncf2,Herc6,Fbxo17,Fbxo6,Psmd9,Nedd4,Fbxl3,Keap1,Prkn,Herc4,Klhl13,Uba6,Btbd1,Rnf41,Elob,Fbxo21,Rnf115,Rchy1,Rnf123,Npepps,Psma2,Psma3,Psmb1,Psmb10,Psmb4,Psmb5,Psmb6,Psmb7,Psmc1,Psmc2,Psmc3,Psmc5,Psmd4,Psme…
R-MMU-211859	Biological oxidations	204	49.51%	-0.0903663	-0.812258	0.76961	0.930327	Abhd10,Cndp2,Maoa,Cyb5b,Mgst3,Cyp4a29,Ncoa1,Ncoa2,Mtarc2,Nqo2,Nnmt,Ugt2b36,Trmt112,N6amt1,Chac2,Pomc,Fdx2,Mat2a,Gstm7,Cyp26b1,Ptgis,Ptgs1,Acss1,Sult1c2,Ugp2,Rxra,Cyp2c66,Cyp3a41a,Tbxas1,Sult2b1,Cyp2w1,Cyp27a1,Ggt6,Acy3,Dpep3,Cyp4f18,Fmo2,Aldh1b1,Ptges3,Bpnt1,Mgst1,Ggt5,Dpep2,Aoc2,Cyp4f40,Akr1a1,Cyp4f39,Cyp4a30b,Oplah,Mat2b,Slc35b3,Cyb5r3,Adh1,Adh7,Adh5,Cbr3,Ahr,Aip,Aldh1a1,Aldh2,Cyp11b1,Arnt,Ggct…
R-MMU-141424	Amplification of signal from the kinetochores	90	74.44%	-0.103218	-0.820069	0.730689	0.904784	Kif2a,Ska2,Cenpp,Cenpm,Ndel1,Ndc80,Nde1,Nudc,Pafah1b1,Plk1,Zwilch,Dynll2,Ppp2r1a,Ppp1cc,Ppp2ca,Ppp2cb,Ranbp2,Rangap1,Sgo2a,Cdca8,Cenpo,Zwint,B9d2,Taok1,Nup37,Nup43,Cenps,Aurkb,Nup107,Xpo1,Dync1li2,Nup133,Dync1li1,Cenpu,Seh1l,Cenpn,Sgo1,Dynll1,Nup98,Kif2b,Rps27,Ppp2r1b,Cenpt,Cdc20,Nup160,Ckap5,Cenph,Ppp2r5c,Ppp2r5e,Zw10,Rcc2,Clasp2,Clasp1,Sec13,Bub1,Bub1b,Bub3,Cenpa,Cenpc1,Ppp2r5b,Dync1h1,Dync1i1,…
R-MMU-141444	Amplification of signal from unattached kinetochores via a MAD2 inhibitory signal	90	74.44%	-0.103218	-0.820069	0.730689	0.904784	Kif2a,Ska2,Cenpp,Cenpm,Ndel1,Ndc80,Nde1,Nudc,Pafah1b1,Plk1,Zwilch,Dynll2,Ppp2r1a,Ppp1cc,Ppp2ca,Ppp2cb,Ranbp2,Rangap1,Sgo2a,Cdca8,Cenpo,Zwint,B9d2,Taok1,Nup37,Nup43,Cenps,Aurkb,Nup107,Xpo1,Dync1li2,Nup133,Dync1li1,Cenpu,Seh1l,Cenpn,Sgo1,Dynll1,Nup98,Kif2b,Rps27,Ppp2r1b,Cenpt,Cdc20,Nup160,Ckap5,Cenph,Ppp2r5c,Ppp2r5e,Zw10,Rcc2,Clasp2,Clasp1,Sec13,Bub1,Bub1b,Bub3,Cenpa,Cenpc1,Ppp2r5b,Dync1h1,Dync1i1,…
R-MMU-193704	p75 NTR receptor-mediated signalling	80	75.00%	-0.107794	-0.822775	0.719664	0.90135	Itsn1,Arhgef2,Arhgef1,Arhgef15,Arhgef11,Arhgef39,Psenen,Arhgef37,Nfkb1,Nfkbia,Ngfr,Omg,Sqstm1,Prkci,Psen2,Rac1,Rasgrf2,Rtn4,Plekhg2,Rela,Arhgef18,Sos1,Arhgef33,Kalrn,Ngef,Arhgef7,Arhgef5,Uba52,Ubb,Vav1,Arhgef3,Ywhae,Arhgef40,Net1,Arhgef10l,Arhgef9,Tiam2,Arhgef6,Fgd2,Akap13,Mapk8,Ncstn,Arhgef17,Adam17,Aph1b,Mcf2,Abr,Rhoa,Bad,Bex3,Bcl2l11,Casp3,Arhgdia,Rps27a,Aph1a,Ect2,Gna13,Prex1,Irak1,Arhgef26
R-MMU-3214815	HDACs deacetylate histones	87	41.38%	-0.129856	-0.825366	0.700465	0.898615	Gatad2b,Mbd3,Sap30l,Kdm1a,H4c17,Mta3,H2aj,Rbbp4,Rest,Sap18,Chd3,Ncor2,Rcor1,Gatad2a,Suds3,Hdac10,Gps2,Mta2,Hdac1,H3c2,H4c11,H2aw,H2ac10,H2bc8,H2bc11,H2bc3,H2bc21,Arid4a,Chd4,Phf21a,Arid4b,Hdac2,H4c14,H2ac18,H3c1,Rbbp7
R-MMU-1280215	Cytokine Signaling in Immune system	381	61.15%	-0.0743456	-0.825977	0.806122	0.955931	Irf9,Jak2,Jak3,Jun,Kras,Lck,Lifr,Psmb9,Psmb8,Sh2b3,Ube2d3,Ltbr,Ddx58,Lyn,Mapkapk2,Psmd6,Tab1,Ifna13,Ube2v1,Psmd7,Eif4e3,Psmd12,Psmd5,Eif4g3,Psmc6,Psmd9,Nedd4,Nfkb1,Nfkb2,Nfkbia,Peli1,Tnip2,Sqstm1,Osm,Osmr,Dusp6,P4hb,Elob,Pik3cd,Pik3r1,Pik3r2,Pik3r3,Prkaca,Prkcd,Plcg1,Ppp2r1a,Ppm1b,Ppp2ca,Ppp2cb,Eif2ak2,Psma2,Psma3,Psmb1,Psmb10,Psmb4,Psmb5,Psmb6,Psmb7,Psmc1,Psmc2,Psmc3,Psmc5,Psmd4,Psme1,Psme2,Psme…
R-MMU-159236	Transport of Mature mRNA derived from an Intron-Containing Transcript	71	84.51%	-0.108476	-0.827981	0.712455	0.90135	Sarnp,Thoc7,Magoh,Chtop,Rae1,Nupl2,Nup50,Srsf6,Ncbp2,Srrm1,Nup88,Ddx39a,Ranbp2,Rnps1,U2af1l4,Thoc2,Nup35,Srsf2,Srsf3,Srsf5,Nxf1,Nup37,Fyttd1,Nup43,Ddx39b,Zc3h11a,Nup107,Nup153,Alyref,Nup210,Nup133,U2af2,Cdc40,Nup93,Seh1l,Nxf7,Nup155,Nup54,Nxt1,Ncbp1,Nup98,Thoc3,Poldip3,Gle1,Pom121,Srsf9,Thoc6,U2af1,Nup160,Tpr,Aaas,Rbm8a,Casc3,Eif4a3,Srsf7,Sec13,Srsf1,Nup188,Nup214,Dhx38
R-MMU-3214841	PKMTs methylate histone lysines	62	58.06%	-0.13053	-0.829646	0.694481	0.898615	Rbbp5,Setd6,Dpy30,Nfkb1,Nfkb2,H4c17,Kmt5a,Rbbp4,Rela,Kmt5c,Suz12,Setd3,Kmt2e,Smyd3,Setd1a,Nsd3,Atf7ip,Setd2,Setd7,H3c2,H4c11,Nsd2,Wdr5,Kmt2b,Setd1b,Aebp2,Dot1l,Ehmt2,Ash1l,Ehmt1,Eed,Smyd2,Mecom,H4c14,H3c1,Rbbp7
R-MMU-6809371	Formation of the cornified envelope	82	35.37%	-0.14479	-0.831272	0.672768	0.894315	Krt10,Krt15,Krt19,Krt33b,Krt86,Krt8,Lce1g,Krt20,Pkp2,Ppl,Klk5,Lce1b,Krt78,Krt28,Tgm1,Kazn,Krt39,Krt80,Krt9,Cdsn,Krt76,Krt7,Krt23,Gm5414,Dsg2,Dsg3,Evpl,Perp,Pkp4
R-MMU-9705462	Inactivation of CSF3 (G-CSF) signaling	19	78.95%	-0.190138	-0.83147	0.678631	0.894315	Jak2,Ube2d3,Lyn,Elob,Rnf7,Syk,Tyk2,Uba52,Ubb,Ube2d2a,Cul5,Socs3,Rps27a,Csf3,Hck
R-MMU-428157	Sphingolipid metabolism	83	60.24%	-0.11628	-0.838352	0.688283	0.895684	Acer3,Acer2,Ormdl3,Neu1,Neu3,Cers4,Aldh3b1,Plpp3,Cert1,Ctsa,Psap,Prkd2,Esyt2,Sgpl1,Smpd1,Smpd2,Sptlc2,Degs2,Csnk1g2,Kdsr,Asah2,Cers3,Cers5,Sptssa,Sptlc1,Gltp,Sphk2,Esyt1,Arsg,Glb1l,Prkd3,Sumf1,B3galnt1,Cerk,Osbp,Cers2,Sgms1,Asah1,Cers1,Cers6,Glb1,Degs1,Galc,B4galnt1,Gba,Vapa,Gm2a,Hexa,Hexb,Sgpp1
R-MMU-977443	GABA receptor activation	55	47.27%	-0.152755	-0.842693	0.665634	0.894315	Kcnj12,Kcnj16,Gng11,Gabrr3,Gabbr1,Adcy3,Adcy4,Adcy1,Arhgef9,Gabrq,Adcy7,Gabbr2,Gabra1,Gabra2,Gabra3,Gabrg2,Gnai2,Gnai3,Gnb1,Gnb2,Gng2,Gng3,Gng4,Gng5,Gng8,Gngt2
R-MMU-5625740	RHO GTPases activate PKNs	84	41.67%	-0.134941	-0.844388	0.661436	0.891936	Ppp1r12a,H2ab2,Ncoa2,Pkn3,Kdm1a,H4c17,Pdpk1,H2az1,Ppp1cb,Ppp1r14a,Rac1,H2aj,Ywhab,Ywhae,Ywhag,Ywhah,Ywhaz,Sfn,H3c2,H4c11,H2ac10,H2bc11,H2bc3,H2bc21,Pkn1,Pkn2,Rhoa,Rhob,Rhoc,H3f3a,H3f3b,H4c14,H2ac18,H2ax,H3c1
R-MMU-3899300	SUMOylation of transcription cofactors	37	72.97%	-0.151586	-0.84541	0.653359	0.887312	Pias3,Ep300,Ddx17,Ncoa1,Npm1,Ring1,Rnf2,Sin3a,Sumo3,Phc2,Ube2i,Sumo1,Zfp131,Sumo2,Pias1,Park7,Pias4,Casp8ap2,Safb,Cbx4,Phc3,Ctbp1,Daxx,Scmh1,Phc1,Cbx8,Hipk2
R-MMU-9696273	RND1 GTPase cycle	40	57.50%	-0.160528	-0.846218	0.651247	0.887312	Muc13,Ubxn11,Pik3r1,Pik3r2,Ptpn13,Lemd3,Txnl1,Depdc1b,Tfrc,Dlg5,Tmem59,Epsti1,Ccdc88a,Rnd1,Kidins220,Cav1,Cpd,Dst,Rasal2,Epha2,Flot2,Grb7,Pkp4
R-MMU-4090294	SUMOylation of intracellular receptors	25	64.00%	-0.189033	-0.850596	0.646008	0.88595	Pias3,Ppara,Rara,Rora,Rxra,Sumo3,Thra,Ube2i,Sumo1,Nr1h3,Nr1h2,Sumo2,Pias1,Pias4,Nr5a1,Hdac4
R-MMU-168138	Toll Like Receptor 9 (TLR9) Cascade	75	68.00%	-0.117547	-0.853101	0.669151	0.894315	Jun,Mapkapk2,Tab1,Ube2v1,Nfkb1,Nfkb2,Nfkbia,Peli1,Tnip2,Dusp6,Ppp2r1a,Ppp2ca,Ppp2cb,Tab2,Eea1,Rela,Nkiras1,Mapkapk3,Skp1,Fbxw11,Uba52,Ubb,Dusp7,Nkiras2,Dusp3,Rps6ka5,Ppp2r1b,Ticam1,Nod1,Map2k3,Map2k4,Map3k8,Mapk1,Mapk14,Mapk3,Mapk8,Ecsit,Irak2,Peli3,Ager,App,Atf1,Peli2,Pik3c3,Cd14,Rps27a,Creb1,Fos,Hmgb1,Ikbkg,Irak1
R-MMU-72203	Processing of Capped Intron-Containing Pre-mRNA	229	81.22%	-0.0836419	-0.875831	0.714597	0.90135	Polr2h,Hnrnpf,Sf3b6,Cwc15,Lsm7,Ppih,Sarnp,Sf3b5,Clp1,Thoc7,Magoh,Lsm5,Polr2e,Polr2l,Chtop,Snrnp40,Ctnnbl1,Rae1,Rbm22,Crnkl1,Polr2k,Cstf2t,Rbm5,Lsm4,Zmat5,Nupl2,Rnpc3,Nup50,Srrt,Snrpd3,Cstf1,Ppil4,Sf3a1,Cwc25,Pcbp2,Lsm3,Polr2g,Snrnp48,Papola,Puf60,Srsf6,Ncbp2,Cpsf2,Srrm1,Bcas2,Sympk,Hnrnpu,Nudt21,Gcfc2,Nup88,Ddx39a,Ranbp2,Syf2,Dnajc8,Ppil1,Prpf6,Rnps1,Snrpa1,Prpf31,Hnrnpul1,Polr2a,Polr2c,Sf3b3,Dhx…
R-MMU-211945	Phase I - Functionalization of compounds	107	54.21%	-0.115451	-0.876798	0.647059	0.88595	Maoa,Cyb5b,Cyp4a29,Ncoa1,Ncoa2,Mtarc2,Nqo2,Pomc,Fdx2,Cyp26b1,Ptgis,Ptgs1,Acss1,Rxra,Cyp2c66,Cyp3a41a,Tbxas1,Cyp2w1,Cyp27a1,Cyp4f18,Fmo2,Aldh1b1,Ptges3,Aoc2,Cyp4f40,Cyp4f39,Cyp4a30b,Cyb5r3,Adh1,Adh7,Adh5,Cbr3,Ahr,Aip,Aldh1a1,Aldh2,Cyp11b1,Arnt,Cyp11a1,Cyp1a1,Cyp1a2,Cyp1b1,Cyp21a1,Cyp26a1,Cyp2j6,Cyp27b1,Cyp46a1,Cyp4b1,Cyp51,Cyp7b1,Cyp8b1,Ephx1,Fdx1,Fdxr,Cyp2r1,Hsp90ab1,Smox,Paox
R-MMU-977444	GABA B receptor activation	39	48.72%	-0.181699	-0.88021	0.608357	0.864999	Kcnj12,Kcnj16,Gng11,Gabbr1,Adcy3,Adcy4,Adcy1,Adcy7,Gabbr2,Gnai2,Gnai3,Gnb1,Gnb2,Gng2,Gng3,Gng4,Gng5,Gng8,Gngt2
R-MMU-991365	Activation of GABAB receptors	39	48.72%	-0.181699	-0.88021	0.608357	0.864999	Kcnj12,Kcnj16,Gng11,Gabbr1,Adcy3,Adcy4,Adcy1,Adcy7,Gabbr2,Gnai2,Gnai3,Gnb1,Gnb2,Gng2,Gng3,Gng4,Gng5,Gng8,Gngt2
R-MMU-2672351	Stimuli-sensing channels	97	50.52%	-0.123037	-0.880321	0.632038	0.877674	Asph,Wnk1,Trpm4,Ripk1,Ryr1,Ano5,Scnn1a,Scnn1g,Sgk1,Ano10,Tpcn2,Uba52,Ubb,Ano9,Trpv2,Sgk3,Slc17a3,Clcnkb,Tpcn1,Trpc4ap,Mcoln3,Ripk3,Ano6,Clca1,Best1,Asic5,Mlkl,Bsnd,Clcn6,Clcn7,Nalcn,Sgk2,Sri,Ano7,Asic2,Asic4,Raf1,Mcoln1,Calm1,Calm2,Calm3,Casq1,Clcn1,Rps27a,Ttyh3,Stom,Trpv5,Tsc22d3,Ostm1
R-MMU-8943724	Regulation of PTEN gene transcription	40	85.00%	-0.145471	-0.894591	0.590622	0.858919	Gatad2b,Lamtor4,Mbd3,Lamtor1,Lamtor2,Mta3,Rraga,Rragd,Lamtor5,Rbbp4,Maf1,Rheb,Ring1,Rnf2,Suz12,Chd3,Gatad2a,Phc2,Slc38a9,Lamtor3,Mta2,Mlst8,Mtor,Hdac1,Chd4,Cbx4,Phc3,Scmh1,Phc1,Eed,Mecom,Cbx8,Hdac2,Rbbp7
R-MMU-352230	Amino acid transport across the plasma membrane	31	64.52%	-0.181557	-0.900185	0.577079	0.850683	Slc36a2,Slc3a2,Slc7a8,Slc43a2,Slc38a2,Slc36a1,Slc38a4,Slc7a5,Slc7a7,Slc7a10,Slc6a15,Slc6a6,Slc36a4,Slc43a1,Slc6a14,Slc6a19,Slc7a1,Slc7a2,Slc7a3,Slc7a9
R-MMU-8876725	Protein methylation	19	78.95%	-0.206152	-0.901501	0.564053	0.849061	Kin,Rps2,Mettl21a,Eef1akmt1,Eef2kmt,Prmt3,Vcp,Etfbkmt,Vcpkmt,Calm1,Calm2,Calm3,Etfb,Eef2,Hspa8
R-MMU-936837	Ion transport by P-type ATPases	53	52.83%	-0.159111	-0.90302	0.579797	0.852589	Atp1a2,Atp11a,Atp2b1,Atp2c2,Atp1a3,Atp2b4,Atp2c1,Atp13a5,Atp13a1,Fxyd1,Pdzd11,Fxyd7,Atp13a2,Camk2d,Atp11b,Atp13a4,Sri,Atp1a1,Atp1b1,Atp1b2,Atp1b3,Atp8a1,Atp10a,Atp8b4,Calm1,Calm2,Calm3,Camk2g
R-MMU-389513	CTLA4 inhibitory signaling	20	90.00%	-0.194057	-0.913003	0.5569	0.845443	Lck,Lyn,Ppp2r1a,Ppp2ca,Ppp2cb,Ptpn11,Src,Akt3,Ppp2r1b,Ppp2r5c,Ppp2r5e,Akt1,Akt2,Ctla4,Cd86,Ppp2r5b,Ppp2r5a,Fyn
R-MMU-453274	Mitotic G2-G2/M phases	177	72.88%	-0.0962192	-0.916911	0.619295	0.867989	Psmb9,Psmb8,Psmd6,Rab8a,Haus6,Psmd7,Ccnh,Cdk5rap2,Psmd12,Psmd5,Ppp1r12a,Psmc6,Psmd9,Nek2,Nde1,Haus3,Odf2,Pafah1b1,Pcnt,Prkaca,Plk1,Ppp2r1a,Ppp1cb,Ppp2ca,Ppp2cb,Prkar2b,Psma2,Psma3,Psmb1,Psmb10,Psmb4,Psmb5,Psmb6,Psmb7,Psmc1,Psmc2,Psmc3,Psmc5,Psmd4,Psme1,Psme2,Psme3,Ssna1,Ccp110,Psmd11,Dctn2,Psmd10,Dctn3,Plk4,Psmd1,Cep135,Actr1a,Skp1,Psme4,Cep192,Xpo1,Fbxw11,Phlda1,Psmd2,Tubg1,Psmd3,Tuba1a,Tuba1b,T…
R-MMU-69275	G2/M Transition	175	73.71%	-0.0962192	-0.916911	0.619295	0.867989	Psmb9,Psmb8,Psmd6,Rab8a,Haus6,Psmd7,Ccnh,Cdk5rap2,Psmd12,Psmd5,Ppp1r12a,Psmc6,Psmd9,Nek2,Nde1,Haus3,Odf2,Pafah1b1,Pcnt,Prkaca,Plk1,Ppp2r1a,Ppp1cb,Ppp2ca,Ppp2cb,Prkar2b,Psma2,Psma3,Psmb1,Psmb10,Psmb4,Psmb5,Psmb6,Psmb7,Psmc1,Psmc2,Psmc3,Psmc5,Psmd4,Psme1,Psme2,Psme3,Ssna1,Ccp110,Psmd11,Dctn2,Psmd10,Dctn3,Plk4,Psmd1,Cep135,Actr1a,Skp1,Psme4,Cep192,Xpo1,Fbxw11,Phlda1,Psmd2,Tubg1,Psmd3,Tuba1a,Tuba1b,T…
R-MMU-72165	mRNA Splicing - Minor Pathway	48	83.33%	-0.139545	-0.923259	0.561667	0.84906	Polr2h,Sf3b6,Sf3b5,Polr2e,Polr2l,Snrnp40,Polr2k,Zmat5,Rnpc3,Snrpd3,Polr2g,Snrnp48,Srsf6,Ncbp2,Prpf6,Polr2a,Polr2c,Sf3b3,Polr2d,Srsf2,Eftud2,Snrpb,Snrpe,Polr2f,Snrpf,Polr2i,Snu13,Ybx1,Ncbp1,Sf3b2,Ddx23,Snrnp200,Snrpd2,Sf3b4,Snrnp35,Prpf8,Srsf7,Srsf1,Snrnp25,Gtf2f1
R-MMU-193648	NRAGE signals death through JNK	48	77.08%	-0.144016	-0.924368	0.561049	0.84906	Itsn1,Arhgef2,Arhgef1,Arhgef15,Arhgef11,Arhgef39,Arhgef37,Rac1,Rasgrf2,Plekhg2,Arhgef18,Sos1,Arhgef33,Kalrn,Ngef,Arhgef7,Arhgef5,Vav1,Arhgef3,Arhgef40,Net1,Arhgef10l,Arhgef9,Tiam2,Arhgef6,Fgd2,Akap13,Mapk8,Arhgef17,Mcf2,Abr,Bad,Bcl2l11,Ect2,Gna13,Prex1,Arhgef26
R-MMU-2022928	HS-GAG biosynthesis	29	51.72%	-0.211522	-0.924984	0.53534	0.837955	Ndst2,Hs6st1,Sdc3,Sdc4,Slc35d2,Hs3st3b1,Hs3st4,Ext1,Ext2,Gpc1,Gpc3,Gpc4,Sdc2,Hspg2,Ndst1
R-MMU-983712	Ion channel transport	170	52.94%	-0.10664	-0.928526	0.575472	0.850683	Atp1a2,Asph,Atp6v1f,Atp6v1g1,Atp6v1c1,Atp11a,Atp2b1,Wnk1,Trpm4,Ripk1,Atp2c2,Atp1a3,Ryr1,Ano5,Scnn1a,Scnn1g,Sgk1,Ano10,Atp2b4,Tpcn2,Atp6ap1,Atp6v0a2,Uba52,Ubb,Ano9,Trpv2,Atp2c1,Atp13a5,Sgk3,Atp13a1,Fxyd1,Slc17a3,Pdzd11,Clcnkb,Tpcn1,Trpc4ap,Mcoln3,Ripk3,Ano6,Clca1,Best1,Atp6v1d,Fxyd7,Asic5,Mlkl,Atp13a2,Bsnd,Camk2d,Clcn6,Clcn7,Atp6v1h,Tcirg1,Nalcn,Atp6v0e2,Atp11b,Sgk2,Atp13a4,Sri,Ano7,Asic2,Asic4,Ra…
R-MMU-166208	mTORC1-mediated signalling	24	87.50%	-0.184083	-0.931532	0.539748	0.839084	Lamtor4,Lamtor1,Lamtor2,Akt1s1,Rraga,Rragd,Lamtor5,Rheb,Rps6,Ywhab,Slc38a9,Rps6kb1,Lamtor3,Mlst8,Mtor,Eif4b,Eif4g1,Eef2k,Eif4e,Eif4ebp1,Fkbp1a
R-MMU-6804757	Regulation of TP53 Degradation	34	73.53%	-0.170526	-0.931744	0.534587	0.837955	Mdm2,Mdm4,Chek2,Rffl,Pdpk1,Ppp2r1a,Ppp2ca,Ppp2cb,Sgk1,Uba52,Ubb,Usp7,Akt3,Mlst8,Mtor,Ppp2r1b,Ppp2r5c,Akt1,Akt2,Ccna1,Ccng1,Rps27a,Daxx,Mapkap1,Rnf34
R-MMU-6806003	Regulation of TP53 Expression and Degradation	34	73.53%	-0.170526	-0.931744	0.534587	0.837955	Mdm2,Mdm4,Chek2,Rffl,Pdpk1,Ppp2r1a,Ppp2ca,Ppp2cb,Sgk1,Uba52,Ubb,Usp7,Akt3,Mlst8,Mtor,Ppp2r1b,Ppp2r5c,Akt1,Akt2,Ccna1,Ccng1,Rps27a,Daxx,Mapkap1,Rnf34
R-MMU-3000171	Non-integrin membrane-ECM interactions	38	63.16%	-0.173918	-0.934386	0.5316	0.837955	Itga6,Itgav,Itgb1,Itgb3,Itgb5,Ddr2,Pdgfa,Sdc3,Sdc4,Col5a3,Tgfb1,Ddr1,Col3a1,Col4a1,Col4a2,Col4a3,Col5a1,Col5a2,Col1a1,Col1a2,Fgf2,Fn1,Sdc2,Hspg2
R-MMU-5654738	Signaling by FGFR2	67	67.16%	-0.135525	-0.936326	0.540978	0.839164	Polr2h,Kras,Hnrnpf,Polr2e,Polr2l,Mknk1,Polr2k,Polr2g,Pik3r1,Plcg1,Ncbp2,Ppp2r1a,Ppp2ca,Ppp2cb,Ptpn11,Polr2a,Polr2c,Polr2d,Shc1,Sos1,Polr2f,Polr2i,Src,Tia1,Uba52,Ubb,Fgfbp3,Spry2,Ncbp1,Hnrnph1,Mapk1,Mapk3,Esrp1,Hnrnpm,Braf,Cbl,Rps27a,Fgf2,Fgf7,Fgf9,Fgfr2,Gab1,Grb2,Hnrnpa1,Gtf2f1
R-MMU-432722	Golgi Associated Vesicle Biogenesis	52	82.69%	-0.138521	-0.94011	0.535491	0.837955	Cltc,Ap4b1,Necap1,Bloc1s6,Gak,Snx2,Pik3c2a,Bloc1s4,Rab5c,Bloc1s3,Snx5,Picalm,Snapin,Sort1,Tfrc,Vamp2,Vamp8,Acbd3,Ap1s3,Dnajc6,Ocrl,Ap4e1,Ap1s2,Napa,Sh3d19,Golgb1,Arrb1,Ap1b1,Ap1g1,Ap1s1,Ap3b1,Ap3s1,Arf1,Dtnbp1,Yipf6,Cpd,Dnm2,Hip1r,Fth1,Bloc1s1,Pum1,Hspa8,Igf2r
R-MMU-381676	Glucagon-like Peptide-1 (GLP1) regulates insulin secretion	30	63.33%	-0.194108	-0.940325	0.524207	0.837955	Itpr1,Itpr2,Itpr3,Gng11,Prkaca,Prkacb,Kcns3,Rapgef3,Kcng2,Rap1a,Gnas,Gnb1,Gnb2,Gng2,Gng3,Gng4,Gng5,Gng8,Gngt2
R-MMU-204998	Cell death signalling via NRAGE, NRIF and NADE	65	76.92%	-0.130774	-0.942852	0.532056	0.837955	Itsn1,Arhgef2,Arhgef1,Arhgef15,Arhgef11,Arhgef39,Psenen,Arhgef37,Ngfr,Sqstm1,Psen2,Rac1,Rasgrf2,Plekhg2,Arhgef18,Sos1,Arhgef33,Kalrn,Ngef,Arhgef7,Arhgef5,Uba52,Ubb,Vav1,Arhgef3,Ywhae,Arhgef40,Net1,Arhgef10l,Arhgef9,Tiam2,Arhgef6,Fgd2,Akap13,Mapk8,Ncstn,Arhgef17,Aph1b,Mcf2,Abr,Bad,Bex3,Bcl2l11,Casp3,Rps27a,Aph1a,Ect2,Gna13,Prex1,Arhgef26
R-MMU-76009	Platelet Aggregation (Plug Formation)	36	72.22%	-0.171349	-0.94527	0.520297	0.837955	Itga2b,Itgb3,Fgg,Pdpk1,Rap1b,Ptpn1,Rasgrp2,Rasgrp1,Shc1,Sos1,Src,Syk,Apbb1ip,Tln1,Vwf,Rapgef3,Rap1a,Akt1,Col1a1,Col1a2,Crk,Csk,F2,Ptk2,Fn1,Grb2
R-MMU-917729	Endosomal Sorting Complex Required For Transport (ESCRT)	29	75.86%	-0.184608	-0.950072	0.502525	0.837955	Chmp4c,Vps28,Ubap1,Chmp2b,Chmp2a,Vps4b,Stam,Vps36,Tsg101,Uba52,Ubb,Mvb12b,Stam2,Mvb12a,Vps37c,Chmp4b,Snf8,Chmp5,Chmp6,Vps25,Rps27a,Hgs
R-MMU-166058	MyD88:MAL(TIRAP) cascade initiated on plasma membrane	66	71.21%	-0.136006	-0.954994	0.521507	0.837955	Jun,Mapkapk2,Tab1,Ube2v1,Nfkb1,Nfkb2,Nfkbia,Peli1,Tnip2,Dusp6,Ppp2r1a,Ppp2ca,Ppp2cb,Tab2,Rela,Nkiras1,Mapkapk3,Skp1,Fbxw11,Uba52,Ubb,Dusp7,Nkiras2,Dusp3,Rps6ka5,Ppp2r1b,Nod1,Map2k3,Map2k4,Map3k8,Mapk1,Mapk14,Mapk3,Mapk8,Ecsit,Irak2,Peli3,Ager,App,Atf1,Peli2,Rps27a,Creb1,Fos,Hmgb1,Ikbkg,Irak1
R-MMU-168142	Toll Like Receptor 10 (TLR10) Cascade	65	72.31%	-0.136006	-0.954994	0.521507	0.837955	Jun,Mapkapk2,Tab1,Ube2v1,Nfkb1,Nfkb2,Nfkbia,Peli1,Tnip2,Dusp6,Ppp2r1a,Ppp2ca,Ppp2cb,Tab2,Rela,Nkiras1,Mapkapk3,Skp1,Fbxw11,Uba52,Ubb,Dusp7,Nkiras2,Dusp3,Rps6ka5,Ppp2r1b,Nod1,Map2k3,Map2k4,Map3k8,Mapk1,Mapk14,Mapk3,Mapk8,Ecsit,Irak2,Peli3,Ager,App,Atf1,Peli2,Rps27a,Creb1,Fos,Hmgb1,Ikbkg,Irak1
R-MMU-168176	Toll Like Receptor 5 (TLR5) Cascade	65	72.31%	-0.136006	-0.954994	0.521507	0.837955	Jun,Mapkapk2,Tab1,Ube2v1,Nfkb1,Nfkb2,Nfkbia,Peli1,Tnip2,Dusp6,Ppp2r1a,Ppp2ca,Ppp2cb,Tab2,Rela,Nkiras1,Mapkapk3,Skp1,Fbxw11,Uba52,Ubb,Dusp7,Nkiras2,Dusp3,Rps6ka5,Ppp2r1b,Nod1,Map2k3,Map2k4,Map3k8,Mapk1,Mapk14,Mapk3,Mapk8,Ecsit,Irak2,Peli3,Ager,App,Atf1,Peli2,Rps27a,Creb1,Fos,Hmgb1,Ikbkg,Irak1
R-MMU-168179	Toll Like Receptor TLR1:TLR2 Cascade	66	71.21%	-0.136006	-0.954994	0.521507	0.837955	Jun,Mapkapk2,Tab1,Ube2v1,Nfkb1,Nfkb2,Nfkbia,Peli1,Tnip2,Dusp6,Ppp2r1a,Ppp2ca,Ppp2cb,Tab2,Rela,Nkiras1,Mapkapk3,Skp1,Fbxw11,Uba52,Ubb,Dusp7,Nkiras2,Dusp3,Rps6ka5,Ppp2r1b,Nod1,Map2k3,Map2k4,Map3k8,Mapk1,Mapk14,Mapk3,Mapk8,Ecsit,Irak2,Peli3,Ager,App,Atf1,Peli2,Rps27a,Creb1,Fos,Hmgb1,Ikbkg,Irak1
R-MMU-168188	Toll Like Receptor TLR6:TLR2 Cascade	66	71.21%	-0.136006	-0.954994	0.521507	0.837955	Jun,Mapkapk2,Tab1,Ube2v1,Nfkb1,Nfkb2,Nfkbia,Peli1,Tnip2,Dusp6,Ppp2r1a,Ppp2ca,Ppp2cb,Tab2,Rela,Nkiras1,Mapkapk3,Skp1,Fbxw11,Uba52,Ubb,Dusp7,Nkiras2,Dusp3,Rps6ka5,Ppp2r1b,Nod1,Map2k3,Map2k4,Map3k8,Mapk1,Mapk14,Mapk3,Mapk8,Ecsit,Irak2,Peli3,Ager,App,Atf1,Peli2,Rps27a,Creb1,Fos,Hmgb1,Ikbkg,Irak1
R-MMU-181438	Toll Like Receptor 2 (TLR2) Cascade	66	71.21%	-0.136006	-0.954994	0.521507	0.837955	Jun,Mapkapk2,Tab1,Ube2v1,Nfkb1,Nfkb2,Nfkbia,Peli1,Tnip2,Dusp6,Ppp2r1a,Ppp2ca,Ppp2cb,Tab2,Rela,Nkiras1,Mapkapk3,Skp1,Fbxw11,Uba52,Ubb,Dusp7,Nkiras2,Dusp3,Rps6ka5,Ppp2r1b,Nod1,Map2k3,Map2k4,Map3k8,Mapk1,Mapk14,Mapk3,Mapk8,Ecsit,Irak2,Peli3,Ager,App,Atf1,Peli2,Rps27a,Creb1,Fos,Hmgb1,Ikbkg,Irak1
R-MMU-975871	MyD88 cascade initiated on plasma membrane	65	72.31%	-0.136006	-0.954994	0.521507	0.837955	Jun,Mapkapk2,Tab1,Ube2v1,Nfkb1,Nfkb2,Nfkbia,Peli1,Tnip2,Dusp6,Ppp2r1a,Ppp2ca,Ppp2cb,Tab2,Rela,Nkiras1,Mapkapk3,Skp1,Fbxw11,Uba52,Ubb,Dusp7,Nkiras2,Dusp3,Rps6ka5,Ppp2r1b,Nod1,Map2k3,Map2k4,Map3k8,Mapk1,Mapk14,Mapk3,Mapk8,Ecsit,Irak2,Peli3,Ager,App,Atf1,Peli2,Rps27a,Creb1,Fos,Hmgb1,Ikbkg,Irak1
R-MMU-456926	Thrombin signalling through proteinase activated receptors (PARs)	30	70.00%	-0.188976	-0.956294	0.504253	0.837955	Gng11,Arrb2,Src,Mapk1,Mapk3,Arrb1,F2,F2r,Gna11,Gna12,Gna13,Gna15,Gnaq,Gnb1,Gnb2,Gng2,Gng3,Gng4,Gng5,Gng8,Gngt2
R-MMU-186763	Downstream signal transduction	27	81.48%	-0.18651	-0.959857	0.49005	0.837955	Kras,Nck1,Nck2,Pdgfa,Pdgfra,Pik3r1,Pik3r2,Plcg1,Ptpn11,Sos1,Src,Stat3,Stat5a,Stat5b,Stat6,Rasa1,Pik3cb,Rapgef1,Crk,Crkl,Grb2,Grb7
R-MMU-168181	Toll Like Receptor 7/8 (TLR7/8) Cascade	71	69.01%	-0.135056	-0.966311	0.501271	0.837955	Jun,Mapkapk2,Tab1,Ube2v1,Nfkb1,Nfkb2,Nfkbia,Peli1,Tnip2,Dusp6,Ppp2r1a,Ppp2ca,Ppp2cb,Tab2,Rela,Nkiras1,Mapkapk3,Skp1,Fbxw11,Uba52,Ubb,Dusp7,Nkiras2,Dusp3,Rps6ka5,Ppp2r1b,Ticam1,Nod1,Map2k3,Map2k4,Map3k8,Mapk1,Mapk14,Mapk3,Mapk8,Ecsit,Irak2,Peli3,Ager,App,Atf1,Peli2,Cd14,Rps27a,Creb1,Fos,Hmgb1,Ikbkg,Irak1
R-MMU-975138	TRAF6 mediated induction of NFkB and MAP kinases upon TLR7/8 or 9 activation	69	71.01%	-0.135056	-0.966311	0.501271	0.837955	Jun,Mapkapk2,Tab1,Ube2v1,Nfkb1,Nfkb2,Nfkbia,Peli1,Tnip2,Dusp6,Ppp2r1a,Ppp2ca,Ppp2cb,Tab2,Rela,Nkiras1,Mapkapk3,Skp1,Fbxw11,Uba52,Ubb,Dusp7,Nkiras2,Dusp3,Rps6ka5,Ppp2r1b,Ticam1,Nod1,Map2k3,Map2k4,Map3k8,Mapk1,Mapk14,Mapk3,Mapk8,Ecsit,Irak2,Peli3,Ager,App,Atf1,Peli2,Cd14,Rps27a,Creb1,Fos,Hmgb1,Ikbkg,Irak1
R-MMU-975155	MyD88 dependent cascade initiated on endosome	70	70.00%	-0.135056	-0.966311	0.501271	0.837955	Jun,Mapkapk2,Tab1,Ube2v1,Nfkb1,Nfkb2,Nfkbia,Peli1,Tnip2,Dusp6,Ppp2r1a,Ppp2ca,Ppp2cb,Tab2,Rela,Nkiras1,Mapkapk3,Skp1,Fbxw11,Uba52,Ubb,Dusp7,Nkiras2,Dusp3,Rps6ka5,Ppp2r1b,Ticam1,Nod1,Map2k3,Map2k4,Map3k8,Mapk1,Mapk14,Mapk3,Mapk8,Ecsit,Irak2,Peli3,Ager,App,Atf1,Peli2,Cd14,Rps27a,Creb1,Fos,Hmgb1,Ikbkg,Irak1
R-MMU-9012852	Signaling by NOTCH3	18	88.89%	-0.214795	-0.966518	0.486879	0.837955	Jag1,Jag2,Psenen,Notch3,Psen2,Dll4,Uba52,Ubb,Ybx1,Ncstn,Adam10,Aph1b,Rps27a,Dll1,Aph1a,Egf
R-MMU-9013507	NOTCH3 Activation and Transmission of Signal to the Nucleus	18	88.89%	-0.214795	-0.966518	0.486879	0.837955	Jag1,Jag2,Psenen,Notch3,Psen2,Dll4,Uba52,Ubb,Ybx1,Ncstn,Adam10,Aph1b,Rps27a,Dll1,Aph1a,Egf
R-MMU-5578775	Ion homeostasis	52	48.08%	-0.178735	-0.976599	0.479672	0.837955	Itpr1,Itpr2,Itpr3,Ahcyl1,Atp1a2,Asph,Prkaca,Atp2b1,Atp1a3,Ryr1,Slc8a1,Atp2b4,Fxyd1,Fxyd7,Camk2d,Sri,Atp1a1,Atp1b1,Atp1b2,Atp1b3,Calm1,Calm2,Calm3,Camk2g,Casq1
R-MMU-6811434	COPI-dependent Golgi-to-ER retrograde traffic	91	65.93%	-0.128273	-0.979089	0.493392	0.837955	Kif11,Kif12,Kif13b,Kif16b,Kif1b,Kif1c,Kif2a,Kif21b,Kif3a,Kif3c,Kif5b,Tmed3,Arfgap3,Arcn1,Kdelr2,Napb,Copb2,Nsf,Tmed9,Kifc1,Kdelr1,Rab1a,Kif20a,Tmed10,Sec22b,Surf4,Kif18b,Copb1,Copg2,Copg1,Stx18,Nbas,Tuba1a,Tuba1b,Tuba3b,Tubb3,Tmed2,Copz2,Rint1,Copz1,Kif2b,Kif19a,Kif6,Gbf1,Klc4,Kif27,Napa,Racgap1,Zw10,Rab1b,Kif20b,Arfgap2,Arf1,Arf3,Arf4,Arf5,Copa,Kif26a,Tubb4b,Arfgap1
R-MMU-983695	Antigen activates B Cell Receptor (BCR) leading to generation of second messengers	23	69.57%	-0.217903	-0.980504	0.467337	0.829785	Itpr1,Itpr2,Itpr3,Pik3ap1,Nck1,Pik3cd,Pik3r1,Sos1,Syk,Plcg2,Vav1,Sh3kbp1,Btk,Cd22,Grb2,Ptpn6
R-MMU-1296065	Inwardly rectifying K+ channels	32	46.88%	-0.224754	-0.982845	0.455273	0.822727	Kcnj12,Kcnj16,Gng11,Abcc8,Gabbr1,Gabbr2,Gnb1,Gnb2,Gng2,Gng3,Gng4,Gng5,Gng8,Gngt2,Kcnj14
R-MMU-163210	Formation of ATP by chemiosmotic coupling	18	83.33%	-0.225822	-0.987518	0.450856	0.822074	Atp5d,Atp5e,Atp5g2,Atp5h,Atp5j2,Atp5l,Atp5o,Atp5a1,Atp5b,Atp5c1,Atp5pb,Atp5g1,Atp5j,Atp5k,Atp5g3
R-MMU-8949613	Cristae formation	18	83.33%	-0.225822	-0.987518	0.450856	0.822074	Atp5d,Atp5e,Atp5g2,Atp5h,Atp5j2,Atp5l,Atp5o,Atp5a1,Atp5b,Atp5c1,Atp5pb,Atp5g1,Atp5j,Atp5k,Atp5g3
R-MMU-392451	G beta:gamma signalling through PI3Kgamma	23	69.57%	-0.220331	-0.991431	0.453378	0.822074	Gng11,Pdpk1,Akt3,Pik3r5,Akt1,Akt2,Rhoa,Pik3cg,Gnb1,Gnb2,Gng2,Gng3,Gng4,Gng5,Gng8,Gngt2
R-MMU-198933	Immunoregulatory interactions between a Lymphoid and a non-Lymphoid cell	100	54.00%	-0.134269	-0.993112	0.463005	0.829785	Itga4,Itgb1,Itgb2,Itgb7,Klrd1,Fcgr4,Ifitm3,Siglece,Trem2,Npdc1,Nectin2,Ifitm1,Oscar,Cd300lg,Lair1,Siglecf,Sftpd,Sh2d1a,Siglec1,Cd300a,Cd300e,Cd300lb,Cd40lg,Pianp,Cd200r2,Cd300c2,Slamf7,Klrk1,Treml4,B2m,H2-Q6,C3,Cd1d1,Cd22,Cd33,Cd34,Cd3e,Cd3g,Cd247,Cd81,Cd8a,Gm8909,Col3a1,Col1a1,Col1a2,Gm11127,Fcgr2b,Slamf6,H2-K1,H2-Q1,H2-T23,Ifitm2,Icam1,Icam2
R-MMU-195721	Signaling by WNT	227	66.96%	-0.0989171	-0.994753	0.476015	0.837955	Kras,Lef1,Rbbp5,Psmb9,Psmb8,Gng11,Smurf2,Psmd6,Ep300,Men1,Psmd7,Psmd12,Psmd5,Usp34,Cdc73,Psmc6,Psmd9,Nlk,Cltc,Kremen1,Usp8,Pde6g,Chd8,Pfn1,Rnf146,Wls,Ppp2r1a,Ppp2ca,Ppp2cb,Ppp3ca,Ppp3cb,Ppp3r1,Psma2,Psma3,Psmb1,Psmb10,Psmb4,Psmb5,Psmb6,Psmb7,Psmc1,Psmc2,Psmc3,Psmc5,Psmd4,Psme1,Psme2,Psme3,Rac1,Rac2,Pygo2,Ap2s1,Psmd11,Ryk,Arrb2,Smarca4,Psmd10,Sox13,Sox4,Psmd1,Skp1,Tcf7l2,Psme4,Xpo1,Psmd2,Psmd3,Uba…
R-MMU-9696270	RND2 GTPase cycle	40	65.00%	-0.180699	-0.996852	0.451813	0.822074	Ktn1,Muc13,Nudc,Ubxn11,Plxnd1,Pik3r1,Pik3r2,Ptpn13,Ckap4,Lemd3,Txnl1,Kctd13,Depdc1b,Tfrc,Dlg5,Scrib,Golga3,Rnd2,Kidins220,Cav1,Dst,Epha2,Fnbp1,Pkp4,Arhgap1,Nisch
R-MMU-1483206	Glycerophospholipid biosynthesis	115	63.48%	-0.121597	-0.997818	0.46721	0.829785	Ddhd1,Stard7,Crls1,Acp6,Etnk2,Pnpla2,Plbd1,Cept1,Hadhb,Agpat2,Slc44a1,Gpat3,Pemt,Dgat2,Pitpnm1,Pla2r1,Pla2g4a,Pld2,Gpat2,Agpat4,Ptdss1,Pla1a,Slc44a2,Pla2g4c,Cdipt,Gpat4,Cpne1,Slc44a4,Mboat1,Gpd1l,Ddhd2,Agpat1,Stard10,Pitpnb,Abhd4,Mgll,Lpcat2,Osbpl8,Pla2g3,Phospho1,Abhd3,Cds1,Etnk1,Liph,Pla2g2e,Miga2,Ptdss2,Mfsd2a,Selenoi,Agpat3,Mboat7,Pla2g15,Cds2,Chkb,Chka,Plaat3,Pla2g4d,Dgat2l6,Csnk2a1,Csnk2a2,…
R-MMU-9696264	RND3 GTPase cycle	40	72.50%	-0.174159	-0.999885	0.453757	0.822074	Ktn1,Muc13,Tmod3,Ubxn11,Pik3r1,Pik3r2,Ptpn13,Ckap4,Rock1,Lemd3,Sema4f,Picalm,Txnl1,Kctd13,Depdc1b,Dlg5,Scrib,Rnd3,Ccdc88a,Cav1,Ckb,Cpd,Ddx4,Dst,Rasal2,Epha2,Flot2,Pkp4,Nisch
R-MMU-2428928	IRS-related events triggered by IGF1R	46	36.96%	-0.216745	-1.00037	0.447138	0.822074	Pdpk1,Pik3r1,Pik3r2,Ptpn11,Sos1,Pik3cb,Akt2,Pik3c3,Fgf2,Fgf7,Fgf9,Fgfr2,Flt3l,Gab1,Grb2,Trib3,Igf1
R-MMU-917937	Iron uptake and transport	55	72.73%	-0.151551	-1.00269	0.442433	0.820918	Lcn2,Atp6v1f,Atp6v1g1,Atp6v1c1,Nedd8,Slc11a2,Steap3,Skp1,Atp6ap1,Atp6v0a2,Trf,Tfrc,Uba52,Ubb,Cybrd1,Atp6v1d,Abcg2,Atp6v1h,Tcirg1,Atp6v0e2,Aco1,Atp6v1a,Atp6v1b2,Atp6v0d1,Atp6v1e1,Atp6v0e,Atp6v0c,Mcoln1,Rps27a,Cp,Atp6v0d2,Fbxl5,Flvcr1,Fth1,Heph,Hfe,Hmox1,Hmox2,Ireb2,Atp6v0b
R-MMU-392518	Signal amplification	31	64.52%	-0.203437	-1.00867	0.435624	0.819853	Gng11,Pla2g4a,Src,P2ry12,Mapk14,Aamp,Gna11,Gna13,Gna15,Gnai2,Gnai3,Gnaq,Gnb1,Gnb2,Gng2,Gng3,Gng4,Gng5,Gng8,Gngt2
R-MMU-390466	Chaperonin-mediated protein folding	36	69.44%	-0.184796	-1.00972	0.438714	0.819853	Gng11,Pdcl,Tcp1,Cct2,Cct3,Cct4,Cct5,Cct6a,Cct6b,Cct7,Cct8,Csnk2a1,Csnk2a2,Csnk2b,Gna11,Gna15,Gnaq,Gnb1,Gnb2,Gng2,Gng3,Gng4,Gng5,Gng8,Gngt2
R-MMU-391251	Protein folding	36	69.44%	-0.184796	-1.00972	0.438714	0.819853	Gng11,Pdcl,Tcp1,Cct2,Cct3,Cct4,Cct5,Cct6a,Cct6b,Cct7,Cct8,Csnk2a1,Csnk2a2,Csnk2b,Gna11,Gna15,Gnaq,Gnb1,Gnb2,Gng2,Gng3,Gng4,Gng5,Gng8,Gngt2
R-MMU-6814122	Cooperation of PDCL (PhLP1) and TRiC/CCT in G-protein beta folding	35	71.43%	-0.184796	-1.00972	0.438714	0.819853	Gng11,Pdcl,Tcp1,Cct2,Cct3,Cct4,Cct5,Cct6a,Cct6b,Cct7,Cct8,Csnk2a1,Csnk2a2,Csnk2b,Gna11,Gna15,Gnaq,Gnb1,Gnb2,Gng2,Gng3,Gng4,Gng5,Gng8,Gngt2
R-MMU-432720	Lysosome Vesicle Biogenesis	33	78.79%	-0.183241	-1.01087	0.43353	0.819853	M6pr,Cltc,Ap4b1,Chmp2a,Vamp2,Vamp8,Ap1s3,Dnajc6,Cltb,Ap4e1,Ap1s2,Gns,Arrb1,Ap1b1,Ap1g1,Ap1g2,Ap1s1,Ap4m1,App,Arf1,Dnase2a,Dnm2,Bloc1s1,Ctsz,Hgs,Hspa8
R-MMU-9648025	EML4 and NUDC in mitotic spindle formation	106	68.87%	-0.123501	-1.01344	0.448778	0.822074	Kif2a,Ska2,Cenpp,Cenpm,Ndel1,Ndc80,Nde1,Nudc,Pafah1b1,Plk1,Zwilch,Dynll2,Ppp2r1a,Ppp1cc,Ppp2ca,Ppp2cb,Ranbp2,Rangap1,Sgo2a,Cdca8,Cenpo,Zwint,B9d2,Taok1,Nup37,Nup43,Cenps,Aurkb,Nup107,Xpo1,Dync1li2,Nup133,Tuba1a,Tuba1b,Tuba3b,Tubb3,Dync1li1,Cenpu,Seh1l,Cenpn,Sgo1,Dynll1,Nup98,Kif2b,Rps27,Ppp2r1b,Cenpt,Cdc20,Nup160,Ckap5,Cenph,Ppp2r5c,Ppp2r5e,Zw10,Rcc2,Clasp2,Clasp1,Sec13,Bub1,Bub1b,Bub3,Cenpa,Cenp…
R-MMU-156590	Glutathione conjugation	33	69.70%	-0.19253	-1.01492	0.429258	0.819853	Cndp2,Mgst3,Chac2,Gstm7,Ggt6,Mgst1,Ggt5,Akr1a1,Oplah,Ggct,Esd,Ggt1,Gclc,Gclm,Gsta3,Gstm1,Gstm5,Gstp1,Gstt1,Gstt2,Gsto1,Gstz1,Mgst2
R-MMU-1433557	Signaling by SCF-KIT	38	73.68%	-0.179542	-1.01897	0.425269	0.81615	Jak2,Kras,Lck,Sh2b3,Lyn,Cma1,Kitl,Mmp9,Pik3r1,Pik3r2,Pik3r3,Ptpn11,Ptpru,Rac1,Sos1,Src,Stat3,Stat5a,Stat5b,Vav1,Sh2b2,Cbl,Chek1,Fes,Fyn,Grb2,Grb7,Ptpn6
R-MMU-74752	Signaling by Insulin receptor	72	51.39%	-0.159817	-1.02578	0.414733	0.805067	Atp6v1f,Atp6v1g1,Atp6v1c1,Pdpk1,Pik3r1,Pik3r2,Ptpn11,Shc1,Sos1,Atp6ap1,Atp6v0a2,Atp6v1d,Pik3cb,Mapk1,Mapk3,Atp6v1h,Tcirg1,Atp6v0e2,Akt2,Atp6v1a,Atp6v1b2,Atp6v0d1,Atp6v1e1,Atp6v0e,Atp6v0c,Pik3c3,Atp6v0d2,Fgf2,Fgf7,Fgf9,Fgfr2,Flt3l,Gab1,Grb2,Trib3,Atp6v0b,Insr
R-MMU-397795	G-protein beta:gamma signalling	29	65.52%	-0.211781	-1.02594	0.414986	0.805067	Gng11,Pdpk1,Akt3,Arhgef6,Pik3r5,Akt1,Akt2,Rhoa,Btk,Cdc42,Pik3cg,Gnb1,Gnb2,Gng2,Gng3,Gng4,Gng5,Gng8,Gngt2
R-MMU-1638091	Heparan sulfate/heparin (HS-GAG) metabolism	51	52.94%	-0.184858	-1.03097	0.404626	0.791067	Ndst2,Hs6st1,Hgsnat,Xylt1,Sdc3,Sdc4,Slc35d2,B4galt7,Hs3st3b1,Hs3st4,Cspg4,B3gat3,Glb1l,Sgsh,Naglu,Gusb,Glb1,Bgn,Dcn,Ext1,Ext2,Gpc1,Gpc3,Gpc4,Sdc2,Hspg2,Ndst1
R-MMU-8866654	E3 ubiquitin ligases ubiquitinate target proteins	48	54.17%	-0.187833	-1.03621	0.403781	0.791067	Ube2d3,Rnf181,Cdc73,Pcna,Rraga,Pex5,Rnf40,Ube2v2,Pex12,Ctr9,Uba52,Ubb,Ube2e1,Ube2l3,Ube2a,Pex14,Ube2d2a,H2bc11,H2bc3,H2bc21,Rad18,Rnf144a,Rtf1,Bcl10,Rps27a,Pex10
R-MMU-166016	Toll Like Receptor 4 (TLR4) Cascade	97	72.16%	-0.12943	-1.04757	0.385654	0.775247	Itgb2,Jun,Lbp,Ube2d3,Cd180,Ly86,Mapkapk2,Tab1,Ube2v1,Nfkb1,Nfkb2,Nfkbia,Peli1,Tnip2,Bpi,Dusp6,Ppp2r1a,Ppp2ca,Ppp2cb,Ptpn11,Tab2,Rela,Ripk1,Sftpd,Nkiras1,Mapkapk3,Tank,Irf3,Skp1,Fbxw11,Plcg2,Uba52,Ubb,Dusp7,Nkiras2,Dusp3,Ikbke,Ripk3,Ube2d2a,Rps6ka5,Ppp2r1b,Ticam1,Sarm1,Nod1,Map2k3,Map2k4,Map3k8,Mapk1,Mapk14,Mapk3,Mapk8,Ecsit,Irak2,Peli3,Ager,Birc3,App,Atf1,Peli2,Casp8,Cd14,Rps27a,Creb1,Dnm1,Dnm2,F…
R-MMU-8856688	Golgi-to-ER retrograde transport	124	70.16%	-0.122468	-1.05379	0.372513	0.763077	Kif11,Kif12,Kif13b,Kif16b,Kif1b,Kif1c,Kif2a,Kif21b,Kif3a,Kif3c,Kif5b,Tmed3,Arfgap3,Arcn1,Kdelr2,Napb,Copb2,Nsf,Tmed9,Pafah1b1,Pafah1b2,Pafah1b3,Dctn4,Kifc1,Pla2g4a,Dynll2,Kdelr1,Rab1a,Rab18,Rab6a,Kif20a,Tmed10,Sec22b,Dctn2,Dctn3,Surf4,Kif18b,Copb1,Actr1a,Copg2,Copg1,Dync1li2,Stx18,Nbas,Tuba1a,Tuba1b,Tuba3b,Tubb3,Dctn6,Dync1li1,Tmed2,Copz2,Rint1,Actr10,Copz1,Dynll1,Kif2b,Kif19a,Kif6,Gbf1,Klc4,Kif2…
R-MMU-1236394	Signaling by ERBB4	29	72.41%	-0.208246	-1.05381	0.374597	0.763077	Itch,Kras,Psenen,Nedd4,Pik3r1,Psen2,Shc1,Sos1,Src,Stat5a,Uba52,Ubb,Ncstn,Aph1b,Rps27a,Aph1a,Egf,Ereg,Grb2,Wwox,Hbegf
R-MMU-450531	Regulation of mRNA stability by proteins that bind AU-rich elements	82	92.68%	-0.127246	-1.0559	0.381842	0.770174	Khsrp,Psmb9,Psmb8,Mapkapk2,Exosc3,Psmd6,Exosc7,Psmd7,Psmd12,Psmd5,Psmc6,Psmd9,Pabpc1,Prkcd,Psma2,Psma3,Psmb1,Psmb10,Psmb4,Psmb5,Psmb6,Psmb7,Psmc1,Psmc2,Psmc3,Psmc5,Psmd4,Psme1,Psme2,Psme3,Psmd11,Tnfsf13,Exosc8,Psmd10,Psmd1,Dcp2,Ywhab,Psme4,Xpo1,Psmd2,Psmd3,Uba52,Ubb,Ywhaz,Zfp36,Set,Dis3,Psmc4,Psmd13,Psma8,Psmd8,Psmb11,Parn,Psmd14,Psma1,Psma4,Psma5,Psma6,Psma7,Psmb2,Psmb3,Dcp1a,Exosc4,Exosc5,Akt1,…
R-MMU-9013422	RHOBTB1 GTPase cycle	21	76.19%	-0.234799	-1.05653	0.376326	0.763374	Srrm1,Rbbp6,Rock1,Rock2,Tra2b,Txnl1,Vim,Cpsf7,Dbn1,Spen,Cul3,Cct2,Cct7,Pde5a,Cops2,Hnrnpc
R-MMU-5576892	Phase 0 - rapid depolarisation	33	51.52%	-0.229256	-1.05811	0.374119	0.763077	Scn10a,Scn1a,Scn5a,Scn7a,Scn8a,Scn3b,Scn4b,Rangrf,Camk2d,Cacna1c,Cacnb1,Calm1,Calm2,Calm3,Camk2g,Scn4a,Cacng7
R-MMU-418597	G alpha (z) signalling events	30	50.00%	-0.242688	-1.06127	0.367477	0.763077	Gng11,Rgs16,Adcy3,Adcy4,Adcy1,Adcy7,Gnaz,Gnb1,Gnb2,Gng2,Gng3,Gng4,Gng5,Gng8,Gngt2
R-MMU-4085001	Sialic acid metabolism	33	66.67%	-0.206481	-1.06264	0.370953	0.763077	Neu1,Neu3,Nanp,Ctsa,St6gal1,St3gal3,St3gal1,St3gal4,St3gal2,St6galnac1,St6galnac2,St6galnac4,St8sia1,St8sia2,St8sia3,St8sia4,St3gal5,Slc17a5,Npl,Glb1,Nans,Cmas
R-MMU-4641262	Disassembly of the destruction complex and recruitment of AXIN to the membrane	26	73.08%	-0.219496	-1.06332	0.367147	0.763077	Ppp2r1a,Ppp2ca,Ppp2cb,Amer1,Gsk3b,Fzd2,Ppp2r1b,Ppp2r5c,Ppp2r5e,Ctnnb1,Cav1,Ppp2r5b,Dvl1,Dvl2,Dvl3,Ppp2r5a,Frat1,Fzd1,Fzd5
R-MMU-451326	Activation of kainate receptors upon glutamate binding	28	64.29%	-0.226274	-1.06458	0.375108	0.763077	Gng11,Ncald,Dlg3,Calm1,Calm2,Calm3,Dlg1,Dlg4,Gnb1,Gnb2,Gng2,Gng3,Gng4,Gng5,Gng8,Gngt2,Grik3,Grik5
R-MMU-9035034	RHOF GTPase cycle	43	65.12%	-0.187692	-1.06523	0.373971	0.763077	Akap12,Mcam,Pik3r1,Pik3r2,Steap3,Rab7,Mtmr1,Snap23,Basp1,Diaph2,Potegl,Depdc1b,Diaph3,Rhof,Esyt1,Fam169a,Arhgap12,Farp1,Senp1,Add3,Actn1,Actb,Tor1aip1,Capzb,Cav1,Diaph1,Potefam3a,Arhgap1
R-MMU-204005	COPII-mediated vesicle transport	68	69.12%	-0.152153	-1.06838	0.366868	0.763077	Trappc1,0610009B22Rik,Trappc2,Sar1b,Golga2,Lman2,Sec24b,Napb,Tbc1d20,Preb,Nsf,Lman2l,Stx17,Ppp6c,Rab1a,Tmed10,Sec31a,Sec22b,Sec23a,Sec24d,Lman1,Sec24c,Csnk1d,Cd59b,Uso1,Tmed2,Ankrd28,Stx5a,Ykt6,Gosr2,Cnih3,Sec16b,Gorasp1,Napa,Trappc3,Rab1b,Trappc9,Scfd1,Sec24a,Sec13,Cnih1,Cnih2,Ctsc,Mcfd2,Ppp6r1,Sec16a,Ctsz
R-MMU-9009391	Extra-nuclear estrogen signaling	67	68.66%	-0.154212	-1.07167	0.365102	0.763077	Kras,Gng11,Mmp2,Mmp3,Mmp9,Nos3,Pdpk1,Pik3r1,Pik3r2,Pik3r3,Prkcz,Shc1,Src,Xpo1,Strn,Foxo3,Akt3,Mapk1,Akt1,Akt2,Calm1,Calm2,Calm3,Cav1,Cav2,Cdkn1b,Creb1,S1pr3,Egf,Ereg,Esr2,Ptk2,Gnai2,Gnai3,Gnb1,Gnb2,Gng2,Gng3,Gng4,Gng5,Gng8,Gngt2,Hbegf,Prmt1,Hspb1,Hsp90aa1
R-MMU-5173214	O-glycosylation of TSR domain-containing proteins	33	51.52%	-0.232487	-1.07302	0.358613	0.760665	Adamtsl4,Adamts13,Adamtsl5,Cfp,Spon2,Thsd7a,Adamts2,Adamts17,Sema5b,Spon1,B3glct,Adamts15,Adamts7,Adamts6,Adamts12,Adamts1,Adamts10
R-MMU-9013405	RHOD GTPase cycle	47	72.34%	-0.175475	-1.0791	0.351513	0.752071	Lbr,Golga2,Pak6,Akap12,Mcam,Pik3r1,Pik3r2,Steap3,Rab7,Stbd1,Hint2,Lemd3,Lman1,Diaph2,Arhgap17,Pgrmc2,Depdc1b,Arhgap26,Plxnb1,Dbn1,Diaph3,Esyt1,Arhgap12,Racgap1,Add3,Mospd2,Actn1,Tor1aip1,Ankfy1,Rhod,Capzb,Cav1,Diaph1,Arhgap1
R-MMU-72187	mRNA 3'-end processing	55	81.82%	-0.156278	-1.0797	0.351741	0.752071	Sarnp,Clp1,Thoc7,Magoh,Chtop,Cstf2t,Cstf1,Papola,Srsf6,Ncbp2,Cpsf2,Srrm1,Sympk,Nudt21,Ddx39a,Rnps1,U2af1l4,Thoc2,Srsf2,Srsf3,Srsf5,Fyttd1,Ddx39b,Cpsf4,Zc3h11a,Pabpn1,Alyref,U2af2,Cdc40,Cpsf7,Ncbp1,Thoc3,Poldip3,Pcf11,Srsf9,Cstf2,Thoc6,U2af1,Rbm8a,Casc3,Eif4a3,Srsf7,Srsf1,Dhx38,Cstf3
R-MMU-168164	Toll Like Receptor 3 (TLR3) Cascade	63	69.84%	-0.157625	-1.07983	0.358965	0.760665	Jun,Mapkapk2,Tab1,Ube2v1,Nfkb1,Nfkb2,Nfkbia,Tnip2,Dusp6,Ppp2r1a,Ppp2ca,Ppp2cb,Tab2,Rela,Nkiras1,Mapkapk3,Irf3,Skp1,Fbxw11,Uba52,Ubb,Dusp7,Nkiras2,Dusp3,Rps6ka5,Ppp2r1b,Nod1,Map2k3,Map2k4,Map3k8,Mapk1,Mapk14,Mapk3,Mapk8,Irak2,Ager,App,Atf1,Rps27a,Creb1,Fos,Hmgb1,Ikbkg,Irak1
R-MMU-166166	MyD88-independent TLR4 cascade	82	69.51%	-0.143221	-1.08172	0.34639	0.745105	Jun,Ube2d3,Mapkapk2,Tab1,Ube2v1,Nfkb1,Nfkb2,Nfkbia,Tnip2,Dusp6,Ppp2r1a,Ppp2ca,Ppp2cb,Ptpn11,Tab2,Rela,Ripk1,Nkiras1,Mapkapk3,Tank,Irf3,Skp1,Fbxw11,Uba52,Ubb,Dusp7,Nkiras2,Dusp3,Ikbke,Ripk3,Ube2d2a,Rps6ka5,Ppp2r1b,Ticam1,Sarm1,Nod1,Map2k3,Map2k4,Map3k8,Mapk1,Mapk14,Mapk3,Mapk8,Irak2,Ager,Birc3,App,Atf1,Casp8,Cd14,Rps27a,Creb1,Fadd,Fos,Hmgb1,Ikbkg,Irak1
R-MMU-937061	TRIF(TICAM1)-mediated TLR4 signaling	82	69.51%	-0.143221	-1.08172	0.34639	0.745105	Jun,Ube2d3,Mapkapk2,Tab1,Ube2v1,Nfkb1,Nfkb2,Nfkbia,Tnip2,Dusp6,Ppp2r1a,Ppp2ca,Ppp2cb,Ptpn11,Tab2,Rela,Ripk1,Nkiras1,Mapkapk3,Tank,Irf3,Skp1,Fbxw11,Uba52,Ubb,Dusp7,Nkiras2,Dusp3,Ikbke,Ripk3,Ube2d2a,Rps6ka5,Ppp2r1b,Ticam1,Sarm1,Nod1,Map2k3,Map2k4,Map3k8,Mapk1,Mapk14,Mapk3,Mapk8,Irak2,Ager,Birc3,App,Atf1,Casp8,Cd14,Rps27a,Creb1,Fadd,Fos,Hmgb1,Ikbkg,Irak1
R-MMU-912526	Interleukin receptor SHC signaling	21	71.43%	-0.247428	-1.082	0.345665	0.745105	Jak2,Jak3,Pik3cd,Pik3r1,Pik3r2,Pik3r3,Shc1,Sos1,Pik3cb,Csf2ra,Csf2rb2,Grb2,Ptpn6,Il2rg,Inpp5d
R-MMU-8953750	Transcriptional Regulation by E2F6	23	73.91%	-0.235494	-1.0869	0.344235	0.745105	Max,E2f6,Yaf2,Rbbp4,Ring1,Rnf2,Suz12,Tfdp1,Ehmt2,Ehmt1,Phc3,Chek1,Mga,Phc1,Eed,Epc1,Rbbp7
R-MMU-199992	trans-Golgi Network Vesicle Budding	68	82.35%	-0.145076	-1.08874	0.342625	0.745105	M6pr,Cltc,Ap4b1,Necap1,Bloc1s6,Gak,Snx2,Pik3c2a,Bloc1s4,Rab5c,Chmp2a,Bloc1s3,Snx5,Picalm,Snapin,Snap23,Sort1,Stx4a,Tfrc,Vamp2,Vamp8,Acbd3,Ap1s3,Dnajc6,Cltb,Gbf1,Ocrl,Ap4e1,Ap1s2,Napa,Gns,Sh3d19,Golgb1,Arrb1,Ap1b1,Ap1g1,Ap1g2,Ap1s1,Ap3b1,Ap3s1,Ap4m1,App,Arf1,Dtnbp1,Yipf6,Cpd,Dnase2a,Dnm2,Hip1r,Fth1,Bloc1s1,Ctsz,Hgs,Pum1,Hspa8,Igf2r
R-MMU-2132295	MHC class II antigen presentation	105	70.48%	-0.132315	-1.09068	0.333189	0.743688	Ctso,Kif11,Kif2a,Kif3a,Kif3c,Kif5b,Lag3,Ifi30,Sar1b,Sec24b,Cltc,Rilp,Dctn4,Dynll2,Ctsa,Lgmn,Kif20a,Rab7,Ap2s1,Sec31a,Sec23a,Sec24d,Dctn2,Dctn3,Actr1a,Dync1li2,Tuba1a,Tuba1b,Tuba3b,Tubb3,Sec24c,Dctn6,Ap2b1,Dync1li1,Ap1s3,Actr10,Dynll1,Ctsf,Kif2b,Klc4,Ap1s2,Dctn5,Racgap1,Ap1b1,Ap1g1,Ap1s1,Ap2a2,Ap2m1,Sec24a,Arf1,Sec13,Canx,Capza2,Capzb,Kif26a,Ctsb,Ctsc,Ctsd,Ctse,Ctsh,Ctsk,Ctsl,Ctss,Dctn1,Dync1h1,Dy…
R-MMU-8856825	Cargo recognition for clathrin-mediated endocytosis	96	64.58%	-0.141493	-1.09299	0.333197	0.743688	Itsn1,Ldlr,Necap2,M6pr,Nedd8,Cltc,Necap1,Reps1,Ap2s1,Arrb2,Sh3gl1,Picalm,Stam,Syt2,Tacr1,Fcho2,Trf,Tfrc,Uba52,Ubb,Vamp2,Vamp8,Ap2b1,Slc2a8,Stam2,Sgip1,Fcho1,Cltb,Grk3,Sh3kbp1,Cops3,Cops5,Cops8,Ston2,Cops6,Cops7a,Arrb1,Adrb2,Ap2a2,Ap2m1,Grk2,Cbl,Scarb2,Cd3g,Rps27a,Cops2,Dab2,Dvl2,Egf,Epn1,Epn2,Eps15,Eps15l1,Ereg,Reps2,Fzd4,Chrm2,Tor1a,Grb2,Hbegf,Hgs,Igf2r
R-MMU-8863795	Downregulation of ERBB2 signaling	24	83.33%	-0.22124	-1.09694	0.331986	0.743688	Matk,Rnf41,Usp8,Ptpn12,Ptpn18,Uba52,Ubb,Stub1,Akt3,Erbin,Cul5,Akt1,Akt2,Cdc37,Rps27a,Egf,Erbb3,Ereg,Hbegf,Hsp90aa1
R-MMU-2404192	Signaling by Type 1 Insulin-like Growth Factor 1 Receptor (IGF1R)	48	37.50%	-0.234576	-1.10364	0.327859	0.741066	Pdpk1,Pik3r1,Pik3r2,Ptpn11,Shc1,Sos1,Pik3cb,Akt2,Pik3c3,Fgf2,Fgf7,Fgf9,Fgfr2,Flt3l,Gab1,Grb2,Trib3,Igf1
R-MMU-2428924	IGF1R signaling cascade	47	38.30%	-0.234576	-1.10364	0.327859	0.741066	Pdpk1,Pik3r1,Pik3r2,Ptpn11,Shc1,Sos1,Pik3cb,Akt2,Pik3c3,Fgf2,Fgf7,Fgf9,Fgfr2,Flt3l,Gab1,Grb2,Trib3,Igf1
R-MMU-354192	Integrin signaling	27	85.19%	-0.209739	-1.10563	0.32292	0.73692	Itga2b,Itgb3,Fgg,Pdpk1,Rap1b,Ptpn1,Rasgrp2,Rasgrp1,Shc1,Sos1,Src,Syk,Apbb1ip,Tln1,Vwf,Rapgef3,Rap1a,Akt1,Crk,Csk,Ptk2,Fn1,Grb2
R-MMU-112315	Transmission across Chemical Synapses	188	53.19%	-0.124652	-1.11589	0.294234	0.703001	Kcnj12,Kcnj16,Gng11,Maoa,Gabrr3,Slc18a2,Naaa,Nsf,Chrna9,Slc38a2,Prkaca,Prkacb,Prkar1a,Prkar1b,Prkar2b,Rab3a,Slc6a1,Camk1,Ncald,Ap2s1,Slc1a1,Dlg3,Gria3,Stxbp1,Syn2,Ppfia1,Gabbr1,Tspan7,Adcy3,Adcy4,Vamp2,Lin7b,Lin7c,Slc32a1,Ap2b1,Adcy1,Camkk1,Slc17a7,Arhgef9,Gabrq,Apba1,Camk2d,Syn3,Camkk2,Chrna1,Chrna4,Chrna7,Chrnb2,Chrnd,Chrne,Adcy7,Aldh2,Ap2a2,Ap2m1,Cacna1a,Cacna1b,Cacna2d3,Cacnb1,Cacnb4,Cacng2,C…
R-MMU-3371571	HSF1-dependent transactivation	22	72.73%	-0.248636	-1.11879	0.308208	0.718496	Ep300,Akt1s1,Hsbp1,Ptges3,Mlst8,Mtor,Camk2d,Camk2g,Cryab,Hspa1a,Fkbp4,Hspb8,Hspa8,Hsp90ab1,Hsp90aa1,Dnajb1
R-MMU-912631	Regulation of signaling by CBL	20	90.00%	-0.237851	-1.11905	0.311438	0.721846	Lyn,Pik3cd,Pik3r1,Pik3r2,Pik3r3,Syk,Uba52,Ubb,Vav1,Pik3cb,Rapgef1,Cbl,Rps27a,Crk,Crkl,Fyn,Grb2,Hck
R-MMU-425393	Transport of inorganic cations/anions and amino acids/oligopeptides	100	63.00%	-0.145337	-1.12982	0.290045	0.698331	Slc36a2,Slc3a2,Slc24a1,Ctns,Slc7a8,Slc25a26,Slc43a2,Slc38a2,Slc15a4,Slc36a1,Slc5a8,Slc9a9,Slc38a4,Slc12a2,Slc12a3,Slc12a4,Slc12a7,Slc1a1,Slc20a1,Slc34a2,Slc4a1,Slc4a2,Slc4a3,Slc7a5,Slc7a7,Slc8a1,Slc9a1,Slc7a10,Slc6a15,Slc6a6,Slc36a4,Slc32a1,Slc17a5,Slc25a18,Slc43a1,Slc8b1,Slc9a6,Slc17a7,Slc26a6,Slc6a14,Slc12a5,Slc6a19,Ahcyl2,Slc24a4,Slc12a6,Slc26a9,Slc4a8,Slc25a10,Sri,Slc9a8,Slc34a3,Slc7a1,Slc7a2…
R-MMU-446203	Asparagine N-linked glycosylation	254	67.72%	-0.109719	-1.13557	0.255518	0.647435	Trappc1,Amdhd2,Chst10,Cog1,0610009B22Rik,Tmed3,Trappc2,Alg5,Arfgap3,Man2a1,Arcn1,Sar1b,Mgat1,Golga2,Lman2,Kdelr2,Sec24b,Man1c1,Napb,Neu1,Copb2,Tbc1d20,Neu3,Preb,Nanp,Nsf,Dhdds,Lman2l,Tmed9,Dctn4,Stx17,Derl1,Ppp6c,Dynll2,Kdelr1,Ctsa,Psmc1,Nus1,Rab1a,Rad23b,Dpm3,Tmed10,Renbp,Chst8,Sec31a,Sec22b,Sec23a,Cog4,St6gal1,St3gal3,St3gal1,St3gal4,St3gal2,St6galnac1,St6galnac2,St6galnac4,St8sia1,St8sia2,St8s…
R-MMU-168928	DDX58/IFIH1-mediated induction of interferon-alpha/beta	31	80.65%	-0.20802	-1.13661	0.292476	0.701154	Ddx58,Ep300,Nfkb1,Nfkb2,Nfkbia,Tax1bp1,Rela,Nkiras1,Irf3,Tnfaip3,Uba52,Ubb,Nkiras2,Ikbke,Pin1,Nlrx1,Cyld,Ager,App,Rps27a,Hmgb1,Hsp90ab1,Hsp90aa1,Mavs,Ikbkg
R-MMU-73856	RNA Polymerase II Transcription Termination	64	78.13%	-0.157713	-1.13708	0.282609	0.698331	Sarnp,Clp1,Thoc7,Magoh,Chtop,Cstf2t,Snrpd3,Cstf1,Papola,Srsf6,Ncbp2,Cpsf2,Srrm1,Sympk,Nudt21,Ddx39a,Rnps1,U2af1l4,Thoc2,Srsf2,Srsf3,Srsf5,Slbp,Snrpb,Snrpe,Fyttd1,Snrpf,Ddx39b,Cpsf4,Zc3h11a,Pabpn1,Alyref,U2af2,Cdc40,Cpsf7,Ncbp1,Thoc3,Poldip3,Pcf11,Srsf9,Cstf2,Thoc6,U2af1,Rbm8a,Casc3,Eif4a3,Srsf7,Srsf1,Dhx38,Cstf3
R-MMU-8874081	MET activates PTK2 signaling	27	70.37%	-0.234842	-1.13766	0.298559	0.704227	Itga3,Itgb1,Lama2,Lama4,Lama5,Lamb1,Lamb2,Lamb3,Src,Col5a3,Col3a1,Col5a1,Col5a2,Col1a1,Col1a2,Col27a1,Ptk2,Fn1,Hgf
R-MMU-3858494	Beta-catenin independent WNT signaling	121	77.69%	-0.130566	-1.15527	0.248822	0.63727	Kras,Lef1,Psmb9,Psmb8,Gng11,Smurf2,Psmd6,Psmd7,Psmd12,Psmd5,Psmc6,Psmd9,Nlk,Cltc,Pde6g,Pfn1,Ppp3ca,Ppp3cb,Ppp3r1,Psma2,Psma3,Psmb1,Psmb10,Psmb4,Psmb5,Psmb6,Psmb7,Psmc1,Psmc2,Psmc3,Psmc5,Psmd4,Psme1,Psme2,Psme3,Rac1,Rac2,Ap2s1,Psmd11,Arrb2,Psmd10,Psmd1,Tcf7l2,Psme4,Psmd2,Psmd3,Uba52,Ubb,Ap2b1,Psmc4,Psmd13,Prickle1,Fzd2,Psma8,Psmd8,Psmb11,Cltb,Psmd14,Psma1,Psma4,Psma5,Psma6,Psma7,Psmb2,Psmb3,Smurf1…
R-MMU-1474290	Collagen formation	81	55.56%	-0.170387	-1.17718	0.247274	0.63727	Itga6,Lamb3,Lox,Loxl1,Mmp13,Mmp3,Mmp9,P4ha1,P4ha2,P4hb,Pcolce,Plec,Plod1,Ppib,Adamts2,Col5a3,Colgalt1,P3h1,Crtap,Col20a1,Col26a1,Plod2,Plod3,Bmp1,Serpinh1,Cd151,Col12a1,Col13a1,Col3a1,Col4a1,Col4a2,Col4a3,Col5a1,Col5a2,Col6a1,Col6a2,Col1a1,Col1a2,Ctsb,Ctsl,Ctss,Col27a1,Dst,P3h2,Mmp20
R-MMU-6811436	COPI-independent Golgi-to-ER retrograde traffic	48	66.67%	-0.196583	-1.17788	0.244997	0.63727	Pafah1b1,Pafah1b2,Pafah1b3,Dctn4,Pla2g4a,Dynll2,Rab18,Rab6a,Dctn2,Dctn3,Actr1a,Dync1li2,Tuba1a,Tuba1b,Tuba3b,Tubb3,Dctn6,Dync1li1,Actr10,Dynll1,Galnt2,Dctn5,Agpat3,Bicd1,Capza2,Capzb,Dctn1,Dync1h1,Dync1i1,Dync1i2,Galnt1,Tubb4b
R-MMU-5357956	TNFR1-induced NFkappaB signaling pathway	28	67.86%	-0.243563	-1.17991	0.253026	0.643409	Otud7b,Tab1,Tab2,Ripk1,Tnf,Tnfaip3,Tnfrsf1a,Traf1,Traf2,Uba52,Ubb,Sharpin,Rbck1,Cyld,Birc3,Rps27a,Usp21,Rack1,Ikbkg
R-MMU-2871809	FCERI mediated Ca+2 mobilization	27	70.37%	-0.244429	-1.1841	0.248703	0.63727	Lat,Lcp2,Lyn,Nfatc2,Plcg1,Ppp3ca,Ppp3cb,Ppp3r1,Shc1,Sos1,Syk,Plcg2,Vav1,Btk,Calm1,Calm2,Calm3,Fcer1g,Grb2
R-MMU-198725	Nuclear Events (kinase and transcription factor activation)	23	82.61%	-0.244913	-1.18644	0.24755	0.63727	Mapkapk2,Nab2,Dusp6,Ppp2r1a,Ppp2ca,Ppp2cb,Sgk1,Srf,Dusp7,Dusp3,Rps6ka5,Ppp2r1b,Chd4,Mapk1,Mapk14,Mapk3,Atf1,Creb1,Egr2
R-MMU-5617833	Cilium Assembly	194	57.73%	-0.129304	-1.19227	0.206266	0.606117	Ift52,Kif17,Kif3a,Kif3c,Rab8a,Exoc2,Haus6,Cdk5rap2,Ift27,Dynlrb1,Septin2,Nek2,Sclt1,Nde1,Dynlt2a3,Haus3,Ift22,Odf2,Pafah1b1,Ift172,Pcnt,Pde6d,Prkaca,Pkd2,Plk1,Rab11fip3,Dynll2,Ppp2r1a,Prkar2b,Ssna1,Ccp110,Mark4,B9d2,Exoc8,Mks1,Exoc4,Dctn2,Sstr3,Exoc7,Cnga4,Fbf1,Exoc1,Dctn3,Plk4,Rab11a,Nphp1,Cep135,Actr1a,Tcp1,Cep192,Tubg1,Cngb1,Tuba1a,Tuba1b,Tuba3b,Tubb3,Tubb5,Csnk1d,Haus4,Cenpj,Ywhae,Ywhag,Haus5…
R-MMU-422356	Regulation of insulin secretion	59	49.15%	-0.208545	-1.1973	0.23282	0.63373	Itpr1,Itpr2,Itpr3,Gng11,Marcks,Prkaca,Prkacb,Abcc8,Kcns3,Rapgef3,Kcng2,Rap1a,Cacna1a,Cacna1c,Cacna1d,Cd36,Gna11,Gna15,Gnai2,Gnaq,Gnas,Gnb1,Gnb2,Gng2,Gng3,Gng4,Gng5,Gng8,Gngt2
R-MMU-8948216	Collagen chain trimerization	40	40.00%	-0.268808	-1.20956	0.222781	0.624299	Col5a3,Col20a1,Col26a1,Col12a1,Col13a1,Col3a1,Col4a1,Col4a2,Col4a3,Col5a1,Col5a2,Col6a1,Col6a2,Col1a1,Col1a2,Col27a1
R-MMU-913709	O-linked glycosylation of mucins	52	50.00%	-0.220063	-1.21401	0.220638	0.622836	Muc13,Muc1,Galnt11,Galntl5,B3gnt8,St6gal1,St3gal3,St3gal1,St3gal4,St3gal2,St6galnac2,St6galnac4,Galnt18,B3gnt2,B4galt5,Muc5b,Galnt2,Galnt7,B3gnt6,Galnt16,Galnt6,C1galt1,Galnt1,Galnt3,Gcnt1,B3gnt9
R-MMU-8953854	Metabolism of RNA	546	78.75%	-0.0968142	-1.21655	0.0893761	0.390514	Polr2h,Smg5,Khsrp,Rpsa,Utp3,Hnrnpf,Rps2,Sf3b6,Psmb9,Psmb8,Snupn,Cwc15,Lsm7,Ppih,Sarnp,Sf3b5,Bud23,Nip7,Rpl3l,Clp1,Thoc7,Pno1,Magoh,Mapkapk2,Tbl3,Exosc3,Lsm5,Psmd6,Polr2e,Exosc7,Gtf2h5,Rps23,Rps21,Rpl15,Rpl36al,Rpl35,Polr2l,Chtop,Snrnp40,Psmd7,Ctnnbl1,Ccnh,Rae1,Rbm22,Tut7,Crnkl1,Riok3,Polr2k,Psmd12,Psmd5,Rpl11,Cstf2t,Upf3a,Psmc6,Rps10,Rbm5,Rpl14,Ncl,Psmd9,Lsm4,Zmat5,Rplp2,Nupl2,Utp11,Lsm1,Rnpc3,Ge…
R-MMU-72163	mRNA Splicing - Major Pathway	172	80.23%	-0.124253	-1.21669	0.167352	0.53916	Polr2h,Hnrnpf,Sf3b6,Cwc15,Lsm7,Ppih,Sf3b5,Clp1,Magoh,Lsm5,Polr2e,Polr2l,Snrnp40,Ctnnbl1,Rbm22,Crnkl1,Polr2k,Cstf2t,Rbm5,Lsm4,Srrt,Snrpd3,Cstf1,Ppil4,Sf3a1,Cwc25,Pcbp2,Lsm3,Polr2g,Papola,Puf60,Srsf6,Ncbp2,Cpsf2,Srrm1,Bcas2,Sympk,Hnrnpu,Nudt21,Gcfc2,Syf2,Dnajc8,Ppil1,Prpf6,Rnps1,Snrpa1,Prpf31,Hnrnpul1,Polr2a,Polr2c,Sf3b3,Dhx16,U2af1l4,Polr2d,Sart1,Srsf2,Srsf3,Srsf5,Tra2b,Hnrnpa2b1,Eftud2,Snrpc,Snrn…
R-MMU-199991	Membrane Trafficking	533	69.42%	-0.0996271	-1.21945	0.100424	0.420601	Itsn1,Trappc1,Ankrd27,Dennd4b,Kif11,Kif12,Kif13b,Kif16b,Kif1b,Kif1c,Kif2a,Kif21b,Kif3a,Kif3c,Kif5b,Cog1,Ldlr,0610009B22Rik,Tmed3,Usp6nl,Necap2,Trappc2,Arfgap3,M6pr,Arcn1,Chmp4c,Sar1b,Rab8a,Sys1,Golga2,Tbc1d15,Gapvd1,Actr2,Lman2,Plin3,Kdelr2,Sec24b,Vps28,Napb,Dennd1b,Ubap1,Nedd8,Copb2,Tbc1d20,Preb,Cltc,Nsf,Lman2l,Map1lc3b,Snap29,Ap4b1,Tmed9,Necap1,Bloc1s6,Pafah1b1,Pafah1b2,Pafah1b3,Hip1,Dctn4,Stx1…
R-MMU-72172	mRNA Splicing	178	80.34%	-0.12338	-1.21983	0.165489	0.53916	Polr2h,Hnrnpf,Sf3b6,Cwc15,Lsm7,Ppih,Sf3b5,Clp1,Magoh,Lsm5,Polr2e,Polr2l,Snrnp40,Ctnnbl1,Rbm22,Crnkl1,Polr2k,Cstf2t,Rbm5,Lsm4,Zmat5,Rnpc3,Srrt,Snrpd3,Cstf1,Ppil4,Sf3a1,Cwc25,Pcbp2,Lsm3,Polr2g,Snrnp48,Papola,Puf60,Srsf6,Ncbp2,Cpsf2,Srrm1,Bcas2,Sympk,Hnrnpu,Nudt21,Gcfc2,Syf2,Dnajc8,Ppil1,Prpf6,Rnps1,Snrpa1,Prpf31,Hnrnpul1,Polr2a,Polr2c,Sf3b3,Dhx16,U2af1l4,Polr2d,Sart1,Srsf2,Srsf3,Srsf5,Tra2b,Hnrnpa2…
R-MMU-1280218	Adaptive Immune System	646	67.65%	-0.0970615	-1.22263	0.0902778	0.390514	Itch,Itga4,Itgav,Itgb1,Itgb2,Itgb5,Itgb7,Itpr1,Itpr2,Itpr3,Ctso,Kif11,Kif2a,Kif3a,Kif3c,Kif5b,Klrd1,Kras,Fbxl21,Lag3,Lat,Lck,Ifi30,Lcp2,Fcgr4,Cd207,Psmb9,Psmb8,Rnf182,Ube2d3,Ifitm3,Anapc11,Lyn,Smurf2,Anapc1,Anapc2,Mgrn1,Sar1b,Psmd6,Cdc26,Cul7,Ube2v1,Psmd7,Mrc1,Mrc2,Rnf220,Ube2w,Sec24b,Psmd12,Psmd5,Siglece,Hecw2,Trem2,Fbxo44,Psmc6,Pik3ap1,Ncf1,Ncf2,Nck1,Herc6,Fbxo17,Fbxo6,Psmd9,Nedd4,Nfatc2,Fbxl3,…
R-MMU-913531	Interferon Signaling	63	69.84%	-0.178927	-1.22577	0.204124	0.606117	Irf9,Jak2,Ddx58,Ifna13,Eif4e3,Eif4g3,Nedd4,Prkcd,Plcg1,Ppm1b,Eif2ak2,Ptpn1,Ptpn11,Ptpn2,Trim25,Irf3,Tyk2,Ube2e1,Sumo1,Pias1,Arih1,Rnasel,Abce1,Ube2l6,Flnb,Camk2d,Mapk3,Eif4e2,Eif4a3,Eif4g1,Camk2g,Socs3,Eif4a1,Eif4a2,Eif4e,Eif4g2,Ptpn6,Pde12,Isg15,Ifna4,Ifnar2,Ifnb1,Ifngr1,Ifngr2
R-MMU-5653656	Vesicle-mediated transport	566	68.73%	-0.0994163	-1.22938	0.0892587	0.390514	Itsn1,Trappc1,Ankrd27,Dennd4b,Kif11,Kif12,Kif13b,Kif16b,Kif1b,Kif1c,Kif2a,Kif21b,Kif3a,Kif3c,Kif5b,Cog1,Ldlr,0610009B22Rik,Tmed3,Lrp1,Usp6nl,Necap2,Trappc2,Arfgap3,M6pr,Marco,Masp1,Arcn1,Chmp4c,Sar1b,Rab8a,Sys1,Golga2,Tbc1d15,Gapvd1,Actr2,Lman2,Plin3,Kdelr2,Sec24b,Vps28,Napb,Dennd1b,Ubap1,Nedd8,Copb2,Tbc1d20,Preb,Cltc,Nsf,Lman2l,Map1lc3b,Snap29,Ap4b1,Tmed9,Necap1,Bloc1s6,Pafah1b1,Pafah1b2,Pafah1b…
R-MMU-429947	Deadenylation of mRNA	25	64.00%	-0.2733	-1.22977	0.207426	0.606117	Tut7,Pabpc1,Cnot6l,Cnot3,Cnot8,Cnot11,Cnot4,Paip1,Cnot6,Parn,Eif4b,Eif4a3,Eif4g1,Eif4a1,Eif4a2,Eif4e
R-MMU-5213460	RIPK1-mediated regulated necrosis	27	77.78%	-0.243679	-1.23311	0.208566	0.606117	Peli1,Pdcd6ip,Ripk1,Sdcbp,Tnfrsf10b,Traf2,Uba52,Ubb,Stub1,Ripk3,Mlkl,Ogt,Birc3,Casp8,Cdc37,Rps27a,Fadd,Fas,Flot1,Flot2,Hsp90aa1
R-MMU-5675482	Regulation of necroptotic cell death	27	77.78%	-0.243679	-1.23311	0.208566	0.606117	Peli1,Pdcd6ip,Ripk1,Sdcbp,Tnfrsf10b,Traf2,Uba52,Ubb,Stub1,Ripk3,Mlkl,Ogt,Birc3,Casp8,Cdc37,Rps27a,Fadd,Fas,Flot1,Flot2,Hsp90aa1
R-MMU-432040	Vasopressin regulates renal water homeostasis via Aquaporins	29	68.97%	-0.249139	-1.23527	0.204388	0.606117	Gng11,Prkaca,Prkacb,Prkar1a,Prkar1b,Prkar2b,Rab11a,Aqp1,Aqp2,Aqp3,Aqp4,Gnas,Gnb1,Gnb2,Gng2,Gng3,Gng4,Gng5,Gng8,Gngt2
R-MMU-388841	Costimulation by the CD28 family	57	68.42%	-0.188423	-1.23822	0.194964	0.586167	Lck,Lyn,Pdpk1,Pik3r1,Pik3r2,Pik3r3,Ppp2r1a,Ppp2ca,Ppp2cb,Ptpn11,Rac1,Src,Vav1,Akt3,Mlst8,Mtor,Ppp2r1b,Map3k8,Ppp2r5c,Ppp2r5e,Pak2,Cd274,Btla,Akt1,Akt2,Ctla4,Cd3e,Cd3g,Cd247,Cd86,Cdc42,Ppp2r5b,Csk,Ppp2r5a,Fyn,Mapkap1,Grb2,Ptpn6,Trib3
R-MMU-1483191	Synthesis of PC	24	75.00%	-0.264554	-1.24468	0.198502	0.593838	Stard7,Cept1,Slc44a1,Pemt,Slc44a2,Slc44a4,Stard10,Phospho1,Abhd3,Mfsd2a,Chkb,Chka,Csnk2a1,Csnk2a2,Csnk2b,Pcyt1a,Lpcat1,Chpt1
R-MMU-418346	Platelet homeostasis	70	60.00%	-0.186412	-1.25358	0.181091	0.555763	Itpr1,Itpr2,Itpr3,Gng11,Irag1,Nos3,P2rx1,P2rx7,Pde1a,Pecam1,Pla2g4a,Atp2b1,Ppp2r1a,Ppp2ca,Ppp2cb,Ptpn11,Slc8a1,Atp2b4,Ppp2r1b,Mapk14,Ppp2r5c,Ppp2r5e,Pde2a,Sri,P2rx5,Calm1,Calm2,Calm3,Pde5a,Ppp2r5b,Ppp2r5a,Fgr,Gnas,Gnb1,Gnb2,Gng2,Gng3,Gng4,Gng5,Gng8,Gngt2,Ptpn6
R-MMU-5620912	Anchoring of the basal body to the plasma membrane	95	69.47%	-0.158714	-1.25703	0.163299	0.53916	Rab8a,Haus6,Cdk5rap2,Septin2,Nek2,Sclt1,Nde1,Haus3,Odf2,Pafah1b1,Pcnt,Prkaca,Plk1,Ppp2r1a,Prkar2b,Ssna1,Ccp110,Mark4,B9d2,Mks1,Dctn2,Fbf1,Dctn3,Plk4,Rab11a,Nphp1,Cep135,Actr1a,Cep192,Tubg1,Tuba1a,Tubb5,Csnk1d,Haus4,Cenpj,Ywhae,Ywhag,Haus5,Cep89,Dynll1,Ofd1,Haus7,Cep97,Cep57,Iqcb1,Cetn2,Ckap5,Haus8,Csnk1e,Clasp1,Sdccag8,Cep63,Cep78,Ninl,Cep76,Haus1,Dctn1,Sfi1,Dync1h1,Dync1i2,Mapre1,Nphp4,Tubb4b,Hs…
R-MMU-418592	ADP signalling through P2Y purinoceptor 1	23	65.22%	-0.287703	-1.25812	0.184705	0.564419	Gng11,Pla2g4a,Src,Mapk14,Gna11,Gna15,Gnaq,Gnb1,Gnb2,Gng2,Gng3,Gng4,Gng5,Gng8,Gngt2
R-MMU-1295596	Spry regulation of FGF signaling	15	100.00%	-0.290342	-1.26966	0.177802	0.554872	Mknk1,Ppp2r1a,Ppp2ca,Ppp2cb,Ptpn11,Src,Uba52,Ubb,Spry2,Mapk1,Mapk3,Braf,Cbl,Rps27a,Grb2
R-MMU-5173105	O-linked glycosylation	93	53.76%	-0.177718	-1.28131	0.154753	0.524687	Adamtsl4,Large1,Adamts13,Muc13,Adamtsl5,Muc1,Galnt11,Cfp,Galntl5,Spon2,Pomgnt2,Thsd7a,Pomgnt1,B3gnt8,Adamts2,Adamts17,Sema5b,St6gal1,St3gal3,St3gal1,St3gal4,St3gal2,St6galnac2,St6galnac4,Galnt18,Spon1,B3gnt2,B3glct,Adamts15,B4galt5,Muc5b,Pomk,Galnt2,Galnt7,Adamts7,Adamts6,Adamts12,B3gnt6,Galnt16,B4gat1,Galnt6,Adamts1,Adamts10,C1galt1,Dag1,Galnt1,Galnt3,Gcnt1,B3gnt9,B3galnt2
R-MMU-9663891	Selective autophagy	63	63.49%	-0.194154	-1.28456	0.154424	0.524687	Tomm6,Tomm7,Ube2v1,Map1lc3a,Nbr1,Prkn,Map1lc3b,Atg12,Sqstm1,Pcnt,Tomm20,Dynll2,Pex5,Tomm5,Pink1,Tomm40,Src,Dync1li2,Tuba1a,Tuba1b,Tuba3b,Tubb3,Uba52,Ubb,Vdac1,Vim,Dync1li1,Fundc1,Mfn2,Pgam5,Dynll1,Park7,Rps27a,Csnk2a1,Csnk2a2,Csnk2b,Dync1h1,Dync1i1,Dync1i2,Tubb4b
R-MMU-3769402	Deactivation of the beta-catenin transactivating complex	29	55.17%	-0.285785	-1.28595	0.174484	0.5497	Lef1,Chd8,Sox13,Sox4,Tcf7l2,Xpo1,Uba52,Ubb,Ywhaz,Hdac1,Cby1,Akt1,Akt2,Ctnnb1,Rps27a,Ctbp1
R-MMU-3000178	ECM proteoglycans	44	61.36%	-0.230609	-1.28613	0.165082	0.53916	Itga2b,Itgav,Itgax,Itgb1,Itgb3,Itgb5,Itgb6,Matn1,Matn3,Matn4,Sparc,Col5a3,Acan,App,Itga8,Bgn,Col3a1,Col5a1,Col5a2,Col6a1,Col6a2,Col1a1,Col1a2,Dag1,Dcn,Fn1,Hspg2
R-MMU-382551	Transport of small molecules	652	62.27%	-0.103069	-1.28696	0.0491284	0.297912	Slc39a14,Cygb,Slc36a2,Atp1a2,Lcat,Lcn2,Asph,Ldlr,Lipa,Psmb9,Psmb8,Gng11,Lpl,Atp6v1f,Atp6v1g1,Atp6v1c1,Sar1b,Abcc1,Slc3a2,Psmd6,Mip,Slc5a2,Stoml2,Psmd7,Slc18a2,Slc24a1,Nipal4,Cyb5rl,Erlec1,Mcub,Pmpca,Mttp,Psmd12,Psmd5,Ctns,Psmc6,Psmd9,Angptl8,Nedd8,Atp11a,Eif2s2,Npc1,Cltc,Slc7a8,Slc11a1,Slc11a2,Slc39a2,Slc47a1,Slc25a26,P4hb,Slc43a2,Slc44a1,Furin,Lrrc8d,Slc38a2,Slc15a4,Derl1,Abcb4,Phb,Slc36a1,Prkac…
R-MMU-2172127	DAP12 interactions	62	53.23%	-0.211421	-1.29176	0.16099	0.535629	Klrd1,Kras,Lat,Lck,Lcp2,Trem2,Pik3r1,Pik3r2,Plcg1,Sirpa,Rac1,Shc1,Sos1,Cd300e,Cd300lb,Syk,Gm5150,Plcg2,Tyrobp,Clec5a,Pik3cb,Klrk1,B2m,Btk,H2-Q6,Gm8909,Gm11127,Fyn,Gm9733,Grb2,H2-K1,H2-Q1,H2-T23
R-MMU-9674555	Signaling by CSF3 (G-CSF)	23	82.61%	-0.269046	-1.30335	0.159942	0.534643	Jak2,Kras,Ube2d3,Lyn,Elob,Ptpn11,Rnf7,Shc1,Syk,Tyk2,Uba52,Ubb,Ube2d2a,Cul5,Socs3,Rps27a,Csf3,Grb2,Hck
R-MMU-163685	Integration of energy metabolism	77	55.84%	-0.192393	-1.30573	0.141267	0.510409	Itpr1,Itpr2,Itpr3,Gng11,Marcks,Prkaca,Prkacb,Prkar1a,Prkar1b,Prkar2b,Adipor2,Abcc8,Taldo1,Mlx,Tkt,Agpat1,Adipor1,Kcns3,Acaca,Prkaa2,Prkab2,Prkag2,Rapgef3,Kcng2,Rap1a,Cacna1a,Cacna1c,Cacna1d,Cd36,Fasn,Gna11,Gna15,Gnai2,Gnaq,Gnas,Gnb1,Gnb2,Gng2,Gng3,Gng4,Gng5,Gng8,Gngt2
R-MMU-8875878	MET promotes cell motility	37	72.97%	-0.235119	-1.31128	0.14924	0.521123	Itga3,Itgb1,Lama2,Lama4,Lama5,Lamb1,Lamb2,Lamb3,Rap1b,Rac1,Src,Col5a3,Rapgef1,Rap1a,Col3a1,Col5a1,Col5a2,Col1a1,Col1a2,Crk,Crkl,Col27a1,Ptk2,Fn1,Gab1,Grb2,Hgf
R-MMU-2022090	Assembly of collagen fibrils and other multimeric structures	56	51.79%	-0.229466	-1.31742	0.14194	0.510409	Itga6,Lamb3,Lox,Loxl1,Mmp13,Mmp3,Mmp9,Pcolce,Plec,Col5a3,Bmp1,Cd151,Col12a1,Col3a1,Col4a1,Col4a2,Col4a3,Col5a1,Col5a2,Col6a1,Col6a2,Col1a1,Col1a2,Ctsb,Ctsl,Ctss,Col27a1,Dst,Mmp20
R-MMU-75105	Fatty acyl-CoA biosynthesis	32	65.63%	-0.261493	-1.32326	0.149311	0.521123	Ppt1,Elovl5,Scd2,Elovl1,Elovl2,Hacd2,Ppt2,Acly,Hsd17b12,Acsl5,Tecr,Hacd3,Morc2a,Elovl7,Acaca,Elovl3,Slc25a1,Acsl1,Fasn,Hacd1,H2-Ke6
R-MMU-1630316	Glycosaminoglycan metabolism	118	55.93%	-0.167634	-1.32768	0.118351	0.459391	Ndst2,Hs6st1,Galns,Ogn,Prelp,Chpf2,Hgsnat,St3gal3,St3gal1,St3gal4,St3gal2,Slc9a1,Chst3,B4galt2,Xylt1,B3gnt2,Sdc3,Sdc4,Slc35d2,Csgalnact1,Chst2,B4galt7,Hs3st3b1,Chst9,Hs3st4,Cspg4,Chst14,B4galt5,B3gat3,B4galt4,Chp1,Chst5,Chsy1,B4galt3,Chpf,Glb1l,Chst12,Gns,Slc35b3,B4gat1,Sgsh,Abcc5,Naglu,Acan,Gusb,Chst15,Glb1,Bgn,Cd44,Dcn,Ext1,Ext2,B4galt1,Gpc1,Gpc3,Gpc4,Has2,Has3,Hexa,Hexb,Sdc2,Hspg2,Ndst1,Hyal1,…
R-MMU-157858	Gap junction trafficking and regulation	42	57.14%	-0.24878	-1.33659	0.141216	0.510409	Cltc,Src,Tjp1,Tuba1a,Tuba1b,Tuba3b,Tubb3,Cltb,Actb,Actg1,Ap2m1,Dab2,Dnm1,Dnm2,Gja1,Gja3,Gja4,Gja5,Gja8,Gjd2,Gjb1,Gjb3,Tubb4b,Gjb6
R-MMU-389357	CD28 dependent PI3K/Akt signaling	22	68.18%	-0.307168	-1.34324	0.135008	0.498062	Lck,Pdpk1,Pik3r1,Pik3r2,Pik3r3,Akt3,Mlst8,Mtor,Map3k8,Akt1,Akt2,Cd86,Fyn,Mapkap1,Trib3
R-MMU-3371497	HSP90 chaperone cycle for steroid hormone receptors (SHR) in the presence of ligand	50	66.00%	-0.220122	-1.34493	0.128535	0.479145	Dctn4,Dynll2,Dctn2,Dctn3,Actr1a,Dync1li2,Tuba1a,Tuba1b,Tuba3b,Tubb3,Dctn6,Dync1li1,Ptges3,Actr10,Dnaja2,Dynll1,Dnaja4,Dctn5,Capza2,Capzb,Dctn1,Dync1h1,Dync1i1,Dync1i2,Hspa1a,Fkbp4,Fkbp5,Tubb4b,Hspa8,Dnaja1,Hsp90ab1,Hsp90aa1,Dnajb1
R-MMU-397014	Muscle contraction	166	46.99%	-0.161449	-1.34538	0.108531	0.436575	Itgb5,Itpr1,Itpr2,Itpr3,Kcnh2,Kcnj12,Kcnk1,Kcnk2,Kcnk4,Ahcyl1,Atp1a2,Kcne2,Asph,Myl9,Npr2,Nppa,Myl6,Myl2,Tmod3,Npr1,Prkaca,Myl12b,Atp2b1,Pxn,Kcnk6,Myl6b,Atp1a3,Ryr1,Scn10a,Scn1a,Scn5a,Scn7a,Scn8a,Slc8a1,Corin,Atp2b4,Tln1,Tnnc1,Tnni2,Tnnt1,Tpm1,Scn3b,Vim,Scn4b,Fxyd1,Kcnip3,Trim72,Kcne3,Fxyd7,Rangrf,Camk2d,Tpm3,Kcnk9,Pak2,Sri,Itga1,Acta1,Acta2,Atp1a1,Atp1b1,Atp1b2,Atp1b3,Cacna1c,Cacnb1,Calm1,Calm2,…
R-MMU-2424491	DAP12 signaling	53	50.94%	-0.242647	-1.35326	0.120722	0.462619	Klrd1,Kras,Lat,Lck,Lcp2,Trem2,Pik3r1,Pik3r2,Plcg1,Rac1,Shc1,Sos1,Syk,Plcg2,Tyrobp,Pik3cb,Klrk1,B2m,Btk,H2-Q6,Gm8909,Gm11127,Fyn,Grb2,H2-K1,H2-Q1,H2-T23
R-MMU-9648002	RAS processing	26	69.23%	-0.288436	-1.35704	0.125612	0.470715	Kras,Pde6d,Prkcq,Lypla1,Abhd17a,Rce1,Abhd17c,Uba52,Ubb,Arl2,Golga7,Bcl2l1,Calm1,Calm2,Calm3,Rps27a,Abhd17b,Fnta
R-MMU-5694530	Cargo concentration in the ER	32	71.88%	-0.259038	-1.36552	0.125263	0.470715	Sar1b,Lman2,Sec24b,Preb,Lman2l,Tmed10,Sec22b,Sec23a,Sec24d,Lman1,Sec24c,Cd59b,Tmed2,Stx5a,Gosr2,Cnih3,Mia3,Sec24a,Cnih1,Cnih2,Ctsc,Mcfd2,Ctsz
R-MMU-512988	Interleukin-3, Interleukin-5 and GM-CSF signaling	40	80.00%	-0.228304	-1.36795	0.111685	0.44147	Jak2,Jak3,Lyn,Pik3cd,Pik3r1,Pik3r2,Pik3r3,Prkaca,Ptpn11,Shc1,Sos1,Stat5a,Stat5b,Syk,Uba52,Ubb,Vav1,Ywhaz,Pik3cb,Rapgef1,Cbl,Rps27a,Crk,Crkl,Csf2ra,Csf2rb2,Fyn,Grb2,Hck,Ptpn6,Il2rg,Inpp5d
R-MMU-1236975	Antigen processing-Cross presentation	93	76.34%	-0.168511	-1.36873	0.0931122	0.3977	Itgav,Itgb5,Cd207,Psmb9,Psmb8,Psmd6,Psmd7,Mrc1,Mrc2,Psmd12,Psmd5,Psmc6,Ncf1,Ncf2,Psmd9,Psma2,Psma3,Psmb1,Psmb10,Psmb4,Psmb5,Psmb6,Psmb7,Psmc1,Psmc2,Psmc3,Psmc5,Psmd4,Psme1,Psme2,Psme3,Psmd11,Sec22b,Psmd10,Snap23,Stx4a,Psmd1,Tap1,Tap2,Tapbp,Psme4,Psmd2,Psmd3,Vamp8,Psmc4,Psmd13,Psma8,Psmd8,Psmb11,Psmd14,Psma1,Psma4,Psma5,Psma6,Psma7,Psmb2,Psmb3,B2m,H2-Q6,Calr,Cd36,Gm8909,Cyba,Cybb,Gm11127,Fcgr1,Pdi…
R-MMU-201451	Signaling by BMP	26	73.08%	-0.283046	-1.37117	0.121902	0.46414	Ube2d3,Smad1,Smad4,Smad5,Smad6,Smad7,Smurf2,Zfyve16,Grem2,Smurf1,Acvr2a,Acvr2b,Acvrl1,Bmp2,Bmpr1a,Bmpr1b,Bmpr2,Amhr2,Fstl1
R-MMU-376176	Signaling by ROBO receptors	18	83.33%	-0.313977	-1.37302	0.118719	0.459391	Pfn1,Robo1,Cxcl12,Slit3,Uba52,Ubb,Vasp,Abl1,Rhoa,Rps27a,Cxcr4,Dag1,Enah,Evl,Gpc1
R-MMU-1227986	Signaling by ERBB2	42	80.95%	-0.224114	-1.37822	0.108081	0.436575	Kras,Matk,Rnf41,Usp8,Pik3r1,Prkcd,Prkce,Ptpn12,Ptpn18,Shc1,Ptk6,Sos1,Src,Uba52,Ubb,Stub1,Akt3,Erbin,Cul5,Memo1,Akt1,Akt2,Rhoa,Cdc37,Rps27a,Diaph1,Egf,Erbb3,Ereg,Fyn,Gab1,Grb2,Hbegf,Hsp90aa1
R-MMU-1169410	Antiviral mechanism by IFN-stimulated genes	31	80.65%	-0.252763	-1.38108	0.111954	0.44147	Ddx58,Eif4e3,Eif4g3,Nedd4,Plcg1,Ppm1b,Eif2ak2,Trim25,Irf3,Ube2e1,Arih1,Rnasel,Abce1,Ube2l6,Flnb,Mapk3,Eif4e2,Eif4a3,Eif4g1,Eif4a1,Eif4a2,Eif4e,Eif4g2,Pde12,Isg15
R-MMU-2565942	Regulation of PLK1 Activity at G2/M Transition	83	77.11%	-0.177984	-1.38925	0.084571	0.385991	Rab8a,Haus6,Cdk5rap2,Ppp1r12a,Nek2,Nde1,Haus3,Odf2,Pafah1b1,Pcnt,Prkaca,Plk1,Ppp2r1a,Ppp1cb,Prkar2b,Ssna1,Ccp110,Dctn2,Dctn3,Plk4,Cep135,Actr1a,Skp1,Cep192,Fbxw11,Tubg1,Tuba1a,Tubb5,Uba52,Ubb,Csnk1d,Haus4,Cenpj,Optn,Ywhae,Ywhag,Haus5,Ccnb1,Dynll1,Ofd1,Haus7,Cep57,Cetn2,Ckap5,Haus8,Csnk1e,Clasp1,Sdccag8,Cep63,Cep78,Bora,Ccnb2,Ninl,Cep76,Haus1,Rps27a,Dctn1,Sfi1,Dync1h1,Dync1i2,Mapre1,Tubb4b,Hsp90aa…
R-MMU-5663220	RHO GTPases Activate Formins	131	71.76%	-0.15795	-1.39758	0.0758718	0.363321	Kif2a,Ska2,Cenpp,Cenpm,Ndel1,Ndc80,Nde1,Nudc,Pafah1b1,Pfn1,Plk1,Zwilch,Dynll2,Ppp2r1a,Ppp1cc,Ppp2ca,Ppp2cb,Rac1,Ranbp2,Rangap1,Sgo2a,Cdca8,Cenpo,Zwint,B9d2,Taok1,Nup37,Nup43,Cenps,Src,Srf,Aurkb,Diaph2,Nup107,Xpo1,Dync1li2,Nup133,Tuba1a,Tuba1b,Tuba3b,Tubb3,Fmnl2,Dync1li1,Cenpu,Seh1l,Cenpn,Sgo1,Diaph3,Dynll1,Nup98,Kif2b,Rps27,Ppp2r1b,Fmnl1,Scai,Cenpt,Cdc20,Nup160,Ckap5,Cenph,Ppp2r5c,Ppp2r5e,Zw10,Rc…
R-MMU-211976	Endogenous sterols	27	70.37%	-0.288722	-1.39867	0.107493	0.436575	Ncoa1,Ncoa2,Pomc,Fdx2,Ptgis,Rxra,Cyp27a1,Ahr,Cyp11b1,Arnt,Cyp11a1,Cyp1b1,Cyp21a1,Cyp46a1,Cyp51,Cyp7b1,Cyp8b1,Fdx1,Fdxr
R-MMU-5683057	MAPK family signaling cascades	288	68.40%	-0.130759	-1.39946	0.0437736	0.283307	Itga2b,Rasa2,Spred1,Itgb3,Jak2,Jak3,Kras,Ksr1,Cdc14a,Lat,Psmb9,Psmb8,Mapkapk5,Mark3,Psmd6,Kitl,Psmd7,Fgg,Psmd12,Psmd5,Lamtor2,Psmc6,Psmd9,Mapk6,Nf1,Dusp8,Dusp6,Pde6d,Pdgfa,Pdgfra,Pea15a,Etv4,Phb,Pik3r1,Pik3r2,Prkaca,Prkacb,Prkcq,Lypla1,Rap1b,Ppp2r1a,Ppp1cb,Ppp1cc,Ppp2ca,Ppp2cb,Ppp5c,Psma2,Psma3,Psmb1,Psmb10,Psmb4,Psmb5,Psmb6,Psmb7,Psmc1,Psmc2,Psmc3,Psmc5,Psmd4,Psme1,Psme2,Psme3,Ptpn11,Dusp1,Ptpra…
R-MMU-9013149	RAC1 GTPase cycle	166	69.88%	-0.150364	-1.4	0.0588235	0.329782	Itgb1,Jag1,Lbr,Ktn1,Arhgef15,Arhgef11,Plekhg6,Arhgef39,Lamtor1,Arhgap29,Pak6,Plekhg3,Abi2,Ncf1,Ncf2,Nckap1,Mcam,Pik3r1,Pik3r2,Pik3r3,Pld2,Arhgap25,Fgd5,Rab7,Rac1,Dock1,Brk1,Rasgrf2,Plekhg2,Dock5,Ralbp1,Arhgap9,Arhgef25,Garre1,Arhgef18,Arhgap44,Lemd3,Git1,Sh3bp1,Cyfip1,Arhgap27,Arap1,Snap23,Sos1,Iqgap2,Kalrn,Swap70,Ngef,Arhgap17,Arhgef7,Pak4,Arhgef5,Arhgap45,Depdc1b,Tfrc,Arhgap26,Vav1,Fermt2,Arhga…
R-MMU-975576	N-glycan antennae elongation in the medial/trans-Golgi	23	78.26%	-0.297908	-1.40161	0.104581	0.428249	Chst10,Man2a1,Chst8,St6gal1,St3gal4,St8sia2,St8sia3,B4galt2,Mgat2,Mgat4b,Fuca1,Mgat4a,B4galt5,B4galt4,B4galt3,Man2a2,Mgat5,B4galt1
R-MMU-9013148	CDC42 GTPase cycle	134	70.15%	-0.160385	-1.41912	0.0645617	0.343044	Itsn1,Lbr,Ktn1,Arhgef15,Arhgef11,Arfgap3,Lamtor1,Golga2,Arhgap29,Pak6,Plekhg3,Pik3r1,Pik3r2,Steap3,Rab7,Rasgrf2,Plekhg2,Ralbp1,Arhgap9,Arhgef25,Arhgap44,Git1,Arhgap27,Arap1,Snap23,Iqgap2,Arhgap40,Ngef,Cdc42bpb,Arhgap17,Arhgef7,Pak4,Arhgef5,Arhgap45,Depdc1b,Tfrc,Arhgap26,Fmnl2,Arhgap42,Cdc42ep1,Dnmbp,Cdc42se2,Ykt6,Diaph3,Def6,Scrib,Arhgef9,Cdc42ep4,Stard8,Wasl,Arhgef6,Dock6,Fmnl1,Arap3,Arhgap22,Ba…
R-MMU-109704	PI3K Cascade	41	36.59%	-0.32484	-1.42052	0.0977361	0.414215	Pdpk1,Pik3r1,Pik3r2,Ptpn11,Pik3cb,Akt2,Pik3c3,Fgf2,Fgf7,Fgf9,Fgfr2,Flt3l,Gab1,Grb2,Trib3
R-MMU-6791226	Major pathway of rRNA processing in the nucleolus and cytosol	171	77.19%	-0.147328	-1.4223	0.044963	0.283307	Rpsa,Utp3,Rps2,Bud23,Nip7,Rpl3l,Pno1,Tbl3,Exosc3,Exosc7,Rps23,Rps21,Rpl15,Rpl36al,Rpl35,Riok3,Rpl11,Rps10,Rpl14,Ncl,Rplp2,Utp11,Eri1,Rpl37,Rps20,Nob1,Rpl38,Rpp21,Pdcd11,Ddx47,Noc4l,Rpl4,Rps27l,Mphosph10,Rpl22l1,Rps13,Rpl24,Rpl34,Mphosph6,Nol11,Rpl18,Rpl19,Rpl22,Krr1,Rpl26,Rpl27,Rpl28,Rpl29,Rpl37a,Rpl36a,Rpl6,Rpl7,Rpl9,Rps14,Rps15,Rps16,Rps17,Rps18,Rps19,Rps24,Rps29,Rps3a1,Rps4x,Rps5,Rps6,Rps7,Rps…
R-MMU-72312	rRNA processing	171	77.19%	-0.147328	-1.4223	0.044963	0.283307	Rpsa,Utp3,Rps2,Bud23,Nip7,Rpl3l,Pno1,Tbl3,Exosc3,Exosc7,Rps23,Rps21,Rpl15,Rpl36al,Rpl35,Riok3,Rpl11,Rps10,Rpl14,Ncl,Rplp2,Utp11,Eri1,Rpl37,Rps20,Nob1,Rpl38,Rpp21,Pdcd11,Ddx47,Noc4l,Rpl4,Rps27l,Mphosph10,Rpl22l1,Rps13,Rpl24,Rpl34,Mphosph6,Nol11,Rpl18,Rpl19,Rpl22,Krr1,Rpl26,Rpl27,Rpl28,Rpl29,Rpl37a,Rpl36a,Rpl6,Rpl7,Rpl9,Rps14,Rps15,Rps16,Rps17,Rps18,Rps19,Rps24,Rps29,Rps3a1,Rps4x,Rps5,Rps6,Rps7,Rps…
R-MMU-8868773	rRNA processing in the nucleus and cytosol	171	77.19%	-0.147328	-1.4223	0.044963	0.283307	Rpsa,Utp3,Rps2,Bud23,Nip7,Rpl3l,Pno1,Tbl3,Exosc3,Exosc7,Rps23,Rps21,Rpl15,Rpl36al,Rpl35,Riok3,Rpl11,Rps10,Rpl14,Ncl,Rplp2,Utp11,Eri1,Rpl37,Rps20,Nob1,Rpl38,Rpp21,Pdcd11,Ddx47,Noc4l,Rpl4,Rps27l,Mphosph10,Rpl22l1,Rps13,Rpl24,Rpl34,Mphosph6,Nol11,Rpl18,Rpl19,Rpl22,Krr1,Rpl26,Rpl27,Rpl28,Rpl29,Rpl37a,Rpl36a,Rpl6,Rpl7,Rpl9,Rps14,Rps15,Rps16,Rps17,Rps18,Rps19,Rps24,Rps29,Rps3a1,Rps4x,Rps5,Rps6,Rps7,Rps…
R-MMU-380270	Recruitment of mitotic centrosome proteins and complexes	77	72.73%	-0.190619	-1.43052	0.0689121	0.355822	Haus6,Cdk5rap2,Nek2,Nde1,Haus3,Odf2,Pafah1b1,Pcnt,Prkaca,Plk1,Ppp2r1a,Prkar2b,Ssna1,Ccp110,Dctn2,Dctn3,Plk4,Cep135,Actr1a,Cep192,Tubg1,Tuba1a,Tubb5,Csnk1d,Haus4,Cenpj,Ywhae,Ywhag,Haus5,Mzt2,Dynll1,Ofd1,Haus7,Cep57,Cetn2,Ckap5,Haus8,Csnk1e,Clasp1,Mzt1,Sdccag8,Cep63,Cep78,Cdk11b,Ninl,Cep76,Haus1,Dctn1,Sfi1,Dync1h1,Dync1i2,Tubgcp3,Mapre1,Tubb4b,Hsp90aa1,Cep250
R-MMU-380287	Centrosome maturation	77	72.73%	-0.190619	-1.43052	0.0689121	0.355822	Haus6,Cdk5rap2,Nek2,Nde1,Haus3,Odf2,Pafah1b1,Pcnt,Prkaca,Plk1,Ppp2r1a,Prkar2b,Ssna1,Ccp110,Dctn2,Dctn3,Plk4,Cep135,Actr1a,Cep192,Tubg1,Tuba1a,Tubb5,Csnk1d,Haus4,Cenpj,Ywhae,Ywhag,Haus5,Mzt2,Dynll1,Ofd1,Haus7,Cep57,Cetn2,Ckap5,Haus8,Csnk1e,Clasp1,Mzt1,Sdccag8,Cep63,Cep78,Cdk11b,Ninl,Cep76,Haus1,Dctn1,Sfi1,Dync1h1,Dync1i2,Tubgcp3,Mapre1,Tubb4b,Hsp90aa1,Cep250
R-MMU-2871796	FCERI mediated MAPK activation	29	68.97%	-0.289617	-1.43596	0.0894919	0.390514	Jun,Kras,Lat,Lcp2,Lyn,Plcg1,Rac1,Shc1,Sos1,Syk,Plcg2,Vav1,Map2k4,Mapk1,Mapk3,Mapk8,Pak2,Fcer1g,Fos,Grb2
R-MMU-74751	Insulin receptor signalling cascade	48	41.67%	-0.289842	-1.43708	0.0892032	0.390514	Pdpk1,Pik3r1,Pik3r2,Ptpn11,Shc1,Sos1,Pik3cb,Mapk1,Mapk3,Akt2,Pik3c3,Fgf2,Fgf7,Fgf9,Fgfr2,Flt3l,Gab1,Grb2,Trib3,Insr
R-MMU-445989	TAK1 activates NFkB by phosphorylation and activation of IKKs complex	27	70.37%	-0.299347	-1.45014	0.0853026	0.38685	Tab1,Ube2v1,Nfkb1,Nfkb2,Nfkbia,Tab2,Rela,Nkiras1,Uba52,Ubb,Nkiras2,Nod1,Irak2,Ager,App,Rps27a,Hmgb1,Ikbkg,Irak1
R-MMU-72766	Translation	220	85.45%	-0.137667	-1.45132	0.0259837	0.201091	Rpsa,Mrpl54,Rps2,Aurkaip1,Eif3f,Chchd1,Mrpl4,Rpl3l,Mrpl35,Mrps28,Mrps16,Mrps17,Mrps26,Mrps21,Mrpl20,Rps23,Rps21,Rpl15,Rpl36al,Rpl35,Mrpl51,Eef1d,Srp72,Mrpl33,Mrps18b,Rpl11,Mrpl45,Rps10,Rpl14,Eef1g,Rplp2,Eif2s2,Mrpl55,Mrpl40,Mrpl42,Mrpl49,Rpl37,Rps20,Pabpc1,Rpl38,Trmt112,Mrpl18,Mrpl24,N6amt1,Mrpl57,Rpl4,Ppa1,Rps27l,Rpl22l1,Rps13,Eif3h,Rpl24,Rpl34,Mrpl53,Mrpl13,Mrps18a,Mrpl58,Mrpl28,Mrps35,Mrps18c,…
R-MMU-5674135	MAP2K and MAPK activation	39	79.49%	-0.245888	-1.45383	0.0781906	0.368687	Itga2b,Itgb3,Kras,Ksr1,Mark3,Fgg,Lamtor2,Rap1b,Arrb2,Src,Ywhab,Apbb1ip,Tln1,Vwf,Lamtor3,Pebp1,Map2k1,Map2k2,Mapk1,Mapk3,Arrb1,Actb,Actg1,Braf,Rap1a,Araf,Raf1,Csk,Iqgap1,Cnksr1,Fn1
R-MMU-5673000	RAF activation	34	88.24%	-0.249165	-1.45809	0.0746743	0.363321	Jak2,Kras,Ksr1,Mark3,Phb,Ppp2r1a,Ppp1cb,Ppp1cc,Ppp2ca,Ppp2cb,Src,Ywhab,Brap,Shoc2,Ppp2r1b,Camk2d,Map2k1,Map2k2,Map3k11,Ppp2r5c,Ppp2r5e,Braf,Araf,Raf1,Calm1,Calm2,Calm3,Camk2g,Ppp2r5b,Ppp2r5a
R-MMU-5696394	DNA Damage Recognition in GG-NER	33	75.76%	-0.26742	-1.46117	0.0773665	0.367233	Cul4a,Ino80,Mcrs1,Rad23a,Rad23b,Nfrkb,Uba52,Ubb,Yy1,Actr8,Rbx1,Actl6a,Ruvbl1,Ddb2,Cetn2,Cops3,Cops5,Cops8,Cops6,Cops7a,Actb,Parp2,Rps27a,Cops2,Ddb1
R-MMU-5673001	RAF/MAP kinase cascade	259	67.57%	-0.141266	-1.46296	0.028413	0.208557	Itga2b,Rasa2,Spred1,Itgb3,Jak2,Jak3,Kras,Ksr1,Lat,Psmb9,Psmb8,Mark3,Psmd6,Kitl,Psmd7,Fgg,Psmd12,Psmd5,Lamtor2,Psmc6,Psmd9,Nf1,Dusp8,Dusp6,Pde6d,Pdgfa,Pdgfra,Pea15a,Phb,Pik3r1,Pik3r2,Prkcq,Lypla1,Rap1b,Ppp2r1a,Ppp1cb,Ppp1cc,Ppp2ca,Ppp2cb,Ppp5c,Psma2,Psma3,Psmb1,Psmb10,Psmb4,Psmb5,Psmb6,Psmb7,Psmc1,Psmc2,Psmc3,Psmc5,Psmd4,Psme1,Psme2,Psme3,Dusp1,Ptpra,Rasa3,Rasgrf2,Rasgrp1,Shc2,Abhd17a,Rce1,Ralgds,…
R-MMU-5654727	Negative regulation of FGFR2 signaling	32	59.38%	-0.302315	-1.46452	0.0801153	0.375277	Mknk1,Ppp2r1a,Ppp2ca,Ppp2cb,Ptpn11,Src,Uba52,Ubb,Spry2,Mapk1,Mapk3,Braf,Cbl,Rps27a,Fgf2,Fgf7,Fgf9,Fgfr2,Grb2
R-MMU-190828	Gap junction trafficking	40	55.00%	-0.285516	-1.46939	0.0760321	0.363321	Cltc,Tuba1a,Tuba1b,Tuba3b,Tubb3,Cltb,Actb,Actg1,Ap2m1,Dab2,Dnm1,Dnm2,Gja1,Gja3,Gja4,Gja5,Gja8,Gjd2,Gjb1,Gjb3,Tubb4b,Gjb6
R-MMU-983170	Antigen Presentation: Folding, assembly and peptide loading of class I MHC	42	57.14%	-0.274802	-1.47639	0.0743877	0.363321	Sar1b,Sec24b,Sec31a,Sec23a,Sec24d,Tap1,Tap2,Tapbp,Sec24c,Bcap31,Sec24a,B2m,Sec13,H2-Q6,Calr,Canx,Gm8909,Gm11127,Pdia3,Hspa5,H2-K1,H2-Q1,H2-T23,Erap1
R-MMU-199418	Negative regulation of the PI3K/AKT network	102	52.94%	-0.200527	-1.48318	0.0575896	0.325427	Phlpp1,Lck,Kitl,Pik3ap1,Pdgfa,Pdgfra,Pik3cd,Pik3r1,Pik3r2,Pik3r3,Pip5k1c,Pip4k2a,Pip5k1a,Pip4k2c,Ppp2r1a,Ppp2ca,Ppp2cb,Pten,Ptpn11,Rac1,Rac2,Src,Irak4,Vav1,Strn,Rhog,Akt3,Ppp2r1b,Pik3cb,Mapk1,Mapk3,Ppp2r5c,Ppp2r5e,Akt1,Akt2,Cd86,Ppp2r5b,Egf,Ppp2r5a,Ereg,Esr2,Fgf2,Fgf7,Fgf9,Fgfr2,Flt3l,Fyn,Gab1,Grb2,Hbegf,Hgf,Trib3,Irak1,Insr
R-MMU-9013418	RHOBTB2 GTPase cycle	21	85.71%	-0.315939	-1.48644	0.0717373	0.357181	Tmod3,Srrm1,Twf1,Tra2b,Txnl1,Ddx39b,Dbn1,Cul3,Msi2,Actn1,Actg1,Cct2,Cct6a,Cct7,Cdc37,Hnrnpc,Hsp90ab1,Hsp90aa1
R-MMU-112399	IRS-mediated signalling	42	38.10%	-0.330911	-1.48901	0.0753769	0.363321	Pdpk1,Pik3r1,Pik3r2,Ptpn11,Sos1,Pik3cb,Akt2,Pik3c3,Fgf2,Fgf7,Fgf9,Fgfr2,Flt3l,Gab1,Grb2,Trib3
R-MMU-9607240	FLT3 Signaling	28	75.00%	-0.29429	-1.48922	0.0724553	0.358251	Kras,Lck,Sh2b3,Pik3r1,Socs2,Sla,Sos1,Syk,Socs6,Uba52,Ubb,Foxo3,Akt3,Akt1,Akt2,Cbl,Cdkn1b,Rps27a,Csk,Flt3l,Grb2
R-MMU-8854518	AURKA Activation by TPX2	71	74.65%	-0.203452	-1.49435	0.054717	0.319332	Haus6,Cdk5rap2,Nek2,Nde1,Haus3,Odf2,Pafah1b1,Pcnt,Prkaca,Plk1,Ppp2r1a,Prkar2b,Ssna1,Ccp110,Dctn2,Dctn3,Plk4,Cep135,Actr1a,Cep192,Tubg1,Tuba1a,Tubb5,Csnk1d,Haus4,Cenpj,Ywhae,Ywhag,Haus5,Tpx2,Dynll1,Ofd1,Haus7,Cep57,Cetn2,Ckap5,Haus8,Csnk1e,Clasp1,Sdccag8,Cep63,Cep78,Ninl,Cep76,Haus1,Dctn1,Sfi1,Dync1h1,Dync1i2,Mapre1,Tubb4b,Hsp90aa1,Cep250
R-MMU-1660661	Sphingolipid de novo biosynthesis	45	60.00%	-0.269624	-1.50372	0.0627376	0.338403	Acer3,Acer2,Ormdl3,Cers4,Aldh3b1,Plpp3,Cert1,Prkd2,Sgpl1,Sptlc2,Degs2,Csnk1g2,Kdsr,Cers3,Cers5,Sptssa,Sptlc1,Sphk2,Prkd3,Osbp,Cers2,Sgms1,Cers1,Cers6,Degs1,Vapa,Sgpp1
R-MMU-1650814	Collagen biosynthesis and modifying enzymes	60	51.67%	-0.255476	-1.51052	0.0620355	0.338403	P4ha1,P4ha2,P4hb,Pcolce,Plod1,Ppib,Adamts2,Col5a3,Colgalt1,P3h1,Crtap,Col20a1,Col26a1,Plod2,Plod3,Bmp1,Serpinh1,Col12a1,Col13a1,Col3a1,Col4a1,Col4a2,Col4a3,Col5a1,Col5a2,Col6a1,Col6a2,Col1a1,Col1a2,Col27a1,P3h2
R-MMU-5684996	MAPK1/MAPK3 signaling	265	67.55%	-0.145544	-1.5129	0.0163352	0.145384	Itga2b,Rasa2,Spred1,Itgb3,Jak2,Jak3,Kras,Ksr1,Lat,Psmb9,Psmb8,Mark3,Psmd6,Kitl,Psmd7,Fgg,Psmd12,Psmd5,Lamtor2,Psmc6,Psmd9,Nf1,Dusp8,Dusp6,Pde6d,Pdgfa,Pdgfra,Pea15a,Phb,Pik3r1,Pik3r2,Prkcq,Lypla1,Rap1b,Ppp2r1a,Ppp1cb,Ppp1cc,Ppp2ca,Ppp2cb,Ppp5c,Psma2,Psma3,Psmb1,Psmb10,Psmb4,Psmb5,Psmb6,Psmb7,Psmc1,Psmc2,Psmc3,Psmc5,Psmd4,Psme1,Psme2,Psme3,Ptpn11,Dusp1,Ptpra,Rasa3,Rasgrf2,Rasgrp1,Shc2,Abhd17a,Rce1,…
R-MMU-418990	Adherens junctions interactions	32	56.25%	-0.322709	-1.51829	0.0636704	0.340852	Nectin2,Cadm1,Nectin4,Nectin1,Actb,Actg1,Cdh7,Ctnna1,Ctnnb1,Ctnnd1,Cdh1,Cdh11,Cdh13,Cdh15,Cdh3,Cdh4,Cdh5,Cdh6
R-MMU-5654726	Negative regulation of FGFR1 signaling	30	56.67%	-0.332554	-1.53487	0.0572315	0.325427	Mknk1,Ppp2r1a,Ppp2ca,Ppp2cb,Ptpn11,Src,Uba52,Ubb,Spry2,Mapk1,Mapk3,Braf,Cbl,Rps27a,Fgf2,Fgf9,Grb2
R-MMU-5654732	Negative regulation of FGFR3 signaling	27	62.96%	-0.332554	-1.53487	0.0572315	0.325427	Mknk1,Ppp2r1a,Ppp2ca,Ppp2cb,Ptpn11,Src,Uba52,Ubb,Spry2,Mapk1,Mapk3,Braf,Cbl,Rps27a,Fgf2,Fgf9,Grb2
R-MMU-5654733	Negative regulation of FGFR4 signaling	30	56.67%	-0.332554	-1.53487	0.0572315	0.325427	Mknk1,Ppp2r1a,Ppp2ca,Ppp2cb,Ptpn11,Src,Uba52,Ubb,Spry2,Mapk1,Mapk3,Braf,Cbl,Rps27a,Fgf2,Fgf9,Grb2
R-MMU-375165	NCAM signaling for neurite out-growth	34	67.65%	-0.291461	-1.53643	0.0594773	0.330843	Kras,Ptpra,St8sia2,St8sia4,Sos1,Sptbn1,Col5a3,Rps6ka5,Mapk1,Mapk3,Col3a1,Col4a1,Col4a2,Col4a3,Col5a1,Col5a2,Col6a1,Col6a2,Creb1,Ptk2,Fyn,Sptbn4,Grb2
R-MMU-380259	Loss of Nlp from mitotic centrosomes	68	76.47%	-0.210978	-1.53953	0.0466418	0.288774	Haus6,Cdk5rap2,Nek2,Nde1,Haus3,Odf2,Pafah1b1,Pcnt,Prkaca,Plk1,Ppp2r1a,Prkar2b,Ssna1,Ccp110,Dctn2,Dctn3,Plk4,Cep135,Actr1a,Cep192,Tubg1,Tuba1a,Tubb5,Csnk1d,Haus4,Cenpj,Ywhae,Ywhag,Haus5,Dynll1,Ofd1,Haus7,Cep57,Cetn2,Ckap5,Haus8,Csnk1e,Clasp1,Sdccag8,Cep63,Cep78,Ninl,Cep76,Haus1,Dctn1,Sfi1,Dync1h1,Dync1i2,Mapre1,Tubb4b,Hsp90aa1,Cep250
R-MMU-380284	Loss of proteins required for interphase microtubule organization from the centrosome	68	76.47%	-0.210978	-1.53953	0.0466418	0.288774	Haus6,Cdk5rap2,Nek2,Nde1,Haus3,Odf2,Pafah1b1,Pcnt,Prkaca,Plk1,Ppp2r1a,Prkar2b,Ssna1,Ccp110,Dctn2,Dctn3,Plk4,Cep135,Actr1a,Cep192,Tubg1,Tuba1a,Tubb5,Csnk1d,Haus4,Cenpj,Ywhae,Ywhag,Haus5,Dynll1,Ofd1,Haus7,Cep57,Cetn2,Ckap5,Haus8,Csnk1e,Clasp1,Sdccag8,Cep63,Cep78,Ninl,Cep76,Haus1,Dctn1,Sfi1,Dync1h1,Dync1i2,Mapre1,Tubb4b,Hsp90aa1,Cep250
R-MMU-9013407	RHOH GTPase cycle	32	71.88%	-0.29496	-1.55488	0.0519676	0.305793	Lck,Lamtor1,Pak6,Rab7,Rock1,Rock2,Pak4,Tfrc,Tuba1b,Dbn1,Tmem59,Vcp,Ralgapa1,Rhoh,Nsfl1c,Wdr11,Pak2,Cav1,Arhgdia,Csk,Dbt,Stom,Arhgdig
R-MMU-380320	Recruitment of NuMA to mitotic centrosomes	88	67.05%	-0.20495	-1.55708	0.0396511	0.263941	Haus6,Cdk5rap2,Nek2,Nde1,Haus3,Odf2,Pafah1b1,Pcnt,Prkaca,Plk1,Ppp2r1a,Prkar2b,Ssna1,Ccp110,Numa1,Dctn2,Dctn3,Plk4,Cep135,Actr1a,Cep192,Tubg1,Tuba1a,Tuba1b,Tuba3b,Tubb3,Tubb5,Csnk1d,Haus4,Cenpj,Ywhae,Ywhag,Haus5,Mzt2,Dynll1,Ofd1,Haus7,Cep57,Cetn2,Ckap5,Haus8,Csnk1e,Clasp1,Mzt1,Sdccag8,Cep63,Cep78,Ninl,Cep76,Haus1,Dctn1,Sfi1,Dync1h1,Dync1i2,Tubgcp3,Mapre1,Tubb4b,Hsp90aa1,Cep250
R-MMU-445717	Aquaporin-mediated transport	36	63.89%	-0.298447	-1.57326	0.0486633	0.297912	Gng11,Mip,Prkaca,Prkacb,Prkar1a,Prkar1b,Prkar2b,Rab11a,Aqp1,Aqp2,Aqp3,Aqp4,Aqp5,Aqp12,Gnas,Gnb1,Gnb2,Gng2,Gng3,Gng4,Gng5,Gng8,Gngt2
R-MMU-6811558	PI5P, PP2A and IER3 Regulate PI3K/AKT Signaling	95	51.58%	-0.222463	-1.5917	0.0352343	0.238922	Lck,Kitl,Pik3ap1,Pdgfa,Pdgfra,Pik3cd,Pik3r1,Pik3r2,Pik3r3,Pip5k1c,Pip4k2a,Pip5k1a,Pip4k2c,Ppp2r1a,Ppp2ca,Ppp2cb,Ptpn11,Rac1,Rac2,Src,Irak4,Vav1,Strn,Rhog,Ppp2r1b,Pik3cb,Mapk1,Mapk3,Ppp2r5c,Ppp2r5e,Akt1,Cd86,Ppp2r5b,Egf,Ppp2r5a,Ereg,Esr2,Fgf2,Fgf7,Fgf9,Fgfr2,Flt3l,Fyn,Gab1,Grb2,Hbegf,Hgf,Irak1,Insr
R-MMU-3928665	EPH-ephrin mediated repulsion of cells	34	82.35%	-0.282645	-1.60412	0.0411653	0.271386	Lyn,Psenen,Mmp2,Mmp9,Psen2,Rac1,Src,Ephb1,Ncstn,Aph1b,Aph1a,Efna1,Efna2,Efna3,Efna4,Efnb1,Efnb2,Efnb3,Epha1,Epha2,Epha4,Epha5,Epha7,Ephb2,Ephb3,Ephb4,Ephb6,Fyn
R-MMU-112310	Neurotransmitter release cycle	48	54.17%	-0.293091	-1.61688	0.0396653	0.263941	Maoa,Slc18a2,Naaa,Slc38a2,Rab3a,Slc6a1,Slc1a1,Stxbp1,Syn2,Ppfia1,Vamp2,Lin7b,Lin7c,Slc32a1,Slc17a7,Apba1,Syn3,Cask,Dnajc5,Slc1a7,Slc6a13,Gad1,Gls,Slc5a7,Hspa8,Arl6ip5
R-MMU-2129379	Molecules associated with elastic fibres	35	65.71%	-0.310914	-1.63898	0.0345449	0.236997	Itgav,Itgb1,Itgb3,Itgb5,Itgb6,Ltbp2,Ltbp3,Mfap2,Emilin2,Mfap1a,Emilin1,Mfap3,Tgfb1,Ltbp1,Fbln5,Efemp2,Ltbp4,Mfap4,Itga8,Bmp2,Eln,Fbn1,Fn1
R-MMU-446353	Cell-extracellular matrix interactions	17	94.12%	-0.365093	-1.64282	0.0346175	0.236997	Itgb1,Pxn,Flnc,Tesk1,Vasp,Fermt2,Parvb,Arhgef6,Parva,Fblim1,Actn1,Actb,Actg1,Flna,Lims1,Ilk
R-MMU-421270	Cell-cell junction organization	40	57.50%	-0.311876	-1.64405	0.033043	0.232936	F11r,Prkci,Sdk1,Nectin2,Cadm1,Nectin4,Pard6b,Nectin1,Actb,Actg1,Pard6g,Cdh7,Ctnna1,Ctnnb1,Ctnnd1,Cdh1,Cdh11,Cdh13,Cdh15,Cdh3,Cdh4,Cdh5,Cdh6
R-MMU-8856828	Clathrin-mediated endocytosis	134	71.64%	-0.185159	-1.64657	0.0171184	0.146847	Itsn1,Ldlr,Necap2,M6pr,Gapvd1,Actr2,Nedd8,Cltc,Necap1,Hip1,Gak,Arpc5,Pik3c2a,Pip5k1c,Arpc4,Rab5b,Rab5c,Reps1,Ap2s1,Arrb2,Sh3gl1,Picalm,Stam,Synj2,Syt2,Tacr1,Fcho2,Trf,Tfrc,Uba52,Ubb,Vamp2,Vamp8,Ap2b1,Slc2a8,Dnajc6,Stam2,Arpc3,Arpc1a,Sgip1,Pacsin2,Wasl,Trip10,Fcho1,Actr3,Cltb,Grk3,Sh3kbp1,Rab5a,Ocrl,Cops3,Cops5,Cops8,Ston2,Cops6,Cops7a,Arpc2,Arrb1,Actb,Actg1,Adrb2,Ap2a2,Ap2m1,Arf6,Grk2,Cbl,Scarb2,…
R-MMU-1566948	Elastic fibre formation	42	64.29%	-0.295473	-1.64788	0.0326362	0.23237	Itga5,Itgav,Itgb1,Itgb3,Itgb5,Itgb6,Lox,Loxl1,Ltbp2,Ltbp3,Mfap2,Emilin2,Mfap1a,Furin,Emilin1,Mfap3,Tgfb1,Ltbp1,Fbln5,Efemp2,Ltbp4,Mfap4,Itga8,Bmp2,Eln,Fbn1,Fn1
R-MMU-109582	Hemostasis	506	67.59%	-0.137272	-1.65566	0.00260078	0.0541213	Itga2b,Itga3,Itga4,Itga5,Itga6,Itgav,Rad51c,Itgax,Itgb1,Itgb2,Itgb3,Cd47,Itih4,Itpr1,Itpr2,Itpr3,Jak2,F11r,Kif11,Kif12,Kif13b,Kif16b,Kif1b,Kif1c,Kif2a,Kif21b,Kif3a,Kif3c,Kif5b,Kras,Lamp2,Lat,Lck,Lcp2,Ppil2,Gng11,Sh2b3,Epcam,Lyn,Maff,Mafg,Slc3a2,Mertk,Mif,Irag1,Fgg,Nhlrc2,Ola1,Cdc37l1,Nfe2,Kdm1a,Cd244a,Nos3,Grb14,Slc7a8,Orm2,Jam3,P2rx1,P2rx7,Pde1a,Pdgfa,Pdpk1,Pecam1,Kifc1,Pik3r1,Pik3r2,Pik3r3,Prka…
R-MMU-114604	GPVI-mediated activation cascade	34	79.41%	-0.297717	-1.66039	0.0316857	0.227881	Lat,Lck,Lcp2,Lyn,Pdpk1,Pik3r1,Pik3r2,Pik3r3,Ptpn11,Rac1,Rac2,Syk,Plcg2,Vav1,Rhog,Pik3r5,Pik3cb,Rhoa,Rhob,Cdc42,Col1a1,Col1a2,Fcer1g,Fyn,Pik3cg,Pdpn,Ptpn6
R-MMU-6807004	Negative regulation of MET activity	19	78.95%	-0.381308	-1.66746	0.0339591	0.236997	Usp8,Ptpn1,Ptpn2,Sh3gl1,Stam,Uba52,Ubb,Stam2,Sh3kbp1,Cbl,Rps27a,Eps15,Grb2,Hgf,Hgs
R-MMU-187687	Signalling to ERKs	26	80.77%	-0.330465	-1.67228	0.0281608	0.208557	Kras,Mapkapk2,Shc2,Ralgds,Shc1,Shc3,Sos1,Mapkapk3,Ywhab,Rapgef1,Map2k1,Map2k2,Mapk1,Mapk14,Mapk3,Braf,Rap1a,Kidins220,Crk,Crkl,Grb2
R-MMU-216083	Integrin cell surface interactions	70	62.86%	-0.244158	-1.67264	0.0237679	0.188118	Itga2b,Itga3,Itga4,Itga5,Itga6,Itgae,Itgav,Itgax,Itgb1,Itgb2,Itgb3,Itgb5,Itgb6,Itgb7,Cd47,F11r,Kdr,Fgg,Jam3,Pecam1,Spp1,Col5a3,Vwf,Itga1,Itga8,Bsg,Cd44,Cdh1,Col13a1,Col3a1,Col4a1,Col4a2,Col4a3,Col5a1,Col5a2,Col6a1,Col6a2,Col1a1,Col1a2,Fbn1,Fn1,Hspg2,Icam1,Icam2
R-MMU-1474244	Extracellular matrix organization	256	57.03%	-0.168381	-1.67718	0.00653983	0.0831493	Itga2b,Itga3,Itga4,Itga5,Itga6,Itgae,Itgav,Itgax,Itgb1,Itgb2,Itgb3,Itgb5,Itgb6,Itgb7,Cd47,F11r,Kdr,Klk1b16,Klk1b21,Klk1b26,Lama2,Lama4,Lama5,Lamb1,Lamb2,Lamb3,Lox,Loxl1,Ltbp2,Ltbp3,Mfap2,Matn1,Matn3,Matn4,Cma1,Ctrb1,Emilin2,Mmp12,Mmp11,Mmp13,Mmp14,Mmp15,Mmp2,Mmp24,Mmp3,Mmp8,Mmp9,Fgg,Elane,Capn15,Nid1,Ddr2,Mfap1a,Jam3,P4ha1,P4ha2,P4hb,Pcolce,Furin,Pdgfa,Pecam1,Plec,Plod1,Emilin1,Ppib,Adamts2,Mfap3…
R-MMU-9013408	RHOG GTPase cycle	68	79.41%	-0.227069	-1.6795	0.0183066	0.153345	Itgb1,Itsn1,Lbr,Ktn1,Arfgap3,Lamtor1,Plekhg3,Mcam,Pik3r1,Ndufa5,Ndufs3,Rab7,Dock1,Stbd1,Dock5,Garre1,Lemd3,Cyfip1,Iqgap2,Kalrn,Lman1,Pak4,Arhgef5,Pgrmc2,Depdc1b,Tfrc,Vav1,Cdc42ep1,Ankle2,Rhog,Letm1,Stx5a,Ykt6,Diaph3,Esyt1,Dock4,Elmo2,Shmt2,Erbin,Map3k11,Pak2,Mcf2,Dock2,Ophn1,Cav1,Arhgdia,Cdc42,Dsg2,Epha2,Arhgdig,Prex1,Arhgap1,Hspe1,Arhgef26
R-MMU-195258	RHO GTPase Effectors	304	65.13%	-0.157262	-1.68477	0.00227273	0.0521994	Kif2a,Kif5b,Ktn1,Limk1,Ska2,Myl9,Cenpp,Men1,Cenpm,Actr2,Abi2,Myh9,Ndel1,Ndc80,Myl6,Ppp1r12a,H2ab2,Ncf1,Ncf2,Nck1,Ncoa2,Nf2,Pkn3,Nde1,Kdm1a,Nckap1,Nudc,H4c17,Pafah1b1,Pdpk1,Arpc5,Pfn1,Prkcd,Prkcz,Myl12b,Plk1,Zwilch,Arpc4,Dynll2,H2az1,Ppp2r1a,Ppp1cb,Ppp1cc,Ppp2ca,Ppp2cb,Ppp1r14a,Rac1,Rac2,Ranbp2,Rangap1,Brk1,Sgo2a,H2aj,Cdca8,Rhpn2,Cenpo,Rock1,Rock2,Zwint,B9d2,S100a9,Taok1,Cyfip1,Nup37,Iqgap2,Nup43,…
R-MMU-112409	RAF-independent MAPK1/3 activation	22	68.18%	-0.387078	-1.69269	0.0292656	0.212624	Jak2,Dusp8,Dusp6,Pea15a,Ptpn11,Dusp1,Dusp16,Tyk2,Dusp7,Map2k1,Map2k2,Mapk1,Mapk3,Il6ra,Il6st
R-MMU-1169408	ISG15 antiviral mechanism	27	81.48%	-0.329222	-1.69431	0.026433	0.202369	Ddx58,Eif4e3,Eif4g3,Nedd4,Plcg1,Ppm1b,Eif2ak2,Trim25,Irf3,Ube2e1,Arih1,Ube2l6,Flnb,Mapk3,Eif4e2,Eif4a3,Eif4g1,Eif4a1,Eif4a2,Eif4e,Eif4g2,Isg15
R-MMU-5654736	Signaling by FGFR1	46	54.35%	-0.310212	-1.69498	0.0270024	0.204529	Spred1,Kras,Mknk1,Pik3r1,Plcg1,Ppp2r1a,Ppp2ca,Ppp2cb,Ptpn11,Shc1,Sos1,Src,Uba52,Ubb,Flrt3,Spry2,Mapk1,Mapk3,Braf,Cbl,Rps27a,Fgf2,Fgf9,Gab1,Grb2
R-MMU-76002	Platelet activation, signaling and aggregation	241	70.95%	-0.164653	-1.69746	0.00202293	0.0500647	Itga2b,Itgb3,Itih4,Itpr1,Itpr2,Itpr3,Lamp2,Lat,Lck,Lcp2,Gng11,Lyn,Fgg,Nhlrc2,Ola1,Cdc37l1,Orm2,Pdgfa,Pdpk1,Pecam1,Pik3r1,Pik3r2,Pik3r3,Prkcd,Prkce,Prkch,Prkcq,Pla2g4a,Serpinf2,Tmx3,Rap1b,Daglb,Chid1,Apool,Lgals3bp,Srgn,Pros1,Psap,Tmsb4x,Ptpn1,Ptpn11,Rac1,Rac2,Rasgrp2,Rasgrp1,Scg3,Arrb2,Selp,Selenop,Shc1,Sod1,Sos1,Sparc,Serpina3g,Src,Stx4a,Stxbp2,Stxbp3,Syk,Pcdh7,P2ry12,Apbb1ip,Tex264,Plcg2,Mmrn1,…
R-MMU-199977	ER to Golgi Anterograde Transport	142	69.01%	-0.190886	-1.69977	0.0107422	0.112477	Trappc1,Cog1,0610009B22Rik,Tmed3,Trappc2,Arfgap3,Arcn1,Sar1b,Golga2,Lman2,Kdelr2,Sec24b,Napb,Copb2,Tbc1d20,Preb,Nsf,Lman2l,Tmed9,Dctn4,Stx17,Ppp6c,Dynll2,Kdelr1,Rab1a,Tmed10,Sec31a,Sec22b,Sec23a,Cog4,Sec24d,Dctn2,Sptbn1,Dctn3,Copb1,Lman1,Actr1a,Copg2,Copg1,Dync1li2,Tuba1a,Tuba1b,Tuba3b,Tubb3,Sec24c,Csnk1d,Dctn6,Cd59b,Dync1li1,Uso1,Tmed2,Copz2,Ankrd28,Stx5a,Tmem115,Ykt6,Actr10,Copz1,Dynll1,Gosr2,C…
R-MMU-9013423	RAC3 GTPase cycle	85	69.41%	-0.223788	-1.7002	0.0150674	0.136864	Itgb1,Jag1,Lbr,Lamtor1,Abi2,Ncf1,Ncf2,Nckap1,Mcam,Pik3r1,Pik3r2,Rab7,Brk1,Stbd1,Garre1,Lemd3,Git1,Cyfip1,Snap23,Swap70,Lman1,Arhgap17,Pak4,Pgrmc2,Depdc1b,Tfrc,Arhgap26,Fermt2,Arhgap42,Cdc42ep1,Noxo1,Ykt6,Diaph3,Nckap1l,Esyt1,Arap3,Ocrl,Rapgef1,Baiap2,Slitrk3,Erbin,Git2,Racgap1,Pak2,Abi1,Mcf2,Abr,Noxa1,Ophn1,Cav1,Cdc42,Cyba,Cybb,Wasf2,Dsg2,Dock10,Epha2,Prex1,Arhgap1
R-MMU-9006934	Signaling by Receptor Tyrosine Kinases	406	66.75%	-0.151507	-1.73693	0.0019685	0.0500647	Itch,Itga3,Itgav,Spred1,Itgb1,Itgb3,Jak2,Jak3,Polr2h,Kdr,Kras,Lama2,Lama4,Lama5,Lamb1,Lamb2,Lamb3,Lck,Hnrnpf,Sh2b3,Atp6v1f,Lyn,Shb,Atp6v1g1,Mapkapk2,Matk,Atp6v1c1,Psenen,Cma1,Mdk,Polr2e,Ep300,Kitl,Polr2l,Mknk1,Mmp9,Polr2k,Abi2,Nab2,Ncf1,Ncf2,Nck1,Nck2,Nedd4,Nckap1,Nos3,Cltc,Nrp1,Nrp2,Ntrk2,Ntrk3,Rnf41,Dusp6,Furin,Usp8,Polr2g,Pdgfa,Pdgfra,Pdpk1,Pgf,Pik3r1,Pik3r2,Pik3r3,Prkaca,Prkacb,Prkcd,Prkce,Pr…
R-MMU-4420097	VEGFA-VEGFR2 Pathway	92	78.26%	-0.213781	-1.74686	0.00848896	0.0959388	Itgav,Itgb3,Kdr,Kras,Shb,Mapkapk2,Abi2,Ncf1,Ncf2,Nck1,Nck2,Nckap1,Nos3,Pdpk1,Pik3r1,Pik3r2,Prkaca,Prkacb,Prkcd,Prkcz,Plcg1,Ptk2b,Pxn,Rac1,Dock1,Brk1,Shc2,Rock1,Rock2,Cyfip1,Mapkapk3,Src,Rasa1,Vav1,Vegfa,Akt3,Nckap1l,Mlst8,Mtor,Pik3cb,Elmo2,Elmo1,Baiap2,Axl,Mapk14,Pak2,Abi1,Cyfip2,Actb,Actg1,Akt1,Akt2,Rhoa,Calm1,Calm2,Calm3,Ctnna1,Ctnnb1,Ctnnd1,Cav1,Cdc42,Cdh5,Crk,Cyba,Cybb,Wasf2,Ptk2,Fyn,Mapkap1,…
R-MMU-948021	Transport to the Golgi and subsequent modification	170	69.41%	-0.187129	-1.75194	0.00540541	0.0807087	Trappc1,Chst10,Cog1,0610009B22Rik,Tmed3,Trappc2,Arfgap3,Man2a1,Arcn1,Sar1b,Mgat1,Golga2,Lman2,Kdelr2,Sec24b,Man1c1,Napb,Copb2,Tbc1d20,Preb,Nsf,Lman2l,Tmed9,Dctn4,Stx17,Ppp6c,Dynll2,Kdelr1,Rab1a,Tmed10,Chst8,Sec31a,Sec22b,Sec23a,Cog4,St6gal1,St3gal4,St8sia2,St8sia3,Sec24d,Dctn2,B4galt2,Sptbn1,Dctn3,Mgat2,Copb1,Lman1,Actr1a,Copg2,Copg1,Mgat4b,Dync1li2,Tuba1a,Tuba1b,Tuba3b,Tubb3,Sec24c,Csnk1d,Dctn6,…
R-MMU-389356	CD28 co-stimulation	32	68.75%	-0.343137	-1.76593	0.018117	0.153345	Lck,Lyn,Pdpk1,Pik3r1,Pik3r2,Pik3r3,Rac1,Src,Vav1,Akt3,Mlst8,Mtor,Map3k8,Pak2,Akt1,Akt2,Cd86,Cdc42,Fyn,Mapkap1,Grb2,Trib3
R-MMU-9013424	RHOV GTPase cycle	34	88.24%	-0.302265	-1.76883	0.0168414	0.146233	Pak6,Nck1,Nck2,Cltc,Pik3r1,Ccp110,Git1,Txnl1,Sptbn1,Arhgef7,Pak4,Depdc1b,Dlg5,Wasl,Myo9a,Cep97,Pard6b,Sh3rf1,Arhgap12,Tpm3,Map3k11,Git2,Pak2,Cdc42,Iqgap1,Dst,Epha2,Tpm4,Peak1,Rhov
R-MMU-3299685	Detoxification of Reactive Oxygen Species	33	78.79%	-0.321082	-1.77129	0.0204524	0.167381	Nudt2,Nox4,Ero1a,Ncf1,Ncf2,P4hb,Prdx1,Gpx8,Sod1,Sod2,Prdx2,Prdx5,Txn1,Txn2,Prdx3,Prdx6,Cat,Ccs,Cyba,Cybb,Cycs,Gpx1,Gpx3,Gpx5,Gsr,Gstp1
R-MMU-9716542	Signaling by Rho GTPases, Miro GTPases and RHOBTB3	667	68.67%	-0.140777	-1.79294	0.00190114	0.0500647	Itgb1,Itsn1,Jag1,Lbr,Kif2a,Kif5b,Ktn1,Arhgef2,Arhgef1,Lck,Arhgef15,Limk1,Arhgef11,Plekhg6,Emc3,Gfod1,Ska2,Maco1,Myl9,Muc13,Arfgap3,Arhgef39,Cenpp,Men1,Lamtor1,Cenpm,Golga2,Arhgap29,Actr2,Pak6,Plekhg3,Plin3,Akap12,Abi2,Myh9,Ndel1,Ndc80,Myl6,Ppp1r12a,H2ab2,Ncf1,Ncf2,Nck1,Nck2,Ncoa2,Nf2,Pkn3,Nde1,Kdm1a,Ccdc187,Tmod3,Nckap1,Cltc,Nudc,Rhot2,H4c17,Ubxn11,Mcam,Pafah1b1,Pdpk1,Arpc5,Plxnd1,Pfn1,Pik3r1,Pik…
R-MMU-109606	Intrinsic Pathway for Apoptosis	38	81.58%	-0.303437	-1.79409	0.0151858	0.136864	Diablo,Nmt1,Dynll2,Septin4,Ppp3cc,Ppp3r1,Gsdmd,Ywhab,Ywhae,Ywhag,Ywhah,Ywhaz,Sfn,Apip,Dynll1,Bmf,Mapk1,Mapk3,Mapk8,Apaf1,Bad,Bak1,Bax,Bcl2l1,Bid,Bcl2l11,Casp3,Casp7,Casp8,Casp9,Cycs
R-MMU-5218920	VEGFR2 mediated vascular permeability	28	75.00%	-0.354797	-1.79541	0.0143737	0.136454	Nos3,Pdpk1,Rac1,Vav1,Akt3,Mlst8,Mtor,Pak2,Akt1,Akt2,Calm1,Calm2,Calm3,Ctnna1,Ctnnb1,Ctnnd1,Cav1,Cdh5,Mapkap1,Hsp90aa1,Trib3
R-MMU-76005	Response to elevated platelet cytosolic Ca2+	120	70.00%	-0.21171	-1.8081	0.00589035	0.0807087	Itga2b,Itgb3,Itih4,Lamp2,Fgg,Nhlrc2,Ola1,Cdc37l1,Orm2,Pdgfa,Pecam1,Serpinf2,Tmx3,Chid1,Apool,Lgals3bp,Srgn,Pros1,Psap,Tmsb4x,Scg3,Selp,Selenop,Sod1,Sparc,Serpina3g,Stx4a,Stxbp2,Stxbp3,Pcdh7,Tex264,Mmrn1,Tgfb1,Lhfpl2,Timp1,Timp3,Tln1,Trf,Qsox1,Vegfa,Vwf,Wdr1,Rarres2,Endod1,Cyb5r1,Brpf3,Gtpbp2,Plek,Ly6g6f,Habp4,Pf4,F13a1,Spp2,Abcc4,Cyrib,Sytl4,Actn1,Actn4,Actg1,Fam3c,Aldoa,Anxa5,Aplp2,Apoa1,Apoh,Ap…
R-MMU-182971	EGFR downregulation	30	76.67%	-0.344057	-1.81369	0.0135176	0.13119	Ptpn12,Ptprk,Sh3gl1,Stam,Ptpn3,Arhgef7,Uba52,Ubb,Stam2,Spry1,Spry2,Sh3kbp1,Cbl,Cdc42,Rps27a,Egf,Epn1,Eps15,Eps15l1,Ereg,Grb2,Hbegf,Hgs
R-MMU-445355	Smooth Muscle Contraction	28	64.29%	-0.386673	-1.81923	0.0121003	0.121343	Itgb5,Myl9,Myl6,Myl12b,Pxn,Myl6b,Tln1,Tpm1,Trim72,Tpm3,Pak2,Itga1,Acta2,Calm1,Calm2,Calm3,Cav3,Tpm4
R-MMU-202733	Cell surface interactions at the vascular wall	108	75.93%	-0.216191	-1.83364	0.00679348	0.0842366	Itga3,Itga4,Itga5,Itga6,Itgav,Itgax,Itgb1,Itgb2,Itgb3,Cd47,F11r,Kras,Lck,Ppil2,Epcam,Lyn,Slc3a2,Mertk,Mif,Cd244a,Grb14,Slc7a8,Jam3,Pecam1,Pik3r1,Pik3r2,Plcg1,Proc,Pros1,Ptpn11,Sirpa,Cd177,Sele,Glg1,Selp,Shc1,Slc7a5,Slc7a7,Sos1,Spn,Src,Sdc3,Sdc4,Gm5150,Slc7a10,Tgfb1,Thbd,Tnfrsf10b,Ppia,Pf4,Pik3cb,Olr1,Ceacam2,Psg18,Angpt4,Atp1b1,Atp1b2,Atp1b3,Bsg,Cav1,Cd44,Cd48,Cd84,Col1a1,Col1a2,Dok2,F2,Fcer1g,Fn…
R-MMU-1236974	ER-Phagosome pathway	35	45.71%	-0.408006	-1.83592	0.0147962	0.136817	Sec22b,Snap23,Stx4a,Tap1,Tap2,Tapbp,Vamp8,B2m,H2-Q6,Calr,Gm8909,Gm11127,Pdia3,H2-K1,H2-Q1,H2-T23
R-MMU-194138	Signaling by VEGF	100	76.00%	-0.221404	-1.83724	0.00434405	0.0720485	Itgav,Itgb3,Kdr,Kras,Shb,Mapkapk2,Abi2,Ncf1,Ncf2,Nck1,Nck2,Nckap1,Nos3,Nrp1,Nrp2,Pdpk1,Pgf,Pik3r1,Pik3r2,Prkaca,Prkacb,Prkcd,Prkcz,Plcg1,Ptk2b,Pxn,Rac1,Dock1,Brk1,Shc2,Rock1,Rock2,Cyfip1,Mapkapk3,Src,Rasa1,Vav1,Vegfa,Akt3,Nckap1l,Mlst8,Mtor,Pik3cb,Elmo2,Elmo1,Baiap2,Axl,Mapk14,Pak2,Abi1,Cyfip2,Actb,Actg1,Akt1,Akt2,Rhoa,Calm1,Calm2,Calm3,Ctnna1,Ctnnb1,Ctnnd1,Cav1,Cdc42,Cdh5,Crk,Cyba,Cybb,Wasf2,Ptk…
R-MMU-72695	Formation of the ternary complex, and subsequently, the 43S complex	50	92.00%	-0.264729	-1.83969	0.00967395	0.104567	Rpsa,Rps2,Eif3f,Rps23,Rps21,Rps10,Eif2s2,Rps20,Rps27l,Rps13,Eif3h,Rps14,Rps15,Rps16,Rps17,Rps18,Rps19,Rps24,Rps29,Rps3a1,Rps4x,Rps5,Rps6,Rps7,Rps8,Eif3g,Rps15a,Rps28,Eif3i,Eif3d,Eif3c,Rps27,Eif3k,Rps25,Eif2s3x,Rps3,Eif3l,Rps11,Rps26,Rps9,Eif3b,Eif3j1,Eif2s1,Eif3a,Eif3m,Eif3e
R-MMU-6807878	COPI-mediated anterograde transport	90	71.11%	-0.235809	-1.84061	0.00825083	0.0947514	Cog1,Tmed3,Arfgap3,Arcn1,Golga2,Kdelr2,Napb,Copb2,Nsf,Tmed9,Dctn4,Dynll2,Kdelr1,Rab1a,Tmed10,Cog4,Dctn2,Sptbn1,Dctn3,Copb1,Actr1a,Copg2,Copg1,Dync1li2,Tuba1a,Tuba1b,Tuba3b,Tubb3,Dctn6,Cd59b,Dync1li1,Uso1,Tmed2,Copz2,Stx5a,Tmem115,Ykt6,Actr10,Copz1,Dynll1,Gosr2,Cog5,Gorasp1,Gbf1,Napa,Dctn5,Rab1b,Cog2,Golgb1,Arfgap2,Arf1,Arf3,Arf4,Arf5,Capza2,Capzb,Copa,Dctn1,Dync1h1,Dync1i1,Dync1i2,Tubb4b,Sptbn4,A…
R-MMU-194315	Signaling by Rho GTPases	652	68.87%	-0.145025	-1.8409	0.00180832	0.0500647	Itgb1,Itsn1,Jag1,Lbr,Kif2a,Kif5b,Ktn1,Arhgef2,Arhgef1,Lck,Arhgef15,Limk1,Arhgef11,Plekhg6,Emc3,Gfod1,Ska2,Maco1,Myl9,Muc13,Arfgap3,Arhgef39,Cenpp,Men1,Lamtor1,Cenpm,Golga2,Arhgap29,Actr2,Pak6,Plekhg3,Akap12,Abi2,Myh9,Ndel1,Ndc80,Myl6,Ppp1r12a,H2ab2,Ncf1,Ncf2,Nck1,Nck2,Ncoa2,Nf2,Pkn3,Nde1,Kdm1a,Ccdc187,Tmod3,Nckap1,Cltc,Nudc,H4c17,Ubxn11,Mcam,Pafah1b1,Pdpk1,Arpc5,Plxnd1,Pfn1,Pik3r1,Pik3r2,Pik3r3,P…
R-MMU-114608	Platelet degranulation	115	71.30%	-0.217164	-1.84189	0.00634058	0.0820817	Itga2b,Itgb3,Itih4,Lamp2,Fgg,Nhlrc2,Ola1,Cdc37l1,Orm2,Pdgfa,Pecam1,Serpinf2,Tmx3,Chid1,Apool,Lgals3bp,Srgn,Pros1,Psap,Tmsb4x,Scg3,Selp,Selenop,Sod1,Sparc,Serpina3g,Stxbp2,Pcdh7,Tex264,Mmrn1,Tgfb1,Lhfpl2,Timp1,Timp3,Tln1,Trf,Qsox1,Vegfa,Vwf,Wdr1,Rarres2,Endod1,Cyb5r1,Brpf3,Gtpbp2,Plek,Ly6g6f,Habp4,Pf4,F13a1,Spp2,Abcc4,Cyrib,Sytl4,Actn1,Actn4,Actg1,Fam3c,Aldoa,Anxa5,Aplp2,Apoa1,Apoh,App,Flna,Serpin…
R-MMU-9706574	RHOBTB GTPase Cycle	32	81.25%	-0.335063	-1.84842	0.013635	0.13119	Tmod3,Srrm1,Twf1,Rbbp6,Rock1,Rock2,Tra2b,Txnl1,Ddx39b,Vim,Cpsf7,Dbn1,Spen,Cul3,Msi2,Actn1,Actg1,Cct2,Cct6a,Cct7,Cdc37,Pde5a,Cops2,Hnrnpc,Hsp90ab1,Hsp90aa1
R-MMU-5654741	Signaling by FGFR3	37	64.86%	-0.345689	-1.85724	0.0114908	0.116878	Kras,Mknk1,Pik3r1,Plcg1,Ppp2r1a,Ppp2ca,Ppp2cb,Ptpn11,Shc1,Sos1,Src,Uba52,Ubb,Spry2,Mapk1,Mapk3,Braf,Cbl,Rps27a,Fgf2,Fgf9,Gab1,Galnt3,Grb2
R-MMU-2682334	EPH-Ephrin signaling	65	86.15%	-0.247547	-1.85774	0.00619435	0.0816736	Itsn1,Lyn,Psenen,Mmp2,Mmp9,Actr2,Nck2,Arpc5,Arpc4,Psen2,Rac1,Rock1,Rock2,Git1,Sdcbp,Src,Kalrn,Ngef,Arhgef7,Rasa1,Arpc3,Arpc1a,Wasl,Ephb1,Actr3,Ncstn,Pak2,Arpc2,Actb,Actg1,Aph1b,Rhoa,Arpc1b,Arhgef28,Cdc42,Aph1a,Efna1,Efna2,Efna3,Efna4,Efnb1,Efnb2,Efnb3,Epha1,Epha2,Epha4,Epha5,Epha7,Ephb2,Ephb3,Ephb4,Ephb6,Ptk2,Fyn,Grin1,Sdc2
R-MMU-111465	Apoptotic cleavage of cellular proteins	36	75.00%	-0.33384	-1.86186	0.0123574	0.122201	Lmna,Mapt,Ocln,Prkcd,Prkcq,Plec,Rock1,Stk26,Tjp1,Tjp2,Vim,Acin1,Clspn,Stk24,Bcap31,Add1,Casp3,Casp6,Casp7,Casp8,Ctnnb1,Cdh1,Dsg2,Dsg3,Ptk2,Fnta,Gsn
R-MMU-450282	MAPK targets/ Nuclear events mediated by MAP kinases	24	70.83%	-0.405535	-1.87171	0.00986749	0.104861	Jun,Mapkapk2,Dusp6,Ppp2r1a,Ppp2ca,Ppp2cb,Dusp7,Dusp3,Rps6ka5,Ppp2r1b,Mapk1,Mapk14,Mapk3,Mapk8,Atf1,Creb1,Fos
R-MMU-5357801	Programmed Cell Death	127	74.80%	-0.212983	-1.88819	0.00380409	0.069449	Lmna,Chmp4c,Diablo,Mapt,Oma1,Elane,H1f2,Peli1,Nmt1,Ocln,Pdcd6ip,Prkcd,Prkcq,Plec,Dynll2,Septin4,Ppp3cc,Ppp3r1,Ripk1,Chmp2b,Chmp2a,Rock1,Gsdmd,Sdcbp,Stk26,Ywhab,Tjp1,Tjp2,Tnfrsf10b,Traf2,Uba52,Ubb,Vim,Ywhae,Ywhag,Ywhah,Ywhaz,Sfn,Acin1,Apip,Stub1,Dynll1,Ripk3,Clspn,Appl1,H1f5,Bmf,Ticam1,Dnm1l,Opa1,Mlkl,Ogt,Mapk1,Mapk3,Mapk8,Chmp4b,Stk24,Bcap31,Chmp6,Add1,Apaf1,Birc3,Bad,Bak1,Bax,Bcl2l1,Bid,Bcl2l11,…
R-MMU-9013409	RHOJ GTPase cycle	47	65.96%	-0.322702	-1.908	0.00969305	0.104567	Lamtor1,Pik3r1,Pik3r2,Steap3,Rab7,Git1,Snap23,Cdc42bpb,Arhgef7,Pak4,Depdc1b,Tfrc,Arhgap26,Cdc42ep1,Diaph3,Scrib,Wasl,Ocrl,Git2,Dock8,Pak2,Iqgap3,Ophn1,Cav1,Cdc42,Stom,Fnbp1,Gja1,Prex1,Rhoj,Arhgap1
R-MMU-1638074	Keratan sulfate/keratin metabolism	33	69.70%	-0.362158	-1.90911	0.0114148	0.116878	Galns,Ogn,Prelp,St3gal3,St3gal1,St3gal4,St3gal2,B4galt2,B3gnt2,Slc35d2,Chst2,B4galt5,B4galt4,Chst5,B4galt3,Glb1l,Gns,B4gat1,Acan,Glb1,B4galt1,Hexa,Hexb
R-MMU-75153	Apoptotic execution phase	48	72.92%	-0.305697	-1.91289	0.00801336	0.0935329	Lmna,Mapt,H1f2,Ocln,Prkcd,Prkcq,Plec,Rock1,Stk26,Tjp1,Tjp2,Vim,Acin1,Clspn,H1f5,Dnm1l,Stk24,Bcap31,Add1,Casp3,Casp6,Casp7,Casp8,Ctnnb1,Cdh1,Dffa,Dsg2,Dsg3,Ptk2,Fnta,Gsn,H1f0,Hmgb2,Hmgb1,Kpnb1
R-MMU-1266738	Developmental Biology	454	54.41%	-0.170607	-1.91416	0.000890472	0.0372951	Itga2b,Itga5,Itgav,Itgb1,Itgb3,Itsn1,Kras,Krt10,Krt15,Krt19,Krt33b,Krt86,Krt8,Lgi3,Limk1,Arhgef11,Lce1g,Lyn,Smad2,Smad3,Smad4,Psenen,Mef2a,Mef2c,Mef2d,Mmp2,Mmp9,Krtap3-2,Actr2,Krt20,Msn,Trem2,Myog,Nck1,Nck2,Cltc,Nrp1,Numb,Pdlim7,Pkp2,Gm10100,Arpc5,Plxnd1,Pfn1,Gm11562,Pik3cd,Pik3r1,Pik3r2,Pik3r3,Pip5k1c,Prkaca,Prkacb,Prkcq,Plcg1,Arpc4,Pparg,Ppl,Psen2,Adgrg6,Ptpn11,Ptpra,Ptprc,Rac1,Dock1,Rara,11100…
R-MMU-5675221	Negative regulation of MAPK pathway	40	80.00%	-0.320119	-1.91808	0.00936088	0.10414	Kras,Ksr1,Mark3,Dusp8,Dusp6,Ppp2r1a,Ppp2ca,Ppp2cb,Ppp5c,Dusp1,Ptpn3,Dusp16,Ywhab,Uba52,Ubb,Dusp7,Brap,Pebp1,Ppp2r1b,Ptpn7,Map2k1,Map2k2,Mapk1,Mapk3,Ppp2r5c,Ppp2r5e,Braf,Araf,Raf1,Rps27a,Ppp2r5b,Ppp2r5a
R-MMU-9012999	RHO GTPase cycle	413	73.12%	-0.163605	-1.91907	0.00110132	0.0396238	Itgb1,Itsn1,Jag1,Lbr,Ktn1,Arhgef2,Arhgef1,Lck,Arhgef15,Arhgef11,Plekhg6,Emc3,Gfod1,Maco1,Muc13,Arfgap3,Arhgef39,Lamtor1,Golga2,Arhgap29,Pak6,Plekhg3,Akap12,Abi2,Ncf1,Ncf2,Nck1,Nck2,Pkn3,Ccdc187,Tmod3,Nckap1,Cltc,Nudc,Ubxn11,Mcam,Plxnd1,Pik3r1,Pik3r2,Pik3r3,Pld2,Srrm1,Ndufa5,Ndufs3,Arhgap25,Ptk2b,Twf1,Fgd5,Ptpn13,Steap3,Cavin1,Abcd3,Rab7,Rac1,Rac2,Dock1,Brk1,Rasgrf2,Samm50,Stbd1,Plekhg2,Anln,Ckap4…
R-MMU-72662	Activation of the mRNA upon binding of the cap-binding complex and eIFs, and subsequent binding to 43S	58	93.10%	-0.261537	-1.93444	0.00419527	0.0720485	Rpsa,Rps2,Eif3f,Rps23,Rps21,Rps10,Eif2s2,Rps20,Pabpc1,Rps27l,Rps13,Eif3h,Rps14,Rps15,Rps16,Rps17,Rps18,Rps19,Rps24,Rps29,Rps3a1,Rps4x,Rps5,Rps6,Rps7,Rps8,Eif3g,Rps15a,Rps28,Eif3i,Eif4h,Eif3d,Eif3c,Rps27,Eif3k,Rps25,Eif4b,Eif2s3x,Rps3,Eif3l,Rps11,Rps26,Rps9,Eif3b,Eif4g1,Eif3j1,Eif2s1,Eif3a,Eif4a1,Eif4a2,Eif4e,Eif4ebp1,Eif3m,Eif3e
R-MMU-4086398	Ca2+ pathway	42	64.29%	-0.348396	-1.94303	0.00760456	0.0902408	Kras,Lef1,Gng11,Nlk,Pde6g,Ppp3ca,Ppp3cb,Ppp3r1,Tcf7l2,Fzd2,Calm1,Calm2,Calm3,Ctnnb1,Fzd3,Fzd4,Fzd5,Fzd6,Gnat2,Gnb1,Gnb2,Gng2,Gng3,Gng4,Gng5,Gng8,Gngt2
R-MMU-166520	Signaling by NTRKs	71	74.65%	-0.265013	-1.94652	0.0045283	0.0720485	Kras,Mapkapk2,Nab2,Cltc,Ntrk2,Ntrk3,Dusp6,Furin,Pik3r1,Pik3r2,Plcg1,Ppp2r1a,Ppp2ca,Ppp2cb,Rac1,Shc2,Ralgds,Ap2s1,Sgk1,Shc1,Shc3,Sos1,Mapkapk3,Src,Srf,Ywhab,Dusp7,Ap2b1,Dusp3,Rps6ka5,Ppp2r1b,Pik3cb,Rapgef1,Chd4,Map2k1,Map2k2,Mapk1,Mapk14,Mapk3,Braf,Rap1a,Ap2a2,Ap2m1,Rhoa,Atf1,Kidins220,Ntf5,Creb1,Crk,Crkl,Egr2,Fyn,Grb2
R-MMU-446728	Cell junction organization	65	64.62%	-0.290761	-1.95531	0.00590893	0.0807087	Itga6,Itgb1,F11r,Lamb3,Prkci,Plec,Sdk1,Nectin2,Pxn,Flnc,Tesk1,Cadm1,Vasp,Fermt2,Nectin4,Parvb,Arhgef6,Parva,Fblim1,Pard6b,Nectin1,Actn1,Actb,Actg1,Pard6g,Cdh7,Flna,Ctnna1,Ctnnb1,Ctnnd1,Cd151,Lims1,Cdh1,Cdh11,Cdh13,Cdh15,Cdh3,Cdh4,Cdh5,Cdh6,Dst,Ilk
R-MMU-9013406	RHOQ GTPase cycle	53	67.92%	-0.308867	-1.96316	0.0056516	0.0807087	Itsn1,Gfod1,Lamtor1,Plekhg3,Steap3,Rab7,Git1,Snap23,Cdc42bpb,Arhgap17,Arhgef7,Pak4,Depdc1b,Tfrc,Arhgap26,Rhoq,Cdc42ep1,Diaph3,Scrib,Arhgef9,Cdc42ep4,Wasl,Trip10,Git2,Pak2,Iqgap3,Ophn1,Gopc,Cav1,Cdc42,Iqgap1,Stom,Fnbp1,Gja1,Prex1,Arhgap1
R-MMU-8980692	RHOA GTPase cycle	134	76.87%	-0.219166	-1.9788	0.00198118	0.0500647	Lbr,Ktn1,Arhgef2,Arhgef1,Arhgef15,Arhgef11,Plekhg6,Emc3,Maco1,Arhgap29,Plekhg3,Pkn3,Mcam,Pik3r1,Pik3r2,Cavin1,Abcd3,Rasgrf2,Stbd1,Anln,Rhpn2,Arhgap9,Rock1,Rock2,Arhgef25,Arhgef18,Arhgap44,Ccdc115,Arap1,Snap23,Stk10,Slk,Kalrn,Arhgap40,Ngef,Lman1,Arhgef7,Pcdh7,Arhgef5,Arhgap45,Atp6ap1,Pgrmc2,Tjp2,Arhgap19,Depdc1b,Tfrc,Arhgap26,Vav1,Arhgap42,Arhgef3,Arhgef40,Net1,Arhgef10l,Stx5a,Ykt6,Diaph3,Def6,Sta…
R-MMU-9013404	RAC2 GTPase cycle	81	76.54%	-0.25809	-1.99366	0.00203915	0.0500647	Itgb1,Lbr,Lamtor1,Abi2,Ncf1,Ncf2,Nckap1,Mcam,Pik3r1,Pik3r2,Pik3r3,Pld2,Rab7,Rac2,Dock1,Brk1,Samm50,Stbd1,Garre1,Lemd3,Git1,Cyfip1,Swap70,Lman1,Arhgap17,Pak4,Pgrmc2,Depdc1b,Tfrc,Arhgap26,Vav1,Arhgap42,Cdc42ep1,Armcx3,Ankle2,Diaph3,Def6,Cdc42ep4,Nckap1l,Esyt1,Dock4,Erbin,Git2,Racgap1,Pak2,Abi1,Mcf2,Abr,Dock2,Ophn1,Cav1,Arhgdia,Cdc42,Cyba,Cybb,Wasf2,Iqgap1,Dsg2,Dock10,Epha2,Prex1,Arhgap1
R-MMU-5654743	Signaling by FGFR4	39	58.97%	-0.38015	-2.00395	0.00600781	0.0807087	Kras,Mknk1,Pik3r1,Plcg1,Ppp2r1a,Ppp2ca,Ppp2cb,Ptpn11,Shc1,Sos1,Src,Uba52,Ubb,Spry2,Mapk1,Mapk3,Braf,Cbl,Rps27a,Fgf2,Fgf9,Gab1,Grb2
R-MMU-72702	Ribosomal scanning and start codon recognition	57	92.98%	-0.272881	-2.00431	0.00264151	0.0541213	Rpsa,Rps2,Eif3f,Rps23,Rps21,Rps10,Eif2s2,Rps20,Rps27l,Rps13,Eif3h,Rps14,Rps15,Rps16,Rps17,Rps18,Rps19,Rps24,Rps29,Rps3a1,Rps4x,Rps5,Rps6,Rps7,Rps8,Eif3g,Eif5,Rps15a,Rps28,Eif3i,Eif4h,Eif3d,Eif3c,Rps27,Eif3k,Rps25,Eif4b,Eif2s3x,Rps3,Eif3l,Rps11,Rps26,Rps9,Eif3b,Eif4g1,Eif3j1,Eif2s1,Eif3a,Eif4a1,Eif4a2,Eif4e,Eif3m,Eif3e
R-MMU-114452	Activation of BH3-only proteins	18	83.33%	-0.459305	-2.00854	0.00552181	0.0807087	Dynll2,Ppp3cc,Ppp3r1,Ywhab,Ywhae,Ywhag,Ywhah,Ywhaz,Sfn,Dynll1,Bmf,Mapk8,Bad,Bid,Bcl2l11
R-MMU-210991	Basigin interactions	23	78.26%	-0.42703	-2.00911	0.00374532	0.069449	Itga3,Itga6,Itgb1,Ppil2,Slc3a2,Slc7a8,Slc7a5,Slc7a7,Spn,Slc7a10,Ppia,Atp1b1,Atp1b2,Atp1b3,Bsg,Cav1,Slc7a9,Slc16a3
R-MMU-2022854	Keratan sulfate biosynthesis	27	62.96%	-0.439379	-2.02791	0.00451085	0.0720485	Ogn,Prelp,St3gal3,St3gal1,St3gal4,St3gal2,B4galt2,B3gnt2,Slc35d2,Chst2,B4galt5,B4galt4,Chst5,B4galt3,B4gat1,Acan,B4galt1
R-MMU-6806834	Signaling by MET	73	72.60%	-0.277053	-2.03495	0.00226415	0.0521994	Itga3,Itgb1,Kras,Lama2,Lama4,Lama5,Lamb1,Lamb2,Lamb3,Usp8,Pik3r1,Rap1b,Ptpn1,Ptpn11,Ptpn2,Rab4b,Rac1,Sh3gl1,Shc1,Sos1,Spint1,Spint2,Src,Stam,Stat3,Col5a3,Uba52,Ubb,Stam2,Ranbp9,Ranbp10,Sh3kbp1,Rapgef1,Rap1a,Arf6,Cbl,Rps27a,Col3a1,Col5a1,Col5a2,Col1a1,Col1a2,Crk,Crkl,Col27a1,Eps15,Ptk2,Fn1,Gab1,Gga3,Grb2,Hgf,Hgs
R-MMU-177929	Signaling by EGFR	45	75.56%	-0.331395	-2.03795	0.00266046	0.0541213	Kras,Pik3r1,Plcg1,Ptpn11,Ptpn12,Ptprk,Pxn,Sh3gl1,Shc1,Sos1,Src,Stam,Ptpn3,Arhgef7,Uba52,Ubb,Stam2,Spry1,Spry2,Sh3kbp1,Cbl,Cdc42,Rps27a,Csk,Egf,Epn1,Eps15,Eps15l1,Ereg,Aamp,Gab1,Grb2,Hbegf,Hgs
R-MMU-72649	Translation initiation complex formation	57	92.98%	-0.278511	-2.04566	0.00188679	0.0500647	Rpsa,Rps2,Eif3f,Rps23,Rps21,Rps10,Eif2s2,Rps20,Pabpc1,Rps27l,Rps13,Eif3h,Rps14,Rps15,Rps16,Rps17,Rps18,Rps19,Rps24,Rps29,Rps3a1,Rps4x,Rps5,Rps6,Rps7,Rps8,Eif3g,Rps15a,Rps28,Eif3i,Eif4h,Eif3d,Eif3c,Rps27,Eif3k,Rps25,Eif4b,Eif2s3x,Rps3,Eif3l,Rps11,Rps26,Rps9,Eif3b,Eif4g1,Eif3j1,Eif2s1,Eif3a,Eif4a1,Eif4a2,Eif4e,Eif3m,Eif3e
R-MMU-3928664	Ephrin signaling	17	94.12%	-0.457083	-2.05675	0.00390843	0.0695701	Nck2,Rac1,Git1,Sdcbp,Src,Arhgef7,Ephb1,Pak2,Efnb1,Efnb2,Efnb3,Ephb2,Ephb3,Ephb4,Ephb6,Fyn
R-MMU-3928662	EPHB-mediated forward signaling	37	91.89%	-0.334976	-2.05997	0.00266046	0.0541213	Itsn1,Lyn,Actr2,Arpc5,Arpc4,Rac1,Rock1,Rock2,Src,Kalrn,Rasa1,Arpc3,Arpc1a,Wasl,Ephb1,Actr3,Arpc2,Actb,Actg1,Rhoa,Arpc1b,Arhgef28,Cdc42,Efnb1,Efnb2,Efnb3,Ephb2,Ephb3,Ephb4,Ephb6,Ptk2,Fyn,Grin1,Sdc2
R-MMU-187037	Signaling by NTRK1 (TRKA)	59	76.27%	-0.302109	-2.08723	0.00351741	0.0676864	Kras,Mapkapk2,Nab2,Cltc,Dusp6,Pik3r1,Pik3r2,Ppp2r1a,Ppp2ca,Ppp2cb,Shc2,Ralgds,Ap2s1,Sgk1,Shc1,Shc3,Sos1,Mapkapk3,Srf,Ywhab,Dusp7,Ap2b1,Dusp3,Rps6ka5,Ppp2r1b,Pik3cb,Rapgef1,Chd4,Map2k1,Map2k2,Mapk1,Mapk14,Mapk3,Braf,Rap1a,Ap2a2,Ap2m1,Rhoa,Atf1,Kidins220,Creb1,Crk,Crkl,Egr2,Grb2
R-MMU-437239	Recycling pathway of L1	35	60.00%	-0.415268	-2.10142	0.00322675	0.063818	Msn,Cltc,Numb,Rdx,Ap2s1,Src,Tuba1a,Tuba1b,Tuba3b,Tubb3,Ezr,Ap2b1,Mapk1,Actb,Actg1,Ap2a2,Ap2m1,Dpysl2,Dnm1,Dnm2,Tubb4b
R-MMU-9013026	RHOB GTPase cycle	66	78.79%	-0.289995	-2.11613	0.0011194	0.0396238	Arhgef2,Arhgef1,Arhgef11,Pkn3,Mcam,Pik3r1,Pik3r2,Cavin1,Anln,Rhpn2,Rock1,Rock2,Arhgef25,Snap23,Stk10,Slk,Pcdh7,Arhgef5,Tjp2,Depdc1b,Tfrc,Arhgap26,Arhgef3,Net1,Arhgef10l,Diaph3,Stard8,Myo9a,Pkn1,Erbin,Akap13,Racgap1,Arhgef17,Pkn2,Iqgap3,Mcf2,Abr,Rhob,Daam1,Ophn1,Arhgef28,Cav1,Cit,Diaph1,Ect2,Stom,Stard13,Flot1,Flot2,Arhgdig,Prex1,Arhgap1
R-MMU-9013420	RHOU GTPase cycle	35	77.14%	-0.393163	-2.19271	0.00158428	0.0500647	Nck1,Nck2,Cltc,Pik3r1,Pik3r2,Ptk2b,Git1,Txnl1,Sptbn1,Stam,Arhgef7,Pak4,Depdc1b,Dlg5,Stam2,Arhgef6,Git2,Pak2,Cdc42,Arhgap31,Iqgap1,Dst,Arhgap30,Epha2,Grb2,Hgs,Peak1
R-MMU-109581	Apoptosis	100	73.00%	-0.27293	-2.23964	0.000428633	0.0319325	Lmna,Diablo,Mapt,Oma1,H1f2,Nmt1,Ocln,Prkcd,Prkcq,Plec,Dynll2,Septin4,Ppp3cc,Ppp3r1,Ripk1,Rock1,Gsdmd,Stk26,Ywhab,Tjp1,Tjp2,Tnfrsf10b,Traf2,Vim,Ywhae,Ywhag,Ywhah,Ywhaz,Sfn,Acin1,Apip,Dynll1,Clspn,Appl1,H1f5,Bmf,Ticam1,Dnm1l,Opa1,Mapk1,Mapk3,Mapk8,Stk24,Bcap31,Add1,Apaf1,Bad,Bak1,Bax,Bcl2l1,Bid,Bcl2l11,Casp3,Casp6,Casp7,Casp8,Casp9,Ctnnb1,Cd14,Cdh1,Cycs,Dffa,Dsg2,Dsg3,Fadd,Ptk2,Fas,Fnta,Gsn,H1f0,Hm…
R-MMU-1500931	Cell-Cell communication	85	68.24%	-0.296454	-2.25143	0.00116868	0.0396238	Itga6,Itgb1,Cd47,F11r,Lamb3,Nck1,Nck2,Prkci,Plec,Sdk1,Ptk2b,Sirpa,Nectin2,Pxn,Flnc,Sftpd,Gm5150,Skap2,Tesk1,Cadm1,Tyrobp,Vasp,Fermt2,Nectin4,Kirrel,Parvb,Fyb,Wasl,Arhgef6,Parva,Fblim1,Pard6b,Nectin1,Actn1,Actb,Actg1,Pard6g,Cdh7,Flna,Ctnna1,Ctnnb1,Ctnnd1,Cd151,Lims1,Cdh1,Cdh11,Cdh13,Cdh15,Cdh3,Cdh4,Cdh5,Cdh6,Iqgap1,Dst,Fyn,Gm9733,Grb2,Ilk
R-MMU-9646399	Aggrephagy	36	55.56%	-0.455841	-2.26012	0.000866051	0.0372951	Ube2v1,Prkn,Pcnt,Dynll2,Dync1li2,Tuba1a,Tuba1b,Tuba3b,Tubb3,Uba52,Ubb,Vim,Dync1li1,Dynll1,Park7,Rps27a,Dync1h1,Dync1i1,Dync1i2,Tubb4b
R-MMU-9013106	RHOC GTPase cycle	67	80.60%	-0.318117	-2.35292	0.00114416	0.0396238	Lbr,Arhgef1,Arhgef11,Maco1,Pkn3,Ccdc187,Mcam,Pik3r1,Cavin1,Abcd3,Anln,Rock1,Rock2,Arhgef25,Stk10,Slk,Lman1,Arhgef5,Tjp2,Depdc1b,Tfrc,Arhgap26,Fmnl2,Arhgef40,Arhgef10l,Stx5a,Diaph3,Arhgap18,Acbd5,Pkn1,Erbin,Akap13,Racgap1,Arhgef17,Pkn2,Iqgap3,Mcf2,Abr,Rhoa,Rhoc,Daam1,Ophn1,Arhgef28,Cav1,Arhgdia,Cit,Diaph1,Iqgap1,Stom,Stard13,Flot1,Flot2,Prex1,Arhgap1
R-MMU-9675108	Nervous system development	257	68.48%	-0.228927	-2.38153	0.000687758	0.0328944	Itga2b,Itga5,Itgav,Itgb1,Itgb3,Itsn1,Kras,Limk1,Arhgef11,Lyn,Psenen,Mmp2,Mmp9,Actr2,Msn,Trem2,Nck1,Nck2,Cltc,Nrp1,Numb,Pdlim7,Arpc5,Plxnd1,Pfn1,Pik3cd,Pik3r1,Pik3r2,Pik3r3,Pip5k1c,Prkaca,Prkacb,Prkcq,Plcg1,Arpc4,Psen2,Adgrg6,Ptpn11,Ptpra,Ptprc,Rac1,Dock1,Rdx,Robo1,Rock1,Rock2,Ap2s1,Rras,Cxcl12,Sema3a,Sema4a,Git1,Sema4d,Sema7a,Shc1,Shc3,Siah1a,Siah2,St8sia2,St8sia4,Slit3,Sdcbp,Sos1,Sptbn1,Src,Kalr…
R-MMU-422475	Axon guidance	256	68.36%	-0.230487	-2.38695	0.000693001	0.0328944	Itga2b,Itga5,Itgav,Itgb1,Itgb3,Itsn1,Kras,Limk1,Arhgef11,Lyn,Psenen,Mmp2,Mmp9,Actr2,Msn,Trem2,Nck1,Nck2,Cltc,Nrp1,Numb,Pdlim7,Arpc5,Plxnd1,Pfn1,Pik3cd,Pik3r1,Pik3r2,Pik3r3,Pip5k1c,Prkaca,Prkacb,Prkcq,Plcg1,Arpc4,Psen2,Ptpn11,Ptpra,Ptprc,Rac1,Dock1,Rdx,Robo1,Rock1,Rock2,Ap2s1,Rras,Cxcl12,Sema3a,Sema4a,Git1,Sema4d,Sema7a,Shc1,Shc3,Siah1a,Siah2,St8sia2,St8sia4,Slit3,Sdcbp,Sos1,Sptbn1,Src,Kalrn,Col5a…
R-MMU-72613	Eukaryotic Translation Initiation	115	87.83%	-0.273433	-2.45776	0.00049334	0.0319325	Rpsa,Rps2,Eif3f,Rpl3l,Rps23,Rps21,Rpl15,Rpl36al,Rpl35,Rpl11,Rps10,Rpl14,Rplp2,Eif2s2,Rpl37,Rps20,Pabpc1,Rpl38,Rpl4,Rps27l,Rpl22l1,Rps13,Eif3h,Rpl24,Rpl34,Rpl18,Rpl19,Rpl22,Rpl26,Rpl27,Rpl28,Rpl29,Rpl37a,Rpl36a,Rpl6,Rpl7,Rpl9,Rps14,Rps15,Rps16,Rps17,Rps18,Rps19,Rps24,Rps29,Rps3a1,Rps4x,Rps5,Rps6,Rps7,Rps8,Eif3g,Eif5,Rps15a,Rps28,Rpl5,Eif3i,Rpl13a,Uba52,Eif4h,Rpl23a,Eif3d,Rplp1,Rpl12,Eif3c,Rpl13,Rp…
R-MMU-72737	Cap-dependent Translation Initiation	115	87.83%	-0.273433	-2.45776	0.00049334	0.0319325	Rpsa,Rps2,Eif3f,Rpl3l,Rps23,Rps21,Rpl15,Rpl36al,Rpl35,Rpl11,Rps10,Rpl14,Rplp2,Eif2s2,Rpl37,Rps20,Pabpc1,Rpl38,Rpl4,Rps27l,Rpl22l1,Rps13,Eif3h,Rpl24,Rpl34,Rpl18,Rpl19,Rpl22,Rpl26,Rpl27,Rpl28,Rpl29,Rpl37a,Rpl36a,Rpl6,Rpl7,Rpl9,Rps14,Rps15,Rps16,Rps17,Rps18,Rps19,Rps24,Rps29,Rps3a1,Rps4x,Rps5,Rps6,Rps7,Rps8,Eif3g,Eif5,Rps15a,Rps28,Rpl5,Eif3i,Rpl13a,Uba52,Eif4h,Rpl23a,Eif3d,Rplp1,Rpl12,Eif3c,Rpl13,Rp…
R-MMU-373755	Semaphorin interactions	47	63.83%	-0.427197	-2.49992	0.000635526	0.0328944	Limk1,Arhgef11,Trem2,Nrp1,Plxnd1,Pip5k1c,Ptprc,Rac1,Rock1,Rock2,Rras,Sema3a,Sema4a,Sema4d,Sema7a,Tln1,Tyrobp,Plxnb1,Gsk3b,Rnd1,Pak2,Rhoa,Rhob,Rhoc,Dpysl2,Fes,Fyn,Plxna4,Hsp90ab1,Hsp90aa1
R-MMU-373760	L1CAM interactions	63	61.90%	-0.384272	-2.52524	0.000680504	0.0328944	Itga2b,Itga5,Itgav,Itgb1,Itgb3,Msn,Cltc,Nrp1,Numb,Rac1,Rdx,Ap2s1,Sdcbp,Sptbn1,Src,Tuba1a,Tuba1b,Tuba3b,Tubb3,Ezr,Ap2b1,Ranbp9,Lypla2,Map2k1,Map2k2,Mapk1,Mapk3,Actb,Actg1,Ap2a2,Ap2m1,Dpysl2,Csnk2a1,Csnk2a2,Csnk2b,Dnm1,Dnm2,Tubb4b,Sptbn4
R-MMU-72706	GTP hydrolysis and joining of the 60S ribosomal subunit	108	88.89%	-0.292258	-2.59896	0.000475511	0.0319325	Rpsa,Rps2,Eif3f,Rpl3l,Rps23,Rps21,Rpl15,Rpl36al,Rpl35,Rpl11,Rps10,Rpl14,Rplp2,Eif2s2,Rpl37,Rps20,Rpl38,Rpl4,Rps27l,Rpl22l1,Rps13,Eif3h,Rpl24,Rpl34,Rpl18,Rpl19,Rpl22,Rpl26,Rpl27,Rpl28,Rpl29,Rpl37a,Rpl36a,Rpl6,Rpl7,Rpl9,Rps14,Rps15,Rps16,Rps17,Rps18,Rps19,Rps24,Rps29,Rps3a1,Rps4x,Rps5,Rps6,Rps7,Rps8,Eif3g,Eif5,Rps15a,Rps28,Rpl5,Eif3i,Rpl13a,Uba52,Eif4h,Rpl23a,Eif3d,Rplp1,Rpl12,Eif3c,Rpl13,Rps27,Eif…
R-MMU-72689	Formation of a pool of free 40S subunits	97	87.63%	-0.308022	-2.62801	0.000461467	0.0319325	Rpsa,Rps2,Eif3f,Rpl3l,Rps23,Rps21,Rpl15,Rpl36al,Rpl35,Rpl11,Rps10,Rpl14,Rplp2,Rpl37,Rps20,Rpl38,Rpl4,Rps27l,Rpl22l1,Rps13,Eif3h,Rpl24,Rpl34,Rpl18,Rpl19,Rpl22,Rpl26,Rpl27,Rpl28,Rpl29,Rpl37a,Rpl36a,Rpl6,Rpl7,Rpl9,Rps14,Rps15,Rps16,Rps17,Rps18,Rps19,Rps24,Rps29,Rps3a1,Rps4x,Rps5,Rps6,Rps7,Rps8,Eif3g,Rps15a,Rps28,Rpl5,Eif3i,Rpl13a,Uba52,Rpl23a,Eif3d,Rplp1,Rpl12,Eif3c,Rpl13,Rps27,Eif3k,Rpl35a,Rpl27a,R…
R-MMU-5627123	RHO GTPases activate PAKs	18	94.44%	-0.569662	-2.62922	0.000281928	0.0319325	Limk1,Myl9,Myh9,Myl6,Ppp1r12a,Nf2,Myl12b,Ppp1cb,Rac1,Myh14,Pak2,Flna,Myh10,Calm1,Calm2,Calm3,Cdc42
R-MMU-927802	Nonsense-Mediated Decay (NMD)	110	85.45%	-0.298773	-2.64361	0.000471254	0.0319325	Smg5,Rpsa,Rps2,Rpl3l,Magoh,Rps23,Rps21,Rpl15,Rpl36al,Rpl35,Rpl11,Upf3a,Rps10,Rpl14,Rplp2,Rpl37,Rps20,Pabpc1,Rpl38,Rpl4,Rps27l,Rpl22l1,Rps13,Ncbp2,Ppp2r1a,Rpl24,Ppp2ca,Rpl34,Upf1,Rnps1,Rpl18,Rpl19,Rpl22,Rpl26,Rpl27,Rpl28,Rpl29,Rpl37a,Rpl36a,Rpl6,Rpl7,Rpl9,Rps14,Rps15,Rps16,Rps17,Rps18,Rps19,Rps24,Rps29,Rps3a1,Rps4x,Rps5,Rps6,Rps7,Rps8,Smg1,Rps15a,Rps28,Smg6,Rpl5,Rpl13a,Uba52,Rpl23a,Rplp1,Rpl12,Ncb…
R-MMU-975957	Nonsense Mediated Decay (NMD) enhanced by the Exon Junction Complex (EJC)	110	85.45%	-0.298773	-2.64361	0.000471254	0.0319325	Smg5,Rpsa,Rps2,Rpl3l,Magoh,Rps23,Rps21,Rpl15,Rpl36al,Rpl35,Rpl11,Upf3a,Rps10,Rpl14,Rplp2,Rpl37,Rps20,Pabpc1,Rpl38,Rpl4,Rps27l,Rpl22l1,Rps13,Ncbp2,Ppp2r1a,Rpl24,Ppp2ca,Rpl34,Upf1,Rnps1,Rpl18,Rpl19,Rpl22,Rpl26,Rpl27,Rpl28,Rpl29,Rpl37a,Rpl36a,Rpl6,Rpl7,Rpl9,Rps14,Rps15,Rps16,Rps17,Rps18,Rps19,Rps24,Rps29,Rps3a1,Rps4x,Rps5,Rps6,Rps7,Rps8,Smg1,Rps15a,Rps28,Smg6,Rpl5,Rpl13a,Uba52,Rpl23a,Rplp1,Rpl12,Ncb…
R-MMU-156827	L13a-mediated translational silencing of Ceruloplasmin expression	107	88.79%	-0.301034	-2.66879	0.000475511	0.0319325	Rpsa,Rps2,Eif3f,Rpl3l,Rps23,Rps21,Rpl15,Rpl36al,Rpl35,Rpl11,Rps10,Rpl14,Rplp2,Eif2s2,Rpl37,Rps20,Pabpc1,Rpl38,Rpl4,Rps27l,Rpl22l1,Rps13,Eif3h,Rpl24,Rpl34,Rpl18,Rpl19,Rpl22,Rpl26,Rpl27,Rpl28,Rpl29,Rpl37a,Rpl36a,Rpl6,Rpl7,Rpl9,Rps14,Rps15,Rps16,Rps17,Rps18,Rps19,Rps24,Rps29,Rps3a1,Rps4x,Rps5,Rps6,Rps7,Rps8,Eif3g,Rps15a,Rps28,Rpl5,Eif3i,Rpl13a,Uba52,Eif4h,Rpl23a,Eif3d,Rplp1,Rpl12,Eif3c,Rpl13,Rps27,E…
R-MMU-1799339	SRP-dependent cotranslational protein targeting to membrane	88	87.50%	-0.345654	-2.87089	0.000441891	0.0319325	Rpsa,Rps2,Rpl3l,Rps23,Rps21,Rpl15,Rpl36al,Rpl35,Srp72,Rpl11,Rps10,Rpl14,Rplp2,Rpl37,Rps20,Rpl38,Rpl4,Rps27l,Rpl22l1,Rps13,Rpl24,Rpl34,Rpl18,Rpl19,Rpl22,Rpl26,Rpl27,Rpl28,Rpl29,Rpl37a,Rpl36a,Rpl6,Rpl7,Rpl9,Rps14,Rps15,Rps16,Rps17,Rps18,Rps19,Rps24,Rps29,Rps3a1,Rps4x,Rps5,Rps6,Rps7,Rps8,Srp68,Srp14,Rps15a,Rps28,Rpl5,Rpl13a,Uba52,Rpl23a,Rplp1,Rpl12,Srp54a,Rpl13,Rps27,Rpl35a,Rpl27a,Rps25,Rpl8,Rps3,Sr…
R-MMU-975956	Nonsense Mediated Decay (NMD) independent of the Exon Junction Complex (EJC)	90	88.89%	-0.346154	-2.90927	0.00044405	0.0319325	Rpsa,Rps2,Rpl3l,Rps23,Rps21,Rpl15,Rpl36al,Rpl35,Rpl11,Rps10,Rpl14,Rplp2,Rpl37,Rps20,Pabpc1,Rpl38,Rpl4,Rps27l,Rpl22l1,Rps13,Ncbp2,Rpl24,Rpl34,Upf1,Rpl18,Rpl19,Rpl22,Rpl26,Rpl27,Rpl28,Rpl29,Rpl37a,Rpl36a,Rpl6,Rpl7,Rpl9,Rps14,Rps15,Rps16,Rps17,Rps18,Rps19,Rps24,Rps29,Rps3a1,Rps4x,Rps5,Rps6,Rps7,Rps8,Rps15a,Rps28,Rpl5,Rpl13a,Uba52,Rpl23a,Rplp1,Rpl12,Ncbp1,Rpl13,Rps27,Rpl35a,Rpl27a,Rps25,Rpl8,Rps3,Rpl…

## Sheet: REACTOME - Healthy vs Peri
Reactome pathway ID	Pathway description	Pathway size	Pathway coverage (%)	Enrichment score	Normalized enrichment score	pValue	Adjusted pValue	Targets
R-MMU-1474228	Degradation of the extracellular matrix	119	53.78%	0.641709	3.98962	0.000145433	0.0121392	Klk1b16,Klk1b21,Klk1b26,Lamb3,Cma1,Ctrb1,Mmp12,Mmp11,Mmp13,Mmp14,Mmp15,Mmp2,Mmp24,Mmp3,Mmp8,Mmp9,Elane,Capn15,Nid1,Furin,Spp1,Col5a3,Timp1,Scube3,Capn11,Optc,Spock3,Mmp19,Mmp25,Adam10,Adam15,Adam8,Acan,Bmp1,Bsg,Capn2,Capns1,Capn5,Cd44,Cdh1,Col12a1,Col13a1,Col3a1,Col4a1,Col4a2,Col4a3,Col5a1,Col5a2,Col6a1,Col6a2,Col1a1,Col1a2,Ctsb,Ctsd,Ctsk,Ctsl,Ctss,Dcn,Eln,Fbn1,Fn1,Mmp20,Hspg2,Scube1
R-MMU-6798695	Neutrophil degranulation	501	69.26%	0.390927	3.52093	0.000115942	0.0121392	Itgav,Itgax,Itgb2,Cd47,Trappc1,Kcnab2,Fabp5,Defa34,Lamp1,Lamp2,Anpep,Lcn2,Rab44,Lta4h,Alad,Cd93,Serpinb1a,Lyz2,Man2b1,Psmd6,Mif,Lamtor1,Mme,Mmp8,Mmp9,Serpinb3d,Ormdl3,Psmd7,Pgm2,Actr2,Pycard,Psmd12,Siglece,Lamtor2,Elane,Atp11a,Neu1,Nfkb1,Cmtm6,Nme2,Galns,Slc11a1,Dpp7,Bpi,Snap29,Agpat2,Orm2,P2rx1,Pafah1b2,Plac8,Aldh3b1,Padi2,Pecam1,Arpc5,Cfp,Slc15a4,Pfkl,Pgam1,Pigr,2310033P09Rik,Pkm,Prkcd,1600012H…
R-MMU-8957275	Post-translational protein phosphorylation	114	60.53%	0.548444	3.47681	0.000143968	0.0121392	Ktn1,Lamb1,Lamb2,Lgals1,Matn3,Men1,Mfge8,Bpifb2,Fgg,Pnpla2,Shisa5,Fstl3,Nucb1,P4hb,Penk,Prkcsh,Proc,Eva1a,Ckap4,Scg3,Apol11a,Spp1,Timp1,Hsp90b1,Trf,Qsox1,Wfs1,Pdia6,Ltbp1,Msln,Mgat4a,Golm1,Mbtps1,Mxra8,Spp2,Apol7a,Apol7c,Mia3,Adam10,Amelx,Aplp2,Apoa1,Apoa2,Apoe,App,Serpinc1,Notum,C3,C4b,Calu,Cp,Cst3,Igfbp7,Sparcl1,Meltf,Fbn1,Dnajc3,Fn1,Fstl1,Gas6,Gpc3,Serpind1,Fam20c,Sdc2,Apol10a,Igfbp1,Ccn1,Igfb…
R-MMU-1474244	Extracellular matrix organization	256	57.03%	0.452121	3.46761	0.000131337	0.0121392	Itga2b,Itga3,Itga4,Itga5,Itga6,Itgae,Itgav,Itgax,Itgb1,Itgb2,Itgb3,Itgb5,Itgb6,Itgb7,Cd47,F11r,Kdr,Klk1b16,Klk1b21,Klk1b26,Lama2,Lama4,Lama5,Lamb1,Lamb2,Lamb3,Lox,Loxl1,Ltbp2,Ltbp3,Mfap2,Matn1,Matn3,Matn4,Cma1,Ctrb1,Emilin2,Mmp12,Mmp11,Mmp13,Mmp14,Mmp15,Mmp2,Mmp24,Mmp3,Mmp8,Mmp9,Fgg,Elane,Capn15,Nid1,Ddr2,Mfap1a,Jam3,P4ha1,P4ha2,P4hb,Pcolce,Furin,Pdgfa,Pecam1,Plec,Plod1,Emilin1,Ppib,Adamts2,Mfap3…
R-MMU-381426	Regulation of Insulin-like Growth Factor (IGF) transport and uptake by Insulin-like Growth Factor Binding Proteins (IGFBPs)	120	60.00%	0.535146	3.42955	0.000143554	0.0121392	Ktn1,Lamb1,Lamb2,Lgals1,Matn3,Men1,Mfge8,Bpifb2,Fgg,Pnpla2,Shisa5,Fstl3,Nucb1,P4hb,Penk,Prkcsh,Proc,Eva1a,Ckap4,Scg3,Apol11a,Spp1,Timp1,Hsp90b1,Trf,Qsox1,Wfs1,Pdia6,Ltbp1,Msln,Mgat4a,Golm1,Mbtps1,Mxra8,Spp2,Apol7a,Apol7c,Mia3,Adam10,Amelx,Aplp2,Apoa1,Apoa2,Apoe,App,Serpinc1,Notum,C3,C4b,Calu,Cp,Cst3,Igfbp7,Sparcl1,Meltf,Fbn1,Dnajc3,Fn1,Fstl1,Gas6,Gpc3,Serpind1,Fam20c,Sdc2,Apol10a,Igf1,Igfbp1,Ccn1…
R-MMU-216083	Integrin cell surface interactions	70	62.86%	0.59692	3.32636	0.000153445	0.0121392	Itga2b,Itga3,Itga4,Itga5,Itga6,Itgae,Itgav,Itgax,Itgb1,Itgb2,Itgb3,Itgb5,Itgb6,Itgb7,Cd47,F11r,Kdr,Fgg,Jam3,Pecam1,Spp1,Col5a3,Vwf,Itga1,Itga8,Bsg,Cd44,Cdh1,Col13a1,Col3a1,Col4a1,Col4a2,Col4a3,Col5a1,Col5a2,Col6a1,Col6a2,Col1a1,Col1a2,Fbn1,Fn1,Hspg2,Icam1,Icam2
R-MMU-186797	Signaling by PDGF	53	67.92%	0.596766	3.12166	0.00109546	0.0628664	Kras,Nck1,Nck2,Furin,Pdgfa,Pdgfra,Pik3r1,Pik3r2,Plcg1,Ptpn11,Ptpn12,Sos1,Spp1,Src,Stat3,Stat5a,Stat5b,Stat6,Col5a3,Rasa1,Thbs3,Pdgfc,Pik3cb,Rapgef1,Col3a1,Col4a1,Col4a2,Col4a3,Col5a1,Col5a2,Col6a1,Col6a2,Crk,Crkl,Grb2,Grb7
R-MMU-1222556	ROS and RNS production in phagocytes	36	66.67%	0.616236	2.81271	0.00243863	0.0796712	Atp6v1f,Atp6v1g1,Atp6v1c1,Ncf1,Ncf2,Nos3,Slc11a1,Rac2,Atp6v0a2,Atp6v1d,Hvcn1,Atp6v1h,Tcirg1,Atp6v0e2,Atp6v1a,Atp6v1b2,Atp6v0d1,Atp6v1e1,Atp6v0e,Atp6v0c,Atp6v0d2,Cyba,Cybb,Atp6v0b
R-MMU-9006934	Signaling by Receptor Tyrosine Kinases	406	66.75%	0.316443	2.74009	0.000119847	0.0121392	Itch,Itga3,Itgav,Spred1,Itgb1,Itgb3,Jak2,Jak3,Polr2h,Kdr,Kras,Lama2,Lama4,Lama5,Lamb1,Lamb2,Lamb3,Lck,Hnrnpf,Sh2b3,Atp6v1f,Lyn,Shb,Atp6v1g1,Mapkapk2,Matk,Atp6v1c1,Psenen,Cma1,Mdk,Polr2e,Ep300,Kitl,Polr2l,Mknk1,Mmp9,Polr2k,Abi2,Nab2,Ncf1,Ncf2,Nck1,Nck2,Nedd4,Nckap1,Nos3,Cltc,Nrp1,Nrp2,Ntrk2,Ntrk3,Rnf41,Dusp6,Furin,Usp8,Polr2g,Pdgfa,Pdgfra,Pdpk1,Pgf,Pik3r1,Pik3r2,Pik3r3,Prkaca,Prkacb,Prkcd,Prkce,Pr…
R-MMU-1566948	Elastic fibre formation	42	64.29%	0.560438	2.66981	0.00335142	0.0796712	Itga5,Itgav,Itgb1,Itgb3,Itgb5,Itgb6,Lox,Loxl1,Ltbp2,Ltbp3,Mfap2,Emilin2,Mfap1a,Furin,Emilin1,Mfap3,Tgfb1,Ltbp1,Fbln5,Efemp2,Ltbp4,Mfap4,Itga8,Bmp2,Eln,Fbn1,Fn1
R-MMU-76002	Platelet activation, signaling and aggregation	241	70.95%	0.333915	2.64677	0.000255984	0.0165691	Itga2b,Itgb3,Itih4,Itpr1,Itpr2,Itpr3,Lamp2,Lat,Lck,Lcp2,Gng11,Lyn,Fgg,Nhlrc2,Ola1,Cdc37l1,Orm2,Pdgfa,Pdpk1,Pecam1,Pik3r1,Pik3r2,Pik3r3,Prkcd,Prkce,Prkch,Prkcq,Pla2g4a,Serpinf2,Tmx3,Rap1b,Daglb,Chid1,Apool,Lgals3bp,Srgn,Pros1,Psap,Tmsb4x,Ptpn1,Ptpn11,Rac1,Rac2,Rasgrp2,Rasgrp1,Scg3,Arrb2,Selp,Selenop,Shc1,Sod1,Sos1,Sparc,Serpina3g,Src,Stx4a,Stxbp2,Stxbp3,Syk,Pcdh7,P2ry12,Apbb1ip,Tex264,Plcg2,Mmrn1,…
R-MMU-1442490	Collagen degradation	45	60.00%	0.554976	2.64379	0.00335142	0.0796712	Mmp12,Mmp11,Mmp13,Mmp14,Mmp15,Mmp2,Mmp3,Mmp8,Mmp9,Col5a3,Col12a1,Col13a1,Col3a1,Col4a1,Col4a2,Col4a3,Col5a1,Col5a2,Col6a1,Col6a2,Col1a1,Col1a2,Ctsb,Ctsd,Ctsk,Ctsl,Mmp20
R-MMU-2173782	Binding and Uptake of Ligands by Scavenger Receptors	34	55.88%	0.629098	2.64061	0.00231176	0.0796712	Lrp1,Marco,Masp1,Scgb3a2,Msr1,Apol11a,Sparc,Scarb1,Hsp90b1,Apol7a,Apol7c,Ambp,Apoa1,Apoe,Calr,Cd36,Hp,Apol10a,Jchain
R-MMU-2132295	MHC class II antigen presentation	105	70.48%	0.407719	2.63969	0.00314106	0.0796712	Ctso,Kif11,Kif2a,Kif3a,Kif3c,Kif5b,Lag3,Ifi30,Sar1b,Sec24b,Cltc,Rilp,Dctn4,Dynll2,Ctsa,Lgmn,Kif20a,Rab7,Ap2s1,Sec31a,Sec23a,Sec24d,Dctn2,Dctn3,Actr1a,Dync1li2,Tuba1a,Tuba1b,Tuba3b,Tubb3,Sec24c,Dctn6,Ap2b1,Dync1li1,Ap1s3,Actr10,Dynll1,Ctsf,Kif2b,Klc4,Ap1s2,Dctn5,Racgap1,Ap1b1,Ap1g1,Ap1s1,Ap2a2,Ap2m1,Sec24a,Arf1,Sec13,Canx,Capza2,Capzb,Kif26a,Ctsb,Ctsc,Ctsd,Ctse,Ctsh,Ctsk,Ctsl,Ctss,Dctn1,Dync1h1,Dy…
R-MMU-114608	Platelet degranulation	115	71.30%	0.391981	2.61333	0.00297619	0.0796712	Itga2b,Itgb3,Itih4,Lamp2,Fgg,Nhlrc2,Ola1,Cdc37l1,Orm2,Pdgfa,Pecam1,Serpinf2,Tmx3,Chid1,Apool,Lgals3bp,Srgn,Pros1,Psap,Tmsb4x,Scg3,Selp,Selenop,Sod1,Sparc,Serpina3g,Stxbp2,Pcdh7,Tex264,Mmrn1,Tgfb1,Lhfpl2,Timp1,Timp3,Tln1,Trf,Qsox1,Vegfa,Vwf,Wdr1,Rarres2,Endod1,Cyb5r1,Brpf3,Gtpbp2,Plek,Ly6g6f,Habp4,Pf4,F13a1,Spp2,Abcc4,Cyrib,Sytl4,Actn1,Actn4,Actg1,Fam3c,Aldoa,Anxa5,Aplp2,Apoa1,Apoh,App,Flna,Serpin…
R-MMU-76005	Response to elevated platelet cytosolic Ca2+	120	70.00%	0.383047	2.57297	0.00352212	0.0796712	Itga2b,Itgb3,Itih4,Lamp2,Fgg,Nhlrc2,Ola1,Cdc37l1,Orm2,Pdgfa,Pecam1,Serpinf2,Tmx3,Chid1,Apool,Lgals3bp,Srgn,Pros1,Psap,Tmsb4x,Scg3,Selp,Selenop,Sod1,Sparc,Serpina3g,Stx4a,Stxbp2,Stxbp3,Pcdh7,Tex264,Mmrn1,Tgfb1,Lhfpl2,Timp1,Timp3,Tln1,Trf,Qsox1,Vegfa,Vwf,Wdr1,Rarres2,Endod1,Cyb5r1,Brpf3,Gtpbp2,Plek,Ly6g6f,Habp4,Pf4,F13a1,Spp2,Abcc4,Cyrib,Sytl4,Actn1,Actn4,Actg1,Fam3c,Aldoa,Anxa5,Aplp2,Apoa1,Apoh,Ap…
R-MMU-917977	Transferrin endocytosis and recycling	31	70.97%	0.573977	2.54009	0.00246305	0.0796712	Atp6v1f,Atp6v1g1,Atp6v1c1,Steap3,Atp6ap1,Atp6v0a2,Trf,Tfrc,Atp6v1d,Atp6v1h,Tcirg1,Atp6v0e2,Atp6v1a,Atp6v1b2,Atp6v0d1,Atp6v1e1,Atp6v0e,Atp6v0c,Mcoln1,Atp6v0d2,Hfe,Atp6v0b
R-MMU-3000171	Non-integrin membrane-ECM interactions	38	63.16%	0.550889	2.51444	0.0026012	0.0796712	Itga6,Itgav,Itgb1,Itgb3,Itgb5,Ddr2,Pdgfa,Sdc3,Sdc4,Col5a3,Tgfb1,Ddr1,Col3a1,Col4a1,Col4a2,Col4a3,Col5a1,Col5a2,Col1a1,Col1a2,Fgf2,Fn1,Sdc2,Hspg2
R-MMU-77387	Insulin receptor recycling	26	69.23%	0.611292	2.51319	0.00198972	0.0796712	Atp6v1f,Atp6v1g1,Atp6v1c1,Atp6ap1,Atp6v0a2,Atp6v1d,Atp6v1h,Tcirg1,Atp6v0e2,Atp6v1a,Atp6v1b2,Atp6v0d1,Atp6v1e1,Atp6v0e,Atp6v0c,Atp6v0d2,Atp6v0b,Insr
R-MMU-917937	Iron uptake and transport	55	72.73%	0.4626	2.50174	0.00511787	0.0938396	Lcn2,Atp6v1f,Atp6v1g1,Atp6v1c1,Nedd8,Slc11a2,Steap3,Skp1,Atp6ap1,Atp6v0a2,Trf,Tfrc,Uba52,Ubb,Cybrd1,Atp6v1d,Abcg2,Atp6v1h,Tcirg1,Atp6v0e2,Aco1,Atp6v1a,Atp6v1b2,Atp6v0d1,Atp6v1e1,Atp6v0e,Atp6v0c,Mcoln1,Rps27a,Cp,Atp6v0d2,Fbxl5,Flvcr1,Fth1,Heph,Hfe,Hmox1,Hmox2,Ireb2,Atp6v0b
R-MMU-2129379	Molecules associated with elastic fibres	35	65.71%	0.552277	2.4826	0.00276693	0.0796712	Itgav,Itgb1,Itgb3,Itgb5,Itgb6,Ltbp2,Ltbp3,Mfap2,Emilin2,Mfap1a,Emilin1,Mfap3,Tgfb1,Ltbp1,Fbln5,Efemp2,Ltbp4,Mfap4,Itga8,Bmp2,Eln,Fbn1,Fn1
R-MMU-5663213	RHO GTPases Activate WASPs and WAVEs	35	85.71%	0.501531	2.47162	0.00381013	0.0822064	Actr2,Abi2,Nck1,Nckap1,Arpc5,Arpc4,Rac1,Brk1,Cyfip1,Arpc3,Arpc1a,Nckap1l,Wasl,Actr3,Baiap2,Mapk1,Mapk3,Arpc2,Abi1,Cyfip2,Abl1,Actb,Actg1,Arpc1b,Btk,Cdc42,Wasf2,Ptk2,Grb2,Nckipsd
R-MMU-2029480	Fcgamma receptor (FCGR) dependent phagocytosis	77	83.12%	0.397273	2.46992	0.0074171	0.0943335	Fcgr4,Limk1,Lyn,Actr2,Abi2,Myh9,Myo1c,Myo5a,Nck1,Nf2,Nckap1,Arpc5,Pik3r1,Pik3r2,Prkcd,Prkce,Plcg1,Pld2,Pld3,Arpc4,Rac1,Dock1,Brk1,Cyfip1,Src,Syk,Plcg2,Vav1,Plpp5,Pld4,Arpc3,Arpc1a,Nckap1l,Wasl,Actr3,Pik3cb,Elmo2,Elmo1,Baiap2,Mapk1,Mapk3,Arpc2,Abi1,Cyfip2,Abl1,Actb,Actg1,Arpc1b,Btk,Cd3g,Cd247,Cdc42,Crk,Wasf2,Ptk2,Fcgr1,Fcgr2b,Fgr,Fyn,Grb2,Hck,Nckipsd,Hsp90ab1,Hsp90aa1
R-MMU-2029482	Regulation of actin dynamics for phagocytic cup formation	57	84.21%	0.429268	2.45143	0.00625954	0.0943335	Fcgr4,Limk1,Actr2,Abi2,Myh9,Myo1c,Myo5a,Nck1,Nf2,Nckap1,Arpc5,Arpc4,Rac1,Dock1,Brk1,Cyfip1,Syk,Vav1,Arpc3,Arpc1a,Nckap1l,Wasl,Actr3,Elmo2,Elmo1,Baiap2,Mapk1,Mapk3,Arpc2,Abi1,Cyfip2,Abl1,Actb,Actg1,Arpc1b,Btk,Cd3g,Cd247,Cdc42,Crk,Wasf2,Ptk2,Fcgr1,Fcgr2b,Grb2,Nckipsd,Hsp90ab1,Hsp90aa1
R-MMU-109582	Hemostasis	506	67.59%	0.27034	2.43251	0.000115794	0.0121392	Itga2b,Itga3,Itga4,Itga5,Itga6,Itgav,Rad51c,Itgax,Itgb1,Itgb2,Itgb3,Cd47,Itih4,Itpr1,Itpr2,Itpr3,Jak2,F11r,Kif11,Kif12,Kif13b,Kif16b,Kif1b,Kif1c,Kif2a,Kif21b,Kif3a,Kif3c,Kif5b,Kras,Lamp2,Lat,Lck,Lcp2,Ppil2,Gng11,Sh2b3,Epcam,Lyn,Maff,Mafg,Slc3a2,Mertk,Mif,Irag1,Fgg,Nhlrc2,Ola1,Cdc37l1,Nfe2,Kdm1a,Cd244a,Nos3,Grb14,Slc7a8,Orm2,Jam3,P2rx1,P2rx7,Pde1a,Pdgfa,Pdpk1,Pecam1,Kifc1,Pik3r1,Pik3r2,Pik3r3,Prka…
R-MMU-1592230	Mitochondrial biogenesis	28	82.14%	0.540903	2.43147	0.00276693	0.0796712	Atp5d,Atp5e,Atp5g2,Sirt5,Sod2,Atp5h,Idh2,Atp5j2,Atp5l,Atp5o,Atp5a1,Atp5b,Atp5c1,Atp5pb,Atp5g1,Atp5j,Atp5k,Cycs,Gabpa,Gabpb1,Glud1,Atp5g3,Sirt3
R-MMU-168898	Toll-like Receptor Cascades	126	68.25%	0.359	2.425	0.00605208	0.0940078	Itgb2,Jun,Lbp,Ube2d3,Cd180,Ly86,Mapkapk2,Tab1,Ube2v1,Fgg,Nfkb1,Nfkb2,Nfkbia,Peli1,Tnip2,Bpi,Dusp6,Ppp2r1a,Ppp2ca,Ppp2cb,Lgmn,Ptpn11,Tab2,Eea1,Rela,Ripk1,Gsdmd,S100a1,S100a9,Sftpd,Nkiras1,Mapkapk3,Tank,Irf3,Skp1,Fbxw11,Unc93b1,Plcg2,Hsp90b1,Uba52,Ubb,Dusp7,Nkiras2,Cnpy3,Dusp3,Ikbke,Ripk3,Ube2d2a,Rps6ka5,Tlr2,Ppp2r1b,Ticam1,Sarm1,Nod1,Map2k3,Map2k4,Map3k8,Mapk1,Mapk14,Mapk3,Mapk8,Ecsit,Irak2,Peli3,…
R-MMU-163210	Formation of ATP by chemiosmotic coupling	18	83.33%	0.619325	2.38959	0.00168748	0.0796712	Atp5d,Atp5e,Atp5g2,Atp5h,Atp5j2,Atp5l,Atp5o,Atp5a1,Atp5b,Atp5c1,Atp5pb,Atp5g1,Atp5j,Atp5k,Atp5g3
R-MMU-8949613	Cristae formation	18	83.33%	0.619325	2.38959	0.00168748	0.0796712	Atp5d,Atp5e,Atp5g2,Atp5h,Atp5j2,Atp5l,Atp5o,Atp5a1,Atp5b,Atp5c1,Atp5pb,Atp5g1,Atp5j,Atp5k,Atp5g3
R-MMU-8953897	Cellular responses to stimuli	502	69.72%	0.264771	2.38805	0.000115821	0.0121392	Jun,Sh3bp4,Psmb9,Psmb8,Lamtor4,Ube2d3,Cox7b,Atp6v1f,Anapc11,Atp6v1g1,Mapkapk2,Mapkapk5,Nprl3,Atp6v1c1,Cox20,Anapc1,Cox14,Anapc2,Mdm2,Mdm4,Nudt2,Abcc1,Psmd6,Ep300,Cdc26,Lamtor1,Rps19bp1,Psmd7,Rae1,Mre11a,Cited2,Szt2,Nox4,Hspa14,Mt1,Mt2,Ero1a,Sesn2,Smarcd3,Psmd12,Psmd5,Lamtor2,Psmc6,H2ab2,H1f2,Ncf1,Ncf2,Ncoa1,Ncoa2,Fbxl17,Ndufa4,Psmd9,Nfe2l2,Nupl2,Eif2s2,Keap1,Nup50,Mink1,Fnip2,H4c17,Cox18,Akt1s1,P…
R-MMU-163200	Respiratory electron transport, ATP synthesis by chemiosmotic coupling, and heat production by uncoupling proteins.	118	72.88%	0.350377	2.36675	0.00760028	0.0943335	Atp5d,Ndufb5,Ndufa3,Ndufa9,Cox7b,Uqcr10,Ndufb9,Ndufb6,Cox20,Ndufc1,Cox14,Ndufa12,Ndufa7,Cyc1,Ndufb3,Uqcrh,Ndufaf3,Etfdh,Ndufb7,Uqcrc2,Atp5e,Ndufa6,Ndufa2,Ndufa4,Ndufv1,Ndufa13,Ndufb8,Ndufa10,Cox18,Coq10b,Atp5g2,Cox19,Ndufb4,Ndufc2,Ndufb2,Ndufa5,Ndufb10,Ndufs3,Ndufa8,Ndufaf4,Sco1,Ndufaf5,Cox7a2l,Slc25a14,Cox11,Surf1,Taco1,Ndufab1,Ndufa1,Ndufs5,Sco2,Ndufb11,Ucp2,Uqcrq,Uqcrc1,Atp5h,Lrpprc,Atp5j2,Ndu…
R-MMU-76009	Platelet Aggregation (Plug Formation)	36	72.22%	0.499702	2.34654	0.0035313	0.0796712	Itga2b,Itgb3,Fgg,Pdpk1,Rap1b,Ptpn1,Rasgrp2,Rasgrp1,Shc1,Sos1,Src,Syk,Apbb1ip,Tln1,Vwf,Rapgef3,Rap1a,Akt1,Col1a1,Col1a2,Crk,Csk,F2,Ptk2,Fn1,Grb2
R-MMU-156827	L13a-mediated translational silencing of Ceruloplasmin expression	107	88.79%	0.337879	2.34162	0.0071001	0.0943335	Rpsa,Rps2,Eif3f,Rpl3l,Rps23,Rps21,Rpl15,Rpl36al,Rpl35,Rpl11,Rps10,Rpl14,Rplp2,Eif2s2,Rpl37,Rps20,Pabpc1,Rpl38,Rpl4,Rps27l,Rpl22l1,Rps13,Eif3h,Rpl24,Rpl34,Rpl18,Rpl19,Rpl22,Rpl26,Rpl27,Rpl28,Rpl29,Rpl37a,Rpl36a,Rpl6,Rpl7,Rpl9,Rps14,Rps15,Rps16,Rps17,Rps18,Rps19,Rps24,Rps29,Rps3a1,Rps4x,Rps5,Rps6,Rps7,Rps8,Eif3g,Rps15a,Rps28,Rpl5,Eif3i,Rpl13a,Uba52,Eif4h,Rpl23a,Eif3d,Rplp1,Rpl12,Eif3c,Rpl13,Rps27,E…
R-MMU-2262752	Cellular responses to stress	499	69.74%	0.257382	2.31955	0.000231669	0.0164948	Jun,Sh3bp4,Psmb9,Psmb8,Lamtor4,Ube2d3,Cox7b,Atp6v1f,Anapc11,Atp6v1g1,Mapkapk2,Mapkapk5,Nprl3,Atp6v1c1,Cox20,Anapc1,Cox14,Anapc2,Mdm2,Mdm4,Nudt2,Abcc1,Psmd6,Ep300,Cdc26,Lamtor1,Rps19bp1,Psmd7,Rae1,Mre11a,Cited2,Szt2,Nox4,Hspa14,Ero1a,Sesn2,Smarcd3,Psmd12,Psmd5,Lamtor2,Psmc6,H2ab2,H1f2,Ncf1,Ncf2,Ncoa1,Ncoa2,Fbxl17,Ndufa4,Psmd9,Nfe2l2,Nupl2,Eif2s2,Keap1,Nup50,Mink1,Fnip2,H4c17,Cox18,Akt1s1,P4hb,Prdx…
R-MMU-3928662	EPHB-mediated forward signaling	37	91.89%	0.448838	2.30978	0.00533668	0.0938396	Itsn1,Lyn,Actr2,Arpc5,Arpc4,Rac1,Rock1,Rock2,Src,Kalrn,Rasa1,Arpc3,Arpc1a,Wasl,Ephb1,Actr3,Arpc2,Actb,Actg1,Rhoa,Arpc1b,Arhgef28,Cdc42,Efnb1,Efnb2,Efnb3,Ephb2,Ephb3,Ephb4,Ephb6,Ptk2,Fyn,Grin1,Sdc2
R-MMU-354192	Integrin signaling	27	85.19%	0.512978	2.30594	0.00292969	0.0796712	Itga2b,Itgb3,Fgg,Pdpk1,Rap1b,Ptpn1,Rasgrp2,Rasgrp1,Shc1,Sos1,Src,Syk,Apbb1ip,Tln1,Vwf,Rapgef3,Rap1a,Akt1,Crk,Csk,Ptk2,Fn1,Grb2
R-MMU-72706	GTP hydrolysis and joining of the 60S ribosomal subunit	108	88.89%	0.331113	2.30082	0.00808588	0.0943335	Rpsa,Rps2,Eif3f,Rpl3l,Rps23,Rps21,Rpl15,Rpl36al,Rpl35,Rpl11,Rps10,Rpl14,Rplp2,Eif2s2,Rpl37,Rps20,Rpl38,Rpl4,Rps27l,Rpl22l1,Rps13,Eif3h,Rpl24,Rpl34,Rpl18,Rpl19,Rpl22,Rpl26,Rpl27,Rpl28,Rpl29,Rpl37a,Rpl36a,Rpl6,Rpl7,Rpl9,Rps14,Rps15,Rps16,Rps17,Rps18,Rps19,Rps24,Rps29,Rps3a1,Rps4x,Rps5,Rps6,Rps7,Rps8,Eif3g,Eif5,Rps15a,Rps28,Rpl5,Eif3i,Rpl13a,Uba52,Eif4h,Rpl23a,Eif3d,Rplp1,Rpl12,Eif3c,Rpl13,Rps27,Eif…
R-MMU-9639288	Amino acids regulate mTORC1	53	75.47%	0.424752	2.29706	0.00527295	0.0938396	Sh3bp4,Lamtor4,Atp6v1f,Atp6v1g1,Nprl3,Atp6v1c1,Lamtor1,Szt2,Sesn2,Lamtor2,Fnip2,Bmt2,Rraga,Rragd,Lamtor5,Rheb,Fnip1,Flcn,Castor1,Slc38a9,Seh1l,Wdr24,Lamtor3,Mlst8,Mtor,Atp6v1d,Sesn1,Atp6v1h,Tcirg1,Atp6v0e2,Atp6v1a,Atp6v1b2,Atp6v0d1,Atp6v1e1,Atp6v0e,Atp6v0c,Sec13,Atp6v0d2,Depdc5,Atp6v0b
R-MMU-9711097	Cellular response to starvation	53	75.47%	0.424752	2.29706	0.00527295	0.0938396	Sh3bp4,Lamtor4,Atp6v1f,Atp6v1g1,Nprl3,Atp6v1c1,Lamtor1,Szt2,Sesn2,Lamtor2,Fnip2,Bmt2,Rraga,Rragd,Lamtor5,Rheb,Fnip1,Flcn,Castor1,Slc38a9,Seh1l,Wdr24,Lamtor3,Mlst8,Mtor,Atp6v1d,Sesn1,Atp6v1h,Tcirg1,Atp6v0e2,Atp6v1a,Atp6v1b2,Atp6v0d1,Atp6v1e1,Atp6v0e,Atp6v0c,Sec13,Atp6v0d2,Depdc5,Atp6v0b
R-MMU-72689	Formation of a pool of free 40S subunits	97	87.63%	0.340767	2.29418	0.009037	0.0943335	Rpsa,Rps2,Eif3f,Rpl3l,Rps23,Rps21,Rpl15,Rpl36al,Rpl35,Rpl11,Rps10,Rpl14,Rplp2,Rpl37,Rps20,Rpl38,Rpl4,Rps27l,Rpl22l1,Rps13,Eif3h,Rpl24,Rpl34,Rpl18,Rpl19,Rpl22,Rpl26,Rpl27,Rpl28,Rpl29,Rpl37a,Rpl36a,Rpl6,Rpl7,Rpl9,Rps14,Rps15,Rps16,Rps17,Rps18,Rps19,Rps24,Rps29,Rps3a1,Rps4x,Rps5,Rps6,Rps7,Rps8,Eif3g,Rps15a,Rps28,Rpl5,Eif3i,Rpl13a,Uba52,Rpl23a,Eif3d,Rplp1,Rpl12,Eif3c,Rpl13,Rps27,Eif3k,Rpl35a,Rpl27a,R…
R-MMU-72613	Eukaryotic Translation Initiation	115	87.83%	0.32443	2.29096	0.00758725	0.0943335	Rpsa,Rps2,Eif3f,Rpl3l,Rps23,Rps21,Rpl15,Rpl36al,Rpl35,Rpl11,Rps10,Rpl14,Rplp2,Eif2s2,Rpl37,Rps20,Pabpc1,Rpl38,Rpl4,Rps27l,Rpl22l1,Rps13,Eif3h,Rpl24,Rpl34,Rpl18,Rpl19,Rpl22,Rpl26,Rpl27,Rpl28,Rpl29,Rpl37a,Rpl36a,Rpl6,Rpl7,Rpl9,Rps14,Rps15,Rps16,Rps17,Rps18,Rps19,Rps24,Rps29,Rps3a1,Rps4x,Rps5,Rps6,Rps7,Rps8,Eif3g,Eif5,Rps15a,Rps28,Rpl5,Eif3i,Rpl13a,Uba52,Eif4h,Rpl23a,Eif3d,Rplp1,Rpl12,Eif3c,Rpl13,Rp…
R-MMU-72737	Cap-dependent Translation Initiation	115	87.83%	0.32443	2.29096	0.00758725	0.0943335	Rpsa,Rps2,Eif3f,Rpl3l,Rps23,Rps21,Rpl15,Rpl36al,Rpl35,Rpl11,Rps10,Rpl14,Rplp2,Eif2s2,Rpl37,Rps20,Pabpc1,Rpl38,Rpl4,Rps27l,Rpl22l1,Rps13,Eif3h,Rpl24,Rpl34,Rpl18,Rpl19,Rpl22,Rpl26,Rpl27,Rpl28,Rpl29,Rpl37a,Rpl36a,Rpl6,Rpl7,Rpl9,Rps14,Rps15,Rps16,Rps17,Rps18,Rps19,Rps24,Rps29,Rps3a1,Rps4x,Rps5,Rps6,Rps7,Rps8,Eif3g,Eif5,Rps15a,Rps28,Rpl5,Eif3i,Rpl13a,Uba52,Eif4h,Rpl23a,Eif3d,Rplp1,Rpl12,Eif3c,Rpl13,Rp…
R-MMU-5674135	MAP2K and MAPK activation	39	79.49%	0.458094	2.27969	0.00490817	0.0938396	Itga2b,Itgb3,Kras,Ksr1,Mark3,Fgg,Lamtor2,Rap1b,Arrb2,Src,Ywhab,Apbb1ip,Tln1,Vwf,Lamtor3,Pebp1,Map2k1,Map2k2,Mapk1,Mapk3,Arrb1,Actb,Actg1,Braf,Rap1a,Araf,Raf1,Csk,Iqgap1,Cnksr1,Fn1
R-MMU-8878171	Transcriptional regulation by RUNX1	188	67.55%	0.30255	2.25137	0.0058612	0.0940078	Itch,Ldb1,Rbbp5,Lmo2,Psmb9,Psmb8,Dpy30,Psmd6,Ep300,Psmd7,Ccnh,Smarcd3,Psmd12,Psmd5,Yaf2,Psmc6,H2ab2,Prmt6,Psmd9,Smarca2,Smarcd1,Smarcd2,H4c17,Kat2b,Pml,Smarcc2,H2az1,Psma2,Psma3,Psmb1,Psmb10,Psmb4,Psmb5,Psmb6,Psmb7,Psmc1,Psmc2,Psmc3,Psmc5,Psmd4,Psme1,Psme2,Psme3,Ptpn11,H2aj,Ring1,Rnf2,Psmd11,Kmt2e,Elf2,Sin3a,Sin3b,Smarca4,Smarcb1,Smarcc1,Psmd10,Setd1a,Psmd1,Tal1,Tcf12,Phc2,Psme4,Psmd2,Psmd3,Uba52…
R-MMU-8875878	MET promotes cell motility	37	72.97%	0.472459	2.2507	0.00398979	0.0835508	Itga3,Itgb1,Lama2,Lama4,Lama5,Lamb1,Lamb2,Lamb3,Rap1b,Rac1,Src,Col5a3,Rapgef1,Rap1a,Col3a1,Col5a1,Col5a2,Col1a1,Col1a2,Crk,Crkl,Col27a1,Ptk2,Fn1,Gab1,Grb2,Hgf
R-MMU-983712	Ion channel transport	170	52.94%	0.326948	2.23651	0.00976018	0.0943335	Atp1a2,Asph,Atp6v1f,Atp6v1g1,Atp6v1c1,Atp11a,Atp2b1,Wnk1,Trpm4,Ripk1,Atp2c2,Atp1a3,Ryr1,Ano5,Scnn1a,Scnn1g,Sgk1,Ano10,Atp2b4,Tpcn2,Atp6ap1,Atp6v0a2,Uba52,Ubb,Ano9,Trpv2,Atp2c1,Atp13a5,Sgk3,Atp13a1,Fxyd1,Slc17a3,Pdzd11,Clcnkb,Tpcn1,Trpc4ap,Mcoln3,Ripk3,Ano6,Clca1,Best1,Atp6v1d,Fxyd7,Asic5,Mlkl,Atp13a2,Bsnd,Camk2d,Clcn6,Clcn7,Atp6v1h,Tcirg1,Nalcn,Atp6v0e2,Atp11b,Sgk2,Atp13a4,Sri,Ano7,Asic2,Asic4,Ra…
R-MMU-1660662	Glycosphingolipid metabolism	38	60.53%	0.493663	2.21912	0.00358073	0.0796712	Neu1,Neu3,Ctsa,Psap,Esyt2,Smpd1,Smpd2,Asah2,Gltp,Esyt1,Arsg,Glb1l,Sumf1,B3galnt1,Cerk,Asah1,Glb1,Galc,B4galnt1,Gba,Gm2a,Hexa,Hexb
R-MMU-8874081	MET activates PTK2 signaling	27	70.37%	0.52755	2.21436	0.00313738	0.0796712	Itga3,Itgb1,Lama2,Lama4,Lama5,Lamb1,Lamb2,Lamb3,Src,Col5a3,Col3a1,Col5a1,Col5a2,Col1a1,Col1a2,Col27a1,Ptk2,Fn1,Hgf
R-MMU-3000178	ECM proteoglycans	44	61.36%	0.463185	2.20652	0.00446856	0.0909033	Itga2b,Itgav,Itgax,Itgb1,Itgb3,Itgb5,Itgb6,Matn1,Matn3,Matn4,Sparc,Col5a3,Acan,App,Itga8,Bgn,Col3a1,Col5a1,Col5a2,Col6a1,Col6a2,Col1a1,Col1a2,Dag1,Dcn,Fn1,Hspg2
R-MMU-975956	Nonsense Mediated Decay (NMD) independent of the Exon Junction Complex (EJC)	90	88.89%	0.331605	2.19572	0.00990379	0.0943335	Rpsa,Rps2,Rpl3l,Rps23,Rps21,Rpl15,Rpl36al,Rpl35,Rpl11,Rps10,Rpl14,Rplp2,Rpl37,Rps20,Pabpc1,Rpl38,Rpl4,Rps27l,Rpl22l1,Rps13,Ncbp2,Rpl24,Rpl34,Upf1,Rpl18,Rpl19,Rpl22,Rpl26,Rpl27,Rpl28,Rpl29,Rpl37a,Rpl36a,Rpl6,Rpl7,Rpl9,Rps14,Rps15,Rps16,Rps17,Rps18,Rps19,Rps24,Rps29,Rps3a1,Rps4x,Rps5,Rps6,Rps7,Rps8,Rps15a,Rps28,Rpl5,Rpl13a,Uba52,Rpl23a,Rplp1,Rpl12,Ncbp1,Rpl13,Rps27,Rpl35a,Rpl27a,Rps25,Rpl8,Rps3,Rpl…
R-MMU-2022090	Assembly of collagen fibrils and other multimeric structures	56	51.79%	0.448338	2.18554	0.00540369	0.0938396	Itga6,Lamb3,Lox,Loxl1,Mmp13,Mmp3,Mmp9,Pcolce,Plec,Col5a3,Bmp1,Cd151,Col12a1,Col3a1,Col4a1,Col4a2,Col4a3,Col5a1,Col5a2,Col6a1,Col6a2,Col1a1,Col1a2,Ctsb,Ctsl,Ctss,Col27a1,Dst,Mmp20
R-MMU-1428517	The citric acid (TCA) cycle and respiratory electron transport	169	73.96%	0.293747	2.17659	0.00830431	0.0943335	D2hgdh,Ldha,Ldhb,Atp5d,Ndufb5,Sdhc,Ndufa3,Ndufa9,Cox7b,Uqcr10,Ndufb9,Ndufb6,Cox20,Ndufc1,Cox14,Ndufa12,Ndufa7,Cyc1,Ndufb3,Uqcrh,Me1,Mdh2,Ndufaf3,Etfdh,Ndufb7,Sdhd,Sdha,Uqcrc2,Atp5e,Ndufa6,Ndufa2,Ndufa4,Ndufv1,Ndufa13,Ndufb8,Ndufa10,Ogdh,Cox18,Sdhb,Pdha1,Idh3a,Coq10b,Atp5g2,Cox19,Ppard,Ndufb4,Ndufc2,Ndufb2,Ndufa5,Pdhb,Ndufb10,Ndufs3,Ndufa8,Ndufaf4,Sco1,Rxra,Ndufaf5,Cox7a2l,Slc25a14,Cox11,Sucla2,Su…
R-MMU-2682334	EPH-Ephrin signaling	65	86.15%	0.36225	2.16798	0.00800119	0.0943335	Itsn1,Lyn,Psenen,Mmp2,Mmp9,Actr2,Nck2,Arpc5,Arpc4,Psen2,Rac1,Rock1,Rock2,Git1,Sdcbp,Src,Kalrn,Ngef,Arhgef7,Rasa1,Arpc3,Arpc1a,Wasl,Ephb1,Actr3,Ncstn,Pak2,Arpc2,Actb,Actg1,Aph1b,Rhoa,Arpc1b,Arhgef28,Cdc42,Aph1a,Efna1,Efna2,Efna3,Efna4,Efnb1,Efnb2,Efnb3,Epha1,Epha2,Epha4,Epha5,Epha7,Ephb2,Ephb3,Ephb4,Ephb6,Ptk2,Fyn,Grin1,Sdc2
R-MMU-9711123	Cellular response to chemical stress	139	84.17%	0.296238	2.15766	0.0101351	0.0943335	Psmb9,Psmb8,Cox7b,Cox20,Cox14,Nudt2,Abcc1,Psmd6,Psmd7,Nox4,Ero1a,Smarcd3,Psmd12,Psmd5,Psmc6,Ncf1,Ncf2,Ncoa1,Ncoa2,Fbxl17,Ndufa4,Psmd9,Nfe2l2,Keap1,Cox18,P4hb,Prdx1,Cox19,Ppara,Med1,Psma2,Psma3,Psmb1,Psmb10,Psmb4,Psmb5,Psmb6,Psmb7,Psmc1,Psmc2,Psmc3,Psmc5,Psmd4,Psme1,Psme2,Psme3,Psmd11,Blvrb,Sco1,Rxra,Gpx8,Cox7a2l,Sin3a,Sin3b,Ncor2,Psmd10,Cox11,Sod1,Sod2,Surf1,Taco1,Psmd1,Skp1,Psme4,Prdx2,Psmd2,Prd…
R-MMU-8848021	Signaling by PTK6	43	72.09%	0.431474	2.14721	0.00601647	0.0940078	Kras,Lrrk2,Ptpn1,Pxn,Rac1,Dock1,Khdrbs1,Ptk6,Arap1,Stat3,Rasa1,Uba52,Ubb,Sfpq,Elmo2,Elmo1,Akt1,Gpnmb,Rhoa,Cbl,Ccnd1,Ccne1,Cdk4,Cdkn1b,Socs3,Rps27a,Crk,Egf,Ereg,Hbegf,Hif1a
R-MMU-9006927	Signaling by Non-Receptor Tyrosine Kinases	43	72.09%	0.431474	2.14721	0.00601647	0.0940078	Kras,Lrrk2,Ptpn1,Pxn,Rac1,Dock1,Khdrbs1,Ptk6,Arap1,Stat3,Rasa1,Uba52,Ubb,Sfpq,Elmo2,Elmo1,Akt1,Gpnmb,Rhoa,Cbl,Ccnd1,Ccne1,Cdk4,Cdkn1b,Socs3,Rps27a,Crk,Egf,Ereg,Hbegf,Hif1a
R-MMU-8856828	Clathrin-mediated endocytosis	134	71.64%	0.308264	2.14204	0.01185	0.0944141	Itsn1,Ldlr,Necap2,M6pr,Gapvd1,Actr2,Nedd8,Cltc,Necap1,Hip1,Gak,Arpc5,Pik3c2a,Pip5k1c,Arpc4,Rab5b,Rab5c,Reps1,Ap2s1,Arrb2,Sh3gl1,Picalm,Stam,Synj2,Syt2,Tacr1,Fcho2,Trf,Tfrc,Uba52,Ubb,Vamp2,Vamp8,Ap2b1,Slc2a8,Dnajc6,Stam2,Arpc3,Arpc1a,Sgip1,Pacsin2,Wasl,Trip10,Fcho1,Actr3,Cltb,Grk3,Sh3kbp1,Rab5a,Ocrl,Cops3,Cops5,Cops8,Ston2,Cops6,Cops7a,Arpc2,Arrb1,Actb,Actg1,Adrb2,Ap2a2,Ap2m1,Arf6,Grk2,Cbl,Scarb2,…
R-MMU-202733	Cell surface interactions at the vascular wall	108	75.93%	0.320669	2.1379	0.0104875	0.0943335	Itga3,Itga4,Itga5,Itga6,Itgav,Itgax,Itgb1,Itgb2,Itgb3,Cd47,F11r,Kras,Lck,Ppil2,Epcam,Lyn,Slc3a2,Mertk,Mif,Cd244a,Grb14,Slc7a8,Jam3,Pecam1,Pik3r1,Pik3r2,Plcg1,Proc,Pros1,Ptpn11,Sirpa,Cd177,Sele,Glg1,Selp,Shc1,Slc7a5,Slc7a7,Sos1,Spn,Src,Sdc3,Sdc4,Gm5150,Slc7a10,Tgfb1,Thbd,Tnfrsf10b,Ppia,Pf4,Pik3cb,Olr1,Ceacam2,Psg18,Angpt4,Atp1b1,Atp1b2,Atp1b3,Bsg,Cav1,Cd44,Cd48,Cd84,Col1a1,Col1a2,Dok2,F2,Fcer1g,Fn…
R-MMU-1799339	SRP-dependent cotranslational protein targeting to membrane	88	87.50%	0.322703	2.11267	0.0100981	0.0943335	Rpsa,Rps2,Rpl3l,Rps23,Rps21,Rpl15,Rpl36al,Rpl35,Srp72,Rpl11,Rps10,Rpl14,Rplp2,Rpl37,Rps20,Rpl38,Rpl4,Rps27l,Rpl22l1,Rps13,Rpl24,Rpl34,Rpl18,Rpl19,Rpl22,Rpl26,Rpl27,Rpl28,Rpl29,Rpl37a,Rpl36a,Rpl6,Rpl7,Rpl9,Rps14,Rps15,Rps16,Rps17,Rps18,Rps19,Rps24,Rps29,Rps3a1,Rps4x,Rps5,Rps6,Rps7,Rps8,Srp68,Srp14,Rps15a,Rps28,Rpl5,Rpl13a,Uba52,Rpl23a,Rplp1,Rpl12,Srp54a,Rpl13,Rps27,Rpl35a,Rpl27a,Rps25,Rpl8,Rps3,Sr…
R-MMU-927802	Nonsense-Mediated Decay (NMD)	110	85.45%	0.305406	2.10966	0.0115744	0.0943335	Smg5,Rpsa,Rps2,Rpl3l,Magoh,Rps23,Rps21,Rpl15,Rpl36al,Rpl35,Rpl11,Upf3a,Rps10,Rpl14,Rplp2,Rpl37,Rps20,Pabpc1,Rpl38,Rpl4,Rps27l,Rpl22l1,Rps13,Ncbp2,Ppp2r1a,Rpl24,Ppp2ca,Rpl34,Upf1,Rnps1,Rpl18,Rpl19,Rpl22,Rpl26,Rpl27,Rpl28,Rpl29,Rpl37a,Rpl36a,Rpl6,Rpl7,Rpl9,Rps14,Rps15,Rps16,Rps17,Rps18,Rps19,Rps24,Rps29,Rps3a1,Rps4x,Rps5,Rps6,Rps7,Rps8,Smg1,Rps15a,Rps28,Smg6,Rpl5,Rpl13a,Uba52,Rpl23a,Rplp1,Rpl12,Ncb…
R-MMU-975957	Nonsense Mediated Decay (NMD) enhanced by the Exon Junction Complex (EJC)	110	85.45%	0.305406	2.10966	0.0115744	0.0943335	Smg5,Rpsa,Rps2,Rpl3l,Magoh,Rps23,Rps21,Rpl15,Rpl36al,Rpl35,Rpl11,Upf3a,Rps10,Rpl14,Rplp2,Rpl37,Rps20,Pabpc1,Rpl38,Rpl4,Rps27l,Rpl22l1,Rps13,Ncbp2,Ppp2r1a,Rpl24,Ppp2ca,Rpl34,Upf1,Rnps1,Rpl18,Rpl19,Rpl22,Rpl26,Rpl27,Rpl28,Rpl29,Rpl37a,Rpl36a,Rpl6,Rpl7,Rpl9,Rps14,Rps15,Rps16,Rps17,Rps18,Rps19,Rps24,Rps29,Rps3a1,Rps4x,Rps5,Rps6,Rps7,Rps8,Smg1,Rps15a,Rps28,Smg6,Rpl5,Rpl13a,Uba52,Rpl23a,Rplp1,Rpl12,Ncb…
R-MMU-8964043	Plasma lipoprotein clearance	29	72.41%	0.478302	2.07743	0.00607354	0.0940078	Ldlr,Lipa,Npc1,Cltc,Npc2,Ap2s1,Soat1,Scarb1,Mylip,Nr1h3,Nr1h2,Ap2b1,Apobr,Nceh1,Soat2,Ap2a2,Ap2m1,Apoa1,Apoc1,Apoe,Hdlbp
R-MMU-69656	Cyclin A:Cdk2-associated events at S phase entry	71	88.73%	0.329568	2.04282	0.0100174	0.0943335	Psmb9,Psmb8,Psmd6,Psmd7,Ccnh,Psmd12,Psmd5,Psmc6,Psmd9,Psma2,Psma3,Psmb1,Psmb10,Psmb4,Psmb5,Psmb6,Psmb7,Psmc1,Psmc2,Psmc3,Psmc5,Psmd4,Psme1,Psme2,Psme3,Rb1,Psmd11,Ptk6,Psmd10,Psmd1,Cks1b,Skp1,Psmd2,Psmd3,Uba52,Ubb,Fzr1,Akt3,Psmc4,Psmd13,Psmd8,Psmd14,Psma1,Psma4,Psma5,Psma6,Psma7,Psmb2,Psmb3,Akt1,Akt2,Ccna1,Ccnd1,Ccne1,Ccne2,Cdc25a,Cdk4,Cdk7,Cdkn1a,Cdkn1b,Rps27a,Cables1,Psmf1
R-MMU-977606	Regulation of Complement cascade	32	65.63%	0.469126	2.03757	0.00738674	0.0943335	Elane,C1ra,Cfp,Cd59b,Cpb2,C5ar2,C7,Serping1,C1qa,C1qb,C1qc,C2,C3,C3ar1,C4b,C5ar1,Cd81,Cfh,Clu,F2,Hc
R-MMU-5668599	RHO GTPases Activate NADPH Oxidases	24	66.67%	0.516608	2.03711	0.00755287	0.0943335	Ncf1,Ncf2,Prkcd,Prkcz,Rac1,Rac2,S100a9,Noxo1,Pin1,Mapk1,Mapk14,Mapk3,Noxa1,Pik3c3,Cyba,Cybb
R-MMU-166658	Complement cascade	41	63.41%	0.43134	2.02552	0.00754414	0.0943335	Masp1,Masp2,Elane,C1ra,Cfp,Cd59b,Cpb2,C5ar2,Colec10,C7,Serping1,C1qa,C1qb,C1qc,C2,C3,C3ar1,C4b,C5ar1,Cd81,Cfh,Clu,Crp,F2,Fcna,Hc
R-MMU-199992	trans-Golgi Network Vesicle Budding	68	82.35%	0.338198	2.02403	0.0100756	0.0943335	M6pr,Cltc,Ap4b1,Necap1,Bloc1s6,Gak,Snx2,Pik3c2a,Bloc1s4,Rab5c,Chmp2a,Bloc1s3,Snx5,Picalm,Snapin,Snap23,Sort1,Stx4a,Tfrc,Vamp2,Vamp8,Acbd3,Ap1s3,Dnajc6,Cltb,Gbf1,Ocrl,Ap4e1,Ap1s2,Napa,Gns,Sh3d19,Golgb1,Arrb1,Ap1b1,Ap1g1,Ap1g2,Ap1s1,Ap3b1,Ap3s1,Ap4m1,App,Arf1,Dtnbp1,Yipf6,Cpd,Dnase2a,Dnm2,Hip1r,Fth1,Bloc1s1,Ctsz,Hgs,Pum1,Hspa8,Igf2r
R-MMU-3299685	Detoxification of Reactive Oxygen Species	33	78.79%	0.430793	2.02295	0.00754414	0.0943335	Nudt2,Nox4,Ero1a,Ncf1,Ncf2,P4hb,Prdx1,Gpx8,Sod1,Sod2,Prdx2,Prdx5,Txn1,Txn2,Prdx3,Prdx6,Cat,Ccs,Cyba,Cybb,Cycs,Gpx1,Gpx3,Gpx5,Gsr,Gstp1
R-MMU-187577	SCF(Skp2)-mediated degradation of p27/p21	59	91.53%	0.34036	2.01843	0.00968415	0.0943335	Psmb9,Psmb8,Psmd6,Psmd7,Psmd12,Psmd5,Psmc6,Psmd9,Psma2,Psma3,Psmb1,Psmb10,Psmb4,Psmb5,Psmb6,Psmb7,Psmc1,Psmc2,Psmc3,Psmc5,Psmd4,Psme1,Psme2,Psme3,Psmd11,Ptk6,Psmd10,Psmd1,Cks1b,Skp1,Psmd2,Psmd3,Uba52,Ubb,Psmc4,Psmd13,Psmd8,Psmd14,Psma1,Psma4,Psma5,Psma6,Psma7,Psmb2,Psmb3,Ccna1,Ccnd1,Ccne1,Ccne2,Cdk4,Cdkn1a,Cdkn1b,Rps27a,Psmf1
R-MMU-8956319	Nucleotide catabolism	35	65.71%	0.447409	2.0112	0.0086263	0.0943335	Itpa,Nudt18,Nudt15,Nudt1,Nt5c,Entpd3,Pnp,Upb1,Nt5m,Xdh,Samhd1,Nt5e,Nudt9,Nt5c3,Nudt16,Nt5c2,Entpd7,Entpd1,Entpd2,Entpd6,Entpd5,Gda,Dpys
R-MMU-9707587	Regulation of HMOX1 expression and activity	60	93.33%	0.335404	2.00731	0.0106682	0.0943335	Psmb9,Psmb8,Psmd6,Psmd7,Psmd12,Psmd5,Psmc6,Fbxl17,Psmd9,Nfe2l2,Keap1,Psma2,Psma3,Psmb1,Psmb10,Psmb4,Psmb5,Psmb6,Psmb7,Psmc1,Psmc2,Psmc3,Psmc5,Psmd4,Psme1,Psme2,Psme3,Psmd11,Psmd10,Psmd1,Skp1,Psme4,Psmd2,Psmd3,Uba52,Ubb,Rbx1,Psmc4,Psmd13,Psma8,Psmd8,Psmb11,Psmd14,Psma1,Psma4,Psma5,Psma6,Psma7,Psmb2,Psmb3,Cul3,Bach1,Rps27a,H13,Hmox1,Psmf1
R-MMU-1474290	Collagen formation	81	55.56%	0.355966	1.9919	0.00907274	0.0943335	Itga6,Lamb3,Lox,Loxl1,Mmp13,Mmp3,Mmp9,P4ha1,P4ha2,P4hb,Pcolce,Plec,Plod1,Ppib,Adamts2,Col5a3,Colgalt1,P3h1,Crtap,Col20a1,Col26a1,Plod2,Plod3,Bmp1,Serpinh1,Cd151,Col12a1,Col13a1,Col3a1,Col4a1,Col4a2,Col4a3,Col5a1,Col5a2,Col6a1,Col6a2,Col1a1,Col1a2,Ctsb,Ctsl,Ctss,Col27a1,Dst,P3h2,Mmp20
R-MMU-72662	Activation of the mRNA upon binding of the cap-binding complex and eIFs, and subsequent binding to 43S	58	93.10%	0.335409	1.98907	0.0107271	0.0943335	Rpsa,Rps2,Eif3f,Rps23,Rps21,Rps10,Eif2s2,Rps20,Pabpc1,Rps27l,Rps13,Eif3h,Rps14,Rps15,Rps16,Rps17,Rps18,Rps19,Rps24,Rps29,Rps3a1,Rps4x,Rps5,Rps6,Rps7,Rps8,Eif3g,Rps15a,Rps28,Eif3i,Eif4h,Eif3d,Eif3c,Rps27,Eif3k,Rps25,Eif4b,Eif2s3x,Rps3,Eif3l,Rps11,Rps26,Rps9,Eif3b,Eif4g1,Eif3j1,Eif2s1,Eif3a,Eif4a1,Eif4a2,Eif4e,Eif4ebp1,Eif3m,Eif3e
R-MMU-70263	Gluconeogenesis	34	73.53%	0.424968	1.96837	0.0101777	0.0943335	Mdh2,Mdh1,Pgam1,Pgk1,Slc25a11,G6pc3,Tpi1,Pgam2,Slc37a2,Pck2,Slc25a10,Aldoa,Aldoc,Slc25a12,Slc25a1,Eno1,Eno2,Eno3,Fbp1,G6pc,Slc37a4,Gapdh,Got1,Got2,Gpi1
R-MMU-69242	S Phase	141	83.69%	0.268721	1.96408	0.0162875	0.110445	Dna2,Lig1,Psmb9,Psmb8,Anapc11,Mcm3,Mcm2,Mcm4,Mcm5,Mcm6,Mcm7,Anapc1,Anapc2,Psmd6,Cdc26,Psmd7,Mcm8,Ccnh,Pole4,Psmd12,Psmd5,Psmc6,Psmd9,Cdt1,Orc3,Pcna,Cdca5,Pds5b,Pola1,Pold1,Pold2,Prim1,Prim2,Rpa3,Rpa1,Psma2,Psma3,Psmb1,Psmb10,Psmb4,Psmb5,Psmb6,Psmb7,Psmc1,Psmc2,Psmc3,Psmc5,Psmd4,Psme1,Psme2,Psme3,Rad21,Anapc4,Rb1,Rfc2,Anapc10,Psmd11,Anapc16,Ptk6,Pold4,Psmd10,Cdc27,Cdc16,Stag1,Stag2,Psmd1,Cks1b,Skp…
R-MMU-6806834	Signaling by MET	73	72.60%	0.331769	1.95616	0.0115097	0.0943335	Itga3,Itgb1,Kras,Lama2,Lama4,Lama5,Lamb1,Lamb2,Lamb3,Usp8,Pik3r1,Rap1b,Ptpn1,Ptpn11,Ptpn2,Rab4b,Rac1,Sh3gl1,Shc1,Sos1,Spint1,Spint2,Src,Stam,Stat3,Col5a3,Uba52,Ubb,Stam2,Ranbp9,Ranbp10,Sh3kbp1,Rapgef1,Rap1a,Arf6,Cbl,Rps27a,Col3a1,Col5a1,Col5a2,Col1a1,Col1a2,Crk,Crkl,Col27a1,Eps15,Ptk2,Fn1,Gab1,Gga3,Grb2,Hgf,Hgs
R-MMU-72649	Translation initiation complex formation	57	92.98%	0.33164	1.9554	0.0116592	0.0943335	Rpsa,Rps2,Eif3f,Rps23,Rps21,Rps10,Eif2s2,Rps20,Pabpc1,Rps27l,Rps13,Eif3h,Rps14,Rps15,Rps16,Rps17,Rps18,Rps19,Rps24,Rps29,Rps3a1,Rps4x,Rps5,Rps6,Rps7,Rps8,Eif3g,Rps15a,Rps28,Eif3i,Eif4h,Eif3d,Eif3c,Rps27,Eif3k,Rps25,Eif4b,Eif2s3x,Rps3,Eif3l,Rps11,Rps26,Rps9,Eif3b,Eif4g1,Eif3j1,Eif2s1,Eif3a,Eif4a1,Eif4a2,Eif4e,Eif3m,Eif3e
R-MMU-69202	Cyclin E associated events during G1/S transition	69	89.86%	0.317486	1.95484	0.0110723	0.0943335	Psmb9,Psmb8,Psmd6,Psmd7,Ccnh,Psmd12,Psmd5,Psmc6,Psmd9,Psma2,Psma3,Psmb1,Psmb10,Psmb4,Psmb5,Psmb6,Psmb7,Psmc1,Psmc2,Psmc3,Psmc5,Psmd4,Psme1,Psme2,Psme3,Rb1,Psmd11,Ptk6,Psmd10,Psmd1,Cks1b,Skp1,Psmd2,Psmd3,Uba52,Ubb,Akt3,Psmc4,Psmd13,Psmd8,Psmd14,Psma1,Psma4,Psma5,Psma6,Psma7,Psmb2,Psmb3,Akt1,Akt2,Ccna1,Ccnd1,Ccne1,Ccne2,Cdc25a,Cdk4,Cdk7,Cdkn1a,Cdkn1b,Rps27a,Cables1,Psmf1
R-MMU-5653656	Vesicle-mediated transport	566	68.73%	0.213647	1.95175	0.00114784	0.0628664	Itsn1,Trappc1,Ankrd27,Dennd4b,Kif11,Kif12,Kif13b,Kif16b,Kif1b,Kif1c,Kif2a,Kif21b,Kif3a,Kif3c,Kif5b,Cog1,Ldlr,0610009B22Rik,Tmed3,Lrp1,Usp6nl,Necap2,Trappc2,Arfgap3,M6pr,Marco,Masp1,Arcn1,Chmp4c,Sar1b,Rab8a,Sys1,Golga2,Tbc1d15,Gapvd1,Actr2,Lman2,Plin3,Kdelr2,Sec24b,Vps28,Napb,Dennd1b,Ubap1,Nedd8,Copb2,Tbc1d20,Preb,Cltc,Nsf,Lman2l,Map1lc3b,Snap29,Ap4b1,Tmed9,Necap1,Bloc1s6,Pafah1b1,Pafah1b2,Pafah1b…
R-MMU-8963899	Plasma lipoprotein remodeling	28	64.29%	0.474555	1.95102	0.0102802	0.0943335	Lcat,Lpl,Mttp,Angptl8,P4hb,Furin,Pltp,Gpihbp1,Lmf2,Angptl4,Lmf1,Abcg1,Apoa1,Apoa2,Apoa4,Apoc2,Apoc3,Apoe
R-MMU-72702	Ribosomal scanning and start codon recognition	57	92.98%	0.330685	1.94977	0.0116592	0.0943335	Rpsa,Rps2,Eif3f,Rps23,Rps21,Rps10,Eif2s2,Rps20,Rps27l,Rps13,Eif3h,Rps14,Rps15,Rps16,Rps17,Rps18,Rps19,Rps24,Rps29,Rps3a1,Rps4x,Rps5,Rps6,Rps7,Rps8,Eif3g,Eif5,Rps15a,Rps28,Eif3i,Eif4h,Eif3d,Eif3c,Rps27,Eif3k,Rps25,Eif4b,Eif2s3x,Rps3,Eif3l,Rps11,Rps26,Rps9,Eif3b,Eif4g1,Eif3j1,Eif2s1,Eif3a,Eif4a1,Eif4a2,Eif4e,Eif3m,Eif3e
R-MMU-72695	Formation of the ternary complex, and subsequently, the 43S complex	50	92.00%	0.34505	1.94627	0.0104119	0.0943335	Rpsa,Rps2,Eif3f,Rps23,Rps21,Rps10,Eif2s2,Rps20,Rps27l,Rps13,Eif3h,Rps14,Rps15,Rps16,Rps17,Rps18,Rps19,Rps24,Rps29,Rps3a1,Rps4x,Rps5,Rps6,Rps7,Rps8,Eif3g,Rps15a,Rps28,Eif3i,Eif3d,Eif3c,Rps27,Eif3k,Rps25,Eif2s3x,Rps3,Eif3l,Rps11,Rps26,Rps9,Eif3b,Eif3j1,Eif2s1,Eif3a,Eif3m,Eif3e
R-MMU-69306	DNA Replication	186	62.90%	0.266458	1.94076	0.0171622	0.113143	Dna2,Kpna6,Lig1,Psmb9,Psmb8,Anapc11,Mcm3,Mcm2,Mcm4,Mcm5,Mcm6,Mcm7,Anapc1,Anapc2,Psmd6,Cdc26,Psmd7,Mcm8,Pole4,Psmd12,Psmd5,Psmc6,H2ab2,Psmd9,Cdt1,Orc3,H4c17,Pcna,Pola1,Pold1,Pold2,H2az1,Prim1,Prim2,Rpa3,Rpa1,Psma2,Psma3,Psmb1,Psmb10,Psmb4,Psmb5,Psmb6,Psmb7,Psmc1,Psmc2,Psmc3,Psmc5,Psmd4,Psme1,Psme2,Psme3,Anapc4,H2aj,Rfc2,Anapc10,Psmd11,Anapc16,Pold4,Psmd10,Cdc27,Cdc16,Mcm10,Psmd1,Skp1,Psme4,Psmd2,P…
R-MMU-6799198	Complex I biogenesis	57	70.18%	0.357496	1.93334	0.0110112	0.0943335	Ndufb5,Ndufa3,Ndufa9,Ndufb9,Ndufb6,Ndufc1,Ndufa12,Ndufa7,Ndufb3,Ndufaf3,Ndufb7,Ndufa6,Ndufa2,Ndufv1,Ndufa13,Ndufb8,Ndufa10,Ndufb4,Ndufc2,Ndufb2,Ndufa5,Ndufb10,Ndufs3,Ndufa8,Ndufaf4,Ndufaf5,Ndufab1,Ndufa1,Ndufs5,Ndufb11,Ndufs7,Ecsit,Timmdc1,Ndufaf6,Ndufv3,Ndufs8,Ndufs2,Ndufs1,Ndufs6,Acad9
R-MMU-110314	Recognition of DNA damage by PCNA-containing replication complex	27	66.67%	0.468215	1.92496	0.0111093	0.0943335	Cul4a,Pole4,Pcna,Pold1,Pold2,Rpa3,Rpa1,Rfc2,Pold4,Uba52,Ubb,Rfc5,Rbx1,Rfc4,Rad18,Dtl,Rps27a,Ddb1
R-MMU-1592389	Activation of Matrix Metalloproteinases	39	51.28%	0.451368	1.92317	0.0119344	0.0944141	Klk1b16,Klk1b21,Klk1b26,Cma1,Ctrb1,Mmp11,Mmp13,Mmp14,Mmp15,Mmp2,Mmp24,Mmp3,Mmp8,Mmp9,Elane,Furin,Timp1,Spock3,Mmp25,Ctsk
R-MMU-8941858	Regulation of RUNX3 expression and activity	52	98.08%	0.329395	1.92047	0.0121988	0.0954455	Psmb9,Psmb8,Smurf2,Mdm2,Psmd6,Ep300,Psmd7,Psmd12,Psmd5,Psmc6,Psmd9,Psma2,Psma3,Psmb1,Psmb10,Psmb4,Psmb5,Psmb6,Psmb7,Psmc1,Psmc2,Psmc3,Psmc5,Psmd4,Psme1,Psme2,Psme3,Psmd11,Psmd10,Src,Psmd1,Psmd2,Tgfb1,Psmd3,Uba52,Ubb,Psmc4,Psmd13,Psmd8,Psmd14,Psma1,Psma4,Psma5,Psma6,Psma7,Psmb2,Psmb3,Smurf1,Cbfb,Rps27a,Psmf1
R-MMU-8936459	RUNX1 regulates genes involved in megakaryocyte differentiation and platelet function	79	40.51%	0.379714	1.9122	0.0126602	0.0976931	Rbbp5,Dpy30,Ep300,H2ab2,Prmt6,H4c17,Kat2b,H2az1,H2aj,Kmt2e,Sin3a,Sin3b,Setd1a,Zfpm1,Hdac1,H3c2,H4c11,H2ac10,H2bc11,H2bc3,H2bc21,Wdr5,Kmt2b,Setd1b,Cbfb,H3f3a,H3f3b,H4c14,H2ac18,H2ax,Prmt1,H3c1
R-MMU-68867	Assembly of the pre-replicative complex	130	60.00%	0.290743	1.9112	0.0133637	0.100157	Kpna6,Psmb9,Psmb8,Mcm3,Mcm2,Mcm4,Mcm5,Mcm6,Mcm7,Psmd6,Psmd7,Mcm8,Psmd12,Psmd5,Psmc6,H2ab2,Psmd9,Cdt1,Orc3,H4c17,H2az1,Psma2,Psma3,Psmb1,Psmb10,Psmb4,Psmb5,Psmb6,Psmb7,Psmc1,Psmc2,Psmc3,Psmc5,Psmd4,Psme1,Psme2,Psme3,H2aj,Psmd11,Psmd10,Psmd1,Psme4,Psmd2,Psmd3,Uba52,Ubb,Cdc6,Psmc4,Psmd13,H3c2,H4c11,H2ac10,H2bc11,H2bc3,H2bc21,Psma8,Psmd8,Gmnn,Psmb11,Psmd14,Orc5,Psma1,Psma4,Psma5,Psma6,Psma7,Psmb2,Psm…
R-MMU-5696400	Dual Incision in GG-NER	36	72.22%	0.406499	1.90887	0.011557	0.0943335	Gtf2h5,Cul4a,Pole4,Pcna,Chd1l,Pold1,Pold2,Rpa3,Rpa1,Rfc2,Pold4,Uba52,Ubb,Rfc5,Rbx1,Gtf2h2,Rfc4,Ddb2,Polk,Parp2,Rps27a,Ddb1,Ercc1,Ercc2,Ercc3,Gtf2h1
R-MMU-71387	Metabolism of carbohydrates	262	63.36%	0.242259	1.90718	0.0150444	0.10986	Khk,Lalba,Pgls,Man2b1,Man2b2,Ndst2,Mdh2,Mdh1,Rpe,Rae1,Pgm2,Hs6st1,Nupl2,Gckr,Nup50,Galns,Ogn,Prelp,Pfkfb2,Pfkl,Pfkm,Pgam1,Pgk1,Slc25a11,Dcxr,Pkm,Chpf2,Nup88,Prps1,G6pc3,Pygm,Hgsnat,Ranbp2,Dera,Rpia,Ugp2,Phkb,Nup35,St3gal3,St3gal1,St3gal4,St3gal2,Slc9a1,Nup37,Chst3,Ppp1r3c,B4galt2,Nup43,Xylt1,B3gnt2,Sdc3,Sdc4,Slc35d2,Taldo1,Csgalnact1,Nup107,Nup153,Chst2,B4galt7,Nup210,Nup133,Tkt,Hs3st3b1,Tpi1,Rbk…
R-MMU-1236975	Antigen processing-Cross presentation	93	76.34%	0.296544	1.89557	0.0128977	0.0976931	Itgav,Itgb5,Cd207,Psmb9,Psmb8,Psmd6,Psmd7,Mrc1,Mrc2,Psmd12,Psmd5,Psmc6,Ncf1,Ncf2,Psmd9,Psma2,Psma3,Psmb1,Psmb10,Psmb4,Psmb5,Psmb6,Psmb7,Psmc1,Psmc2,Psmc3,Psmc5,Psmd4,Psme1,Psme2,Psme3,Psmd11,Sec22b,Psmd10,Snap23,Stx4a,Psmd1,Tap1,Tap2,Tapbp,Psme4,Psmd2,Psmd3,Vamp8,Psmc4,Psmd13,Psma8,Psmd8,Psmb11,Psmd14,Psma1,Psma4,Psma5,Psma6,Psma7,Psmb2,Psmb3,B2m,H2-Q6,Calr,Cd36,Gm8909,Cyba,Cybb,Gm11127,Fcgr1,Pdi…
R-MMU-191273	Cholesterol biosynthesis	26	80.77%	0.432539	1.87866	0.0137886	0.102265	Lbr,Lss,Msmo1,Mvk,Nsdhl,Pmvk,Sqle,Sc5d,Idi1,Plpp6,Dhcr24,Idi2,Fdps,Mvd,Acat2,Cyp51,Dhcr7,Ebp,Fdft1,Ggps1,Hmgcr
R-MMU-73728	RNA Polymerase I Promoter Opening	63	28.57%	0.456719	1.8777	0.0127674	0.0976931	Mbd2,H2ab2,H4c17,H2az1,H2aj,H3c2,H4c11,H2ac10,H2bc11,H2bc3,H2bc21,Mapk3,H3f3a,H3f3b,H4c14,H2ac18,H2ax,H3c1
R-MMU-9013408	RHOG GTPase cycle	68	79.41%	0.312978	1.85604	0.0153456	0.10986	Itgb1,Itsn1,Lbr,Ktn1,Arfgap3,Lamtor1,Plekhg3,Mcam,Pik3r1,Ndufa5,Ndufs3,Rab7,Dock1,Stbd1,Dock5,Garre1,Lemd3,Cyfip1,Iqgap2,Kalrn,Lman1,Pak4,Arhgef5,Pgrmc2,Depdc1b,Tfrc,Vav1,Cdc42ep1,Ankle2,Rhog,Letm1,Stx5a,Ykt6,Diaph3,Esyt1,Dock4,Elmo2,Shmt2,Erbin,Map3k11,Pak2,Mcf2,Dock2,Ophn1,Cav1,Arhgdia,Cdc42,Dsg2,Epha2,Arhgdig,Prex1,Arhgap1,Hspe1,Arhgef26
R-MMU-8932339	ROS sensing by NFE2L2	52	98.08%	0.31773	1.85245	0.015512	0.10986	Psmb9,Psmb8,Psmd6,Psmd7,Psmd12,Psmd5,Psmc6,Psmd9,Nfe2l2,Keap1,Psma2,Psma3,Psmb1,Psmb10,Psmb4,Psmb5,Psmb6,Psmb7,Psmc1,Psmc2,Psmc3,Psmc5,Psmd4,Psme1,Psme2,Psme3,Psmd11,Psmd10,Psmd1,Psme4,Psmd2,Psmd3,Uba52,Ubb,Rbx1,Psmc4,Psmd13,Psma8,Psmd8,Psmb11,Psmd14,Psma1,Psma4,Psma5,Psma6,Psma7,Psmb2,Psmb3,Cul3,Rps27a,Psmf1
R-MMU-427359	SIRT1 negatively regulates rRNA expression	64	25.00%	0.468504	1.84743	0.0166163	0.110808	H2ab2,H4c17,H2az1,H2aj,H3c2,H4c11,H2ac10,H2bc11,H2bc3,H2bc21,H3f3a,H3f3b,H4c14,H2ac18,H2ax,H3c1
R-MMU-174824	Plasma lipoprotein assembly, remodeling, and clearance	60	71.67%	0.332981	1.84205	0.0160469	0.10986	Lcat,Ldlr,Lipa,Lpl,Sar1b,Mttp,Angptl8,Npc1,Cltc,P4hb,Furin,Prkaca,Prkacb,Npc2,Pltp,Gpihbp1,Ap2s1,Soat1,Scarb1,Mylip,Nr1h3,Nr1h2,Ap2b1,Lmf2,Apobr,Angptl4,Nceh1,Soat2,Lmf1,Abca1,Abcg1,Zdhhc8,Ap2a2,Ap2m1,Apoa1,Apoa2,Apoa4,Apoc1,Apoc2,Apoc3,Apoe,Bmp1,Hdlbp
R-MMU-174417	Telomere C-strand (Lagging Strand) Synthesis	30	70.00%	0.42395	1.84136	0.0155942	0.10986	Dna2,Lig1,Chtf8,Pcna,Pola1,Pold1,Pold2,Prim1,Prim2,Rpa3,Rpa1,Rfc2,Ctc1,Ten1,Pold4,Wrn,Acd,Dscc1,Rfc5,Rfc4,Terf2ip
R-MMU-4641258	Degradation of DVL	56	98.21%	0.308259	1.83936	0.0158519	0.10986	Psmb9,Psmb8,Psmd6,Psmd7,Psmd12,Psmd5,Psmc6,Psmd9,Psma2,Psma3,Psmb1,Psmb10,Psmb4,Psmb5,Psmb6,Psmb7,Psmc1,Psmc2,Psmc3,Psmc5,Psmd4,Psme1,Psme2,Psme3,Psmd11,Psmd10,Psmd1,Psme4,Psmd2,Psmd3,Uba52,Ubb,Rbx1,Psmc4,Psmd13,Psma8,Psmd8,Psmb11,Psmd14,Dact1,Psma1,Psma4,Psma5,Psma6,Psma7,Psmb2,Psmb3,Cul3,Klhl12,Hecw1,Rps27a,Dvl1,Dvl2,Dvl3,Psmf1
R-MMU-74752	Signaling by Insulin receptor	72	51.39%	0.348148	1.83378	0.0158854	0.10986	Atp6v1f,Atp6v1g1,Atp6v1c1,Pdpk1,Pik3r1,Pik3r2,Ptpn11,Shc1,Sos1,Atp6ap1,Atp6v0a2,Atp6v1d,Pik3cb,Mapk1,Mapk3,Atp6v1h,Tcirg1,Atp6v0e2,Akt2,Atp6v1a,Atp6v1b2,Atp6v0d1,Atp6v1e1,Atp6v0e,Atp6v0c,Pik3c3,Atp6v0d2,Fgf2,Fgf7,Fgf9,Fgfr2,Flt3l,Gab1,Grb2,Trib3,Atp6v0b,Insr
R-MMU-4420097	VEGFA-VEGFR2 Pathway	92	78.26%	0.284367	1.8224	0.0166523	0.110808	Itgav,Itgb3,Kdr,Kras,Shb,Mapkapk2,Abi2,Ncf1,Ncf2,Nck1,Nck2,Nckap1,Nos3,Pdpk1,Pik3r1,Pik3r2,Prkaca,Prkacb,Prkcd,Prkcz,Plcg1,Ptk2b,Pxn,Rac1,Dock1,Brk1,Shc2,Rock1,Rock2,Cyfip1,Mapkapk3,Src,Rasa1,Vav1,Vegfa,Akt3,Nckap1l,Mlst8,Mtor,Pik3cb,Elmo2,Elmo1,Baiap2,Axl,Mapk14,Pak2,Abi1,Cyfip2,Actb,Actg1,Akt1,Akt2,Rhoa,Calm1,Calm2,Calm3,Ctnna1,Ctnnb1,Ctnnd1,Cav1,Cdc42,Cdh5,Crk,Cyba,Cybb,Wasf2,Ptk2,Fyn,Mapkap1,…
R-MMU-72766	Translation	220	85.45%	0.226112	1.82166	0.0160455	0.10986	Rpsa,Mrpl54,Rps2,Aurkaip1,Eif3f,Chchd1,Mrpl4,Rpl3l,Mrpl35,Mrps28,Mrps16,Mrps17,Mrps26,Mrps21,Mrpl20,Rps23,Rps21,Rpl15,Rpl36al,Rpl35,Mrpl51,Eef1d,Srp72,Mrpl33,Mrps18b,Rpl11,Mrpl45,Rps10,Rpl14,Eef1g,Rplp2,Eif2s2,Mrpl55,Mrpl40,Mrpl42,Mrpl49,Rpl37,Rps20,Pabpc1,Rpl38,Trmt112,Mrpl18,Mrpl24,N6amt1,Mrpl57,Rpl4,Ppa1,Rps27l,Rpl22l1,Rps13,Eif3h,Rpl24,Rpl34,Mrpl53,Mrpl13,Mrps18a,Mrpl58,Mrpl28,Mrps35,Mrps18c,…
R-MMU-6791226	Major pathway of rRNA processing in the nucleolus and cytosol	171	77.19%	0.242626	1.8188	0.020598	0.120285	Rpsa,Utp3,Rps2,Bud23,Nip7,Rpl3l,Pno1,Tbl3,Exosc3,Exosc7,Rps23,Rps21,Rpl15,Rpl36al,Rpl35,Riok3,Rpl11,Rps10,Rpl14,Ncl,Rplp2,Utp11,Eri1,Rpl37,Rps20,Nob1,Rpl38,Rpp21,Pdcd11,Ddx47,Noc4l,Rpl4,Rps27l,Mphosph10,Rpl22l1,Rps13,Rpl24,Rpl34,Mphosph6,Nol11,Rpl18,Rpl19,Rpl22,Krr1,Rpl26,Rpl27,Rpl28,Rpl29,Rpl37a,Rpl36a,Rpl6,Rpl7,Rpl9,Rps14,Rps15,Rps16,Rps17,Rps18,Rps19,Rps24,Rps29,Rps3a1,Rps4x,Rps5,Rps6,Rps7,Rps…
R-MMU-72312	rRNA processing	171	77.19%	0.242626	1.8188	0.020598	0.120285	Rpsa,Utp3,Rps2,Bud23,Nip7,Rpl3l,Pno1,Tbl3,Exosc3,Exosc7,Rps23,Rps21,Rpl15,Rpl36al,Rpl35,Riok3,Rpl11,Rps10,Rpl14,Ncl,Rplp2,Utp11,Eri1,Rpl37,Rps20,Nob1,Rpl38,Rpp21,Pdcd11,Ddx47,Noc4l,Rpl4,Rps27l,Mphosph10,Rpl22l1,Rps13,Rpl24,Rpl34,Mphosph6,Nol11,Rpl18,Rpl19,Rpl22,Krr1,Rpl26,Rpl27,Rpl28,Rpl29,Rpl37a,Rpl36a,Rpl6,Rpl7,Rpl9,Rps14,Rps15,Rps16,Rps17,Rps18,Rps19,Rps24,Rps29,Rps3a1,Rps4x,Rps5,Rps6,Rps7,Rps…
R-MMU-8868773	rRNA processing in the nucleus and cytosol	171	77.19%	0.242626	1.8188	0.020598	0.120285	Rpsa,Utp3,Rps2,Bud23,Nip7,Rpl3l,Pno1,Tbl3,Exosc3,Exosc7,Rps23,Rps21,Rpl15,Rpl36al,Rpl35,Riok3,Rpl11,Rps10,Rpl14,Ncl,Rplp2,Utp11,Eri1,Rpl37,Rps20,Nob1,Rpl38,Rpp21,Pdcd11,Ddx47,Noc4l,Rpl4,Rps27l,Mphosph10,Rpl22l1,Rps13,Rpl24,Rpl34,Mphosph6,Nol11,Rpl18,Rpl19,Rpl22,Krr1,Rpl26,Rpl27,Rpl28,Rpl29,Rpl37a,Rpl36a,Rpl6,Rpl7,Rpl9,Rps14,Rps15,Rps16,Rps17,Rps18,Rps19,Rps24,Rps29,Rps3a1,Rps4x,Rps5,Rps6,Rps7,Rps…
R-MMU-5250913	Positive epigenetic regulation of rRNA expression	90	45.56%	0.33288	1.8152	0.0184068	0.115979	Polr2h,Polr1h,Polr2e,Ep300,Polr2l,Polr2k,Myo1c,H2ab2,H4c17,Mybbp1a,Kat2b,H2az1,H2aj,Polr1c,Polr1b,Polr1a,Polr2f,Taf1a,Taf1b,Baz1b,Ddx21,Gsk3b,H3c2,H4c11,H2ac10,H2bc11,H2bc3,H2bc21,Ercc6,Taf1d,Actb,Dek,Smarca5,Kat2a,H3f3a,H3f3b,H4c14,H2ac18,H2ax,Polr1e,H3c1
R-MMU-5250924	B-WICH complex positively regulates rRNA expression	90	45.56%	0.33288	1.8152	0.0184068	0.115979	Polr2h,Polr1h,Polr2e,Ep300,Polr2l,Polr2k,Myo1c,H2ab2,H4c17,Mybbp1a,Kat2b,H2az1,H2aj,Polr1c,Polr1b,Polr1a,Polr2f,Taf1a,Taf1b,Baz1b,Ddx21,Gsk3b,H3c2,H4c11,H2ac10,H2bc11,H2bc3,H2bc21,Ercc6,Taf1d,Actb,Dek,Smarca5,Kat2a,H3f3a,H3f3b,H4c14,H2ac18,H2ax,Polr1e,H3c1
R-MMU-5621481	C-type lectin receptors (CLRs)	107	85.98%	0.263337	1.80971	0.017735	0.113759	Kras,Psmb9,Psmb8,Lyn,Psmd6,Ep300,Tab1,Ube2v1,Psmd7,Pycard,Psmd12,Psmd5,Psmc6,Psmd9,Nfatc2,Nfkb1,Nfkb2,Nfkbia,Pdpk1,Prkaca,Prkacb,Prkcd,Ppp3ca,Ppp3cb,Ppp3r1,Psma2,Psma3,Psmb1,Psmb10,Psmb4,Psmb5,Psmb6,Psmb7,Psmc1,Psmc2,Psmc3,Psmc5,Psmd4,Psme1,Psme2,Psme3,Tab2,Cdc34,Rela,Relb,Psmd11,Psmd10,Src,Syk,Psmd1,Skp1,Psme4,Fbxw11,Psmd2,Plcg2,Psmd3,Uba52,Ubb,Ube2m,Cd209a,Ube2d2a,Clec4e,Clec4n,Rps6ka5,Psmc4,Ps…
R-MMU-432720	Lysosome Vesicle Biogenesis	33	78.79%	0.384974	1.80779	0.0176565	0.113759	M6pr,Cltc,Ap4b1,Chmp2a,Vamp2,Vamp8,Ap1s3,Dnajc6,Cltb,Ap4e1,Ap1s2,Gns,Arrb1,Ap1b1,Ap1g1,Ap1g2,Ap1s1,Ap4m1,App,Arf1,Dnase2a,Dnm2,Bloc1s1,Ctsz,Hgs,Hspa8
R-MMU-611105	Respiratory electron transport	94	73.40%	0.28485	1.80578	0.017708	0.113759	Ndufb5,Ndufa3,Ndufa9,Cox7b,Uqcr10,Ndufb9,Ndufb6,Cox20,Ndufc1,Cox14,Ndufa12,Ndufa7,Cyc1,Ndufb3,Uqcrh,Ndufaf3,Etfdh,Ndufb7,Uqcrc2,Ndufa6,Ndufa2,Ndufa4,Ndufv1,Ndufa13,Ndufb8,Ndufa10,Cox18,Coq10b,Cox19,Ndufb4,Ndufc2,Ndufb2,Ndufa5,Ndufb10,Ndufs3,Ndufa8,Ndufaf4,Sco1,Ndufaf5,Cox7a2l,Cox11,Surf1,Taco1,Ndufab1,Ndufa1,Ndufs5,Sco2,Ndufb11,Uqcrq,Uqcrc1,Lrpprc,Ndufs7,Ecsit,Timmdc1,Ndufaf6,Cox6b1,Etfb,Ndufv3,C…
R-MMU-1280218	Adaptive Immune System	646	67.65%	0.193431	1.79934	0.00350243	0.0796712	Itch,Itga4,Itgav,Itgb1,Itgb2,Itgb5,Itgb7,Itpr1,Itpr2,Itpr3,Ctso,Kif11,Kif2a,Kif3a,Kif3c,Kif5b,Klrd1,Kras,Fbxl21,Lag3,Lat,Lck,Ifi30,Lcp2,Fcgr4,Cd207,Psmb9,Psmb8,Rnf182,Ube2d3,Ifitm3,Anapc11,Lyn,Smurf2,Anapc1,Anapc2,Mgrn1,Sar1b,Psmd6,Cdc26,Cul7,Ube2v1,Psmd7,Mrc1,Mrc2,Rnf220,Ube2w,Sec24b,Psmd12,Psmd5,Siglece,Hecw2,Trem2,Fbxo44,Psmc6,Pik3ap1,Ncf1,Ncf2,Nck1,Herc6,Fbxo17,Fbxo6,Psmd9,Nedd4,Nfatc2,Fbxl3,…
R-MMU-449147	Signaling by Interleukins	254	63.39%	0.228772	1.78913	0.0208172	0.120503	Jak2,Jak3,Jun,Lck,Lifr,Psmb9,Psmb8,Lyn,Mapkapk2,Psmd6,Tab1,Ube2v1,Psmd7,Psmd12,Psmd5,Psmc6,Psmd9,Nfkb1,Nfkb2,Nfkbia,Peli1,Tnip2,Sqstm1,Osm,Osmr,Dusp6,P4hb,Pik3cd,Pik3r1,Pik3r2,Pik3r3,Prkaca,Ppp2r1a,Ppp2ca,Ppp2cb,Psma2,Psma3,Psmb1,Psmb10,Psmb4,Psmb5,Psmb6,Psmb7,Psmc1,Psmc2,Psmc3,Psmc5,Psmd4,Psme1,Psme2,Psme3,Ptk2b,Ptpn11,Ptprz1,Tab2,Rela,Psmd11,Gsdmd,Shc1,Nkiras1,Smarca4,Psmd10,Sos1,Mapkapk3,Stat3…
R-MMU-157579	Telomere Maintenance	94	43.62%	0.327887	1.78797	0.0197989	0.120285	Dna2,Lig1,Nop10,H2ab2,Chtf8,H4c17,Pcna,Ppp6c,Pola1,Pold1,Pold2,H2az1,Prim1,Prim2,Rpa3,Rpa1,H2aj,Rfc2,Nhp2,Ctc1,Ten1,Pold4,Wrn,Acd,Dscc1,Rfc5,Ankrd28,Rtel1,H4c11,H2ac10,H2bc11,H2bc3,H2bc21,Rfc4,Terf2ip,Ccna1,Daxx,H4c14,H2ac18,H2ax,Dkc1
R-MMU-8939902	Regulation of RUNX2 expression and activity	51	94.12%	0.311755	1.78035	0.0206107	0.120285	Psmb9,Psmb8,Psmd6,Psmd7,Psmd12,Psmd5,Psmc6,Psmd9,Psma2,Psma3,Psmb1,Psmb10,Psmb4,Psmb5,Psmb6,Psmb7,Psmc1,Psmc2,Psmc3,Psmc5,Psmd4,Psme1,Psme2,Psme3,Psmd11,Psmd10,Psmd1,Skp1,Psmd2,Psmd3,Uba52,Ubb,Stub1,Rbx1,Psmc4,Psmd13,Psmd8,Psmd14,Psma1,Psma4,Psma5,Psma6,Psma7,Psmb2,Psmb3,Runx2,Rps27a,Psmf1
R-MMU-427413	NoRC negatively regulates rRNA expression	62	27.42%	0.441447	1.77957	0.023996	0.127172	Mbd2,H2ab2,H4c17,H2az1,H2aj,H3c2,H4c11,H2ac10,H2bc11,H2bc3,H2bc21,H3f3a,H3f3b,H4c14,H2ac18,H2ax,H3c1
R-MMU-5250941	Negative epigenetic regulation of rRNA expression	65	26.15%	0.441447	1.77957	0.023996	0.127172	Mbd2,H2ab2,H4c17,H2az1,H2aj,H3c2,H4c11,H2ac10,H2bc11,H2bc3,H2bc21,H3f3a,H3f3b,H4c14,H2ac18,H2ax,H3c1
R-MMU-5687128	MAPK6/MAPK4 signaling	72	90.28%	0.284876	1.77812	0.0203252	0.120285	Cdc14a,Psmb9,Psmb8,Mapkapk5,Psmd6,Psmd7,Psmd12,Psmd5,Psmc6,Psmd9,Mapk6,Etv4,Prkaca,Prkacb,Psma2,Psma3,Psmb1,Psmb10,Psmb4,Psmb5,Psmb6,Psmb7,Psmc1,Psmc2,Psmc3,Psmc5,Psmd4,Psme1,Psme2,Psme3,Rac1,Psmd11,Psmd10,Kalrn,Psmd1,Psme4,Xpo1,Cdc14b,Psmd2,Septin7,Psmd3,Uba52,Ubb,Foxo1,Foxo3,Psmc4,Psmd13,Psma8,Psmd8,Psmb11,Psmd14,Psma1,Psma4,Psma5,Psma6,Psma7,Psmb2,Psmb3,Pak2,Ccnd3,Cdc42,Rps27a,Hspb1,Psmf1,Dnaj…
R-MMU-450408	AUF1 (hnRNP D0) binds and destabilizes mRNA	53	98.11%	0.303276	1.77679	0.0202855	0.120285	Psmb9,Psmb8,Psmd6,Psmd7,Psmd12,Psmd5,Psmc6,Psmd9,Pabpc1,Psma2,Psma3,Psmb1,Psmb10,Psmb4,Psmb5,Psmb6,Psmb7,Psmc1,Psmc2,Psmc3,Psmc5,Psmd4,Psme1,Psme2,Psme3,Psmd11,Psmd10,Psmd1,Psme4,Psmd2,Psmd3,Uba52,Ubb,Psmc4,Psmd13,Psma8,Psmd8,Psmb11,Psmd14,Psma1,Psma4,Psma5,Psma6,Psma7,Psmb2,Psmb3,Hnrnpd,Eif4g1,Rps27a,Hspa8,Hspb1,Psmf1
R-MMU-2559583	Cellular Senescence	162	56.17%	0.259236	1.77526	0.0198463	0.120285	Jun,Anapc11,Mapkapk2,Mapkapk5,Anapc1,Anapc2,Mdm2,Mdm4,Cdc26,Mre11a,H2ab2,H1f2,Mink1,H4c17,H2az1,Anapc4,H2aj,Rb1,Rbbp4,Ring1,Rnf2,Anapc10,Suz12,Anapc16,Kdm6b,Cdc27,Mapkapk3,Cdc16,Phc2,Txn1,Uba52,Ubb,Ube2e1,Cabin1,Acd,Anapc7,Fzr1,Ets1,Ets2,H1f5,H3c2,H4c11,H2ac10,H2bc11,H2bc3,H2bc21,Terf2ip,Anapc5,Anapc15,Map2k3,Map2k4,Map3k5,Ep400,Mapk1,Mapk14,Mapk3,Mapk8,Map4k4,Nbn,Ehmt2,Ehmt1,Ube2s,Cbx4,Ccna1,Ccn…
R-MMU-2559582	Senescence-Associated Secretory Phenotype (SASP)	95	47.37%	0.316106	1.76885	0.0215285	0.120695	Anapc11,Anapc1,Anapc2,Cdc26,H2ab2,H4c17,H2az1,Anapc4,H2aj,Anapc10,Anapc16,Cdc27,Cdc16,Uba52,Ubb,Ube2e1,Anapc7,Fzr1,H3c2,H4c11,H2ac10,H2bc11,H2bc3,H2bc21,Anapc5,Anapc15,Mapk1,Mapk3,Ehmt2,Ehmt1,Ube2s,Ccna1,Cdk4,Cdk6,Cdkn1a,Cdkn1b,Cdkn2b,Cebpb,Rps27a,H3f3a,H3f3b,H4c14,H2ac18,H2ax,H3c1
R-MMU-1234174	Cellular response to hypoxia	69	86.96%	0.28974	1.76588	0.0213326	0.120695	Psmb9,Psmb8,Ube2d3,Psmd6,Ep300,Psmd7,Cited2,Psmd12,Psmd5,Psmc6,Psmd9,Elob,Psma2,Psma3,Psmb1,Psmb10,Psmb4,Psmb5,Psmb6,Psmb7,Psmc1,Psmc2,Psmc3,Psmc5,Psmd4,Psme1,Psme2,Psme3,Wtip,Psmd11,Psmd10,Psmd1,Psme4,Psmd2,Psmd3,Uba52,Ubb,Rbx1,Ube2d2a,Psmc4,Psmd13,Psma8,Psmd8,Psmb11,Psmd14,Psma1,Psma4,Psma5,Psma6,Psma7,Psmb2,Psmb3,Arnt,Rps27a,Limd1,Epas1,Egln1,Egln2,Hif1a,Psmf1
R-MMU-69601	Ubiquitin Mediated Degradation of Phosphorylated Cdc25A	51	98.04%	0.303587	1.76063	0.0229365	0.125621	Psmb9,Psmb8,Psmd6,Psmd7,Psmd12,Psmd5,Psmc6,Psmd9,Chek2,Psma2,Psma3,Psmb1,Psmb10,Psmb4,Psmb5,Psmb6,Psmb7,Psmc1,Psmc2,Psmc3,Psmc5,Psmd4,Psme1,Psme2,Psme3,Psmd11,Psmd10,Psmd1,Psme4,Psmd2,Psmd3,Uba52,Ubb,Psmc4,Psmd13,Psma8,Psmd8,Psmb11,Psmd14,Psma1,Psma4,Psma5,Psma6,Psma7,Psmb2,Psmb3,Cdc25a,Chek1,Rps27a,Psmf1
R-MMU-69610	p53-Independent DNA Damage Response	51	98.04%	0.303587	1.76063	0.0229365	0.125621	Psmb9,Psmb8,Psmd6,Psmd7,Psmd12,Psmd5,Psmc6,Psmd9,Chek2,Psma2,Psma3,Psmb1,Psmb10,Psmb4,Psmb5,Psmb6,Psmb7,Psmc1,Psmc2,Psmc3,Psmc5,Psmd4,Psme1,Psme2,Psme3,Psmd11,Psmd10,Psmd1,Psme4,Psmd2,Psmd3,Uba52,Ubb,Psmc4,Psmd13,Psma8,Psmd8,Psmb11,Psmd14,Psma1,Psma4,Psma5,Psma6,Psma7,Psmb2,Psmb3,Cdc25a,Chek1,Rps27a,Psmf1
R-MMU-69613	p53-Independent G1/S DNA damage checkpoint	51	98.04%	0.303587	1.76063	0.0229365	0.125621	Psmb9,Psmb8,Psmd6,Psmd7,Psmd12,Psmd5,Psmc6,Psmd9,Chek2,Psma2,Psma3,Psmb1,Psmb10,Psmb4,Psmb5,Psmb6,Psmb7,Psmc1,Psmc2,Psmc3,Psmc5,Psmd4,Psme1,Psme2,Psme3,Psmd11,Psmd10,Psmd1,Psme4,Psmd2,Psmd3,Uba52,Ubb,Psmc4,Psmd13,Psma8,Psmd8,Psmb11,Psmd14,Psma1,Psma4,Psma5,Psma6,Psma7,Psmb2,Psmb3,Cdc25a,Chek1,Rps27a,Psmf1
R-MMU-9707564	Cytoprotection by HMOX1	107	85.98%	0.255565	1.7563	0.0210864	0.120695	Psmb9,Psmb8,Cox7b,Cox20,Cox14,Abcc1,Psmd6,Psmd7,Smarcd3,Psmd12,Psmd5,Psmc6,Ncoa1,Ncoa2,Fbxl17,Ndufa4,Psmd9,Nfe2l2,Keap1,Cox18,Cox19,Ppara,Med1,Psma2,Psma3,Psmb1,Psmb10,Psmb4,Psmb5,Psmb6,Psmb7,Psmc1,Psmc2,Psmc3,Psmc5,Psmd4,Psme1,Psme2,Psme3,Psmd11,Blvrb,Sco1,Rxra,Cox7a2l,Sin3a,Sin3b,Ncor2,Psmd10,Cox11,Surf1,Taco1,Psmd1,Skp1,Psme4,Psmd2,Sco2,Psmd3,Uba52,Ubb,Lrpprc,Rbx1,Psmc4,Psmd13,Psma8,Psmd8,Psmb…
R-MMU-69002	DNA Replication Pre-Initiation	145	59.31%	0.259931	1.7558	0.0205489	0.120285	Kpna6,Psmb9,Psmb8,Mcm3,Mcm2,Mcm4,Mcm5,Mcm6,Mcm7,Psmd6,Psmd7,Mcm8,Pole4,Psmd12,Psmd5,Psmc6,H2ab2,Psmd9,Cdt1,Orc3,H4c17,Pola1,H2az1,Prim1,Prim2,Rpa3,Rpa1,Psma2,Psma3,Psmb1,Psmb10,Psmb4,Psmb5,Psmb6,Psmb7,Psmc1,Psmc2,Psmc3,Psmc5,Psmd4,Psme1,Psme2,Psme3,H2aj,Psmd11,Psmd10,Mcm10,Psmd1,Psme4,Psmd2,Psmd3,Uba52,Ubb,Cdc6,Psmc4,Psmd13,H3c2,H4c11,H2ac10,H2bc11,H2bc3,H2bc21,Psma8,Psmd8,Gmnn,Psmb11,Psmd14,Orc5…
R-MMU-382551	Transport of small molecules	652	62.27%	0.190049	1.74874	0.00639051	0.0943335	Slc39a14,Cygb,Slc36a2,Atp1a2,Lcat,Lcn2,Asph,Ldlr,Lipa,Psmb9,Psmb8,Gng11,Lpl,Atp6v1f,Atp6v1g1,Atp6v1c1,Sar1b,Abcc1,Slc3a2,Psmd6,Mip,Slc5a2,Stoml2,Psmd7,Slc18a2,Slc24a1,Nipal4,Cyb5rl,Erlec1,Mcub,Pmpca,Mttp,Psmd12,Psmd5,Ctns,Psmc6,Psmd9,Angptl8,Nedd8,Atp11a,Eif2s2,Npc1,Cltc,Slc7a8,Slc11a1,Slc11a2,Slc39a2,Slc47a1,Slc25a26,P4hb,Slc43a2,Slc44a1,Furin,Lrrc8d,Slc38a2,Slc15a4,Derl1,Abcb4,Phb,Slc36a1,Prkac…
R-MMU-69017	CDK-mediated phosphorylation and removal of Cdc6	72	91.67%	0.278325	1.74703	0.0231281	0.125704	Psmb9,Psmb8,Anapc11,Anapc1,Anapc2,Psmd6,Cdc26,Psmd7,Psmd12,Psmd5,Psmc6,Psmd9,Psma2,Psma3,Psmb1,Psmb10,Psmb4,Psmb5,Psmb6,Psmb7,Psmc1,Psmc2,Psmc3,Psmc5,Psmd4,Psme1,Psme2,Psme3,Anapc4,Anapc10,Psmd11,Anapc16,Psmd10,Cdc27,Cdc16,Psmd1,Psme4,Psmd2,Psmd3,Uba52,Ubb,Ube2e1,Anapc7,Fzr1,Cdc6,Psmc4,Psmd13,Psma8,Psmd8,Psmb11,Anapc5,Psmd14,Anapc15,Psma1,Psma4,Psma5,Psma6,Psma7,Psmb2,Psmb3,Ube2s,Ccna1,Ccne1,Ccne…
R-MMU-5625886	Activated PKN1 stimulates transcription of AR (androgen receptor) regulated genes KLK2 and KLK3	66	28.79%	0.415727	1.745	0.0257596	0.131544	H2ab2,Ncoa2,Kdm1a,H4c17,H2az1,H2aj,H3c2,H4c11,H2ac10,H2bc11,H2bc3,H2bc21,Pkn1,H3f3a,H3f3b,H4c14,H2ac18,H2ax,H3c1
R-MMU-8957322	Metabolism of steroids	117	66.67%	0.2654	1.74461	0.0214672	0.120695	Lbr,Lss,Msmo1,Amacr,Mvk,Ncoa1,Ncoa2,Nsdhl,Osbpl9,Pomc,Fdx2,Ptgis,Ran,Pmvk,Hsd3b7,Slc51b,Rxra,Slc10a1,Sqle,Srebf1,Srebf2,Star,Cyp27a1,Ube2i,Sc5d,Stard4,Stard5,Stard6,Acot8,Sumo2,Hsd17b12,Mbtps1,Slc51a,Srd5a3,Idi1,Mbtps2,Plpp6,Dhcr24,Idi2,Pias4,Stard3,Slc27a2,Slc27a5,Stard3nl,Osbp,Akr1b3,Cyp11b1,Slco1b2,Fdps,Mvd,Akr1b7,Acat2,Tspo,Srd5a2,Ch25h,Cyp11a1,Cyp17a1,Cyp21a1,Cyp27b1,Cyp46a1,Cyp51,Cyp7b1,Cyp…
R-MMU-428157	Sphingolipid metabolism	83	60.24%	0.29906	1.73437	0.0259544	0.131544	Acer3,Acer2,Ormdl3,Neu1,Neu3,Cers4,Aldh3b1,Plpp3,Cert1,Ctsa,Psap,Prkd2,Esyt2,Sgpl1,Smpd1,Smpd2,Sptlc2,Degs2,Csnk1g2,Kdsr,Asah2,Cers3,Cers5,Sptssa,Sptlc1,Gltp,Sphk2,Esyt1,Arsg,Glb1l,Prkd3,Sumf1,B3galnt1,Cerk,Osbp,Cers2,Sgms1,Asah1,Cers1,Cers6,Glb1,Degs1,Galc,B4galnt1,Gba,Vapa,Gm2a,Hexa,Hexb,Sgpp1
R-MMU-75815	Ubiquitin-dependent degradation of Cyclin D	50	98.00%	0.301038	1.73437	0.0264197	0.131544	Psmb9,Psmb8,Psmd6,Psmd7,Psmd12,Psmd5,Psmc6,Psmd9,Psma2,Psma3,Psmb1,Psmb10,Psmb4,Psmb5,Psmb6,Psmb7,Psmc1,Psmc2,Psmc3,Psmc5,Psmd4,Psme1,Psme2,Psme3,Psmd11,Psmd10,Psmd1,Psme4,Psmd2,Psmd3,Uba52,Ubb,Psmc4,Psmd13,Psma8,Psmd8,Psmb11,Psmd14,Psma1,Psma4,Psma5,Psma6,Psma7,Psmb2,Psmb3,Ccnd1,Cdk4,Rps27a,Psmf1
R-MMU-432722	Golgi Associated Vesicle Biogenesis	52	82.69%	0.313418	1.73383	0.0263848	0.131544	Cltc,Ap4b1,Necap1,Bloc1s6,Gak,Snx2,Pik3c2a,Bloc1s4,Rab5c,Bloc1s3,Snx5,Picalm,Snapin,Sort1,Tfrc,Vamp2,Vamp8,Acbd3,Ap1s3,Dnajc6,Ocrl,Ap4e1,Ap1s2,Napa,Sh3d19,Golgb1,Arrb1,Ap1b1,Ap1g1,Ap1s1,Ap3b1,Ap3s1,Arf1,Dtnbp1,Yipf6,Cpd,Dnm2,Hip1r,Fth1,Bloc1s1,Pum1,Hspa8,Igf2r
R-MMU-174084	Autodegradation of Cdh1 by Cdh1:APC/C	63	93.65%	0.28536	1.73259	0.0244545	0.127275	Psmb9,Psmb8,Anapc11,Anapc1,Anapc2,Psmd6,Cdc26,Psmd7,Psmd12,Psmd5,Psmc6,Psmd9,Psma2,Psma3,Psmb1,Psmb10,Psmb4,Psmb5,Psmb6,Psmb7,Psmc1,Psmc2,Psmc3,Psmc5,Psmd4,Psme1,Psme2,Psme3,Anapc4,Anapc10,Psmd11,Anapc16,Psmd10,Cdc27,Cdc16,Psmd1,Psmd2,Psmd3,Uba52,Ubb,Ube2e1,Anapc7,Fzr1,Psmc4,Psmd13,Psmd8,Anapc5,Psmd14,Anapc15,Psma1,Psma4,Psma5,Psma6,Psma7,Psmb2,Psmb3,Ube2s,Rps27a,Psmf1
R-MMU-5689880	Ub-specific processing proteases	179	64.80%	0.237467	1.72645	0.0241127	0.127172	Psmb9,Psmb8,Ddx58,Smad1,Smad2,Smad3,Smad4,Smad7,Smurf2,Mdm2,Mdm4,Psmd6,Tab1,Psmd7,Psmd12,Psmd5,Usp34,Myc,Psmc6,Psmd9,Nfkbia,Keap1,Tada2b,Usp8,Tomm20,Rnf146,Polb,Rnf123,Psma2,Psma3,Psmb1,Psmb10,Psmb4,Psmb5,Psmb6,Psmb7,Psmc1,Psmc2,Psmc3,Psmc5,Psmd4,Psme1,Psme2,Psme3,Mul1,Pten,H2aj,Ccp110,Rce1,Ripk1,Psmd11,Arrb2,Siah2,Ptrh2,Psmd10,Psmd1,Psme4,Psmd2,Tgfbr1,Traf2,Psmd3,Uba52,Ubb,Usp5,Usp19,Vdac1,Vdac2…
R-MMU-194138	Signaling by VEGF	100	76.00%	0.264761	1.72502	0.0233951	0.126192	Itgav,Itgb3,Kdr,Kras,Shb,Mapkapk2,Abi2,Ncf1,Ncf2,Nck1,Nck2,Nckap1,Nos3,Nrp1,Nrp2,Pdpk1,Pgf,Pik3r1,Pik3r2,Prkaca,Prkacb,Prkcd,Prkcz,Plcg1,Ptk2b,Pxn,Rac1,Dock1,Brk1,Shc2,Rock1,Rock2,Cyfip1,Mapkapk3,Src,Rasa1,Vav1,Vegfa,Akt3,Nckap1l,Mlst8,Mtor,Pik3cb,Elmo2,Elmo1,Baiap2,Axl,Mapk14,Pak2,Abi1,Cyfip2,Actb,Actg1,Akt1,Akt2,Rhoa,Calm1,Calm2,Calm3,Ctnna1,Ctnnb1,Ctnnd1,Cav1,Cdc42,Cdh5,Crk,Cyba,Cybb,Wasf2,Ptk…
R-MMU-5358346	Hedgehog ligand biogenesis	61	88.52%	0.290332	1.72175	0.0266687	0.131862	Psmb9,Psmb8,Psmd6,Psmd7,Erlec1,Psmd12,Psmd5,Psmc6,Psmd9,P4hb,Psma2,Psma3,Psmb1,Psmb10,Psmb4,Psmb5,Psmb6,Psmb7,Psmc1,Psmc2,Psmc3,Psmc5,Psmd4,Psme1,Psme2,Psme3,Os9,Psmd11,Sel1l,Psmd10,Psmd1,Psme4,Psmd2,Psmd3,Uba52,Ubb,Vcp,Psmc4,Psmd13,Psma8,Psmd8,Psmb11,Psmd14,Psma1,Psma4,Psma5,Psma6,Psma7,Psmb2,Psmb3,Notum,Rps27a,Dhh,Psmf1
R-MMU-8854050	FBXL7 down-regulates AURKA during mitotic entry and in early mitosis	53	92.45%	0.298781	1.72137	0.0279381	0.136246	Psmb9,Psmb8,Psmd6,Psmd7,Psmd12,Psmd5,Psmc6,Psmd9,Psma2,Psma3,Psmb1,Psmb10,Psmb4,Psmb5,Psmb6,Psmb7,Psmc1,Psmc2,Psmc3,Psmc5,Psmd4,Psme1,Psme2,Psme3,Psmd11,Psmd10,Psmd1,Skp1,Psme4,Psmd2,Psmd3,Uba52,Ubb,Rbx1,Psmc4,Psmd13,Psma8,Psmd8,Psmb11,Psmd14,Psma1,Psma4,Psma5,Psma6,Psma7,Psmb2,Psmb3,Rps27a,Psmf1
R-MMU-69615	G1/S DNA Damage Checkpoints	65	90.77%	0.282129	1.71297	0.0262117	0.131544	Psmb9,Psmb8,Mdm2,Mdm4,Psmd6,Psmd7,Psmd12,Psmd5,Psmc6,Psmd9,Chek2,Psma2,Psma3,Psmb1,Psmb10,Psmb4,Psmb5,Psmb6,Psmb7,Psmc1,Psmc2,Psmc3,Psmc5,Psmd4,Psme1,Psme2,Psme3,Psmd11,Psmd10,Psmd1,Psme4,Psmd2,Psmd3,Uba52,Ubb,Psmc4,Psmd13,Psma8,Psmd8,Psmb11,Psmd14,Cop1,Psma1,Psma4,Psma5,Psma6,Psma7,Psmb2,Psmb3,Ccna1,Ccne1,Ccne2,Cdc25a,Cdkn1a,Cdkn1b,Chek1,Rps27a,Zfp385a,Psmf1
R-MMU-69206	G1/S Transition	102	84.31%	0.252536	1.70584	0.0244898	0.127275	Psmb9,Psmb8,Mcm3,Mcm2,Mcm4,Mcm5,Mcm6,Mcm7,Psmd6,Psmd7,Mcm8,Ccnh,Pole4,Psmd12,Psmd5,Psmc6,Psmd9,Cdt1,Orc3,Pola1,Ppp2r1a,Ppp2ca,Ppp2cb,Prim1,Prim2,Rpa3,Rpa1,Psma2,Psma3,Psmb1,Psmb10,Psmb4,Psmb5,Psmb6,Psmb7,Psmc1,Psmc2,Psmc3,Psmc5,Psmd4,Psme1,Psme2,Psme3,Rb1,Psmd11,Ptk6,Psmd10,Mcm10,Psmd1,Cks1b,Skp1,Psmd2,Psmd3,Uba52,Ubb,Akt3,Cdc6,Psmc4,Psmd13,Psmd8,Ppp2r1b,Gmnn,Psmd14,Orc5,Psma1,Psma4,Psma5,Psma6,P…
R-MMU-68616	Assembly of the ORC complex at the origin of replication	69	28.99%	0.398967	1.69991	0.0303332	0.143981	Kpna6,H2ab2,Orc3,H4c17,H2az1,H2aj,H3c2,H4c11,H2ac10,H2bc11,H2bc3,H2bc21,Orc5,H3f3a,H3f3b,H4c14,H2ac18,H2ax,H3c1,Kpnb1
R-MMU-446353	Cell-extracellular matrix interactions	17	94.12%	0.430688	1.69831	0.0323934	0.145975	Itgb1,Pxn,Flnc,Tesk1,Vasp,Fermt2,Parvb,Arhgef6,Parva,Fblim1,Actn1,Actb,Actg1,Flna,Lims1,Ilk
R-MMU-174411	Polymerase switching on the C-strand of the telomere	24	66.67%	0.430527	1.69767	0.0323934	0.145975	Chtf8,Pcna,Pola1,Pold1,Pold2,Prim1,Prim2,Rfc2,Ctc1,Ten1,Pold4,Acd,Dscc1,Rfc5,Rfc4,Terf2ip
R-MMU-199991	Membrane Trafficking	533	69.42%	0.186718	1.69594	0.0114042	0.0943335	Itsn1,Trappc1,Ankrd27,Dennd4b,Kif11,Kif12,Kif13b,Kif16b,Kif1b,Kif1c,Kif2a,Kif21b,Kif3a,Kif3c,Kif5b,Cog1,Ldlr,0610009B22Rik,Tmed3,Usp6nl,Necap2,Trappc2,Arfgap3,M6pr,Arcn1,Chmp4c,Sar1b,Rab8a,Sys1,Golga2,Tbc1d15,Gapvd1,Actr2,Lman2,Plin3,Kdelr2,Sec24b,Vps28,Napb,Dennd1b,Ubap1,Nedd8,Copb2,Tbc1d20,Preb,Cltc,Nsf,Lman2l,Map1lc3b,Snap29,Ap4b1,Tmed9,Necap1,Bloc1s6,Pafah1b1,Pafah1b2,Pafah1b3,Hip1,Dctn4,Stx1…
R-MMU-2173789	TGF-beta receptor signaling activates SMADs	21	95.24%	0.397955	1.69559	0.0314935	0.145975	Smad2,Smad3,Smad4,Smad7,Smurf2,Nedd8,Furin,Bambi,Strap,Tgfb1,Tgfbr1,Tgfbr2,Uba52,Ubb,Ube2m,Mtmr4,Stub1,Cbl,Rps27a,Fkbp1a
R-MMU-4086400	PCP/CE pathway	86	83.72%	0.264222	1.6933	0.027706	0.136046	Psmb9,Psmb8,Smurf2,Psmd6,Psmd7,Psmd12,Psmd5,Psmc6,Psmd9,Cltc,Pfn1,Psma2,Psma3,Psmb1,Psmb10,Psmb4,Psmb5,Psmb6,Psmb7,Psmc1,Psmc2,Psmc3,Psmc5,Psmd4,Psme1,Psme2,Psme3,Rac1,Rac2,Ap2s1,Psmd11,Arrb2,Psmd10,Psmd1,Psme4,Psmd2,Psmd3,Uba52,Ubb,Ap2b1,Psmc4,Psmd13,Prickle1,Fzd2,Psma8,Psmd8,Psmb11,Cltb,Psmd14,Psma1,Psma4,Psma5,Psma6,Psma7,Psmb2,Psmb3,Smurf1,Ap2a2,Ap2m1,Rhoa,Daam1,Rps27a,Dvl1,Dvl2,Dvl3,Fzd1,Fzd…
R-MMU-180786	Extension of Telomeres	45	62.22%	0.348735	1.67971	0.0330724	0.147228	Dna2,Lig1,Nop10,Chtf8,Pcna,Ppp6c,Pola1,Pold1,Pold2,Prim1,Prim2,Rpa3,Rpa1,Rfc2,Nhp2,Ctc1,Ten1,Pold4,Wrn,Acd,Dscc1,Rfc5,Ankrd28,Rtel1,Rfc4,Terf2ip,Ccna1,Dkc1
R-MMU-1234176	Oxygen-dependent proline hydroxylation of Hypoxia-inducible Factor Alpha	65	87.69%	0.278929	1.67703	0.0316802	0.145975	Psmb9,Psmb8,Ube2d3,Psmd6,Psmd7,Psmd12,Psmd5,Psmc6,Psmd9,Elob,Psma2,Psma3,Psmb1,Psmb10,Psmb4,Psmb5,Psmb6,Psmb7,Psmc1,Psmc2,Psmc3,Psmc5,Psmd4,Psme1,Psme2,Psme3,Wtip,Psmd11,Psmd10,Psmd1,Psme4,Psmd2,Psmd3,Uba52,Ubb,Rbx1,Ube2d2a,Psmc4,Psmd13,Psma8,Psmd8,Psmb11,Psmd14,Psma1,Psma4,Psma5,Psma6,Psma7,Psmb2,Psmb3,Rps27a,Limd1,Epas1,Egln1,Egln2,Hif1a,Psmf1
R-MMU-5628897	TP53 Regulates Metabolic Genes	70	82.86%	0.27743	1.67524	0.0312362	0.145975	Lamtor4,Cox7b,Cox20,Cox14,Lamtor1,Sesn2,Lamtor2,Ndufa4,Cox18,Prdx1,Cox19,Prkab1,Rraga,Rragd,Lamtor5,Rheb,Sco1,Cox7a2l,Cox11,Surf1,Taco1,Ywhab,Prdx2,Prdx5,Sco2,Txn1,Ywhae,Ywhag,Ywhah,Ywhaz,Slc38a9,Sfn,Lrpprc,Akt3,Prkaa1,Lamtor3,Mlst8,Mtor,Tigar,Ddit4,Sesn1,Prkaa2,Prkab2,Prkag2,Sesn3,Akt1,Akt2,Cox6b1,Cox4i1,Cox5a,Cox6a1,Cox7c,Cox8a,Cycs,G6pdx,Gls,Gpi1,Gsr
R-MMU-5689603	UCH proteinases	93	74.19%	0.26412	1.67437	0.0286496	0.137828	Psmb9,Psmb8,Psmd6,Psmd7,Psmd12,Psmd5,Psmc6,Psmd9,Nedd8,Ino80,Mcrs1,Psma2,Psma3,Psmb1,Psmb10,Psmb4,Psmb5,Psmb6,Psmb7,Psmc1,Psmc2,Psmc3,Psmc5,Psmd4,Psme1,Psme2,Psme3,H2aj,Psmd11,Psmd10,Psmd1,Kdm1b,Psme4,Psmd2,Psmd3,Nfrkb,Uba52,Ubb,Bap1,Yy1,Actr8,Adrm1,Actl6a,Ruvbl1,Psmc4,Psmd13,H2aw,H2ac10,Psma8,Psmd8,Psmb11,Asxl2,Ogt,Psmd14,Psma1,Psma4,Psma5,Psma6,Psma7,Psmb2,Psmb3,Mbd5,Actb,Mbd6,Rps27a,Hcfc1,H2ac…
R-MMU-9013405	RHOD GTPase cycle	47	72.34%	0.324114	1.66794	0.0356302	0.147492	Lbr,Golga2,Pak6,Akap12,Mcam,Pik3r1,Pik3r2,Steap3,Rab7,Stbd1,Hint2,Lemd3,Lman1,Diaph2,Arhgap17,Pgrmc2,Depdc1b,Arhgap26,Plxnb1,Dbn1,Diaph3,Esyt1,Arhgap12,Racgap1,Add3,Mospd2,Actn1,Tor1aip1,Ankfy1,Rhod,Capzb,Cav1,Diaph1,Arhgap1
R-MMU-2559580	Oxidative Stress Induced Senescence	107	48.60%	0.284265	1.66541	0.0344102	0.147228	Jun,Mapkapk2,Mapkapk5,Mdm2,Mdm4,H2ab2,Mink1,H4c17,H2az1,H2aj,Rbbp4,Ring1,Rnf2,Suz12,Kdm6b,Mapkapk3,Phc2,Txn1,Uba52,Ubb,H3c2,H4c11,H2ac10,H2bc11,H2bc3,H2bc21,Map2k3,Map2k4,Map3k5,Mapk1,Mapk14,Mapk3,Mapk8,Map4k4,Cbx4,Phc3,Cdk4,Cdk6,Cdkn2b,Rps27a,Scmh1,Phc1,Eed,Fos,Cbx8,H3f3a,H3f3b,H4c14,H2ac18,H2ax,H3c1,Rbbp7
R-MMU-5683057	MAPK family signaling cascades	288	68.40%	0.203896	1.66059	0.0286001	0.137828	Itga2b,Rasa2,Spred1,Itgb3,Jak2,Jak3,Kras,Ksr1,Cdc14a,Lat,Psmb9,Psmb8,Mapkapk5,Mark3,Psmd6,Kitl,Psmd7,Fgg,Psmd12,Psmd5,Lamtor2,Psmc6,Psmd9,Mapk6,Nf1,Dusp8,Dusp6,Pde6d,Pdgfa,Pdgfra,Pea15a,Etv4,Phb,Pik3r1,Pik3r2,Prkaca,Prkacb,Prkcq,Lypla1,Rap1b,Ppp2r1a,Ppp1cb,Ppp1cc,Ppp2ca,Ppp2cb,Ppp5c,Psma2,Psma3,Psmb1,Psmb10,Psmb4,Psmb5,Psmb6,Psmb7,Psmc1,Psmc2,Psmc3,Psmc5,Psmd4,Psme1,Psme2,Psme3,Ptpn11,Dusp1,Ptpra…
R-MMU-1295596	Spry regulation of FGF signaling	15	100.00%	0.429879	1.65864	0.0362808	0.148459	Mknk1,Ppp2r1a,Ppp2ca,Ppp2cb,Ptpn11,Src,Uba52,Ubb,Spry2,Mapk1,Mapk3,Braf,Cbl,Rps27a,Grb2
R-MMU-5610780	Degradation of GLI1 by the proteasome	55	94.55%	0.281673	1.65023	0.0372652	0.149079	Itch,Psmb9,Psmb8,Psmd6,Psmd7,Psmd12,Psmd5,Psmc6,Psmd9,Numb,Psma2,Psma3,Psmb1,Psmb10,Psmb4,Psmb5,Psmb6,Psmb7,Psmc1,Psmc2,Psmc3,Psmc5,Psmd4,Psme1,Psme2,Psme3,Psmd11,Psmd10,Psmd1,Skp1,Psme4,Psmd2,Psmd3,Uba52,Ubb,Rbx1,Psmc4,Psmd13,Sufu,Psma8,Psmd8,Psmb11,Psmd14,Psma1,Psma4,Psma5,Psma6,Psma7,Psmb2,Psmb3,Rps27a,Psmf1
R-MMU-5607761	Dectin-1 mediated noncanonical NF-kB signaling	56	92.86%	0.281585	1.64971	0.0372652	0.149079	Psmb9,Psmb8,Psmd6,Psmd7,Psmd12,Psmd5,Psmc6,Psmd9,Nfkb2,Psma2,Psma3,Psmb1,Psmb10,Psmb4,Psmb5,Psmb6,Psmb7,Psmc1,Psmc2,Psmc3,Psmc5,Psmd4,Psme1,Psme2,Psme3,Relb,Psmd11,Psmd10,Psmd1,Skp1,Psme4,Fbxw11,Psmd2,Psmd3,Uba52,Ubb,Ube2m,Psmc4,Psmd13,Psma8,Psmd8,Psmb11,Psmd14,Psma1,Psma4,Psma5,Psma6,Psma7,Psmb2,Psmb3,Rps27a,Psmf1
R-MMU-5676590	NIK-->noncanonical NF-kB signaling	56	92.86%	0.281585	1.64971	0.0372652	0.149079	Psmb9,Psmb8,Psmd6,Psmd7,Psmd12,Psmd5,Psmc6,Psmd9,Nfkb2,Psma2,Psma3,Psmb1,Psmb10,Psmb4,Psmb5,Psmb6,Psmb7,Psmc1,Psmc2,Psmc3,Psmc5,Psmd4,Psme1,Psme2,Psme3,Relb,Psmd11,Psmd10,Psmd1,Skp1,Psme4,Fbxw11,Psmd2,Psmd3,Uba52,Ubb,Ube2m,Psmc4,Psmd13,Psma8,Psmd8,Psmb11,Psmd14,Psma1,Psma4,Psma5,Psma6,Psma7,Psmb2,Psmb3,Rps27a,Psmf1
R-MMU-9614085	FOXO-mediated transcription	21	76.19%	0.4181	1.64867	0.0422961	0.155231	Smad2,Smad3,Smad4,Ep300,Kat2b,Ywhab,Ywhag,Ywhaz,Sfn,Foxo1,Foxo3,Akt3,Akt1,Akt2,Atxn3,Sirt3
R-MMU-6807070	PTEN Regulation	109	87.16%	0.237509	1.64602	0.0317416	0.145975	Gatad2b,Psmb9,Psmb8,Lamtor4,Mbd3,Psmd6,Lamtor1,Psmd7,Psmd12,Psmd5,Lamtor2,Psmc6,Psmd9,Nedd4,Mta3,Pml,Rnf146,Psma2,Psma3,Psmb1,Psmb10,Psmb4,Psmb5,Psmb6,Psmb7,Psmc1,Psmc2,Psmc3,Psmc5,Psmd4,Psme1,Psme2,Psme3,Pten,Rraga,Rragd,Lamtor5,Rbbp4,Maf1,Rheb,Ring1,Rnf2,Suz12,Psmd11,Chd3,Psmd10,Psmd1,Gatad2a,Phc2,Psme4,Psmd2,Psmd3,Uba52,Ubb,Slc38a9,Usp7,Stub1,Akt3,Lamtor3,Mta2,Mlst8,Mtor,Psmc4,Psmd13,Otud3,Hda…
R-MMU-450531	Regulation of mRNA stability by proteins that bind AU-rich elements	82	92.68%	0.252356	1.6442	0.0319544	0.145975	Khsrp,Psmb9,Psmb8,Mapkapk2,Exosc3,Psmd6,Exosc7,Psmd7,Psmd12,Psmd5,Psmc6,Psmd9,Pabpc1,Prkcd,Psma2,Psma3,Psmb1,Psmb10,Psmb4,Psmb5,Psmb6,Psmb7,Psmc1,Psmc2,Psmc3,Psmc5,Psmd4,Psme1,Psme2,Psme3,Psmd11,Tnfsf13,Exosc8,Psmd10,Psmd1,Dcp2,Ywhab,Psme4,Xpo1,Psmd2,Psmd3,Uba52,Ubb,Ywhaz,Zfp36,Set,Dis3,Psmc4,Psmd13,Psma8,Psmd8,Psmb11,Parn,Psmd14,Psma1,Psma4,Psma5,Psma6,Psma7,Psmb2,Psmb3,Dcp1a,Exosc4,Exosc5,Akt1,…
R-MMU-8856825	Cargo recognition for clathrin-mediated endocytosis	96	64.58%	0.26689	1.64332	0.034965	0.147228	Itsn1,Ldlr,Necap2,M6pr,Nedd8,Cltc,Necap1,Reps1,Ap2s1,Arrb2,Sh3gl1,Picalm,Stam,Syt2,Tacr1,Fcho2,Trf,Tfrc,Uba52,Ubb,Vamp2,Vamp8,Ap2b1,Slc2a8,Stam2,Sgip1,Fcho1,Cltb,Grk3,Sh3kbp1,Cops3,Cops5,Cops8,Ston2,Cops6,Cops7a,Arrb1,Adrb2,Ap2a2,Ap2m1,Grk2,Cbl,Scarb2,Cd3g,Rps27a,Cops2,Dab2,Dvl2,Egf,Epn1,Epn2,Eps15,Eps15l1,Ereg,Reps2,Fzd4,Chrm2,Tor1a,Grb2,Hbegf,Hgs,Igf2r
R-MMU-6781827	Transcription-Coupled Nucleotide Excision Repair (TC-NER)	70	71.43%	0.283033	1.64143	0.0389316	0.150145	Polr2h,Lig1,Polr2e,Ep300,Gtf2h5,Polr2l,Cul4a,Ccnh,Polr2k,Pole4,Zfp830,Pcna,Polr2g,Pold1,Pold2,Rpa3,Rpa1,Rfc2,Polr2a,Polr2c,Polr2d,Pold4,Polr2f,Polr2i,Tcea1,Uba52,Ubb,Rfc5,Ppie,Usp7,Rbx1,Gtf2h2,Rfc4,Ercc6,Isy1,Cops3,Cops5,Cops8,Cops6,Cops7a,Polk,Prpf19,Cdk7,Rps27a,Cops2,Ddb1,Ercc1,Ercc2,Ercc3,Gtf2h1
R-MMU-69563	p53-Dependent G1 DNA Damage Response	63	90.48%	0.272833	1.64039	0.0378979	0.149079	Psmb9,Psmb8,Mdm2,Mdm4,Psmd6,Psmd7,Psmd12,Psmd5,Psmc6,Psmd9,Chek2,Psma2,Psma3,Psmb1,Psmb10,Psmb4,Psmb5,Psmb6,Psmb7,Psmc1,Psmc2,Psmc3,Psmc5,Psmd4,Psme1,Psme2,Psme3,Psmd11,Psmd10,Psmd1,Psme4,Psmd2,Psmd3,Uba52,Ubb,Psmc4,Psmd13,Psma8,Psmd8,Psmb11,Psmd14,Cop1,Psma1,Psma4,Psma5,Psma6,Psma7,Psmb2,Psmb3,Ccna1,Ccne1,Ccne2,Cdkn1a,Cdkn1b,Rps27a,Zfp385a,Psmf1
R-MMU-69580	p53-Dependent G1/S DNA damage checkpoint	63	90.48%	0.272833	1.64039	0.0378979	0.149079	Psmb9,Psmb8,Mdm2,Mdm4,Psmd6,Psmd7,Psmd12,Psmd5,Psmc6,Psmd9,Chek2,Psma2,Psma3,Psmb1,Psmb10,Psmb4,Psmb5,Psmb6,Psmb7,Psmc1,Psmc2,Psmc3,Psmc5,Psmd4,Psme1,Psme2,Psme3,Psmd11,Psmd10,Psmd1,Psme4,Psmd2,Psmd3,Uba52,Ubb,Psmc4,Psmd13,Psma8,Psmd8,Psmb11,Psmd14,Cop1,Psma1,Psma4,Psma5,Psma6,Psma7,Psmb2,Psmb3,Ccna1,Ccne1,Ccne2,Cdkn1a,Cdkn1b,Rps27a,Zfp385a,Psmf1
R-MMU-6782210	Gap-filling DNA repair synthesis and ligation in TC-NER	59	72.88%	0.295909	1.63697	0.0376485	0.149079	Polr2h,Lig1,Polr2e,Ep300,Gtf2h5,Polr2l,Cul4a,Ccnh,Polr2k,Pole4,Zfp830,Pcna,Polr2g,Pold1,Pold2,Rpa3,Rpa1,Rfc2,Polr2a,Polr2c,Polr2d,Pold4,Polr2f,Polr2i,Tcea1,Uba52,Ubb,Rfc5,Ppie,Usp7,Rbx1,Gtf2h2,Rfc4,Ercc6,Isy1,Polk,Prpf19,Cdk7,Rps27a,Ddb1,Ercc2,Ercc3,Gtf2h1
R-MMU-349425	Autodegradation of the E3 ubiquitin ligase COP1	51	94.12%	0.286035	1.63346	0.0406107	0.153802	Psmb9,Psmb8,Psmd6,Psmd7,Psmd12,Psmd5,Psmc6,Psmd9,Psma2,Psma3,Psmb1,Psmb10,Psmb4,Psmb5,Psmb6,Psmb7,Psmc1,Psmc2,Psmc3,Psmc5,Psmd4,Psme1,Psme2,Psme3,Psmd11,Psmd10,Psmd1,Psme4,Psmd2,Psmd3,Uba52,Ubb,Psmc4,Psmd13,Psma8,Psmd8,Psmb11,Psmd14,Cop1,Psma1,Psma4,Psma5,Psma6,Psma7,Psmb2,Psmb3,Rps27a,Psmf1
R-MMU-8878159	Transcriptional regulation by RUNX3	77	88.31%	0.258572	1.63343	0.033439	0.147228	Kras,Lef1,Psmb9,Psmb8,Smad3,Smad4,Smurf2,Mdm2,Psmd6,Ep300,Psmd7,Psmd12,Psmd5,Psmc6,Psmd9,Notch1,Kat2b,Psma2,Psma3,Psmb1,Psmb10,Psmb4,Psmb5,Psmb6,Psmb7,Psmc1,Psmc2,Psmc3,Psmc5,Psmd4,Psme1,Psme2,Psme3,Rbpj,Psmd11,Psmd10,Src,Psmd1,Tcf7l2,Tead2,Psmd2,Tgfb1,Maml1,Psmd3,Uba52,Ubb,Maml3,Psmc4,Psmd13,Maml2,Psmd8,Psmd14,Psma1,Psma4,Psma5,Psma6,Psma7,Psmb2,Psmb3,Smurf1,Hdac4,Ctnnb1,Cbfb,Ccnd1,Rps27a,Brd2,K…
R-MMU-5658442	Regulation of RAS by GAPs	66	90.91%	0.267863	1.63255	0.0362361	0.148459	Rasa2,Spred1,Kras,Psmb9,Psmb8,Psmd6,Psmd7,Psmd12,Psmd5,Psmc6,Psmd9,Nf1,Psma2,Psma3,Psmb1,Psmb10,Psmb4,Psmb5,Psmb6,Psmb7,Psmc1,Psmc2,Psmc3,Psmc5,Psmd4,Psme1,Psme2,Psme3,Rasa3,Spred3,Psmd11,Dab2ip,Psmd10,Psmd1,Rasa4,Psme4,Psmd2,Rasa1,Psmd3,Uba52,Ubb,Rbx1,Psmc4,Psmd13,Psma8,Psmd8,Psmb11,Psmd14,Psma1,Psma4,Psma5,Psma6,Psma7,Psmb2,Psmb3,Cul3,Rps27a,Rasal2,Kbtbd7,Psmf1
R-MMU-8878166	Transcriptional regulation by RUNX2	62	88.71%	0.273517	1.63205	0.0413333	0.154146	Psmb9,Psmb8,Smad1,Smad4,Psmd6,Psmd7,Psmd12,Psmd5,Psmc6,Psmd9,Psma2,Psma3,Psmb1,Psmb10,Psmb4,Psmb5,Psmb6,Psmb7,Psmc1,Psmc2,Psmc3,Psmc5,Psmd4,Psme1,Psme2,Psme3,Psmd11,Psmd10,Psmd1,Ppm1d,Skp1,Psmd2,Psmd3,Uba52,Ubb,Ccnb1,Stub1,Rbx1,Psmc4,Psmd13,Psmd8,Psmd14,Psma1,Psma4,Psma5,Psma6,Psma7,Psmb2,Psmb3,Runx2,Cbfb,Ccnd1,Cdk4,Rps27a,Psmf1
R-MMU-69481	G2/M Checkpoints	152	66.45%	0.230744	1.6294	0.0355911	0.147492	Dna2,Psmb9,Psmb8,Mcm3,Mcm2,Mcm4,Mcm5,Mcm6,Mcm7,Psmd6,Psmd7,Mcm8,Mre11a,Psmd12,Psmd5,Psmc6,Psmd9,Orc3,Chek2,H4c17,Rpa3,Babam1,Rpa1,Psma2,Psma3,Psmb1,Psmb10,Psmb4,Psmb5,Psmb6,Psmb7,Psmc1,Psmc2,Psmc3,Psmc5,Psmd4,Psme1,Psme2,Psme3,Rad9a,Rfc2,Psmd11,Psmd10,Mcm10,Rnf168,Psmd1,Ube2v2,Ywhab,Psme4,Psmd2,Psmd3,Uba52,Ubb,Sumo1,Wrn,Atrip,Ywhae,Ywhag,Ywhah,Ywhaz,Ccnb1,Rfc5,Sfn,Clspn,Cdc6,Psmc4,Psmd13,H4c11,H2…
R-MMU-6782135	Dual incision in TC-NER	60	71.67%	0.293969	1.62624	0.0388829	0.150145	Polr2h,Polr2e,Ep300,Gtf2h5,Polr2l,Cul4a,Ccnh,Polr2k,Pole4,Zfp830,Pcna,Polr2g,Pold1,Pold2,Rpa3,Rpa1,Rfc2,Polr2a,Polr2c,Polr2d,Pold4,Polr2f,Polr2i,Tcea1,Uba52,Ubb,Rfc5,Ppie,Usp7,Rbx1,Gtf2h2,Rfc4,Ercc6,Isy1,Polk,Prpf19,Cdk7,Rps27a,Ddb1,Ercc1,Ercc2,Ercc3,Gtf2h1
R-MMU-1169091	Activation of NF-kappaB in B cells	62	90.32%	0.271656	1.62579	0.041784	0.154146	Psmb9,Psmb8,Psmd6,Psmd7,Psmd12,Psmd5,Psmc6,Psmd9,Nfkb1,Nfkbia,Psma2,Psma3,Psmb1,Psmb10,Psmb4,Psmb5,Psmb6,Psmb7,Psmc1,Psmc2,Psmc3,Psmc5,Psmd4,Psme1,Psme2,Psme3,Rela,Psmd11,Psmd10,Psmd1,Skp1,Psme4,Fbxw11,Psmd2,Psmd3,Uba52,Ubb,Psmc4,Psmd13,Psma8,Psmd8,Psmb11,Psmd14,Psma1,Psma4,Psma5,Psma6,Psma7,Psmb2,Psmb3,Card11,Malt1,Bcl10,Rps27a,Psmf1,Ikbkg
R-MMU-5684996	MAPK1/MAPK3 signaling	265	67.55%	0.203106	1.62512	0.032209	0.145975	Itga2b,Rasa2,Spred1,Itgb3,Jak2,Jak3,Kras,Ksr1,Lat,Psmb9,Psmb8,Mark3,Psmd6,Kitl,Psmd7,Fgg,Psmd12,Psmd5,Lamtor2,Psmc6,Psmd9,Nf1,Dusp8,Dusp6,Pde6d,Pdgfa,Pdgfra,Pea15a,Phb,Pik3r1,Pik3r2,Prkcq,Lypla1,Rap1b,Ppp2r1a,Ppp1cb,Ppp1cc,Ppp2ca,Ppp2cb,Ppp5c,Psma2,Psma3,Psmb1,Psmb10,Psmb4,Psmb5,Psmb6,Psmb7,Psmc1,Psmc2,Psmc3,Psmc5,Psmd4,Psme1,Psme2,Psme3,Ptpn11,Dusp1,Ptpra,Rasa3,Rasgrf2,Rasgrp1,Shc2,Abhd17a,Rce1,…
R-MMU-5607764	CLEC7A (Dectin-1) signaling	89	86.52%	0.247999	1.6236	0.0349879	0.147228	Psmb9,Psmb8,Psmd6,Tab1,Ube2v1,Psmd7,Pycard,Psmd12,Psmd5,Psmc6,Psmd9,Nfatc2,Nfkb1,Nfkb2,Nfkbia,Pdpk1,Prkcd,Ppp3ca,Ppp3cb,Ppp3r1,Psma2,Psma3,Psmb1,Psmb10,Psmb4,Psmb5,Psmb6,Psmb7,Psmc1,Psmc2,Psmc3,Psmc5,Psmd4,Psme1,Psme2,Psme3,Tab2,Cdc34,Rela,Relb,Psmd11,Psmd10,Src,Psmd1,Skp1,Psme4,Fbxw11,Psmd2,Plcg2,Psmd3,Uba52,Ubb,Ube2m,Ube2d2a,Psmc4,Psmd13,Psma8,Psmd8,Psmb11,Psmd14,Psma1,Psma4,Psma5,Psma6,Psma7,P…
R-MMU-69239	Synthesis of DNA	114	83.33%	0.234212	1.62317	0.0342475	0.147228	Dna2,Lig1,Psmb9,Psmb8,Anapc11,Mcm3,Mcm2,Mcm4,Mcm5,Mcm6,Mcm7,Anapc1,Anapc2,Psmd6,Cdc26,Psmd7,Mcm8,Pole4,Psmd12,Psmd5,Psmc6,Psmd9,Cdt1,Orc3,Pcna,Pola1,Pold1,Pold2,Prim1,Prim2,Rpa3,Rpa1,Psma2,Psma3,Psmb1,Psmb10,Psmb4,Psmb5,Psmb6,Psmb7,Psmc1,Psmc2,Psmc3,Psmc5,Psmd4,Psme1,Psme2,Psme3,Anapc4,Rfc2,Anapc10,Psmd11,Anapc16,Pold4,Psmd10,Cdc27,Cdc16,Psmd1,Skp1,Psme4,Psmd2,Psmd3,Uba52,Ubb,Ube2e1,Rfc5,Anapc7,F…
R-MMU-5688426	Deubiquitination	241	65.15%	0.208322	1.62312	0.0341647	0.147228	Otud7b,Psmb9,Psmb8,Josd2,Ddx58,Smad1,Smad2,Smad3,Smad4,Smad7,Smurf2,Mdm2,Mdm4,Psmd6,Ep300,Tab1,Psmd7,Psmd12,Psmd5,Usp34,Myc,Psmc6,Psmd9,Nedd8,Nfkbia,Keap1,Prkn,Tnip2,Tada2b,Kat2b,Usp8,Tomm20,Rnf146,Polb,Ino80,Mcrs1,Rnf123,Babam1,Psma2,Psma3,Psmb1,Psmb10,Psmb4,Psmb5,Psmb6,Psmb7,Psmc1,Psmc2,Psmc3,Psmc5,Psmd4,Psme1,Psme2,Psme3,Mul1,Pten,Rad23a,Rad23b,H2aj,Ccp110,Rce1,Ripk1,Psmd11,Nlrp3,Arrb2,Siah2,P…
R-MMU-212436	Generic Transcription Pathway	802	60.97%	0.171325	1.62049	0.011236	0.0943335	Itch,Zfp583,Supt16,Polr2h,Lbr,Dna2,Gatad2b,Kras,Med13,Ldb1,Lef1,Rbbp5,Lmo2,Psmb9,Psmb8,Lamtor4,Ube2d3,Cox7b,Med7,Smad1,Smad2,Smad3,Smad4,Smad7,Dpy30,Smurf2,Mapkapk5,Max,Mbd3,Cox20,Cox14,Mdm2,Mdm4,Psmd6,Polr2e,Ep300,Men1,Gtf2h5,Polr2l,Prelid1,Lamtor1,Psmd7,Ccnh,Mre11a,Cited2,Zfp869,E2f6,Polr2k,Sesn2,Taf13,Smarcd3,Psmd12,Psmd5,Myc,Lamtor2,Yaf2,Psmc6,H2ab2,Prmt6,Ndufa4,Psmd9,Smarca2,Chek2,Nr4a3,Med3…
R-MMU-111996	Ca-dependent events	27	70.37%	0.385975	1.62011	0.0472259	0.16564	Pde1a,Prkaca,Prkacb,Prkcd,Pla2g4a,Prkar1a,Prkar1b,Prkar2b,Adcy3,Adcy4,Adcy1,Camkk1,Mapk1,Camkk2,Adcy7,Grk2,Calm1,Calm2,Calm3
R-MMU-70326	Glucose metabolism	80	75.00%	0.265563	1.61853	0.0390123	0.150145	Mdh2,Mdh1,Rae1,Nupl2,Gckr,Nup50,Pfkfb2,Pfkl,Pfkm,Pgam1,Pgk1,Slc25a11,Pkm,Nup88,G6pc3,Ranbp2,Nup35,Nup37,Nup43,Nup107,Nup153,Nup210,Nup133,Tpi1,Nup93,Seh1l,Adpgk,Pgam2,Nup155,Pfkfb3,Nup54,Pfkp,Slc37a2,Nup98,Pfkfb4,Pck2,Pom121,Nup160,Gnpda1,Tpr,Aaas,Slc25a10,Aldoa,Aldoc,Sec13,Slc25a12,Slc25a1,Eno1,Eno2,Eno3,Fbp1,G6pc,Slc37a4,Gapdh,Nup188,Got1,Got2,Nup214,Gpi1,Hk2
R-MMU-983705	Signaling by the B Cell Receptor (BCR)	98	85.71%	0.240582	1.61602	0.0350803	0.147228	Itpr1,Itpr2,Itpr3,Kras,Psmb9,Psmb8,Lyn,Psmd6,Psmd7,Psmd12,Psmd5,Psmc6,Pik3ap1,Nck1,Psmd9,Nfatc2,Nfkb1,Nfkbia,Pik3cd,Pik3r1,Ppp3ca,Ppp3cb,Ppp3r1,Psma2,Psma3,Psmb1,Psmb10,Psmb4,Psmb5,Psmb6,Psmb7,Psmc1,Psmc2,Psmc3,Psmc5,Psmd4,Psme1,Psme2,Psme3,Rasgrp1,Rela,Psmd11,Psmd10,Sos1,Syk,Psmd1,Skp1,Psme4,Fbxw11,Psmd2,Plcg2,Psmd3,Uba52,Ubb,Vav1,Psmc4,Psmd13,Psma8,Psmd8,Psmb11,Sh3kbp1,Psmd14,Psma1,Psma4,Psma5,…
R-MMU-4608870	Asymmetric localization of PCP proteins	61	93.44%	0.268553	1.61465	0.0429312	0.155954	Psmb9,Psmb8,Smurf2,Psmd6,Psmd7,Psmd12,Psmd5,Psmc6,Psmd9,Psma2,Psma3,Psmb1,Psmb10,Psmb4,Psmb5,Psmb6,Psmb7,Psmc1,Psmc2,Psmc3,Psmc5,Psmd4,Psme1,Psme2,Psme3,Psmd11,Psmd10,Psmd1,Psme4,Psmd2,Psmd3,Uba52,Ubb,Psmc4,Psmd13,Prickle1,Fzd2,Psma8,Psmd8,Psmb11,Psmd14,Psma1,Psma4,Psma5,Psma6,Psma7,Psmb2,Psmb3,Smurf1,Rps27a,Dvl2,Fzd1,Fzd3,Fzd4,Fzd5,Fzd8,Psmf1
R-MMU-8852276	The role of GTSE1 in G2/M progression after G2 checkpoint	74	79.73%	0.265411	1.61147	0.0417338	0.154146	Psmb9,Psmb8,Psmd6,Psmd7,Psmd12,Psmd5,Psmc6,Psmd9,Plk1,Psma2,Psma3,Psmb1,Psmb10,Psmb4,Psmb5,Psmb6,Psmb7,Psmc1,Psmc2,Psmc3,Psmc5,Psmd4,Psme1,Psme2,Psme3,Psmd11,Psmd10,Psmd1,Psme4,Psmd2,Psmd3,Tuba1a,Tuba1b,Tuba3b,Tubb3,Uba52,Ubb,Ccnb1,Psmc4,Psmd13,Psma8,Psmd8,Psmb11,Psmd14,Psma1,Psma4,Psma5,Psma6,Psma7,Psmb2,Psmb3,Ccnb2,Cdkn1a,Rps27a,Mapre1,Tubb4b,Hsp90ab1,Hsp90aa1,Psmf1
R-MMU-5632684	Hedgehog 'on' state	80	86.25%	0.254067	1.61063	0.0374316	0.149079	Itch,Kif3a,Psmb9,Psmb8,Smurf2,Psmd6,Dzip1,Psmd7,Psmd12,Psmd5,Cdc73,Psmc6,Psmd9,Numb,Psma2,Psma3,Psmb1,Psmb10,Psmb4,Psmb5,Psmb6,Psmb7,Psmc1,Psmc2,Psmc3,Psmc5,Psmd4,Psme1,Psme2,Psme3,Ptch1,Evc2,Psmd11,Arrb2,Psmd10,Spop,Psmd1,Psme4,Psmd2,Psmd3,Uba52,Ubb,Gas8,Ulk3,Rbx1,Psmc4,Psmd13,Sufu,Psma8,Psmd8,Psmb11,Smo,Psmd14,Evc,Psma1,Psma4,Psma5,Psma6,Psma7,Psmb2,Psmb3,Cul3,Smurf1,Arrb1,Gpr161,Grk2,Rps27a,Dh…
R-MMU-422475	Axon guidance	256	68.36%	0.201497	1.60314	0.0341432	0.147228	Itga2b,Itga5,Itgav,Itgb1,Itgb3,Itsn1,Kras,Limk1,Arhgef11,Lyn,Psenen,Mmp2,Mmp9,Actr2,Msn,Trem2,Nck1,Nck2,Cltc,Nrp1,Numb,Pdlim7,Arpc5,Plxnd1,Pfn1,Pik3cd,Pik3r1,Pik3r2,Pik3r3,Pip5k1c,Prkaca,Prkacb,Prkcq,Plcg1,Arpc4,Psen2,Ptpn11,Ptpra,Ptprc,Rac1,Dock1,Rdx,Robo1,Rock1,Rock2,Ap2s1,Rras,Cxcl12,Sema3a,Sema4a,Git1,Sema4d,Sema7a,Shc1,Shc3,Siah1a,Siah2,St8sia2,St8sia4,Slit3,Sdcbp,Sos1,Sptbn1,Src,Kalrn,Col5a…
R-MMU-5673001	RAF/MAP kinase cascade	259	67.57%	0.201364	1.60208	0.0342711	0.147228	Itga2b,Rasa2,Spred1,Itgb3,Jak2,Jak3,Kras,Ksr1,Lat,Psmb9,Psmb8,Mark3,Psmd6,Kitl,Psmd7,Fgg,Psmd12,Psmd5,Lamtor2,Psmc6,Psmd9,Nf1,Dusp8,Dusp6,Pde6d,Pdgfa,Pdgfra,Pea15a,Phb,Pik3r1,Pik3r2,Prkcq,Lypla1,Rap1b,Ppp2r1a,Ppp1cb,Ppp1cc,Ppp2ca,Ppp2cb,Ppp5c,Psma2,Psma3,Psmb1,Psmb10,Psmb4,Psmb5,Psmb6,Psmb7,Psmc1,Psmc2,Psmc3,Psmc5,Psmd4,Psme1,Psme2,Psme3,Dusp1,Ptpra,Rasa3,Rasgrf2,Rasgrp1,Shc2,Abhd17a,Rce1,Ralgds,…
R-MMU-4641257	Degradation of AXIN	54	90.74%	0.27801	1.60169	0.0458548	0.163243	Psmb9,Psmb8,Smurf2,Psmd6,Psmd7,Psmd12,Psmd5,Psmc6,Psmd9,Rnf146,Psma2,Psma3,Psmb1,Psmb10,Psmb4,Psmb5,Psmb6,Psmb7,Psmc1,Psmc2,Psmc3,Psmc5,Psmd4,Psme1,Psme2,Psme3,Psmd11,Psmd10,Psmd1,Psme4,Psmd2,Psmd3,Uba52,Ubb,Psmc4,Psmd13,Psma8,Psmd8,Psmb11,Psmd14,Psma1,Psma4,Psma5,Psma6,Psma7,Psmb2,Psmb3,Rps27a,Psmf1
R-MMU-1236978	Cross-presentation of soluble exogenous antigens (endosomes)	49	97.96%	0.280108	1.59962	0.0454962	0.16278	Cd207,Psmb9,Psmb8,Psmd6,Psmd7,Mrc1,Mrc2,Psmd12,Psmd5,Psmc6,Psmd9,Psma2,Psma3,Psmb1,Psmb10,Psmb4,Psmb5,Psmb6,Psmb7,Psmc1,Psmc2,Psmc3,Psmc5,Psmd4,Psme1,Psme2,Psme3,Psmd11,Psmd10,Psmd1,Psme4,Psmd2,Psmd3,Psmc4,Psmd13,Psma8,Psmd8,Psmb11,Psmd14,Psma1,Psma4,Psma5,Psma6,Psma7,Psmb2,Psmb3,Fcgr1,Psmf1
R-MMU-446652	Interleukin-1 family signaling	107	75.70%	0.2396	1.5915	0.0386139	0.150145	Psmb9,Psmb8,Psmd6,Tab1,Ube2v1,Psmd7,Psmd12,Psmd5,Psmc6,Psmd9,Nfkb1,Nfkb2,Nfkbia,Peli1,Tnip2,Sqstm1,Psma2,Psma3,Psmb1,Psmb10,Psmb4,Psmb5,Psmb6,Psmb7,Psmc1,Psmc2,Psmc3,Psmc5,Psmd4,Psme1,Psme2,Psme3,Tab2,Rela,Psmd11,Gsdmd,Nkiras1,Psmd10,Stat3,Irak4,Psmd1,Skp1,Psme4,Fbxw11,Il36rn,Psmd2,Psmd3,Uba52,Ubb,Nkiras2,Rbx1,Psmc4,Psmd13,Psma8,Psmd8,Psmb11,Irak3,Nod1,Psmd14,Map3k3,Map3k8,Mapk8,Psma1,Psma4,Psma5…
R-MMU-9675108	Nervous system development	257	68.48%	0.199745	1.59044	0.0351528	0.147228	Itga2b,Itga5,Itgav,Itgb1,Itgb3,Itsn1,Kras,Limk1,Arhgef11,Lyn,Psenen,Mmp2,Mmp9,Actr2,Msn,Trem2,Nck1,Nck2,Cltc,Nrp1,Numb,Pdlim7,Arpc5,Plxnd1,Pfn1,Pik3cd,Pik3r1,Pik3r2,Pik3r3,Pip5k1c,Prkaca,Prkacb,Prkcq,Plcg1,Arpc4,Psen2,Adgrg6,Ptpn11,Ptpra,Ptprc,Rac1,Dock1,Rdx,Robo1,Rock1,Rock2,Ap2s1,Rras,Cxcl12,Sema3a,Sema4a,Git1,Sema4d,Sema7a,Shc1,Shc3,Siah1a,Siah2,St8sia2,St8sia4,Slit3,Sdcbp,Sos1,Sptbn1,Src,Kalr…
R-MMU-163841	Gamma carboxylation, hypusine formation and arylsulfatase activation	36	52.78%	0.378799	1.58999	0.055317	0.186872	Dph6,Furin,Dph2,Proc,Pros1,Dhps,Dohh,Dph5,Ggcx,Dph3,Arsg,Sumf1,Eif5a2,Eef2,F10,F2,F7,Gas6,Eif5a
R-MMU-2559586	DNA Damage/Telomere Stress Induced Senescence	79	37.97%	0.322568	1.58967	0.0509605	0.175376	Mre11a,H2ab2,H1f2,H4c17,H2az1,H2aj,Rb1,Cabin1,Acd,H1f5,H4c11,H2ac10,H2bc11,H2bc3,H2bc21,Terf2ip,Ep400,Nbn,Ccna1,Ccne1,Ccne2,Cdkn1a,Cdkn1b,H1f0,H4c14,H2ac18,H2ax,Hmga1,Hmga2,Kat5
R-MMU-212165	Epigenetic regulation of gene expression	108	50.00%	0.266741	1.58185	0.0500596	0.173866	Polr2h,Jarid2,Polr1h,Mbd2,Polr2e,Ep300,Polr2l,Polr2k,Myo1c,H2ab2,H4c17,Mybbp1a,Kat2b,H2az1,H2aj,Rbbp4,Suz12,Polr1c,Polr1b,Polr1a,Polr2f,Taf1a,Taf1b,Phf1,Tdg,Baz1b,Ddx21,Gsk3b,H3c2,H4c11,H2ac10,H2bc11,H2bc3,H2bc21,Phf19,Ercc6,Taf1d,Actb,Aebp2,Dek,Smarca5,Dnmt1,Dnmt3a,Dnmt3b,Eed,Kat2a,H3f3a,H3f3b,H4c14,H2ac18,H2ax,Polr1e,H3c1,Rbbp7
R-MMU-1280215	Cytokine Signaling in Immune system	381	61.15%	0.187847	1.58179	0.0340546	0.147228	Irf9,Jak2,Jak3,Jun,Kras,Lck,Lifr,Psmb9,Psmb8,Sh2b3,Ube2d3,Ltbr,Ddx58,Lyn,Mapkapk2,Psmd6,Tab1,Ifna13,Ube2v1,Psmd7,Eif4e3,Psmd12,Psmd5,Eif4g3,Psmc6,Psmd9,Nedd4,Nfkb1,Nfkb2,Nfkbia,Peli1,Tnip2,Sqstm1,Osm,Osmr,Dusp6,P4hb,Elob,Pik3cd,Pik3r1,Pik3r2,Pik3r3,Prkaca,Prkcd,Plcg1,Ppp2r1a,Ppm1b,Ppp2ca,Ppp2cb,Eif2ak2,Psma2,Psma3,Psmb1,Psmb10,Psmb4,Psmb5,Psmb6,Psmb7,Psmc1,Psmc2,Psmc3,Psmc5,Psmd4,Psme1,Psme2,Psme…
R-MMU-69052	Switching of origins to a post-replicative state	89	87.64%	0.240624	1.58174	0.0405175	0.153802	Psmb9,Psmb8,Anapc11,Mcm3,Mcm2,Mcm4,Mcm5,Mcm6,Mcm7,Anapc1,Anapc2,Psmd6,Cdc26,Psmd7,Mcm8,Psmd12,Psmd5,Psmc6,Psmd9,Cdt1,Orc3,Psma2,Psma3,Psmb1,Psmb10,Psmb4,Psmb5,Psmb6,Psmb7,Psmc1,Psmc2,Psmc3,Psmc5,Psmd4,Psme1,Psme2,Psme3,Anapc4,Anapc10,Psmd11,Anapc16,Psmd10,Cdc27,Cdc16,Psmd1,Skp1,Psme4,Psmd2,Psmd3,Uba52,Ubb,Ube2e1,Anapc7,Fzr1,Rbx1,Cdc6,Psmc4,Psmd13,Psma8,Psmd8,Psmb11,Anapc5,Psmd14,Anapc15,Orc5,Psma…
R-MMU-73772	RNA Polymerase I Promoter Escape	89	41.57%	0.299776	1.57899	0.0518611	0.177524	Polr2h,Polr1h,Polr2e,Gtf2h5,Polr2l,Ccnh,Polr2k,H2ab2,H4c17,H2az1,H2aj,Polr1c,Polr1b,Polr1a,Polr2f,Taf1a,Taf1b,Gtf2h2,H3c2,H4c11,H2ac10,H2bc11,H2bc3,H2bc21,Rrn3,Taf1d,Cdk7,Ercc2,Ercc3,Gtf2h1,H3f3a,H3f3b,H4c14,H2ac18,H2ax,Polr1e,H3c1
R-MMU-1489509	DAG and IP3 signaling	26	69.23%	0.383985	1.57867	0.0581993	0.190958	Pde1a,Prkaca,Prkacb,Prkcd,Prkce,Prkar1a,Prkar1b,Prkar2b,Adcy3,Adcy4,Adcy1,Camkk1,Camkk2,Adcy7,Grk2,Calm1,Calm2,Calm3
R-MMU-442755	Activation of NMDA receptors and postsynaptic events	30	66.67%	0.36986	1.57589	0.0571855	0.190262	Prkaca,Prkacb,Prkar1a,Prkar1b,Prkar2b,Camk1,Dlg3,Gria3,Camkk1,Camk2d,Camkk2,Calm1,Calm2,Calm3,Camk2g,Dlg1,Dlg4,Grin1,Grin2a,Grin2d
R-MMU-5668541	TNFR2 non-canonical NF-kB pathway	95	68.42%	0.25247	1.57585	0.0466028	0.165081	Psmb9,Psmb8,Ltbr,Psmd6,Psmd7,Psmd12,Psmd5,Psmc6,Psmd9,Nfkb2,Psma2,Psma3,Psmb1,Psmb10,Psmb4,Psmb5,Psmb6,Psmb7,Psmc1,Psmc2,Psmc3,Psmc5,Psmd4,Psme1,Psme2,Psme3,Relb,Psmd11,Tnfsf13,Psmd10,Psmd1,Skp1,Psme4,Fbxw11,Psmd2,Tnf,Tnfrsf11a,Tnfrsf1a,Tnfrsf1b,Cd27,Tnfrsf9,Cd40lg,Traf2,Psmd3,Uba52,Ubb,Ube2m,Psmc4,Psmd13,Psma8,Psmd8,Psmb11,Psmd14,Psma1,Psma4,Psma5,Psma6,Psma7,Psmb2,Psmb3,Tnfrsf12a,Birc3,Rps27a,P…
R-MMU-196854	Metabolism of vitamins and cofactors	165	66.67%	0.218779	1.57522	0.0427851	0.155954	Lpl,Lrp1,Coq3,Abcc1,Rdh11,Naxe,Pccb,Mthfd2,Mthfr,Mmut,Mmachc,Nfs1,Nnmt,Nos3,Slc25a19,Parp6,Qprt,Aasdhppt,Enpp1,Slc19a2,Slc5a6,Ptgis,Ptgs2,Lmbrd1,Pts,Gpihbp1,Abcd4,Mocos,Nadk2,Pdxk,Slc5a8,Rbp1,Rbp4,Parp8,Slc52a2,Naxd,Mocs3,Nmrk2,Vkorc1l1,Slc19a1,Slc23a1,Slc52a3,Slc25a32,Sdc3,Sdc4,Tcn2,Slc23a2,Rfk,Pnpo,Pdss2,Vnn1,Coq2,Gphn,Mccc1,Parp14,Apom,Pdss1,Pdzd11,Pank4,Nt5e,Mocs1,Slc25a16,Ppcs,Mthfd1l,Nmnat3…
R-MMU-5610785	GLI3 is processed to GLI3R by the proteasome	56	94.64%	0.266737	1.57272	0.0536622	0.182811	Psmb9,Psmb8,Psmd6,Psmd7,Psmd12,Psmd5,Psmc6,Psmd9,Prkaca,Prkacb,Psma2,Psma3,Psmb1,Psmb10,Psmb4,Psmb5,Psmb6,Psmb7,Psmc1,Psmc2,Psmc3,Psmc5,Psmd4,Psme1,Psme2,Psme3,Psmd11,Psmd10,Psmd1,Skp1,Psme4,Psmd2,Psmd3,Uba52,Ubb,Rbx1,Gsk3b,Psmc4,Psmd13,Sufu,Psma8,Psmd8,Psmb11,Psmd14,Psma1,Psma4,Psma5,Psma6,Psma7,Psmb2,Psmb3,Rps27a,Psmf1
R-MMU-195253	Degradation of beta-catenin by the destruction complex	76	86.84%	0.249647	1.56702	0.0479907	0.167497	Lef1,Psmb9,Psmb8,Psmd6,Psmd7,Psmd12,Psmd5,Psmc6,Psmd9,Ppp2r1a,Ppp2ca,Ppp2cb,Psma2,Psma3,Psmb1,Psmb10,Psmb4,Psmb5,Psmb6,Psmb7,Psmc1,Psmc2,Psmc3,Psmc5,Psmd4,Psme1,Psme2,Psme3,Psmd11,Psmd10,Psmd1,Skp1,Tcf7l2,Psme4,Psmd2,Psmd3,Uba52,Ubb,Amer1,Rbx1,Gsk3b,Psmc4,Psmd13,Psma8,Psmd8,Ppp2r1b,Psmb11,Psmd14,Psma1,Psma4,Psma5,Psma6,Psma7,Psmb2,Psmb3,Ppp2r5c,Ppp2r5e,Ctnnb1,Rps27a,Ppp2r5b,Ctbp1,Ctbp2,Ppp2r5a,Fr…
R-MMU-9020702	Interleukin-1 signaling	94	81.91%	0.239057	1.56505	0.0442327	0.15954	Psmb9,Psmb8,Psmd6,Tab1,Ube2v1,Psmd7,Psmd12,Psmd5,Psmc6,Psmd9,Nfkb1,Nfkb2,Nfkbia,Peli1,Tnip2,Sqstm1,Psma2,Psma3,Psmb1,Psmb10,Psmb4,Psmb5,Psmb6,Psmb7,Psmc1,Psmc2,Psmc3,Psmc5,Psmd4,Psme1,Psme2,Psme3,Tab2,Rela,Psmd11,Nkiras1,Psmd10,Irak4,Psmd1,Skp1,Psme4,Fbxw11,Psmd2,Psmd3,Uba52,Ubb,Nkiras2,Rbx1,Psmc4,Psmd13,Psma8,Psmd8,Psmb11,Irak3,Nod1,Psmd14,Map3k3,Map3k8,Psma1,Psma4,Psma5,Psma6,Psma7,Psmb2,Psmb3,…
R-MMU-71291	Metabolism of amino acids and derivatives	248	61.69%	0.201926	1.56399	0.0403141	0.153802	Mpst,Psmb9,Psmb8,Pycrl,Slc3a2,Psmd6,Asrgl1,Serinc4,Psmd7,Acadsb,Serinc2,Acad8,Psmd12,Psmd5,Psmc6,Gatm,Duox2,Psmd9,Carnmt1,Oat,Oaz1,Oaz2,Odc1,Ogdh,Slc44a1,Pdha1,Nmral1,Sds,Mri1,Pdhb,Prodh,Psma2,Psma3,Psmb1,Psmb10,Psmb4,Psmb5,Psmb6,Psmb7,Psmc1,Psmc2,Psmc3,Psmc5,Psmd4,Psme1,Psme2,Psme3,Pycr2,Psmd11,Sat1,Slc7a5,Folh1,Psmd10,Sephs2,Slc6a8,Psmd1,Kyat1,Ndufab1,Azin1,Psme4,Kynu,Tat,Psmd2,Serinc5,Slc36a4,…
R-MMU-114508	Effects of PIP2 hydrolysis	23	73.91%	0.3869	1.55967	0.0623229	0.2017	Itpr1,Itpr2,Itpr3,Prkcd,Prkce,Prkch,Prkcq,Daglb,Dgkz,Dagla,Dgke,Mgll,Dgki,Abhd12,Dgkq,Dgka,Dgkd
R-MMU-168643	Nucleotide-binding domain, leucine rich repeat containing receptor (NLR) signaling pathways	46	60.87%	0.32343	1.55783	0.0579965	0.190958	Itch,Tab1,Ube2v1,Pycard,P2rx7,Sugt1,Pstpip1,Tab2,Nlrp3,Tnfaip3,Txn1,Uba52,Ubb,Txnip,Cyld,Nod1,Mapk14,Irak2,Birc3,Bcl2l1,Casp4,Casp8,Casp9,Rps27a,Aamp,Hsp90ab1,Ikbkg,Irak1
R-MMU-3214858	RMTs methylate histone arginines	71	49.30%	0.29999	1.55723	0.0575933	0.190727	Rps2,Smarcd3,Prmt7,Prmt6,Smarca2,Smarcd1,Smarcd2,H4c17,Smarcc2,H2aj,Smarca4,Smarcb1,Smarcc1,Wdr77,Prmt3,Actl6a,H3c2,H4c11,H2aw,H2ac10,Smarce1,Wdr5,Carm1,Arid1b,Prmt5,Arid2,Arid1a,Ccnd1,Cdk4,Dnmt3a,H4c14,H2ac18,Prmt1,H3c1,Rbbp7
R-MMU-68827	CDT1 association with the CDC6:ORC:origin complex	57	92.98%	0.264065	1.55697	0.0566517	0.189371	Psmb9,Psmb8,Psmd6,Psmd7,Mcm8,Psmd12,Psmd5,Psmc6,Psmd9,Cdt1,Orc3,Psma2,Psma3,Psmb1,Psmb10,Psmb4,Psmb5,Psmb6,Psmb7,Psmc1,Psmc2,Psmc3,Psmc5,Psmd4,Psme1,Psme2,Psme3,Psmd11,Psmd10,Psmd1,Psme4,Psmd2,Psmd3,Uba52,Ubb,Cdc6,Psmc4,Psmd13,Psma8,Psmd8,Gmnn,Psmb11,Psmd14,Orc5,Psma1,Psma4,Psma5,Psma6,Psma7,Psmb2,Psmb3,Rps27a,Psmf1
R-MMU-381676	Glucagon-like Peptide-1 (GLP1) regulates insulin secretion	30	63.33%	0.370129	1.5536	0.0652246	0.209189	Itpr1,Itpr2,Itpr3,Gng11,Prkaca,Prkacb,Kcns3,Rapgef3,Kcng2,Rap1a,Gnas,Gnb1,Gnb2,Gng2,Gng3,Gng4,Gng5,Gng8,Gngt2
R-MMU-3700989	Transcriptional Regulation by TP53	282	75.18%	0.186967	1.54631	0.0417651	0.154146	Supt16,Polr2h,Dna2,Gatad2b,Lamtor4,Cox7b,Mapkapk5,Mbd3,Cox20,Cox14,Mdm2,Mdm4,Polr2e,Ep300,Gtf2h5,Polr2l,Prelid1,Lamtor1,Ccnh,Mre11a,Polr2k,Sesn2,Taf13,Lamtor2,Ndufa4,Chek2,Npm1,Rffl,Cox18,Cnot6l,Prdx1,Ctdp1,Elob,Pcna,Polr2g,Pdpk1,Pip4k2a,Kmt5a,Pip4k2c,Pml,Cox19,Ppp2r1a,Ppp2ca,Ppp2cb,Prkab1,Rpa3,Rpa1,Steap3,Rraga,Rabggtb,Rad9a,Rragd,Lamtor5,Tmem219,Taf11,Rbbp4,Rfc2,Rheb,Cnot3,E2f7,Cnot8,Polr2a,Pol…
R-MMU-174154	APC/C:Cdc20 mediated degradation of Securin	67	94.03%	0.248586	1.54085	0.0560395	0.188208	Psmb9,Psmb8,Anapc11,Anapc1,Anapc2,Psmd6,Cdc26,Psmd7,Psmd12,Psmd5,Psmc6,Psmd9,Psma2,Psma3,Psmb1,Psmb10,Psmb4,Psmb5,Psmb6,Psmb7,Psmc1,Psmc2,Psmc3,Psmc5,Psmd4,Psme1,Psme2,Psme3,Anapc4,Anapc10,Psmd11,Anapc16,Psmd10,Cdc27,Cdc16,Psmd1,Psme4,Psmd2,Psmd3,Uba52,Ubb,Ube2e1,Anapc7,Psmc4,Psmd13,Psma8,Psmd8,Psmb11,Cdc20,Anapc5,Psmd14,Anapc15,Psma1,Psma4,Psma5,Psma6,Psma7,Psmb2,Psmb3,Ube2s,Rps27a,Pttg1,Psmf1
R-MMU-111933	Calmodulin induced events	25	68.00%	0.381226	1.5368	0.0683219	0.210354	Pde1a,Prkaca,Prkacb,Prkcd,Prkar1a,Prkar1b,Prkar2b,Adcy3,Adcy4,Adcy1,Camkk1,Camkk2,Adcy7,Grk2,Calm1,Calm2,Calm3
R-MMU-111997	CaM pathway	25	68.00%	0.381226	1.5368	0.0683219	0.210354	Pde1a,Prkaca,Prkacb,Prkcd,Prkar1a,Prkar1b,Prkar2b,Adcy3,Adcy4,Adcy1,Camkk1,Camkk2,Adcy7,Grk2,Calm1,Calm2,Calm3
R-MMU-975634	Retinoid metabolism and transport	40	57.50%	0.341489	1.53506	0.0670573	0.209894	Lpl,Lrp1,Rdh11,Gpihbp1,Rbp1,Rbp4,Sdc3,Sdc4,Apom,Lrp12,Apoa1,Apoa2,Apoa4,Apoc2,Apoc3,Apoe,Akr1b7,Gpc1,Gpc3,Gpc4,Sdc2,Hspg2,Lrp10
R-MMU-3371453	Regulation of HSF1-mediated heat shock response	64	76.56%	0.266419	1.53491	0.0605831	0.196964	Mapkapk2,Rps19bp1,Rae1,Hspa14,Nupl2,Nup50,Hikeshi,Nup88,Rpa3,Rpa1,Ranbp2,Nup35,Nup37,Nup43,St13,Bag5,Nup107,Nup153,Nup210,Nup133,Ccar2,Ywhae,Nup93,Dnajc2,Seh1l,Nup155,Nup54,Dnajc7,Gsk3b,Dnajb6,Nup98,Pom121,Nup160,Mapk1,Mapk3,Tpr,Aaas,Bag1,Sec13,Hspa13,Bag3,Hspa1a,Nup188,Nup214,Hspa5,Hspa8,Hsph1,Hspa9,Dnajb1
R-MMU-174178	APC/C:Cdh1 mediated degradation of Cdc20 and other APC/C:Cdh1 targeted proteins in late mitosis/early G1	73	91.78%	0.243497	1.53428	0.0553793	0.186872	Psmb9,Psmb8,Anapc11,Anapc1,Anapc2,Psmd6,Cdc26,Psmd7,Psmd12,Psmd5,Psmc6,Psmd9,Plk1,Psma2,Psma3,Psmb1,Psmb10,Psmb4,Psmb5,Psmb6,Psmb7,Psmc1,Psmc2,Psmc3,Psmc5,Psmd4,Psme1,Psme2,Psme3,Anapc4,Rb1,Anapc10,Psmd11,Anapc16,Psmd10,Cdc27,Cdc16,Aurkb,Psmd1,Psme4,Psmd2,Psmd3,Uba52,Ubb,Ube2e1,Anapc7,Fzr1,Psmc4,Psmd13,Psma8,Psmd8,Psmb11,Cdc20,Anapc5,Psmd14,Anapc15,Psma1,Psma4,Psma5,Psma6,Psma7,Psmb2,Psmb3,Ube2s,…
R-MMU-195258	RHO GTPase Effectors	304	65.13%	0.187981	1.53236	0.0443665	0.15954	Kif2a,Kif5b,Ktn1,Limk1,Ska2,Myl9,Cenpp,Men1,Cenpm,Actr2,Abi2,Myh9,Ndel1,Ndc80,Myl6,Ppp1r12a,H2ab2,Ncf1,Ncf2,Nck1,Ncoa2,Nf2,Pkn3,Nde1,Kdm1a,Nckap1,Nudc,H4c17,Pafah1b1,Pdpk1,Arpc5,Pfn1,Prkcd,Prkcz,Myl12b,Plk1,Zwilch,Arpc4,Dynll2,H2az1,Ppp2r1a,Ppp1cb,Ppp1cc,Ppp2ca,Ppp2cb,Ppp1r14a,Rac1,Rac2,Ranbp2,Rangap1,Brk1,Sgo2a,H2aj,Cdca8,Rhpn2,Cenpo,Rock1,Rock2,Zwint,B9d2,S100a9,Taok1,Cyfip1,Nup37,Iqgap2,Nup43,…
R-MMU-193704	p75 NTR receptor-mediated signalling	80	75.00%	0.250796	1.52853	0.0590298	0.192795	Itsn1,Arhgef2,Arhgef1,Arhgef15,Arhgef11,Arhgef39,Psenen,Arhgef37,Nfkb1,Nfkbia,Ngfr,Omg,Sqstm1,Prkci,Psen2,Rac1,Rasgrf2,Rtn4,Plekhg2,Rela,Arhgef18,Sos1,Arhgef33,Kalrn,Ngef,Arhgef7,Arhgef5,Uba52,Ubb,Vav1,Arhgef3,Ywhae,Arhgef40,Net1,Arhgef10l,Arhgef9,Tiam2,Arhgef6,Fgd2,Akap13,Mapk8,Ncstn,Arhgef17,Adam17,Aph1b,Mcf2,Abr,Rhoa,Bad,Bex3,Bcl2l11,Casp3,Arhgdia,Rps27a,Aph1a,Ect2,Gna13,Prex1,Irak1,Arhgef26
R-MMU-194315	Signaling by Rho GTPases	652	68.87%	0.163287	1.52522	0.0255171	0.131544	Itgb1,Itsn1,Jag1,Lbr,Kif2a,Kif5b,Ktn1,Arhgef2,Arhgef1,Lck,Arhgef15,Limk1,Arhgef11,Plekhg6,Emc3,Gfod1,Ska2,Maco1,Myl9,Muc13,Arfgap3,Arhgef39,Cenpp,Men1,Lamtor1,Cenpm,Golga2,Arhgap29,Actr2,Pak6,Plekhg3,Akap12,Abi2,Myh9,Ndel1,Ndc80,Myl6,Ppp1r12a,H2ab2,Ncf1,Ncf2,Nck1,Nck2,Ncoa2,Nf2,Pkn3,Nde1,Kdm1a,Ccdc187,Tmod3,Nckap1,Cltc,Nudc,H4c17,Ubxn11,Mcam,Pafah1b1,Pdpk1,Arpc5,Plxnd1,Pfn1,Pik3r1,Pik3r2,Pik3r3,P…
R-MMU-390918	Peroxisomal lipid metabolism	27	66.67%	0.37071	1.52409	0.0704692	0.215339	Phyh,Amacr,Slc25a17,Acot8,Acot4,Mlycd,Eci2,Crot,Ehhadh,Acbd5,Decr2,Slc27a2,Acox1,Nudt19,Pecr,Crat,Acox3,Hsd17b4
R-MMU-2029485	Role of phospholipids in phagocytosis	20	85.00%	0.376186	1.51649	0.0763206	0.226418	Fcgr4,Pik3r1,Pik3r2,Prkcd,Prkce,Plcg1,Pld2,Pld3,Syk,Plcg2,Plpp5,Pld4,Pik3cb,Cd3g,Cd247,Fcgr1,Fcgr2b
R-MMU-2980736	Peptide hormone metabolism	60	56.67%	0.294118	1.51357	0.0731439	0.220672	Lep,Sec11c,Cma1,Exoc2,Mme,Spcs2,Ero1a,Ero1b,Pomc,Spcs1,Slc30a5,Exoc8,Exoc4,Exoc7,Exoc1,Mboat4,Atp6ap2,Aopep,Exoc5,Cpb2,Sec11a,Gpr119,Ffar4,Spcs3,Ace,Ctsd,Dpp4,Slc30a6,Enpep,Fshb,Gnb1,Exoc3,Ctsz,Igf1
R-MMU-350562	Regulation of ornithine decarboxylase (ODC)	51	94.12%	0.263987	1.50755	0.0671756	0.209894	Psmb9,Psmb8,Psmd6,Psmd7,Psmd12,Psmd5,Psmc6,Psmd9,Oaz1,Oaz2,Odc1,Psma2,Psma3,Psmb1,Psmb10,Psmb4,Psmb5,Psmb6,Psmb7,Psmc1,Psmc2,Psmc3,Psmc5,Psmd4,Psme1,Psme2,Psme3,Psmd11,Psmd10,Psmd1,Azin1,Psme4,Psmd2,Psmd3,Psmc4,Psmd13,Psma8,Psmd8,Psmb11,Psmd14,Psma1,Psma4,Psma5,Psma6,Psma7,Psmb2,Psmb3,Psmf1
R-MMU-8948751	Regulation of PTEN stability and activity	67	88.06%	0.247947	1.50543	0.0672134	0.209894	Psmb9,Psmb8,Psmd6,Psmd7,Psmd12,Psmd5,Psmc6,Psmd9,Nedd4,Rnf146,Psma2,Psma3,Psmb1,Psmb10,Psmb4,Psmb5,Psmb6,Psmb7,Psmc1,Psmc2,Psmc3,Psmc5,Psmd4,Psme1,Psme2,Psme3,Pten,Psmd11,Psmd10,Psmd1,Psme4,Psmd2,Psmd3,Uba52,Ubb,Stub1,Akt3,Psmc4,Psmd13,Otud3,Psma8,Psmd8,Psmb11,Psmd14,Psma1,Psma4,Psma5,Psma6,Psma7,Psmb2,Psmb3,Prex2,Akt1,Akt2,Rps27a,Csnk2a1,Csnk2a2,Csnk2b,Psmf1
R-MMU-9716542	Signaling by Rho GTPases, Miro GTPases and RHOBTB3	667	68.67%	0.160316	1.5035	0.0296686	0.141772	Itgb1,Itsn1,Jag1,Lbr,Kif2a,Kif5b,Ktn1,Arhgef2,Arhgef1,Lck,Arhgef15,Limk1,Arhgef11,Plekhg6,Emc3,Gfod1,Ska2,Maco1,Myl9,Muc13,Arfgap3,Arhgef39,Cenpp,Men1,Lamtor1,Cenpm,Golga2,Arhgap29,Actr2,Pak6,Plekhg3,Plin3,Akap12,Abi2,Myh9,Ndel1,Ndc80,Myl6,Ppp1r12a,H2ab2,Ncf1,Ncf2,Nck1,Nck2,Ncoa2,Nf2,Pkn3,Nde1,Kdm1a,Ccdc187,Tmod3,Nckap1,Cltc,Nudc,Rhot2,H4c17,Ubxn11,Mcam,Pafah1b1,Pdpk1,Arpc5,Plxnd1,Pfn1,Pik3r1,Pik…
R-MMU-380972	Energy dependent regulation of mTOR by LKB1-AMPK	26	80.77%	0.345632	1.5012	0.0812541	0.233278	Lamtor4,Lamtor1,Lamtor2,Ppm1a,Prkab1,Rraga,Rragd,Lamtor5,Rheb,Stk11,Slc38a9,Strada,Prkaa1,Lamtor3,Mlst8,Mtor,Prkaa2,Prkab2,Prkag2,Cab39,Stradb
R-MMU-68949	Orc1 removal from chromatin	69	88.41%	0.244674	1.50021	0.0667833	0.209894	Psmb9,Psmb8,Mcm3,Mcm2,Mcm4,Mcm5,Mcm6,Mcm7,Psmd6,Psmd7,Mcm8,Psmd12,Psmd5,Psmc6,Psmd9,Cdt1,Orc3,Psma2,Psma3,Psmb1,Psmb10,Psmb4,Psmb5,Psmb6,Psmb7,Psmc1,Psmc2,Psmc3,Psmc5,Psmd4,Psme1,Psme2,Psme3,Psmd11,Psmd10,Psmd1,Skp1,Psme4,Psmd2,Psmd3,Uba52,Ubb,Rbx1,Cdc6,Psmc4,Psmd13,Psma8,Psmd8,Psmb11,Psmd14,Orc5,Psma1,Psma4,Psma5,Psma6,Psma7,Psmb2,Psmb3,Ccna1,Rps27a,Psmf1
R-MMU-3371497	HSP90 chaperone cycle for steroid hormone receptors (SHR) in the presence of ligand	50	66.00%	0.294836	1.49867	0.0744311	0.222668	Dctn4,Dynll2,Dctn2,Dctn3,Actr1a,Dync1li2,Tuba1a,Tuba1b,Tuba3b,Tubb3,Dctn6,Dync1li1,Ptges3,Actr10,Dnaja2,Dynll1,Dnaja4,Dctn5,Capza2,Capzb,Dctn1,Dync1h1,Dync1i1,Dync1i2,Hspa1a,Fkbp4,Fkbp5,Tubb4b,Hspa8,Dnaja1,Hsp90ab1,Hsp90aa1,Dnajb1
R-MMU-445355	Smooth Muscle Contraction	28	64.29%	0.36447	1.49844	0.0787597	0.232684	Itgb5,Myl9,Myl6,Myl12b,Pxn,Myl6b,Tln1,Tpm1,Trim72,Tpm3,Pak2,Itga1,Acta2,Calm1,Calm2,Calm3,Cav3,Tpm4
R-MMU-111885	Opioid Signalling	68	58.82%	0.277052	1.4983	0.0763027	0.226418	Gng11,Pde1a,Pde4a,Prkaca,Prkacb,Prkcd,Pla2g4a,Pomc,Ppp2r1a,Ppp1ca,Ppp2ca,Ppp2cb,Prkar1a,Prkar1b,Prkar2b,Adcy3,Adcy4,Adcy1,Camkk1,Ppp2r1b,Mapk1,Camkk2,Adcy7,Grk2,Calm1,Calm2,Calm3,Gna11,Gna15,Gnai2,Gnai3,Gnaq,Gnb1,Gnb2,Gng2,Gng3,Gng4,Gng5,Gng8,Gngt2
R-MMU-170834	Signaling by TGF-beta Receptor Complex	55	80.00%	0.268595	1.49676	0.0742673	0.222668	F11r,Ube2d3,Smad2,Smad3,Smad4,Smad7,Smurf2,Men1,Nedd8,Cdk8,Furin,Prkcz,Bambi,Ppm1a,Ccnc,Rbl1,Arhgef18,Skil,Ncor2,Sp1,Strap,Tfdp1,Tgfb1,Tgfbr1,Tgfbr2,Uba52,Ubb,Ube2m,E2f4,Mtmr4,Stub1,Ccnt2,Hdac1,Cdk9,Mapk1,Mapk3,Smurf1,Rhoa,Rnf111,Cbl,Ccnt1,Rps27a,Fkbp1a,Tgif2
R-MMU-351202	Metabolism of polyamines	59	89.83%	0.252735	1.49016	0.0724963	0.219648	Psmb9,Psmb8,Psmd6,Psmd7,Psmd12,Psmd5,Psmc6,Psmd9,Oaz1,Oaz2,Odc1,Psma2,Psma3,Psmb1,Psmb10,Psmb4,Psmb5,Psmb6,Psmb7,Psmc1,Psmc2,Psmc3,Psmc5,Psmd4,Psme1,Psme2,Psme3,Psmd11,Sat1,Psmd10,Psmd1,Azin1,Psme4,Psmd2,Psmd3,Psmc4,Psmd13,Psma8,Psmd8,Psmb11,Psmd14,Psma1,Psma4,Psma5,Psma6,Psma7,Psmb2,Psmb3,Agmat,Amd1,Smox,Psmf1,Paox
R-MMU-9035034	RHOF GTPase cycle	43	65.12%	0.309346	1.48999	0.0811631	0.233278	Akap12,Mcam,Pik3r1,Pik3r2,Steap3,Rab7,Mtmr1,Snap23,Basp1,Diaph2,Potegl,Depdc1b,Diaph3,Rhof,Esyt1,Fam169a,Arhgap12,Farp1,Senp1,Add3,Actn1,Actb,Tor1aip1,Capzb,Cav1,Diaph1,Potefam3a,Arhgap1
R-MMU-166520	Signaling by NTRKs	71	74.65%	0.252704	1.48998	0.0724963	0.219648	Kras,Mapkapk2,Nab2,Cltc,Ntrk2,Ntrk3,Dusp6,Furin,Pik3r1,Pik3r2,Plcg1,Ppp2r1a,Ppp2ca,Ppp2cb,Rac1,Shc2,Ralgds,Ap2s1,Sgk1,Shc1,Shc3,Sos1,Mapkapk3,Src,Srf,Ywhab,Dusp7,Ap2b1,Dusp3,Rps6ka5,Ppp2r1b,Pik3cb,Rapgef1,Chd4,Map2k1,Map2k2,Mapk1,Mapk14,Mapk3,Braf,Rap1a,Ap2a2,Ap2m1,Rhoa,Atf1,Kidins220,Ntf5,Creb1,Crk,Crkl,Egr2,Fyn,Grb2
R-MMU-392518	Signal amplification	31	64.52%	0.349541	1.48931	0.0860269	0.24306	Gng11,Pla2g4a,Src,P2ry12,Mapk14,Aamp,Gna11,Gna13,Gna15,Gnai2,Gnai3,Gnaq,Gnb1,Gnb2,Gng2,Gng3,Gng4,Gng5,Gng8,Gngt2
R-MMU-1168372	Downstream signaling events of B Cell Receptor (BCR)	74	90.54%	0.235626	1.48469	0.0676377	0.210297	Kras,Psmb9,Psmb8,Psmd6,Psmd7,Psmd12,Psmd5,Psmc6,Psmd9,Nfatc2,Nfkb1,Nfkbia,Ppp3ca,Ppp3cb,Ppp3r1,Psma2,Psma3,Psmb1,Psmb10,Psmb4,Psmb5,Psmb6,Psmb7,Psmc1,Psmc2,Psmc3,Psmc5,Psmd4,Psme1,Psme2,Psme3,Rasgrp1,Rela,Psmd11,Psmd10,Psmd1,Skp1,Psme4,Fbxw11,Psmd2,Psmd3,Uba52,Ubb,Psmc4,Psmd13,Psma8,Psmd8,Psmb11,Psmd14,Psma1,Psma4,Psma5,Psma6,Psma7,Psmb2,Psmb3,Card11,Rasgrp3,Malt1,Bcl10,Calm1,Calm2,Calm3,Rps27a,F…
R-MMU-453279	Mitotic G1 phase and G1/S transition	126	83.33%	0.207655	1.47892	0.0668947	0.209894	Jak2,Psmb9,Psmb8,Lyn,Mcm3,Mcm2,Mcm4,Mcm5,Mcm6,Mcm7,Psmd6,Psmd7,Mcm8,Ccnh,Pole4,Psmd12,Psmd5,Psmc6,Psmd9,Cdt1,Orc3,Lin54,Pola1,Ppp2r1a,Ppp2ca,Ppp2cb,Prim1,Prim2,Rpa3,Rpa1,Psma2,Psma3,Psmb1,Psmb10,Psmb4,Psmb5,Psmb6,Psmb7,Psmc1,Psmc2,Psmc3,Psmc5,Psmd4,Psme1,Psme2,Psme3,Rb1,Rbbp4,Rbl1,Rbl2,Psmd11,Ptk6,Psmd10,Src,Mcm10,Psmd1,Lin52,Cks1b,Skp1,Psmd2,Tfdp1,Psmd3,Uba52,Ubb,E2f4,Akt3,Cdc6,Psmc4,Psmd13,Hdac…
R-MMU-69541	Stabilization of p53	55	92.73%	0.252961	1.47484	0.0807229	0.233278	Psmb9,Psmb8,Mdm2,Mdm4,Psmd6,Psmd7,Psmd12,Psmd5,Psmc6,Psmd9,Chek2,Psma2,Psma3,Psmb1,Psmb10,Psmb4,Psmb5,Psmb6,Psmb7,Psmc1,Psmc2,Psmc3,Psmc5,Psmd4,Psme1,Psme2,Psme3,Psmd11,Psmd10,Psmd1,Psme4,Psmd2,Psmd3,Uba52,Ubb,Psmc4,Psmd13,Psma8,Psmd8,Psmb11,Psmd14,Cop1,Psma1,Psma4,Psma5,Psma6,Psma7,Psmb2,Psmb3,Rps27a,Psmf1
R-MMU-6806667	Metabolism of fat-soluble vitamins	44	56.82%	0.317456	1.4704	0.0880452	0.245731	Lpl,Lrp1,Rdh11,Gpihbp1,Rbp1,Rbp4,Vkorc1l1,Sdc3,Sdc4,Apom,Lrp12,Vkorc1,Apoa1,Apoa2,Apoa4,Apoc2,Apoc3,Apoe,Akr1b7,Gpc1,Gpc3,Gpc4,Sdc2,Hspg2,Lrp10
R-MMU-8876198	RAB GEFs exchange GTP for GDP on RABs	87	66.67%	0.243473	1.4702	0.0798586	0.23303	Trappc1,Ankrd27,Dennd4b,0610009B22Rik,Trappc2,Rab8a,Gapvd1,Dennd1b,Dennd4c,Rab32,Ccz1,Rab14,Rab1a,Rab10,Rab18,Rab3a,Rab5b,Rab5c,Rab6a,Dennd5a,Rab7,Rab21,Dennd4a,Rin3,Dennd1c,Rab8b,Ywhae,Dennd2d,Rab9,Mon1a,Akt3,Dennd3,Rabgef1,Mon1b,Rab39,Rab31,Rab9b,Sbf2,Rab3il1,Dennd5b,Rab5a,Trappc3,Rab1b,Trappc9,Akt1,Akt2,Rab35,Rab27a,Sbf1,Chml,Rin1,Dennd2a,Rab7b,Gdi1,Gdi2,Dennd1a,Rab27b,Dennd6a
R-MMU-9012999	RHO GTPase cycle	413	73.12%	0.166738	1.4665	0.0471676	0.16564	Itgb1,Itsn1,Jag1,Lbr,Ktn1,Arhgef2,Arhgef1,Lck,Arhgef15,Arhgef11,Plekhg6,Emc3,Gfod1,Maco1,Muc13,Arfgap3,Arhgef39,Lamtor1,Golga2,Arhgap29,Pak6,Plekhg3,Akap12,Abi2,Ncf1,Ncf2,Nck1,Nck2,Pkn3,Ccdc187,Tmod3,Nckap1,Cltc,Nudc,Ubxn11,Mcam,Plxnd1,Pik3r1,Pik3r2,Pik3r3,Pld2,Srrm1,Ndufa5,Ndufs3,Arhgap25,Ptk2b,Twf1,Fgd5,Ptpn13,Steap3,Cavin1,Abcd3,Rab7,Rac1,Rac2,Dock1,Brk1,Rasgrf2,Samm50,Stbd1,Plekhg2,Anln,Ckap4…
R-MMU-165159	MTOR signalling	39	84.62%	0.288058	1.46421	0.0864412	0.243265	Lamtor4,Lamtor1,Lamtor2,Akt1s1,Ppm1a,Prkab1,Rraga,Rragd,Lamtor5,Rheb,Rps6,Stk11,Ywhab,Slc38a9,Strada,Rps6kb1,Prkaa1,Lamtor3,Mlst8,Mtor,Prkaa2,Prkab2,Prkag2,Eif4b,Akt1,Akt2,Eif4g1,Cab39,Eef2k,Eif4e,Eif4ebp1,Stradb,Fkbp1a
R-MMU-212300	PRC2 methylates histones and DNA	74	36.49%	0.307333	1.46407	0.0946377	0.259162	Jarid2,H2ab2,H4c17,H2az1,H2aj,Rbbp4,Suz12,Phf1,H3c2,H4c11,H2ac10,H2bc11,H2bc3,H2bc21,Phf19,Aebp2,Dnmt1,Dnmt3a,Dnmt3b,Eed,H3f3a,H3f3b,H4c14,H2ac18,H2ax,H3c1,Rbbp7
R-MMU-936837	Ion transport by P-type ATPases	53	52.83%	0.303782	1.46319	0.0883528	0.245731	Atp1a2,Atp11a,Atp2b1,Atp2c2,Atp1a3,Atp2b4,Atp2c1,Atp13a5,Atp13a1,Fxyd1,Pdzd11,Fxyd7,Atp13a2,Camk2d,Atp11b,Atp13a4,Sri,Atp1a1,Atp1b1,Atp1b2,Atp1b3,Atp8a1,Atp10a,Atp8b4,Calm1,Calm2,Calm3,Camk2g
R-MMU-73884	Base Excision Repair	84	41.67%	0.281235	1.45987	0.0913064	0.251004	Lig1,Mbd4,Pole4,H2ab2,Adprs,Ogg1,H4c17,Pcna,Polb,Pold1,Pold2,H2az1,Rpa3,Rpa1,H2aj,Rfc2,Pold4,Tdg,Ung,Acd,Mpg,Rfc5,Neil1,H4c11,H2ac10,H2bc11,H2bc3,H2bc21,Rfc4,Terf2ip,Parp2,Apex1,H4c14,H2ac18,H2ax
R-MMU-73886	Chromosome Maintenance	121	49.59%	0.239309	1.45852	0.0805085	0.233278	Dna2,Lig1,Nop10,Cenpw,Cenpp,Cenpm,H2ab2,Npm1,Chtf8,H4c17,Pcna,Ppp6c,Pola1,Pold1,Pold2,H2az1,Prim1,Prim2,Rpa3,Rpa1,H2aj,Rbbp4,Rfc2,Cenpo,Nhp2,Ctc1,Ten1,Rsf1,Pold4,Cenps,Hjurp,Cenpx,Wrn,Acd,Cenpu,Dscc1,Rfc5,Cenpn,Ankrd28,Rtel1,Ruvbl1,H4c11,H2ac10,H2bc11,H2bc3,H2bc21,Rfc4,Terf2ip,Cenpt,Cenph,Smarca5,Ccna1,Cenpa,Cenpc1,Daxx,H4c14,H2ac18,H2ax,Dkc1,Rbbp7
R-MMU-8953854	Metabolism of RNA	546	78.75%	0.156468	1.45317	0.0410633	0.154146	Polr2h,Smg5,Khsrp,Rpsa,Utp3,Hnrnpf,Rps2,Sf3b6,Psmb9,Psmb8,Snupn,Cwc15,Lsm7,Ppih,Sarnp,Sf3b5,Bud23,Nip7,Rpl3l,Clp1,Thoc7,Pno1,Magoh,Mapkapk2,Tbl3,Exosc3,Lsm5,Psmd6,Polr2e,Exosc7,Gtf2h5,Rps23,Rps21,Rpl15,Rpl36al,Rpl35,Polr2l,Chtop,Snrnp40,Psmd7,Ctnnbl1,Ccnh,Rae1,Rbm22,Tut7,Crnkl1,Riok3,Polr2k,Psmd12,Psmd5,Rpl11,Cstf2t,Upf3a,Psmc6,Rps10,Rbm5,Rpl14,Ncl,Psmd9,Lsm4,Zmat5,Rplp2,Nupl2,Utp11,Lsm1,Rnpc3,Ge…
R-MMU-174184	Cdc20:Phospho-APC/C mediated degradation of Cyclin A	72	90.28%	0.232521	1.45134	0.0794135	0.23303	Psmb9,Psmb8,Anapc11,Anapc1,Anapc2,Psmd6,Cdc26,Psmd7,Psmd12,Psmd5,Psmc6,Psmd9,Psma2,Psma3,Psmb1,Psmb10,Psmb4,Psmb5,Psmb6,Psmb7,Psmc1,Psmc2,Psmc3,Psmc5,Psmd4,Psme1,Psme2,Psme3,Anapc4,Anapc10,Psmd11,Anapc16,Psmd10,Cdc27,Cdc16,Psmd1,Psme4,Psmd2,Psmd3,Uba52,Ubb,Ube2e1,Anapc7,Psmc4,Psmd13,Psma8,Psmd8,Psmb11,Cdc20,Anapc5,Psmd14,Anapc15,Psma1,Psma4,Psma5,Psma6,Psma7,Psmb2,Psmb3,Bub1b,Bub3,Ube2s,Ccna1,Rps…
R-MMU-2871837	FCERI mediated NF-kB activation	75	86.67%	0.232493	1.45116	0.0795587	0.23303	Psmb9,Psmb8,Lyn,Psmd6,Tab1,Ube2v1,Psmd7,Psmd12,Psmd5,Psmc6,Psmd9,Nfkb1,Nfkbia,Pdpk1,Prkcq,Psma2,Psma3,Psmb1,Psmb10,Psmb4,Psmb5,Psmb6,Psmb7,Psmc1,Psmc2,Psmc3,Psmc5,Psmd4,Psme1,Psme2,Psme3,Tab2,Cdc34,Rela,Psmd11,Psmd10,Psmd1,Skp1,Psme4,Fbxw11,Psmd2,Psmd3,Uba52,Ubb,Ube2d2a,Psmc4,Psmd13,Psma8,Psmd8,Psmb11,Psmd14,Psma1,Psma4,Psma5,Psma6,Psma7,Psmb2,Psmb3,Card11,Malt1,Bcl10,Rps27a,Fcer1g,Psmf1,Ikbkg
R-MMU-5578749	Transcriptional regulation by small RNAs	105	51.43%	0.244526	1.4501	0.0850715	0.241318	Polr2h,Polr2e,Polr2l,Rae1,Polr2k,H2ab2,Nupl2,Nup50,H4c17,Polr2g,H2az1,Nup88,Ran,Ranbp2,H2aj,Polr2a,Polr2c,Polr2d,Nup35,Nup37,Polr2f,Nup43,Polr2i,Nup107,Nup153,Nup210,Nup133,Nup93,Seh1l,Nup155,Nup54,Ago1,Nup98,H3c2,H4c11,H2ac10,H2bc11,H2bc3,H2bc21,Ipo8,Pom121,Nup160,Ago2,Tpr,Aaas,Sec13,Nup188,Nup214,H3f3a,H3f3b,H4c14,H2ac18,H2ax,H3c1
R-MMU-2672351	Stimuli-sensing channels	97	50.52%	0.251494	1.44893	0.0892803	0.247345	Asph,Wnk1,Trpm4,Ripk1,Ryr1,Ano5,Scnn1a,Scnn1g,Sgk1,Ano10,Tpcn2,Uba52,Ubb,Ano9,Trpv2,Sgk3,Slc17a3,Clcnkb,Tpcn1,Trpc4ap,Mcoln3,Ripk3,Ano6,Clca1,Best1,Asic5,Mlkl,Bsnd,Clcn6,Clcn7,Nalcn,Sgk2,Sri,Ano7,Asic2,Asic4,Raf1,Mcoln1,Calm1,Calm2,Calm3,Casq1,Clcn1,Rps27a,Ttyh3,Stom,Trpv5,Tsc22d3,Ostm1
R-MMU-2142691	Synthesis of Leukotrienes (LT) and Eoxins (EX)	24	70.83%	0.356599	1.43753	0.104316	0.277154	Lta4h,Ltc4s,Mapkapk2,Abcc1,Cyp4a29,Dpep3,Cyp4f18,Ggt5,Dpep2,Cyp4f40,Cyp4f39,Cyp4a30b,Alox5,Alox5ap,Cyp4b1,Dpep1,Ggt1
R-MMU-9006925	Intracellular signaling by second messengers	249	70.28%	0.180242	1.43402	0.0685422	0.210354	Phlpp1,Gatad2b,Lck,Psmb9,Psmb8,Lamtor4,Mbd3,Mdm2,Psmd6,Kitl,Lamtor1,Psmd7,Psmd12,Psmd5,Lamtor2,Psmc6,Pik3ap1,Psmd9,Nedd4,Akt1s1,Mta3,Pde1a,Pdgfa,Pdgfra,Pdpk1,Pik3cd,Pik3r1,Pik3r2,Pik3r3,Pip5k1c,Pip4k2a,Pip5k1a,Prkaca,Prkacb,Prkcd,Prkce,Pip4k2c,Pml,Rnf146,Ppp2r1a,Ppp2ca,Ppp2cb,Prkar1a,Prkar1b,Prkar2b,Psma2,Psma3,Psmb1,Psmb10,Psmb4,Psmb5,Psmb6,Psmb7,Psmc1,Psmc2,Psmc3,Psmc5,Psmd4,Psme1,Psme2,Psme3,P…
R-MMU-437239	Recycling pathway of L1	35	60.00%	0.329961	1.43313	0.110309	0.288749	Msn,Cltc,Numb,Rdx,Ap2s1,Src,Tuba1a,Tuba1b,Tuba3b,Tubb3,Ezr,Ap2b1,Mapk1,Actb,Actg1,Ap2a2,Ap2m1,Dpysl2,Dnm1,Dnm2,Tubb4b
R-MMU-373752	Netrin-1 signaling	23	69.57%	0.3633	1.43258	0.106579	0.282099	Nck1,Prkcq,Rac1,Dock1,Siah1a,Siah2,Src,Ezr,Wasl,Ntn4,Mapk14,Mapk8,Cdc42,Dscam,Ptk2,Fyn
R-MMU-9006936	Signaling by TGFB family members	81	74.07%	0.234883	1.43154	0.0900058	0.248388	F11r,Ube2d3,Smad1,Smad2,Smad3,Smad4,Smad5,Smad6,Smad7,Smurf2,Men1,Nedd8,Fstl3,Cdk8,Furin,Prkcz,Bambi,Ppm1a,Ccnc,Rbl1,Arhgef18,Skil,Ncor2,Sp1,Strap,Tfdp1,Tgfb1,Tgfbr1,Tgfbr2,Zfyve16,Uba52,Ubb,Ube2m,E2f4,Mtmr4,Stub1,Ccnt2,Grem2,Hdac1,Cdk9,Mapk1,Mapk3,Smurf1,Acvr1b,Acvr2a,Acvr2b,Acvrl1,Rhoa,Rnf111,Bmp2,Bmpr1a,Bmpr1b,Bmpr2,Amhr2,Cbl,Ccnt1,Rps27a,Fkbp1a,Fstl1,Tgif2
R-MMU-70171	Glycolysis	61	75.41%	0.253666	1.43081	0.0978411	0.265889	Rae1,Nupl2,Gckr,Nup50,Pfkfb2,Pfkl,Pfkm,Pgam1,Pgk1,Pkm,Nup88,Ranbp2,Nup35,Nup37,Nup43,Nup107,Nup153,Nup210,Nup133,Tpi1,Nup93,Seh1l,Adpgk,Pgam2,Nup155,Pfkfb3,Nup54,Pfkp,Nup98,Pfkfb4,Pom121,Nup160,Gnpda1,Tpr,Aaas,Aldoa,Aldoc,Sec13,Eno1,Eno2,Eno3,Gapdh,Nup188,Nup214,Gpi1,Hk2
R-MMU-5625740	RHO GTPases activate PKNs	84	41.67%	0.274481	1.42482	0.103168	0.276805	Ppp1r12a,H2ab2,Ncoa2,Pkn3,Kdm1a,H4c17,Pdpk1,H2az1,Ppp1cb,Ppp1r14a,Rac1,H2aj,Ywhab,Ywhae,Ywhag,Ywhah,Ywhaz,Sfn,H3c2,H4c11,H2ac10,H2bc11,H2bc3,H2bc21,Pkn1,Pkn2,Rhoa,Rhob,Rhoc,H3f3a,H3f3b,H4c14,H2ac18,H2ax,H3c1
R-MMU-179419	APC:Cdc20 mediated degradation of cell cycle proteins prior to satisfation of the cell cycle checkpoint	73	90.41%	0.226728	1.42316	0.0878867	0.245731	Psmb9,Psmb8,Anapc11,Anapc1,Anapc2,Psmd6,Cdc26,Psmd7,Psmd12,Psmd5,Psmc6,Psmd9,Nek2,Psma2,Psma3,Psmb1,Psmb10,Psmb4,Psmb5,Psmb6,Psmb7,Psmc1,Psmc2,Psmc3,Psmc5,Psmd4,Psme1,Psme2,Psme3,Anapc4,Anapc10,Psmd11,Anapc16,Psmd10,Cdc27,Cdc16,Psmd1,Psme4,Psmd2,Psmd3,Uba52,Ubb,Ube2e1,Anapc7,Psmc4,Psmd13,Psma8,Psmd8,Psmb11,Cdc20,Anapc5,Psmd14,Anapc15,Psma1,Psma4,Psma5,Psma6,Psma7,Psmb2,Psmb3,Bub1b,Bub3,Ube2s,Ccna…
R-MMU-1266738	Developmental Biology	454	54.41%	0.166952	1.42134	0.0670985	0.209894	Itga2b,Itga5,Itgav,Itgb1,Itgb3,Itsn1,Kras,Krt10,Krt15,Krt19,Krt33b,Krt86,Krt8,Lgi3,Limk1,Arhgef11,Lce1g,Lyn,Smad2,Smad3,Smad4,Psenen,Mef2a,Mef2c,Mef2d,Mmp2,Mmp9,Krtap3-2,Actr2,Krt20,Msn,Trem2,Myog,Nck1,Nck2,Cltc,Nrp1,Numb,Pdlim7,Pkp2,Gm10100,Arpc5,Plxnd1,Pfn1,Gm11562,Pik3cd,Pik3r1,Pik3r2,Pik3r3,Pip5k1c,Prkaca,Prkacb,Prkcq,Plcg1,Arpc4,Pparg,Ppl,Psen2,Adgrg6,Ptpn11,Ptpra,Ptprc,Rac1,Dock1,Rara,11100…
R-MMU-3371556	Cellular response to heat stress	82	76.83%	0.229143	1.42033	0.0950929	0.259411	Mapkapk2,Ep300,Rps19bp1,Rae1,Hspa14,Nupl2,Nup50,Akt1s1,Hikeshi,Hsbp1,Nup88,Rpa3,Rpa1,Ranbp2,Nup35,Nup37,Nup43,St13,Bag5,Nup107,Nup153,Nup210,Nup133,Ccar2,Ywhae,Nup93,Dnajc2,Seh1l,Nup155,Nup54,Ptges3,Dnajc7,Vcp,Gsk3b,Mlst8,Mtor,Dnajb6,Nup98,Pom121,Camk2d,Nup160,Mapk1,Mapk3,Tpr,Aaas,Bag1,Sec13,Camk2g,Hspa13,Cryab,Bag3,Hspa1a,Fkbp4,Nup188,Nup214,Hspa5,Hspb8,Hspa8,Hsph1,Hsp90ab1,Hsp90aa1,Hspa9,Dnajb1
R-MMU-3858494	Beta-catenin independent WNT signaling	121	77.69%	0.205253	1.41783	0.0842281	0.239882	Kras,Lef1,Psmb9,Psmb8,Gng11,Smurf2,Psmd6,Psmd7,Psmd12,Psmd5,Psmc6,Psmd9,Nlk,Cltc,Pde6g,Pfn1,Ppp3ca,Ppp3cb,Ppp3r1,Psma2,Psma3,Psmb1,Psmb10,Psmb4,Psmb5,Psmb6,Psmb7,Psmc1,Psmc2,Psmc3,Psmc5,Psmd4,Psme1,Psme2,Psme3,Rac1,Rac2,Ap2s1,Psmd11,Arrb2,Psmd10,Psmd1,Tcf7l2,Psme4,Psmd2,Psmd3,Uba52,Ubb,Ap2b1,Psmc4,Psmd13,Prickle1,Fzd2,Psma8,Psmd8,Psmb11,Cltb,Psmd14,Psma1,Psma4,Psma5,Psma6,Psma7,Psmb2,Psmb3,Smurf1…
R-MMU-1650814	Collagen biosynthesis and modifying enzymes	60	51.67%	0.283058	1.40863	0.11273	0.294005	P4ha1,P4ha2,P4hb,Pcolce,Plod1,Ppib,Adamts2,Col5a3,Colgalt1,P3h1,Crtap,Col20a1,Col26a1,Plod2,Plod3,Bmp1,Serpinh1,Col12a1,Col13a1,Col3a1,Col4a1,Col4a2,Col4a3,Col5a1,Col5a2,Col6a1,Col6a2,Col1a1,Col1a2,Col27a1,P3h2
R-MMU-112040	G-protein mediated events	40	60.00%	0.308606	1.40858	0.113477	0.294876	Pde1a,Prkaca,Prkacb,Prkcd,Pla2g4a,Prkar1a,Prkar1b,Prkar2b,Adcy3,Adcy4,Adcy1,Camkk1,Mapk1,Camkk2,Adcy7,Grk2,Calm1,Calm2,Calm3,Gna11,Gna15,Gnai2,Gnai3,Gnaq
R-MMU-5656169	Termination of translesion DNA synthesis	29	62.07%	0.342426	1.40781	0.117725	0.3026	Pole4,Pcna,Pold1,Pold2,Rpa3,Rpa1,Rfc2,Trim25,Pold4,Uba52,Ubb,Rfc5,Ube2l6,Rfc4,Polk,Rps27a,Polh,Isg15
R-MMU-9013423	RAC3 GTPase cycle	85	69.41%	0.2313	1.40436	0.101186	0.272896	Itgb1,Jag1,Lbr,Lamtor1,Abi2,Ncf1,Ncf2,Nckap1,Mcam,Pik3r1,Pik3r2,Rab7,Brk1,Stbd1,Garre1,Lemd3,Git1,Cyfip1,Snap23,Swap70,Lman1,Arhgap17,Pak4,Pgrmc2,Depdc1b,Tfrc,Arhgap26,Fermt2,Arhgap42,Cdc42ep1,Noxo1,Ykt6,Diaph3,Nckap1l,Esyt1,Arap3,Ocrl,Rapgef1,Baiap2,Slitrk3,Erbin,Git2,Racgap1,Pak2,Abi1,Mcf2,Abr,Noxa1,Ophn1,Cav1,Cdc42,Cyba,Cybb,Wasf2,Dsg2,Dock10,Epha2,Prex1,Arhgap1
R-MMU-69190	DNA strand elongation	21	76.19%	0.355114	1.40031	0.122356	0.313373	Dna2,Lig1,Pcna,Pola1,Pold1,Pold2,Prim1,Prim2,Rpa3,Rpa1,Rfc2,Pold4,Rfc5,Rfc4,Gins4,Gins3
R-MMU-1257604	PIP3 activates AKT signaling	223	70.40%	0.179421	1.39795	0.0823591	0.235501	Phlpp1,Gatad2b,Lck,Psmb9,Psmb8,Lamtor4,Mbd3,Mdm2,Psmd6,Kitl,Lamtor1,Psmd7,Psmd12,Psmd5,Lamtor2,Psmc6,Pik3ap1,Psmd9,Nedd4,Akt1s1,Mta3,Pdgfa,Pdgfra,Pdpk1,Pik3cd,Pik3r1,Pik3r2,Pik3r3,Pip5k1c,Pip4k2a,Pip5k1a,Pip4k2c,Pml,Rnf146,Ppp2r1a,Ppp2ca,Ppp2cb,Psma2,Psma3,Psmb1,Psmb10,Psmb4,Psmb5,Psmb6,Psmb7,Psmc1,Psmc2,Psmc3,Psmc5,Psmd4,Psme1,Psme2,Psme3,Pten,Ptpn11,Rraga,Rac1,Rac2,Rragd,Lamtor5,Rbbp4,Maf1,Rheb…
R-MMU-8876725	Protein methylation	19	78.95%	0.36144	1.39457	0.123186	0.314367	Kin,Rps2,Mettl21a,Eef1akmt1,Eef2kmt,Prmt3,Vcp,Etfbkmt,Vcpkmt,Calm1,Calm2,Calm3,Etfb,Eef2,Hspa8
R-MMU-556833	Metabolism of lipids	590	63.90%	0.153153	1.39428	0.0626149	0.201728	Lbr,Ddhd1,Fabp5,Phyh,Lss,Lta4h,Ltc4s,Acer3,Msmo1,Amacr,Mapkapk2,Stard7,Abcc1,Tnfaip8l1,Acer2,Crls1,Ormdl3,Acp6,Cyp4a29,Etnk2,Acot13,Pnpla2,Plbd1,Pccb,Cept1,Smarcd3,Mmut,Mvk,Oxct1,Plekha3,Plekha2,Pi4k2b,Sacm1l,Ncoa1,Ncoa2,Neu1,Hadhb,Neu3,Cers4,Nsdhl,Far1,Decr1,Osbpl9,Agpat2,Slc44a1,Gpat3,Aldh3b1,Pi4k2a,Pemt,Dgat2,Pik3c2a,Pik3cd,Pik3r1,Pik3r2,Pik3r3,Pikfyve,Pip5k1c,Pip4k2a,Pip5k1a,Pitpnm1,Plpp3,Pla…
R-MMU-1834949	Cytosolic sensors of pathogen-associated DNA	29	68.97%	0.325148	1.38538	0.127466	0.321586	Ep300,Mre11a,Nfkb1,Nfkb2,Nfkbia,Rela,Nkiras1,Stat6,Irf3,Uba52,Ubb,Nkiras2,Dhx36,Sting1,Ddx41,Dtx4,Ctnnb1,Rps27a,Dhx9,Ikbkg
R-MMU-15869	Metabolism of nucleotides	94	69.15%	0.221579	1.38304	0.107724	0.284071	Itpa,Nudt18,Ak5,Gmpr,Cmpk1,Nudt15,Nudt1,Paics,Nt5c,Nme1,Nme2,Ppat,Nudt13,Entpd3,Pnp,Ctps,Rrm1,Rrm2,Cad,Upb1,Tk1,Dtymk,Nt5m,Txn1,Uck1,Xdh,Rrm2b,Samhd1,Gmpr2,Impdh1,Impdh2,Nt5e,Pfas,Nudt9,Nt5c3,Dctd,Atic,Nudt16,Dguok,Ampd2,Nt5c2,Ada,Adk,Adsl,Adssl1,Adss,Ak2,Ampd3,Entpd7,Dut,Glrx,Aprt,Entpd1,Entpd2,Entpd6,Entpd5,Ak6,Nme3,Gart,Gda,Gsr,Guk1,Hprt,Dpys,Gmps
R-MMU-8948216	Collagen chain trimerization	40	40.00%	0.349496	1.37815	0.13142	0.327171	Col5a3,Col20a1,Col26a1,Col12a1,Col13a1,Col3a1,Col4a1,Col4a2,Col4a3,Col5a1,Col5a2,Col6a1,Col6a2,Col1a1,Col1a2,Col27a1
R-MMU-1793185	Chondroitin sulfate/dermatan sulfate metabolism	47	55.32%	0.292575	1.3739	0.132905	0.327435	Chpf2,Chst3,Xylt1,Sdc3,Sdc4,Csgalnact1,B4galt7,Chst9,Cspg4,Chst14,B3gat3,Chsy1,Chpf,Chst12,Chst15,Bgn,Dcn,Gpc1,Gpc3,Gpc4,Hexa,Hexb,Sdc2,Hspg2,Hyal1,Dse
R-MMU-9007101	Rab regulation of trafficking	111	68.47%	0.21083	1.37363	0.1097	0.288217	Trappc1,Ankrd27,Dennd4b,0610009B22Rik,Trappc2,Rab8a,Tbc1d15,Gapvd1,Dennd1b,Map1lc3b,Dennd4c,Rab32,Ccz1,Tbc1d14,Rab14,Tbc1d10b,Rab1a,Rab10,Rab11b,Rab18,Rab33a,Rab33b,Rab3a,Rab5b,Rab5c,Rab6a,Dennd5a,Rab7,Rab21,Tbc1d17,Dennd4a,Rab11a,Tbc1d2,Rin3,Dennd1c,Tbc1d10a,Rab8b,Optn,Ywhae,Dennd2d,Rab9,Mon1a,Gabarap,Akt3,Dennd3,Rabgef1,Mon1b,Rab39,Rab31,Rab9b,Sbf2,Rab3il1,Dennd5b,Rab5a,Tbc1d10c,Trappc3,Rab1b,T…
R-MMU-2871809	FCERI mediated Ca+2 mobilization	27	70.37%	0.326774	1.37162	0.134412	0.330005	Lat,Lcp2,Lyn,Nfatc2,Plcg1,Ppp3ca,Ppp3cb,Ppp3r1,Shc1,Sos1,Syk,Plcg2,Vav1,Btk,Calm1,Calm2,Calm3,Fcer1g,Grb2
R-MMU-1236394	Signaling by ERBB4	29	72.41%	0.314535	1.36613	0.138707	0.337062	Itch,Kras,Psenen,Nedd4,Pik3r1,Psen2,Shc1,Sos1,Src,Stat5a,Uba52,Ubb,Ncstn,Aph1b,Rps27a,Aph1a,Egf,Ereg,Grb2,Wwox,Hbegf
R-MMU-8978868	Fatty acid metabolism	167	67.07%	0.188635	1.36443	0.104322	0.277154	Phyh,Lta4h,Ltc4s,Amacr,Mapkapk2,Abcc1,Cyp4a29,Acot13,Pccb,Mmut,Hadhb,Decr1,Pla2g4a,Mid1ip1,Pon2,Ppard,Gpx4,Ppt1,Acsf2,Ptgis,Ptgs1,Ptgs2,Elovl5,Acaa2,Rxra,Scd2,Slc25a17,Acad11,Cyp2c66,Acot7,Ndufab1,Tbxas1,Elovl1,Elovl2,Hacd2,Ppt2,Thrsp,Acly,Dpep3,Cyp4f18,Acbd6,Acot8,Hsd17b12,Ptges3,Acsl5,Fads2,Acot4,Ggt5,Mlycd,Eci2,Pon3,Slc25a20,Dpep2,Mcee,Tecr,Crot,Ehhadh,Acbd5,Cyp4f40,Hacd3,Morc2a,Elovl7,Acaca,C…
R-MMU-5218859	Regulated Necrosis	47	72.34%	0.264162	1.35941	0.136242	0.332207	Chmp4c,Elane,Peli1,Pdcd6ip,Ripk1,Chmp2b,Chmp2a,Gsdmd,Sdcbp,Tnfrsf10b,Traf2,Uba52,Ubb,Stub1,Ripk3,Mlkl,Ogt,Chmp4b,Chmp6,Birc3,Bak1,Bax,Casp4,Casp3,Casp8,Cdc37,Rps27a,Cycs,Fadd,Fas,Flot1,Flot2,Hmgb1,Hsp90aa1
R-MMU-9013404	RAC2 GTPase cycle	81	76.54%	0.219621	1.35226	0.125291	0.318598	Itgb1,Lbr,Lamtor1,Abi2,Ncf1,Ncf2,Nckap1,Mcam,Pik3r1,Pik3r2,Pik3r3,Pld2,Rab7,Rac2,Dock1,Brk1,Samm50,Stbd1,Garre1,Lemd3,Git1,Cyfip1,Swap70,Lman1,Arhgap17,Pak4,Pgrmc2,Depdc1b,Tfrc,Arhgap26,Vav1,Arhgap42,Cdc42ep1,Armcx3,Ankle2,Diaph3,Def6,Cdc42ep4,Nckap1l,Esyt1,Dock4,Erbin,Git2,Racgap1,Pak2,Abi1,Mcf2,Abr,Dock2,Ophn1,Cav1,Arhgdia,Cdc42,Cyba,Cybb,Wasf2,Iqgap1,Dsg2,Dock10,Epha2,Prex1,Arhgap1
R-MMU-110373	Resolution of AP sites via the multiple-nucleotide patch replacement pathway	20	75.00%	0.350153	1.35102	0.142423	0.344916	Lig1,Pole4,Adprs,Pcna,Polb,Pold1,Pold2,Rpa3,Rpa1,Rfc2,Pold4,Rfc5,Rfc4,Parp2,Apex1
R-MMU-9013149	RAC1 GTPase cycle	166	69.88%	0.185397	1.34789	0.114739	0.297069	Itgb1,Jag1,Lbr,Ktn1,Arhgef15,Arhgef11,Plekhg6,Arhgef39,Lamtor1,Arhgap29,Pak6,Plekhg3,Abi2,Ncf1,Ncf2,Nckap1,Mcam,Pik3r1,Pik3r2,Pik3r3,Pld2,Arhgap25,Fgd5,Rab7,Rac1,Dock1,Brk1,Rasgrf2,Plekhg2,Dock5,Ralbp1,Arhgap9,Arhgef25,Garre1,Arhgef18,Arhgap44,Lemd3,Git1,Sh3bp1,Cyfip1,Arhgap27,Arap1,Snap23,Sos1,Iqgap2,Kalrn,Swap70,Ngef,Arhgap17,Arhgef7,Pak4,Arhgef5,Arhgap45,Depdc1b,Tfrc,Arhgap26,Vav1,Fermt2,Arhga…
R-MMU-176409	APC/C:Cdc20 mediated degradation of mitotic proteins	75	90.67%	0.213083	1.34607	0.127414	0.321586	Psmb9,Psmb8,Anapc11,Anapc1,Anapc2,Psmd6,Cdc26,Psmd7,Psmd12,Psmd5,Psmc6,Psmd9,Nek2,Psma2,Psma3,Psmb1,Psmb10,Psmb4,Psmb5,Psmb6,Psmb7,Psmc1,Psmc2,Psmc3,Psmc5,Psmd4,Psme1,Psme2,Psme3,Anapc4,Anapc10,Psmd11,Anapc16,Psmd10,Cdc27,Cdc16,Psmd1,Psme4,Psmd2,Psmd3,Uba52,Ubb,Ube2e1,Ccnb1,Anapc7,Psmc4,Psmd13,Psma8,Psmd8,Psmb11,Cdc20,Anapc5,Psmd14,Anapc15,Psma1,Psma4,Psma5,Psma6,Psma7,Psmb2,Psmb3,Bub1b,Bub3,Ube2…
R-MMU-110331	Cleavage of the damaged purine	56	28.57%	0.341093	1.34502	0.148204	0.348255	H2ab2,Ogg1,H4c17,H2az1,H2aj,Acd,Mpg,H4c11,H2ac10,H2bc11,H2bc3,H2bc21,Terf2ip,H4c14,H2ac18,H2ax
R-MMU-73927	Depurination	56	28.57%	0.341093	1.34502	0.148204	0.348255	H2ab2,Ogg1,H4c17,H2az1,H2aj,Acd,Mpg,H4c11,H2ac10,H2bc11,H2bc3,H2bc21,Terf2ip,H4c14,H2ac18,H2ax
R-MMU-5358351	Signaling by Hedgehog	136	72.79%	0.191521	1.34424	0.115757	0.298621	Itch,Ift52,Kif3a,Psmb9,Psmb8,Smurf2,Psmd6,Dzip1,Psmd7,Erlec1,Psmd12,Psmd5,Cdc73,Psmc6,Psmd9,Numb,P4hb,Ift172,Prkaca,Prkacb,Prkar1a,Prkar1b,Prkar2b,Psma2,Psma3,Psmb1,Psmb10,Psmb4,Psmb5,Psmb6,Psmb7,Psmc1,Psmc2,Psmc3,Psmc5,Psmd4,Psme1,Psme2,Psme3,Ptch1,Evc2,Os9,Psmd11,Intu,Arrb2,Mks1,Sel1l,Psmd10,Spop,Psmd1,Fuz,Skp1,Psme4,Psmd2,Psmd3,Tuba1a,Tuba1b,Tuba3b,Tubb3,Uba52,Ubb,Adcy3,Adcy4,Gas8,Ulk3,Adcy1,R…
R-MMU-73893	DNA Damage Bypass	45	64.44%	0.274861	1.33988	0.148125	0.348255	Cul4a,Pole4,Pcna,Rchy1,Pold1,Pold2,Rpa3,Rpa1,Rev3l,Rfc2,Trim25,Pold4,Nploc4,Uba52,Ubb,Mad2l2,Rfc5,Rbx1,Vcp,Ube2l6,Rfc4,Rad18,Polk,Dtl,Rps27a,Ddb1,Sprtn,Polh,Isg15
R-MMU-446203	Asparagine N-linked glycosylation	254	67.72%	0.168824	1.33963	0.103413	0.276805	Trappc1,Amdhd2,Chst10,Cog1,0610009B22Rik,Tmed3,Trappc2,Alg5,Arfgap3,Man2a1,Arcn1,Sar1b,Mgat1,Golga2,Lman2,Kdelr2,Sec24b,Man1c1,Napb,Neu1,Copb2,Tbc1d20,Neu3,Preb,Nanp,Nsf,Dhdds,Lman2l,Tmed9,Dctn4,Stx17,Derl1,Ppp6c,Dynll2,Kdelr1,Ctsa,Psmc1,Nus1,Rab1a,Rad23b,Dpm3,Tmed10,Renbp,Chst8,Sec31a,Sec22b,Sec23a,Cog4,St6gal1,St3gal3,St3gal1,St3gal4,St3gal2,St6galnac1,St6galnac2,St6galnac4,St8sia1,St8sia2,St8s…
R-MMU-114604	GPVI-mediated activation cascade	34	79.41%	0.281026	1.33875	0.155761	0.357171	Lat,Lck,Lcp2,Lyn,Pdpk1,Pik3r1,Pik3r2,Pik3r3,Ptpn11,Rac1,Rac2,Syk,Plcg2,Vav1,Rhog,Pik3r5,Pik3cb,Rhoa,Rhob,Cdc42,Col1a1,Col1a2,Fcer1g,Fyn,Pik3cg,Pdpn,Ptpn6
R-MMU-5696399	Global Genome Nucleotide Excision Repair (GG-NER)	73	72.60%	0.226108	1.33316	0.144096	0.345009	Pias3,Gtf2h5,Cul4a,Ccnh,Pole4,Pcna,Chd1l,Pold1,Pold2,Ino80,Mcrs1,Rpa3,Rpa1,Rad23a,Rad23b,Rfc2,Pold4,Sumo3,Ube2v2,Nfrkb,Uba52,Ubb,Ube2i,Sumo1,Yy1,Rfc5,Sumo2,Actr8,Rbx1,Actl6a,Pias1,Ruvbl1,Gtf2h2,Rfc4,Ddb2,Cetn2,Cops3,Cops5,Cops8,Cops6,Cops7a,Polk,Actb,Parp2,Rnf111,Cdk7,Rps27a,Cops2,Ddb1,Ercc1,Ercc2,Ercc3,Gtf2h1
R-MMU-5696395	Formation of Incision Complex in GG-NER	39	76.92%	0.270442	1.33278	0.150976	0.350147	Pias3,Gtf2h5,Cul4a,Ccnh,Chd1l,Rpa3,Rpa1,Rad23a,Rad23b,Sumo3,Ube2v2,Uba52,Ubb,Ube2i,Sumo1,Sumo2,Rbx1,Pias1,Gtf2h2,Ddb2,Cetn2,Parp2,Rnf111,Cdk7,Rps27a,Ddb1,Ercc1,Ercc2,Ercc3,Gtf2h1
R-MMU-174143	APC/C-mediated degradation of cell cycle proteins	84	86.90%	0.206567	1.33015	0.13008	0.324972	Cdc14a,Psmb9,Psmb8,Anapc11,Anapc1,Anapc2,Psmd6,Cdc26,Psmd7,Psmd12,Psmd5,Psmc6,Psmd9,Nek2,Plk1,Psma2,Psma3,Psmb1,Psmb10,Psmb4,Psmb5,Psmb6,Psmb7,Psmc1,Psmc2,Psmc3,Psmc5,Psmd4,Psme1,Psme2,Psme3,Anapc4,Rb1,Anapc10,Psmd11,Anapc16,Psmd10,Cdc27,Cdc16,Aurkb,Psmd1,Psme4,Psmd2,Psmd3,Uba52,Ubb,Ube2e1,Ccnb1,Anapc7,Fzr1,Psmc4,Psmd13,Psma8,Psmd8,Psmb11,Cdc20,Anapc5,Psmd14,Anapc15,Psma1,Psma4,Psma5,Psma6,Psma7,…
R-MMU-453276	Regulation of mitotic cell cycle	84	86.90%	0.206567	1.33015	0.13008	0.324972	Cdc14a,Psmb9,Psmb8,Anapc11,Anapc1,Anapc2,Psmd6,Cdc26,Psmd7,Psmd12,Psmd5,Psmc6,Psmd9,Nek2,Plk1,Psma2,Psma3,Psmb1,Psmb10,Psmb4,Psmb5,Psmb6,Psmb7,Psmc1,Psmc2,Psmc3,Psmc5,Psmd4,Psme1,Psme2,Psme3,Anapc4,Rb1,Anapc10,Psmd11,Anapc16,Psmd10,Cdc27,Cdc16,Aurkb,Psmd1,Psme4,Psmd2,Psmd3,Uba52,Ubb,Ube2e1,Ccnb1,Anapc7,Fzr1,Psmc4,Psmd13,Psma8,Psmd8,Psmb11,Cdc20,Anapc5,Psmd14,Anapc15,Psma1,Psma4,Psma5,Psma6,Psma7,…
R-MMU-190828	Gap junction trafficking	40	55.00%	0.299688	1.32625	0.163547	0.366909	Cltc,Tuba1a,Tuba1b,Tuba3b,Tubb3,Cltb,Actb,Actg1,Ap2m1,Dab2,Dnm1,Dnm2,Gja1,Gja3,Gja4,Gja5,Gja8,Gjd2,Gjb1,Gjb3,Tubb4b,Gjb6
R-MMU-8963898	Plasma lipoprotein assembly	19	78.95%	0.343098	1.3238	0.159804	0.362613	Sar1b,Mttp,P4hb,Prkaca,Prkacb,Abca1,Zdhhc8,Apoa1,Apoa2,Apoa4,Apoc1,Apoc2,Apoc3,Apoe,Bmp1
R-MMU-6807004	Negative regulation of MET activity	19	78.95%	0.342759	1.3225	0.160985	0.363878	Usp8,Ptpn1,Ptpn2,Sh3gl1,Stam,Uba52,Ubb,Stam2,Sh3kbp1,Cbl,Rps27a,Eps15,Grb2,Hgf,Hgs
R-MMU-112043	PLC beta mediated events	35	62.86%	0.298102	1.31923	0.168144	0.371798	Pde1a,Prkaca,Prkacb,Prkcd,Pla2g4a,Prkar1a,Prkar1b,Prkar2b,Adcy3,Adcy4,Adcy1,Camkk1,Mapk1,Camkk2,Adcy7,Grk2,Calm1,Calm2,Calm3,Gna11,Gna15,Gnaq
R-MMU-176814	Activation of APC/C and APC/C:Cdc20 mediated degradation of mitotic proteins	76	90.79%	0.207696	1.31667	0.1444	0.345009	Psmb9,Psmb8,Anapc11,Anapc1,Anapc2,Psmd6,Cdc26,Psmd7,Psmd12,Psmd5,Psmc6,Psmd9,Nek2,Plk1,Psma2,Psma3,Psmb1,Psmb10,Psmb4,Psmb5,Psmb6,Psmb7,Psmc1,Psmc2,Psmc3,Psmc5,Psmd4,Psme1,Psme2,Psme3,Anapc4,Anapc10,Psmd11,Anapc16,Psmd10,Cdc27,Cdc16,Psmd1,Psme4,Psmd2,Psmd3,Uba52,Ubb,Ube2e1,Ccnb1,Anapc7,Psmc4,Psmd13,Psma8,Psmd8,Psmb11,Cdc20,Anapc5,Psmd14,Anapc15,Psma1,Psma4,Psma5,Psma6,Psma7,Psmb2,Psmb3,Bub1b,Bub3…
R-MMU-2454202	Fc epsilon receptor (FCERI) signaling	116	81.90%	0.18982	1.31551	0.132257	0.327318	Jun,Kras,Lat,Lcp2,Psmb9,Psmb8,Lyn,Psmd6,Tab1,Ube2v1,Psmd7,Psmd12,Psmd5,Psmc6,Psmd9,Nfatc2,Nfkb1,Nfkbia,Pdpk1,Pik3r1,Pik3r2,Prkcq,Plcg1,Ppp3ca,Ppp3cb,Ppp3r1,Psma2,Psma3,Psmb1,Psmb10,Psmb4,Psmb5,Psmb6,Psmb7,Psmc1,Psmc2,Psmc3,Psmc5,Psmd4,Psme1,Psme2,Psme3,Rac1,Tab2,Cdc34,Rela,Psmd11,Shc1,Psmd10,Sos1,Syk,Psmd1,Skp1,Psme4,Fbxw11,Psmd2,Plcg2,Psmd3,Uba52,Ubb,Vav1,Ube2d2a,Lat2,Psmc4,Psmd13,Psma8,Psmd8,Ps…
R-MMU-6807878	COPI-mediated anterograde transport	90	71.11%	0.210986	1.31174	0.150524	0.350147	Cog1,Tmed3,Arfgap3,Arcn1,Golga2,Kdelr2,Napb,Copb2,Nsf,Tmed9,Dctn4,Dynll2,Kdelr1,Rab1a,Tmed10,Cog4,Dctn2,Sptbn1,Dctn3,Copb1,Actr1a,Copg2,Copg1,Dync1li2,Tuba1a,Tuba1b,Tuba3b,Tubb3,Dctn6,Cd59b,Dync1li1,Uso1,Tmed2,Copz2,Stx5a,Tmem115,Ykt6,Actr10,Copz1,Dynll1,Gosr2,Cog5,Gorasp1,Gbf1,Napa,Dctn5,Rab1b,Cog2,Golgb1,Arfgap2,Arf1,Arf3,Arf4,Arf5,Capza2,Capzb,Copa,Dctn1,Dync1h1,Dync1i1,Dync1i2,Tubb4b,Sptbn4,A…
R-MMU-382556	ABC-family proteins mediated transport	99	83.84%	0.195336	1.30738	0.145763	0.345944	Psmb9,Psmb8,Abcc1,Psmd6,Psmd7,Erlec1,Psmd12,Psmd5,Psmc6,Psmd9,Eif2s2,Derl1,Abcb4,Psma2,Psma3,Psmb1,Psmb10,Psmb4,Psmb5,Psmb6,Psmb7,Psmc1,Psmc2,Psmc3,Psmc5,Psmd4,Psme1,Psme2,Psme3,Pex19,Abcd3,Os9,Psmd11,Sel1l,Psmd10,Abca5,Psmd1,Derl3,Rnf5,Psme4,Psmd2,Psmd3,Uba52,Ubb,Abcb10,Abcb9,Vcp,Pex3,Psmc4,Psmd13,Psma8,Psmd8,Psmb11,Abcb6,Abcb8,Psmd14,Abcc4,Psma1,Psma4,Psma5,Psma6,Psma7,Psmb2,Psmb3,Abcd2,Eif2s3x…
R-MMU-211000	Gene Silencing by RNA	113	50.44%	0.216536	1.3019	0.158105	0.360804	Polr2h,Polr2e,Polr2l,Rae1,Polr2k,H2ab2,Nupl2,Nup50,H4c17,Polr2g,H2az1,Nup88,Ran,Ranbp2,H2aj,Polr2a,Polr2c,Polr2d,Nup35,Nup37,Polr2f,Nup43,Polr2i,Tarbp2,Nup107,Nup153,Nup210,Nup133,Tsn,Nup93,Seh1l,Nup155,Nup54,Ago1,Nup98,H3c2,H4c11,H2ac10,H2bc11,H2bc3,H2bc21,Ipo8,Pom121,Nup160,Ago2,Tpr,Aaas,Ago4,Sec13,Nup188,Nup214,H3f3a,H3f3b,H4c14,H2ac18,H2ax,H3c1
R-MMU-5654727	Negative regulation of FGFR2 signaling	32	59.38%	0.310027	1.30132	0.17107	0.374623	Mknk1,Ppp2r1a,Ppp2ca,Ppp2cb,Ptpn11,Src,Uba52,Ubb,Spry2,Mapk1,Mapk3,Braf,Cbl,Rps27a,Fgf2,Fgf7,Fgf9,Fgfr2,Grb2
R-MMU-73854	RNA Polymerase I Promoter Clearance	105	49.52%	0.221819	1.29956	0.164388	0.366909	Polr2h,Gatad2b,Polr1h,Mbd2,Mbd3,Polr2e,Gtf2h5,Polr2l,Ccnh,Polr2k,H2ab2,H4c17,Mta3,H2az1,H2aj,Rbbp4,Polr1c,Polr1b,Polr1a,Chd3,Polr2f,Taf1a,Taf1b,Gatad2a,Gtf2h2,Mta2,Hdac1,H3c2,H4c11,H2ac10,H2bc11,H2bc3,H2bc21,Rrn3,Ercc6,Chd4,Taf1d,Mapk3,Ehmt2,Cdk7,Ercc2,Ercc3,Gtf2h1,H3f3a,H3f3b,Hdac2,H4c14,H2ac18,H2ax,Polr1e,H3c1,Rbbp7
R-MMU-8873719	RAB geranylgeranylation	57	85.96%	0.22475	1.29485	0.169299	0.373191	Rab44,Rab8a,Rab26,Rab3c,Rab32,Rab14,Ptp4a2,Rab1a,Rab10,Rab11b,Rab17,Rab18,Rab19,Rab20,Rab22a,Rab24,Rab33a,Rab33b,Rab3a,Rab3d,Rab4b,Rab5b,Rab5c,Rab6a,Rab7,Rabggtb,Rab34,Rab21,Rab43,Rab3b,Rab11a,Rab8b,Rabggta,Rab9,Rab39,Rab31,Rab9b,Rab37,Rab5a,Rab2a,Rab1b,Rab2b,Rab36,Rab40c,Rab35,Rab27a,Chml,Rab7b,Rab27b
R-MMU-8939236	RUNX1 regulates transcription of genes involved in differentiation of HSCs	65	89.23%	0.213905	1.29165	0.162664	0.366509	Itch,Ldb1,Lmo2,Psmb9,Psmb8,Psmd6,Psmd7,Ccnh,Psmd12,Psmd5,Psmc6,Psmd9,Psma2,Psma3,Psmb1,Psmb10,Psmb4,Psmb5,Psmb6,Psmb7,Psmc1,Psmc2,Psmc3,Psmc5,Psmd4,Psme1,Psme2,Psme3,Psmd11,Psmd10,Psmd1,Tal1,Tcf12,Psme4,Psmd2,Psmd3,Uba52,Ubb,Psmc4,Psmd13,Psma8,Psmd8,Psmb11,Psmd14,Psma1,Psma4,Psma5,Psma6,Psma7,Psmb2,Psmb3,Abl1,Cbfb,Cdk7,Rps27a,Gata2,Gata3,Psmf1
R-MMU-1632852	Macroautophagy	118	68.64%	0.194411	1.29134	0.156011	0.357171	Atg9a,Lamtor4,Tomm6,Tomm7,Chmp4c,Lamtor1,Ube2v1,Atg4b,Map1lc3a,Wdr45b,Lamtor2,Nbr1,Prkn,Map1lc3b,Atg12,Sqstm1,Pcnt,Atg3,Tomm20,Dynll2,Atg101,Prkab1,Atg13,Rraga,Pex5,Tomm5,Rragd,Lamtor5,Rheb,Pink1,Chmp2b,Chmp2a,Tomm40,Src,Atg14,Dync1li2,Atg4d,Tuba1a,Tuba1b,Tuba3b,Tubb3,Uba52,Ubb,Vdac1,Vim,Dync1li1,Fundc1,Slc38a9,Mfn2,Pgam5,Becn1,Dynll1,Gabarap,Prkaa1,Lamtor3,Mlst8,Mtor,Park7,Gabarapl1,Atg7,Mtmr3,P…
R-MMU-9612973	Autophagy	118	68.64%	0.194411	1.29134	0.156011	0.357171	Atg9a,Lamtor4,Tomm6,Tomm7,Chmp4c,Lamtor1,Ube2v1,Atg4b,Map1lc3a,Wdr45b,Lamtor2,Nbr1,Prkn,Map1lc3b,Atg12,Sqstm1,Pcnt,Atg3,Tomm20,Dynll2,Atg101,Prkab1,Atg13,Rraga,Pex5,Tomm5,Rragd,Lamtor5,Rheb,Pink1,Chmp2b,Chmp2a,Tomm40,Src,Atg14,Dync1li2,Atg4d,Tuba1a,Tuba1b,Tuba3b,Tubb3,Uba52,Ubb,Vdac1,Vim,Dync1li1,Fundc1,Slc38a9,Mfn2,Pgam5,Becn1,Dynll1,Gabarap,Prkaa1,Lamtor3,Mlst8,Mtor,Park7,Gabarapl1,Atg7,Mtmr3,P…
R-MMU-157118	Signaling by NOTCH	39	87.18%	0.250542	1.28932	0.177052	0.383165	Itch,Jag1,Jag2,Psenen,Ep300,Notch1,Notch3,Notch4,Kat2b,Furin,Prkci,Psen2,Rbpj,Dll4,Maml1,Uba52,Ubb,Ybx1,Ywhaz,Tmed2,Maml3,Maml2,Dtx2,Ncstn,Dtx4,Adam10,Aph1b,Akt1,Rps27a,Dll1,Aph1a,Egf,Elf3,Kat2a
R-MMU-983169	Class I MHC mediated antigen processing & presentation	342	68.71%	0.152493	1.28563	0.132398	0.327318	Itch,Itgav,Itgb5,Fbxl21,Cd207,Psmb9,Psmb8,Rnf182,Ube2d3,Anapc11,Smurf2,Anapc1,Anapc2,Mgrn1,Sar1b,Psmd6,Cdc26,Cul7,Ube2v1,Psmd7,Mrc1,Mrc2,Rnf220,Ube2w,Sec24b,Psmd12,Psmd5,Hecw2,Fbxo44,Psmc6,Ncf1,Ncf2,Herc6,Fbxo17,Fbxo6,Psmd9,Nedd4,Fbxl3,Keap1,Prkn,Herc4,Klhl13,Uba6,Btbd1,Rnf41,Elob,Fbxo21,Rnf115,Rchy1,Rnf123,Npepps,Psma2,Psma3,Psmb1,Psmb10,Psmb4,Psmb5,Psmb6,Psmb7,Psmc1,Psmc2,Psmc3,Psmc5,Psmd4,Psme…
R-MMU-948021	Transport to the Golgi and subsequent modification	170	69.41%	0.175769	1.2847	0.145511	0.345944	Trappc1,Chst10,Cog1,0610009B22Rik,Tmed3,Trappc2,Arfgap3,Man2a1,Arcn1,Sar1b,Mgat1,Golga2,Lman2,Kdelr2,Sec24b,Man1c1,Napb,Copb2,Tbc1d20,Preb,Nsf,Lman2l,Tmed9,Dctn4,Stx17,Ppp6c,Dynll2,Kdelr1,Rab1a,Tmed10,Chst8,Sec31a,Sec22b,Sec23a,Cog4,St6gal1,St3gal4,St8sia2,St8sia3,Sec24d,Dctn2,B4galt2,Sptbn1,Dctn3,Mgat2,Copb1,Lman1,Actr1a,Copg2,Copg1,Mgat4b,Dync1li2,Tuba1a,Tuba1b,Tuba3b,Tubb3,Sec24c,Csnk1d,Dctn6,…
R-MMU-9670095	Inhibition of DNA recombination at telomere	54	27.78%	0.332157	1.28159	0.186635	0.395366	H2ab2,H4c17,H2az1,H2aj,Acd,H4c11,H2ac10,H2bc11,H2bc3,H2bc21,Terf2ip,Daxx,H4c14,H2ac18,H2ax
R-MMU-166016	Toll Like Receptor 4 (TLR4) Cascade	97	72.16%	0.200699	1.27882	0.17084	0.374623	Itgb2,Jun,Lbp,Ube2d3,Cd180,Ly86,Mapkapk2,Tab1,Ube2v1,Nfkb1,Nfkb2,Nfkbia,Peli1,Tnip2,Bpi,Dusp6,Ppp2r1a,Ppp2ca,Ppp2cb,Ptpn11,Tab2,Rela,Ripk1,Sftpd,Nkiras1,Mapkapk3,Tank,Irf3,Skp1,Fbxw11,Plcg2,Uba52,Ubb,Dusp7,Nkiras2,Dusp3,Ikbke,Ripk3,Ube2d2a,Rps6ka5,Ppp2r1b,Ticam1,Sarm1,Nod1,Map2k3,Map2k4,Map3k8,Mapk1,Mapk14,Mapk3,Mapk8,Ecsit,Irak2,Peli3,Ager,Birc3,App,Atf1,Peli2,Casp8,Cd14,Rps27a,Creb1,Dnm1,Dnm2,F…
R-MMU-983695	Antigen activates B Cell Receptor (BCR) leading to generation of second messengers	23	69.57%	0.324133	1.27814	0.188486	0.395876	Itpr1,Itpr2,Itpr3,Pik3ap1,Nck1,Pik3cd,Pik3r1,Sos1,Syk,Plcg2,Vav1,Sh3kbp1,Btk,Cd22,Grb2,Ptpn6
R-MMU-2871796	FCERI mediated MAPK activation	29	68.97%	0.299943	1.27799	0.186474	0.395366	Jun,Kras,Lat,Lcp2,Lyn,Plcg1,Rac1,Shc1,Sos1,Syk,Plcg2,Vav1,Map2k4,Mapk1,Mapk3,Mapk8,Pak2,Fcer1g,Fos,Grb2
R-MMU-6803157	Antimicrobial peptides	77	29.87%	0.283472	1.27426	0.195801	0.40292	Itln1,Defa34,Lcn2,Lyz2,Bpifb2,Elane,Slc11a1,Bpi,Prtn3,S100a9,Defb36,Defb48,Pdzd11,Defa17,Tlr2,Pglyrp2,Art1,Atox1,Chga,Pglyrp3,Clu,Defb42,Leap2
R-MMU-418597	G alpha (z) signalling events	30	50.00%	0.329696	1.27209	0.193048	0.399913	Gng11,Rgs16,Adcy3,Adcy4,Adcy1,Adcy7,Gnaz,Gnb1,Gnb2,Gng2,Gng3,Gng4,Gng5,Gng8,Gngt2
R-MMU-110330	Recognition and association of DNA glycosylase with site containing an affected purine	54	27.78%	0.329605	1.27174	0.193216	0.399913	H2ab2,Ogg1,H4c17,H2az1,H2aj,Acd,H4c11,H2ac10,H2bc11,H2bc3,H2bc21,Terf2ip,H4c14,H2ac18,H2ax
R-MMU-69231	Cyclin D associated events in G1	41	78.05%	0.252323	1.27067	0.187688	0.395366	Jak2,Lyn,Ccnh,Ppp2r1a,Ppp2ca,Ppp2cb,Rb1,Rbl1,Rbl2,Ptk6,Src,Cks1b,Skp1,Tfdp1,Uba52,Ubb,E2f4,Ppp2r1b,Abl1,Ccnd1,Ccnd2,Ccnd3,Ccne1,Ccne2,Cdk4,Cdk6,Cdk7,Cdkn1a,Cdkn1b,Cdkn2b,Rps27a,E2f2
R-MMU-69236	G1 Phase	41	78.05%	0.252323	1.27067	0.187688	0.395366	Jak2,Lyn,Ccnh,Ppp2r1a,Ppp2ca,Ppp2cb,Rb1,Rbl1,Rbl2,Ptk6,Src,Cks1b,Skp1,Tfdp1,Uba52,Ubb,E2f4,Ppp2r1b,Abl1,Ccnd1,Ccnd2,Ccnd3,Ccne1,Ccne2,Cdk4,Cdk6,Cdk7,Cdkn1a,Cdkn1b,Cdkn2b,Rps27a,E2f2
R-MMU-456926	Thrombin signalling through proteinase activated receptors (PARs)	30	70.00%	0.292399	1.26999	0.195338	0.40292	Gng11,Arrb2,Src,Mapk1,Mapk3,Arrb1,F2,F2r,Gna11,Gna12,Gna13,Gna15,Gnaq,Gnb1,Gnb2,Gng2,Gng3,Gng4,Gng5,Gng8,Gngt2
R-MMU-9609507	Protein localization	102	67.65%	0.200183	1.26904	0.176648	0.383165	Phyh,Ube2d3,Amacr,Fis1,Mpv17,Ndufb8,Nudt7,Pex11b,Pex16,Atad1,Ech1,Prnp,Pex19,Abcd3,Pxmp2,Pex5,Sgta,Ldhd,Sec61g,Pitrm1,Slc25a17,Pex12,Uba52,Ubb,Pex1,Vamp2,Tysnd1,Coq2,Acot8,Pex14,Stx5a,Pex3,Ube2d2a,Acot4,Mlycd,Eci2,Pex26,Crot,Ehhadh,Acbd5,Decr2,Slc27a2,Abcd2,Cyb5a,Acox1,Serp1,Dhrs4,App,Pex6,Atp5b,Cat,Nudt19,Rps27a,Pex10,Pecr,Crat,Fxn,Gdap1,Vapa,Gnpat,Atp5g3,Agps,Hmgcl,Hmox1,Acox3,Hsd17b4,Hspd1,Pao…
R-MMU-5696398	Nucleotide Excision Repair	99	72.73%	0.197508	1.26576	0.172409	0.375398	Polr2h,Pias3,Lig1,Polr2e,Ep300,Gtf2h5,Polr2l,Cul4a,Ccnh,Polr2k,Pole4,Zfp830,Pcna,Polr2g,Chd1l,Pold1,Pold2,Ino80,Mcrs1,Rpa3,Rpa1,Rad23a,Rad23b,Rfc2,Polr2a,Polr2c,Polr2d,Pold4,Sumo3,Polr2f,Polr2i,Tcea1,Ube2v2,Nfrkb,Uba52,Ubb,Ube2i,Sumo1,Yy1,Rfc5,Ppie,Sumo2,Actr8,Usp7,Rbx1,Actl6a,Pias1,Ruvbl1,Gtf2h2,Rfc4,Ercc6,Isy1,Ddb2,Cetn2,Cops3,Cops5,Cops8,Cops6,Cops7a,Polk,Actb,Parp2,Prpf19,Rnf111,Cdk7,Rps27a,C…
R-MMU-201681	TCF dependent signaling in response to WNT	150	74.67%	0.174802	1.26437	0.165696	0.368673	Lef1,Rbbp5,Psmb9,Psmb8,Smurf2,Psmd6,Ep300,Men1,Psmd7,Psmd12,Psmd5,Usp34,Cdc73,Psmc6,Psmd9,Kremen1,Usp8,Chd8,Rnf146,Ppp2r1a,Ppp2ca,Ppp2cb,Psma2,Psma3,Psmb1,Psmb10,Psmb4,Psmb5,Psmb6,Psmb7,Psmc1,Psmc2,Psmc3,Psmc5,Psmd4,Psme1,Psme2,Psme3,Pygo2,Psmd11,Ryk,Smarca4,Psmd10,Sox13,Sox4,Psmd1,Tcf7l2,Psme4,Xpo1,Psmd2,Psmd3,Uba52,Ubb,Ywhaz,Pygo1,Amer1,Rspo3,Rbx1,Ruvbl1,Gsk3b,Psmc4,Psmd13,Hdac1,Fzd2,Psma8,Psmd…
R-MMU-1630316	Glycosaminoglycan metabolism	118	55.93%	0.201399	1.26418	0.180544	0.388359	Ndst2,Hs6st1,Galns,Ogn,Prelp,Chpf2,Hgsnat,St3gal3,St3gal1,St3gal4,St3gal2,Slc9a1,Chst3,B4galt2,Xylt1,B3gnt2,Sdc3,Sdc4,Slc35d2,Csgalnact1,Chst2,B4galt7,Hs3st3b1,Chst9,Hs3st4,Cspg4,Chst14,B4galt5,B3gat3,B4galt4,Chp1,Chst5,Chsy1,B4galt3,Chpf,Glb1l,Chst12,Gns,Slc35b3,B4gat1,Sgsh,Abcc5,Naglu,Acan,Gusb,Chst15,Glb1,Bgn,Cd44,Dcn,Ext1,Ext2,B4galt1,Gpc1,Gpc3,Gpc4,Has2,Has3,Hexa,Hexb,Sdc2,Hspg2,Ndst1,Hyal1,…
R-MMU-9615933	Postmitotic nuclear pore complex (NPC) reformation	21	90.48%	0.299183	1.2558	0.199802	0.406454	Rcc1,Ran,Rangap1,Nup35,Nup37,Nup43,Nup107,Nup133,Ube2i,Sumo1,Nup93,Seh1l,Nup155,Nup98,Pom121,Nup160,Sec13,Ahctf1,Nup188
R-MMU-1500931	Cell-Cell communication	85	68.24%	0.207878	1.25526	0.189185	0.396176	Itga6,Itgb1,Cd47,F11r,Lamb3,Nck1,Nck2,Prkci,Plec,Sdk1,Ptk2b,Sirpa,Nectin2,Pxn,Flnc,Sftpd,Gm5150,Skap2,Tesk1,Cadm1,Tyrobp,Vasp,Fermt2,Nectin4,Kirrel,Parvb,Fyb,Wasl,Arhgef6,Parva,Fblim1,Pard6b,Nectin1,Actn1,Actb,Actg1,Pard6g,Cdh7,Flna,Ctnna1,Ctnnb1,Ctnnd1,Cd151,Lims1,Cdh1,Cdh11,Cdh13,Cdh15,Cdh3,Cdh4,Cdh5,Cdh6,Iqgap1,Dst,Fyn,Gm9733,Grb2,Ilk
R-MMU-157858	Gap junction trafficking and regulation	42	57.14%	0.274398	1.25245	0.207609	0.417563	Cltc,Src,Tjp1,Tuba1a,Tuba1b,Tuba3b,Tubb3,Cltb,Actb,Actg1,Ap2m1,Dab2,Dnm1,Dnm2,Gja1,Gja3,Gja4,Gja5,Gja8,Gjd2,Gjb1,Gjb3,Tubb4b,Gjb6
R-MMU-196071	Metabolism of steroid hormones	35	62.86%	0.281967	1.24782	0.212808	0.41953	Pomc,Fdx2,Star,Stard4,Stard6,Hsd17b12,Srd5a3,Stard3,Stard3nl,Akr1b3,Cyp11b1,Akr1b7,Tspo,Srd5a2,Cyp11a1,Cyp17a1,Cyp21a1,Srd5a1,Fdx1,Fdxr,Hsd11b2,Hsd17b11
R-MMU-198933	Immunoregulatory interactions between a Lymphoid and a non-Lymphoid cell	100	54.00%	0.210368	1.24754	0.1986	0.40633	Itga4,Itgb1,Itgb2,Itgb7,Klrd1,Fcgr4,Ifitm3,Siglece,Trem2,Npdc1,Nectin2,Ifitm1,Oscar,Cd300lg,Lair1,Siglecf,Sftpd,Sh2d1a,Siglec1,Cd300a,Cd300e,Cd300lb,Cd40lg,Pianp,Cd200r2,Cd300c2,Slamf7,Klrk1,Treml4,B2m,H2-Q6,C3,Cd1d1,Cd22,Cd33,Cd34,Cd3e,Cd3g,Cd247,Cd81,Cd8a,Gm8909,Col3a1,Col1a1,Col1a2,Gm11127,Fcgr2b,Slamf6,H2-K1,H2-Q1,H2-T23,Ifitm2,Icam1,Icam2
R-MMU-5654726	Negative regulation of FGFR1 signaling	30	56.67%	0.308741	1.2446	0.211131	0.418734	Mknk1,Ppp2r1a,Ppp2ca,Ppp2cb,Ptpn11,Src,Uba52,Ubb,Spry2,Mapk1,Mapk3,Braf,Cbl,Rps27a,Fgf2,Fgf9,Grb2
R-MMU-5654732	Negative regulation of FGFR3 signaling	27	62.96%	0.308741	1.2446	0.211131	0.418734	Mknk1,Ppp2r1a,Ppp2ca,Ppp2cb,Ptpn11,Src,Uba52,Ubb,Spry2,Mapk1,Mapk3,Braf,Cbl,Rps27a,Fgf2,Fgf9,Grb2
R-MMU-5654733	Negative regulation of FGFR4 signaling	30	56.67%	0.308741	1.2446	0.211131	0.418734	Mknk1,Ppp2r1a,Ppp2ca,Ppp2cb,Ptpn11,Src,Uba52,Ubb,Spry2,Mapk1,Mapk3,Braf,Cbl,Rps27a,Fgf2,Fgf9,Grb2
R-MMU-202403	TCR signaling	102	80.39%	0.186562	1.24381	0.185799	0.395366	Lat,Lck,Lcp2,Psmb9,Psmb8,Psmd6,Ube2v1,Psmd7,Psmd12,Psmd5,Psmc6,Nck1,Psmd9,Nfkb1,Nfkbia,Pdpk1,Pik3r1,Pik3r2,Prkcq,Plcg1,Psma2,Psma3,Psmb1,Psmb10,Psmb4,Psmb5,Psmb6,Psmb7,Psmc1,Psmc2,Psmc3,Psmc5,Psmd4,Psme1,Psme2,Psme3,Pten,Ptpn22,Ptprc,Tab2,Cdc34,Rela,Psmd11,Psmd10,Psmd1,Skp1,Psme4,Fbxw11,Psmd2,Plcg2,Psmd3,Uba52,Ubb,Ube2d2a,Fyb,Cd101,Psmc4,Psmd13,Psma8,Psmd8,Psmb11,Pik3cb,Psmd14,Psma1,Psma4,Psma5,P…
R-MMU-110313	Translesion synthesis by Y family DNA polymerases bypasses lesions on DNA template	36	66.67%	0.272076	1.24185	0.217363	0.42055	Pole4,Pcna,Rchy1,Pold1,Pold2,Rpa3,Rpa1,Rev3l,Rfc2,Trim25,Pold4,Nploc4,Uba52,Ubb,Mad2l2,Rfc5,Vcp,Ube2l6,Rfc4,Polk,Rps27a,Sprtn,Polh,Isg15
R-MMU-168138	Toll Like Receptor 9 (TLR9) Cascade	75	68.00%	0.212254	1.2375	0.208434	0.417638	Jun,Mapkapk2,Tab1,Ube2v1,Nfkb1,Nfkb2,Nfkbia,Peli1,Tnip2,Dusp6,Ppp2r1a,Ppp2ca,Ppp2cb,Tab2,Eea1,Rela,Nkiras1,Mapkapk3,Skp1,Fbxw11,Uba52,Ubb,Dusp7,Nkiras2,Dusp3,Rps6ka5,Ppp2r1b,Ticam1,Nod1,Map2k3,Map2k4,Map3k8,Mapk1,Mapk14,Mapk3,Mapk8,Ecsit,Irak2,Peli3,Ager,App,Atf1,Peli2,Pik3c3,Cd14,Rps27a,Creb1,Fos,Hmgb1,Ikbkg,Irak1
R-MMU-5693567	HDR through Homologous Recombination (HRR) or Single Strand Annealing (SSA)	111	51.35%	0.205584	1.23606	0.205922	0.416523	Rad51c,Dna2,Mre11a,Pole4,Sirt6,H4c17,Pcna,Pold1,Pold2,Rpa3,Babam1,Rpa1,Rad51b,Rad9a,Rfc2,Slx4,Pold4,Rnf168,Ube2v2,Timeless,Uba52,Ubb,Ube2i,Sumo1,Wrn,Atrip,Eme1,Rfc5,Sumo2,Ppp4c,Clspn,H4c11,H2bc11,H2bc3,H2bc21,Rfc4,Brip1,Rnf8,Nsd2,Babam2,Pias4,Slx1b,Polk,Nbn,Rmi2,Spidr,Abl1,Ccna1,Chek1,Gen1,Rps27a,Eme2,Brcc3,H4c14,H2ax,Polh,Kat5
R-MMU-3108214	SUMOylation of DNA damage response and repair proteins	72	76.39%	0.207148	1.23604	0.207111	0.417563	Eid3,Nsmce3,Rae1,Nupl2,Smc6,Nup50,Nsmce4a,Pml,Nup88,Rpa1,Nsmce2,Rad21,Ranbp2,Ring1,Rnf2,Nup35,Nup37,Sumo3,Nup43,Stag1,Stag2,Rnf168,Nup107,Nup153,Phc2,Tdg,Nup210,Nup133,Ube2i,Sumo1,Nup93,Seh1l,Nup155,Nup54,Hdac7,Sumo2,Pias1,Smc1a,Nup98,Pom121,Pias4,Nup160,Cetn2,Tpr,Aaas,Sec13,Cbx4,Phc3,Smc3,Smc5,Scmh1,Phc1,Cbx8,Nup188,Nup214
R-MMU-71403	Citric acid cycle (TCA cycle)	21	95.24%	0.290046	1.23582	0.21515	0.41969	Sdhc,Mdh2,Sdhd,Sdha,Ogdh,Sdhb,Idh3a,Sucla2,Suclg2,Idh3b,Suclg1,Idh2,Me2,Me3,Aco2,Cs,Dld,Dlst,Fh1,Idh3g
R-MMU-9033241	Peroxisomal protein import	63	61.90%	0.230441	1.2346	0.216363	0.42055	Phyh,Ube2d3,Amacr,Mpv17,Nudt7,Ech1,Pex5,Pex12,Uba52,Ubb,Pex1,Tysnd1,Acot8,Pex14,Ube2d2a,Acot4,Mlycd,Eci2,Pex26,Crot,Ehhadh,Decr2,Slc27a2,Acox1,Dhrs4,Pex6,Cat,Nudt19,Rps27a,Pex10,Pecr,Crat,Gnpat,Agps,Hmgcl,Acox3,Hsd17b4,Paox,Idh1
R-MMU-73864	RNA Polymerase I Transcription	106	50.00%	0.209385	1.23456	0.208819	0.417638	Polr2h,Gatad2b,Polr1h,Mbd2,Mbd3,Polr2e,Gtf2h5,Polr2l,Ccnh,Polr2k,H2ab2,H4c17,Mta3,H2az1,Cavin1,H2aj,Rbbp4,Polr1c,Polr1b,Polr1a,Chd3,Polr2f,Taf1a,Taf1b,Gatad2a,Gtf2h2,Mta2,Hdac1,H3c2,H4c11,H2ac10,H2bc11,H2bc3,H2bc21,Rrn3,Ercc6,Chd4,Taf1d,Mapk3,Ehmt2,Cdk7,Ercc2,Ercc3,Gtf2h1,H3f3a,H3f3b,Hdac2,H4c14,H2ac18,H2ax,Polr1e,H3c1,Rbbp7
R-MMU-73887	Death Receptor Signalling	121	71.90%	0.182049	1.23378	0.191191	0.399202	Itsn1,Otud7b,Arhgef2,Arhgef1,Arhgef15,Arhgef11,Arhgef39,Psenen,Tab1,Sppl2a,Arhgef37,Nfkb1,Nfkbia,Ngfr,Nsmaf,Omg,Sqstm1,Prkci,Psen2,Rac1,Rasgrf2,Rtn4,Tab2,Plekhg2,Tax1bp1,Rela,Ripk1,Arhgef18,Smpd2,Sos1,Arhgef33,Kalrn,Ngef,Arhgef7,Arhgef5,Tnf,Tnfaip3,Tnfrsf10b,Tnfrsf1a,Traf1,Traf2,Uba52,Ubb,Vav1,Arhgef3,Ywhae,Arhgef40,Otulin,Net1,Arhgef10l,Arhgef9,Tiam2,Sppl2b,Sharpin,Rbck1,Arhgef6,Cyld,Fgd2,Akap13…
R-MMU-6811436	COPI-independent Golgi-to-ER retrograde traffic	48	66.67%	0.243232	1.22489	0.222187	0.42756	Pafah1b1,Pafah1b2,Pafah1b3,Dctn4,Pla2g4a,Dynll2,Rab18,Rab6a,Dctn2,Dctn3,Actr1a,Dync1li2,Tuba1a,Tuba1b,Tuba3b,Tubb3,Dctn6,Dync1li1,Actr10,Dynll1,Galnt2,Dctn5,Agpat3,Bicd1,Capza2,Capzb,Dctn1,Dync1h1,Dync1i1,Dync1i2,Galnt1,Tubb4b
R-MMU-198725	Nuclear Events (kinase and transcription factor activation)	23	82.61%	0.290731	1.22033	0.223415	0.428764	Mapkapk2,Nab2,Dusp6,Ppp2r1a,Ppp2ca,Ppp2cb,Sgk1,Srf,Dusp7,Dusp3,Rps6ka5,Ppp2r1b,Chd4,Mapk1,Mapk14,Mapk3,Atf1,Creb1,Egr2
R-MMU-376176	Signaling by ROBO receptors	18	83.33%	0.316012	1.21929	0.232197	0.439692	Pfn1,Robo1,Cxcl12,Slit3,Uba52,Ubb,Vasp,Abl1,Rhoa,Rps27a,Cxcr4,Dag1,Enah,Evl,Gpc1
R-MMU-8852135	Protein ubiquitination	68	48.53%	0.23982	1.21902	0.224874	0.430403	Ube2d3,Rnf181,Ube2w,Cdc73,Uba6,Pcna,Rraga,Pex5,Cdc34,Rnf40,Ube2v2,Pex12,Ctr9,Uba52,Ubb,Ube2e1,Ube2l3,Ube2a,Usp5,Otulin,Usp7,Pex14,Ube2d2a,H2bc11,H2bc3,H2bc21,Rad18,Rnf144a,Rtf1,Bcl10,Ube2s,Rps27a,Pex10
R-MMU-8856688	Golgi-to-ER retrograde transport	124	70.16%	0.179846	1.21885	0.203535	0.412868	Kif11,Kif12,Kif13b,Kif16b,Kif1b,Kif1c,Kif2a,Kif21b,Kif3a,Kif3c,Kif5b,Tmed3,Arfgap3,Arcn1,Kdelr2,Napb,Copb2,Nsf,Tmed9,Pafah1b1,Pafah1b2,Pafah1b3,Dctn4,Kifc1,Pla2g4a,Dynll2,Kdelr1,Rab1a,Rab18,Rab6a,Kif20a,Tmed10,Sec22b,Dctn2,Dctn3,Surf4,Kif18b,Copb1,Actr1a,Copg2,Copg1,Dync1li2,Stx18,Nbas,Tuba1a,Tuba1b,Tuba3b,Tubb3,Dctn6,Dync1li1,Tmed2,Copz2,Rint1,Actr10,Copz1,Dynll1,Kif2b,Kif19a,Kif6,Gbf1,Klc4,Kif2…
R-MMU-77595	Processing of Intronless Pre-mRNAs	19	78.95%	0.315289	1.2165	0.234053	0.440576	Clp1,Cstf2t,Cstf1,Papola,Ncbp2,Cpsf2,Sympk,Nudt21,Cpsf4,Pabpn1,Cpsf7,Ncbp1,Pcf11,Cstf2,Cstf3
R-MMU-166208	mTORC1-mediated signalling	24	87.50%	0.279437	1.21369	0.235883	0.440762	Lamtor4,Lamtor1,Lamtor2,Akt1s1,Rraga,Rragd,Lamtor5,Rheb,Rps6,Ywhab,Slc38a9,Rps6kb1,Lamtor3,Mlst8,Mtor,Eif4b,Eif4g1,Eef2k,Eif4e,Eif4ebp1,Fkbp1a
R-MMU-187037	Signaling by NTRK1 (TRKA)	59	76.27%	0.216661	1.21239	0.228049	0.434146	Kras,Mapkapk2,Nab2,Cltc,Dusp6,Pik3r1,Pik3r2,Ppp2r1a,Ppp2ca,Ppp2cb,Shc2,Ralgds,Ap2s1,Sgk1,Shc1,Shc3,Sos1,Mapkapk3,Srf,Ywhab,Dusp7,Ap2b1,Dusp3,Rps6ka5,Ppp2r1b,Pik3cb,Rapgef1,Chd4,Map2k1,Map2k2,Mapk1,Mapk14,Mapk3,Braf,Rap1a,Ap2a2,Ap2m1,Rhoa,Atf1,Kidins220,Creb1,Crk,Crkl,Egr2,Grb2
R-MMU-5620920	Cargo trafficking to the periciliary membrane	48	62.50%	0.245831	1.21149	0.235117	0.440576	Rab8a,Exoc2,Pde6d,Pkd2,Rab11fip3,Exoc8,Exoc4,Sstr3,Exoc7,Cnga4,Exoc1,Rab11a,Tcp1,Cngb1,Arl3,Exoc5,Smo,Nphp3,Gbf1,Mkks,Lztfl1,Arf4,Cct2,Cct3,Cct4,Cct5,Cct8,Asap1,Exoc3,Inpp5e
R-MMU-77289	Mitochondrial Fatty Acid Beta-Oxidation	36	66.67%	0.265405	1.2114	0.242562	0.446264	Acot13,Pccb,Mmut,Hadhb,Decr1,Acsf2,Acaa2,Acad11,Acot7,Ndufab1,Acbd6,Mcee,Mcat,Mmaa,Acadl,Acadm,Acadvl,Acads,Echs1,Pcca,Dbi,Eci1,Hadh,Hadha
R-MMU-8951664	Neddylation	216	74.54%	0.154881	1.21126	0.192785	0.399913	Dcun1d1,Fbxl21,Rbbp5,Psmb9,Psmb8,Ube2d3,Commd4,Commd6,Commd5,Psmd6,Dda1,Cul7,Commd7,Cul4a,Psmd7,Wdtc1,Psmd12,Commd1,Psmd5,Fbxo44,Psmc6,Fbxo17,Fbxo6,Psmd9,Nedd8,Fbxl3,Keap1,Klhl13,Btbd1,Elob,Fbxo21,Psma2,Psma3,Psmb1,Psmb10,Psmb4,Psmb5,Psmb6,Psmb7,Psmc1,Psmc2,Psmc3,Psmc5,Psmd4,Psme1,Psme2,Psme3,Asb7,Asb10,Fbxl14,Fbxw9,Commd2,Socs2,Rnf7,Psmd11,Commd10,Dcun1d2,Lmo7,Nub1,Lrr1,Klhl11,Fbxo7,Asb16,Psmd10…
R-MMU-397795	G-protein beta:gamma signalling	29	65.52%	0.287251	1.20572	0.235139	0.440576	Gng11,Pdpk1,Akt3,Arhgef6,Pik3r5,Akt1,Akt2,Rhoa,Btk,Cdc42,Pik3cg,Gnb1,Gnb2,Gng2,Gng3,Gng4,Gng5,Gng8,Gngt2
R-MMU-204998	Cell death signalling via NRAGE, NRIF and NADE	65	76.92%	0.206953	1.20021	0.237362	0.441258	Itsn1,Arhgef2,Arhgef1,Arhgef15,Arhgef11,Arhgef39,Psenen,Arhgef37,Ngfr,Sqstm1,Psen2,Rac1,Rasgrf2,Plekhg2,Arhgef18,Sos1,Arhgef33,Kalrn,Ngef,Arhgef7,Arhgef5,Uba52,Ubb,Vav1,Arhgef3,Ywhae,Arhgef40,Net1,Arhgef10l,Arhgef9,Tiam2,Arhgef6,Fgd2,Akap13,Mapk8,Ncstn,Arhgef17,Aph1b,Mcf2,Abr,Bad,Bex3,Bcl2l11,Casp3,Rps27a,Aph1a,Ect2,Gna13,Prex1,Arhgef26
R-MMU-5633007	Regulation of TP53 Activity	143	72.73%	0.168771	1.19939	0.21977	0.424054	Supt16,Dna2,Gatad2b,Mapkapk5,Mbd3,Mdm2,Mdm4,Ep300,Mre11a,Taf13,Chek2,Rffl,Pdpk1,Pip4k2a,Kmt5a,Pip4k2c,Pml,Ppp2r1a,Ppp2ca,Ppp2cb,Prkab1,Rpa3,Rpa1,Rad9a,Taf11,Rbbp4,Rfc2,Dyrk2,Chd3,Sgk1,Ssrp1,Stk11,Aurkb,Meaf6,Taf15,Taf6,Gatad2a,Ppp1r13b,Trp63,Uba52,Ubb,Ppp1r13l,Pip4p1,Wrn,Atrip,Tpx2,Rfc5,Brpf3,Taf4b,Usp7,Akt3,Prkaa1,Mta2,Mlst8,Mtor,Pin1,Taf7,Taf10,Hdac1,Rfc4,Ppp2r1b,Taf1,Brip1,Jmy,Taf7l,Chd4,Prkaa…
R-MMU-4615885	SUMOylation of DNA replication proteins	42	80.95%	0.232879	1.19842	0.241092	0.445445	Pias3,Rae1,Nupl2,Nup50,Pcna,Nup88,Ranbp2,Rangap1,Cdca8,Nup35,Nup37,Sumo3,Nup43,Aurkb,Nup107,Nup153,Nup210,Nup133,Ube2i,Sumo1,Nup93,Seh1l,Nup155,Nup54,Sumo2,Nup98,Pom121,Pias4,Nup160,Tpr,Aaas,Nup188,Nup214,Incenp
R-MMU-1852241	Organelle biogenesis and maintenance	222	60.81%	0.158759	1.19502	0.21421	0.41953	Ift52,Kif17,Kif3a,Kif3c,Atp5d,Rab8a,Exoc2,Haus6,Cdk5rap2,Ift27,Dynlrb1,Atp5e,Septin2,Nek2,Sclt1,Nde1,Dynlt2a3,Haus3,Ift22,Odf2,Pafah1b1,Ift172,Pcnt,Pde6d,Prkaca,Pkd2,Atp5g2,Plk1,Rab11fip3,Dynll2,Ppp2r1a,Prkar2b,Sirt5,Ssna1,Ccp110,Mark4,B9d2,Exoc8,Mks1,Exoc4,Dctn2,Sstr3,Exoc7,Sod2,Cnga4,Fbf1,Exoc1,Dctn3,Plk4,Rab11a,Nphp1,Cep135,Actr1a,Tcp1,Cep192,Tubg1,Cngb1,Tuba1a,Tuba1b,Tuba3b,Tubb3,Tubb5,Csnk1d…
R-MMU-2995410	Nuclear Envelope (NE) Reassembly	60	66.67%	0.220733	1.19372	0.250931	0.454612	Lbr,Chmp4c,Rcc1,Ppp2r1a,Ppp2ca,Ran,Rangap1,Chmp2b,Chmp2a,Nup35,Nup37,Nup43,Nup107,Nup133,Tuba1a,Tuba1b,Tuba3b,Tubb3,Ube2i,Sumo1,Ankle2,Nup93,Ist1,Ccnb1,Seh1l,Nup155,Nup98,Cc2d1b,Pom121,Nup160,Chmp4b,Chmp6,Lemd2,Sec13,Ccnb2,Ahctf1,Tubb4b,Nup188,Sirt2,Kpnb1
R-MMU-5693538	Homology Directed Repair	114	50.88%	0.197638	1.19342	0.241491	0.445445	Rad51c,Dna2,Mre11a,Pole4,Sirt6,H4c17,Pcna,Pold1,Pold2,Rpa3,Babam1,Rpa1,Rad51b,Rad9a,Rfc2,Slx4,Pold4,Rnf168,Ube2v2,Timeless,Uba52,Ubb,Ube2i,Sumo1,Wrn,Atrip,Eme1,Rfc5,Sumo2,Ppp4c,Clspn,H4c11,H2bc11,H2bc3,H2bc21,Rfc4,Brip1,Rnf8,Nsd2,Babam2,Pias4,Slx1b,Polk,Nbn,Rmi2,Spidr,Abl1,Parp2,Ccna1,Chek1,Gen1,Rps27a,Eme2,Brcc3,H4c14,H2ax,Polh,Kat5
R-MMU-1227986	Signaling by ERBB2	42	80.95%	0.231728	1.1925	0.24486	0.44933	Kras,Matk,Rnf41,Usp8,Pik3r1,Prkcd,Prkce,Ptpn12,Ptpn18,Shc1,Ptk6,Sos1,Src,Uba52,Ubb,Stub1,Akt3,Erbin,Cul5,Memo1,Akt1,Akt2,Rhoa,Cdc37,Rps27a,Diaph1,Egf,Erbb3,Ereg,Fyn,Gab1,Grb2,Hbegf,Hsp90aa1
[truncated: 351 more rows]

## Sheet: REACTOME - Inj vs Peri
Reactome pathway ID	Pathway description	Pathway size	Pathway coverage (%)	Enrichment score	Normalized enrichment score	pValue	Adjusted pValue	Targets
[truncated: 712 more rows]

## Sheet: Expression - Healthy vs Inj
VolcanoPlot	Counts	Log2
#Analysis Name	111_113 WTA RNA 032023
#Dataset Name	CD68subset_40%_10k_Q3
Statistical test summary
Group by	Segment
#Filtered Dataset	false
[truncated: 10,742 more rows]

## Sheet: Expression - Peri vs Healthy
VolcanoPlot	Counts	Log2
[truncated: 10,747 more rows]

[truncated: 3 more sheets: Expression - Peri vs Inj, Box Plot - Activation, Box Plot - Lipid]
