# Supplementary material for: Spatial and phenotypic heterogeneity of resident and monocyte-derived macrophages during inflammatory exacerbations leading to pulmonary fibrosis
Source: Front Immunol. 2024 Jul 19;15:1425466. doi: 10.3389/fimmu.2024.1425466 (PMC11294112; doi:10.3389/fimmu.2024.1425466)
Supplement: Supplementary file 3 [file Table_2.xlsx]

## Sheet: ctl v 3d canonical pathways
© 2000-2021 QIAGEN. All rights reserved.
Ingenuity Canonical Pathways	-log(p-value)	Ratio	z-score	Molecules
B Cell Development	7.75	0.25	#NUM!	CD19,CD40,CD79A,CD79B,CD86,H2-Eb2,HLA-DOB,IGHM,IL7R
T Helper Cell Differentiation	6.89	0.151	#NUM!	CD40,CD86,CXCR5,H2-Eb2,HLA-DOB,IL12B,IL18R1,IL2RA,IL4,IL6,STAT4
Altered T Cell and B Cell Signaling in Rheumatoid Arthritis	6.86	0.133	#NUM!	CD40,CD79A,CD79B,CD86,CSF1,H2-Eb2,HLA-DOB,IL12B,IL4,IL6,LTB,TNFRSF13C
Th1 and Th2 Activation Pathway	5.99	0.0877	#NUM!	CD40,CD86,H2-Eb2,HLA-DOB,IL12B,IL18R1,IL1RL1,IL2RA,IL4,IL6,RUNX3,S1PR1,SOCS1,STAT4,TIMD4
Granulocyte Adhesion and Diapedesis	5.92	0.0867	#NUM!	CCL17,CCL22,CCL4,CLDN3,CLDN4,CXCL16,CXCL6,ICAM2,IL18RAP,IL1RL1,ITGAM,MMP25,PECAM1,SDC4,SELL
Communication between Innate and Adaptive Immune Cells	5.67	0.115	#NUM!	CCL4,CCR7,CD40,CD79A,CD79B,CD86,IGHM,IL12B,IL4,IL6,TNFRSF13C
IL-7 Signaling Pathway	5.65	0.128	2.333	BCL2,CXCR5,EBF1,HGF,IGHM,IL7R,MAPK12,PAX5,SLC2A1,SOCS1
Caveolar-mediated Endocytosis Signaling	5	0.123	#NUM!	CAV1,CD55,FLNB,ITGA2,ITGA2B,ITGAM,ITGB3,ITGB7,ITGB8
STAT3 Pathway	4.97	0.0889	1.134	BCL2,CISH,HGF,IGF1R,IGF2R,IL18R1,IL18RAP,IL1RL1,IL2RA,IL7R,MAPK12,SOCS1
Th2 Pathway	4.93	0.0882	-0.378	CD40,CD86,H2-Eb2,HLA-DOB,IL12B,IL1RL1,IL2RA,IL4,RUNX3,S1PR1,STAT4,TIMD4
Th1 Pathway	4.69	0.0909	2.714	CD40,CD86,H2-Eb2,HLA-DOB,IL12B,IL18R1,IL4,IL6,RUNX3,SOCS1,STAT4
Agranulocyte Adhesion and Diapedesis	4.68	0.0725	#NUM!	CCL17,CCL22,CCL4,CLDN3,CLDN4,CXCL16,CXCL6,ICAM2,ITGA2,ITGB7,MMP25,PECAM1,SDC4,SELL
Dendritic Cell Maturation	4.27	0.0707	2.309	CCR7,CD40,CD86,FCGR1A,FCGR3A/FCGR3B,FSCN1,H2-Eb2,HLA-DOB,IL12B,IL6,LTB,MAPK12,STAT4
Systemic Lupus Erythematosus In B Cell Signaling Pathway	4.09	0.0582	3	BCL2,CARD11,CD19,CD40,CD79A,CD79B,IGHM,IL12B,IL4,IL6,LILRB4,LTB,PRKCB,RASGRP2,TNFRSF13C,TRAF1
Tumor Microenvironment Pathway	3.84	0.0682	3.464	ARG1,BCL2,CSF1,HGF,IL4,IL6,ITGB3,MMP25,PTGS2,SLC2A1,SLC2A3,TIAM1
Role of NFAT in Regulation of the Immune Response	3.72	0.0663	1.897	CD79A,CD79B,CD86,FCER1A,FCGR1A,FCGR3A/FCGR3B,GNB4,H2-Eb2,HLA-DOB,ITK,ITPR3,MS4A2
Phagosome Formation	3.63	0.0752	#NUM!	C3AR1,CR2,FCER1A,FCGR1A,FCGR3A/FCGR3B,ITGA2,ITGAM,ITGB3,PRKCB,RHOBTB1
Crosstalk between Dendritic Cells and Natural Killer Cells	3.53	0.0899	2.646	CCR7,CD40,CD86,FSCN1,IL12B,IL4,IL6,LTB
Primary Immunodeficiency Signaling	3.45	0.12	#NUM!	CD19,CD40,CD79A,IGHM,IL7R,TNFRSF13C
Retinoate Biosynthesis I	3.37	0.147	1.342	ALDH1A1,ALDH1A2,DHRS3,DHRS9,RDH12
Noradrenaline and Adrenaline Degradation	3.31	0.143	2.236	ALDH1A1,ALDH1A2,ALDH3A1,DHRS9,IL4I1
Fatty Acid α-oxidation	3.31	0.2	2	ALDH1A1,ALDH1A2,ALDH3A1,PTGS2
Tec Kinase Signaling	3.3	0.0636	2.828	BLK,FCER1A,GNB4,ITGA2,ITGB3,ITK,MAPK12,MS4A2,PRKCB,RHOBTB1,STAT4
Cardiac Hypertrophy Signaling (Enhanced)	3.22	0.0423	3.9	ADCY6,ATP2A3,HDAC7,IGF1R,IL12B,IL18R1,IL18RAP,IL1RL1,IL2RA,IL4,IL6,IL7R,ITGA2,ITGB3,ITPR3,LTB,MAPK12,NPR1,PDE10A,PRKCB,PTGS2
Putrescine Degradation III	3.22	0.19	2	ALDH1A1,ALDH1A2,ALDH3A1,IL4I1
Complement System	3.19	0.135	#NUM!	C1QC,C3AR1,CD55,CR2,ITGAM
Virus Entry via Endocytic Pathways	3.13	0.0784	#NUM!	CAV1,CD55,FLNB,ITGA2,ITGB3,ITGB7,ITGB8,PRKCB
IL-12 Signaling and Production in Macrophages	2.99	0.0677	#NUM!	ALOX15,CD40,CLU,IL12B,IL4,MAPK12,PRKCB,S100A8,STAT4
Paxillin Signaling	2.97	0.0741	#NUM!	ITGA2,ITGA2B,ITGAM,ITGB3,ITGB7,ITGB8,MAPK12,VCL
CREB Signaling in Neurons	2.94	0.0386	3.838	ADCY6,ADGRE5,ADGRG3,ADORA2A,C3AR1,CACNB3,CCR7,F2R,GNB4,GPR132,GPR183,GRM6,HGF,HTR1B,HTR7,IGF1R,IGF2R,ITPR3,P2RY1,P2RY10,P2RY2,PRKCB,S1PR1
Tryptophan Degradation X (Mammalian, via Tryptamine)	2.92	0.16	2	ALDH1A1,ALDH1A2,ALDH3A1,IL4I1
Leukocyte Extravasation Signaling	2.91	0.057	2.828	CLDN3,CLDN4,ITGA2,ITGAM,ITK,MAPK12,MMP25,PECAM1,PRKCB,RAPGEF3,VCL
Serotonin Receptor Signaling	2.89	0.116	#NUM!	ADCY6,HTR1B,HTR7,IL4I1,SLC18A2
PI3K Signaling in B Lymphocytes	2.88	0.0652	2.646	BLK,CD19,CD40,CD79A,CD79B,CR2,IL4,ITPR3,PRKCB
Retinol Biosynthesis	2.84	0.114	0.447	CES1,DHRS3,DHRS9,PNPLA5,RDH12
IL-8 Signaling	2.79	0.055	2.333	BCL2,CR2,GNB4,HBEGF,ITGAM,ITGB3,MAPK12,PLD4,PRKCB,PTGS2,RHOBTB1
Phospholipase C Signaling	2.73	0.0489	2.646	ADCY6,CD79A,CD79B,GNB4,HDAC7,ITGA2,ITGB3,ITK,ITPR3,PLD4,PRKCB,RAPGEF3,RHOBTB1
Arginine Degradation I (Arginase Pathway)	2.68	0.5	#NUM!	ARG1,ARG2
HGF Signaling	2.68	0.0667	2.236	ETS1,HGF,IL6,ITGA2,ITGB3,MAPK12,PRKCB,PTGS2
LXR/RXR Activation	2.65	0.0661	-1.134	ARG2,CLU,IL18RAP,IL1RL1,IL6,PTGS2,S100A8,SCD
Autoimmune Thyroid Disease Signaling	2.63	0.102	#NUM!	CD40,CD86,H2-Eb2,HLA-DOB,IL4
Hematopoiesis from Pluripotent Stem Cells	2.63	0.102	#NUM!	CSF1,IGHM,IL12B,IL4,IL6
Dopamine Degradation	2.62	0.133	2	ALDH1A1,ALDH1A2,ALDH3A1,IL4I1
Ethanol Degradation II	2.52	0.125	2	ALDH1A1,ALDH1A2,ALDH3A1,DHRS9
Hepatic Cholestasis	2.51	0.0538	#NUM!	ADCY6,ESR1,IL12B,IL18RAP,IL1RL1,IL4,IL6,LTB,MAPK12,PRKCB
Hepatic Fibrosis / Hepatic Stellate Cell Activation	2.51	0.0538	#NUM!	BCL2,CCR7,CD40,CSF1,HGF,IGF1R,IL18RAP,IL1RL1,IL4,IL6
B Cell Receptor Signaling	2.51	0.0538	1.89	CD19,CD79A,CD79B,EBF1,ETS1,IGHM,MAPK12,PAX5,POU2F2,PRKCB
Role of Osteoblasts, Osteoclasts and Chondrocytes in Rheumatoid Arthritis	2.5	0.0505	#NUM!	BCL2,BMP1,CSF1,CTSK,IL18R1,IL18RAP,IL1RL1,IL4,IL6,ITGB3,MAPK12
Macropinocytosis Signaling	2.49	0.0789	#NUM!	CSF1,HGF,ITGB3,ITGB7,ITGB8,PRKCB
Protein Citrullination	2.46	0.4	#NUM!	PADI2,PADI4
Glucocorticoid Receptor Signaling	2.46	0.039	#NUM!	ARG2,BCL2,CAV1,ESR1,FCGR1A,HP,IL18R1,IL18RAP,IL1RL1,IL2RA,IL4,IL6,IL7R,KRT18,KRT8,MAPK12,PTGS2,SCGB1A1
ILK Signaling	2.45	0.0526	1.667	FLNB,ITGB3,ITGB7,ITGB8,KRT18,MAPK12,PTGS2,RHOBTB1,TGFB1I1,VCL
Histamine Degradation	2.42	0.176	#NUM!	ALDH1A1,ALDH1A2,ALDH3A1
HER-2 Signaling in Breast Cancer	2.38	0.0515	3.162	BLK,ETS1,FCER1A,HBEGF,ITGB3,ITGB7,ITGB8,MS4A2,PRKCB,PTGS2
Differential Regulation of Cytokine Production in Macrophages and T Helper Cells by IL-17A and IL-17F	2.35	0.167	#NUM!	CCL4,IL12B,IL6
Urea Cycle	2.29	0.333	#NUM!	ARG1,ARG2
Arginine Degradation VI (Arginase 2 Pathway)	2.29	0.333	#NUM!	ARG1,ARG2
Oxidative Ethanol Degradation III	2.28	0.158	#NUM!	ALDH1A1,ALDH1A2,ALDH3A1
Type I Diabetes Mellitus Signaling	2.27	0.0631	#NUM!	BCL2,CD86,H2-Eb2,HLA-DOB,IL12B,MAPK12,SOCS1
iCOS-iCOSL Signaling in T Helper Cells	2.27	0.0631	2.236	CD40,CD86,H2-Eb2,HLA-DOB,IL2RA,ITK,ITPR3
Xenobiotic Metabolism AHR Signaling Pathway	2.25	0.0706	2.449	ABCG2,AHR,ALDH1A1,ALDH1A2,ALDH3A1,IL6
MSP-RON Signaling In Macrophages Pathway	2.23	0.0619	-0.378	ARG1,HLA-DOB,IL12B,ITGAM,NFKBIZ,PTGS2,SOCS1
The Visual Cycle	2.21	0.15	#NUM!	DHRS3,DHRS9,RDH12
Integrin Signaling	2.1	0.0469	2.828	CAV1,ITGA2,ITGA2B,ITGAM,ITGB3,ITGB7,ITGB8,RHOBTB1,TSPAN1,VCL
CD40 Signaling	2.1	0.0769	1	CD40,MAPK12,PTGS2,TNFAIP3,TRAF1
Calcium-induced T Lymphocyte Apoptosis	2.08	0.0758	2.236	ATP2A3,H2-Eb2,HLA-DOB,ITPR3,PRKCB
CD28 Signaling in T Helper Cells	2.07	0.0579	1.342	CARD11,CD86,H2-Eb2,HLA-DOB,ITK,ITPR3,MAPK12
PI3K/AKT Signaling	2.05	0.0489	#NUM!	BCL2,IL18R1,IL18RAP,IL1RL1,IL2RA,IL7R,ITGA2,ITGB3,PTGS2
Serotonin Degradation	2.05	0.0746	2.236	ALDH1A1,ALDH1A2,ALDH3A1,DHRS9,IL4I1
Ethanol Degradation IV	2.04	0.13	#NUM!	ALDH1A1,ALDH1A2,ALDH3A1
Xenobiotic Metabolism Signaling	2.03	0.0418	#NUM!	AHR,ALDH1A1,ALDH1A2,ALDH3A1,CES1,CHST11,CHST13,HS3ST1,IL4I1,IL6,MAPK12,PRKCB
Role of Pattern Recognition Receptors in Recognition of Bacteria and Viruses	2.03	0.0519	2	C1QC,C3AR1,IL12B,IL4,IL6,LTB,MAPK12,PRKCB
Gustation Pathway	2.01	0.0516	#NUM!	ADCY6,CACNB3,ITPR3,P2RX1,P2RY1,P2RY10,P2RY2,PDE10A
IL-17 Signaling	2.01	0.0481	3	CCL17,CCL22,IL12B,IL4,IL6,LTB,MAPK12,MUC5B,PTGS2
Osteoarthritis Pathway	2.01	0.0455	2.121	ANKH,DDIT4,IL18RAP,IL1RL1,ITGA2,ITGB3,PTGS2,S100A8,SDC4,SPHK1
GP6 Signaling Pathway	2	0.056	2.236	FYB1,ITGA2B,ITGB3,ITK,LAMA5,PRKCB,RASGRP2
Gαi Signaling	2	0.056	0.447	ADCY6,CAV1,GNB4,GRM6,HTR1B,RGS12,S1PR1
IL-10 Signaling	1.97	0.0714	#NUM!	ARG2,IL18RAP,IL1RL1,IL6,MAPK12
P2Y Purigenic Receptor Signaling Pathway	1.96	0.0551	1	ADCY6,GNB4,ITGA2B,ITGB3,P2RY1,P2RY2,PRKCB
LPS/IL-1 Mediated Inhibition of RXR Function	1.95	0.0444	#NUM!	ALDH1A1,ALDH1A2,ALDH3A1,CHST11,CHST13,HS3ST1,IL18RAP,IL1RL1,IL4I1,SLC27A3
Role of JAK family kinases in IL-6-type Cytokine Signaling	1.94	0.12	#NUM!	IL6,MAPK12,SOCS1
Xenobiotic Metabolism PXR Signaling Pathway	1.94	0.0469	2.333	ALDH1A1,ALDH1A2,ALDH3A1,CES1,CHST11,CHST13,HS3ST1,IL4I1,PRKCB
Citrulline Biosynthesis	1.92	0.222	#NUM!	ARG1,ARG2
cAMP-mediated signaling	1.9	0.0437	1.897	ADCY6,ADORA2A,GRM6,HTR1B,HTR7,PDE10A,RAPGEF3,RGS12,RGS18,S1PR1
Graft-versus-Host Disease Signaling	1.89	0.0833	#NUM!	CD86,H2-Eb2,HLA-DOB,IL6
Neuroinflammation Signaling Pathway	1.89	0.04	2.111	BCL2,CD40,CD86,GABRP,H2-Eb2,HLA-DOB,IL12B,IL4,IL6,MAPK12,MFGE8,PTGS2
Chondroitin Sulfate Biosynthesis (Late Stages)	1.89	0.0833	2	CHST11,CHST13,CHSY3,HS3ST1
TREM1 Signaling	1.85	0.0667	2.236	CD40,CD86,IL1RL1,IL6,LAT2
Prostanoid Biosynthesis	1.83	0.2	#NUM!	CYP2S1,PTGS2
Toll-like Receptor Signaling	1.83	0.0658	#NUM!	IL12B,IL1RL1,MAPK12,TNFAIP3,TRAF1
NF-κB Activation by Viruses	1.83	0.0658	2.236	CR2,CXCR5,ITGA2,ITGB3,PRKCB
G-Protein Coupled Receptor Signaling	1.79	0.0401	#NUM!	ADCY6,ADORA2A,GRM6,HTR1B,HTR7,PDE10A,PRKCB,RAPGEF3,RGS12,RGS18,S1PR1
Role of Macrophages, Fibroblasts and Endothelial Cells in Rheumatoid Arthritis	1.75	0.0382	#NUM!	CEBPE,CSF1,FCGR1A,FCGR3A/FCGR3B,IL18R1,IL18RAP,IL1RL1,IL6,LTB,PRKCB,SOCS1,TRAF1
Breast Cancer Regulation by Stathmin1	1.73	0.0322	3.3	ADGRE5,ADGRG3,ADORA2A,C3AR1,CCR7,F2R,GNB4,GPR132,GPR183,GRM6,HGF,HTR1B,HTR7,P2RY1,P2RY10,P2RY2,PRKCB,S1PR1,TUBB2B
Histamine Biosynthesis	1.72	1	#NUM!	HDC
T Cell Exhaustion Signaling Pathway	1.72	0.0457	1.633	BTLA,CD86,HLA-DOB,IL12B,IL6,IRF4,MAPK12,STAT4
Opioid Signaling Pathway	1.69	0.0405	0	ADCY6,BLK,CACNB3,ITPR3,MAPK12,PENK,PRKCB,RGS1,RGS12,RGS18
Hematopoiesis from Multipotent Stem Cells	1.68	0.167	#NUM!	CSF1,IL4
Corticotropin Releasing Hormone Signaling	1.67	0.0483	1.342	ADCY6,CACNB3,ITPR3,MAPK12,NPR1,PRKCB,PTGS2
Role of NFAT in Cardiac Hypertrophy	1.66	0.0421	2.646	ADCY6,CACNB3,GNB4,HDAC7,IGF1R,IL6,ITPR3,MAPK12,PRKCB
Chondroitin Sulfate Biosynthesis	1.66	0.0714	2	CHST11,CHST13,CHSY3,HS3ST1
4-1BB Signaling in T Lymphocytes	1.65	0.0938	#NUM!	MAPK12,TNFRSF9,TRAF1
IL-4 Signaling	1.64	0.0588	#NUM!	H2-Eb2,HLA-DOB,IL4,IRF4,SOCS1
Allograft Rejection Signaling	1.62	0.0581	#NUM!	CD40,CD86,H2-Eb2,HLA-DOB,IL4
Dermatan Sulfate Biosynthesis	1.59	0.0678	2	CHST11,CHST13,CHSY3,HS3ST1
Role of IL-17A in Psoriasis	1.55	0.143	#NUM!	CXCL6,S100A8
Phenylalanine Degradation IV (Mammalian, via Side Chain)	1.55	0.143	#NUM!	IL4I1,SLC27A3
Th17 Activation Pathway	1.52	0.0549	2.236	AHR,IL12B,IL6,IRF4,STAT4
RhoA Signaling	1.52	0.0488	2	ANLN,BAIAP2,IGF1R,PLEKHG5,SEMA3F,SEPTIN1
IL-17A Signaling in Fibroblasts	1.51	0.0833	#NUM!	IL6,MAPK12,NFKBIZ
Interferon Signaling	1.51	0.0833	#NUM!	BCL2,IFITM3,SOCS1
Systemic Lupus Erythematosus Signaling	1.5	0.0393	#NUM!	CD40,CD79A,CD79B,CD86,FCGR1A,FCGR3A/FCGR3B,IGHM,IL6,TNFRSF13C
Superpathway of Citrulline Metabolism	1.49	0.133	#NUM!	ARG1,ARG2
RAR Activation	1.49	0.0412	#NUM!	ADCY6,ALDH1A1,ALDH1A2,DHRS3,DHRS9,MAPK12,PRKCB,RDH12
CCR5 Signaling in Macrophages	1.47	0.0532	#NUM!	CACNB3,CCL4,GNB4,MAPK12,PRKCB
Fcγ Receptor-mediated Phagocytosis in Macrophages and Monocytes	1.47	0.0532	-0.447	FCGR1A,FCGR3A/FCGR3B,FYB1,PLD4,PRKCB
Atherosclerosis Signaling	1.46	0.0472	#NUM!	ALOX15,CD40,CLU,CSF1,IL6,S100A8
PXR/RXR Activation	1.45	0.0615	#NUM!	ALDH1A1,Aldh1a7,IL6,SCD
IL-17A Signaling in Airway Cells	1.45	0.0615	#NUM!	CXCL6,IL6,MAPK12,MUC5B
Adrenomedullin signaling pathway	1.45	0.0406	2.121	ADCY6,BCL2,ITPR3,KCNN4,MAPK12,MATK,NPR1,RAMP3
Parkinson's Signaling	1.44	0.125	#NUM!	MAPK12,SNCAIP
p70S6K Signaling	1.43	0.0465	2.449	CD19,CD79A,CD79B,F2R,IL4,PRKCB
White Adipose Tissue Browning Pathway	1.43	0.0465	2.449	ADCY6,CACNB3,FCER1A,MAPK12,MS4A2,NPR1
Nur77 Signaling in T Lymphocytes	1.39	0.0588	0	BCL2,CD86,HDAC7,PRKCB
Nitric Oxide Signaling in the Cardiovascular System	1.39	0.0505	0	ARG2,ATP2A3,CAV1,ITPR3,PRKCB
Role of JAK1 and JAK3 in γc Cytokine Signaling	1.37	0.058	#NUM!	IL2RA,IL4,IL7R,SOCS1
B Cell Activating Factor Signaling	1.37	0.0732	#NUM!	MAPK12,TNFRSF13C,TRAF1
Thrombin Signaling	1.34	0.0385	1.633	ADCY6,F2R,GATA2,GNB4,ITPR3,MAPK12,PRKCB,RHOBTB1
Role of IL-17F in Allergic Inflammatory Airway Diseases	1.32	0.0698	#NUM!	CCL4,CXCL6,IL6
Neuregulin Signaling	1.3	0.0476	#NUM!	HBEGF,ITGA2,ITGB3,MATK,PRKCB
Estrogen Receptor Signaling	1.3	0.0335	3.162	ADCY6,ARG2,BCL2,CAV1,ESR1,FOXA1,IGF1R,IGF2R,MCU,MMP25,PRKCB
Cdc42 Signaling	1.29	0.0398	2	BAIAP2,H2-Eb2,HLA-DOB,ITGA2,ITGB3,ITK,MAPK12
PD-1, PD-L1 cancer immunotherapy pathway	1.28	0.0472	#NUM!	H2-Eb2,HLA-DOB,IL12B,IL2RA,IL4
Coronavirus Replication Pathway	1.27	0.0667	#NUM!	Ifitm1,IFITM3,TUBB2B
Gαs Signaling	1.27	0.0467	2	ADCY6,ADORA2A,GNB4,HTR7,RAPGEF3
FcγRIIB Signaling in B Lymphocytes	1.26	0.0533	#NUM!	CACNB3,CD79A,CD79B,MAPK12
Aryl Hydrocarbon Receptor Signaling	1.25	0.042	#NUM!	AHR,ALDH1A1,ALDH1A2,ALDH3A1,ESR1,IL6
Anandamide Degradation	1.25	0.333	#NUM!	FAAH
Dermatan Sulfate Biosynthesis (Late Stages)	1.24	0.0652	#NUM!	CHST11,CHST13,HS3ST1
Pancreatic Adenocarcinoma Signaling	1.24	0.0459	1.342	BCL2,HBEGF,MAPK12,PLD4,PTGS2
Sperm Motility	1.19	0.0359	#NUM!	BLK,IGF1R,ITK,ITPR3,MATK,NPR1,PRKCB,SLC12A2
JAK/Stat Signaling	1.18	0.05	0	CISH,IL6,SOCS1,STAT4
Actin Nucleation by ARP-WASP Complex	1.16	0.0494	#NUM!	BAIAP2,ITGA2,ITGB3,RHOBTB1
Triacylglycerol Degradation	1.16	0.06	#NUM!	CES1,FAAH,PNPLA5
Actin Cytoskeleton Signaling	1.16	0.0352	2.449	BAIAP2,CYFIP2,F2R,ITGA2,ITGB3,MATK,TIAM1,VCL
Differential Regulation of Cytokine Production in Intestinal Epithelial Cells by IL-17A and IL-17F	1.15	0.087	#NUM!	CCL4,IL12B
Tryptophan Degradation III (Eukaryotic)	1.15	0.087	#NUM!	CYP2S1,KMO
Apelin Cardiac Fibroblast Signaling Pathway	1.15	0.087	#NUM!	IL6,SPHK1
Role of Tissue Factor in Cancer	1.15	0.0431	#NUM!	BLK,CSF1,HBEGF,ITGB3,MAPK12
Xenobiotic Metabolism CAR Signaling Pathway	1.15	0.037	1.89	ALDH1A1,ALDH1A2,ALDH3A1,CHST11,CHST13,HS3ST1,PRKCB
Production of Nitric Oxide and Reactive Oxygen Species in Macrophages	1.15	0.037	1.342	ARG2,CLU,IL4,MAPK12,PRKCB,RHOBTB1,S100A8
Fc Epsilon RI Signaling	1.14	0.0427	2	FCER1A,IL4,MAPK12,MS4A2,PRKCB
Melatonin Degradation II	1.13	0.25	#NUM!	IL4I1
Vitamin-C Transport	1.12	0.0833	#NUM!	SLC2A1,SLC2A3
Clathrin-mediated Endocytosis Signaling	1.12	0.0363	#NUM!	CLU,F2R,ITGB3,ITGB7,ITGB8,S100A8,SH3BP4
Sertoli Cell-Sertoli Cell Junction Signaling	1.11	0.0361	#NUM!	CLDN3,CLDN4,ITGA2,ITGB3,MAPK12,TUBB2B,VCL
Cholecystokinin/Gastrin-mediated Signaling	1.11	0.042	2	ITPR3,MAPK12,PRKCB,PTGS2,RHOBTB1
Gαq Signaling	1.1	0.0382	0	GNB4,ITPR3,PLD4,PRKCB,RGS18,RHOBTB1
Bupropion Degradation	1.09	0.08	#NUM!	CYP2F1,CYP2S1
IL-15 Production	1.09	0.0413	2.236	BLK,IGF1R,IL6,ITK,MATK
Rac Signaling	1.09	0.0413	2	BAIAP2,CYFIP2,ITGA2,ITGB3,TIAM1
Role of Hypercytokinemia/hyperchemokinemia in the Pathogenesis of Influenza	1.09	0.0465	1	CCL4,IL12B,IL6,S1PR1
Role of Cytokines in Mediating Communication between Immune Cells	1.08	0.0556	#NUM!	IL12B,IL4,IL6
G Beta Gamma Signaling	1.08	0.041	2	CACNB3,CAV1,GNB4,HBEGF,PRKCB
eNOS Signaling	1.08	0.0377	1	ADCY6,AQP9,CAV1,ESR1,ITPR3,PRKCB
Role of IL-17A in Arthritis	1.06	0.0545	#NUM!	CXCL6,MAPK12,PTGS2
Axonal Guidance Signaling	1.04	0.0283	#NUM!	ADAM19,ADAM23,ADAM8,BAIAP2,BMP1,GNB4,ITGA2,ITGB3,MMP25,NTNG2,PRKCB,SEMA3F,SEMA7A,TUBB2B
OX40 Signaling Pathway	1.03	0.0444	#NUM!	BCL2,H2-Eb2,HLA-DOB,MAPK12
IL-6 Signaling	1.03	0.0397	1.342	IL18RAP,IL1RL1,IL6,MAPK12,SOCS1
HMGB1 Signaling	1.02	0.0364	2	IL12B,IL4,IL6,LTB,MAPK12,RHOBTB1
MSP-RON Signaling Pathway	1.01	0.0517	#NUM!	CSF1,IL12B,ITGAM
Endocannabinoid Neuronal Synapse Pathway	1.01	0.0391	1	ADCY6,CACNB3,FAAH,MAPK12,PTGS2
CXCR4 Signaling	1	0.0359	1	ADCY6,GNB4,ITPR3,MAPK12,PRKCB,RHOBTB1
α-Adrenergic Signaling	0.967	0.0421	#NUM!	ADCY6,GNB4,ITPR3,PRKCB
GABA Receptor Signaling	0.967	0.0421	#NUM!	ADCY6,CACNB3,GABRP,KCNN4
Chondroitin and Dermatan Biosynthesis	0.963	0.167	#NUM!	CHSY3
Tryptophan Degradation to 2-amino-3-carboxymuconate Semialdehyde	0.963	0.167	#NUM!	KMO
Induction of Apoptosis by HIV1	0.959	0.0492	#NUM!	BCL2,MAPK12,TRAF1
Autophagy	0.959	0.0492	#NUM!	BCL2,CTSE,CTSK
TNFR2 Signaling	0.955	0.0667	#NUM!	TNFAIP3,TRAF1
TGF-β Signaling	0.955	0.0417	#NUM!	BCL2,MAPK12,RUNX3,ZNF423
Signaling by Rho Family GTPases	0.955	0.0316	2.236	BAIAP2,CDH17,GNB4,ITGA2,ITGB3,MAPK12,RHOBTB1,SEPTIN1
GNRH Signaling	0.947	0.0347	2.236	ADCY6,CACNB3,HBEGF,ITPR3,MAPK12,PRKCB
Erythropoietin Signaling Pathway	0.947	0.0347	-0.816	IL12B,IL4,IL6,ITPR3,LTB,PRKCB
Acetone Degradation I (to Methylglyoxal)	0.932	0.0645	#NUM!	CYP2F1,CYP2S1
Activation of IRF by Cytosolic Pattern Recognition Receptors	0.928	0.0476	#NUM!	CD40,IL6,MAPK12
PTEN Signaling	0.928	0.0368	-2	BCL2,IGF1R,IGF2R,ITGA2,ITGB3
Airway Inflammation in Asthma	0.91	0.0625	#NUM!	IL12B,IL4
Superpathway of Melatonin Degradation	0.896	0.0462	#NUM!	CYP2F1,CYP2S1,IL4I1
Neuropathic Pain Signaling In Dorsal Horn Neurons	0.896	0.0396	2	GRM6,ITPR3,KCNN4,PRKCB
NF-κB Signaling	0.896	0.0335	0.816	CARD11,CD40,IGF1R,IGF2R,PRKCB,TNFAIP3
Fatty Acid β-oxidation I	0.886	0.0606	#NUM!	Acaa1b,SLC27A3
Acute Phase Response Signaling	0.886	0.0333	1.342	CP,HP,IL6,MAPK12,Saa3,SOCS1
Regulation of Actin-based Motility by Rho	0.876	0.0388	#NUM!	BAIAP2,ITGA2,ITGB3,RHOBTB1
Sumoylation Pathway	0.876	0.0388	#NUM!	ETS1,MAPK12,MYB,RHOBTB1
Type II Diabetes Mellitus Signaling	0.87	0.0352	#NUM!	CACNB3,MAPK12,PRKCB,SLC27A3,SOCS1
Remodeling of Epithelial Adherens Junctions	0.854	0.0441	#NUM!	HGF,TUBB2B,VCL
Coagulation System	0.845	0.0571	#NUM!	F13A1,F2R
GM-CSF Signaling	0.83	0.0429	#NUM!	CISH,ETS1,PRKCB
Regulation Of The Epithelial Mesenchymal Transition By Growth Factors Pathway	0.824	0.0319	1.633	CLDN3,ETS1,HGF,IL6,LTB,MAPK12
Endothelin-1 Signaling	0.824	0.0319	0.816	ADCY6,ITPR3,MAPK12,PLD4,PRKCB,PTGS2
CDK5 Signaling	0.821	0.037	#NUM!	ADCY6,ITGA2,LAMA5,MAPK12
Growth Hormone Signaling	0.815	0.0423	#NUM!	IGF1R,PRKCB,SOCS1
Small Cell Lung Cancer Signaling	0.815	0.0423	#NUM!	BCL2,PTGS2,TRAF1
RhoGDI Signaling	0.815	0.0317	#NUM!	CDH17,ESR1,GNB4,ITGA2,ITGB3,RHOBTB1
Synaptic Long Term Depression	0.815	0.0317	2.449	CACNB3,GRM6,IGF1R,ITPR3,NPR1,PRKCB
Antioxidant Action of Vitamin C	0.812	0.0367	#NUM!	MAPK12,PLD4,SLC2A1,SLC2A3
Notch Signaling	0.807	0.0541	#NUM!	DTX1,HES7
Heparan Sulfate Biosynthesis (Late Stages)	0.804	0.0417	#NUM!	CHST11,CHST13,HS3ST1
Pathogenesis of Multiple Sclerosis	0.799	0.111	#NUM!	CCL4
Leucine Degradation I	0.799	0.111	#NUM!	MCCC2
Glioma Invasiveness Signaling	0.79	0.0411	#NUM!	F2R,ITGB3,RHOBTB1
Docosahexaenoic Acid (DHA) Signaling	0.788	0.0526	#NUM!	ALOX15,BCL2
Epithelial Adherens Junction Signaling	0.785	0.0329	#NUM!	BAIAP2,HGF,LMO7,TUBB2B,VCL
GPCR-Mediated Nutrient Sensing in Enteroendocrine Cells	0.783	0.0357	2	ADCY6,CACNB3,ITPR3,PRKCB
Regulation of Cellular Mechanics by Calpain Protease	0.777	0.0405	#NUM!	ITGA2,ITGB3,VCL
Role of MAPK Signaling in Inhibiting the Pathogenesis of Influenza	0.767	0.04	#NUM!	IL6,MAPK12,PTGS2
Natural Killer Cell Signaling	0.759	0.0305	1.633	FCGR3A/FCGR3B,IL12B,IL18R1,IL18RAP,MAPK12,STAT4
PKCθ Signaling in T Lymphocytes	0.759	0.0323	1	CACNB3,CARD11,CD86,H2-Eb2,HLA-DOB
Calcium Transport I	0.757	0.1	#NUM!	ATP2A3
Glycine Betaine Degradation	0.757	0.1	#NUM!	SARDH
April Mediated Signaling	0.754	0.05	#NUM!	MAPK12,TRAF1
Gap Junction Signaling	0.752	0.0303	#NUM!	ADCY6,CAV1,ITPR3,NPR1,PRKCB,TUBB2B
Dopamine Receptor Signaling	0.742	0.039	#NUM!	ADCY6,IL4I1,SLC18A2
Sphingosine-1-phosphate Signaling	0.735	0.0342	#NUM!	ADCY6,RHOBTB1,S1PR1,SPHK1
Insulin Secretion Signaling Pathway	0.733	0.0287	2.646	ADCY6,ITPR3,MAPK12,PRKCB,SLC2A1,SLC2A3,STAT4
Airway Pathology in Chronic Obstructive Pulmonary Disease	0.726	0.0339	#NUM!	IL12B,IL4,IL6,LTB
Renin-Angiotensin Signaling	0.726	0.0339	#NUM!	ADCY6,ITPR3,MAPK12,PRKCB
ERK/MAPK Signaling	0.726	0.0297	2.236	ESR1,ETS1,ITGA2,ITGB3,PRKCB,RAPGEF3
MIF Regulation of Innate Immunity	0.721	0.0476	#NUM!	MAPK12,PTGS2
Heparan Sulfate Biosynthesis	0.721	0.038	#NUM!	CHST11,CHST13,HS3ST1
Estrogen Biosynthesis	0.721	0.0476	#NUM!	CYP2F1,CYP2S1
γ-glutamyl Cycle	0.721	0.0909	#NUM!	GGT5
FLT3 Signaling in Hematopoietic Progenitor Cells	0.71	0.0375	#NUM!	FLT3,MAPK12,STAT4
Renal Cell Carcinoma Signaling	0.71	0.0375	#NUM!	ETS1,HGF,SLC2A1
Role of MAPK Signaling in the Pathogenesis of Influenza	0.71	0.0375	#NUM!	BCL2,MAPK12,PTGS2
Chemokine Signaling	0.71	0.0375	#NUM!	CCL4,MAPK12,PRKCB
HIF1α Signaling	0.706	0.0293	2.449	HGF,IL6,MMP25,PRKCB,SLC2A1,SLC2A3
IL-23 Signaling Pathway	0.69	0.0455	#NUM!	IL12B,STAT4
NAD biosynthesis II (from tryptophan)	0.686	0.0833	#NUM!	KMO
Colorectal Cancer Metastasis Signaling	0.682	0.0277	2.236	ADCY6,GNB4,IL6,MAPK12,MMP25,PTGS2,RHOBTB1
CCR3 Signaling in Eosinophils	0.676	0.0323	#NUM!	GNB4,ITPR3,MAPK12,PRKCB
Tight Junction Signaling	0.664	0.0298	#NUM!	CLDN3,CLDN4,PATJ,TIAM1,VCL
BMP signaling pathway	0.658	0.0353	#NUM!	BMP1,MAPK12,ZNF423
Fatty Acid Activation	0.656	0.0769	#NUM!	SLC27A3
Oleate Biosynthesis II (Animals)	0.656	0.0769	#NUM!	SCD
Pregnenolone Biosynthesis	0.656	0.0769	#NUM!	CYP11A1
PDGF Signaling	0.648	0.0349	#NUM!	CAV1,PRKCB,SPHK1
Germ Cell-Sertoli Cell Junction Signaling	0.644	0.0292	#NUM!	ITGA2,MAPK12,RHOBTB1,TUBB2B,VCL
Synaptic Long Term Potentiation	0.636	0.031	2	GRM6,ITPR3,PRKCB,RAPGEF3
Ceramide Signaling	0.629	0.0341	#NUM!	BCL2,S1PR1,SPHK1
Acyl-CoA Hydrolysis	0.627	0.0714	#NUM!	ACOT7
Leukotriene Biosynthesis	0.627	0.0714	#NUM!	GGT5
Stearate Biosynthesis I (Animals)	0.622	0.0408	#NUM!	ACOT7,SLC27A3
Choline Biosynthesis III	0.602	0.0667	#NUM!	PLD4
Histidine Degradation VI	0.602	0.0667	#NUM!	CYP11A1
Adipogenesis pathway	0.599	0.0299	#NUM!	DLK1,EBF1,HDAC7,ZNF423
UVC-Induced MAPK Signaling	0.597	0.0392	#NUM!	MAPK12,PRKCB
IL-1 Signaling	0.593	0.0326	#NUM!	ADCY6,GNB4,MAPK12
Androgen Signaling	0.585	0.0294	#NUM!	CACNB3,GNB4,PRKCB,TGFB1I1
UVB-Induced MAPK Signaling	0.585	0.0385	#NUM!	MAPK12,PRKCB
Iron homeostasis signaling pathway	0.578	0.0292	#NUM!	BMP1,CP,HP,IL6
Extrinsic Prothrombin Activation Pathway	0.577	0.0625	#NUM!	F13A1
ErbB Signaling	0.577	0.0319	#NUM!	HBEGF,MAPK12,PRKCB
Glutaryl-CoA Degradation	0.577	0.0625	#NUM!	CYP2S1
Lymphotoxin β Receptor Signaling	0.573	0.0377	#NUM!	LTB,TRAF1
Ubiquinol-10 Biosynthesis (Eukaryotic)	0.554	0.0588	#NUM!	CYP11A1
γ-linolenate Biosynthesis II (Animals)	0.554	0.0588	#NUM!	SLC27A3
Mitochondrial L-carnitine Shuttle Pathway	0.554	0.0588	#NUM!	SLC27A3
EGF Signaling	0.551	0.0364	#NUM!	ITPR3,MAPK12
Cardiac β-adrenergic Signaling	0.545	0.0282	#NUM!	ADCY6,ATP2A3,GNB4,PDE10A
Unfolded protein response	0.541	0.0357	#NUM!	BCL2,CEBPE
VEGF Signaling	0.536	0.0303	#NUM!	BCL2,PRKCB,VCL
Apelin Cardiomyocyte Signaling Pathway	0.536	0.0303	#NUM!	ATP2A3,MAPK12,PRKCB
Hepatic Fibrosis Signaling Pathway	0.532	0.0238	3	BCL2,CD40,IL18RAP,IL1RL1,ITGA2,ITGB3,MAPK12,PRKCB,RHOBTB1
Nicotine Degradation III	0.53	0.0351	#NUM!	CYP2F1,CYP2S1
PPARα/RXRα Activation	0.524	0.0262	-0.447	ADCY6,IL18RAP,IL1RL1,IL6,PRKCB
Cancer Drug Resistance By Drug Efflux	0.519	0.0345	#NUM!	ABCG2,PTGS2
Systemic Lupus Erythematosus In T Cell Signaling Pathway	0.517	0.024	2.828	CD86,ESR1,H2-Eb2,HLA-DOB,IL12B,IL6,IRF4,RHOBTB1
Cardiac Hypertrophy Signaling	0.513	0.025	2	ADCY6,GNB4,IGF1R,IL6,MAPK12,RHOBTB1
Semaphorin Signaling in Neurons	0.499	0.0333	#NUM!	RHOBTB1,SEMA7A
FAK Signaling	0.499	0.0288	#NUM!	ITGA2,ITGB3,VCL
Melatonin Degradation I	0.499	0.0333	#NUM!	CYP2F1,CYP2S1
Coronavirus Pathogenesis Pathway	0.496	0.0267	1	BCL2,IL6,MAPK12,PTGS2
PPAR Signaling	0.491	0.0286	#NUM!	IL18RAP,IL1RL1,PTGS2
Relaxin Signaling	0.489	0.0265	#NUM!	ADCY6,GNB4,NPR1,PDE10A
IL-2 Signaling	0.489	0.0328	#NUM!	IL2RA,SOCS1
Phagosome Maturation	0.489	0.0265	#NUM!	CTSE,CTSK,TUBB2B,VPS37B
PAK Signaling	0.484	0.0283	#NUM!	ITGA2,ITGB3,MAPK12
Telomerase Signaling	0.478	0.028	#NUM!	ETS1,HDAC7,IL2RA
Glioma Signaling	0.457	0.0273	#NUM!	IGF1R,IGF2R,PRKCB
Role of MAPK Signaling in Promoting the Pathogenesis of Influenza	0.457	0.0273	#NUM!	BCL2,MAPK12,PTGS2
Nicotine Degradation II	0.455	0.0308	#NUM!	CYP2F1,CYP2S1
Molecular Mechanisms of Cancer	0.453	0.0225	#NUM!	ADCY6,BCL2,BMP1,ITGA2,ITGB3,MAPK12,PRKCB,RAPGEF3,RHOBTB1
Calcium Signaling	0.45	0.0243	#NUM!	ATP2A3,CACNB3,HDAC7,ITPR3,MCU
Eicosanoid Signaling	0.446	0.0303	#NUM!	ALOX15,PTGS2
HOTAIR Regulatory Pathway	0.44	0.025	1	ESR1,FOXA1,MMP25,RBM38
IL-22 Signaling	0.433	0.0417	#NUM!	MAPK12
Tumoricidal Function of Hepatic Natural Killer Cells	0.433	0.0417	#NUM!	SERPINB9
Role of JAK1, JAK2 and TYK2 in Interferon Signaling	0.433	0.0417	#NUM!	SOCS1
mTOR Signaling	0.432	0.0238	#NUM!	DDIT4,PLD4,PRKCB,PRR5,RHOBTB1
Apelin Endothelial Signaling Pathway	0.427	0.0261	#NUM!	ADCY6,MAPK12,PRKCB
Dopamine-DARPP32 Feedback in cAMP Signaling	0.425	0.0245	#NUM!	ADCY6,ATP2A3,ITPR3,PRKCB
SPINK1 General Cancer Pathway	0.421	0.029	#NUM!	IL6,Mt2
fMLP Signaling in Neutrophils	0.42	0.0259	#NUM!	GNB4,ITPR3,PRKCB
p38 MAPK Signaling	0.409	0.0254	#NUM!	IL18RAP,IL1RL1,MAPK12
IL-17A Signaling in Gastric Cells	0.406	0.0385	#NUM!	MAPK12
Estrogen-mediated S-phase Entry	0.406	0.0385	#NUM!	ESR1
Apelin Liver Signaling Pathway	0.406	0.0385	#NUM!	MAPK12
GPCR-Mediated Integration of Enteroendocrine Signaling Exemplified by an L Cell	0.391	0.0274	#NUM!	ADCY6,ITPR3
IL-15 Signaling	0.378	0.0267	#NUM!	IL4,MAPK12
Estrogen-Dependent Breast Cancer Signaling	0.378	0.0267	#NUM!	ESR1,IGF1R
Senescence Pathway	0.372	0.0218	2.449	ETS1,IL6,ITPR3,MAPK12,MCU,Saa3
GDNF Family Ligand-Receptor Interactions	0.371	0.0263	#NUM!	ITPR3,MAPK12
FXR/RXR Activation	0.366	0.0238	#NUM!	CLU,FOXA1,MAPK12
Ferroptosis Signaling Pathway	0.366	0.0238	#NUM!	ALOX15,DPP4,EMP1
Antiproliferative Role of Somatostatin Receptor 2	0.365	0.026	#NUM!	GNB4,NPR1
14-3-3-mediated Signaling	0.361	0.0236	#NUM!	MAPK12,PRKCB,TUBB2B
VDR/RXR Activation	0.358	0.0256	#NUM!	IL1RL1,PRKCB
BEX2 Signaling Pathway	0.352	0.0253	#NUM!	BCL2,MAPK12
G Protein Signaling Mediated by Tubby	0.348	0.0323	#NUM!	GNB4
Cellular Effects of Sildenafil (Viagra)	0.341	0.0229	#NUM!	ADCY6,ITPR3,KCNN4
Gα12/13 Signaling	0.341	0.0229	#NUM!	CDH17,F2R,MAPK12
Prolactin Signaling	0.339	0.0247	#NUM!	PRKCB,SOCS1
PEDF Signaling	0.333	0.0244	#NUM!	BCL2,MAPK12
Apelin Adipocyte Signaling Pathway	0.333	0.0244	#NUM!	ADCY6,MAPK12
LPS-stimulated MAPK Signaling	0.328	0.0241	#NUM!	MAPK12,PRKCB
IL-9 Signaling	0.328	0.0303	#NUM!	CISH
Human Embryonic Stem Cell Pluripotency	0.323	0.0222	#NUM!	BMP1,S1PR1,SPHK1
TR/RXR Activation	0.321	0.0238	#NUM!	HP,SLC2A1
FGF Signaling	0.321	0.0238	#NUM!	HGF,MAPK12
Regulation Of The Epithelial Mesenchymal Transition In Development Pathway	0.321	0.0238	#NUM!	AXIN2,S100A4
Huntington's Disease Signaling	0.321	0.0209	#NUM!	GNB4,HDAC7,IGF1R,PENK,PRKCB
Cytotoxic T Lymphocyte-mediated Apoptosis of Target Cells	0.319	0.0294	#NUM!	BCL2
Inhibition of Angiogenesis by TSP1	0.319	0.0294	#NUM!	MAPK12
MIF-mediated Glucocorticoid Regulation	0.319	0.0294	#NUM!	PTGS2
Role of JAK2 in Hormone-like Cytokine Signaling	0.319	0.0294	#NUM!	SOCS1
HIPPO signaling	0.316	0.0235	#NUM!	PATJ,WWC1
TWEAK Signaling	0.31	0.0286	#NUM!	TRAF1
Protein Kinase A Signaling	0.307	0.02	0.816	ADCY6,EYA2,FLNB,GNB4,ITPR3,PDE10A,PRKCB,PTGS2
Semaphorin Neuronal Repulsive Signaling Pathway	0.305	0.0216	#NUM!	ITGA2,ITGB3,SEMA3F
Regulation of IL-2 Expression in Activated and Anergic T Lymphocytes	0.29	0.0222	#NUM!	CARD11,MAPK12
Xenobiotic Metabolism General Signaling Pathway	0.29	0.021	#NUM!	AHR,MAPK12,PRKCB
Inhibition of Matrix Metalloproteases	0.278	0.0256	#NUM!	MMP25
Antigen Presentation Pathway	0.278	0.0256	#NUM!	HLA-DOB
Melanocyte Development and Pigmentation Signaling	0.271	0.0213	#NUM!	ADCY6,BCL2
Mechanisms of Viral Exit from Host Cells	0.264	0.0244	#NUM!	PRKCB
nNOS Signaling in Skeletal Muscle Cells	0.264	0.0244	#NUM!	CACNB3
Factors Promoting Cardiogenesis in Vertebrates	0.263	0.02	#NUM!	BMP1,MAPK12,PRKCB
Synaptogenesis Signaling Pathway	0.263	0.0192	2.236	ADCY6,CACNB3,CDH17,GRM6,RASGRP2,TIAM1
Intrinsic Prothrombin Activation Pathway	0.256	0.0238	#NUM!	F13A1
Oncostatin M Signaling	0.25	0.0233	#NUM!	CHI3L1
tRNA Splicing	0.243	0.0227	#NUM!	PDE10A
Apelin Pancreas Signaling Pathway	0.243	0.0227	#NUM!	MAPK12
iNOS Signaling	0.237	0.0222	#NUM!	MAPK12
Role of Oct4 in Mammalian Embryonic Stem Cell Pluripotency	0.231	0.0217	#NUM!	FOXA1
FAT10 Cancer Signaling Pathway	0.231	0.0217	#NUM!	IL6
IGF-1 Signaling	0.228	0.0192	#NUM!	IGF1R,SOCS1
nNOS Signaling in Neurons	0.225	0.0213	#NUM!	PRKCB
Myc Mediated Apoptosis Signaling	0.209	0.02	#NUM!	BCL2
TNFR1 Signaling	0.209	0.02	#NUM!	TNFAIP3
Amyloid Processing	0.209	0.02	#NUM!	MAPK12
Amyotrophic Lateral Sclerosis Signaling	0	0.0103	#NUM!	BCL2
NRF2-mediated Oxidative Stress Response	0	0.00529	#NUM!	PRKCB
p53 Signaling	0	0.0102	#NUM!	BCL2
Mitochondrial Dysfunction	0	0.0117	#NUM!	BCL2,MAPK12
Role of PKR in Interferon Induction and Antiviral Response	0	0.0169	#NUM!	FCGR1A,MAPK12
CD27 Signaling in Lymphocytes	0	0.0189	#NUM!	MAPK12
IL-3 Signaling	0	0.0127	#NUM!	PRKCB
Thrombopoietin Signaling	0	0.0159	#NUM!	PRKCB
CTLA4 Signaling in Cytotoxic T Lymphocytes	0	0.0112	#NUM!	CD86
Reelin Signaling in Neurons	0	0.0164	#NUM!	BLK,MAPK12
Melatonin Signaling	0	0.0139	#NUM!	PRKCB
Agrin Interactions at Neuromuscular Junction	0	0.0143	#NUM!	MAPK12
Mitotic Roles of Polo-Like Kinase	0	0.0152	#NUM!	PLK2
Maturity Onset Diabetes of Young (MODY) Signaling	0	0.0167	#NUM!	BLK
ATM Signaling	0	0.0103	#NUM!	MAPK12
Aldosterone Signaling in Epithelial Cells	0	0.019	#NUM!	ITPR3,PRKCB,SLC12A2
Role of NANOG in Mammalian Embryonic Stem Cell Pluripotency	0	0.0084	#NUM!	BMP1
Prostate Cancer Signaling	0	0.011	#NUM!	BCL2
Basal Cell Carcinoma Signaling	0	0.0139	#NUM!	BMP1
Acute Myeloid Leukemia Signaling	0	0.0112	#NUM!	FLT3
Bladder Cancer Signaling	0	0.0103	#NUM!	MMP25
Chronic Myeloid Leukemia Signaling	0	0.00971	#NUM!	HDAC7
Non-Small Cell Lung Cancer Signaling	0	0.0137	#NUM!	ITPR3
EIF2 Signaling	0	0.00893	#NUM!	BCL2,IGF1R
AMPK Signaling	0	0.00939	#NUM!	MAPK12,SLC2A1
Hereditary Breast Cancer Signaling	0	0.00714	#NUM!	HDAC7
Ovarian Cancer Signaling	0	0.0144	#NUM!	BCL2,PTGS2
Regulation of eIF4 and p70S6K Signaling	0	0.0181	#NUM!	ITGA2,ITGB3,MAPK12
Leptin Signaling in Obesity	0	0.0135	#NUM!	ADCY6
RANK Signaling in Osteoclasts	0	0.0112	#NUM!	MAPK12
Glioblastoma Multiforme Signaling	0	0.0182	#NUM!	IGF1R,ITPR3,RHOBTB1
Neuroprotective Role of THOP1 in Alzheimer's Disease	0	0.0172	#NUM!	DPP4,Gzmb
Role of PI3K/AKT Signaling in the Pathogenesis of Influenza	0	0.0156	#NUM!	PLAC8
Cyclins and Cell Cycle Regulation	0	0.0123	#NUM!	HDAC7
NGF Signaling	0	0.00877	#NUM!	MAPK12
Mouse Embryonic Stem Cell Pluripotency	0	0.00971	#NUM!	MAPK12
VEGF Family Ligand-Receptor Interactions	0	0.0119	#NUM!	PRKCB
Ephrin B Signaling	0	0.0139	#NUM!	GNB4
ErbB4 Signaling	0	0.0149	#NUM!	PRKCB
Netrin Signaling	0	0.0154	#NUM!	CACNB3
Phospholipases	0	0.0154	#NUM!	PLD4
3-phosphoinositide Degradation	0	0.00641	#NUM!	INPP4B
Regulation of the Epithelial-Mesenchymal Transition Pathway	0	0.0156	#NUM!	CLDN3,ETS1,HGF
UVA-Induced MAPK Signaling	0	0.0102	#NUM!	MAPK12
PCP pathway	0	0.0167	#NUM!	MAPK12
Cell Cycle: G1/S Checkpoint Regulation	0	0.0149	#NUM!	HDAC7
SAPK/JNK Signaling	0	0.0098	#NUM!	MAPK12
Wnt/β-catenin Signaling	0	0.0116	#NUM!	AXIN2,SOX11
Neurotrophin/TRK Signaling	0	0.0132	#NUM!	SPRY2
Death Receptor Signaling	0	0.0109	#NUM!	BCL2
Glutamate Receptor Signaling	0	0.0175	#NUM!	GRM6
Apoptosis Signaling	0	0.01	#NUM!	BCL2
T Cell Receptor Signaling	0	0.0189	#NUM!	CARD11,ITK
Sirtuin Signaling Pathway	0	0.0137	#NUM!	ARG2,MAPK12,NDRG1,SLC2A1
SPINK1 Pancreatic Cancer Pathway	0	0.0167	#NUM!	CPA3
Endocannabinoid Developing Neuron Pathway	0	0.0174	#NUM!	ADCY6,MAPK12
Endocannabinoid Cancer Inhibition Pathway	0	0.00699	#NUM!	ADCY6
Inhibition of ARE-Mediated mRNA Degradation Pathway	0	0.0164	#NUM!	LTB,MAPK12
MSP-RON Signaling In Cancer Cells Pathway	0	0.00746	#NUM!	ETS1
Ephrin Receptor Signaling	0	0.0159	#NUM!	GNB4,ITGA2,ITGB3

## Sheet: ctl v 14d canonical pathways
© 2000-2021 QIAGEN. All rights reserved.
Ingenuity Canonical Pathways	-log(p-value)	Ratio	z-score	Molecules
Axonal Guidance Signaling	14.1	0.16	#NUM!	ADAM11,ADAM19,ADAM23,ADAM8,ADAMTS13,ADAMTS3,ADAMTS4,ADAMTS5,ARHGEF15,BAIAP2,BCAR1,BDNF,BMP1,BMP7,EFNA3,EFNB2,EGF,EPHA2,EPHA5,EPHB2,EPHB4,FZD2,FZD3,GLI2,GLI3,GLIS1,GNAO1,GNAT1,GNAZ,GNB4,ITGA3,ITGA9,ITGB3,ITGB4,KALRN,KIF7,MET,MMP25,MMP8,MMP9,MRAS,MYL6B,NFATC4,NTF4,NTNG1,NTNG2,NTRK2,NTRK3,PAK3,PDGFA,PFN2,PLCB4,PLCE1,PLCG1,PLXNA2,PLXNA3,PRKCB,PRKD1,PTK2,RND1,ROBO1,SEMA3A,SEMA3B,SEMA3C,SEMA4G,SEMA6A,S…
Hepatic Fibrosis / Hepatic Stellate Cell Activation	13.4	0.231	#NUM!	CCN2,COL11A1,COL12A1,COL16A1,COL18A1,COL1A1,COL1A2,COL27A1,COL3A1,COL4A1,COL4A2,COL4A5,COL5A1,COL5A2,COL6A1,COL6A3,CSF1,CYP2E1,EDNRB,EGF,FGFR1,FGFR2,IGF1R,IGFBP4,IL18RAP,IL1R2,IL1RL1,IL4,LAMA1,MET,MMP9,MYH10,MYH11,MYH14,MYH7B,MYL6B,PDGFA,PDGFRA,PDGFRB,SMAD3,TGFB3,VEGFA,VEGFC
GP6 Signaling Pathway	11.4	0.256	5.477	COL11A1,COL12A1,COL16A1,COL18A1,COL1A1,COL1A2,COL27A1,COL3A1,COL4A1,COL4A2,COL4A5,COL5A1,COL5A2,COL6A1,COL6A3,FYB1,ITGA2B,ITGB3,LAMA1,LAMA2,LAMA4,LAMA5,LAMB1,LAMB2,LAMB3,LAMC2,LAMC3,PLCG1,PRKCB,PRKD1,PTK2,SCHIP1
Osteoarthritis Pathway	10.2	0.191	3.536	ADAMTS4,ADAMTS5,AGER,ALPI,ALPL,ANKH,CXCR2,DDIT4,DDR2,FGF18,FGFR1,FGFR3,FZD2,FZD3,GLI2,GLI3,GLIS1,HES1,HTRA1,IL18RAP,IL1R2,IL1RL1,ITGA3,ITGA9,ITGB3,ITGB4,LEF1,MMP9,NOS2,PTGS2,PTH1R,S100A8,S100A9,S1PR3,SDC4,SMAD3,SMO,SPHK1,TCF7L1,TIMP3,VEGFA,VEGFC
CREB Signaling in Neurons	8.71	0.128	7.542	ACKR3,ADCY6,ADGRA2,ADGRB2,Adgre4,ADGRE5,ADGRG3,ADGRG6,ADORA1,C3AR1,CACNA1A,CACNA1C,CACNA1D,CACNA2D1,CACNA2D2,CACNA2D4,CACNB2,CACNB3,CACNG2,CACNG8,CCKBR,CCR3,CELSR1,CELSR2,CMKLR1,CRHR1,CX3CR1,EDNRB,EGF,F2R,FFAR4,FGFR1,FGFR2,FGFR3,FPR1,FZD2,FZD3,GALR2,GNAO1,GNAT1,GNAZ,GNB4,GPR153,GPR155,GPR179,GPR27,GPR84,GPRC5A,GRIK4,GRIK5,GRIN1,GRM6,HTR1B,HTR1D,IGF1R,IGF2R,LGR4,LPAR1,LTB4R,LTB4R2,MRAS,NTRK2,NTRK3…
Sperm Motility	8.38	0.175	3.606	CATSPER2,Cngb1,DDR1,DDR2,EPHA2,EPHA5,EPHB2,EPHB4,FGFR1,FGFR2,FGFR3,IGF1R,KIT,MATK,MET,MRAS,MST1R,NTRK2,NTRK3,PDE1C,PDGFRA,PDGFRB,PLA2G4D,PLA2G4E,PLA2G7,PLCB4,PLCE1,PLCG1,PRKCB,PRKD1,PTK2,PTK7,RYK,SLC12A2,SLC16A10,TEK,TNK2,TYRO3,YES1
Synaptogenesis Signaling Pathway	8.24	0.154	6.487	ADCY6,APOE,BDNF,CACNA2D1,CACNB3,CADM1,CDH11,CDH2,CDH23,CDH3,CDH6,CHN1,CPLX2,DAB1,DLG4,EFNA3,EFNB2,EPHA2,EPHA5,EPHB2,EPHB4,FARP1,GRIN1,GRIN3A,GRM6,KALRN,MAP1B,MAPT,MRAS,NECTIN3,NLGN1,NLGN2,NRXN2,NTRK2,PLCG1,SHF,SNAP25,STX1A,STXBP6,SYN2,SYNGAP1,SYT16,SYT2,THBS1,TIAM1,VLDLR,WASF1,YES1
Human Embryonic Stem Cell Pluripotency	7.24	0.2	#NUM!	BDNF,BMP1,BMP7,FGF4,FGFR1,FGFR2,FGFR3,FZD2,FZD3,LEF1,MRAS,NTF4,NTRK2,NTRK3,PDGFA,PDGFRA,PDGFRB,S1PR3,S1PR5,SALL4,SMAD3,SMO,SPHK1,TCF7L1,TGFB3,WNT4,WNT5A
IL-15 Production	7.04	0.207	5	DDR1,DDR2,EPHA2,EPHA5,EPHB2,EPHB4,FGFR1,FGFR2,FGFR3,IGF1R,KIT,MATK,MET,MST1R,NTRK2,NTRK3,PDGFRA,PDGFRB,PTK2,PTK7,RYK,TEK,TNK2,TYRO3,YES1
Signaling by Rho Family GTPases	6.84	0.154	4.271	ACTC1,ARHGEF10,ARHGEF15,ARHGEF17,ARHGEF19,ARHGEF5,BAIAP2,CDC42EP3,CDC42EP5,CDH11,CDH2,CDH23,CDH3,CDH6,CIT,DES,GNAO1,GNAT1,GNAZ,GNB4,ITGA3,ITGA9,ITGB3,ITGB4,MRAS,MYL6B,MYLK,NOX4,PAK3,PARD3,PTK2,RHOBTB1,RHOJ,RHOU,RND1,SEPTIN3,SEPTIN4,SEPTIN5,WASF1
Epithelial Adherens Junction Signaling	6.69	0.184	#NUM!	ACTC1,Actn3,BAIAP2,CDH2,EGF,EPN2,FGFR1,LEF1,LMO7,MAGI1,MAGI2,MET,MRAS,MYH10,MYH11,MYH14,MYH7B,MYL6B,NECTIN3,NOTCH3,PARD3,PTPRM,SORBS1,TCF7L1,TUBB4A,VCL,WASF1,YES1
Hepatic Fibrosis Signaling Pathway	6.05	0.13	6.708	CACNA1A,CACNA1C,CACNA1D,CCN2,CCND1,COL18A1,COL1A1,COL1A2,COL3A1,FGFR1,FZD2,FZD3,GLI2,GLI3,GLIS1,IL18RAP,IL1R2,IL1RL1,IL36G,ITGA3,ITGA9,ITGB3,ITGB4,LEF1,MAPK13,MRAS,MYL6B,MYLK,NOX4,PDGFA,PDGFRA,PDGFRB,PLCG1,PRKCB,PRKD1,PTK2,RHOBTB1,RHOJ,RHOU,RND1,SMAD3,SMO,TCF7L1,TGFB3,VEGFA,VEGFC,WNT4,WNT5A,YAP1
Corticotropin Releasing Hormone Signaling	6.03	0.179	0.626	ADCY6,BDNF,CACNA1A,CACNA1C,CACNA1D,CACNA2D1,CACNA2D2,CACNA2D4,CACNB2,CACNB3,CACNG2,CACNG8,CRHR1,GLI2,GLI3,GNAO1,MAPK13,NOS2,NPR2,NPR3,PLCG1,PRKCB,PRKD1,PTGS2,SMO,VEGFA
GABA Receptor Signaling	5.9	0.211	#NUM!	ADCY6,CACNA1A,CACNA1C,CACNA1D,CACNA2D1,CACNA2D2,CACNA2D4,CACNB2,CACNB3,CACNG2,CACNG8,GABRA2,GABRB1,GABRD,KCNN3,KCNN4,KCNQ2,KCNQ3,MRAS,SLC6A1
RhoGDI Signaling	5.68	0.159	-4.472	ACTC1,ARHGEF10,ARHGEF15,ARHGEF17,ARHGEF19,ARHGEF5,CDH11,CDH2,CDH23,CDH3,CDH6,DLC1,ESR1,GNAO1,GNAT1,GNAZ,GNB4,GRIP1,ITGA3,ITGA9,ITGB3,ITGB4,MRAS,MYL6B,PAK3,RHOBTB1,RHOJ,RHOU,RND1,WASF1
ILK Signaling	5.64	0.158	3.8	ACTC1,Actn3,CCND1,DSP,FERMT2,FLNB,FLNC,IRS1,ITGB3,ITGB4,KRT18,LEF1,MMP9,MYH10,MYH11,MYH14,MYH7B,MYL6B,NOS2,PARVA,PTGS2,PTK2,RHOBTB1,RHOJ,RHOU,RND1,TGFB1I1,VCL,VEGFA,VEGFC
White Adipose Tissue Browning Pathway	5.36	0.178	3.962	ADCY6,BDNF,BMP7,CACNA1A,CACNA1C,CACNA1D,CACNA2D1,CACNA2D2,CACNA2D4,CACNB2,CACNB3,CACNG2,CACNG8,FGFR1,FGFR2,FGFR3,FNDC5,HOXC9,LDHB,MAPK13,RUNX1T1,TRPV1,VEGFA
Cellular Effects of Sildenafil (Viagra)	5.25	0.176	#NUM!	ACTC1,ADCY6,CACNA1A,CACNA1C,CACNA1D,CACNG2,CACNG8,KCNN3,KCNN4,KCNQ2,KCNQ3,MYH10,MYH11,MYH14,MYH7B,MYL6B,MYLK,PDE1C,PDE5A,PLCB4,PLCE1,PLCG1,SLC4A5
Tumor Microenvironment Pathway	4.9	0.153	4.426	ARG1,CCND1,COL1A1,COL1A2,CSF1,CSPG4,EGF,FGF18,FGF4,HLA-A,IDO2,IL13,IL4,ITGB3,MMP25,MMP8,MMP9,MRAS,NOS2,PDGFA,PTGS2,SLC2A3,TGFB3,TIAM1,TNC,VEGFA,VEGFC
Synaptic Long Term Depression	4.77	0.148	5.292	CACNA1A,CACNA1C,CACNA1D,CACNA2D1,CACNA2D2,CACNA2D4,CACNB2,CACNB3,CACNG2,CACNG8,CRHR1,GNAO1,GNAT1,GNAZ,GRM6,IGF1R,MRAS,NOS2,NPR2,NPR3,PLA2G4D,PLA2G4E,PLA2G7,PLCB4,PLCE1,PLCG1,PRKCB,PRKD1
Ephrin Receptor Signaling	4.77	0.148	3.357	ARHGEF15,BCAR1,EFNA3,EFNB2,EGF,EPHA2,EPHA5,EPHB2,EPHB4,GNAO1,GNAT1,GNAZ,GNB4,GRIN1,GRIN3A,ITGA3,ITGA9,ITGB3,ITGB4,KALRN,MRAS,PAK3,PDGFA,PTK2,PTPN13,SORBS1,VEGFA,VEGFC
Actin Cytoskeleton Signaling	4.5	0.137	4.69	ACTC1,Actn3,BAIAP2,BCAR1,EGF,F2,F2R,FGD1,FGF18,FGF4,ITGA3,ITGA9,ITGB3,ITGB4,MATK,MRAS,MYH10,MYH11,MYH14,MYH7B,MYL6B,MYLK,NCKAP1,PAK3,PDGFA,PFN2,PTK2,TIAM1,TLN2,VCL,WASF1
Netrin Signaling	4.43	0.215	3.742	CACNA1A,CACNA1C,CACNA1D,CACNA2D1,CACNA2D2,CACNA2D4,CACNB2,CACNB3,CACNG2,CACNG8,ENAH,NFATC4,UNC5B,UNC5C
Thrombin Signaling	4.41	0.139	4.025	ADCY6,ARHGEF10,ARHGEF15,ARHGEF5,EGF,F2,F2R,GATA1,GATA2,GATA3,GATA4,GNAO1,GNAT1,GNAZ,GNB4,MAPK13,MRAS,MYL6B,MYLK,PLCB4,PLCE1,PLCG1,PRKCB,PRKD1,PTK2,RHOBTB1,RHOJ,RHOU,RND1
Endocannabinoid Neuronal Synapse Pathway	4.39	0.164	4.146	ADCY6,CACNA1A,CACNA1C,CACNA1D,CACNA2D1,CACNA2D2,CACNA2D4,CACNB2,CACNB3,CACNG2,CACNG8,GNAO1,GRIN1,GRIN3A,MAPK13,MAPK4,PLCB4,PLCE1,PLCG1,PTGS2,TRPV1
Breast Cancer Regulation by Stathmin1	4.16	0.103	6.119	ACKR3,ADGRA2,ADGRB2,Adgre4,ADGRE5,ADGRG3,ADGRG6,ADORA1,ARHGEF10,ARHGEF15,ARHGEF17,ARHGEF19,ARHGEF5,AURKC,C3AR1,CCKBR,CCND1,CCND2,CCR3,CELSR1,CELSR2,CMKLR1,CRHR1,CX3CR1,E2F3,EDNRB,EGF,F2R,FFAR4,FPR1,FZD2,FZD3,GALR2,GNB4,GPR153,GPR155,GPR179,GPR27,GPR84,GPRC5A,GRM6,HTR1B,HTR1D,LGR4,LPAR1,LTB4R,LTB4R2,MMP9,MRAS,PLCB4,PRKCB,PRKD1,PTH1R,S1PR3,S1PR5,SMO,SPDEF,TAS1R1,TUBB4A,VEGFA,VEGFC
Calcium Signaling	4.09	0.136	4	ACTC1,CACNA1A,CACNA1C,CACNA1D,CACNA2D1,CACNA2D2,CACNA2D4,CACNB2,CACNB3,CACNG2,CACNG8,CAMKK1,CHRNA7,GRIN1,GRIN3A,HDAC7,MCU,MYH10,MYH11,MYH14,MYH7B,MYL6B,NFATC4,SLC8A2,Tpm1,Tpm2,TRPC1,TRPC3
STAT3 Pathway	4.04	0.156	3.357	CXCR2,EGF,FGFR1,FGFR2,FGFR3,IGF1R,IGF2R,IL17RB,IL18RAP,IL1R2,IL1RL1,IL2RA,IL5RA,MAPK13,MRAS,NTRK2,NTRK3,PDGFRA,PDGFRB,SOCS1,VEGFA
PTEN Signaling	4	0.154	-3.771	BCAR1,CCND1,FGFR1,FGFR2,FGFR3,IGF1R,IGF2R,INPP5J,ITGA3,ITGA9,ITGB3,ITGB4,MAGI1,MAGI2,MRAS,NTRK2,NTRK3,PDGFRA,PDGFRB,PREX2,PTK2
Basal Cell Carcinoma Signaling	3.92	0.194	1.732	BMP1,BMP7,FZD2,FZD3,GLI2,GLI3,GLIS1,KIF7,LEF1,SMO,STK36,TCF7L1,WNT4,WNT5A
Integrin Signaling	3.84	0.131	4.69	ACTC1,Actn3,BCAR1,ITGA2B,ITGA3,ITGA7,ITGA9,ITGAM,ITGB3,ITGB4,MRAS,MYLK,PAK3,PARVA,PFN2,PLCG1,PTK2,RHOBTB1,RHOJ,RHOU,RND1,TLN2,TNK2,TSPAN2,TSPAN3,TSPAN6,TSPAN7,VCL
Regulation of the Epithelial-Mesenchymal Transition Pathway	3.81	0.135	#NUM!	BCL9,CDH2,CLDN3,EGF,FGF18,FGF4,FGFR1,FGFR2,FGFR3,FZD2,FZD3,LEF1,MET,MMP9,MRAS,NOTCH3,PDGFRB,PYGO1,SMAD3,SMO,TCF7L1,TGFB3,TWIST1,TWIST2,WNT4,WNT5A
nNOS Signaling in Skeletal Muscle Cells	3.8	0.244	#NUM!	CACNA1A,CACNA1C,CACNA1D,CACNA2D1,CACNA2D2,CACNA2D4,CACNB2,CACNB3,CACNG2,CACNG8
Molecular Mechanisms of Cancer	3.75	0.11	#NUM!	ADCY6,ARHGEF10,ARHGEF15,ARHGEF17,ARHGEF19,ARHGEF5,BMP1,BMP7,CCND1,CCND2,CDC25C,CHEK1,DHH,E2F3,FZD2,FZD3,GNAO1,GNAT1,GNAZ,IRS1,ITGA3,ITGA9,ITGB3,ITGB4,LEF1,MAPK13,MRAS,PAK3,PLCB4,PRKCB,PRKD1,PTK2,RAPGEF3,RHOBTB1,RHOJ,RHOU,RND1,SMAD3,SMO,STK36,SYNGAP1,TGFB3,WNT4,WNT5A
GPCR-Mediated Nutrient Sensing in Enteroendocrine Cells	3.73	0.161	3.771	ADCY6,CACNA1A,CACNA1C,CACNA1D,CACNA2D1,CACNA2D2,CACNA2D4,CACNB2,CACNB3,CACNG2,CACNG8,FFAR4,PLCB4,PLCE1,PLCG1,PRKCB,PRKD1,TAS1R1
G Beta Gamma Signaling	3.72	0.156	4.243	CACNA1A,CACNA1C,CACNA1D,CACNA2D1,CACNA2D2,CACNA2D4,CACNB2,CACNB3,CACNG2,CACNG8,GNAO1,GNAT1,GNAZ,GNB4,HBEGF,MRAS,PLCG1,PRKCB,PRKD1
Reelin Signaling in Neurons	3.72	0.156	3.638	APBB1,APOE,ARHGEF10,ARHGEF15,ARHGEF5,CDH2,CDK5R1,DAB1,GRIN1,GRIN3A,ITGA3,MAP1B,MAPK8IP1,MAPK8IP2,MAPT,NECTIN3,VLDLR,WASF1,YES1
Phagosome Formation	3.68	0.15	#NUM!	C3AR1,Fcrls,ITGA3,ITGA9,ITGAM,ITGB3,ITGB4,MRC2,PLCB4,PLCE1,PLCG1,PRKCB,PRKD1,RHOBTB1,RHOJ,RHOU,RND1,SCARA3,TLR8,VTN
CCR5 Signaling in Macrophages	3.68	0.17	2.236	CACNA1A,CACNA1C,CACNA1D,CACNA2D1,CACNA2D2,CACNA2D4,CACNB2,CACNB3,CACNG2,CACNG8,GNB4,MAPK13,MRAS,PLCG1,PRKCB,PRKD1
HIPPO signaling	3.66	0.176	-1	AJUBA,AMOT,DLG2,DLG3,DLG4,DLG5,FRMD6,PARD3,PATJ,SMAD3,TEAD1,TEAD3,TEAD4,WWC1,YAP1
Androgen Signaling	3.54	0.147	2.84	CACNA1A,CACNA1C,CACNA1D,CACNA2D1,CACNA2D2,CACNA2D4,CACNB2,CACNB3,CACNG2,CACNG8,CCND1,GNAO1,GNAT1,GNAZ,GNB4,MRAS,PRKCB,PRKD1,SMAD3,TGFB1I1
Atherosclerosis Signaling	3.49	0.15	#NUM!	ALOX15,APOC4,APOE,CCR3,CD36,CLU,COL18A1,COL1A1,COL1A2,COL3A1,CSF1,IL36G,MMP9,PDGFA,PLA2G4D,PLA2G4E,PLA2G7,S100A8,SELP
Paxillin Signaling	3.45	0.157	3.317	ACTC1,Actn3,BCAR1,ITGA2B,ITGA3,ITGA7,ITGA9,ITGAM,ITGB3,ITGB4,MAPK13,MRAS,PAK3,PARVA,PTK2,TLN2,VCL
Sertoli Cell-Sertoli Cell Junction Signaling	3.36	0.129	#NUM!	ACTC1,Actn3,BCAR1,CGN,CLDN18,CLDN3,CLDN4,EPN2,ITGA3,ITGA9,ITGB3,ITGB4,MAGI2,MAP3K6,MAPK13,MRAS,NECTIN3,NOS2,OCLN,PLS1,SORBS1,TGFB3,TJP1,TUBB4A,VCL
Caveolar-mediated Endocytosis Signaling	3.29	0.178	#NUM!	ACTC1,CAVIN1,EGF,FLNB,FLNC,HLA-A,ITGA2B,ITGA3,ITGA7,ITGA9,ITGAM,ITGB3,ITGB4
RhoA Signaling	3.22	0.146	2.183	ACTC1,BAIAP2,CDC42EP3,CDC42EP5,CIT,DLC1,IGF1R,LPAR1,MYL6B,MYLK,PFN2,PLEKHG5,PTK2,RTKN,SEPTIN3,SEPTIN4,SEPTIN5,WASF1
Regulation Of The Epithelial Mesenchymal Transition In Development Pathway	3.2	0.167	3.317	AXIN2,BCL9,FZD2,FZD3,GLI2,GLI3,GLIS1,LEF1,PYGO1,SMO,TCF7L1,TWIST1,WNT4,WNT5A
LPS/IL-1 Mediated Inhibition of RXR Function	3.09	0.12	-0.905	ABCB1,ABCC2,ABCC3,ABCG1,ACSL3,ACSL6,APOC4,APOE,CHST11,CHST13,CHST2,CPT1C,CYP3A5,FABP1,GAL3ST2,GSTM1,Gstm3,Gstm6,HMGCS2,IL18RAP,IL1R2,IL1RL1,IL36G,NR5A2,PAPSS2,SLC27A3,UST
Intrinsic Prothrombin Activation Pathway	3.03	0.214	2.121	COL18A1,COL1A1,COL1A2,COL3A1,F13A1,F2,F5,KLK8,THBD
Germ Cell-Sertoli Cell Junction Signaling	3.02	0.129	#NUM!	ACTC1,Actn3,BCAR1,CDH2,EPN2,ITGA3,LAMC3,MAP3K6,MRAS,NECTIN3,PAK3,PLS1,PTK2,RHOBTB1,RHOJ,RHOU,RND1,SORBS1,TGFB3,TJP1,TUBB4A,VCL
Cardiac Hypertrophy Signaling (Enhanced)	3.01	0.0986	6.332	ADCY6,CACNA1A,CACNA1C,CACNA1D,CXCR2,EDNRB,FGF18,FGF4,FGFR1,FGFR2,FGFR3,FZD2,FZD3,GATA4,HDAC7,HSPB1,IGF1R,IL13,IL17RB,IL18RAP,IL1R2,IL1RL1,IL2RA,IL36G,IL4,IL5RA,ITGA3,ITGA9,ITGB3,ITGB4,MAP3K6,MAPK13,MPPED2,MRAS,NFATC4,PDE10A,PDE1C,PDE5A,PLCB4,PLCE1,PLCG1,PRKCB,PRKD1,PTGS2,PTK2,SMO,TGFB3,WNT4,WNT5A
Wnt/β-catenin Signaling	2.95	0.127	1.342	AXIN2,BCL9,CCND1,CDH2,CDH3,FZD2,FZD3,GJA1,GNAO1,LEF1,NR5A2,SFRP1,SMO,SOX10,SOX11,SOX12,SOX4,SOX5,TCF7L1,TGFB3,WNT4,WNT5A
Role of Macrophages, Fibroblasts and Endothelial Cells in Rheumatoid Arthritis	2.92	0.108	#NUM!	ADAMTS4,CCND1,CEBPE,CSF1,FZD2,FZD3,GNAO1,IL17RB,IL18RAP,IL1R2,IL1RL1,IL36G,LEF1,MRAS,NFATC4,NOS2,PDGFA,PLCB4,PLCE1,PLCG1,PRKCB,PRKD1,RYK,SFRP1,SMO,SOCS1,TCF7L1,TLR8,TRAF1,TRAF4,VEGFA,VEGFC,WNT4,WNT5A
Type II Diabetes Mellitus Signaling	2.89	0.134	0.447	ACSL3,ACSL6,CACNA1A,CACNA1C,CACNA1D,CACNA2D1,CACNA2D2,CACNA2D4,CACNB2,CACNB3,CACNG2,CACNG8,CD36,IRS1,PKLR,PRKCB,PRKD1,SLC27A3,SOCS1
Glioblastoma Multiforme Signaling	2.85	0.127	4.243	CCND1,E2F3,EGF,FZD2,FZD3,IGF1R,LEF1,MRAS,PDGFA,PDGFRA,PDGFRB,PLCB4,PLCE1,PLCG1,RHOBTB1,RHOJ,RHOU,RND1,SMO,WNT4,WNT5A
Gustation Pathway	2.81	0.129	#NUM!	ADCY6,ASIC1,ASIC2,CACNA1A,CACNA1C,CACNA1D,CACNA2D1,CACNA2D2,CACNA2D4,CACNB2,CACNB3,CACNG2,CACNG8,MPPED2,P2RX1,PDE10A,PDE1C,PDE5A,SCNN1A,TAS1R1
Regulation of Actin-based Motility by Rho	2.76	0.146	2.53	ACTC1,BAIAP2,ITGA3,ITGA9,ITGB3,ITGB4,MYL6B,MYLK,PAK3,PFN2,RHOBTB1,RHOJ,RHOU,RND1,WASF1
Tight Junction Signaling	2.75	0.125	#NUM!	ACTC1,CGN,CLDN18,CLDN3,CLDN4,MAGI2,MPDZ,MYH10,MYH11,MYH14,MYH7B,MYL6B,MYLK,NECTIN3,OCLN,PATJ,SNAP25,TGFB3,TIAM1,TJP1,VCL
Role of NFAT in Cardiac Hypertrophy	2.74	0.117	4.796	ADCY6,CACNA1A,CACNA1C,CACNA1D,CACNA2D1,CACNA2D2,CACNA2D4,CACNB2,CACNB3,CACNG2,CACNG8,GATA4,GNB4,HDAC7,IGF1R,MAPK13,MRAS,NFATC4,PLCB4,PLCE1,PLCG1,PRKCB,PRKD1,SLC8A2,TGFB3
Neuregulin Signaling	2.68	0.143	2.714	CDK5R1,DLG4,EGF,HBEGF,ITGA3,ITGA9,ITGB3,ITGB4,MATK,MRAS,NRG2,PLCG1,PRKCB,PRKD1,TMEFF2
Protein Kinase A Signaling	2.67	0.1	0.186	ADCY6,CDC25C,CDKN3,Cngb1,DHH,EBI3,FLNB,FLNC,GLI3,GNB4,H1-10,LEF1,MPPED2,MYH10,MYL6B,MYLK,NFATC4,PDE10A,PDE1C,PDE5A,PHKG1,PLCB4,PLCE1,PLCG1,PRKCB,PRKD1,PTGS2,PTK2,PTPN13,PTPN14,PTPN5,PTPRG,PTPRK,PTPRM,PTPRQ,PTPRZ1,SMAD3,SMO,TCF7L1,TGFB3
Sphingosine-1-phosphate Signaling	2.62	0.137	3.051	ACER2,ADCY6,PDGFA,PDGFRA,PDGFRB,PLCB4,PLCE1,PLCG1,PTK2,RHOBTB1,RHOJ,RHOU,RND1,S1PR3,S1PR5,SPHK1
Semaphorin Neuronal Repulsive Signaling Pathway	2.61	0.129	1.886	CSPG4,CSPG5,FARP1,ITGA3,ITGA9,ITGB3,ITGB4,MAPT,MYL6B,NCAN,PAK3,PLCG1,PLXNA2,PLXNA3,RND1,SEMA3A,SEMA6A,SEMA6C
PCP pathway	2.44	0.167	2.121	CELSR1,FZD2,FZD3,LGR4,PFN2,PRICKLE1,SMO,VANGL1,WNT4,WNT5A
Neuropathic Pain Signaling In Dorsal Horn Neurons	2.41	0.139	3.207	BDNF,GRIN1,GRIN3A,GRM6,KCNN3,KCNN4,KCNQ2,KCNQ3,NTRK2,PLCB4,PLCE1,PLCG1,PRKCB,PRKD1
Inhibition of Angiogenesis by TSP1	2.36	0.206	0.447	CD36,HSPG2,MAPK13,MMP9,SDC1,THBS1,VEGFA
Apelin Liver Signaling Pathway	2.35	0.231	2.449	COL18A1,COL1A1,COL1A2,COL3A1,IRS1,PDGFRB
Glioma Invasiveness Signaling	2.28	0.151	2.333	F2R,ITGB3,MMP9,MRAS,PTK2,RHOBTB1,RHOJ,RHOU,RND1,TIMP3,VTN
Tec Kinase Signaling	2.26	0.116	3.317	ACTC1,GNAO1,GNAT1,GNAZ,GNB4,ITGA3,ITGA9,ITGB3,ITGB4,MRAS,PAK3,PLCG1,PRKCB,PRKD1,PTK2,RHOBTB1,RHOJ,RHOU,RND1,YES1
GNRH Signaling	2.26	0.116	3.162	ADCY6,CACNA1A,CACNA1C,CACNA1D,CACNA2D1,CACNA2D2,CACNA2D4,CACNB2,CACNB3,CACNG2,CACNG8,HBEGF,MAP3K6,MAPK13,MRAS,PAK3,PLCB4,PRKCB,PRKD1,PTK2
Factors Promoting Cardiogenesis in Vertebrates	2.25	0.12	4.243	BMP1,BMP7,CCND1,FZD2,FZD3,GATA4,LEF1,NOX4,PLCB4,PLCE1,PLCG1,PRKCB,PRKD1,SMO,TCF7L1,TGFB3,WNT4,WNT5A
Regulation of Cellular Mechanics by Calpain Protease	2.23	0.149	1.342	Actn3,CCND1,EGF,ITGA3,ITGA9,ITGB3,ITGB4,MRAS,PTK2,TLN2,VCL
FcγRIIB Signaling in B Lymphocytes	2.19	0.147	#NUM!	CACNA1A,CACNA1C,CACNA1D,CACNA2D1,CACNA2D2,CACNA2D4,CACNB2,CACNB3,CACNG2,CACNG8,MRAS
IL-8 Signaling	2.17	0.11	3.9	CCND1,CCND2,CXCR2,EGF,GNB4,HBEGF,ITGAM,ITGB3,MMP9,MRAS,NOX4,PRKCB,PRKD1,PTGS2,PTK2,RHOBTB1,RHOJ,RHOU,RND1,TEK,VEGFA,VEGFC
Role of Oct4 in Mammalian Embryonic Stem Cell Pluripotency	2.16	0.174	#NUM!	CDX2,FGF4,FOXA1,IGF2BP1,NR2F1,NR2F2,NR5A2,SALL4
Macropinocytosis Signaling	2.15	0.145	2.646	CSF1,EGF,ITGB3,ITGB4,MET,MRAS,PDGFA,PLCG1,PRKCB,PRKD1,RAB34
Cardiac Hypertrophy Signaling	2.09	0.104	4.359	ADCY6,CACNA1A,CACNA1C,CACNA1D,GATA4,GNAO1,GNAT1,GNAZ,GNB4,HSPB1,IGF1R,IRS1,MAP3K6,MAPK13,MRAS,MYL6B,NFATC4,PLCB4,PLCE1,PLCG1,RHOBTB1,RHOJ,RHOU,RND1,TGFB3
Rac Signaling	2.09	0.124	3.317	BAIAP2,CDK5R1,ITGA3,ITGA9,ITGB3,ITGB4,MCF2L,MRAS,NCKAP1,NOX4,PAK3,PARD3,PTK2,TIAM1,WASF1
LXR/RXR Activation	2.09	0.124	-0.775	ABCG1,AHSG,APOC4,APOE,CD36,CLU,IL18RAP,IL1R2,IL1RL1,IL36G,MMP9,NOS2,PTGS2,S100A8,VTN
Colorectal Cancer Metastasis Signaling	2.08	0.103	3.71	ADCY6,CCND1,EGF,FZD2,FZD3,GNB4,LEF1,MMP25,MMP8,MMP9,MRAS,NOS2,PTGS2,RHOBTB1,RHOJ,RHOU,RND1,SMAD3,SMO,TCF7L1,TGFB3,TLR8,VEGFA,VEGFC,WNT4,WNT5A
Phospholipase C Signaling	2.07	0.102	4.472	ADCY6,ARHGEF10,ARHGEF15,ARHGEF17,ARHGEF19,ARHGEF5,GNB4,HDAC7,ITGA3,ITGA9,ITGB3,ITGB4,MRAS,MYL6B,NFATC4,PLA2G4D,PLA2G4E,PLCB4,PLCE1,PLCG1,PRKCB,PRKD1,RAPGEF3,RHOBTB1,RHOJ,RHOU,RND1
Agranulocyte Adhesion and Diapedesis	2.05	0.109	#NUM!	ACTC1,CCL24,CD34,CLDN18,CLDN3,CLDN4,CX3CL1,CXCR2,IL36G,ITGA3,MMP25,MMP8,MMP9,MYH10,MYH11,MYH14,MYH7B,MYL6B,PODXL2,SDC4,SELP
Adipogenesis pathway	2.04	0.119	#NUM!	BMP7,DLK1,FGFR1,FGFR2,FGFR3,FZD2,FZD3,HDAC7,KLF5,NFATC4,NR2F2,RUNX1T1,SMAD3,SMO,WNT5A,ZNF423
Role of Osteoblasts, Osteoclasts and Chondrocytes in Rheumatoid Arthritis	2.03	0.106	#NUM!	ADAMTS4,ADAMTS5,ALPL,BMP1,BMP7,COL1A1,CSF1,FZD2,FZD3,IL18RAP,IL1R2,IL1RL1,IL36G,IL4,ITGB3,LEF1,MMP8,NFATC4,SFRP1,SMO,TCF7L1,WNT4,WNT5A
Agrin Interactions at Neuromuscular Junction	1.96	0.143	2.449	ACTC1,LAMA2,LAMB1,MRAS,Nrg1,NRG2,PAK3,PKLR,PTK2,UTRN
Semaphorin Signaling in Neurons	1.94	0.15	#NUM!	MET,PAK3,PTK2,RHOBTB1,RHOJ,RHOU,RND1,SEMA3A,SEMA7A
Maturity Onset Diabetes of Young (MODY) Signaling	1.94	0.15	#NUM!	ALDOB,APOC4,APOE,CACNA1A,CACNA1C,CACNA1D,FABP1,NKX6-1,PKLR
Actin Nucleation by ARP-WASP Complex	1.94	0.136	2.449	BAIAP2,ITGA3,ITGA9,ITGB3,ITGB4,MRAS,RHOBTB1,RHOJ,RHOU,RND1,WASF1
FAK Signaling	1.91	0.125	#NUM!	ACTC1,BCAR1,EGF,ITGA3,ITGA9,ITGB3,ITGB4,MRAS,PAK3,PLCG1,PTK2,TLN2,VCL
Airway Inflammation in Asthma	1.89	0.188	#NUM!	IL13,IL4,MMP9,PRG2,RNASE2,TGFB3
Ephrin B Signaling	1.88	0.139	3	EFNB2,EPHB2,EPHB4,GNAO1,GNAT1,GNAZ,GNB4,KALRN,MRAS,PTK2
Estrogen Receptor Signaling	1.87	0.0945	4.849	ADCY6,CACNA1A,CACNA1C,CACNA1D,CCND1,DLG4,EGF,ESR1,FOXA1,GNAO1,GNAT1,GNAZ,HES1,IGF1R,IGF2R,MCU,MMP25,MMP8,MMP9,MRAS,MYL6B,NRIP1,PLCB4,PLCE1,PLCG1,PRKCB,PRKD1,RBFOX2,SHF,VEGFA,VEGFC
Regulation Of The Epithelial Mesenchymal Transition By Growth Factors Pathway	1.87	0.106	3.3	CDH2,CLDN3,EGF,FGF18,FGF4,FGFR1,FGFR2,FGFR3,MAPK13,MET,MMP9,MRAS,OCLN,PDGFA,PDGFRA,PDGFRB,SMAD3,TGFB3,TWIST1,YAP1
Extrinsic Prothrombin Activation Pathway	1.83	0.25	#NUM!	F13A1,F2,F5,THBD
CDK5 Signaling	1.78	0.12	2.309	ADCY6,BDNF,CACNA1A,CDK5R1,ITGA3,LAMA1,LAMA5,LAMB1,MAPK13,MAPK4,MAPT,MRAS,NTRK2
Bladder Cancer Signaling	1.77	0.124	2.236	CCND1,EGF,FGF18,FGF4,FGFR3,MMP25,MMP8,MMP9,MRAS,THBS1,VEGFA,VEGFC
Leukocyte Extravasation Signaling	1.76	0.104	2.5	ACTC1,Actn3,BCAR1,CLDN18,CLDN3,CLDN4,DLC1,ITGA3,ITGAM,MAPK13,MMP25,MMP8,MMP9,PLCG1,PRKCB,PRKD1,PTK2,RAPGEF3,TIMP3,VCL
Mitochondrial L-carnitine Shuttle Pathway	1.73	0.235	2	ACSL3,ACSL6,CPT1C,SLC27A3
Glycolysis I	1.69	0.192	2.236	ALDOB,ENO2,FBP1,PFKM,PKLR
Gluconeogenesis I	1.69	0.192	2.236	ALDOB,ENO2,FBP1,ME1,ME3
Acetate Conversion to Acetyl-CoA	1.67	0.5	#NUM!	ACSS1,ACSS2
Adrenomedullin signaling pathway	1.67	0.102	3.9	ADCY6,IL36G,KCNN3,KCNN4,KCNQ2,KCNQ3,MAPK13,MAPK4,MATK,MRAS,MYLK,NPR2,NPR3,PLCB4,PLCE1,PLCG1,PTK2,SHF,TFAP2A,TFAP2C
Neuroinflammation Signaling Pathway	1.67	0.0933	2.294	AGER,BDNF,CX3CL1,CX3CR1,GABRA2,GABRB1,GABRD,GJB1,GRIN1,GRIN3A,HLA-A,IL34,IL4,MAPK13,MAPK4,MAPT,MFGE8,MMP9,NFATC4,NOS2,NOX4,PLA2G4D,PLA2G4E,PLCG1,PTGS2,SLC6A1,TGFB3,TLR8
Granulocyte Adhesion and Diapedesis	1.65	0.104	#NUM!	CCL24,CLDN18,CLDN3,CLDN4,CX3CL1,CXCR2,FPR1,IL18RAP,IL1R2,IL1RL1,IL36G,ITGAM,MMP25,MMP8,MMP9,SDC1,SDC4,SELP
Hepatic Cholestasis	1.64	0.102	#NUM!	ABCB1,ABCB4,ABCC2,ABCC3,ADCY6,ATP8B1,CYP3A5,ESR1,IL13,IL18RAP,IL1R2,IL1RL1,IL36G,IL4,NR5A2,PRKCB,PRKD1,SLCO3A1,TGFB3
Gαi Signaling	1.63	0.112	1.941	ADCY6,ADORA1,CXCR2,FPR1,GNB4,GRM6,HTR1B,HTR1D,LPAR1,LTB4R,MRAS,NPR3,RGS12,S1PR3
FXR/RXR Activation	1.6	0.111	#NUM!	ABCB4,ABCC2,AHSG,APOC4,APOE,CLU,FBP1,FOXA1,IL36G,NR5A2,PKLR,SDC1,VLDLR,VTN
nNOS Signaling in Neurons	1.6	0.149	#NUM!	DLG2,DLG4,GRIN1,GRIN3A,PFKM,PRKCB,PRKD1
Complement System	1.6	0.162	#NUM!	C1QA,C1QB,C1QC,C3AR1,C8A,ITGAM
Endothelin-1 Signaling	1.6	0.101	3.9	ADCY6,EDNRB,GNAO1,GNAT1,GNAZ,MAPK13,MAPK4,MRAS,NOS2,PLA2G4D,PLA2G4E,PLA2G7,PLCB4,PLCE1,PLCG1,PRKCB,PRKD1,PTGS2,SHF
Ovarian Cancer Signaling	1.58	0.108	1.633	CCND1,EGF,FZD2,FZD3,GJA1,LEF1,MMP9,MRAS,PTGS2,SMO,TCF7L1,VEGFA,VEGFC,WNT4,WNT5A
GADD45 Signaling	1.57	0.211	#NUM!	CCND1,CCND2,GADD45A,GADD45G
cAMP-mediated signaling	1.54	0.0961	2.837	ADCY6,ADORA1,Cngb1,CRHR1,CXCR2,FPR1,GNAO1,GRM6,HTR1B,HTR1D,LPAR1,LTB4R,MPPED2,NPR3,PDE10A,PDE1C,PDE5A,PTH1R,RAPGEF3,RGS12,RGS18,S1PR3
CXCR4 Signaling	1.51	0.102	2.714	ADCY6,BCAR1,GNAO1,GNAT1,GNAZ,GNB4,MRAS,MYL6B,PAK3,PLCB4,PRKCB,PRKD1,PTK2,RHOBTB1,RHOJ,RHOU,RND1
PAK Signaling	1.5	0.113	2.333	ITGA3,ITGA9,ITGB3,ITGB4,MRAS,MYL6B,MYLK,PAK3,PDGFA,PDGFRA,PDGFRB,PTK2
Sonic Hedgehog Signaling	1.5	0.172	2.236	GLI2,GLI3,GLIS1,SMO,STK36
Clathrin-mediated Endocytosis Signaling	1.49	0.0984	#NUM!	ACTC1,APOC4,APOE,CLU,DNM3,EGF,EPHB2,F2,F2R,FGF18,FGF4,ITGB3,ITGB4,MET,PDGFA,S100A8,SH3BP4,VEGFA,VEGFC
PKCθ Signaling in T Lymphocytes	1.49	0.103	1.633	CACNA1A,CACNA1C,CACNA1D,CACNA2D1,CACNA2D2,CACNA2D4,CACNB2,CACNB3,CACNG2,CACNG8,CARD11,HLA-A,MAP3K6,MRAS,NFATC4,PLCG1
Inhibition of Matrix Metalloproteases	1.49	0.154	0	HSPG2,MMP25,MMP8,MMP9,SDC1,TIMP3
Role of NANOG in Mammalian Embryonic Stem Cell Pluripotency	1.47	0.109	#NUM!	BMP1,BMP7,CDX2,FZD2,FZD3,GATA4,LIFR,MRAS,SALL4,SMO,TCF7L1,WNT4,WNT5A
Cholecystokinin/Gastrin-mediated Signaling	1.47	0.109	3.317	BCAR1,CCKBR,IL36G,MRAS,PLCB4,PRKCB,PRKD1,PTGS2,PTK2,RHOBTB1,RHOJ,RHOU,RND1
Opioid Signaling Pathway	1.46	0.0931	3.411	ADCY6,CACNA1A,CACNA1C,CACNA1D,CACNA2D1,CACNA2D2,CACNA2D4,CACNB2,CACNB3,CACNG2,CACNG8,GNAO1,GRIN1,GRIN3A,MAPK4,MRAS,PDE1C,PRKCB,PRKD1,RGS12,RGS18,SLC12A5,YES1
G-Protein Coupled Receptor Signaling	1.45	0.0912	#NUM!	ADCY6,ADORA1,CRHR1,CXCR2,FPR1,GNAO1,GRM6,HTR1B,HTR1D,LPAR1,LTB4R,MPPED2,MRAS,NPR3,PDE10A,PDE1C,PDE5A,PLCB4,PRKCB,PTH1R,RAPGEF3,RGS12,RGS18,S1PR3,SYNGAP1
HGF Signaling	1.45	0.108	3	CCND1,ITGA3,ITGA9,ITGB3,ITGB4,MAP3K6,MET,MRAS,PLCG1,PRKCB,PRKD1,PTGS2,PTK2
Wnt/Ca+ pathway	1.43	0.129	2.828	FZD2,FZD3,NFATC4,PLCB4,PLCE1,PLCG1,SMO,WNT5A
Glioma Signaling	1.39	0.109	3.162	CCND1,E2F3,EGF,IGF1R,IGF2R,MRAS,PDGFA,PDGFRA,PDGFRB,PLCG1,PRKCB,PRKD1
Fatty Acid Activation	1.37	0.231	#NUM!	ACSL3,ACSL6,SLC27A3
Transcriptional Regulatory Network in Embryonic Stem Cells	1.31	0.13	#NUM!	CDX2,FOXC1,GATA4,LHX5,PAX6,SIX3,TCF7L1
Arginine Degradation VI (Arginase 2 Pathway)	1.31	0.333	#NUM!	ARG1,PYCR1
Relaxin Signaling	1.31	0.0993	2.646	ADCY6,GNAO1,GNAT1,GNAZ,GNB4,MMP9,MPPED2,MRAS,NOS2,NPR2,NPR3,PDE10A,PDE1C,PDE5A,VEGFA
Role of IL-17A in Psoriasis	1.28	0.214	#NUM!	IL17RB,S100A8,S100A9
Urate Biosynthesis/Inosine 5'-phosphate Degradation	1.28	0.214	#NUM!	ACP3,IMPDH2,LACC1
VDR/RXR Activation	1.28	0.115	-0.447	GADD45A,HES1,HOXA10,IL1RL1,PDGFA,PRKCB,PRKD1,SEMA3B,THBD
NF-κB Signaling	1.27	0.095	3.153	CARD10,CARD11,EGF,FGFR1,FGFR2,FGFR3,IGF1R,IGF2R,IL1R2,IL36G,MRAS,NTRK2,NTRK3,PDGFRA,PDGFRB,PRKCB,TLR8
Xenobiotic Metabolism PXR Signaling Pathway	1.27	0.0938	2.828	ABCB1,ABCC2,ABCC3,Ces1e,CHST11,CHST13,CHST2,CYP3A5,GAL3ST2,GRIP1,GSTM1,Gstm3,Gstm6,NOS2,NRIP1,PRKCB,PRKD1,UST
Retinol Biosynthesis	1.27	0.136	0.816	Ces1e,DHRS3,DHRS9,PNLIPRP1,PNPLA5,RDH12
Thyroid Cancer Signaling	1.25	0.114	3	BDNF,CCND1,IRS1,LEF1,MRAS,NTF4,NTRK2,NTRK3,TCF7L1
Role of Tissue Factor in Cancer	1.24	0.103	#NUM!	CCN1,CCN2,CSF1,F2,HBEGF,ITGA3,ITGB3,MAPK13,MRAS,VEGFA,VEGFC,YES1
Histamine Biosynthesis	1.21	1	#NUM!	HDC
Superpathway of Citrulline Metabolism	1.21	0.2	#NUM!	ARG1,GLS2,NOS2
Glutamate Receptor Signaling	1.21	0.123	2.236	DLG4,GRIK4,GRIK5,GRIN1,GRIN3A,GRIP1,GRM6
PPAR Signaling	1.21	0.105	-3.162	IL18RAP,IL1R2,IL1RL1,IL36G,MRAS,NR2F1,NRIP1,PDGFA,PDGFRA,PDGFRB,PTGS2
Coagulation System	1.2	0.143	1.342	F13A1,F2,F2R,F5,THBD
Gap Junction Signaling	1.16	0.0909	#NUM!	ACTC1,ADCY6,DBN1,EGF,GJA1,GJB1,GJB3,LPAR1,MRAS,NPR2,NPR3,PLCB4,PLCE1,PLCG1,PRKCB,PRKD1,TJP1,TUBB4A
IL-12 Signaling and Production in Macrophages	1.15	0.0977	#NUM!	ALOX15,APOC4,APOE,CLU,IL4,MAF,MAPK13,MST1R,NOS2,PRKCB,PRKD1,S100A8,TGFB3
Parkinson's Signaling	1.13	0.188	#NUM!	MAPK13,SEPTIN5,SNCAIP
HOTAIR Regulatory Pathway	1.13	0.0938	2.84	COL1A1,COL1A2,ESR1,FOXA1,LEF1,MET,MMP25,MMP8,MMP9,PCDH10,TCF7L1,TWIST1,TWIST2,WNT4,WNT5A
Pancreatic Adenocarcinoma Signaling	1.12	0.101	2.828	CCND1,CYP2E1,E2F3,EGF,HBEGF,MMP9,PTGS2,SMAD3,TGFB3,VEGFA,VEGFC
Chondroitin Sulfate Biosynthesis (Late Stages)	1.12	0.125	2.449	CHST11,CHST13,CHST2,CHSY3,GAL3ST2,UST
Amyotrophic Lateral Sclerosis Signaling	1.1	0.103	2.449	CACNA1A,CACNA1C,CACNA1D,GRIK4,GRIK5,GRIN1,GRIN3A,NEFH,VEGFA,VEGFC
Xenobiotic Metabolism CAR Signaling Pathway	1.09	0.0899	2.668	ABCB1,ABCC2,ABCC3,CHST11,CHST13,CHST2,CYP3A5,GAL3ST2,GRIP1,GSTM1,Gstm3,Gstm6,NOS2,NRIP1,PRKCB,PRKD1,UST
Stearate Biosynthesis I (Animals)	1.09	0.122	2.449	ACSL3,ACSL6,BDH2,Ces1e,CYP2E1,SLC27A3
γ-linolenate Biosynthesis II (Animals)	1.07	0.176	#NUM!	ACSL3,ACSL6,SLC27A3
CCR3 Signaling in Eosinophils	1.07	0.0968	3.162	CCL24,CCR3,GNB4,MAPK13,MRAS,MYLK,PAK3,PLA2G4D,PLA2G4E,PLCB4,PRKCB,PRKD1
Apelin Cardiomyocyte Signaling Pathway	1.06	0.101	3.162	MAPK13,MAPK4,MYL6B,MYLK,PLCB4,PLCE1,PLCG1,PRKCB,PRKD1,SLC8A2
Virus Entry via Endocytic Pathways	0.991	0.098	#NUM!	ACTC1,FLNB,FLNC,HLA-A,ITGB3,ITGB4,MRAS,PLCG1,PRKCB,PRKD1
Citrulline Biosynthesis	0.983	0.222	#NUM!	ARG1,GLS2
PXR/RXR Activation	0.967	0.108	#NUM!	ABCB1,ABCC2,ABCC3,CYP3A5,GSTM1,HMGCS2,PAPSS2
Aryl Hydrocarbon Receptor Signaling	0.963	0.0909	0.333	AHR,CCND1,CCND2,CHEK1,ESR1,GSTM1,Gstm3,Gstm6,HSPB1,NFIB,NR2F1,NRIP1,TGFB3
Endocannabinoid Cancer Inhibition Pathway	0.963	0.0909	-1.941	ADCY6,CCND1,CCND2,GNAO1,LEF1,NOS2,PTK2,TCF7L1,TRPV1,TWIST1,TWIST2,VEGFA,VEGFC
PI3K/AKT Signaling	0.959	0.087	0.816	CCND1,CXCR2,IL17RB,IL18RAP,IL1R2,IL1RL1,IL2RA,IL5RA,INPP5J,ITGA3,ITGA9,ITGB3,ITGB4,MAPK8IP1,MRAS,PTGS2
Purine Nucleotides Degradation II (Aerobic)	0.955	0.158	#NUM!	ACP3,IMPDH2,LACC1
IGF-1 Signaling	0.951	0.0962	1.633	CCN1,CCN2,GRB10,IGF1R,IGFBP4,IGFBP7,IRS1,MRAS,PTK2,SOCS1
Eicosanoid Signaling	0.939	0.106	2.236	ALOX15,LTB4R,LTB4R2,PLA2G4D,PLA2G4E,PLA2G7,PTGS2
Asparagine Degradation I	0.917	0.5	#NUM!	ASRGL1
Spermine Biosynthesis	0.917	0.5	#NUM!	SMS
Choline Degradation I	0.917	0.5	#NUM!	CHDH
Sulfate Activation for Sulfonation	0.917	0.5	#NUM!	PAPSS2
Xanthine and Xanthosine Salvage	0.917	0.5	#NUM!	LACC1
Glycine Degradation (Creatine Biosynthesis)	0.917	0.5	#NUM!	GATM
Cysteine Biosynthesis/Homocysteine Degradation	0.917	0.5	#NUM!	CBS/CBSL
Putrescine Biosynthesis III	0.917	0.5	#NUM!	AZIN2
Glutamine Degradation I	0.917	0.5	#NUM!	GLS2
ErbB4 Signaling	0.914	0.104	2.449	MRAS,Nrg1,NRG2,PLCG1,PRKCB,PRKD1,YAP1
G Protein Signaling Mediated by Tubby	0.907	0.129	#NUM!	GNB4,MRAS,PLCB4,PLCG1
The Visual Cycle	0.907	0.15	#NUM!	DHRS3,DHRS9,RDH12
Chemokine Signaling	0.907	0.1	2.828	CCL24,CCR3,MAPK13,MRAS,PLCB4,PLCG1,PRKCB,PTK2
Xenobiotic Metabolism Signaling	0.893	0.0801	#NUM!	ABCB1,ABCC2,ABCC3,AHR,Ces1e,CHST11,CHST13,CHST2,CYP3A5,GAL3ST2,GRIP1,GSTM1,Gstm3,Gstm6,MAF,MAP3K6,MAPK13,MRAS,NOS2,NRIP1,PRKCB,PRKD1,UST
Production of Nitric Oxide and Reactive Oxygen Species in Macrophages	0.886	0.0847	3.051	APOC4,APOE,CLU,HOXA10,IL4,MAP3K6,MAPK13,NOS2,PLCG1,PRKCB,PRKD1,RHOBTB1,RHOJ,RHOU,RND1,S100A8
ErbB Signaling	0.886	0.0957	3	EGF,HBEGF,MAPK13,MRAS,NRG2,PAK3,PLCG1,PRKCB,PRKD1
Chondroitin Sulfate Biosynthesis	0.876	0.107	2.449	CHST11,CHST13,CHST2,CHSY3,GAL3ST2,UST
HIF1α Signaling	0.857	0.0829	2.668	EGF,EGLN3,LDHB,MET,MMP25,MMP8,MMP9,MRAS,NOS2,NOX4,P4HTM,PLCG1,PRKCB,PRKD1,SLC2A3,VEGFA,VEGFC
Th2 Pathway	0.854	0.0882	2.53	CCR3,GATA3,GFI1,HLA-A,IL13,IL17RB,IL1RL1,IL2RA,IL4,MAF,NOTCH3,RUNX3
TGF-β Signaling	0.845	0.0938	2.236	AMHR2,BMP7,HOXC9,MAPK13,MRAS,RUNX3,SMAD3,TGFB3,ZNF423
Circadian Rhythm Signaling	0.833	0.121	#NUM!	CRY2,GRIN1,GRIN3A,PER3
Ketogenesis	0.833	0.182	#NUM!	BDH2,HMGCS2
Fatty Acid β-oxidation I	0.833	0.121	1	Acaa1b,ACSL3,ACSL6,SLC27A3
MSP-RON Signaling Pathway	0.824	0.103	#NUM!	ACTC1,CSF1,ITGAM,KLK8,MST1R,NOS2
VEGF Family Ligand-Receptor Interactions	0.821	0.0952	2.828	MRAS,PLA2G4D,PLA2G4E,PLCG1,PRKCB,PRKD1,VEGFA,VEGFC
FGF Signaling	0.821	0.0952	2.828	FGF18,FGF4,FGFR1,FGFR2,FGFR3,MAPK13,MET,PLCG1
Dermatan Sulfate Biosynthesis (Late Stages)	0.807	0.109	2.236	CHST11,CHST13,CHST2,GAL3ST2,UST
IL-4 Signaling	0.801	0.0941	#NUM!	HLA-A,HMGA1,IL4,INPP5J,IRS1,MRAS,NFATC4,SOCS1
Melatonin Signaling	0.799	0.0972	2.646	GNAO1,PLCB4,PLCE1,PLCG1,PRKCB,PRKD1,RORB
Dermatan Sulfate Biosynthesis	0.799	0.102	2.449	CHST11,CHST13,CHST2,CHSY3,GAL3ST2,UST
IL-6 Signaling	0.793	0.0873	2.714	ABCB1,COL1A1,HSPB1,IL18RAP,IL1R2,IL1RL1,IL36G,MAPK13,MRAS,SOCS1,VEGFA
Nitric Oxide Signaling in the Cardiovascular System	0.79	0.0909	2.333	CACNA1A,CACNA1C,CACNA1D,PDE1C,PDE5A,PRKCB,PRKD1,VEGFA,VEGFC
VEGF Signaling	0.79	0.0909	1.667	ACTC1,Actn3,MRAS,PLCG1,PRKCB,PTK2,VCL,VEGFA,VEGFC
PDGF Signaling	0.783	0.093	2.828	INPP5J,MRAS,PDGFA,PDGFRA,PDGFRB,PLCG1,PRKCB,SPHK1
Ephrin A Signaling	0.78	0.106	#NUM!	BCAR1,EFNA3,EPHA2,EPHA5,PTK2
Hematopoiesis from Multipotent Stem Cells	0.772	0.167	#NUM!	CSF1,IL4
Ethanol Degradation IV	0.772	0.13	#NUM!	ACSS1,ACSS2,CYGB
Apelin Cardiac Fibroblast Signaling Pathway	0.772	0.13	#NUM!	CCN2,SPHK1,TGFB3
Uracil Degradation II (Reductive)	0.757	0.333	#NUM!	DPYD
Guanine and Guanosine Salvage I	0.757	0.333	#NUM!	LACC1
S-methyl-5'-thioadenosine Degradation II	0.757	0.333	#NUM!	LACC1
Thymine Degradation	0.757	0.333	#NUM!	DPYD
Biotin-carboxyl Carrier Protein Assembly	0.757	0.333	#NUM!	ACACB
Glycerol-3-phosphate Shuttle	0.757	0.333	#NUM!	GPD1
Adenine and Adenosine Salvage I	0.757	0.333	#NUM!	LACC1
Th1 and Th2 Activation Pathway	0.747	0.0819	#NUM!	CCR3,GATA3,GFI1,HLA-A,IL13,IL17RB,IL1RL1,IL2RA,IL4,MAF,NFATC4,NOTCH3,RUNX3,SOCS1
p70S6K Signaling	0.747	0.0853	3.317	F2,F2R,IL4,IRS1,MAPT,MRAS,PLCB4,PLCE1,PLCG1,PRKCB,PRKD1
Synaptic Long Term Potentiation	0.747	0.0853	3.162	CACNA1C,GRIN1,GRIN3A,GRM6,MRAS,PLCB4,PLCE1,PLCG1,PRKCB,PRKD1,RAPGEF3
Gαq Signaling	0.747	0.0828	2.53	ARHGEF25,GNB4,MRAS,NFATC4,PLCB4,PLCG1,PRKCB,PRKD1,RGS18,RHOBTB1,RHOJ,RHOU,RND1
NAD Phosphorylation and Dephosphorylation	0.717	0.154	#NUM!	ACP3,PXYLP1
Guanosine Nucleotides Degradation III	0.717	0.154	#NUM!	ACP3,LACC1
ERK/MAPK Signaling	0.717	0.0792	3.606	BCAR1,ESR1,HSPB1,ITGA3,ITGA9,ITGB3,ITGB4,MRAS,PAK3,PLA2G4D,PLA2G4E,PLCG1,PRKCB,PTK2,RAPGEF3,TLN2
Fc Epsilon RI Signaling	0.717	0.0855	2.121	IL13,IL4,INPP5J,MAPK13,MRAS,PLA2G4D,PLA2G4E,PLCG1,PRKCB,PRKD1
Gα12/13 Signaling	0.717	0.084	0.302	CDH11,CDH2,CDH23,CDH3,CDH6,F2,F2R,LPAR1,MRAS,MYL6B,PTK2
Neurotrophin/TRK Signaling	0.714	0.0921	1.342	BDNF,MRAS,NTF4,NTRK2,NTRK3,PLCG1,SPRY2
Airway Pathology in Chronic Obstructive Pulmonary Disease	0.701	0.0847	#NUM!	FGF18,FGF4,IL13,IL36G,IL4,LCN2,MMP8,MMP9,PRTN3,TGFB3
p38 MAPK Signaling	0.701	0.0847	3	HSPB1,IL18RAP,IL1R2,IL1RL1,IL36G,MAPK13,MAPT,PLA2G4D,PLA2G4E,TGFB3
Role of JAK family kinases in IL-6-type Cytokine Signaling	0.697	0.12	#NUM!	MAPK13,OSMR,SOCS1
D-myo-inositol (1,4,5)-Trisphosphate Biosynthesis	0.697	0.12	#NUM!	PLCB4,PLCE1,PLCG1
Cdc42 Signaling	0.684	0.0795	1.667	BAIAP2,CDC42EP5,FGD1,HLA-A,ITGA3,ITGA9,ITGB3,ITGB4,MAPK13,MYL6B,MYLK,PAK3,PARD3,TNK2
PPARα/RXRα Activation	0.678	0.0785	-1.732	ADCY6,CD36,GPD1,IL18RAP,IL1R2,IL1RL1,IRS1,MRAS,NR2F1,PLCB4,PLCE1,PLCG1,PRKCB,SMAD3,TGFB3
Role of Wnt/GSK-3β Signaling in the Pathogenesis of Influenza	0.676	0.0897	2.236	FZD2,FZD3,LEF1,SMO,TCF7L1,WNT4,WNT5A
MSP-RON Signaling In Cancer Cells Pathway	0.674	0.0821	2.111	CCND1,ITGB4,KLK8,LEF1,MET,MRAS,MST1R,PTK2,TCF7L1,VEGFA,VEGFC
Dopamine-DARPP32 Feedback in cAMP Signaling	0.668	0.0798	3.464	ADCY6,CACNA1A,CACNA1C,CACNA1D,CAMKK1,GRIN1,GRIN3A,PAWR,PLCB4,PLCE1,PLCG1,PRKCB,PRKD1
Phospholipases	0.666	0.0923	2.449	PLA2G4D,PLA2G4E,PLA2G7,PLCB4,PLCE1,PLCG1
Estrogen-mediated S-phase Entry	0.662	0.115	#NUM!	CCND1,E2F3,ESR1
NAD Salvage Pathway II	0.662	0.115	#NUM!	ACP3,NMNAT2,PXYLP1
Proline Biosynthesis I	0.644	0.25	#NUM!	PYCR1
Arginine Degradation I (Arginase Pathway)	0.644	0.25	#NUM!	ARG1
Glucocorticoid Receptor Signaling	0.642	0.0714	#NUM!	CXCR2,DPF1,EGF,ESR1,FBP1,GJA1,HP,IL13,IL17RB,IL18RAP,IL1R2,IL1RL1,IL2RA,IL4,IL5RA,KRT18,KRT19,KRT7,KRT79,KRT8,MAPK13,MMP8,MMP9,MRAS,NFATC4,NOS2,NRIP1,PLA2G4D,PLA2G4E,PTGS2,SLPI,SMAD3,TGFB3
Iron homeostasis signaling pathway	0.633	0.0803	#NUM!	ATP6V0A4,BMP1,BMP7,EGF,HP,PDGFA,PDGFRA,PDGFRB,SLC11A1,SMAD3,TFR2
Cell Cycle: G1/S Checkpoint Regulation	0.625	0.0896	-0.447	CCND1,CCND2,E2F3,HDAC7,SMAD3,TGFB3
Antioxidant Action of Vitamin C	0.625	0.0826	-2.646	MAPK13,PLA2G4D,PLA2G4E,PLA2G7,PLCB4,PLCE1,PLCG1,SLC23A1,SLC2A3
α-Adrenergic Signaling	0.623	0.0842	2.449	ADCY6,GNB4,MRAS,PHKG1,PLCG1,PRKCB,PRKD1,SLC8A2
Remodeling of Epithelial Adherens Junctions	0.607	0.0882	#NUM!	ACTC1,Actn3,DNM3,MET,TUBB4A,VCL
Adenosine Nucleotides Degradation II	0.582	0.125	#NUM!	ACP3,LACC1
MIF Regulation of Innate Immunity	0.578	0.0952	2	NOS2,PLA2G4D,PLA2G4E,PTGS2
P2Y Purigenic Receptor Signaling Pathway	0.575	0.0787	2.646	ADCY6,GNB4,ITGA2B,ITGB3,MRAS,PLCB4,PLCE1,PLCG1,PRKCB,PRKD1
Cardiac β-adrenergic Signaling	0.57	0.0775	2.828	ADCY6,CACNA1A,CACNA1C,CACNA1D,GNB4,MPPED2,MRAS,PDE10A,PDE1C,PDE5A,SLC8A2
D-myo-inositol-5-phosphate Metabolism	0.565	0.0764	3.317	ALPL,ATP1A2,CDC25C,PAWR,PLCB4,PLCE1,PLCG1,PPFIA3,PTPN13,PTPRM,PXYLP1,TNS3
Arsenate Detoxification I (Glutaredoxin)	0.561	0.2	#NUM!	LACC1
Proline Biosynthesis II (from Arginine)	0.561	0.2	#NUM!	PYCR1
Protein Citrullination	0.561	0.2	#NUM!	PADI4
Creatine-phosphate Biosynthesis	0.561	0.2	#NUM!	CKMT1A/CKMT1B
2-ketoglutarate Dehydrogenase Complex	0.561	0.2	#NUM!	DHTKD1
Citrulline-Nitric Oxide Cycle	0.561	0.2	#NUM!	NOS2
BMP signaling pathway	0.558	0.0824	1.342	BMP1,BMP7,FST,HOXC9,MAPK13,MRAS,ZNF423
Serotonin Receptor Signaling	0.556	0.093	#NUM!	ADCY6,HTR1B,HTR1D,SLC6A4
Aldosterone Signaling in Epithelial Cells	0.554	0.0759	3	ASIC1,ASIC2,DNAJC6,HSPB1,PLCB4,PLCE1,PLCG1,PRKCB,PRKD1,SCNN1A,SLC12A2,SMO
Growth Hormone Signaling	0.554	0.0845	1.342	IGF1R,IRS1,PLCG1,PRKCB,PRKD1,SOCS1
eNOS Signaling	0.544	0.0755	3	ADCY6,AQP3,AQP5,CHRNA7,Cngb1,ESR1,LPAR1,PLCG1,PRKCB,PRKD1,VEGFA,VEGFC
Heparan Sulfate Biosynthesis (Late Stages)	0.538	0.0833	2.449	Ces1e,CHST11,CHST13,CHST2,GAL3ST2,UST
tRNA Splicing	0.535	0.0909	#NUM!	MPPED2,PDE10A,PDE1C,PDE5A
Neuroprotective Role of THOP1 in Alzheimer's Disease	0.53	0.0776	1.134	HLA-A,HTRA1,KLK8,MAPT,MMP9,PRSS38,PRSS50,PRSS57,PRTN3
Coronavirus Replication Pathway	0.514	0.0889	-1	Ifitm1,IFITM3,Ifitm7,TUBB4A
Mouse Embryonic Stem Cell Pluripotency	0.509	0.0777	2.828	FZD2,FZD3,LEF1,LIFR,MAPK13,MRAS,SMO,TCF7L1
Renin-Angiotensin Signaling	0.504	0.0763	2.828	ADCY6,MAPK13,MRAS,PAK3,PLCG1,PRKCB,PRKD1,PTK2,SHF
4-1BB Signaling in T Lymphocytes	0.495	0.0938	#NUM!	MAPK13,TNFRSF9,TRAF1
NAD Biosynthesis from 2-amino-3-carboxymuconate Semialdehyde	0.495	0.167	#NUM!	NMNAT2
Pyruvate Fermentation to Lactate	0.495	0.167	#NUM!	LDHB
Urea Cycle	0.495	0.167	#NUM!	ARG1
Chondroitin and Dermatan Biosynthesis	0.495	0.167	#NUM!	CHSY3
Glycerol Degradation I	0.495	0.167	#NUM!	GPD1
Ceramide Degradation	0.495	0.167	#NUM!	ACER2
NAD Biosynthesis III	0.495	0.167	#NUM!	NMNAT2
Ethanol Degradation II	0.495	0.0938	#NUM!	ACSS1,ACSS2,DHRS9
RAR Activation	0.492	0.0722	#NUM!	ADCY6,DHRS3,DHRS9,DPF1,MAPK13,NR2F1,NR2F2,NRIP1,PRKCB,PRKD1,RDH12,SMAD3,TGFB3,VEGFA
Oxidative Ethanol Degradation III	0.478	0.105	#NUM!	ACSS1,ACSS2
Toll-like Receptor Signaling	0.476	0.0789	1	IL1RL1,IL36G,MAPK13,TLR8,TRAF1,TRAF4
IL-1 Signaling	0.46	0.0761	#NUM!	ADCY6,GNAO1,GNAT1,GNAZ,GNB4,MAPK13,MRAS
MIF-mediated Glucocorticoid Regulation	0.45	0.0882	#NUM!	PLA2G4D,PLA2G4E,PTGS2
Retinoate Biosynthesis I	0.45	0.0882	#NUM!	DHRS3,DHRS9,RDH12
Cardiomyocyte Differentiation via BMP Receptors	0.449	0.1	#NUM!	BMP7,GATA4
PI3K Signaling in B Lymphocytes	0.449	0.0725	2.333	CARD10,IL4,IRS1,MRAS,NFATC4,PIK3AP1,PLCB4,PLCE1,PLCG1,PRKCB
IL-7 Signaling Pathway	0.447	0.0769	0.816	CCND1,Igha,MAPK13,MET,PTK2,SOCS1
Trehalose Degradation II (Trehalase)	0.441	0.143	#NUM!	HKDC1
NAD Salvage Pathway III	0.441	0.143	#NUM!	NMNAT2
Adenine and Adenosine Salvage III	0.441	0.143	#NUM!	LACC1
Role of Pattern Recognition Receptors in Recognition of Bacteria and Viruses	0.441	0.0714	2.236	C1QA,C1QB,C1QC,C3AR1,IL13,IL36G,IL4,PRKCB,PRKD1,TGFB3,TLR8
Fcγ Receptor-mediated Phagocytosis in Macrophages and Monocytes	0.434	0.0745	2.646	ACTC1,FYB1,PLCG1,PRKCB,PRKD1,TLN2,YES1
Heparan Sulfate Biosynthesis	0.434	0.0759	2.449	Ces1e,CHST11,CHST13,CHST2,GAL3ST2,UST
BEX2 Signaling Pathway	0.434	0.0759	1.633	CCND1,CDH2,LEF1,TCF7L1,VEGFA,VEGFC
Amyloid Processing	0.423	0.08	#NUM!	CDK5R1,MAPK13,MAPT,MARK1
Role of MAPK Signaling in the Pathogenesis of Influenza	0.421	0.075	#NUM!	MAPK13,MRAS,PLA2G4D,PLA2G4E,PLA2G7,PTGS2
IL-17 Signaling	0.42	0.0695	3.606	IL13,IL17RB,IL36G,IL4,LCN2,MAPK13,MMP9,MRAS,NOS2,PTGS2,TGFB3,VEGFA,VEGFC
ErbB2-ErbB3 Signaling	0.42	0.0769	2.236	CCND1,ETV4,MRAS,Nrg1,NRG2
Ferroptosis Signaling Pathway	0.416	0.0714	0.333	ALOX15,CBS/CBSL,GLS2,HSPB1,MRAS,NOX4,SLC7A11,TFAP2C,YAP1
IL-17A Signaling in Fibroblasts	0.409	0.0833	#NUM!	IL17RB,LCN2,MAPK13
Prolactin Signaling	0.408	0.0741	1.633	IRS1,MRAS,PLCG1,PRKCB,PRKD1,SOCS1
Erythropoietin Signaling Pathway	0.408	0.0694	0.577	CCND1,CCND2,GATA1,IL13,IL36G,IL4,MRAS,PLCG1,PRKCB,PRKD1,TGFB3,TRPC3
UVC-Induced MAPK Signaling	0.407	0.0784	2	MAPK13,MRAS,PRKCB,PRKD1
14-3-3-mediated Signaling	0.406	0.0709	2.121	MAPT,MRAS,PLCB4,PLCE1,PLCG1,PRKCB,PRKD1,TUBB4A,YAP1
Xenobiotic Metabolism General Signaling Pathway	0.4	0.0699	3.162	AHR,GSTM1,Gstm3,Gstm6,MAF,MAP3K6,MAPK13,MRAS,PRKCB,PRKD1
Sphingosine and Sphingosine-1-phosphate Metabolism	0.396	0.125	#NUM!	ACER2
Superoxide Radicals Degradation	0.396	0.125	#NUM!	CYGB
Purine Ribonucleosides Degradation to Ribose-1-phosphate	0.396	0.125	#NUM!	LACC1
Apelin Adipocyte Signaling Pathway	0.396	0.0732	0.816	ADCY6,GPX8,GSTM1,MAPK13,MAPK4,NOX4
MSP-RON Signaling In Macrophages Pathway	0.393	0.0708	0.707	ARG1,ITGAM,KLK8,MRAS,MST1R,NOS2,PTGS2,SOCS1
p53 Signaling	0.388	0.0714	#NUM!	CCND1,CCND2,CHEK1,GADD45A,GADD45G,SERPINE2,THBS1
Differential Regulation of Cytokine Production in Intestinal Epithelial Cells by IL-17A and IL-17F	0.374	0.087	#NUM!	IL13,LCN2
TR/RXR Activation	0.372	0.0714	#NUM!	COL6A3,HP,ME1,STRBP,SYT2,UCP3
Apelin Endothelial Signaling Pathway	0.372	0.0696	2.121	ADCY6,GNAO1,MRAS,PLCB4,PRKCB,PRKD1,SMAD3,TEK
Role of JAK1 and JAK3 in γc Cytokine Signaling	0.367	0.0725	#NUM!	IL2RA,IL4,IRS1,MRAS,SOCS1
HER-2 Signaling in Breast Cancer	0.365	0.067	3.606	CCND1,EGF,HBEGF,ITGB3,ITGB4,MRAS,PARD3,PLCG1,PRKCB,PRKD1,PTGS2,SMAD3,YES1
fMLP Signaling in Neutrophils	0.363	0.069	2.449	FPR1,GNB4,MRAS,NFATC4,NOX4,PLCB4,PRKCB,PRKD1
Sucrose Degradation V (Mammalian)	0.358	0.111	#NUM!	ALDOB
Phosphatidylethanolamine Biosynthesis II	0.358	0.111	#NUM!	ETNK2
Leucine Degradation I	0.358	0.111	#NUM!	BCAT1
IL-10 Signaling	0.355	0.0714	#NUM!	IL18RAP,IL1R2,IL1RL1,IL36G,MAPK13
Glutathione Redox Reactions I	0.352	0.0833	#NUM!	GPX8,GSTM1
TCA Cycle II (Eukaryotic)	0.352	0.0833	#NUM!	DHTKD1,OGDHL
Vitamin-C Transport	0.352	0.0833	#NUM!	SLC23A1,SLC2A3
Systemic Lupus Erythematosus In B Cell Signaling Pathway	0.351	0.0655	1.886	CARD11,CCND1,CCND2,IL13,IL36G,IL4,INPP5J,MRAS,NFATC4,PIK3AP1,PRKCB,PRKD1,SHF,TGFB3,TLR8,TRAF1,TRAF4,YES1
Senescence Pathway	0.351	0.0655	1.886	ASXL3,CACNA1A,CACNA1C,CACNA1D,CCND1,CDC25C,CHEK1,E2F3,GADD45A,GADD45G,GATA4,MAPK4,MCU,MRAS,NFATC4,Saa3,SMAD3,TGFB3
Role of IL-17A in Arthritis	0.348	0.0727	#NUM!	IL17RB,MAPK13,NOS2,PTGS2
HMGB1 Signaling	0.346	0.0667	2.828	AGER,IL13,IL36G,IL4,MAPK13,MRAS,RHOBTB1,RHOJ,RHOU,RND1,TGFB3
Small Cell Lung Cancer Signaling	0.343	0.0704	2.236	CCND1,PTGS2,PTK2,TRAF1,TRAF4
April Mediated Signaling	0.34	0.075	#NUM!	MAPK13,NFATC4,TRAF1
Bupropion Degradation	0.332	0.08	#NUM!	CYP2E1,CYP3A5
Superpathway of Inositol Phosphate Compounds	0.33	0.0653	3.464	ALPL,ATP1A2,CDC25C,INPP5J,PAWR,PLCB4,PLCE1,PLCG1,PPFIA3,PTPN13,PTPRM,PXYLP1,TNS3
B Cell Activating Factor Signaling	0.325	0.0732	#NUM!	MAPK13,NFATC4,TRAF1
Mechanisms of Viral Exit from Host Cells	0.325	0.0732	#NUM!	ACTC1,PRKCB,PRKD1
Embryonic Stem Cell Differentiation into Cardiac Lineages	0.324	0.1	#NUM!	GATA4
Prostanoid Biosynthesis	0.324	0.1	#NUM!	PTGS2
Ketolysis	0.324	0.1	#NUM!	BDH2
T Helper Cell Differentiation	0.32	0.0685	#NUM!	GATA3,HLA-A,IL13,IL2RA,IL4
GPCR-Mediated Integration of Enteroendocrine Signaling Exemplified by an L Cell	0.32	0.0685	-0.447	ADCY6,GAL,PLCB4,PLCE1,PLCG1
IL-17A Signaling in Gastric Cells	0.312	0.0769	#NUM!	IL17RB,MAPK13
Altered T Cell and B Cell Signaling in Rheumatoid Arthritis	0.309	0.0667	#NUM!	CSF1,HLA-A,IL36G,IL4,PRTN3,TLR8
Regulation of IL-2 Expression in Activated and Anergic T Lymphocytes	0.309	0.0667	#NUM!	CARD11,MRAS,NFATC4,PLCG1,SMAD3,TGFB3
Cancer Drug Resistance By Drug Efflux	0.309	0.069	#NUM!	ABCB1,ABCC2,MRAS,PTGS2
PD-1, PD-L1 cancer immunotherapy pathway	0.309	0.066	-0.447	HLA-A,IL2RA,IL4,PLCG1,SMAD3,TGFB3,YAP1
Role of MAPK Signaling in Inhibiting the Pathogenesis of Influenza	0.298	0.0667	2.236	MAPK13,PLA2G4D,PLA2G4E,PLA2G7,PTGS2
Estrogen-Dependent Breast Cancer Signaling	0.298	0.0667	2	CCND1,ESR1,IGF1R,MRAS,TERT
Oncostatin M Signaling	0.296	0.0698	#NUM!	MRAS,OSMR,TIMP3
γ-glutamyl Cycle	0.295	0.0909	#NUM!	GGT7
Purine Nucleotides De Novo Biosynthesis II	0.295	0.0909	#NUM!	IMPDH2
GDP-glucose Biosynthesis	0.295	0.0909	#NUM!	HKDC1
3-phosphoinositide Degradation	0.295	0.0641	3	ALPL,ATP1A2,CDC25C,INPP5J,PAWR,PPFIA3,PTPN13,PTPRM,PXYLP1,TNS3
NF-κB Activation by Viruses	0.288	0.0658	2.236	ITGA3,ITGB3,MRAS,PRKCB,PRKD1
SPINK1 Pancreatic Cancer Pathway	0.287	0.0667	-1	CPA2,CTRB2,KLK8,SMAD3
D-myo-inositol (1,4,5,6)-Tetrakisphosphate Biosynthesis	0.279	0.0634	2.828	ALPL,ATP1A2,CDC25C,PAWR,PPFIA3,PTPN13,PTPRM,PXYLP1,TNS3
D-myo-inositol (3,4,5,6)-tetrakisphosphate Biosynthesis	0.279	0.0634	2.828	ALPL,ATP1A2,CDC25C,PAWR,PPFIA3,PTPN13,PTPRM,PXYLP1,TNS3
Role of MAPK Signaling in Promoting the Pathogenesis of Influenza	0.275	0.0636	2.646	ATP6V0A4,MAPK13,MRAS,PLA2G4D,PLA2G4E,PLA2G7,PTGS2
Melanocyte Development and Pigmentation Signaling	0.272	0.0638	2	ADCY6,KIT,MRAS,PAX3,PLCG1,SOX10
iNOS Signaling	0.27	0.0667	#NUM!	HMGA1,MAPK13,NOS2
Glucose and Glucose-1-phosphate Degradation	0.27	0.0833	#NUM!	HKDC1
NAD biosynthesis II (from tryptophan)	0.27	0.0833	#NUM!	NMNAT2
FAT10 Cancer Signaling Pathway	0.258	0.0652	#NUM!	ACKR3,SMAD3,TGFB3
PFKFB4 Signaling Pathway	0.258	0.0652	#NUM!	FBP1,PFKM,TGFB3
Thrombopoietin Signaling	0.255	0.0635	2	MRAS,PLCG1,PRKCB,PRKD1
Renal Cell Carcinoma Signaling	0.251	0.0625	#NUM!	EGLN3,MET,MRAS,PAK3,VEGFA
Oleate Biosynthesis II (Animals)	0.247	0.0769	#NUM!	Scd4
Pregnenolone Biosynthesis	0.247	0.0769	#NUM!	CYP2E1
UDP-N-acetyl-D-galactosamine Biosynthesis II	0.247	0.0769	#NUM!	HKDC1
Acetone Degradation I (to Methylglyoxal)	0.234	0.0645	#NUM!	CYP2E1,CYP3A5
Acyl-CoA Hydrolysis	0.227	0.0714	#NUM!	Ces1e
Leukotriene Biosynthesis	0.227	0.0714	#NUM!	GGT7
Mevalonate Pathway I	0.227	0.0714	#NUM!	HMGCS2
Phenylalanine Degradation IV (Mammalian, via Side Chain)	0.227	0.0714	#NUM!	SLC27A3
Glutathione-mediated Detoxification	0.222	0.0625	#NUM!	GSTM1,Gstm3
Histidine Degradation VI	0.209	0.0667	#NUM!	CYP2E1
Chondroitin Sulfate Degradation (Metazoa)	0.192	0.0625	#NUM!	HYAL1
Mitochondrial Dysfunction	0	0.00585	#NUM!	CPT1C
Role of BRCA1 in DNA Damage Response	0	0.05	#NUM!	CHEK1,DPF1,E2F3,GADD45A
Role of PKR in Interferon Induction and Antiviral Response	0	0.0339	#NUM!	MAPK13,PDGFA,PDGFRB,SCARA3
IL-22 Signaling	0	0.0417	#NUM!	MAPK13
CD40 Signaling	0	0.0462	#NUM!	MAPK13,PTGS2,TRAF1
Cytotoxic T Lymphocyte-mediated Apoptosis of Target Cells	0	0.0294	#NUM!	HLA-A
CD27 Signaling in Lymphocytes	0	0.0189	#NUM!	MAP3K6
IL-3 Signaling	0	0.038	#NUM!	MRAS,PRKCB,PRKD1
Lymphotoxin β Receptor Signaling	0	0.0377	#NUM!	TRAF1,TRAF4
CTLA4 Signaling in Cytotoxic T Lymphocytes	0	0.0225	#NUM!	HLA-A,PLCG1
Induction of Apoptosis by HIV1	0	0.0164	#NUM!	TRAF1
IL-9 Signaling	0	0.0303	#NUM!	IRS1
CD28 Signaling in T Helper Cells	0	0.0331	#NUM!	CARD11,HLA-A,NFATC4,PLCG1
Role of Cytokines in Mediating Communication between Immune Cells	0	0.0556	#NUM!	IL13,IL36G,IL4
CNTF Signaling	0	0.0351	#NUM!	LIFR,MRAS
Docosahexaenoic Acid (DHA) Signaling	0	0.0263	#NUM!	ALOX15
Cell Cycle Regulation by BTG Family Proteins	0	0.0541	#NUM!	CCND1,E2F3
Mitotic Roles of Polo-Like Kinase	0	0.0152	#NUM!	CDC25C
Role of CHK Proteins in Cell Cycle Checkpoint Control	0	0.0526	#NUM!	CDC25C,CHEK1,E2F3
FLT3 Signaling in Hematopoietic Progenitor Cells	0	0.025	#NUM!	MAPK13,MRAS
ATM Signaling	0	0.0515	#NUM!	CDC25C,CHEK1,GADD45A,GADD45G,MAPK13
Antiproliferative Role of Somatostatin Receptor 2	0	0.0519	#NUM!	GNB4,MRAS,NPR2,NPR3
Melanoma Signaling	0	0.04	#NUM!	CCND1,MRAS
Prostate Cancer Signaling	0	0.033	#NUM!	CCND1,LEF1,MRAS
Type I Diabetes Mellitus Signaling	0	0.036	#NUM!	HLA-A,MAPK13,NOS2,SOCS1
Endometrial Cancer Signaling	0	0.05	#NUM!	CCND1,LEF1,MRAS
Primary Immunodeficiency Signaling	0	0.04	#NUM!	AIRE,Igha
Allograft Rejection Signaling	0	0.0233	#NUM!	HLA-A,IL4
Autoimmune Thyroid Disease Signaling	0	0.0408	#NUM!	HLA-A,IL4
Graft-versus-Host Disease Signaling	0	0.0417	#NUM!	HLA-A,IL36G
Chronic Myeloid Leukemia Signaling	0	0.0583	#NUM!	CCND1,E2F3,HDAC7,MRAS,SMAD3,TGFB3
ERK5 Signaling	0	0.0417	#NUM!	EGF,FOSL1,MRAS
Communication between Innate and Adaptive Immune Cells	0	0.0521	#NUM!	HLA-A,Igha,IL36G,IL4,TLR8
Crosstalk between Dendritic Cells and Natural Killer Cells	0	0.0449	#NUM!	ACTC1,HLA-A,IL4,TLN2
Systemic Lupus Erythematosus Signaling	0	0.0262	#NUM!	C8A,HLA-A,IL36G,MRAS,NFATC4,PLCG1
Hereditary Breast Cancer Signaling	0	0.0571	#NUM!	CCND1,CDC25C,CHEK1,DPF1,GADD45A,GADD45G,HDAC7,MRAS
Regulation of eIF4 and p70S6K Signaling	0	0.0482	#NUM!	EIF3J,IRS1,ITGA3,ITGA9,ITGB3,ITGB4,MAPK13,MRAS
Leptin Signaling in Obesity	0	0.0541	#NUM!	ADCY6,PLCB4,PLCE1,PLCG1
B Cell Development	0	0.0278	#NUM!	HLA-A
RANK Signaling in Osteoclasts	0	0.0225	#NUM!	MAP3K6,MAPK13
Granzyme A Signaling	0	0.0526	#NUM!	H1-10
TWEAK Signaling	0	0.0286	#NUM!	TRAF1
Nur77 Signaling in T Lymphocytes	0	0.0441	#NUM!	HDAC7,PRKCB,PRKD1
TNFR1 Signaling	0	0.02	#NUM!	PAK3
TNFR2 Signaling	0	0.0333	#NUM!	TRAF1
Role of Hypercytokinemia/hyperchemokinemia in the Pathogenesis of Influenza	0	0.0233	#NUM!	IL13,IL36G
Antiproliferative Role of TOB in T Cell Signaling	0	0.0513	#NUM!	SMAD3,TGFB3
OX40 Signaling Pathway	0	0.0111	#NUM!	HLA-A
IL-17A Signaling in Airway Cells	0	0.0308	#NUM!	IL17RB,MAPK13
Role of IL-17F in Allergic Inflammatory Airway Diseases	0	0.0233	#NUM!	IL17RB
Differential Regulation of Cytokine Production in Macrophages and T Helper Cells by IL-17A and IL-17F	0	0.0556	#NUM!	IL13
Role of JAK1, JAK2 and TYK2 in Interferon Signaling	0	0.0417	#NUM!	SOCS1
Role of JAK2 in Hormone-like Cytokine Signaling	0	0.0588	#NUM!	IRS1,SOCS1
NGF Signaling	0	0.0351	#NUM!	MAP3K6,MRAS,PLCG1,TRAF4
Hematopoiesis from Pluripotent Stem Cells	0	0.0612	#NUM!	CSF1,Igha,IL4
Nicotine Degradation III	0	0.0351	#NUM!	CYP2E1,CYP3A5
Pyrimidine Ribonucleotides De Novo Biosynthesis	0	0.0571	#NUM!	CTPS1,ENTPD3
Isoleucine Degradation I	0	0.0588	#NUM!	BCAT1
Ubiquinol-10 Biosynthesis (Eukaryotic)	0	0.0588	#NUM!	CYP2E1
CDP-diacylglycerol Biosynthesis I	0	0.0455	#NUM!	LPCAT2
Melatonin Degradation I	0	0.0333	#NUM!	CYP2E1,CYP3A5
Triacylglycerol Degradation	0	0.06	#NUM!	Ces1e,PNLIPRP1,PNPLA5
Estrogen Biosynthesis	0	0.0476	#NUM!	CYP2E1,CYP3A5
1D-myo-inositol Hexakisphosphate Biosynthesis II (Mammalian)	0	0.0556	#NUM!	INPP5J
Phosphatidylglycerol Biosynthesis II (Non-plastidic)	0	0.0417	#NUM!	LPCAT2
Dermatan Sulfate Degradation (Metazoa)	0	0.0588	#NUM!	HYAL1
Nicotine Degradation II	0	0.0308	#NUM!	CYP2E1,CYP3A5
Valine Degradation I	0	0.05	#NUM!	BCAT1
Superpathway of D-myo-inositol (1,4,5)-trisphosphate Metabolism	0	0.0435	#NUM!	INPP5J
D-myo-inositol (1,3,4)-trisphosphate Biosynthesis	0	0.0556	#NUM!	INPP5J
Serotonin Degradation	0	0.0149	#NUM!	DHRS9
D-myo-inositol (1,4,5)-trisphosphate Degradation	0	0.0588	#NUM!	INPP5J
Triacylglycerol Biosynthesis	0	0.0227	#NUM!	LPCAT2
Pyrimidine Ribonucleotides Interconversion	0	0.0606	#NUM!	CTPS1,ENTPD3
Methylglyoxal Degradation III	0	0.0526	#NUM!	CYP2E1
Superpathway of Melatonin Degradation	0	0.0308	#NUM!	CYP2E1,CYP3A5
Noradrenaline and Adrenaline Degradation	0	0.0286	#NUM!	DHRS9
Fatty Acid α-oxidation	0	0.05	#NUM!	PTGS2
Superpathway of Methionine Degradation	0	0.027	#NUM!	CBS/CBSL
Superpathway of Geranylgeranyldiphosphate Biosynthesis I (via Mevalonate)	0	0.0556	#NUM!	HMGCS2
Superpathway of Cholesterol Biosynthesis	0	0.0345	#NUM!	HMGCS2
Cysteine Biosynthesis III (mammalia)	0	0.0417	#NUM!	CBS/CBSL
UVB-Induced MAPK Signaling	0	0.0577	#NUM!	MAPK13,PRKCB,PRKD1
Unfolded protein response	0	0.0179	#NUM!	CEBPE
EGF Signaling	0	0.0545	#NUM!	EGF,MAPK13,PLCG1
SAPK/JNK Signaling	0	0.049	#NUM!	GADD45A,IRS1,MAPK8IP1,MAPK8IP2,MRAS
Interferon Signaling	0	0.0556	#NUM!	IFITM3,SOCS1
Protein Ubiquitination Pathway	0	0.033	#NUM!	DNAJC6,HLA-A,HSPB1,NEDD4L,SMO,UBE2E2,USP13,USP29,USP44
IL-2 Signaling	0	0.0492	#NUM!	IL2RA,MRAS,SOCS1
JAK/Stat Signaling	0	0.0375	#NUM!	CCKBR,MRAS,SOCS1
Cell Cycle: G2/M DNA Damage Checkpoint Regulation	0	0.0612	#NUM!	CDC25C,CHEK1,GADD45A
Antigen Presentation Pathway	0	0.0256	#NUM!	HLA-A
Phototransduction Pathway	0	0.0192	#NUM!	GNAT1
Death Receptor Signaling	0	0.0217	#NUM!	ACTC1,HSPB1
Dopamine Receptor Signaling	0	0.026	#NUM!	ADCY6,NCS1
Apoptosis Signaling	0	0.02	#NUM!	MRAS,PLCG1
Notch Signaling	0	0.0541	#NUM!	HES1,NOTCH3
Hypoxia Signaling in the Cardiovascular System	0	0.027	#NUM!	UBE2E2,VEGFA
T Cell Receptor Signaling	0	0.0377	#NUM!	CARD11,MRAS,NFATC4,PLCG1
Phagosome Maturation	0	0.0464	#NUM!	ATP6V0A4,CTSE,HLA-A,NOX4,SNAP25,TUBB4A,TUBG2
Autophagy	0	0.0328	#NUM!	ATG9B,CTSE
Sumoylation Pathway	0	0.0388	#NUM!	RHOBTB1,RHOJ,RHOU,RND1
Th17 Activation Pathway	0	0.022	#NUM!	AHR,NFATC4
SPINK1 General Cancer Pathway	0	0.0145	#NUM!	MRAS
Apelin Muscle Signaling Pathway	0	0.0526	#NUM!	MRAS
BAG2 Signaling Pathway	0	0.0465	#NUM!	CHRNA7,MAPT
Inhibition of ARE-Mediated mRNA Degradation Pathway	0	0.0164	#NUM!	MAPK13,MAPK4
Necroptosis Signaling Pathway	0	0.0191	#NUM!	PLA2G4D,PLA2G4E,TYRO3
Kinetochore Metaphase Signaling Pathway	0	0.0099	#NUM!	STAG3
GM-CSF Signaling	0	0.0429	#NUM!	CCND1,MRAS,PRKCB
Insulin Secretion Signaling Pathway	0	0.0615	3.873	ADCY6,CACNA1A,CACNA1C,CACNA1D,MAPK13,PLCB4,PLCE1,PLCG1,PRKCB,PRKD1,SCNN1A,SEC61G,SLC2A3,SNAP25,YES1
Dendritic Cell Maturation	0	0.0598	3.162	COL18A1,COL1A1,COL1A2,COL3A1,DDR2,HLA-A,IL36G,MAPK13,PLCB4,PLCE1,PLCG1
Systemic Lupus Erythematosus In T Cell Signaling Pathway	0	0.0389	3.051	ESR1,GADD45A,HLA-A,MRAS,NOS2,PLCG1,PTK2,RHOBTB1,RHOJ,RHOU,RND1,S1PR3,YES1
Role of NFAT in Regulation of the Immune Response	0	0.0552	2.828	GATA4,GNAO1,GNAT1,GNAZ,GNB4,HLA-A,MRAS,NFATC4,PLCB4,PLCG1
3-phosphoinositide Biosynthesis	0	0.0542	2.828	ALPL,ATP1A2,CDC25C,PAWR,PPFIA3,PTPN13,PTPRM,PXYLP1,TNS3
mTOR Signaling	0	0.0571	2.449	DDIT4,EIF3J,IRS1,MRAS,PRKCB,PRKD1,RHOBTB1,RHOJ,RHOU,RND1,VEGFA,VEGFC
Acute Myeloid Leukemia Signaling	0	0.0562	2.236	CCND1,KIT,LEF1,MRAS,TCF7L1
Gαs Signaling	0	0.0561	2.236	ADCY6,CRHR1,GNB4,MRAS,PTH1R,RAPGEF3
PEDF Signaling	0	0.061	2.236	BDNF,DOCK3,MAPK13,MRAS,TCF7L1
Huntington's Disease Signaling	0	0.0586	2.121	BDNF,CDK5R1,CPLX2,DLG4,DNM3,EGF,GNB4,HDAC7,IGF1R,PLCB4,PRKCB,PRKD1,SNAP25,STX1A
Ceramide Signaling	0	0.0568	2	CNKSR1,MRAS,S1PR3,S1PR5,SPHK1
LPS-stimulated MAPK Signaling	0	0.0482	2	MAPK13,MRAS,PRKCB,PRKD1
Calcium-induced T Lymphocyte Apoptosis	0	0.0606	2	HLA-A,PLCG1,PRKCB,PRKD1
IL-15 Signaling	0	0.0533	2	IL4,IL5RA,MAPK13,MRAS
Angiopoietin Signaling	0	0.0533	2	MRAS,PAK3,PTK2,TEK
iCOS-iCOSL Signaling in T Helper Cells	0	0.036	2	HLA-A,IL2RA,NFATC4,PLCG1
Non-Small Cell Lung Cancer Signaling	0	0.0548	2	CCND1,EGF,MRAS,PLCG1
Telomerase Signaling	0	0.0467	2	EGF,HDAC7,IL2RA,MRAS,TERT
GDNF Family Ligand-Receptor Interactions	0	0.0526	2	GFRA2,IRS1,MRAS,PLCG1
UVA-Induced MAPK Signaling	0	0.051	2	MAPK13,MRAS,PLCB4,PLCE1,PLCG1
Insulin Receptor Signaling	0	0.0504	1.89	ASIC1,ASIC2,GRB10,INPP5J,IRS1,MRAS,SCNN1A
Endocannabinoid Developing Neuron Pathway	0	0.0609	1.89	ADCY6,CCND1,GNAO1,MAPK13,MAPK4,MRAS,PAX6
B Cell Receptor Signaling	0	0.0484	1.667	CARD10,INPP5J,MAP3K6,MAPK13,MRAS,NFATC4,PIK3AP1,PRKCB,PTK2
Acute Phase Response Signaling	0	0.05	1.633	AHSG,F2,HP,IL36G,MAPK13,MRAS,OSMR,Saa3,SOCS1
EIF2 Signaling	0	0.0402	1.633	ACTC1,CCND1,EIF3J,IGF1R,MRAS,NOX4,RPL32,RPL6,VEGFA
Salvage Pathways of Pyrimidine Ribonucleotides	0	0.051	1.342	DMPK,MAK,MAP3K6,PAK3,UPP1
T Cell Exhaustion Signaling Pathway	0	0.04	1.342	HLA-A,LAG3,MRAS,NFATC4,PLCG1,SMAD3,VEGFA
Xenobiotic Metabolism AHR Signaling Pathway	0	0.0588	1.342	AHR,GSTM1,Gstm3,Gstm6,NRIP1
AMPK Signaling	0	0.0469	1.134	ACACB,CCND1,CHRNA7,CPT1C,DPF1,IRS1,MAPK13,MRAS,PFKM,PPM1E
TREM1 Signaling	0	0.0533	1	IL1RL1,NLRP12,PLCG1,TLR8
Pyridoxal 5'-phosphate Salvage Pathway	0	0.0606	1	DMPK,MAK,MAP3K6,PAK3
NRF2-mediated Oxidative Stress Response	0	0.0582	0.816	ABCC2,ACTC1,DNAJC6,FOSL1,GSTM1,Gstm3,Gstm6,MAF,MRAS,PRKCB,PRKD1
Th1 Pathway	0	0.0579	0.816	GATA3,HLA-A,IL4,NFATC4,NOTCH3,RUNX3,SOCS1
Natural Killer Cell Signaling	0	0.0609	0.577	COL18A1,COL1A1,COL1A2,COL3A1,HLA-A,IL18RAP,MAP3K6,MAPK13,MRAS,NFATC4,PAK3,PLCG1
Cyclins and Cell Cycle Regulation	0	0.0617	0	CCND1,CCND2,E2F3,HDAC7,TGFB3
Coronavirus Pathogenesis Pathway	0	0.04	0	CCND1,E2F3,EEF1A2,MAPK13,PTGS2,SMAD3
Sirtuin Signaling Pathway	0	0.0412	-0.302	ACSS2,ATG9B,CPT1C,GADD45A,GADD45G,H1-10,HMGCS2,LDHB,MAPK4,NOS2,PFKM,SCNN1A

## Sheet: 3d v 14d canonical pathways
© 2000-2021 QIAGEN. All rights reserved.
Ingenuity Canonical Pathways	-log(p-value)	Ratio	z-score	Molecules
GP6 Signaling Pathway	18.6	0.312	-6.164	CAMK4,COL11A1,COL12A1,COL13A1,COL16A1,COL18A1,COL19A1,COL1A1,COL1A2,COL24A1,COL26A1,COL3A1,COL4A1,COL4A2,COL4A4,COL4A5,COL5A1,COL5A2,COL6A1,COL6A2,COL6A3,Col6a4,COL6A5,COL8A2,COL9A1,LAMA1,LAMA2,LAMA3,LAMA4,LAMA5,LAMB1,LAMB2,LAMB3,LAMC2,LAMC3,PLCG1,PRKD1,PTK2,SCHIP1
Hepatic Fibrosis / Hepatic Stellate Cell Activation	15.8	0.237	#NUM!	CCN2,COL11A1,COL12A1,COL13A1,COL16A1,COL18A1,COL19A1,COL1A1,COL1A2,COL24A1,COL26A1,COL3A1,COL4A1,COL4A2,COL4A4,COL4A5,COL5A1,COL5A2,COL6A1,COL6A2,COL6A3,Col6a4,COL6A5,COL8A2,COL9A1,EDNRA,FGFR1,FGFR2,IGF1R,IGFBP4,IL10,IL1R2,IL6,LAMA1,MMP9,MYH10,MYH11,MYH4,MYH7B,PDGFA,PDGFRA,SMAD3,TGFB3,VEGFA
Synaptogenesis Signaling Pathway	13	0.173	-6.861	ADCY8,ADCY9,APOE,BDNF,CACNA1B,CACNA2D1,CACNB4,CAMK4,CDH11,CDH2,CDH23,CDH24,CDH3,CDH4,CDH6,CHN1,DAB1,DLG4,EFNA3,EFNB2,EPHA10,EPHA2,EPHA5,EPHB2,EPHB3,FARP1,GRIN1,GRIN3A,KALRN,MAP1B,MAPT,MRAS,NECTIN3,NLGN1,NLGN2,NRXN1,NRXN2,NTRK2,PLCG1,RELN,SHC3,SHF,SNAP25,STX1A,STXBP6,SYN2,SYNGAP1,SYT1,SYT2,SYT6,THBS1,VLDLR,WASF1,YES1
Axonal Guidance Signaling	12.7	0.144	#NUM!	ADAM19,ADAM8,ADAMTS13,ADAMTS15,ADAMTS3,ADAMTS4,ADAMTS7,ADAMTS8,ARHGEF15,BAIAP2,BCAR1,BDNF,BMP1,BMP8A,ECE2,EFNA3,EFNB2,EPHA10,EPHA2,EPHA5,EPHB2,EPHB3,FZD2,FZD3,GLI2,GLI3,GLIS1,GNAO1,GNAT1,GNAZ,ITGA3,ITGB4,KALRN,KIF7,MMP14,MMP8,MMP9,MRAS,NFATC4,NTF4,NTNG1,NTNG2,NTRK2,NTRK3,PAK3,PDGFA,PFN2,PLCB4,PLCE1,PLCG1,PLXNA2,PLXNA3,PRKD1,PTK2,RND1,ROBO1,SEMA3A,SEMA3B,SEMA4F,SEMA4G,SEMA6A,SEMA6C,SHANK2,SLIT1,SM…
White Adipose Tissue Browning Pathway	10	0.225	-3.9	ADCY8,ADCY9,BDNF,CACNA1A,CACNA1B,CACNA1C,CACNA1D,CACNA2D1,CACNA2D2,CACNA2D4,CACNB2,CACNB4,CACNG2,CACNG6,CACNG8,FCER1A,FGFR1,FGFR2,FGFR3,FGFR4,FNDC5,HOXC9,MAPK13,MS4A2,PRDM16,PRKG2,RUNX1T1,TRPV1,VEGFA
Corticotropin Releasing Hormone Signaling	8.77	0.2	-0.392	ADCY8,ADCY9,BDNF,CACNA1A,CACNA1B,CACNA1C,CACNA1D,CACNA2D1,CACNA2D2,CACNA2D4,CACNB2,CACNB4,CACNG2,CACNG6,CACNG8,CAMK4,CRHR1,GLI2,GLI3,GNAO1,MAPK13,NOS2,NPR2,NPR3,PLCG1,PRKD1,PTGS2,SMO,VEGFA
Sperm Motility	8.59	0.166	-3.873	ALK,CAMK4,CATSPER2,Cngb1,DDR1,DDR2,EPHA2,EPHA5,EPHB2,EPHB3,FGFR1,FGFR2,FGFR3,FGFR4,IGF1R,LMTK3,MATK,MRAS,MST1R,NTRK2,NTRK3,PDE1C,PDGFRA,PLA2G4D,PLA2G4E,PLA2G7,PLCB4,PLCE1,PLCG1,PRKD1,PRKG2,PTK2,PTK7,RYK,TYRO3,YES1,ZP3
GABA Receptor Signaling	8.04	0.232	#NUM!	ADCY8,ADCY9,CACNA1A,CACNA1B,CACNA1C,CACNA1D,CACNA2D1,CACNA2D2,CACNA2D4,CACNB2,CACNB4,CACNG2,CACNG6,CACNG8,GABRA2,GABRB1,GABRB3,GABRD,KCNQ2,KCNQ3,MRAS,SLC6A1
CREB Signaling in Neurons	7.76	0.114	-7.814	ACKR3,ADCY8,ADCY9,ADGRA2,ADGRB2,Adgre4,ADORA1,C3AR1,CACNA1A,CACNA1B,CACNA1C,CACNA1D,CACNA2D1,CACNA2D2,CACNA2D4,CACNB2,CACNB4,CACNG2,CACNG6,CACNG8,CAMK4,CELSR1,CELSR2,CHRM3,CMKLR1,CRHR1,CX3CR1,CXCR1,EDNRA,FGFR1,FGFR2,FGFR3,FGFR4,FZD2,FZD3,GALR2,GNAO1,GNAT1,GNAZ,GPR153,GPR27,GPR83,GPRC5A,GRID1,GRIK4,GRIK5,GRIN1,HTR1A,HTR1D,IGF1R,LPAR1,LTB4R,MAS1,MRAS,NPFFR1,NTRK2,NTRK3,PDGFRA,PLCB4,PLCE1,PLCG1,PRKD…
nNOS Signaling in Skeletal Muscle Cells	7.64	0.341	#NUM!	CACNA1A,CACNA1B,CACNA1C,CACNA1D,CACNA2D1,CACNA2D2,CACNA2D4,CACNB2,CACNB4,CACNG2,CACNG6,CACNG8,CAMK4,RYR3
Human Embryonic Stem Cell Pluripotency	7.58	0.193	#NUM!	BDNF,BMP1,BMP8A,FGF4,FGFR1,FGFR2,FGFR3,FGFR4,FZD2,FZD3,KLK3,LEF1,MRAS,NTF4,NTRK2,NTRK3,PDGFA,PDGFRA,S1PR5,SALL4,SMAD3,SMO,TCF7L1,TGFB3,WNT4,WNT5A
IL-15 Production	7.3	0.198	-4.491	ALK,DDR1,DDR2,EPHA2,EPHA5,EPHB2,EPHB3,FGFR1,FGFR2,FGFR3,FGFR4,IGF1R,IL6,LMTK3,MATK,MST1R,NTRK2,NTRK3,PDGFRA,PTK2,PTK7,RYK,TYRO3,YES1
Netrin Signaling	7.19	0.262	-4.123	CACNA1A,CACNA1B,CACNA1C,CACNA1D,CACNA2D1,CACNA2D2,CACNA2D4,CACNB2,CACNB4,CACNG2,CACNG6,CACNG8,ENAH,NFATC4,RYR3,UNC5B,UNC5C
Synaptic Long Term Depression	7.19	0.164	-5.568	CACNA1A,CACNA1B,CACNA1C,CACNA1D,CACNA2D1,CACNA2D2,CACNA2D4,CACNB2,CACNB4,CACNG2,CACNG6,CACNG8,CRHR1,GNAO1,GNAT1,GNAZ,GRID1,IGF1R,MRAS,NOS2,NPR2,NPR3,PLA2G4D,PLA2G4E,PLA2G7,PLCB4,PLCE1,PLCG1,PRKD1,PRKG2,RYR3
Endocannabinoid Neuronal Synapse Pathway	6.82	0.188	-4.082	ADCY8,ADCY9,CACNA1A,CACNA1B,CACNA1C,CACNA1D,CACNA2D1,CACNA2D2,CACNA2D4,CACNB2,CACNB4,CACNG2,CACNG6,CACNG8,GNAO1,GRIN1,GRIN3A,MAPK13,MAPK4,PLCB4,PLCE1,PLCG1,PTGS2,TRPV1
Cellular Effects of Sildenafil (Viagra)	6.62	0.183	#NUM!	ACTC1,ADCY8,ADCY9,CACNA1A,CACNA1C,CACNA1D,CACNG2,CACNG6,CACNG8,CAMK4,KCNQ2,KCNQ3,MYH10,MYH11,MYH4,MYH7B,MYLK,PDE1C,PDE5A,PLCB4,PLCE1,PLCG1,PRKG2,SLC4A5
Epithelial Adherens Junction Signaling	5.42	0.158	#NUM!	ACTC1,Actn3,BAIAP2,CDH2,EPN2,FGFR1,LEF1,LMO7,MAGI1,MAGI2,MRAS,MYH10,MYH11,MYH4,MYH7B,NECTIN3,NOTCH3,PARD3,PTPRM,SORBS1,TCF7L1,TGFBR3,WASF1,YES1
Calcium Signaling	5.37	0.141	-4.583	ACTC1,CACNA1A,CACNA1B,CACNA1C,CACNA1D,CACNA2D1,CACNA2D2,CACNA2D4,CACNB2,CACNB4,CACNG2,CACNG6,CACNG8,CAMK4,CAMKK1,CHRNA7,GRIN1,GRIN3A,HTR3A,MYH10,MYH11,MYH4,MYH7B,NFATC4,RYR3,SLC8A2,TNNI1,Tpm2,TRPC3
Basal Cell Carcinoma Signaling	5.08	0.208	-1.732	APC2,BMP1,BMP8A,FZD2,FZD3,GLI2,GLI3,GLIS1,KIF7,LEF1,SMO,STK36,TCF7L1,WNT4,WNT5A
Osteoarthritis Pathway	4.81	0.132	-2.985	ADAMTS4,AGER,ALPI,CXCR2,DDR2,FGF18,FGFR1,FGFR3,FZD2,FZD3,GLI2,GLI3,GLIS1,HES1,HTRA1,IL1R2,ITGA3,ITGB4,LEF1,MMP9,NOS2,PTGS2,PTH1R,S100A8,S100A9,SMAD3,SMO,TCF7L1,VEGFA
CCR5 Signaling in Macrophages	4.8	0.181	-2.236	CACNA1A,CACNA1B,CACNA1C,CACNA1D,CACNA2D1,CACNA2D2,CACNA2D4,CACNB2,CACNB4,CACNG2,CACNG6,CACNG8,CAMK4,MAPK13,MRAS,PLCG1,PRKD1
Signaling by Rho Family GTPases	4.46	0.123	-4.6	ACTC1,ARHGEF10,ARHGEF15,ARHGEF17,ARHGEF19,BAIAP2,CDH11,CDH2,CDH23,CDH24,CDH3,CDH4,CDH6,CIT,DES,GNAO1,GNAT1,GNAZ,ITGA3,ITGB4,MRAS,MYLK,NOX4,PAK3,PARD3,PTK2,RHOU,RND1,SEPTIN4,SEPTIN5,WASF1
Hepatic Fibrosis Signaling Pathway	4.41	0.108	-6.164	CACNA1A,CACNA1C,CACNA1D,CAMK4,CCN2,COL18A1,COL1A1,COL1A2,COL3A1,EDNRA,FGFR1,FZD2,FZD3,GLI2,GLI3,GLIS1,IL1R2,IL36G,ITGA3,ITGB4,LEF1,MAPK13,MRAS,MYLK,NOX4,PDGFA,PDGFRA,PLCG1,PRKD1,PTK2,RHOU,RND1,SMAD3,SMO,TCF7L1,TGFB3,TGFBR3,VEGFA,WNT4,WNT5A,YAP1
Reelin Signaling in Neurons	4.34	0.156	-3.638	APBB1,APOE,ARHGEF10,ARHGEF15,CDH2,CDK5R1,DAB1,GRIN1,GRIN3A,ITGA3,MAP1B,MAPK8IP1,MAPK8IP2,MAPT,NECTIN3,RELN,VLDLR,WASF1,YES1
GPCR-Mediated Nutrient Sensing in Enteroendocrine Cells	4.33	0.161	-4.243	ADCY8,ADCY9,CACNA1A,CACNA1B,CACNA1C,CACNA1D,CACNA2D1,CACNA2D2,CACNA2D4,CACNB2,CACNB4,CACNG2,CACNG6,CACNG8,PLCB4,PLCE1,PLCG1,PRKD1
Role of NFAT in Cardiac Hypertrophy	4.19	0.126	-4.811	ADCY8,ADCY9,CACNA1A,CACNA1B,CACNA1C,CACNA1D,CACNA2D1,CACNA2D2,CACNA2D4,CACNB2,CACNB4,CACNG2,CACNG6,CACNG8,CAMK4,GATA4,IGF1R,IL6,MAPK13,MRAS,NFATC4,PLCB4,PLCE1,PLCG1,PRKD1,SLC8A2,TGFB3
Regulation of the Epithelial-Mesenchymal Transition Pathway	4.15	0.13	#NUM!	BCL9,CDH2,FGF18,FGF4,FGF7,FGFR1,FGFR2,FGFR3,FGFR4,FZD2,FZD3,LEF1,LOX,MMP9,MRAS,NOTCH3,PYGO1,SMAD3,SMO,TCF7L1,TGFB3,TWIST1,TWIST2,WNT4,WNT5A
Protein Kinase A Signaling	3.87	0.102	-1.257	ADCY8,ADCY9,CAMK4,CDC25C,Cngb1,DHH,EBI3,FLNB,FLNC,GLI3,H1-10,LEF1,MPPED2,MYH10,MYH4,MYLK,NFATC4,PDE1C,PDE5A,PDE6A,PHKG1,PLCB4,PLCE1,PLCG1,PRKD1,PTGS2,PTK2,PTPN14,PTPN5,PTPRG,PTPRK,PTPRM,PTPRQ,PTPRZ1,PYGM,RYR3,SMAD3,SMO,TCF7L1,TGFB3,TNNI1
RhoGDI Signaling	3.84	0.127	4.243	ACTC1,ARHGEF10,ARHGEF15,ARHGEF17,ARHGEF19,CDH11,CDH2,CDH23,CDH24,CDH3,CDH4,CDH6,DLC1,GNAO1,GNAT1,GNAZ,GRIP1,ITGA3,ITGB4,MRAS,PAK3,RHOU,RND1,WASF1
G Beta Gamma Signaling	3.83	0.148	-4.243	CACNA1A,CACNA1B,CACNA1C,CACNA1D,CACNA2D1,CACNA2D2,CACNA2D4,CACNB2,CACNB4,CACNG2,CACNG6,CACNG8,GNAO1,GNAT1,GNAZ,MRAS,PLCG1,PRKD1
Androgen Signaling	3.69	0.14	-3.5	CACNA1A,CACNA1B,CACNA1C,CACNA1D,CACNA2D1,CACNA2D2,CACNA2D4,CACNB2,CACNB4,CACNG2,CACNG6,CACNG8,CAMK4,GNAO1,GNAT1,GNAZ,MRAS,PRKD1,SMAD3
Regulation Of The Epithelial Mesenchymal Transition In Development Pathway	3.67	0.167	-3.317	BCL9,FZD2,FZD3,GLI2,GLI3,GLIS1,LEF1,LOX,PYGO1,SMO,TCF7L1,TWIST1,WNT4,WNT5A
FcγRIIB Signaling in B Lymphocytes	3.62	0.173	#NUM!	CACNA1A,CACNA1B,CACNA1C,CACNA1D,CACNA2D1,CACNA2D2,CACNA2D4,CACNB2,CACNB4,CACNG2,CACNG6,CACNG8,MRAS
Wnt/β-catenin Signaling	3.58	0.127	-0.447	APC2,BCL9,CDH2,CDH3,FZD2,FZD3,GJA1,GNAO1,LEF1,NR5A2,SFRP1,SMO,SOX10,SOX11,SOX12,SOX4,SOX5,TCF7L1,TGFB3,TGFBR3,WNT4,WNT5A
Opioid Signaling Pathway	3.52	0.113	-3.657	ADCY8,ADCY9,CACNA1A,CACNA1B,CACNA1C,CACNA1D,CACNA2D1,CACNA2D2,CACNA2D4,CACNB2,CACNB4,CACNG2,CACNG6,CACNG8,CAMK4,GNAO1,GRIN1,GRIN3A,GRK4,MAPK4,MRAS,PDE1C,PRKD1,RGS4,RGS6,RYR3,SLC12A5,YES1
Ephrin Receptor Signaling	3.43	0.122	-3.606	ARHGEF15,BCAR1,EFNA3,EFNB2,EPHA10,EPHA2,EPHA5,EPHB2,EPHB3,GNAO1,GNAT1,GNAZ,GRIN1,GRIN3A,ITGA3,ITGB4,KALRN,MRAS,PAK3,PDGFA,PTK2,SORBS1,VEGFA
Gustation Pathway	3.39	0.129	#NUM!	ADCY8,ADCY9,ASIC1,ASIC2,CACNA1A,CACNA1B,CACNA1C,CACNA1D,CACNA2D1,CACNA2D2,CACNA2D4,CACNB2,CACNB4,CACNG2,CACNG6,CACNG8,MPPED2,PDE1C,PDE5A,PDE6A
Cardiac Hypertrophy Signaling (Enhanced)	3.25	0.0926	-5.947	ADCY8,ADCY9,CACNA1A,CACNA1C,CACNA1D,CAMK4,CXCR1,CXCR2,EDNRA,FGF18,FGF4,FGF7,FGFR1,FGFR2,FGFR3,FGFR4,FZD2,FZD3,GATA4,HSPB1,IGF1R,IL17RB,IL1R2,IL36G,IL6,ITGA3,ITGB4,MAPK13,MPPED2,MRAS,NFATC4,PDE1C,PDE5A,PDE6A,PLCB4,PLCE1,PLCG1,PRKD1,PTGS2,PTK2,RYR3,SMO,TGFB3,TGFBR3,WNT4,WNT5A
PTEN Signaling	3.24	0.132	3.638	BCAR1,FGFR1,FGFR2,FGFR3,FGFR4,IGF1R,INPP5J,ITGA3,ITGB4,MAGI1,MAGI2,MRAS,NTRK2,NTRK3,PDGFRA,PREX2,PTK2,TGFBR3
GNRH Signaling	3.17	0.121	-2.828	ADCY8,ADCY9,CACNA1A,CACNA1B,CACNA1C,CACNA1D,CACNA2D1,CACNA2D2,CACNA2D4,CACNB2,CACNB4,CACNG2,CACNG6,CACNG8,CAMK4,MAPK13,MRAS,PAK3,PLCB4,PRKD1,PTK2
Endothelin-1 Signaling	3.08	0.117	-3.71	ADCY8,ADCY9,ECE2,EDNRA,GNAO1,GNAT1,GNAZ,MAPK13,MAPK4,MRAS,NOS2,PLA2G4D,PLA2G4E,PLA2G7,PLCB4,PLCE1,PLCG1,PRKD1,PTGS1,PTGS2,SHC3,SHF
Type II Diabetes Mellitus Signaling	3.02	0.127	#NUM!	ACSBG2,ACSL6,CACNA1A,CACNA1B,CACNA1C,CACNA1D,CACNA2D1,CACNA2D2,CACNA2D4,CACNB2,CACNB4,CACNG2,CACNG6,CACNG8,IRS1,PKLR,PRKD1,SLC27A5
Actin Cytoskeleton Signaling	3.02	0.11	-4.243	ACTC1,Actn3,APC2,BAIAP2,BCAR1,FGD1,FGF18,FGF4,FGF7,ITGA3,ITGB4,MATK,MRAS,MYH10,MYH11,MYH4,MYH7B,MYLK,NCKAP1,PAK3,PDGFA,PFN2,PTK2,TLN2,WASF1
Neuroinflammation Signaling Pathway	2.82	0.1	-2.294	AGER,BDNF,CX3CR1,GABRA2,GABRB1,GABRB3,GABRD,GJB1,GRIN1,GRIN3A,HLA-A,IL10,IL34,IL6,KLK3,MAPK13,MAPK4,MAPT,MMP9,NFATC4,NOS2,NOX4,PLA2G4D,PLA2G4E,PLCG1,PTGS2,SLC1A2,SLC6A1,TGFB3,TGFBR3
Adrenomedullin signaling pathway	2.81	0.112	-4.583	ADCY8,ADCY9,CAMK4,IL36G,KCNQ2,KCNQ3,MAPK13,MAPK4,MATK,MRAS,MYLK,NPR2,NPR3,PLCB4,PLCE1,PLCG1,PRKG2,PTK2,SHC3,SHF,TFAP2A,TFAP2C
Factors Promoting Cardiogenesis in Vertebrates	2.74	0.12	-4.243	BMP1,BMP8A,FZD2,FZD3,GATA4,LEF1,NOX4,PLCB4,PLCE1,PLCG1,PRKD1,SCN5A,SMO,TCF7L1,TGFB3,TGFBR3,WNT4,WNT5A
Tumor Microenvironment Pathway	2.7	0.114	-3.13	ARG1,COL1A1,COL1A2,FGF18,FGF4,FGF7,HLA-A,IDO2,IL10,IL6,MMP14,MMP8,MMP9,MRAS,NOS2,PDGFA,PTGS2,TGFB3,TNC,VEGFA
ILK Signaling	2.65	0.111	-3.153	ACTC1,Actn3,DSP,FERMT2,FLNB,FLNC,IRS1,ITGB4,LEF1,MMP9,MYH10,MYH11,MYH4,MYH7B,NOS2,PARVA,PTGS2,PTK2,RHOU,RND1,VEGFA
HIPPO signaling	2.58	0.141	1.89	AJUBA,AMOT,DLG2,DLG3,DLG4,DLG5,PARD3,SMAD3,TEAD1,TEAD3,TEAD4,YAP1
CDK5 Signaling	2.56	0.13	-2.496	ADCY8,ADCY9,BDNF,CACNA1A,CDK5R1,ITGA3,LAMA1,LAMA5,LAMB1,MAPK13,MAPK4,MAPT,MRAS,NTRK2
Amyotrophic Lateral Sclerosis Signaling	2.55	0.134	-2.333	CACNA1A,CACNA1C,CACNA1D,CAPN11,GRID1,GRIK4,GRIK5,GRIN1,GRIN3A,HECW1,NEFH,SLC1A2,VEGFA
Adipogenesis pathway	2.48	0.119	#NUM!	DLK1,FGFR1,FGFR2,FGFR3,FGFR4,FZD2,FZD3,KLF5,NFATC4,NR2F2,RBP1,RUNX1T1,SMAD3,SMO,WNT5A,ZNF423
STAT3 Pathway	2.45	0.119	-3.606	CXCR1,CXCR2,FGFR1,FGFR2,FGFR3,FGFR4,IGF1R,IL17RB,IL1R2,MAPK13,MRAS,NTRK2,NTRK3,PDGFRA,TGFBR3,VEGFA
Glutamate Receptor Signaling	2.39	0.158	-2.449	CAMK4,DLG4,GRID1,GRIK4,GRIK5,GRIN1,GRIN3A,GRIP1,SLC1A2
nNOS Signaling in Neurons	2.38	0.17	-2	CAMK4,CAPN11,DLG2,DLG4,GRIN1,GRIN3A,PFKM,PRKD1
Atherosclerosis Signaling	2.31	0.118	#NUM!	APOE,CLU,COL18A1,COL1A1,COL1A2,COL3A1,IL36G,IL6,MMP9,PDGFA,PLA2G4D,PLA2G4E,PLA2G7,S100A8,SELP
Agrin Interactions at Neuromuscular Junction	2.27	0.143	-2.449	ACTC1,LAMA2,LAMB1,MRAS,Nrg1,NRG2,PAK3,PKLR,PTK2,UTRN
PCP pathway	2.24	0.15	-1.89	CELSR1,FZD2,FZD3,PFN2,PRICKLE1,SMO,VANGL1,WNT4,WNT5A
Molecular Mechanisms of Cancer	2.23	0.0875	#NUM!	ADCY8,ADCY9,ARHGEF10,ARHGEF15,ARHGEF17,ARHGEF19,BMP1,BMP8A,CCND2,CDC25C,DHH,FZD2,FZD3,GNAO1,GNAT1,GNAZ,IRS1,ITGA3,ITGB4,LEF1,MAPK13,MRAS,PAK3,PLCB4,PRKD1,PTK2,RHOU,RND1,SMAD3,SMO,STK36,SYNGAP1,TGFB3,WNT4,WNT5A
Sertoli Cell-Sertoli Cell Junction Signaling	2.21	0.103	#NUM!	ACTC1,Actn3,BCAR1,CGN,CLDN18,CLDN4,EPN2,ITGA3,ITGB4,MAGI2,MAPK13,MRAS,NECTIN3,NOS2,PRKG2,SORBS1,SPTB,TGFB3,TGFBR3,TJP1
Thrombin Signaling	2.19	0.101	-2.84	ADCY8,ADCY9,ARHGEF10,ARHGEF15,CAMK4,GATA1,GATA3,GATA4,GNAO1,GNAT1,GNAZ,MAPK13,MRAS,MYLK,PLCB4,PLCE1,PLCG1,PRKD1,PTK2,RHOU,RND1
Wnt/Ca+ pathway	2.14	0.145	-3	FZD2,FZD3,NFATC4,PDE6A,PLCB4,PLCE1,PLCG1,SMO,WNT5A
Paxillin Signaling	2.14	0.12	-3.162	ACTC1,Actn3,BCAR1,ITGA11,ITGA3,ITGA7,ITGB4,MAPK13,MRAS,PAK3,PARVA,PTK2,TLN2
Intrinsic Prothrombin Activation Pathway	2.09	0.167	-1.89	COL18A1,COL1A1,COL1A2,COL3A1,F13A1,F5,KLK3
Cardiac Hypertrophy Signaling	2.08	0.0958	-3.9	ADCY8,ADCY9,CACNA1A,CACNA1C,CACNA1D,CAMK4,GATA4,GNAO1,GNAT1,GNAZ,HSPB1,IGF1R,IL6,IRS1,MAPK13,MRAS,NFATC4,PLCB4,PLCE1,PLCG1,RHOU,RND1,TGFB3
Integrin Signaling	2.08	0.0986	-4.123	ACTC1,Actn3,BCAR1,CAPN11,ITGA11,ITGA3,ITGA7,ITGB4,MRAS,MYLK,PAK3,PARVA,PFN2,PLCG1,PTK2,RHOU,RND1,TLN2,TSPAN3,TSPAN6,TSPAN7
Transcriptional Regulatory Network in Embryonic Stem Cells	2.01	0.148	#NUM!	CDX2,FOXC1,GATA4,HNF4A,LHX5,PAX6,SIX3,TCF7L1
Role of Macrophages, Fibroblasts and Endothelial Cells in Rheumatoid Arthritis	2	0.0892	#NUM!	ADAMTS4,APC2,CAMK4,CEBPE,FZD2,FZD3,GNAO1,IL10,IL17RB,IL1R2,IL36G,IL6,LEF1,MRAS,NFATC4,NOS2,PDGFA,PLCB4,PLCE1,PLCG1,PRKD1,RYK,SFRP1,SMO,TCF7L1,VEGFA,WNT4,WNT5A
Inhibition of Angiogenesis by TSP1	1.98	0.176	-1	HSPG2,MAPK13,MMP9,SDC1,THBS1,VEGFA
FXR/RXR Activation	1.97	0.111	#NUM!	ABCB4,ABCC2,APOE,CLU,FBP1,FGFR4,HNF4A,IL36G,NR5A2,PKLR,SDC1,SERPINF2,SLC27A5,VLDLR
Role of Osteoblasts, Osteoclasts and Chondrocytes in Rheumatoid Arthritis	1.97	0.0963	#NUM!	ADAMTS4,APC2,BMP1,BMP8A,CAMK4,COL1A1,FZD2,FZD3,IL10,IL1R2,IL36G,IL6,LEF1,MMP14,MMP8,NFATC4,SFRP1,SMO,TCF7L1,WNT4,WNT5A
Semaphorin Neuronal Repulsive Signaling Pathway	1.96	0.108	-2.324	CSPG5,FARP1,ITGA3,ITGB4,MAPT,NCAN,PAK3,PLCG1,PLXNA2,PLXNA3,PRKG2,RND1,SEMA3A,SEMA6A,SEMA6C
Agranulocyte Adhesion and Diapedesis	1.92	0.0984	#NUM!	ACTC1,Ccl6,CD34,CLDN18,CLDN4,CXCR1,CXCR2,Glycam1,IL36G,ITGA3,MMP14,MMP8,MMP9,MYH10,MYH11,MYH4,MYH7B,PODXL2,SELP
Thyroid Cancer Signaling	1.91	0.127	-2.53	ALK,BDNF,IRS1,KLK3,LEF1,MRAS,NTF4,NTRK2,NTRK3,TCF7L1
Mitochondrial L-carnitine Shuttle Pathway	1.89	0.235	-2	ACSBG2,ACSL6,CPT1C,SLC27A5
Role of Oct4 in Mammalian Embryonic Stem Cell Pluripotency	1.88	0.152	#NUM!	CDX2,FGF4,IGF2BP1,NR2F1,NR2F2,NR5A2,SALL4
PKCθ Signaling in T Lymphocytes	1.88	0.103	-2	CACNA1A,CACNA1B,CACNA1C,CACNA1D,CACNA2D1,CACNA2D2,CACNA2D4,CACNB2,CACNB4,CACNG2,CACNG6,CACNG8,HLA-A,MRAS,NFATC4,PLCG1
Apelin Liver Signaling Pathway	1.88	0.192	-2.236	COL18A1,COL1A1,COL1A2,COL3A1,IRS1
Role of NANOG in Mammalian Embryonic Stem Cell Pluripotency	1.81	0.109	#NUM!	BMP1,BMP8A,CDX2,FZD2,FZD3,GATA4,LIFR,MRAS,SALL4,SMO,TCF7L1,WNT4,WNT5A
Tec Kinase Signaling	1.77	0.0983	-2.309	ACTC1,FCER1A,GNAO1,GNAT1,GNAZ,ITGA3,ITGB4,MRAS,MS4A2,PAK3,PLCG1,PRKD1,PTK2,RHOU,RND1,TNFRSF10A,YES1
cAMP-mediated signaling	1.75	0.0917	-3.441	ADCY8,ADCY9,ADORA1,CAMK4,CHRM3,Cngb1,CRHR1,CXCR2,GNAO1,GRK4,HTR1A,HTR1D,LPAR1,LTB4R,MPPED2,NPR3,PDE1C,PDE5A,PDE6A,PTH1R,RGS4
Stearate Biosynthesis I (Animals)	1.74	0.143	-2.646	ACOT1,ACSBG2,ACSL6,BDH2,ELOVL2,HNF4A,SLC27A5
Ephrin B Signaling	1.74	0.125	-3	EFNB2,EPHB2,EPHB3,GNAO1,GNAT1,GNAZ,KALRN,MRAS,PTK2
Regulation Of The Epithelial Mesenchymal Transition By Growth Factors Pathway	1.74	0.0957	-3.357	CDH2,FGF18,FGF4,FGF7,FGFR1,FGFR2,FGFR3,FGFR4,IL6,MAPK13,MMP9,MRAS,PDGFA,PDGFRA,SMAD3,TGFB3,TWIST1,YAP1
Caveolar-mediated Endocytosis Signaling	1.7	0.123	#NUM!	ACTC1,CAVIN1,FLNB,FLNC,HLA-A,ITGA11,ITGA3,ITGA7,ITGB4
RhoA Signaling	1.7	0.106	-2.309	ACTC1,BAIAP2,CIT,DLC1,IGF1R,LPAR1,MYLK,PFN2,PTK2,RTKN,SEPTIN4,SEPTIN5,WASF1
Sonic Hedgehog Signaling	1.68	0.172	-2.236	GLI2,GLI3,GLIS1,SMO,STK36
Relaxin Signaling	1.66	0.0993	-2.828	ADCY8,ADCY9,GNAO1,GNAT1,GNAZ,MMP9,MPPED2,MRAS,NOS2,NPR2,NPR3,PDE1C,PDE5A,PDE6A,VEGFA
Ovarian Cancer Signaling	1.63	0.101	-1.342	EDNRA,FZD2,FZD3,GJA1,LEF1,MMP9,MRAS,PTGS1,PTGS2,SMO,TCF7L1,VEGFA,WNT4,WNT5A
Neuropathic Pain Signaling In Dorsal Horn Neurons	1.6	0.109	-3.317	BDNF,CAMK4,GRIN1,GRIN3A,KCNQ2,KCNQ3,NTRK2,PLCB4,PLCE1,PLCG1,PRKD1
Germ Cell-Sertoli Cell Junction Signaling	1.52	0.0936	#NUM!	ACTC1,Actn3,BCAR1,CDH2,EPN2,ITGA3,LAMC3,MRAS,NECTIN3,PAK3,PTK2,RHOU,RND1,SORBS1,TGFB3,TJP1
Airway Inflammation in Asthma	1.51	0.156	#NUM!	IL10,MMP9,PRG2,RNASE2,TGFB3
Serotonin Receptor Signaling	1.51	0.14	#NUM!	ADCY8,ADCY9,DDC,HTR1A,HTR1D,HTR3A
Fatty Acid Activation	1.49	0.231	#NUM!	ACSBG2,ACSL6,SLC27A5
G-Protein Coupled Receptor Signaling	1.47	0.0839	#NUM!	ADCY8,ADCY9,ADORA1,CAMK4,CHRM3,CRHR1,CXCR2,GNAO1,GRK4,HTR1A,HTR1D,LPAR1,LTB4R,MPPED2,MRAS,NPR3,PDE1C,PDE5A,PDE6A,PLCB4,PTH1R,RGS4,SYNGAP1
Phagosome Formation	1.45	0.0977	#NUM!	C3AR1,FCER1A,Fcrls,ITGA3,ITGB4,MRC2,PLCB4,PLCE1,PLCG1,PRKD1,RHOU,RND1,SCARA3
Role of IL-17A in Psoriasis	1.4	0.214	#NUM!	IL17RB,S100A8,S100A9
Arginine Degradation VI (Arginase 2 Pathway)	1.4	0.333	#NUM!	ARG1,PYCR1
Dopamine-DARPP32 Feedback in cAMP Signaling	1.4	0.092	-3.742	ADCY8,ADCY9,CACNA1A,CACNA1C,CACNA1D,CAMK4,CAMKK1,GRIN1,GRIN3A,PAWR,PLCB4,PLCE1,PLCG1,PRKD1,PRKG2
Glioblastoma Multiforme Signaling	1.36	0.0909	-3.742	FZD2,FZD3,IGF1R,LEF1,MRAS,PDGFA,PDGFRA,PLCB4,PLCE1,PLCG1,RHOU,RND1,SMO,WNT4,WNT5A
Bladder Cancer Signaling	1.35	0.103	-2.236	FGF18,FGF4,FGF7,FGFR3,MMP14,MMP8,MMP9,MRAS,THBS1,VEGFA
FGF Signaling	1.35	0.107	-3	FGF18,FGF4,FGF7,FGFR1,FGFR2,FGFR3,FGFR4,MAPK13,PLCG1
Ephrin A Signaling	1.34	0.128	#NUM!	BCAR1,EFNA3,EPHA10,EPHA2,EPHA5,PTK2
Colorectal Cancer Metastasis Signaling	1.34	0.083	-3.3	ADCY8,ADCY9,FZD2,FZD3,IL6,LEF1,MMP14,MMP8,MMP9,MRAS,NOS2,PTGS2,RHOU,RND1,SMAD3,SMO,TCF7L1,TGFB3,VEGFA,WNT4,WNT5A
Breast Cancer Regulation by Stathmin1	1.34	0.0729	-5.555	ACKR3,ADGRA2,ADGRB2,Adgre4,ADORA1,ARHGEF10,ARHGEF15,ARHGEF17,ARHGEF19,AURKC,C3AR1,CAMK4,CCND2,CELSR1,CELSR2,CHRM3,CMKLR1,CRHR1,CX3CR1,CXCR1,EDNRA,FZD2,FZD3,GALR2,GPR153,GPR27,GPR83,GPRC5A,HTR1A,HTR1D,LPAR1,LTB4R,MAS1,MMP9,MRAS,NPFFR1,PLCB4,PRKD1,PTH1R,RXFP2,S1PR5,SMO,VEGFA
Superpathway of Citrulline Metabolism	1.32	0.2	#NUM!	ARG1,GLS2,NOS2
Maturity Onset Diabetes of Young (MODY) Signaling	1.31	0.117	#NUM!	APOE,CACNA1A,CACNA1C,CACNA1D,HNF4A,NKX6-1,PKLR
Tight Junction Signaling	1.31	0.0893	#NUM!	ACTC1,CGN,CLDN18,CLDN4,MAGI2,MPDZ,MYH10,MYH11,MYH4,MYH7B,MYLK,NECTIN3,SNAP25,TGFB3,TJP1
Gap Junction Signaling	1.28	0.0859	#NUM!	ACTC1,ADCY8,ADCY9,DBN1,GJA1,GJB1,GJB3,LPAR1,MRAS,NPR2,NPR3,PLCB4,PLCE1,PLCG1,PRKD1,PRKG2,TJP1
Complement System	1.27	0.135	#NUM!	C1QA,C1QB,C1QC,C3AR1,C8A
Regulation of Cellular Mechanics by Calpain Protease	1.27	0.108	-1.342	Actn3,CAPN11,CCNA1,ITGA3,ITGB4,MRAS,PTK2,TLN2
Regulation of Actin-based Motility by Rho	1.21	0.0971	-2.121	ACTC1,BAIAP2,ITGA3,ITGB4,MYLK,PAK3,PFN2,RHOU,RND1,WASF1
Sphingosine-1-phosphate Signaling	1.2	0.094	-1.897	ADCY8,ADCY9,PDGFA,PDGFRA,PLCB4,PLCE1,PLCG1,PTK2,RHOU,RND1,S1PR5
Inhibition of Matrix Metalloproteases	1.19	0.128	#NUM!	HSPG2,MMP14,MMP8,MMP9,SDC1
FAK Signaling	1.19	0.0962	#NUM!	ACTC1,BCAR1,CAPN11,ITGA3,ITGB4,MRAS,PAK3,PLCG1,PTK2,TLN2
γ-linolenate Biosynthesis II (Animals)	1.18	0.176	#NUM!	ACSBG2,ACSL6,SLC27A5
PXR/RXR Activation	1.16	0.108	#NUM!	ABCC2,ABCC3,CYP3A5,HMGCS2,HNF4A,IL6,PAPSS2
VDR/RXR Activation	1.16	0.103	0.447	COL13A1,GADD45A,HES1,HOXA10,PDGFA,PRKD1,SEMA3B,WT1
Role of Wnt/GSK-3β Signaling in the Pathogenesis of Influenza	1.16	0.103	-1.633	APC2,FZD2,FZD3,LEF1,SMO,TCF7L1,WNT4,WNT5A
Neuregulin Signaling	1.16	0.0952	-2.121	CDK5R1,DLG4,ITGA3,ITGB4,MATK,MRAS,NRG2,PLCG1,PRKD1,TMEFF2
Eicosanoid Signaling	1.13	0.106	-2	DPEP3,LTB4R,PLA2G4D,PLA2G4E,PLA2G7,PTGS1,PTGS2
Rac Signaling	1.12	0.0909	-3	BAIAP2,CDK5R1,ITGA3,ITGB4,MRAS,NCKAP1,NOX4,PAK3,PARD3,PTK2,WASF1
LPS/IL-1 Mediated Inhibition of RXR Function	1.1	0.08	1.89	ABCC2,ABCC3,ACSBG2,ACSL6,APOE,CHST2,CPT1C,CYP3A5,GAL3ST2,Gstm3,Gstm6,HMGCS2,IL1R2,IL36G,NR5A2,PAPSS2,SLC27A5,UST
α-Adrenergic Signaling	1.08	0.0947	-2.646	ADCY8,ADCY9,CAMK4,MRAS,PHKG1,PLCG1,PRKD1,PYGM,SLC8A2
Citrulline Biosynthesis	1.06	0.222	#NUM!	ARG1,GLS2
Gαi Signaling	1.04	0.088	-1.508	ADCY8,ADCY9,ADORA1,CXCR2,HTR1A,HTR1D,LPAR1,LTB4R,MRAS,NPR3,RGS4
Hepatic Cholestasis	1.01	0.0806	#NUM!	ABCB4,ABCC2,ABCC3,ADCY8,ADCY9,CYP3A5,FGFR4,HNF4A,IL1R2,IL36G,IL6,NR5A2,PRKD1,SLCO3A1,TGFB3
Nitric Oxide Signaling in the Cardiovascular System	0.996	0.0909	-2.333	CACNA1A,CACNA1C,CACNA1D,CAMK4,PDE1C,PDE5A,PRKD1,PRKG2,VEGFA
BMP signaling pathway	0.991	0.0941	-1.633	BMP1,BMP8A,CAMK4,FST,HOXC9,MAPK13,MRAS,ZNF423
Embryonic Stem Cell Differentiation into Cardiac Lineages	0.983	0.2	#NUM!	GATA4,HOXB5
Prostanoid Biosynthesis	0.983	0.2	#NUM!	PTGS1,PTGS2
Endocannabinoid Cancer Inhibition Pathway	0.983	0.0839	1.732	ADCY8,ADCY9,CCND2,GNAO1,LEF1,NOS2,PTK2,TCF7L1,TRPV1,TWIST1,TWIST2,VEGFA
Melatonin Signaling	0.975	0.0972	-2.646	CAMK4,GNAO1,PLCB4,PLCE1,PLCG1,PRKD1,RORB
Estrogen Receptor Signaling	0.971	0.0732	-4.082	ADCY8,ADCY9,CACNA1A,CACNA1C,CACNA1D,DLG4,GNAO1,GNAT1,GNAZ,HES1,IGF1R,MDK,MMP14,MMP8,MMP9,MRAS,PLCB4,PLCE1,PLCG1,PRKD1,RBFOX2,SHC3,SHF,VEGFA
Spermine Biosynthesis	0.963	0.5	#NUM!	SMS
Choline Degradation I	0.963	0.5	#NUM!	CHDH
Sulfate Activation for Sulfonation	0.963	0.5	#NUM!	PAPSS2
Cysteine Biosynthesis/Homocysteine Degradation	0.963	0.5	#NUM!	CBS/CBSL
Putrescine Biosynthesis III	0.963	0.5	#NUM!	AZIN2
Glutamine Degradation I	0.963	0.5	#NUM!	GLS2
FAT10 Cancer Signaling Pathway	0.951	0.109	-1.342	ACKR3,IL6,SMAD3,TGFB3,TGFBR3
Ketogenesis	0.91	0.182	#NUM!	BDH2,HMGCS2
Renin-Angiotensin Signaling	0.907	0.0847	-2.828	ADCY8,ADCY9,MAPK13,MRAS,PAK3,PLCG1,PRKD1,PTK2,SHC3,SHF
Neurotrophin/TRK Signaling	0.883	0.0921	-1.342	BDNF,KLK3,MRAS,NTF4,NTRK2,NTRK3,PLCG1
Apelin Cardiac Fibroblast Signaling Pathway	0.873	0.13	#NUM!	CCN2,IL6,TGFB3
PAK Signaling	0.86	0.0849	-2.121	EPHB3,ITGA3,ITGB4,MRAS,MYLK,PAK3,PDGFA,PDGFRA,PTK2
LXR/RXR Activation	0.857	0.0826	0.632	APOE,CLU,IL1R2,IL36G,IL6,MMP9,NOS2,PTGS2,S100A8,SERPINF2
CXCR4 Signaling	0.848	0.0778	-1.667	ADCY8,ADCY9,BCAR1,GNAO1,GNAT1,GNAZ,MRAS,PAK3,PLCB4,PRKD1,PTK2,RHOU,RND1
Iron homeostasis signaling pathway	0.842	0.0803	#NUM!	ATP6V0A4,BMP1,BMP8A,HIF3A,HP,IL6,PDGFA,PDGFRA,SLC11A1,SLC40A1,SMAD3
Amyloid Processing	0.839	0.1	#NUM!	CAPN11,CDK5R1,MAPK13,MAPT,MARK1
Dendritic Cell Maturation	0.827	0.0761	-1.941	CD83,COL18A1,COL1A1,COL1A2,COL3A1,DDR2,HLA-A,IL10,IL36G,IL6,MAPK13,PLCB4,PLCE1,PLCG1
Phospholipases	0.812	0.0923	-2.449	PLA2G4D,PLA2G4E,PLA2G7,PLCB4,PLCE1,PLCG1
Biotin-carboxyl Carrier Protein Assembly	0.801	0.333	#NUM!	ACACB
D-myo-inositol (1,4,5)-Trisphosphate Biosynthesis	0.793	0.12	#NUM!	PLCB4,PLCE1,PLCG1
NAD Phosphorylation and Dephosphorylation	0.79	0.154	#NUM!	ACP3,PXYLP1
Phospholipase C Signaling	0.788	0.0714	-3.873	ADCY8,ADCY9,ARHGEF10,ARHGEF15,ARHGEF17,ARHGEF19,CAMK4,ITGA3,ITGB4,MRAS,NFATC4,PLA2G4D,PLA2G4E,PLCB4,PLCE1,PLCG1,PRKD1,RHOU,RND1
Actin Nucleation by ARP-WASP Complex	0.78	0.0864	-2.236	BAIAP2,ITGA3,ITGB4,MRAS,RHOU,RND1,WASF1
ErbB4 Signaling	0.77	0.0896	-2.236	MRAS,Nrg1,NRG2,PLCG1,PRKD1,YAP1
Cardiac β-adrenergic Signaling	0.767	0.0775	-3	ADCY8,ADCY9,CACNA1A,CACNA1C,CACNA1D,MPPED2,MRAS,PDE1C,PDE5A,PDE6A,SLC8A2
NAD Salvage Pathway II	0.757	0.115	#NUM!	ACP3,NMNAT2,PXYLP1
Glycolysis I	0.757	0.115	#NUM!	FBP1,PFKM,PKLR
Gluconeogenesis I	0.757	0.115	#NUM!	FBP1,ME1,ME3
eNOS Signaling	0.747	0.0755	-3	ADCY8,ADCY9,AQP5,CAMK4,CCNA1,CHRM3,CHRNA7,Cngb1,LPAR1,PLCG1,PRKD1,VEGFA
Acyl-CoA Hydrolysis	0.74	0.143	#NUM!	ACOT1,HNF4A
Leukotriene Biosynthesis	0.74	0.143	#NUM!	DPEP3,GGT7
Urate Biosynthesis/Inosine 5'-phosphate Degradation	0.74	0.143	#NUM!	ACP3,IMPDH2
HOTAIR Regulatory Pathway	0.735	0.075	-2.309	COL1A1,COL1A2,LEF1,MMP14,MMP8,MMP9,PCDH10,TCF7L1,TWIST1,TWIST2,WNT4,WNT5A
Synaptic Long Term Potentiation	0.735	0.0775	-2.828	ADCY8,CACNA1C,CAMK4,GRIN1,GRIN3A,MRAS,PLCB4,PLCE1,PLCG1,PRKD1
Apelin Cardiomyocyte Signaling Pathway	0.726	0.0808	-2.828	MAPK13,MAPK4,MYLK,PLCB4,PLCE1,PLCG1,PRKD1,SLC8A2
Leukocyte Extravasation Signaling	0.717	0.0725	-2.309	ACTC1,Actn3,BCAR1,CLDN18,CLDN4,DLC1,ITGA3,MAPK13,MMP14,MMP8,MMP9,PLCG1,PRKD1,PTK2
Gα12/13 Signaling	0.706	0.0763	1.265	CDH11,CDH2,CDH23,CDH24,CDH3,CDH4,CDH6,LPAR1,MRAS,PTK2
Neuroprotective Role of THOP1 in Alzheimer's Disease	0.699	0.0776	0	ECE2,GZMA,HLA-A,HTRA1,KLK3,MAPT,MMP9,PRSS38,PRSS57
NF-κB Signaling	0.695	0.0726	-3.606	CARD10,FGFR1,FGFR2,FGFR3,FGFR4,IGF1R,IL1R2,IL36G,MRAS,NTRK2,NTRK3,PDGFRA,TGFBR3
Retinoate Biosynthesis II	0.688	0.25	#NUM!	RBP1
Catecholamine Biosynthesis	0.688	0.25	#NUM!	DDC
Proline Biosynthesis I	0.688	0.25	#NUM!	PYCR1
Arginine Degradation I (Arginase Pathway)	0.688	0.25	#NUM!	ARG1
MIF Regulation of Innate Immunity	0.686	0.0952	-2	NOS2,PLA2G4D,PLA2G4E,PTGS2
Fc Epsilon RI Signaling	0.684	0.0769	-1	FCER1A,INPP5J,MAPK13,MRAS,MS4A2,PLA2G4D,PLA2G4E,PLCG1,PRKD1
IL-12 Signaling and Production in Macrophages	0.68	0.0752	#NUM!	APOE,CLU,IL10,MAF,MAPK13,MST1R,NOS2,PRKD1,S100A8,TGFB3
Virus Entry via Endocytic Pathways	0.678	0.0784	#NUM!	ACTC1,FLNB,FLNC,HLA-A,ITGB4,MRAS,PLCG1,PRKD1
Mouse Embryonic Stem Cell Pluripotency	0.664	0.0777	-2.828	FZD2,FZD3,LEF1,LIFR,MAPK13,MRAS,SMO,TCF7L1
Cholecystokinin/Gastrin-mediated Signaling	0.656	0.0756	-2.828	BCAR1,IL36G,MRAS,PLCB4,PRKD1,PTGS2,PTK2,RHOU,RND1
GPCR-Mediated Integration of Enteroendocrine Signaling Exemplified by an L Cell	0.654	0.0822	0	ADCY8,ADCY9,GAL,PLCB4,PLCE1,PLCG1
Extrinsic Prothrombin Activation Pathway	0.65	0.125	#NUM!	F13A1,F5
Parkinson's Signaling	0.65	0.125	#NUM!	MAPK13,SEPTIN5
IGF-1 Signaling	0.648	0.0769	-2.236	CCN1,CCN2,GRB10,IGF1R,IGFBP4,IRS1,MRAS,PTK2
tRNA Splicing	0.638	0.0909	#NUM!	MPPED2,PDE1C,PDE5A,PDE6A
Retinol Biosynthesis	0.638	0.0909	-2	CES4A,DHRS9,PNLIPRP1,RBP1
Role of MAPK Signaling in Inhibiting the Pathogenesis of Influenza	0.618	0.08	-1.633	IL6,MAPK13,PLA2G4D,PLA2G4E,PLA2G7,PTGS2
iNOS Signaling	0.616	0.0889	#NUM!	CAMK4,HMGA1,MAPK13,NOS2
Semaphorin Signaling in Neurons	0.614	0.0833	#NUM!	PAK3,PTK2,RHOU,RND1,SEMA3A
G Protein Signaling Mediated by Tubby	0.604	0.0968	#NUM!	MRAS,PLCB4,PLCG1
Proline Biosynthesis II (from Arginine)	0.602	0.2	#NUM!	PYCR1
Protein Citrullination	0.602	0.2	#NUM!	PADI4
2-ketoglutarate Dehydrogenase Complex	0.602	0.2	#NUM!	DHTKD1
Citrulline-Nitric Oxide Cycle	0.602	0.2	#NUM!	NOS2
Macropinocytosis Signaling	0.602	0.0789	-2	ITGB4,MRAS,PDGFA,PLCG1,PRKD1,RAB34
IL-1 Signaling	0.595	0.0761	#NUM!	ADCY8,ADCY9,GNAO1,GNAT1,GNAZ,MAPK13,MRAS
CCR3 Signaling in Eosinophils	0.59	0.0726	-2.646	CAMK4,MAPK13,MRAS,MYLK,PAK3,PLA2G4D,PLA2G4E,PLCB4,PRKD1
Granulocyte Adhesion and Diapedesis	0.585	0.0694	#NUM!	Ccl6,CLDN18,CLDN4,CSF3R,CXCR2,IL1R2,IL36G,MMP14,MMP8,MMP9,SDC1,SELP
Gαq Signaling	0.582	0.0701	-2.53	ARHGEF25,CAMK4,CHRM3,MRAS,NFATC4,PLCB4,PLCG1,PRKD1,RGS4,RHOU,RND1
D-myo-inositol-5-phosphate Metabolism	0.582	0.0701	-3.162	ATP1A2,CDC25C,DUSP27,EYA4,PAWR,PLCB4,PLCE1,PLCG1,PPFIA2,PTPRM,PXYLP1
Antioxidant Action of Vitamin C	0.578	0.0734	2.646	MAPK13,PLA2G4D,PLA2G4E,PLA2G7,PLCB4,PLCE1,PLCG1,SLC23A1
Differential Regulation of Cytokine Production in Macrophages and T Helper Cells by IL-17A and IL-17F	0.575	0.111	#NUM!	IL10,IL6
PPARα/RXRα Activation	0.569	0.0681	1.265	ADCY8,ADCY9,IL1R2,IL6,IRS1,MRAS,NR2F1,PLCB4,PLCE1,PLCG1,SMAD3,TGFB3,TGFBR3
Aryl Hydrocarbon Receptor Signaling	0.558	0.0699	0.378	CCNA1,CCND2,Gstm3,Gstm6,HSPB1,IL6,NFIB,NR2F1,TGFB3,TP73
Xenobiotic Metabolism PXR Signaling Pathway	0.558	0.0677	-3.051	ABCC2,ABCC3,CES4A,CHST2,CYP3A5,GAL3ST2,GRIP1,Gstm3,Gstm6,NOS2,PRKD1,UGT1A6,UST
Circadian Rhythm Signaling	0.554	0.0909	#NUM!	GRIN1,GRIN3A,PER3
Fatty Acid β-oxidation I	0.554	0.0909	#NUM!	ACSBG2,ACSL6,SLC27A5
Chondroitin Sulfate Biosynthesis (Late Stages)	0.554	0.0833	-2	CHST2,CHSY3,GAL3ST2,UST
Granzyme A Signaling	0.542	0.105	#NUM!	GZMA,H1-10
GADD45 Signaling	0.542	0.105	#NUM!	CCND2,GADD45A
Purine Nucleotides Degradation II (Aerobic)	0.542	0.105	#NUM!	ACP3,IMPDH2
RAR Activation	0.539	0.067	#NUM!	ADCY8,ADCY9,DHRS9,DPF1,MAPK13,NR2F1,NR2F2,PRKD1,RBP1,SMAD3,TGFB3,VEGFA,ZBTB16
Role of MAPK Signaling in the Pathogenesis of Influenza	0.539	0.075	#NUM!	MAPK13,MRAS,PLA2G4D,PLA2G4E,PLA2G7,PTGS2
TGF-β Signaling	0.539	0.0729	-2.236	HNF4A,HOXC9,MAPK13,MRAS,SMAD3,TGFB3,ZNF423
Chemokine Signaling	0.539	0.075	-2.449	CAMK4,MAPK13,MRAS,PLCB4,PLCG1,PTK2
NAD Biosynthesis from 2-amino-3-carboxymuconate Semialdehyde	0.535	0.167	#NUM!	NMNAT2
Urea Cycle	0.535	0.167	#NUM!	ARG1
Chondroitin and Dermatan Biosynthesis	0.535	0.167	#NUM!	CHSY3
Serotonin and Melatonin Biosynthesis	0.535	0.167	#NUM!	DDC
NAD Biosynthesis III	0.535	0.167	#NUM!	NMNAT2
MIF-mediated Glucocorticoid Regulation	0.53	0.0882	#NUM!	PLA2G4D,PLA2G4E,PTGS2
p53 Signaling	0.513	0.0714	-2	CCND2,GADD45A,SERPINE2,THBS1,TNFRSF10A,TP73,WT1
The Visual Cycle	0.511	0.1	#NUM!	DHRS9,RBP1
PEDF Signaling	0.511	0.0732	-1.633	ARHGAP22,BDNF,DOCK3,MAPK13,MRAS,TCF7L1
Coagulation System	0.509	0.0857	#NUM!	F13A1,F5,SERPINF2
Role of NFAT in Regulation of the Immune Response	0.506	0.0663	-2.111	CAMK4,FCER1A,GATA4,GNAO1,GNAT1,GNAZ,HLA-A,MRAS,MS4A2,NFATC4,PLCB4,PLCG1
Apelin Endothelial Signaling Pathway	0.504	0.0696	-1.414	ADCY8,ADCY9,CAMK4,GNAO1,MRAS,PLCB4,PRKD1,SMAD3
IL-17A Signaling in Fibroblasts	0.487	0.0833	#NUM!	IL17RB,IL6,MAPK13
VEGF Family Ligand-Receptor Interactions	0.484	0.0714	-2.449	MRAS,PLA2G4D,PLA2G4E,PLCG1,PRKD1,VEGFA
Trehalose Degradation II (Trehalase)	0.48	0.143	#NUM!	HKDC1
NAD Salvage Pathway III	0.48	0.143	#NUM!	NMNAT2
Airway Pathology in Chronic Obstructive Pulmonary Disease	0.471	0.0678	#NUM!	FGF18,FGF4,FGF7,IL36G,IL6,MMP8,MMP9,TGFB3
IL-4 Signaling	0.471	0.0706	#NUM!	HLA-A,HMGA1,INPP5J,IRS1,MRAS,NFATC4
p38 MAPK Signaling	0.471	0.0678	-2.646	HSPB1,IL1R2,IL36G,MAPK13,MAPT,PLA2G4D,PLA2G4E,TGFB3
Xenobiotic Metabolism Signaling	0.469	0.0627	#NUM!	ABCC2,ABCC3,CAMK4,CES4A,CHST2,CYP3A5,GAL3ST2,GRIP1,Gstm3,Gstm6,IL6,MAF,MAPK13,MRAS,NOS2,PRKD1,UGT1A6,UST
IL-10 Signaling	0.452	0.0714	#NUM!	IL10,IL1R2,IL36G,IL6,MAPK13
HGF Signaling	0.45	0.0667	-1.633	IL6,ITGA3,ITGB4,MRAS,PLCG1,PRKD1,PTGS2,PTK2
HIF1α Signaling	0.445	0.0634	-1.387	CAMK4,EGLN3,IL6,MMP14,MMP8,MMP9,MRAS,NOS2,NOX4,P4HTM,PLCG1,PRKD1,VEGFA
Xenobiotic Metabolism CAR Signaling Pathway	0.437	0.0635	-2.887	ABCC2,ABCC3,CHST2,CYP3A5,GAL3ST2,GRIP1,Gstm3,Gstm6,NOS2,PRKD1,UGT1A6,UST
Role of IL-17A in Arthritis	0.433	0.0727	#NUM!	IL17RB,MAPK13,NOS2,PTGS2
Superoxide Radicals Degradation	0.433	0.125	#NUM!	CYGB
PPAR Signaling	0.431	0.0667	2.449	IL1R2,IL36G,MRAS,NR2F1,PDGFA,PDGFRA,PTGS2
Antiproliferative Role of TOB in T Cell Signaling	0.428	0.0769	#NUM!	CCNA1,SMAD3,TGFB3
Crosstalk between Dendritic Cells and Natural Killer Cells	0.423	0.0674	#NUM!	ACTC1,CD69,CD83,HLA-A,IL6,TLN2
Chondroitin Sulfate Biosynthesis	0.418	0.0714	-2	CHST2,CHSY3,GAL3ST2,UST
Glioma Invasiveness Signaling	0.413	0.0685	-2	MMP9,MRAS,PTK2,RHOU,RND1
Insulin Secretion Signaling Pathway	0.411	0.0615	-3.873	ADCY8,ADCY9,CACNA1A,CACNA1C,CACNA1D,CHRM3,MAPK13,PLCB4,PLCE1,PLCG1,PRKD1,RYR3,SEC61G,SNAP25,YES1
Regulation of IL-2 Expression in Activated and Anergic T Lymphocytes	0.41	0.0667	#NUM!	CAMK4,MRAS,NFATC4,PLCG1,SMAD3,TGFB3
Gαs Signaling	0.41	0.0654	-2.646	ADCY8,ADCY9,CHRM3,CRHR1,MRAS,PTH1R,RYR3
TCA Cycle II (Eukaryotic)	0.408	0.0833	#NUM!	DHTKD1,OGDHL
Clathrin-mediated Endocytosis Signaling	0.406	0.0622	#NUM!	ACTC1,APOE,CLU,DNM3,EPHB2,FGF18,FGF4,FGF7,ITGB4,PDGFA,S100A8,VEGFA
Leptin Signaling in Obesity	0.4	0.0676	#NUM!	ADCY8,ADCY9,PLCB4,PLCE1,PLCG1
Phosphatidylethanolamine Biosynthesis II	0.394	0.111	#NUM!	ETNK2
Leucine Degradation I	0.394	0.111	#NUM!	BCAT1
IL-6 Signaling	0.39	0.0635	-2.121	COL1A1,HSPB1,IL1R2,IL36G,IL6,MAPK13,MRAS,VEGFA
MSP-RON Signaling Pathway	0.389	0.069	#NUM!	ACTC1,KLK3,MST1R,NOS2
TREM1 Signaling	0.388	0.0667	-0.447	CD83,IL10,IL6,NLRP12,PLCG1
Role of JAK family kinases in IL-6-type Cytokine Signaling	0.386	0.08	#NUM!	IL6,MAPK13
14-3-3-mediated Signaling	0.382	0.063	-1.414	MAPT,MRAS,PLCB4,PLCE1,PLCG1,PRKD1,TP73,YAP1
Glioma Signaling	0.38	0.0636	-2.646	CAMK4,IGF1R,MRAS,PDGFA,PDGFRA,PLCG1,PRKD1
Role of MAPK Signaling in Promoting the Pathogenesis of Influenza	0.38	0.0636	-2.646	ATP6V0A4,MAPK13,MRAS,PLA2G4D,PLA2G4E,PLA2G7,PTGS2
Dermatan Sulfate Biosynthesis	0.377	0.0678	-2	CHST2,CHSY3,GAL3ST2,UST
Melanocyte Development and Pigmentation Signaling	0.368	0.0638	-2	ADCY8,ADCY9,MRAS,PAX3,PLCG1,SOX10
ErbB Signaling	0.368	0.0638	-2.449	MAPK13,MRAS,NRG2,PAK3,PLCG1,PRKD1
IL-17A Signaling in Gastric Cells	0.367	0.0769	#NUM!	IL17RB,MAPK13
SPINK1 Pancreatic Cancer Pathway	0.364	0.0667	1	CPA2,CTRB2,KLK3,SMAD3
Superpathway of Inositol Phosphate Compounds	0.363	0.0603	-3.317	ATP1A2,CDC25C,DUSP27,EYA4,INPP5J,PAWR,PLCB4,PLCE1,PLCG1,PPFIA2,PTPRM,PXYLP1
Ketolysis	0.36	0.1	#NUM!	BDH2
IL-8 Signaling	0.356	0.06	-2.111	CCND2,CXCR1,CXCR2,MMP9,MRAS,NOX4,PRKD1,PTGS2,PTK2,RHOU,RND1,VEGFA
MSP-RON Signaling In Macrophages Pathway	0.352	0.0619	-0.378	ARG1,IL10,KLK3,MRAS,MST1R,NOS2,PTGS2
Communication between Innate and Adaptive Immune Cells	0.348	0.0625	#NUM!	CD83,HLA-A,Igha,IL10,IL36G,IL6
BEX2 Signaling Pathway	0.344	0.0633	-0.447	CDH2,KLK3,LEF1,TCF7L1,VEGFA
Endocannabinoid Developing Neuron Pathway	0.334	0.0609	-1.134	ADCY8,ADCY9,GNAO1,MAPK13,MAPK4,MRAS,PAX6
γ-glutamyl Cycle	0.329	0.0909	#NUM!	GGT7
Purine Nucleotides De Novo Biosynthesis II	0.329	0.0909	#NUM!	IMPDH2
GDP-glucose Biosynthesis	0.329	0.0909	#NUM!	HKDC1
Senescence Pathway	0.329	0.0582	-2.5	ASXL3,CACNA1A,CACNA1C,CACNA1D,CAMK4,CAPN11,CDC25C,GADD45A,GATA4,IL6,MAPK4,MRAS,NFATC4,SMAD3,TGFB3,TGFBR3
Thrombopoietin Signaling	0.327	0.0635	-2	MPL,MRAS,PLCG1,PRKD1
Role of Tissue Factor in Cancer	0.326	0.0603	#NUM!	CCN1,CCN2,ITGA3,MAPK13,MRAS,VEGFA,YES1
MSP-RON Signaling In Cancer Cells Pathway	0.323	0.0597	-1.414	ITGB4,KLK3,LEF1,MRAS,MST1R,PTK2,TCF7L1,VEGFA
Dermatan Sulfate Biosynthesis (Late Stages)	0.321	0.0652	#NUM!	CHST2,GAL3ST2,UST
PFKFB4 Signaling Pathway	0.321	0.0652	#NUM!	FBP1,PFKM,TGFB3
VEGF Signaling	0.32	0.0606	-2.449	ACTC1,Actn3,MRAS,PLCG1,PTK2,VEGFA
Apelin Adipocyte Signaling Pathway	0.313	0.061	0.447	ADCY8,ADCY9,MAPK13,MAPK4,NOX4
Role of Pattern Recognition Receptors in Recognition of Bacteria and Viruses	0.307	0.0584	-0.816	C1QA,C1QB,C1QC,C3AR1,IL10,IL36G,IL6,PRKD1,TGFB3
ErbB2-ErbB3 Signaling	0.305	0.0615	-2	ETV4,MRAS,Nrg1,NRG2
Glucose and Glucose-1-phosphate Degradation	0.303	0.0833	#NUM!	HKDC1
NAD biosynthesis II (from tryptophan)	0.303	0.0833	#NUM!	NMNAT2
Glycogen Degradation II	0.303	0.0833	#NUM!	PYGM
Graft-versus-Host Disease Signaling	0.296	0.0625	#NUM!	HLA-A,IL36G,IL6
TR/RXR Activation	0.295	0.0595	#NUM!	CAMK4,COL6A3,HP,ME1,SYT2
Calcium-induced T Lymphocyte Apoptosis	0.295	0.0606	-2	CAMK4,HLA-A,PLCG1,PRKD1
Pyridoxal 5'-phosphate Salvage Pathway	0.295	0.0606	-2	DMPK,GRK4,PAK3,PLK1
PI3K Signaling in B Lymphocytes	0.294	0.058	-2.646	CAMK4,CARD10,IRS1,MRAS,NFATC4,PLCB4,PLCE1,PLCG1
3-phosphoinositide Degradation	0.293	0.0577	-2.828	ATP1A2,CDC25C,DUSP27,EYA4,INPP5J,PAWR,PPFIA2,PTPRM,PXYLP1
Hematopoiesis from Pluripotent Stem Cells	0.284	0.0612	#NUM!	Igha,IL10,IL6
Cell Cycle: G2/M DNA Damage Checkpoint Regulation	0.284	0.0612	#NUM!	CDC25C,GADD45A,PLK1
Cdc42 Signaling	0.281	0.0568	-1.89	APC2,BAIAP2,FGD1,HLA-A,ITGA3,ITGB4,MAPK13,MYLK,PAK3,PARD3
Aldosterone Signaling in Epithelial Cells	0.281	0.057	-2.449	ASIC1,ASIC2,DNAJC6,HSPB1,PLCB4,PLCE1,PLCG1,PRKD1,SMO
Oleate Biosynthesis II (Animals)	0.279	0.0769	#NUM!	Scd4
Bile Acid Biosynthesis, Neutral Pathway	0.279	0.0769	#NUM!	SLC27A5
Guanosine Nucleotides Degradation III	0.279	0.0769	#NUM!	ACP3
Pregnenolone Biosynthesis	0.279	0.0769	#NUM!	CYP11A1
UDP-N-acetyl-D-galactosamine Biosynthesis II	0.279	0.0769	#NUM!	HKDC1
PDGF Signaling	0.277	0.0581	-2.236	INPP5J,MRAS,PDGFA,PDGFRA,PLCG1
D-myo-inositol (1,4,5,6)-Tetrakisphosphate Biosynthesis	0.267	0.0563	-2.646	ATP1A2,CDC25C,DUSP27,EYA4,PAWR,PPFIA2,PTPRM,PXYLP1
D-myo-inositol (3,4,5,6)-tetrakisphosphate Biosynthesis	0.267	0.0563	-2.646	ATP1A2,CDC25C,DUSP27,EYA4,PAWR,PPFIA2,PTPRM,PXYLP1
UVC-Induced MAPK Signaling	0.261	0.0588	#NUM!	MAPK13,MRAS,PRKD1
Glycogen Degradation III	0.257	0.0714	#NUM!	PYGM
Mevalonate Pathway I	0.257	0.0714	#NUM!	HMGCS2
Acute Myeloid Leukemia Signaling	0.253	0.0562	-1.342	CCNA1,CSF3R,LEF1,MRAS,TCF7L1
Growth Hormone Signaling	0.248	0.0563	#NUM!	IGF1R,IRS1,PLCG1,PRKD1
Retinoate Biosynthesis I	0.242	0.0588	#NUM!	DHRS9,RBP1
Histidine Degradation VI	0.238	0.0667	#NUM!	CYP11A1
Chondroitin Sulfate Degradation (Metazoa)	0.221	0.0625	#NUM!	HYAL1
Adenosine Nucleotides Degradation II	0.221	0.0625	#NUM!	ACP3
Isoleucine Degradation I	0.205	0.0588	#NUM!	BCAT1
Ubiquinol-10 Biosynthesis (Eukaryotic)	0.205	0.0588	#NUM!	CYP11A1
Dermatan Sulfate Degradation (Metazoa)	0.205	0.0588	#NUM!	HYAL1
D-myo-inositol (1,4,5)-trisphosphate Degradation	0.205	0.0588	#NUM!	INPP5J
Glucocorticoid Receptor Signaling	0	0.0519	#NUM!	CXCR1,CXCR2,DPF1,FBP1,GJA1,HP,IL10,IL17RB,IL1R2,IL6,KRT7,KRT79,MAPK13,MMP8,MMP9,MRAS,NFATC4,NOS2,PLA2G4D,PLA2G4E,PTGS2,SLPI,SMAD3,TGFB3
Mitochondrial Dysfunction	0	0.0117	#NUM!	CPT1C,UQCRH
Ceramide Signaling	0	0.0341	#NUM!	CNKSR1,MRAS,S1PR5
Role of BRCA1 in DNA Damage Response	0	0.0375	#NUM!	DPF1,GADD45A,PLK1
Activation of IRF by Cytosolic Pattern Recognition Receptors	0	0.0317	#NUM!	IL10,IL6
Role of PKR in Interferon Induction and Antiviral Response	0	0.0254	#NUM!	MAPK13,PDGFA,SCARA3
LPS-stimulated MAPK Signaling	0	0.0361	#NUM!	MAPK13,MRAS,PRKD1
NF-κB Activation by Viruses	0	0.0395	#NUM!	ITGA3,MRAS,PRKD1
IL-22 Signaling	0	0.0417	#NUM!	MAPK13
CD40 Signaling	0	0.0462	#NUM!	MAPK13,PTGS1,PTGS2
Cytotoxic T Lymphocyte-mediated Apoptosis of Target Cells	0	0.0294	#NUM!	HLA-A
IL-3 Signaling	0	0.0253	#NUM!	MRAS,PRKD1
4-1BB Signaling in T Lymphocytes	0	0.0312	#NUM!	MAPK13
CTLA4 Signaling in Cytotoxic T Lymphocytes	0	0.0225	#NUM!	HLA-A,PLCG1
B Cell Activating Factor Signaling	0	0.0488	#NUM!	MAPK13,NFATC4
T Helper Cell Differentiation	0	0.0548	#NUM!	GATA3,HLA-A,IL10,IL6
IL-9 Signaling	0	0.0303	#NUM!	IRS1
Oncostatin M Signaling	0	0.0233	#NUM!	MRAS
CD28 Signaling in T Helper Cells	0	0.0331	#NUM!	CAMK4,HLA-A,NFATC4,PLCG1
IL-15 Signaling	0	0.0267	#NUM!	MAPK13,MRAS
Role of Cytokines in Mediating Communication between Immune Cells	0	0.0556	#NUM!	IL10,IL36G,IL6
Mechanisms of Viral Exit from Host Cells	0	0.0488	#NUM!	ACTC1,PRKD1
Angiopoietin Signaling	0	0.04	#NUM!	MRAS,PAK3,PTK2
CNTF Signaling	0	0.0351	#NUM!	LIFR,MRAS
Cardiomyocyte Differentiation via BMP Receptors	0	0.05	#NUM!	GATA4
Mitotic Roles of Polo-Like Kinase	0	0.0303	#NUM!	CDC25C,PLK1
Role of CHK Proteins in Cell Cycle Checkpoint Control	0	0.0351	#NUM!	CDC25C,PLK1
FLT3 Signaling in Hematopoietic Progenitor Cells	0	0.025	#NUM!	MAPK13,MRAS
ATM Signaling	0	0.0412	#NUM!	CDC25C,GADD45A,MAPK13,TP73
Antiproliferative Role of Somatostatin Receptor 2	0	0.039	#NUM!	MRAS,NPR2,NPR3
Melanoma Signaling	0	0.02	#NUM!	MRAS
Prostate Cancer Signaling	0	0.033	#NUM!	KLK3,LEF1,MRAS
Renal Cell Carcinoma Signaling	0	0.05	#NUM!	EGLN3,MRAS,PAK3,VEGFA
Type I Diabetes Mellitus Signaling	0	0.027	#NUM!	HLA-A,MAPK13,NOS2
Small Cell Lung Cancer Signaling	0	0.0282	#NUM!	PTGS2,PTK2
Endometrial Cancer Signaling	0	0.05	#NUM!	APC2,LEF1,MRAS
Primary Immunodeficiency Signaling	0	0.02	#NUM!	Igha
Allograft Rejection Signaling	0	0.0233	#NUM!	HLA-A,IL10
Autoimmune Thyroid Disease Signaling	0	0.0408	#NUM!	HLA-A,IL10
Chronic Myeloid Leukemia Signaling	0	0.0291	#NUM!	MRAS,SMAD3,TGFB3
Non-Small Cell Lung Cancer Signaling	0	0.0274	#NUM!	MRAS,PLCG1
ERK5 Signaling	0	0.0278	#NUM!	FOSL1,MRAS
Pancreatic Adenocarcinoma Signaling	0	0.0459	#NUM!	MMP9,PTGS2,SMAD3,TGFB3,VEGFA
Systemic Lupus Erythematosus Signaling	0	0.0393	#NUM!	C8A,CAMK4,HLA-A,IL10,IL36G,IL6,MRAS,NFATC4,PLCG1
April Mediated Signaling	0	0.05	#NUM!	MAPK13,NFATC4
Retinoic acid Mediated Apoptosis Signaling	0	0.0167	#NUM!	TNFRSF10A
Hereditary Breast Cancer Signaling	0	0.0286	#NUM!	CDC25C,DPF1,GADD45A,MRAS
Altered T Cell and B Cell Signaling in Rheumatoid Arthritis	0	0.0444	#NUM!	HLA-A,IL10,IL36G,IL6
Regulation of eIF4 and p70S6K Signaling	0	0.0361	#NUM!	EIF3J,IRS1,ITGA3,ITGB4,MAPK13,MRAS
Estrogen-Dependent Breast Cancer Signaling	0	0.04	#NUM!	IGF1R,MRAS,TERT
B Cell Development	0	0.0278	#NUM!	HLA-A
RANK Signaling in Osteoclasts	0	0.0225	#NUM!	CAMK4,MAPK13
Nur77 Signaling in T Lymphocytes	0	0.0294	#NUM!	CAMK4,PRKD1
TNFR1 Signaling	0	0.02	#NUM!	PAK3
Role of Hypercytokinemia/hyperchemokinemia in the Pathogenesis of Influenza	0	0.0349	#NUM!	IL10,IL36G,IL6
OX40 Signaling Pathway	0	0.0111	#NUM!	HLA-A
Cyclins and Cell Cycle Regulation	0	0.037	#NUM!	CCNA1,CCND2,TGFB3
IL-17A Signaling in Airway Cells	0	0.0462	#NUM!	IL17RB,IL6,MAPK13
Role of IL-17F in Allergic Inflammatory Airway Diseases	0	0.0465	#NUM!	IL17RB,IL6
Differential Regulation of Cytokine Production in Intestinal Epithelial Cells by IL-17A and IL-17F	0	0.0435	#NUM!	IL10
Role of JAK2 in Hormone-like Cytokine Signaling	0	0.0294	#NUM!	IRS1
Role of JAK1 and JAK3 in γc Cytokine Signaling	0	0.029	#NUM!	IRS1,MRAS
NGF Signaling	0	0.0175	#NUM!	MRAS,PLCG1
Telomerase Signaling	0	0.0187	#NUM!	MRAS,TERT
Estrogen-mediated S-phase Entry	0	0.0385	#NUM!	CCNA1
Heparan Sulfate Biosynthesis	0	0.038	#NUM!	CHST2,GAL3ST2,UST
Bupropion Degradation	0	0.04	#NUM!	CYP3A5
Thyroid Hormone Metabolism II (via Conjugation and/or Degradation)	0	0.0263	#NUM!	UGT1A6
Nicotine Degradation III	0	0.0351	#NUM!	CYP3A5,UGT1A6
Heparan Sulfate Biosynthesis (Late Stages)	0	0.0417	#NUM!	CHST2,GAL3ST2,UST
Pyrimidine Ribonucleotides De Novo Biosynthesis	0	0.0286	#NUM!	ENTPD3
CDP-diacylglycerol Biosynthesis I	0	0.0455	#NUM!	LPCAT2
Melatonin Degradation I	0	0.0333	#NUM!	CYP3A5,UGT1A6
Triacylglycerol Degradation	0	0.02	#NUM!	PNLIPRP1
Estrogen Biosynthesis	0	0.0238	#NUM!	CYP3A5
Tryptophan Degradation X (Mammalian, via Tryptamine)	0	0.04	#NUM!	DDC
Glutathione-mediated Detoxification	0	0.0312	#NUM!	Gstm3
1D-myo-inositol Hexakisphosphate Biosynthesis II (Mammalian)	0	0.0556	#NUM!	INPP5J
Phosphatidylglycerol Biosynthesis II (Non-plastidic)	0	0.0417	#NUM!	LPCAT2
Nicotine Degradation II	0	0.0308	#NUM!	CYP3A5,UGT1A6
Valine Degradation I	0	0.05	#NUM!	BCAT1
Superpathway of D-myo-inositol (1,4,5)-trisphosphate Metabolism	0	0.0435	#NUM!	INPP5J
D-myo-inositol (1,3,4)-trisphosphate Biosynthesis	0	0.0556	#NUM!	INPP5J
Serotonin Degradation	0	0.0299	#NUM!	DHRS9,UGT1A6
Triacylglycerol Biosynthesis	0	0.0455	#NUM!	ELOVL2,LPCAT2
Pyrimidine Ribonucleotides Interconversion	0	0.0303	#NUM!	ENTPD3
Superpathway of Melatonin Degradation	0	0.0308	#NUM!	CYP3A5,UGT1A6
Noradrenaline and Adrenaline Degradation	0	0.0286	#NUM!	DHRS9
Acetone Degradation I (to Methylglyoxal)	0	0.0323	#NUM!	CYP3A5
Fatty Acid α-oxidation	0	0.05	#NUM!	PTGS2
Ethanol Degradation IV	0	0.0435	#NUM!	CYGB
Ethanol Degradation II	0	0.0312	#NUM!	DHRS9
Superpathway of Methionine Degradation	0	0.027	#NUM!	CBS/CBSL
Superpathway of Geranylgeranyldiphosphate Biosynthesis I (via Mevalonate)	0	0.0556	#NUM!	HMGCS2
Superpathway of Cholesterol Biosynthesis	0	0.0345	#NUM!	HMGCS2
Remodeling of Epithelial Adherens Junctions	0	0.0441	#NUM!	ACTC1,Actn3,DNM3
Cysteine Biosynthesis III (mammalia)	0	0.0417	#NUM!	CBS/CBSL
UVB-Induced MAPK Signaling	0	0.0385	#NUM!	MAPK13,PRKD1
Vitamin-C Transport	0	0.0417	#NUM!	SLC23A1
Oxidative Phosphorylation	0	0.00917	#NUM!	UQCRH
Unfolded protein response	0	0.0179	#NUM!	CEBPE
Toll-like Receptor Signaling	0	0.0263	#NUM!	IL36G,MAPK13
EGF Signaling	0	0.0364	#NUM!	MAPK13,PLCG1
Cell Cycle: G1/S Checkpoint Regulation	0	0.0448	#NUM!	CCND2,SMAD3,TGFB3
SAPK/JNK Signaling	0	0.049	#NUM!	GADD45A,IRS1,MAPK8IP1,MAPK8IP2,MRAS
Protein Ubiquitination Pathway	0	0.033	#NUM!	DNAJC6,HLA-A,HSPB1,SMO,UBE2E2,USP13,USP29,USP43,USP44
IL-2 Signaling	0	0.0164	#NUM!	MRAS
JAK/Stat Signaling	0	0.025	#NUM!	IL6,MRAS
Antigen Presentation Pathway	0	0.0256	#NUM!	HLA-A
Phototransduction Pathway	0	0.0385	#NUM!	GNAT1,PDE6A
Death Receptor Signaling	0	0.0326	#NUM!	ACTC1,HSPB1,TNFRSF10A
Apoptosis Signaling	0	0.03	#NUM!	CAPN11,MRAS,PLCG1
Notch Signaling	0	0.0541	#NUM!	HES1,NOTCH3
Hypoxia Signaling in the Cardiovascular System	0	0.027	#NUM!	UBE2E2,VEGFA
T Cell Receptor Signaling	0	0.0377	#NUM!	CAMK4,MRAS,NFATC4,PLCG1
Phagosome Maturation	0	0.0331	#NUM!	ATP6V0A4,HLA-A,NOX4,SNAP25,TUBG2
Autophagy	0	0.0164	#NUM!	ATG9B
Cancer Drug Resistance By Drug Efflux	0	0.0517	#NUM!	ABCC2,MRAS,PTGS2
Sumoylation Pathway	0	0.0194	#NUM!	RHOU,RND1
Th1 and Th2 Activation Pathway	0	0.0526	#NUM!	GATA3,HLA-A,IL10,IL17RB,IL6,MAF,NFATC4,NOTCH3,TGFBR3
IL-7 Signaling Pathway	0	0.0385	#NUM!	Igha,MAPK13,PTK2
Th17 Activation Pathway	0	0.033	#NUM!	IL10,IL6,NFATC4
SPINK1 General Cancer Pathway	0	0.0435	#NUM!	GZMA,IL6,MRAS
Apelin Muscle Signaling Pathway	0	0.0526	#NUM!	MRAS
BAG2 Signaling Pathway	0	0.0465	#NUM!	CHRNA7,MAPT
Inhibition of ARE-Mediated mRNA Degradation Pathway	0	0.0164	#NUM!	MAPK13,MAPK4
Kinetochore Metaphase Signaling Pathway	0	0.0198	#NUM!	PLK1,STAG3
Coronavirus Replication Pathway	0	0.0222	#NUM!	Ifitm7
GM-CSF Signaling	0	0.0143	#NUM!	MRAS
Th1 Pathway	0	0.0496	0.447	GATA3,HLA-A,IL10,IL6,NFATC4,NOTCH3
Natural Killer Cell Signaling	0	0.0508	0	COL18A1,COL1A1,COL1A2,COL3A1,HLA-A,MAPK13,MRAS,NFATC4,PAK3,PLCG1
Dopamine Receptor Signaling	0	0.0519	0	ADCY8,ADCY9,DDC,NCS1
PD-1, PD-L1 cancer immunotherapy pathway	0	0.0472	0	HLA-A,PLCG1,SMAD3,TGFB3,YAP1
Sirtuin Signaling Pathway	0	0.0309	0	ATG9B,CPT1C,GADD45A,H1-10,HMGCS2,MAPK4,NOS2,PFKM,TP73
Ferroptosis Signaling Pathway	0	0.0556	-0.378	CBS/CBSL,GLS2,HSPB1,MRAS,NOX4,TFAP2C,YAP1
NRF2-mediated Oxidative Stress Response	0	0.0476	-0.447	ABCC2,ACTC1,DNAJC6,FOSL1,Gstm3,Gstm6,MAF,MRAS,PRKD1
PI3K/AKT Signaling	0	0.0543	-0.447	CXCR1,CXCR2,IL17RB,IL1R2,INPP5J,ITGA3,ITGB4,MAPK8IP1,MRAS,PTGS2
Coronavirus Pathogenesis Pathway	0	0.0333	-0.447	EEF1A2,IL6,MAPK13,PTGS2,SMAD3
Erythropoietin Signaling Pathway	0	0.052	-1	CCND2,GATA1,IL36G,IL6,MRAS,PLCG1,PRKD1,TGFB3,TRPC3
EIF2 Signaling	0	0.0312	-1	ACTC1,EIF3J,IGF1R,MRAS,NOX4,RPL32,VEGFA
Xenobiotic Metabolism AHR Signaling Pathway	0	0.0471	-1	Gstm3,Gstm6,IL6,UGT1A6
AMPK Signaling	0	0.0516	-1.134	ACACB,CHRM3,CHRNA7,CPT1C,DPF1,HNF4A,IRS1,MAPK13,MRAS,PFKM,PPM1E
T Cell Exhaustion Signaling Pathway	0	0.0514	-1.134	HLA-A,IL10,IL6,MRAS,NFATC4,PLCG1,SMAD3,TGFBR3,VEGFA
Acute Phase Response Signaling	0	0.0389	-1.342	HP,IL36G,IL6,MAPK13,MRAS,RBP1,SERPINF2
HMGB1 Signaling	0	0.0485	-1.633	AGER,IL36G,IL6,MAPK13,MRAS,RHOU,RND1,TGFB3
Insulin Receptor Signaling	0	0.0432	-1.633	ASIC1,ASIC2,GRB10,INPP5J,IRS1,MRAS
Th2 Pathway	0	0.0515	-1.633	GATA3,HLA-A,IL10,IL17RB,MAF,NOTCH3,TGFBR3
B Cell Receptor Signaling	0	0.0376	-1.89	CAMK4,CARD10,INPP5J,MAPK13,MRAS,NFATC4,PTK2
HER-2 Signaling in Breast Cancer	0	0.0515	-1.897	FCER1A,ITGB4,MRAS,MS4A2,PARD3,PLCG1,PRKD1,PTGS2,SMAD3,YES1
Systemic Lupus Erythematosus In B Cell Signaling Pathway	0	0.0473	-1.941	CAMK4,CCND2,IL10,IL36G,IL6,INPP5J,MRAS,NFATC4,PRKD1,SHC3,SHF,TGFB3,YES1
iCOS-iCOSL Signaling in T Helper Cells	0	0.036	-2	CAMK4,HLA-A,NFATC4,PLCG1
Prolactin Signaling	0	0.0494	-2	IRS1,MRAS,PLCG1,PRKD1
mTOR Signaling	0	0.0333	-2	EIF3J,IRS1,MRAS,PRKD1,RHOU,RND1,VEGFA
GDNF Family Ligand-Receptor Interactions	0	0.0526	-2	GFRA2,IRS1,MRAS,PLCG1
UVA-Induced MAPK Signaling	0	0.051	-2	MAPK13,MRAS,PLCB4,PLCE1,PLCG1
Huntington's Disease Signaling	0	0.046	-2.121	BDNF,CACNA1B,CAPN11,CDK5R1,DLG4,DNM3,IGF1R,PLCB4,PRKD1,SNAP25,STX1A
Fcγ Receptor-mediated Phagocytosis in Macrophages and Monocytes	0	0.0532	-2.236	ACTC1,PLCG1,PRKD1,TLN2,YES1
Salvage Pathways of Pyrimidine Ribonucleotides	0	0.051	-2.236	DMPK,GRK4,PAK3,PLK1,UPP1
Necroptosis Signaling Pathway	0	0.0318	-2.236	CAPN11,PLA2G4D,PLA2G4E,TNFRSF10A,TYRO3
Systemic Lupus Erythematosus In T Cell Signaling Pathway	0	0.0359	-2.309	CAMK4,GADD45A,HLA-A,IL10,IL6,MRAS,NOS2,PLCG1,PTK2,RHOU,RND1,YES1
Production of Nitric Oxide and Reactive Oxygen Species in Macrophages	0	0.0529	-2.333	APOE,CLU,HOXA10,MAPK13,NOS2,PLCG1,PRKD1,RHOU,RND1,S100A8
fMLP Signaling in Neutrophils	0	0.0517	-2.449	CAMK4,MRAS,NFATC4,NOX4,PLCB4,PRKD1
IL-17 Signaling	0	0.0535	-2.53	IL17RB,IL36G,IL6,MAPK13,MMP9,MRAS,NOS2,PTGS2,TGFB3,VEGFA
p70S6K Signaling	0	0.0543	-2.646	IRS1,MAPT,MRAS,PLCB4,PLCE1,PLCG1,PRKD1
P2Y Purigenic Receptor Signaling Pathway	0	0.0551	-2.646	ADCY8,ADCY9,MRAS,PLCB4,PLCE1,PLCG1,PRKD1
3-phosphoinositide Biosynthesis	0	0.0482	-2.646	ATP1A2,CDC25C,DUSP27,EYA4,PAWR,PPFIA2,PTPRM,PXYLP1
Xenobiotic Metabolism General Signaling Pathway	0	0.049	-2.646	Gstm3,Gstm6,MAF,MAPK13,MRAS,PRKD1,UGT1A6
ERK/MAPK Signaling	0	0.0545	-3.162	BCAR1,HSPB1,ITGA3,ITGB4,MRAS,PAK3,PLA2G4D,PLA2G4E,PLCG1,PTK2,TLN2

## Sheet: ctl v 3d disease & function
© 2000-2021 QIAGEN. All rights reserved.
Categories	Diseases or Functions Annotation	p-value	Predicted Activation State	Activation z-score	Molecules	# Molecules
Hematological System Development and Function,Tissue Morphology	Quantity of leukocytes	1.59e-48	Increased	2.973	ABCG2,ADAM8,ADGRE5,ADGRG3,ADORA2A,ADTRP,AGR2,AHR,ALOX15,ARG1,ARID5A,B3GNT5,BANK1,BCL2,BTLA,C3AR1,CARD11,CAV1,CCL22,CCL4,CCR7,CD19,CD38,CD40,CD7,CD79A,CD79B,CD86,CDH17,CEBPE,CFP,CHI3L1,CISH,CLCA1,CLEC10A,CLEC4D,CLU,CNN2,CR2,CSF1,CTSE,CTSK,CXCL16,CXCL6,CXCR5,DLK1,DTX1,EBF1,ESR1,ETS1,F13A1,FAAH,FCER1A,FCGR1A,FLT3,FYB1,GATA2,GIMAP1,GIMAP1-GIMAP5,GPR132,GPR183,GRAP,Gzmb,HBEGF,HDC,HGF,IGF1R,IGF2R,IGHM,…	125
Hematological System Development and Function,Tissue Morphology	Quantity of blood cells	4.39e-46	Increased	2.685	ABCG2,ADAM8,ADGRE5,ADGRG3,ADORA2A,ADTRP,AGR2,AHR,ALOX15,ARG1,ARID5A,B3GNT5,BANK1,BCL2,BTLA,C3AR1,CARD11,CAV1,CCL22,CCL4,CCR7,CD19,CD38,CD40,CD7,CD79A,CD79B,CD86,CDH17,CEBPE,CFP,CHI3L1,CISH,CLCA1,CLEC10A,CLEC4D,CLU,CNN2,CR2,CSF1,CTSE,CTSK,CXCL16,CXCL6,CXCR5,DLK1,DTX1,EBF1,ESR1,ETS1,F13A1,FAAH,FCER1A,FCGR1A,FLT3,FYB1,GATA2,GIMAP1,GIMAP1-GIMAP5,GPR132,GPR183,GRAP,Gzmb,HBEGF,HDC,HGF,IGF1R,IGF2R,IGHM,…	129
Lymphoid Tissue Structure and Development,Tissue Morphology	Quantity of lymphatic system cells	3.12e-43	Increased	3.22	ABCG2,ADGRG3,ADORA2A,AHR,ALDH1A2,ALOX15,ARID5A,B3GNT5,BANK1,BCL2,BTLA,C3AR1,CARD11,CAV1,CCL4,CCR7,CD19,CD38,CD40,CD7,CD79A,CD79B,CD86,CDH17,CEBPE,CHI3L1,CISH,CLEC4D,CNN2,CR2,CSF1,CTSE,CTSK,CXCL16,CXCR5,DLK1,DTX1,EBF1,ESR1,ETS1,FCGR1A,FLT3,FYB1,GATA2,GIMAP1,GIMAP1-GIMAP5,GPR132,GPR183,GRAP,Gzmb,HBEGF,HGF,IGF1R,IGF2R,IGHM,IKZF3,IKZF4,IL12B,IL1RL1,IL2RA,IL4,IL6,IL7R,IRF4,ITGAM,ITGB3,ITGB7,ITGB8,ITK,…	108
Hematological System Development and Function,Lymphoid Tissue Structure and Development,Tissue Morphology	Quantity of lymphocytes	1.94e-41	Increased	3.572	ABCG2,ADGRG3,ADORA2A,AHR,ARID5A,B3GNT5,BANK1,BCL2,BTLA,C3AR1,CARD11,CAV1,CCL4,CCR7,CD19,CD38,CD40,CD7,CD79A,CD79B,CD86,CDH17,CEBPE,CHI3L1,CISH,CLEC4D,CR2,CSF1,CTSE,CTSK,CXCL16,CXCR5,DLK1,DTX1,EBF1,ESR1,ETS1,FCGR1A,FLT3,FYB1,GATA2,GIMAP1,GIMAP1-GIMAP5,GPR132,GPR183,GRAP,Gzmb,HBEGF,HGF,IGF1R,IGF2R,IGHM,IKZF3,IKZF4,IL12B,IL1RL1,IL2RA,IL4,IL6,IL7R,IRF4,ITGAM,ITGB3,ITGB7,ITGB8,ITK,ITPR3,LILRB4,LTB,Ly6…	102
Hematological System Development and Function,Tissue Morphology	Quantity of mononuclear leukocytes	2.66e-41	Increased	3.533	ABCG2,ADGRG3,ADORA2A,AHR,ARID5A,B3GNT5,BANK1,BCL2,BTLA,C3AR1,CARD11,CAV1,CCL4,CCR7,CD19,CD38,CD40,CD7,CD79A,CD79B,CD86,CDH17,CEBPE,CHI3L1,CISH,CLEC4D,CLU,CNN2,CR2,CSF1,CTSE,CTSK,CXCL16,CXCR5,DLK1,DTX1,EBF1,ESR1,ETS1,FCGR1A,FLT3,FYB1,GATA2,GIMAP1,GIMAP1-GIMAP5,GPR132,GPR183,GRAP,Gzmb,HBEGF,HGF,IGF1R,IGF2R,IGHM,IKZF3,IKZF4,IL12B,IL1RL1,IL2RA,IL4,IL6,IL7R,IRF4,ITGAM,ITGB3,ITGB7,ITGB8,ITK,ITPR3,LILRB…	104
Cellular Movement	Migration of cells	5.74e-41	Increased	5.628	ADAM19,ADAM8,ADGRE5,ADGRG3,ADORA2A,ADTRP,AHR,Aldh1a7,ALOX15,AQP9,ARAP3,ARG1,ARL4C,ATP1B1,AXIN2,BCAM,BCL2,BTLA,C3AR1,CAV1,CCL17,CCL22,CCL4,CCR7,CD177,CD19,CD38,CD40,CD55,CD63,CD86,CEBPE,CES1,CHI3L1,CHN2,CLDN3,CLDN4,CLEC10A,CLU,CNN2,CNN3,CR2,CSF1,CTSE,CTSK,CXCL16,CXCL6,CXCR5,CXXC5,CYP2S1,DDIT4,DPP4,DTX1,Ear2 (includes others),EBF1,EHF,EMP1,ESR1,ETS1,EYA2,F13A1,F2R,FAAH,FCER1A,FCGR3A/FCGR3B,FLNB,FOX…	181
Cell-To-Cell Signaling and Interaction	Activation of cells	6.11e-41	Increased	5.12	ADAM8,ADORA2A,AHR,ATP2A3,BANK1,BCL2,BLK,BTLA,C3AR1,CARD11,CCL17,CCL22,CCL4,CCR7,CD19,CD38,CD40,CD55,CD63,CD7,CD79A,CD79B,CD86,CEBPE,CHI3L1,CHST11,CIDEC,CISH,CLCA1,CLEC4D,CR2,CSF1,CXCL6,CXCR5,DDIT4,DLK1,DPP4,DTX1,EBF1,ETS1,F13A1,F2R,FCER1A,FCGR1A,FCGR3A/FCGR3B,FCRL1,FLT3,GATA2,GIMAP1-GIMAP5,GIMAP6,GP2,Gzmb,HBEGF,HDAC7,HGF,ICAM2,IER3,IFI16,IGF2R,IGHM,IL12B,IL18R1,IL18RAP,IL1RL1,IL2RA,IL4,IL6,IRF4,I…	119
Cellular Movement	Cell movement	2.49e-40	Increased	6.226	ADAM19,ADAM8,ADGRE5,ADGRG3,ADORA2A,ADTRP,AGR2,AHR,Aldh1a7,ALOX15,AQP9,ARAP3,ARG1,ARL4C,ATP1B1,AXIN2,BAIAP2,BCAM,BCL2,BTLA,C3AR1,CAV1,CCL17,CCL22,CCL4,CCR7,CD177,CD19,CD38,CD40,CD55,CD63,CD86,CEBPE,CES1,CHI3L1,CHN2,CLDN3,CLDN4,CLEC10A,CLU,CNN2,CNN3,CR2,CSF1,CTSE,CTSK,CXCL16,CXCL6,CXCR5,CXXC5,CYP2S1,DDIT4,DPP4,DTX1,Ear2 (includes others),EBF1,EHF,EMP1,ESR1,ETS1,EYA2,F13A1,F2R,FAAH,FCER1A,FCGR3A/FCG…	191
Tissue Morphology	Quantity of cells	3.55e-40		1.579	ABCG2,ADAM8,ADGRE5,ADGRG3,ADORA2A,ADTRP,AGR2,AHR,ALDH1A2,ALOX15,ARG1,ARID5A,B3GNT5,BANK1,BCL2,BTLA,C3AR1,CARD11,CAV1,CCL22,CCL4,CCR7,CD19,CD38,CD40,CD63,CD7,CD79A,CD79B,CD86,CDH17,CEBPE,CES1,CFP,CHI3L1,CISH,CLCA1,CLEC10A,Clec2d (includes others),CLEC4D,CLU,CNN2,CP,CR2,CSF1,CTSE,CTSK,CXCL16,CXCL6,CXCR5,DLK1,DTX1,EBF1,ESR1,ETS1,EYA2,F13A1,F2R,FAAH,FCER1A,FCGR1A,FLT3,FOXA1,FYB1,GATA2,GIMAP1,GIMAP1-G…	166
Cell-To-Cell Signaling and Interaction,Hematological System Development and Function	Activation of blood cells	5.26e-38	Increased	4.27	ADORA2A,AHR,BANK1,BCL2,BLK,BTLA,C3AR1,CARD11,CCL17,CCL22,CCL4,CCR7,CD19,CD38,CD40,CD55,CD63,CD7,CD79A,CD79B,CD86,CEBPE,CHI3L1,CISH,CLCA1,CLEC4D,CR2,CSF1,CXCL6,CXCR5,DPP4,DTX1,EBF1,ETS1,F2R,FCGR1A,FCGR3A/FCGR3B,FCRL1,FLT3,GIMAP1-GIMAP5,GIMAP6,GP2,Gzmb,HDAC7,HGF,IGF2R,IGHM,IL12B,IL18R1,IL18RAP,IL1RL1,IL2RA,IL4,IL6,IRF4,ITGA2B,ITGAM,ITGB3,ITK,ITPR3,KCNN4,LAT2,LTB,LTF,MS4A1,MUC5B,NDRG1,Nedd4,NFKBIZ,P…	99
Cellular Movement	Cell movement of blood cells	2e-37	Increased	5.193	ADAM8,ADGRE5,ADORA2A,ADTRP,AHR,ALOX15,AQP9,ARAP3,ARG1,ATP1B1,BCL2,BTLA,C3AR1,CAV1,CCL17,CCL22,CCL4,CCR7,CD177,CD19,CD38,CD40,CD55,CD63,CD86,CEBPE,CES1,CHI3L1,CLEC10A,CLU,CNN2,CR2,CSF1,CTSE,CTSK,CXCL16,CXCL6,CXCR5,DPP4,Ear2 (includes others),ESR1,ETS1,F13A1,F2R,FCER1A,FCGR3A/FCGR3B,FYB1,GATA2,GGT5,GPR132,GPR183,HBEGF,HDC,HGF,HP,ICAM2,IGHM,IL12B,IL1RL1,IL2RA,IL4,IL6,IL7R,ITGA2,ITGA2B,ITGAM,ITGB3,IT…	114
Cellular Movement,Immune Cell Trafficking	Leukocyte migration	4.41e-37	Increased	5.125	ADAM8,ADGRE5,ADORA2A,ADTRP,AHR,ALOX15,AQP9,ARAP3,ARG1,ATP1B1,BCL2,BTLA,C3AR1,CAV1,CCL17,CCL22,CCL4,CCR7,CD177,CD19,CD38,CD40,CD55,CD63,CD86,CEBPE,CES1,CHI3L1,CLEC10A,CLU,CNN2,CR2,CSF1,CTSE,CTSK,CXCL16,CXCL6,CXCR5,DPP4,Ear2 (includes others),ESR1,ETS1,F13A1,F2R,FCER1A,FCGR3A/FCGR3B,FYB1,GATA2,GGT5,GPR132,GPR183,HBEGF,HDC,HGF,HP,ICAM2,IGHM,IL12B,IL1RL1,IL2RA,IL4,IL6,IL7R,ITGA2,ITGA2B,ITGAM,ITGB3,IT…	113
Cellular Growth and Proliferation,Lymphoid Tissue Structure and Development	Proliferation of lymphatic system cells	1.85e-36		1.744	ABCG2,ADORA2A,AHR,ARG1,B3GNT5,BANK1,BCL2,BTLA,CARD11,CCL17,CCL22,CCL4,CCR7,CD19,CD38,CD40,CD55,CD79A,CD79B,CD86,CFP,CHI3L1,CISH,CLEC10A,Clec2d (includes others),CLEC4D,CR2,CSF1,DPP4,DTX1,EBF1,ESR1,ETS1,F2R,FCGR3A/FCGR3B,FLT3,FYB1,GATA2,GIMAP1,GP2,GPR183,GRAP,Gzmb,IGF1R,IGHM,IKZF3,IKZF4,IL12B,IL18RAP,IL1RL1,IL2RA,IL4,IL4I1,IL6,IL7R,IRF4,ITGA2B,ITGAM,ITGB3,ITK,ITPR3,KCNN4,LAT2,LILRB4,LTB,LTF,Ly6a (…	99
Cell-To-Cell Signaling and Interaction,Hematological System Development and Function,Immune Cell Trafficking,Inflammatory Response	Activation of leukocytes	2.08e-36	Increased	3.924	ADORA2A,AHR,BANK1,BCL2,BLK,BTLA,C3AR1,CARD11,CCL17,CCL22,CCL4,CCR7,CD19,CD38,CD40,CD55,CD63,CD7,CD79A,CD79B,CD86,CEBPE,CHI3L1,CISH,CLCA1,CLEC4D,CR2,CSF1,CXCL6,CXCR5,DPP4,DTX1,EBF1,ETS1,FCGR1A,FCGR3A/FCGR3B,FCRL1,FLT3,GIMAP1-GIMAP5,GIMAP6,GP2,Gzmb,HDAC7,HGF,IGF2R,IGHM,IL12B,IL18R1,IL18RAP,IL1RL1,IL2RA,IL4,IL6,IRF4,ITGAM,ITK,KCNN4,LAT2,LTB,LTF,MS4A1,MUC5B,NDRG1,Nedd4,NFKBIZ,PAX5,PECAM1,PENK,PIK3IP1…	92
Inflammatory Response	Inflammation of body cavity	7.63e-36	Decreased	-2.986	ABCG2,ACOD1,ADORA2A,AGR2,AHR,ALOX15,ARG1,ATP1B1,BANK1,BCL2,BTLA,CARD11,CAV1,CCL17,CCL22,CCL4,CCR7,CD177,CD19,CD38,CD40,CD55,CD79A,CD79B,CD86,CEBPE,CIDEC,CISH,CLCA1,CLEC4D,CLU,CR2,CSF1,CXCL16,CXCL6,CYP11A1,DDIT4,DHRS9,DPP4,DTX1,ESR1,FAAH,FCER1A,FCGR1A,FCGR3A/FCGR3B,FCGRT,GABRP,GATA2,GPR132,H2-Eb2,HBEGF,HGF,HLA-DOB,HP,HTR7,IFI16,IGF1R,IGHM,IKZF3,IL12B,IL18R1,IL1RL1,IL2RA,IL4,IL6,IL7R,ITGAM,ITGB3,IT…	114
Immunological Disease	Systemic autoimmune syndrome	1.89e-35		-0.523	ADAM8,ADGRE5,ADORA2A,AHI1,ALOX15,ALPK2,AQP9,ARAP2,ARG1,ARL4C,ATP1B1,BANK1,BCL2,BLK,BMP1,C3AR1,CCL17,CCL22,CCL4,CCR7,CD19,CD38,CD40,CD7,CD79A,CD79B,CD86,CDH17,CES1,CHI3L1,CIDEC,CISH,CLEC4D,CLU,CR2,CRIP1,CSF1,CTSK,CXCL16,CXCL6,CXCR5,CYP2S1,DPP4,ESR1,ETS1,EYA2,FCER1A,FCGR1A,FCGR3A/FCGR3B,FCGRT,FCRL1,FLT3,G0S2,GABRP,Gbp8,GIMAP1,GIMAP4,GPR183,GRM6,H2-Eb2,HDAC7,HLA-DOB,HP,IFI16,IGF1R,IGHM,IKZF3,IL12B,I…	129
Cellular Development,Cellular Growth and Proliferation,Hematological System Development and Function,Lymphoid Tissue Structure and Development	Proliferation of immune cells	2.99e-35		1.847	ADORA2A,AHR,ARG1,B3GNT5,BANK1,BCL2,BTLA,CARD11,CCL17,CCL22,CCL4,CCR7,CD19,CD38,CD40,CD55,CD79A,CD79B,CD86,CFP,CISH,CLEC10A,Clec2d (includes others),CLEC4D,CR2,CSF1,CXCL16,DPP4,DTX1,EBF1,ESR1,ETS1,FCGR3A/FCGR3B,FLT3,FYB1,GATA2,GIMAP1,GP2,GPR183,GRAP,Gzmb,HGF,IGF1R,IGHM,IKZF3,IKZF4,IL12B,IL1RL1,IL2RA,IL4,IL4I1,IL6,IL7R,IRF4,ITGA2B,ITGAM,ITGB3,ITK,ITPR3,KCNN4,LAT2,LILRB4,LTB,LTF,Ly6a (includes other…	97
Cellular Development,Cellular Growth and Proliferation,Hematological System Development and Function,Lymphoid Tissue Structure and Development	Proliferation of mononuclear leukocytes	3.93e-35		1.472	ADORA2A,AHR,ARG1,B3GNT5,BANK1,BCL2,BTLA,CARD11,CCL17,CCL22,CCL4,CCR7,CD19,CD38,CD40,CD55,CD79A,CD79B,CD86,CFP,CISH,CLEC10A,Clec2d (includes others),CLEC4D,CR2,CSF1,DPP4,DTX1,EBF1,ESR1,ETS1,FCGR3A/FCGR3B,FLT3,FYB1,GATA2,GIMAP1,GP2,GPR183,GRAP,Gzmb,IGF1R,IGHM,IKZF3,IKZF4,IL12B,IL1RL1,IL2RA,IL4,IL4I1,IL6,IL7R,IRF4,ITGA2B,ITGAM,ITGB3,ITK,ITPR3,KCNN4,LAT2,LILRB4,LTB,LTF,Ly6a (includes others),MS4A1,Ms…	94
Cell Death and Survival	Cell death of immune cells	6.17e-35		1.381	ADAM8,ADGRG3,ADORA2A,AHR,AOPEP,BCL2,BLK,BTLA,C3AR1,CACNB3,CARD11,CAV1,CCL4,CCR7,CD19,CD38,CD40,CD7,CD79A,CD79B,CD86,CHI3L1,CISH,CLEC10A,CLU,CR2,CSF1,DDIT4,DLK1,DTX1,EBF1,ETS1,EYA2,F2R,FCER1A,FCGR1A,FCGR3A/FCGR3B,FLT3,GIMAP1,GIMAP1-GIMAP5,GIMAP4,GP2,GPR132,Gzmb,HGF,IER3,IGHM,IKZF3,IL1RL1,IL2RA,IL4,IL6,IL7R,IRF4,ITGAM,ITK,ITPR3,LAT2,LTB,LTF,MS4A1,MS4A2,Ms4a4c (includes others),MUC5B,MYB,PAX5,PECAM1…	87
Cellular Development,Cellular Growth and Proliferation,Hematological System Development and Function,Lymphoid Tissue Structure and Development	Proliferation of lymphocytes	6.66e-35		1.279	ADORA2A,AHR,ARG1,B3GNT5,BANK1,BCL2,BTLA,CARD11,CCL17,CCL22,CCL4,CCR7,CD19,CD38,CD40,CD55,CD79A,CD79B,CD86,CFP,CISH,CLEC10A,Clec2d (includes others),CLEC4D,CR2,DPP4,DTX1,EBF1,ESR1,ETS1,FCGR3A/FCGR3B,FLT3,FYB1,GATA2,GIMAP1,GP2,GPR183,GRAP,Gzmb,IGF1R,IGHM,IKZF3,IKZF4,IL12B,IL1RL1,IL2RA,IL4,IL4I1,IL6,IL7R,IRF4,ITGA2B,ITGAM,ITGB3,ITK,ITPR3,KCNN4,LAT2,LILRB4,LTB,LTF,Ly6a (includes others),MS4A1,Ms4a4c …	93
Inflammatory Response	Inflammation of absolute anatomical region	1.07e-34	Decreased	-2.462	ABCG2,ACOD1,ADORA2A,AGR2,AHR,ALOX15,ARAP3,ARG1,ARID5A,ATP1B1,BANK1,BCL2,BTLA,C3AR1,CA4,CARD11,CAV1,CCL17,CCL22,CCL4,CCR7,CD177,CD19,CD38,CD40,CD55,CD79A,CD79B,CD86,CEBPE,CIDEC,CISH,CLCA1,CLEC4D,CLU,CR2,CSF1,CXCL16,CXCL6,CYP11A1,DDIT4,DHRS9,DPP4,DTX1,ESR1,FAAH,FCER1A,FCGR1A,FCGR3A/FCGR3B,FCGRT,GABRP,GATA2,GPR132,H2-Eb2,HBEGF,HDC,HGF,HLA-DOB,HP,HTR7,IFI16,IFITM3,IGF1R,IGHM,IKZF3,IKZF4,IL12B,IL18R1,…	124
Inflammatory Response,Organismal Injury and Abnormalities	Inflammation of organ	3.96e-34	Decreased	-2.476	ABCG2,ACOD1,ADORA2A,AGR2,AHR,ALOX15,ARG1,ARID5A,ATP1B1,BANK1,BCL2,BTLA,C3AR1,CA4,CARD11,CAV1,CCL17,CCL22,CCL4,CCR7,CD177,CD19,CD38,CD40,CD55,CD7,CD79A,CD79B,CD86,CEBPE,CES1,CIDEC,CISH,CLCA1,CLEC4D,CLU,CNN3,CPA3,CR2,CSF1,CTSE,CXCL16,CXCL6,CYP11A1,DDIT4,DHRS9,DPP4,DTX1,ESR1,FAAH,FCER1A,FCGBP,FCGR1A,FCGR3A/FCGR3B,FCGRT,GABRP,GATA2,GPR132,H2-Eb2,HBEGF,HDC,HGF,HLA-DOB,HP,HTR7,IFI16,IFITM3,IGF1R,IGHM,I…	133
Cell Death and Survival	Cell death of blood cells	2e-33		1.28	ADAM8,ADGRG3,ADORA2A,AHR,AOPEP,BCL2,BLK,BTLA,C3AR1,CACNB3,CARD11,CAV1,CCL4,CCR7,CD19,CD38,CD40,CD7,CD79A,CD79B,CD86,CHI3L1,CISH,CLEC10A,CLU,CR2,CSF1,DDIT4,DLK1,DTX1,EBF1,ETS1,EYA2,F2R,FCER1A,FCGR1A,FCGR3A/FCGR3B,FLT3,GATA2,GIMAP1,GIMAP1-GIMAP5,GIMAP4,GP2,GPR132,Gzmb,HGF,IER3,IGHM,IKZF3,IL1RL1,IL2RA,IL4,IL6,IL7R,IRF4,ITGAM,ITK,ITPR3,LAT2,LTB,LTF,MS4A1,MS4A2,Ms4a4c (includes others),MUC5B,MYB,PAX5,…	88
Cellular Development,Cellular Growth and Proliferation,Hematological System Development and Function,Hematopoiesis,Lymphoid Tissue Structure and Development,Tissue Development	Leukopoiesis	1.7e-32	Increased	4.104	ADGRG3,AHR,ALOX15,ARG1,BCL2,BLK,C1QC,C3AR1,CARD11,CAV1,CCL17,CCR7,CD19,CD38,CD40,CD79A,CD79B,CD86,CDH17,CEBPE,CFP,CHI3L1,CISH,CR2,CSF1,CXCR5,DLK1,DTX1,EBF1,EMP1,ESR1,ETS1,F2R,FCGR1A,FLT3,FYB1,GATA2,GIMAP1,GIMAP1-GIMAP5,GIMAP4,GPR183,HDAC7,HGF,HP,IFI16,IGF1R,IGF2R,IGHM,IKZF3,IL12B,IL18R1,IL1RL1,IL2RA,IL4,IL4I1,IL6,IL7R,IRF4,ITGAM,ITGB3,ITGB8,ITK,KCNN4,LAT2,LILRB4,LTB,LTF,MATK,MFGE8,MS4A1,MYB,NFKBI…	95
Cell-To-Cell Signaling and Interaction,Hematological System Development and Function,Immune Cell Trafficking,Inflammatory Response	Activation of mononuclear leukocytes	4.44e-32	Increased	2.855	ADORA2A,AHR,BANK1,BCL2,BLK,BTLA,C3AR1,CARD11,CCL22,CCL4,CCR7,CD19,CD38,CD40,CD55,CD7,CD79A,CD79B,CD86,CISH,CR2,CSF1,CXCR5,DPP4,DTX1,EBF1,ETS1,FCGR3A/FCGR3B,FCRL1,FLT3,GIMAP1-GIMAP5,GIMAP6,GP2,Gzmb,HDAC7,HGF,IGF2R,IGHM,IL12B,IL18R1,IL1RL1,IL2RA,IL4,IL6,IRF4,ITGAM,ITK,KCNN4,LAT2,LTF,MS4A1,Nedd4,NFKBIZ,PAX5,PECAM1,PIK3IP1,POU2AF1,PRKCB,Retnla,Saa3,SATB1,SERPINB9,SIGLEC10,SOCS1,STAT4,STX11,TBC1D10C,T…	71
Cell-To-Cell Signaling and Interaction,Hematological System Development and Function,Immune Cell Trafficking,Inflammatory Response	Activation of lymphocytes	8.91e-32	Increased	2.602	ADORA2A,AHR,BANK1,BCL2,BLK,BTLA,C3AR1,CARD11,CCL22,CCL4,CCR7,CD19,CD38,CD40,CD55,CD7,CD79A,CD79B,CD86,CISH,CR2,CXCR5,DPP4,DTX1,EBF1,ETS1,FCGR3A/FCGR3B,FCRL1,FLT3,GIMAP1-GIMAP5,GIMAP6,GP2,Gzmb,HDAC7,HGF,IGF2R,IGHM,IL12B,IL18R1,IL1RL1,IL2RA,IL4,IL6,IRF4,ITGAM,ITK,KCNN4,LAT2,LTF,MS4A1,Nedd4,NFKBIZ,PAX5,PECAM1,PIK3IP1,POU2AF1,PRKCB,Retnla,SATB1,SERPINB9,SIGLEC10,SOCS1,STAT4,STX11,TBC1D10C,TNFAIP3,TNF…	69
Humoral Immune Response,Protein Synthesis	Quantity of immunoglobulin	1.61e-31		-0.707	ADGRG3,B3GNT5,BANK1,BTLA,C3AR1,CARD11,CCR7,CD19,CD40,CD86,CDH17,CHI3L1,CLEC4D,CR2,CTSE,DLK1,DTX1,EBF1,ESR1,FCGR1A,FCGRT,FCRLA,IGHM,IKZF3,IL1RL1,IL2RA,IL4,IL6,IRF4,ITGB3,ITK,LAT2,LILRB4,LTB,Ly6a (includes others),MFGE8,NFKBIZ,PIGR,POU2AF1,POU2F2,PTGS2,Pvr,Retnla,RGS1,RNF128,SCGB1A1,SIGLEC10,SPIB,TBC1D10C,TIMD4,TNFRSF13C,TNFRSF9,ZC3H12C	53
Protein Synthesis	Production of protein	2.37e-31		-0.767	ADGRG3,B3GNT5,BANK1,BCL2,BTLA,C3AR1,CARD11,CCR7,CD19,CD40,CD86,CDH17,CHI3L1,CLEC4D,CR2,CTSE,DLK1,DTX1,EBF1,ESR1,FCGR1A,FCGRT,FCRLA,IGHM,IKZF3,IL1RL1,IL2RA,IL4,IL6,IRF4,ITGB3,ITK,LAT2,LILRB4,LTB,Ly6a (includes others),MFGE8,NFKBIZ,PGLYRP1,PIGR,POU2AF1,POU2F2,PTGS2,Pvr,Retnla,RGS1,RNF128,SCGB1A1,SIGLEC10,SOCS1,SPIB,TBC1D10C,TIMD4,TNFRSF13C,TNFRSF9,ZC3H12C	56
Humoral Immune Response,Protein Synthesis	Production of antibody	6.85e-31		-0.629	ADGRG3,B3GNT5,BANK1,BCL2,BTLA,C3AR1,CARD11,CCR7,CD19,CD40,CD86,CDH17,CHI3L1,CLEC4D,CR2,CTSE,DLK1,DTX1,EBF1,ESR1,FCGR1A,FCGRT,FCRLA,IGHM,IKZF3,IL1RL1,IL2RA,IL4,IL6,IRF4,ITGB3,ITK,LAT2,LILRB4,LTB,Ly6a (includes others),MFGE8,NFKBIZ,PIGR,POU2AF1,POU2F2,PTGS2,Pvr,Retnla,RGS1,RNF128,SCGB1A1,SIGLEC10,SPIB,TBC1D10C,TIMD4,TNFRSF13C,TNFRSF9,ZC3H12C	54
Cellular Function and Maintenance	Function of blood cells	1e-30		0.149	ADORA2A,AHR,AQP9,BANK1,BCL2,BTLA,C3AR1,CACNB3,CAV1,CCR7,CD40,CD86,CHI3L1,CNN2,CR2,CSF1,DTX1,ETS1,FCER1A,FCGR1A,FYB1,GATA2,GIMAP4,Gzmb,HGF,ICAM2,IGHM,IL12B,IL18R1,IL18RAP,IL1RL1,IL2RA,IL4,IL6,ITGA2,ITGA2B,ITGAM,ITGB3,ITGB7,ITK,KCNN4,LAT2,LILRB4,LTB,MARCKSL1,MS4A2,MUC5B,NFKBIZ,PECAM1,PIGR,POU2AF1,PSTPIP1,PTGS2,PTPRCAP,RASGRP2,Retnla,RGS1,RNF128,S100A4,S1PR1,SELL,SERPINB9,SIGLEC9,SLC2A1,SOCS1,STAT4,…	70
Cellular Function and Maintenance	Function of leukocytes	2.94e-30		0.149	ADORA2A,AHR,BANK1,BCL2,BTLA,C3AR1,CACNB3,CAV1,CCR7,CD40,CD86,CHI3L1,CNN2,CR2,CSF1,DTX1,ETS1,FCER1A,FCGR1A,FYB1,GATA2,GIMAP4,Gzmb,HGF,ICAM2,IGHM,IL12B,IL18R1,IL18RAP,IL1RL1,IL2RA,IL4,IL6,ITGAM,ITGB3,ITGB7,ITK,KCNN4,LAT2,LILRB4,LTB,MARCKSL1,MS4A2,MUC5B,NFKBIZ,PECAM1,PIGR,POU2AF1,PSTPIP1,PTGS2,PTPRCAP,Retnla,RGS1,RNF128,S100A4,S1PR1,SELL,SERPINB9,SIGLEC9,SLC2A1,SOCS1,STAT4,STX11,TIMD4,TNFAIP3,TNFRSF9	66
Hematological System Development and Function,Humoral Immune Response,Lymphoid Tissue Structure and Development,Tissue Morphology	Quantity of B lymphocytes	1.02e-29	Increased	3.806	ADGRG3,AHR,B3GNT5,BANK1,BCL2,CCR7,CD19,CD38,CD40,CD79A,CD79B,CDH17,CEBPE,CLEC4D,CR2,CSF1,CXCR5,DLK1,DTX1,EBF1,ESR1,ETS1,FCGR1A,FLT3,GIMAP1,GIMAP1-GIMAP5,GPR183,HGF,IGHM,IKZF3,IL1RL1,IL4,IL6,IL7R,ITGB7,ITK,ITPR3,LILRB4,LTB,MATK,MS4A1,MYB,PAX5,PECAM1,PLD4,POU2AF1,POU2F2,PRKCB,RGS1,S1PR1,SATB1,SIGLEC10,SLC2A1,SOCS1,SPHK1,SPIB,TNFRSF13C,TNFRSF9,TRIB2,ZC3H12C	60
Cell Death and Survival	Necrosis	3.97e-29		-1.283	ABCG2,ADAM8,ADCY6,ADGRG3,ADORA2A,AGR2,AHR,ALDH1A1,ALDH1A2,ALDH3A1,ALOX15,AOPEP,ARG1,ARG2,BCL2,BLK,BPIFB1,BTLA,C3AR1,CA4,CACNB3,CARD11,CAV1,CCL4,CCR7,CD19,CD38,CD40,CD55,CD7,CD79A,CD79B,CD86,CES1,CHI3L1,CIDEC,CISH,CLEC10A,Clec2d (includes others),CLU,CNN2,CR2,CSF1,CYFIP2,CYP11A1,CYP2F1,DDIT4,DLK1,DPP4,DTX1,EBF1,EHF,EMP1,ESR1,ETS1,EYA2,F13A1,F2R,FAAH,FCER1A,FCGR1A,FCGR3A/FCGR3B,FLNB,FLT3,FOXA1,G0S2…	184
Cellular Development,Cellular Growth and Proliferation,Hematological System Development and Function,Lymphoid Tissue Structure and Development	Cell proliferation of T lymphocytes	4.08e-29		0.566	ADORA2A,AHR,ARG1,BCL2,BTLA,CARD11,CCL17,CCL22,CCL4,CCR7,CD19,CD38,CD40,CD55,CD79A,CD86,CFP,CISH,CLEC10A,Clec2d (includes others),CLEC4D,DPP4,DTX1,ESR1,ETS1,FLT3,FYB1,GP2,GRAP,Gzmb,IGF1R,IGHM,IKZF3,IKZF4,IL12B,IL1RL1,IL2RA,IL4,IL4I1,IL6,IL7R,IRF4,ITGA2B,ITGAM,ITGB3,ITK,KCNN4,LAT2,LILRB4,LTB,LTF,Ly6a (includes others),Ms4a4c (includes others),MYB,PECAM1,PENK,POU2AF1,PTGS2,PTPRCAP,RNF128,RUNX3,SATB1…	76
Cellular Movement,Hematological System Development and Function,Immune Cell Trafficking	Cell movement of leukocytes	6.37e-29	Increased	4.757	ADAM8,ADORA2A,AHR,ALOX15,AQP9,ARAP3,ARG1,BCL2,C3AR1,CAV1,CCL17,CCL22,CCL4,CCR7,CD177,CD19,CD38,CD40,CD55,CD63,CD86,CEBPE,CES1,CNN2,CSF1,CTSE,CTSK,CXCL16,CXCL6,CXCR5,DPP4,Ear2 (includes others),ESR1,ETS1,F2R,FCER1A,FYB1,GATA2,GPR132,GPR183,HDC,HGF,HP,ICAM2,IL12B,IL1RL1,IL2RA,IL4,IL6,IL7R,ITGA2,ITGAM,ITGB3,ITGB7,ITK,KCNN4,LAMA5,LTB,LTF,Ly6a (includes others),MAPK12,MCU,MYB,NDRG1,NFKBIZ,NPR1,PECAM1,…	92
Cell Morphology	Morphology of leukocytes	3.08e-28			ADGRG3,AHR,B3GNT5,BCL2,CARD11,CCL4,CCR7,CD19,CD40,CD79A,CD79B,CD86,CEBPE,CHI3L1,CNN2,CP,CPA3,CR2,CSF1,CXCR5,DLK1,DTX1,EBF1,ESR1,ETS1,GIMAP1-GIMAP5,HDC,HGF,IGHM,IL2RA,IL4,IL6,IL7R,IRF4,ITGAM,ITGB7,ITK,LILRB4,LTB,Ly6a (includes others),NFKBIZ,PIGR,PLD4,POU2AF1,PSTPIP1,RUNX3,SERPINB9,SOCS1,SPIB,Srgn,TCIM,TNFRSF13C,TNFRSF9	53
Inflammatory Disease	Chronic inflammatory disorder	6.18e-28		0.218	ADAM8,ADGRE5,ADORA2A,AHI1,AHR,ALOX15,ALPK2,AQP9,ARAP2,ARG1,ATP1B1,BANK1,BCL2,BLK,BMP1,C3AR1,CA4,CARD11,CCL17,CCL22,CCL4,CCR7,CD177,CD19,CD40,CD79A,CD79B,CD86,CHI3L1,CLEC4D,CLU,CR2,CSF1,CXCL16,CXCL6,CXCR5,CYP11A1,DHRS9,DPP4,ESR1,ETS1,FCGR1A,FCGR3A/FCGR3B,FCGRT,FLT3,G0S2,GABRP,GATA2,H2-Eb2,HBEGF,HDAC7,HGF,HLA-DOB,HP,IFI16,IGF1R,IGHM,IKZF3,IKZF4,IL12B,IL1RL1,IL2RA,IL4,IL6,IL7R,ITGB3,ITGB7,ITGB8,ITPR…	109
Immunological Disease	Abnormal morphology of immune system	3.41e-27			ADGRG3,AHR,B3GNT5,BCL2,CARD11,CD19,CD40,CD79A,CD79B,CD86,CEBPE,CHI3L1,CISH,CNN2,CP,CPA3,CR2,CSF1,CXCR5,DTX1,EBF1,ETS1,GIMAP1-GIMAP5,HDC,IGHM,IL2RA,IL4,IL6,IL7R,IRF4,ITGAM,ITGB7,ITK,LILRB4,LTB,Ly6a (includes others),NFKBIZ,PIGR,PLD4,POU2AF1,PSTPIP1,RUNX3,SERPINB9,SOCS1,SPIB,Srgn,TCIM,TNFRSF13C,TNFRSF9	49
Cell Morphology	Morphology of blood cells	1.3e-26			ADGRG3,AHR,B3GNT5,BCL2,CARD11,CCL4,CCR7,CD19,CD40,CD79A,CD79B,CD86,CEBPE,CHI3L1,CNN2,CP,CPA3,CR2,CSF1,CXCR5,DLK1,DTX1,EBF1,ESR1,ETS1,F2R,FYB1,GIMAP1-GIMAP5,HDC,HGF,ICAM2,IGHM,IL2RA,IL4,IL6,IL7R,IRF4,ITGAM,ITGB7,ITK,LILRB4,LTB,Ly6a (includes others),MYB,NFKBIZ,PIGR,PLD4,POU2AF1,PSTPIP1,RBM38,RUNX3,SERPINB9,SOCS1,SPIB,Srgn,TAL1,TCIM,TNFRSF13C,TNFRSF9	59
Cellular Development,Cellular Growth and Proliferation,Hematological System Development and Function,Hematopoiesis,Lymphoid Tissue Structure and Development,Tissue Development	Hematopoiesis of mononuclear leukocytes	4.11e-26	Increased	4.755	ADGRG3,AHR,ARG1,BCL2,BLK,C3AR1,CARD11,CCR7,CD19,CD38,CD40,CD79A,CD79B,CD86,CDH17,CISH,CR2,CSF1,CXCR5,DTX1,EBF1,ESR1,ETS1,FLT3,FYB1,GATA2,GIMAP1,GIMAP1-GIMAP5,GIMAP4,GPR183,HDAC7,HGF,IFI16,IGF1R,IGF2R,IGHM,IKZF3,IL12B,IL18R1,IL1RL1,IL2RA,IL4,IL4I1,IL6,IL7R,IRF4,ITGAM,ITGB3,ITGB8,ITK,LAT2,LILRB4,LTB,LTF,MFGE8,MS4A1,MYB,NFKBIZ,PAX5,PENK,POU2AF1,POU2F2,PSTPIP1,PTGS2,RNF128,RUNX3,S1PR1,SATB1,SIGLEC10,…	79
Hematological System Development and Function,Lymphoid Tissue Structure and Development,Tissue Morphology	Morphology of lymphoid tissue	4.75e-26			ADGRG3,AGR2,AHR,ALOX15,ARG1,B3GNT5,BANK1,BCL2,CARD11,CCR7,CD19,CD40,CD55,CD86,CDH17,CEBPE,CLEC4D,CR2,CSF1,CTSK,CXCR5,DLK1,ESR1,ETS1,F2R,GIMAP1-GIMAP5,HP,IGHM,IKZF3,IL1RL1,IL2RA,IL6,IL7R,IRF4,ITGA2,ITGA2B,ITGB3,ITGB7,ITK,KCNN4,KRT8,LTB,MFGE8,NFKBIZ,PLD4,PLEK2,POU2AF1,PRKCB,PTGS2,PTPRCAP,RBM38,RGS1,RNF128,RUNX3,SATB1,SELL,SEMA3F,SOCS1,SOX11,SPHK1,SPIB,TNFAIP3,TNFRSF13C,TNFRSF9,TRAF1,ZC3H12C	66
Gastrointestinal Disease,Organismal Injury and Abnormalities	Abnormality of large intestine	8.07e-26		-0.985	ACOD1,ADORA2A,AGR2,AHR,ALOX15,ATP1B1,BANK1,BCAM,CARD11,CD177,CD19,CD40,CD79A,CD79B,CD86,CEBPE,CR2,CXCL6,CYP11A1,DHRS9,ESR1,FAAH,FCER1A,GABRP,GATA2,GPR132,H2-Eb2,HGF,HLA-DOB,HP,HTR7,IFI16,IGHM,IKZF3,IL12B,IL18R1,IL2RA,IL4,IL6,ITGB3,ITGB7,ITGB8,KRT8,LILRB4,LTB,LTF,Ly6a (includes others),MS4A1,Ms4a4c (includes others),PAX5,PRR5,PTGS2,Retnla,Retnlg,RUNX3,S100A8,S1PR1,Saa3,SLC12A2,SLC2A1,SOCS1,SPHK1,S…	65
Gastrointestinal Disease,Inflammatory Disease,Inflammatory Response,Organismal Injury and Abnormalities	Colitis	1.58e-25		-1.152	ACOD1,ADORA2A,AGR2,AHR,ALOX15,ATP1B1,BANK1,CARD11,CD177,CD19,CD40,CD79A,CD79B,CD86,CEBPE,CR2,CXCL6,CYP11A1,DHRS9,ESR1,FAAH,FCER1A,GABRP,GATA2,GPR132,H2-Eb2,HGF,HLA-DOB,HP,HTR7,IFI16,IGHM,IKZF3,IL12B,IL18R1,IL2RA,IL4,IL6,ITGB3,ITGB7,ITGB8,LILRB4,LTB,LTF,Ly6a (includes others),MS4A1,Ms4a4c (includes others),PAX5,PRR5,PTGS2,Retnla,Retnlg,RUNX3,S100A8,S1PR1,Saa3,SLC2A1,SOCS1,STAT4,TNFAIP3,UNC13D	61
Gastrointestinal Disease,Inflammatory Response	Inflammation of gastrointestinal tract	5.08e-25	Decreased	-2.342	ACOD1,ADORA2A,AGR2,AHR,ALOX15,ATP1B1,BANK1,CARD11,CAV1,CCR7,CD177,CD19,CD40,CD79A,CD79B,CD86,CEBPE,CES1,CPA3,CR2,CXCL6,CYP11A1,DHRS9,ESR1,F2R,FAAH,FCER1A,GABRP,GATA2,GPR132,H2-Eb2,HDC,HGF,HLA-DOB,HP,HTR7,IFI16,IGHM,IKZF3,IL12B,IL18R1,IL2RA,IL4,IL6,ITGB3,ITGB7,ITGB8,KMO,LILRB4,LTB,LTF,Ly6a (includes others),MS4A1,Ms4a4c (includes others),PAX5,PRR5,PTGS2,Retnla,Retnlg,RUNX3,S100A8,S1PR1,Saa3,SLC2A1…	68
Metabolic Disease,Organismal Injury and Abnormalities	Glucose metabolism disorder	5.55e-25		-0.989	ADORA2A,AHI1,ALDH1A1,ALOX15,ARG1,ATP1B1,BANK1,BCL2,BLK,BMP1,C3AR1,CA4,CACNB3,CAV1,CCL22,CCL4,CCR7,CD19,CD38,CD40,CD55,CD7,CD79B,CD86,CDH17,CHI3L1,CHN2,CIDEC,CISH,CLU,CP,CR2,CRIP1,CTSK,CXCL16,CXCR5,DHRS3,DPP4,EBF1,ENHO,ESR1,EYA2,F2R,FAAH,FCER1A,FCGR1A,FCGR3A/FCGR3B,FCRL1,FKBP11,GABRP,GATA2,Gbp8,GEM,H2-Eb2,HDAC7,HDC,HGF,HLA-DOB,HP,HTR1B,HTR7,IFI16,IFITM3,IGF1R,IGHM,IKZF3,IL12B,IL2RA,IL4,IL6,IL7R,IR…	123
Inflammatory Response	Inflammatory response	7.37e-25	Increased	3.699	ACOD1,ADAM8,ADGRE5,ADORA2A,ADTRP,AHR,ALOX15,AQP9,ARAP3,C3AR1,CAV1,CCL17,CCL22,CCL4,CCR7,CD38,CD40,CD63,CEBPE,CHI3L1,CLCA1,CSF1,CTSE,CXCL16,CXCL6,CXCR5,DPP4,Ear2 (includes others),ESR1,ETS1,F2R,FCGR1A,FCGR3A/FCGR3B,GGT5,GPR183,HDAC7,HGF,HP,IER3,IL12B,IL18RAP,IL1RL1,IL2RA,IL4,IL6,ITGA2,ITGAM,ITGB3,LILRB4,LTF,MCU,MFGE8,MS4A2,MUC5B,NFKBIZ,NPR1,PECAM1,PENK,PGLYRP1,PIGR,PRKCB,PTGS2,RAPGEF3,Retnla,Retnl…	85
Cell-To-Cell Signaling and Interaction,Cellular Movement	Recruitment of cells	9.43e-25	Increased	3.555	ADGRE5,AHR,ALOX15,ARAP3,BTLA,C3AR1,CAV1,CCL17,CCL22,CCL4,CCR7,CD19,CD40,CD63,CHI3L1,CLEC10A,CLU,CNN2,CR2,CSF1,CXCL16,CXCL6,CXCR5,DPP4,ETS1,F13A1,FCER1A,FCGR3A/FCGR3B,GGT5,GPR132,HBEGF,HDC,HGF,IL2RA,IL4,IL6,ITGAM,ITGB7,LTF,Muc1,P2RX1,P2RY2,PECAM1,PTGS2,RASGRP2,Retnla,S100A4,S100A8,S1PR1,SELL,SIGLEC9,SOCS1,TNFRSF9,TREML2	54
Endocrine System Disorders,Gastrointestinal Disease,Immunological Disease,Metabolic Disease,Organismal Injury and Abnormalities	Insulin-dependent diabetes mellitus	1.06e-24		0.341	BANK1,C3AR1,CCL22,CCL4,CCR7,CD19,CD38,CD40,CD7,CD79B,CD86,CDH17,CISH,CR2,CXCL16,CXCR5,DPP4,EYA2,FCGR1A,FCRL1,Gbp8,H2-Eb2,HLA-DOB,IFI16,IGF1R,IGHM,IKZF3,IL12B,IL2RA,IL6,IL7R,IRF4,ITGB7,ITPR3,KMO,LILRB4,Ly6a (includes others),LY6D,MS4A1,Ms4a4c (includes others),P2RY10,PILRB,PLD4,PRKCB,PRR5,PTGS2,RAMP3,RGS1,RNASE6,RUNX3,S100A4,S100A6,SCD,SELL,SIGLEC10,SPIB,Srgn,STAT4,TNFRSF9	59
Humoral Immune Response,Protein Synthesis	Quantity of IgG	1.33e-24		0.541	ADGRG3,B3GNT5,BANK1,BTLA,C3AR1,CARD11,CCR7,CD19,CD40,CD86,CDH17,CLEC4D,CR2,DLK1,ESR1,FCGR1A,FCGRT,FCRLA,IGHM,IKZF3,IL2RA,IL4,IL6,IRF4,ITGB3,LTB,PIGR,POU2AF1,POU2F2,PTGS2,Pvr,Retnla,RNF128,SIGLEC10,SPIB,TBC1D10C,TIMD4,TNFRSF13C,TNFRSF9,ZC3H12C	40
Cell-To-Cell Signaling and Interaction,Cellular Movement,Hematological System Development and Function,Immune Cell Trafficking	Recruitment of leukocytes	1.39e-24	Increased	3.204	ADGRE5,AHR,ALOX15,ARAP3,BTLA,C3AR1,CAV1,CCL17,CCL22,CCL4,CCR7,CD19,CD40,CHI3L1,CLEC10A,CLU,CNN2,CR2,CSF1,CXCL16,CXCL6,CXCR5,DPP4,ETS1,F13A1,FCER1A,FCGR3A/FCGR3B,GGT5,GPR132,HBEGF,HDC,IL2RA,IL4,IL6,ITGAM,ITGB7,LTF,Muc1,P2RX1,P2RY2,PECAM1,RASGRP2,Retnla,S100A4,S100A8,S1PR1,SELL,SIGLEC9,SOCS1,TNFRSF9,TREML2	51
Gastrointestinal Disease,Inflammatory Disease	Gastroenteritis	4.07e-24		-1.994	ACOD1,ADORA2A,AGR2,AHR,ALOX15,ATP1B1,BANK1,CARD11,CAV1,CCR7,CD177,CD19,CD40,CD79A,CD79B,CD86,CEBPE,CR2,CXCL6,CYP11A1,DHRS9,ESR1,FAAH,FCER1A,GABRP,GATA2,GPR132,H2-Eb2,HGF,HLA-DOB,HP,HTR7,IFI16,IGHM,IKZF3,IL12B,IL18R1,IL2RA,IL4,IL6,ITGB3,ITGB7,ITGB8,KMO,LILRB4,LTB,LTF,Ly6a (includes others),MS4A1,Ms4a4c (includes others),PAX5,PRR5,PTGS2,Retnla,Retnlg,RUNX3,S100A8,S1PR1,Saa3,SLC2A1,SOCS1,STAT4,TNFAI…	64
Hematological System Development and Function,Lymphoid Tissue Structure and Development,Tissue Morphology	Quantity of T lymphocytes	4.13e-24	Increased	3.325	ABCG2,ADORA2A,AHR,ARID5A,BCL2,BTLA,C3AR1,CARD11,CAV1,CCL4,CCR7,CD19,CD38,CD40,CD7,CD79A,CD79B,CD86,CHI3L1,CISH,CSF1,CTSE,CTSK,CXCL16,ESR1,ETS1,FLT3,FYB1,GIMAP1-GIMAP5,GPR132,GRAP,Gzmb,HBEGF,IGF1R,IGF2R,IGHM,IKZF4,IL12B,IL1RL1,IL2RA,IL4,IL6,IL7R,IRF4,ITGAM,ITGB7,ITGB8,ITK,LTB,PGLYRP1,PIGR,PLD4,POU2AF1,PRKCB,Pvr,RUNX3,S1PR1,SATB1,SELL,SIGLEC10,SOCS1,SPHK1,TAL1,TNFAIP3,TNFRSF9,TRIB2,ZC3H12C	67
Gastrointestinal Disease,Inflammatory Disease,Inflammatory Response,Organismal Injury and Abnormalities	Enteritis	8.37e-24		-1.754	ACOD1,ADORA2A,AGR2,AHR,ALOX15,ATP1B1,BANK1,CARD11,CCR7,CD177,CD19,CD40,CD79A,CD79B,CD86,CEBPE,CR2,CXCL6,CYP11A1,DHRS9,ESR1,FAAH,FCER1A,GABRP,GATA2,GPR132,H2-Eb2,HGF,HLA-DOB,HP,HTR7,IFI16,IGHM,IKZF3,IL12B,IL18R1,IL2RA,IL4,IL6,ITGB3,ITGB7,ITGB8,LILRB4,LTB,LTF,Ly6a (includes others),MS4A1,Ms4a4c (includes others),PAX5,PRR5,PTGS2,Retnla,Retnlg,RUNX3,S100A8,S1PR1,Saa3,SLC2A1,SOCS1,STAT4,TNFAIP3,UNC13D	62
Hematological System Development and Function,Immunological Disease,Lymphoid Tissue Structure and Development,Organ Morphology,Organismal Injury and Abnormalities,Tissue Morphology	Abnormal morphology of lymphoid organ	9.25e-24			ADGRG3,AHR,ALOX15,B3GNT5,BANK1,BCL2,CARD11,CCR7,CD19,CD40,CDH17,CEBPE,CLEC4D,CSF1,CXCR5,DLK1,ESR1,ETS1,F2R,GIMAP1-GIMAP5,HP,IGHM,IKZF3,IL1RL1,IL2RA,IL6,IL7R,IRF4,ITGA2B,ITGB3,ITK,KCNN4,KRT8,LTB,MFGE8,NFKBIZ,PLD4,PLEK2,PTGS2,PTPRCAP,RBM38,RNF128,RUNX3,SATB1,SELL,SOCS1,SOX11,SPHK1,SPIB,TNFAIP3,TNFRSF9,TRAF1,ZC3H12C	53
Cellular Development,Cellular Growth and Proliferation,Embryonic Development,Hematological System Development and Function,Hematopoiesis,Lymphoid Tissue Structure and Development,Organ Development,Organismal Development,Tissue Development	Lymphopoiesis	1.03e-23	Increased	4.638	ADGRG3,AHR,ARG1,BCL2,BLK,C3AR1,CARD11,CCR7,CD19,CD38,CD40,CD79A,CD79B,CD86,CDH17,CISH,CR2,CXCR5,DTX1,EBF1,ESR1,ETS1,FLT3,FYB1,GATA2,GIMAP1,GIMAP1-GIMAP5,GIMAP4,GPR183,HDAC7,IGF1R,IGF2R,IGHM,IKZF3,IL12B,IL18R1,IL1RL1,IL2RA,IL4,IL4I1,IL6,IL7R,IRF4,ITGAM,ITGB8,ITK,LAT2,LILRB4,LTB,MS4A1,MYB,NFKBIZ,PAX5,PENK,POU2AF1,POU2F2,PSTPIP1,PTGS2,RNF128,RUNX3,S1PR1,SATB1,SIGLEC10,SLC2A1,SOCS1,SOX11,SPIB,ST3GAL5…	73
Endocrine System Disorders,Gastrointestinal Disease,Metabolic Disease,Organismal Injury and Abnormalities	Diabetes mellitus	1.23e-23		-0.619	ADORA2A,AHI1,ALDH1A1,ALOX15,ARG1,ATP1B1,BANK1,BCL2,BLK,BMP1,C3AR1,CA4,CAV1,CCL22,CCL4,CCR7,CD19,CD38,CD40,CD55,CD7,CD79B,CD86,CDH17,CHI3L1,CHN2,CISH,CLU,CP,CR2,CRIP1,CTSK,CXCL16,CXCR5,DHRS3,DPP4,ESR1,EYA2,F2R,FCGR1A,FCGR3A/FCGR3B,FCRL1,FKBP11,GABRP,Gbp8,GEM,H2-Eb2,HGF,HLA-DOB,HP,HTR1B,HTR7,IFI16,IFITM3,IGF1R,IGHM,IKZF3,IL12B,IL2RA,IL4,IL6,IL7R,IRF4,ITGA2B,ITGAM,ITGB3,ITGB7,ITPR3,KMO,KRT8,LILRB4,L…	108
Organismal Development	Morphology of body cavity	4.01e-23			ABCG2,ADAM19,ADCY6,ADGRE5,ADGRG3,ADORA2A,AGR2,AHR,ALDH1A2,ALOX15,ARG1,ARG2,ATP2A3,B3GNT5,BANK1,BCAM,BCL2,BMP1,C3AR1,CACNB3,CARD11,CAV1,CCR7,CD19,CD38,CD40,CD55,CDH17,CEBPE,CES1,CISH,CLCA1,CLEC4D,CLU,CP,CSF1,CTSK,CXCR5,CYP11A1,DHRS3,DLK1,DPP4,ESR1,ETS1,F2R,G0S2,GATA2,GIMAP1-GIMAP5,GPR132,HBEGF,HDAC7,HDC,HGF,HP,IER3,IGF1R,IGF2R,IGHM,IKZF3,IL1RL1,IL2RA,IL4,IL6,IL7R,IRF4,ITGA2,ITGA2B,ITGB3,ITGB7,ITGB…	123
Cell Morphology,Immunological Disease	Abnormal morphology of leukocytes	4.2e-23			ADGRG3,AHR,B3GNT5,BCL2,CARD11,CD19,CD40,CD79A,CD79B,CD86,CNN2,CR2,CSF1,CXCR5,DTX1,EBF1,ETS1,GIMAP1-GIMAP5,IGHM,IL2RA,IL6,IL7R,IRF4,ITGB7,ITK,LILRB4,LTB,Ly6a (includes others),NFKBIZ,PIGR,POU2AF1,PSTPIP1,RUNX3,SERPINB9,SOCS1,SPIB,TCIM,TNFRSF13C,TNFRSF9	39
Cellular Function and Maintenance	Cellular homeostasis	4.31e-23	Increased	4.611	ABCG2,ADCY6,ADORA2A,AHR,ALOX15,ARG1,ATP1A3,ATP1B1,ATP2A3,BAIAP2,BCL2,C3AR1,CACNB3,CARD11,CAV1,CCL17,CCL22,CCL4,CCR7,CD19,CD38,CD40,CD55,CD79A,CD79B,CD86,CISH,CLDN4,CP,CTSK,CXCL6,CXCR5,DDIT4,DTX1,EBF1,ESR1,ETS1,EYA2,F2R,FCER1A,FCGR1A,FCGR3A/FCGR3B,FLT3,FOXA1,FYB1,GATA2,GIMAP1,GIMAP1-GIMAP5,GIMAP4,GPR132,GPR183,HDC,HGF,HTR1B,IGF1R,IGF2R,IGHM,IL12B,IL18R1,IL1RL1,IL2RA,IL4,IL4I1,IL6,IL7R,INPP4B,IRF4,…	125
Cell Death and Survival	Cell death of mononuclear leukocytes	4.89e-23	Decreased	-2.966	ADAM8,ADGRG3,ADORA2A,AHR,BCL2,C3AR1,CAV1,CCL4,CD38,CD40,CD7,CD79B,CHI3L1,CLEC10A,CR2,CSF1,DDIT4,DTX1,ETS1,FCGR3A/FCGR3B,FLT3,GIMAP1,GIMAP1-GIMAP5,GIMAP4,GP2,GPR132,Gzmb,IER3,IGHM,IL2RA,IL4,IL6,IL7R,IRF4,ITK,ITPR3,LTB,MS4A1,MS4A2,Ms4a4c (includes others),PAX5,PECAM1,POU2AF1,PRKCB,S100A8,S1PR1,SATB1,SERPINB9,SOCS1,SPHK1,SPIB,TNFAIP3,TNFRSF9,TRAF1	54
Organismal Development	Abnormal morphology of body cavity	7.13e-23			ABCG2,ADAM19,ADCY6,ADGRG3,ADORA2A,AGR2,AHR,ALDH1A2,ALOX15,ARG1,ATP2A3,B3GNT5,BANK1,BCAM,BCL2,BMP1,C3AR1,CACNB3,CARD11,CAV1,CCR7,CD19,CD38,CD40,CD55,CDH17,CES1,CISH,CLCA1,CLEC4D,CLU,CP,CSF1,CTSK,CXCR5,CYP11A1,DHRS3,DLK1,ESR1,ETS1,F2R,GATA2,GIMAP1-GIMAP5,HBEGF,HDAC7,HDC,HGF,HP,IER3,IGF1R,IGF2R,IGHM,IKZF3,IL1RL1,IL2RA,IL4,IL6,IL7R,IRF4,ITGA2B,ITGB3,ITGB7,ITGB8,ITK,KCNN4,KRT18,KRT8,LTB,MFGE8,MGP,Mt2,…	113
Hematological System Development and Function,Tissue Morphology	Quantity of myeloid cells	1.75e-22		-0.048	ADAM8,ADGRE5,ADORA2A,ADTRP,AGR2,AHR,ALOX15,ARG1,BCL2,C3AR1,CCL22,CD19,CD40,CEBPE,CFP,CISH,CLCA1,CLEC10A,CLU,CNN2,CR2,CSF1,CTSE,CXCL6,FCER1A,GATA2,GIMAP1-GIMAP5,GPR132,HBEGF,HDC,IGF1R,IL12B,IL1RL1,IL2RA,IL4,IL6,IRF4,ITGAM,ITGB3,ITGB7,LILRB4,Ly6a (includes others),MATK,MYB,PECAM1,PGLYRP1,PLAC8,PLD4,PLEK2,PTGS2,RBM38,RGS18,RUNX3,S100A8,SELL,SIGLEC9,SOCS1,Srgn,STAT4,STX11,TAL1,TCIM,TNFAIP3,TNFRSF9,ZC…	65
Cell Death and Survival	Apoptosis of leukocytes	3.16e-22	Decreased	-3.077	ADAM8,ADGRG3,ADORA2A,AHR,BCL2,C3AR1,CAV1,CCL4,CCR7,CD38,CD40,CD79B,CHI3L1,CR2,CSF1,DTX1,ETS1,FCGR3A/FCGR3B,FLT3,GIMAP1,GIMAP1-GIMAP5,GIMAP4,GP2,GPR132,Gzmb,IER3,IGHM,IL1RL1,IL2RA,IL4,IL6,IL7R,IRF4,ITGAM,ITK,ITPR3,LTB,LTF,MS4A2,Ms4a4c (includes others),MUC5B,PAX5,PECAM1,POU2AF1,PRKCB,S100A8,S1PR1,SATB1,SERPINB9,SIGLEC9,SOCS1,SPHK1,SPIB,Srgn,TNFAIP3,TNFRSF9,TRAF1	57
Cell Death and Survival	Apoptosis	3.88e-22	Decreased	-2.482	ABCG2,ADAM8,ADCY6,ADGRG3,ADORA2A,AHI1,AHR,ALDH1A1,ALDH1A2,ALDH3A1,ALOX15,ALPK2,AOPEP,ARG1,ARG2,AXIN2,BASP1,BCL2,BLK,BMP1,BPIFB1,C3AR1,CA4,CAV1,CCL4,CCR7,CD19,CD38,CD40,CD55,CD79B,CEBPE,CES1,CHI3L1,CHST11,CIDEC,CLU,CNN2,CR2,CRIP1,CSF1,CTSE,CYFIP2,CYP11A1,CYP2F1,DDIT4,DPP4,DTX1,EBF1,EHF,ESR1,ETS1,EYA2,F2R,FCER1A,FCGR1A,FCGR3A/FCGR3B,FGD2,FLNB,FLT3,FOXA1,G0S2,GEM,GIMAP1,GIMAP1-GIMAP5,GIMAP4,GIMAP6,G…	167
Inflammatory Response,Respiratory Disease	Inflammation of respiratory system	4.04e-22		-1.105	ADORA2A,AHR,ALOX15,ARG1,ARG2,ATP1B1,BCL2,BTLA,C3AR1,CARD11,CAV1,CCL17,CCL22,CCR7,CD86,CEBPE,CHI3L1,CISH,CLCA1,CLEC4D,DDIT4,DPP4,DTX1,FCER1A,FCGR1A,FCGR3A/FCGR3B,FCGRT,GABRP,Gzmb,HBEGF,HTR1B,HTR7,IGF1R,IKZF3,IL12B,IL1RL1,IL2RA,IL4,IL6,ITGAM,ITGB3,ITK,LTF,MS4A1,MS4A2,MUC5B,NFKBIZ,NKX2-1,P2RY2,PRR5,PTGS2,Pvr,RNF128,RSPH1,RUNX3,S100A4,SCGB1A1,SCGB3A2,SELL,SLCO2B1,SNCAIP,SOCS1,TNFRSF9,TRIM7	64
Cell Morphology	Morphology of mononuclear leukocytes	9.91e-22			ADGRG3,AHR,B3GNT5,BCL2,CARD11,CD19,CD40,CD79A,CD79B,CD86,CR2,CSF1,DLK1,DTX1,EBF1,ETS1,HGF,IGHM,IL2RA,IL4,IL6,IL7R,IRF4,ITGB7,ITK,LTB,NFKBIZ,PIGR,POU2AF1,RUNX3,SERPINB9,SOCS1,SPIB,TCIM,TNFRSF13C,TNFRSF9	36
Connective Tissue Disorders,Inflammatory Disease,Organismal Injury and Abnormalities,Skeletal and Muscular Disorders	Rheumatic Disease	1.34e-21		0.296	ABCG2,ADAM8,ADGRE5,ADORA2A,AHI1,AHR,ALOX15,ALPK2,ANKH,AQP9,ARAP2,ARAP3,ARG1,ATP1B1,BANK1,BCL2,BLK,BMP1,C3AR1,CCL17,CCL22,CCL4,CCR7,CD19,CD40,CD79A,CD79B,CD86,CFP,CHI3L1,CISH,CLEC4D,CLU,CR2,CSF1,CTSK,CXCL16,CXCL6,CXCR5,CYP2S1,DPP4,ESR1,ETS1,F13A1,FCGR1A,FCGR3A/FCGR3B,FCGRT,FLT3,G0S2,GABRP,GRM6,HDAC7,HGF,HLA-DOB,HP,IFI16,IGF1R,IGHM,IKZF3,IL12B,IL1RL1,IL2RA,IL4,IL6,IL7R,ITGAM,ITGB7,ITPR3,LTB,LTF,MMP…	103
Hematological System Development and Function,Lymphoid Tissue Structure and Development,Organ Morphology,Tissue Morphology	Morphology of lymphoid organ	1.39e-21			ADGRG3,AHR,ALOX15,B3GNT5,BANK1,BCL2,CARD11,CCR7,CD19,CD40,CD55,CDH17,CEBPE,CLEC4D,CSF1,CTSK,CXCR5,DLK1,ESR1,ETS1,F2R,GIMAP1-GIMAP5,HP,IGHM,IKZF3,IL1RL1,IL2RA,IL6,IL7R,IRF4,ITGA2,ITGA2B,ITGB3,ITK,KCNN4,KRT8,LTB,MFGE8,NFKBIZ,PLD4,PLEK2,PRKCB,PTGS2,PTPRCAP,RBM38,RNF128,RUNX3,SATB1,SELL,SOCS1,SOX11,SPHK1,SPIB,TNFAIP3,TNFRSF9,TRAF1,ZC3H12C	57
Inflammatory Response,Respiratory Disease	Inflammation of respiratory system component	1.56e-21		-0.969	ADORA2A,AHR,ALOX15,ARG1,ARG2,ATP1B1,BCL2,BTLA,C3AR1,CARD11,CAV1,CCL17,CCL22,CCR7,CD86,CEBPE,CHI3L1,CISH,CLCA1,CLEC4D,DDIT4,DPP4,DTX1,FCER1A,FCGR1A,FCGR3A/FCGR3B,FCGRT,GABRP,Gzmb,HBEGF,HTR1B,HTR7,IGF1R,IKZF3,IL12B,IL1RL1,IL2RA,IL4,IL6,ITGAM,ITGB3,ITK,LTF,MS4A1,MS4A2,NFKBIZ,NKX2-1,P2RY2,PRR5,PTGS2,Pvr,RNF128,RSPH1,RUNX3,S100A4,SCGB1A1,SCGB3A2,SELL,SLCO2B1,SNCAIP,SOCS1,TNFRSF9,TRIM7	63
Cell Death and Survival	Apoptosis of mononuclear leukocytes	1.78e-21	Decreased	-3.494	ADAM8,ADGRG3,ADORA2A,AHR,BCL2,C3AR1,CAV1,CCL4,CD38,CD40,CD79B,CHI3L1,CR2,CSF1,DTX1,ETS1,FCGR3A/FCGR3B,FLT3,GIMAP1,GIMAP1-GIMAP5,GIMAP4,GP2,GPR132,Gzmb,IER3,IGHM,IL2RA,IL4,IL6,IL7R,IRF4,ITK,ITPR3,LTB,MS4A2,Ms4a4c (includes others),PAX5,PECAM1,POU2AF1,PRKCB,S100A8,S1PR1,SATB1,SERPINB9,SOCS1,SPHK1,SPIB,TNFRSF9,TRAF1	49
Hematological System Development and Function,Inflammatory Response,Tissue Morphology	Quantity of phagocytes	2.2e-21		1.092	ADAM8,ADORA2A,ADTRP,AGR2,AHR,ARG1,BCL2,C3AR1,CCL22,CCR7,CD19,CD40,CD86,CLCA1,CLEC10A,CLEC4D,CLU,CNN2,CR2,CSF1,FLT3,GATA2,GPR132,GPR183,HBEGF,HDC,IGF1R,IGHM,IL12B,IL1RL1,IL2RA,IL4,IL6,IL7R,IRF4,ITGAM,ITGB3,ITGB7,LILRB4,LTB,Ly6a (includes others),PGLYRP1,PLAC8,PLD4,S100A8,SELL,SIGLEC9,SOCS1,SPIB,Srgn,STAT4,STX11,TAL1,TCIM,TNFAIP3,ZC3H12C	56
Cell Morphology,Lymphoid Tissue Structure and Development	Morphology of lymphatic system cells	2.68e-21			ADGRG3,AHR,B3GNT5,BCL2,CARD11,CD19,CD40,CD79A,CD79B,CD86,CEBPE,CR2,CXCR5,DLK1,DTX1,EBF1,ETS1,FYB1,ICAM2,IGHM,IL2RA,IL4,IL6,IL7R,IRF4,ITGB7,ITK,LTB,Ly6a (includes others),NFKBIZ,PIGR,POU2AF1,RUNX3,SERPINB9,SOCS1,SPIB,TAL1,TNFRSF13C,TNFRSF9	39
Cellular Function and Maintenance	Function of lymphatic system cells	4.08e-21		0.159	ADORA2A,AHR,BANK1,BCL2,BTLA,C3AR1,CACNB3,CCR7,CD86,CHI3L1,CR2,DTX1,ESR1,ETS1,FYB1,GATA2,GIMAP4,Gzmb,IGHM,IL12B,IL18R1,IL1RL1,IL2RA,IL4,IL6,ITGB7,ITK,KCNN4,LAT2,LTB,PIGR,POU2AF1,PSTPIP1,PTPRCAP,Retnla,RNF128,S1PR1,SELL,SERPINB9,SLC2A1,SOCS1,STAT4,STX11,TNFRSF9	44
Organismal Development,Organismal Injury and Abnormalities	Abnormal morphology of abdomen	5.9e-21			ABCG2,ADAM19,ADGRG3,AGR2,AHR,ALOX15,ARG1,B3GNT5,BANK1,BCAM,BCL2,BMP1,C3AR1,CAV1,CCR7,CD19,CD38,CD40,CD55,CDH17,CES1,CISH,CLCA1,CLU,CP,CSF1,CXCR5,CYP11A1,DLK1,ESR1,ETS1,F2R,GIMAP1-GIMAP5,HGF,HP,IGF2R,IGHM,IKZF3,IL1RL1,IL2RA,IL4,IL6,IL7R,IRF4,ITGA2B,ITGB3,ITGB7,KCNN4,KRT18,KRT8,LTB,MFGE8,MGP,Mt2,MYB,NFKBIZ,NKX2-1,PECAM1,PIGR,PLD4,PLEK2,PTGS2,RAPGEF3,RBM38,RGS1,RNF128,RUNX3,SATB1,SCGB1A1,SDC4,SELL,S…	82
Cellular Function and Maintenance	Function of mononuclear leukocytes	7.13e-21		0.159	ADORA2A,AHR,BANK1,BCL2,BTLA,C3AR1,CACNB3,CCR7,CD86,CHI3L1,CR2,CSF1,DTX1,ETS1,FYB1,GATA2,GIMAP4,Gzmb,IGHM,IL12B,IL18R1,IL1RL1,IL2RA,IL4,IL6,ITGB7,ITK,KCNN4,LAT2,PIGR,POU2AF1,PSTPIP1,PTPRCAP,Retnla,RNF128,S1PR1,SELL,SERPINB9,SLC2A1,SOCS1,STAT4,STX11,TNFRSF9	43
Cellular Movement	Homing of cells	8.61e-21	Increased	5.541	ADAM8,ADORA2A,AQP9,ARAP3,BCL2,C3AR1,CAV1,CCL17,CCL22,CCL4,CCR7,CD38,CD40,CLU,CSF1,CTSE,CXCL16,CXCL6,CXCR5,DPP4,Ear2 (includes others),F2R,FSCN1,FYB1,GPR132,GPR183,HBEGF,HGF,HP,IGF1R,IGF2R,IL12B,IL4,IL6,ITGA2,ITGAM,ITGB3,ITGB7,ITK,KCNN4,MCU,Mt2,MYB,NPR1,P2RY2,PENK,PIGR,PLEKHG5,PRKCB,PTGS2,Retnlg,RGS1,RIPOR2,S100A4,S100A8,S1PR1,Saa3,SELL,SEMA3F,SOCS1,SPHK1,TFF2,TIAM1,TREML2	64
Cellular Movement	Cell movement of myeloid cells	8.66e-21	Increased	4.15	ADAM8,ADORA2A,ALOX15,AQP9,ARAP3,ARG1,C3AR1,CAV1,CCL17,CCL22,CCL4,CCR7,CD177,CD55,CEBPE,CES1,CNN2,CSF1,CTSE,CTSK,CXCL6,CXCR5,DPP4,F2R,FYB1,GATA2,HGF,HP,ICAM2,IL12B,IL1RL1,IL2RA,IL4,IL6,ITGAM,ITGB3,ITK,LAMA5,LTB,LTF,MAPK12,MCU,NDRG1,NFKBIZ,NPR1,PECAM1,PENK,PIGR,PRKCB,PTGS2,QPCT,RASGRP2,RIPOR2,RUNX3,S100A4,S100A8,S1PR1,SCGB1A1,SELL,SFTPC,SOCS1,SPHK1,TNFAIP3,TNFRSF9,TREML2	65
Cellular Movement,Hematological System Development and Function,Immune Cell Trafficking	Cell movement of mononuclear leukocytes	9.68e-21	Increased	4.273	ADAM8,ADORA2A,BCL2,CAV1,CCL17,CCL22,CCL4,CCR7,CD19,CD40,CD55,CD86,CXCL16,CXCL6,CXCR5,DPP4,ESR1,ETS1,F2R,FCER1A,FYB1,GATA2,GPR132,GPR183,HDC,HGF,HP,ICAM2,IL12B,IL2RA,IL4,IL6,IL7R,ITGA2,ITGAM,ITGB3,ITGB7,ITK,KCNN4,LTB,Ly6a (includes others),MYB,NFKBIZ,PECAM1,PENK,POU2AF1,PRKCB,PTGS2,QPCT,RGS1,RIPOR2,S100A4,S1PR1,SATB1,SELL,SFTPC,SOCS1,TIAM1,TNFRSF9	59
Cell Death and Survival	Apoptosis of blood cells	9.95e-21	Decreased	-2.898	ADAM8,ADGRG3,ADORA2A,AHR,BCL2,C3AR1,CAV1,CCL4,CCR7,CD38,CD40,CD79B,CHI3L1,CR2,CSF1,DTX1,ETS1,FCGR3A/FCGR3B,FLT3,GIMAP1,GIMAP1-GIMAP5,GIMAP4,GP2,GPR132,Gzmb,IER3,IGHM,IL1RL1,IL2RA,IL4,IL6,IL7R,IRF4,ITGAM,ITK,ITPR3,LTB,LTF,MS4A2,Ms4a4c (includes others),MUC5B,MYB,PAX5,PECAM1,POU2AF1,PRKCB,S100A8,S1PR1,SATB1,SERPINB9,SIGLEC9,SOCS1,SPHK1,SPIB,Srgn,TNFAIP3,TNFRSF9,TRAF1	58
Cell Death and Survival	Cell death of lymphocytes	1.29e-20	Decreased	-2.587	ADAM8,ADGRG3,ADORA2A,AHR,BCL2,C3AR1,CAV1,CCL4,CD38,CD40,CD7,CD79B,CHI3L1,CLEC10A,CR2,CSF1,DDIT4,DTX1,ETS1,FCGR3A/FCGR3B,GIMAP1,GIMAP1-GIMAP5,GIMAP4,GP2,GPR132,Gzmb,IER3,IGHM,IL2RA,IL4,IL6,IL7R,IRF4,ITK,ITPR3,LTB,MS4A1,Ms4a4c (includes others),PECAM1,POU2AF1,PRKCB,S1PR1,SATB1,SERPINB9,SOCS1,SPHK1,SPIB,TNFAIP3,TNFRSF9,TRAF1	50
Cell-To-Cell Signaling and Interaction,Cellular Movement	Recruitment of myeloid cells	2.28e-20	Increased	2.669	ADGRE5,AHR,ALOX15,ARAP3,BTLA,C3AR1,CAV1,CCL22,CCL4,CCR7,CD19,CD40,CHI3L1,CLEC10A,CNN2,CR2,CSF1,CXCL6,DPP4,ETS1,FCGR3A/FCGR3B,GGT5,GPR132,HBEGF,IL2RA,IL4,IL6,ITGAM,ITGB7,LTF,Muc1,P2RX1,P2RY2,PECAM1,RASGRP2,Retnla,S100A4,S100A8,S1PR1,SELL,SIGLEC9,TREML2	42
Cellular Function and Maintenance,Hematological System Development and Function	Function of lymphocytes	3.76e-20		-0.118	ADORA2A,AHR,BANK1,BCL2,BTLA,C3AR1,CACNB3,CCR7,CD86,CHI3L1,CR2,DTX1,ETS1,FYB1,GATA2,GIMAP4,Gzmb,IGHM,IL12B,IL18R1,IL1RL1,IL2RA,IL4,IL6,ITGB7,ITK,KCNN4,LAT2,PIGR,POU2AF1,PSTPIP1,PTPRCAP,Retnla,RNF128,S1PR1,SELL,SERPINB9,SLC2A1,SOCS1,STAT4,STX11,TNFRSF9	42
Cell-To-Cell Signaling and Interaction,Cellular Movement,Hematological System Development and Function,Immune Cell Trafficking,Inflammatory Response	Recruitment of phagocytes	4.43e-20	Increased	2.961	AHR,ALOX15,ARAP3,C3AR1,CAV1,CCL22,CCL4,CCR7,CD19,CD40,CHI3L1,CLEC10A,CLU,CNN2,CR2,CSF1,CXCL6,ETS1,F13A1,FCGR3A/FCGR3B,GGT5,GPR132,HBEGF,IL2RA,IL4,IL6,ITGAM,ITGB7,LTF,Muc1,P2RX1,P2RY2,PECAM1,RASGRP2,S100A4,S100A8,S1PR1,SELL,SIGLEC9,TREML2	40
Cellular Development,Cellular Growth and Proliferation,Hematological System Development and Function,Humoral Immune Response,Lymphoid Tissue Structure and Development	Proliferation of B lymphocytes	4.63e-20	Increased	2.233	AHR,B3GNT5,BANK1,BCL2,BTLA,CARD11,CD19,CD38,CD40,CD79A,CD79B,CD86,CLEC4D,CR2,DTX1,EBF1,ETS1,FCGR3A/FCGR3B,FLT3,GIMAP1,GPR183,IGHM,IKZF3,IL4,IL4I1,IL6,IL7R,IRF4,ITPR3,LILRB4,MS4A1,MYB,PECAM1,POU2AF1,POU2F2,PRKCB,PTPRCAP,S1PR1,SIGLEC10,SPIB,TNFAIP3,TNFRSF13C,TNFRSF9	43
Cellular Movement,Hematological System Development and Function,Immune Cell Trafficking,Inflammatory Response	Cell movement of phagocytes	9.37e-20	Increased	4.187	ADAM8,ADORA2A,ALOX15,AQP9,ARAP3,ARG1,C3AR1,CAV1,CCL17,CCL22,CCL4,CCR7,CD177,CD38,CD40,CD55,CD86,CEBPE,CES1,CNN2,CSF1,CTSE,CTSK,CXCL6,DPP4,Ear2 (includes others),F2R,GATA2,GPR183,HGF,HP,ICAM2,IL12B,IL1RL1,IL2RA,IL4,IL6,ITGAM,ITGB3,LTB,MAPK12,MCU,NDRG1,NFKBIZ,NPR1,PECAM1,PENK,PIGR,PRKCB,PTGS2,QPCT,RASGRP2,RIPOR2,RUNX3,S100A4,S100A8,S1PR1,SELL,SFTPC,SOCS1,SPHK1,TNFAIP3,TNFRSF9,TREML2	64
Cellular Development,Cellular Growth and Proliferation,Embryonic Development,Hematological System Development and Function,Hematopoiesis,Humoral Immune Response,Lymphoid Tissue Structure and Development,Organ Development,Organismal Development,Tissue Development	Differentiation of B lymphocytes	1.01e-19		1.977	ADGRG3,AHR,BCL2,BLK,CARD11,CD19,CD38,CD40,CD79A,CD79B,CDH17,CR2,CXCR5,EBF1,ESR1,ETS1,FLT3,GIMAP1,HDAC7,IGHM,IKZF3,IL2RA,IL4,IL6,IL7R,IRF4,MS4A1,MYB,PAX5,POU2AF1,POU2F2,PTGS2,SATB1,SIGLEC10,SOX11,SPIB,TNFRSF13C	37
Cell-To-Cell Signaling and Interaction	Binding of blood cells	1.06e-19	Increased	4.596	ADGRE5,ADORA2A,ALOX15,ARAP3,ATP2A3,BCAM,BTLA,CCL17,CCL22,CCL4,CCR7,CD177,CD38,CD40,CD86,CFP,CLEC10A,CLU,CR2,CSF1,F2R,FCGR1A,FCGR3A/FCGR3B,FYB1,GPR132,HGF,ICAM2,IGHM,IL18R1,IL4,IL6,IL7R,ITGA2,ITGA2B,ITGAM,ITGB3,ITGB7,ITK,LAMA5,LTF,Ly6a (includes others),PADI4,PECAM1,PENK,PTGS2,RASGRP2,RGS1,RIPOR2,S100A8,SDC4,SELL,TNFRSF9	52
Cell Death and Survival	Cell viability of blood cells	1.1e-19	Increased	5.054	BCL2,BTLA,CACNB3,CARD11,CCL4,CCR7,CD19,CD38,CD40,CD79A,CD86,CISH,CLU,CSF1,DLK1,EBF1,F2R,FCER1A,FCGR1A,FCGR3A/FCGR3B,FLT3,GATA2,GIMAP1,HGF,IGHM,IL4,IL6,IL7R,IRF4,ITPR3,LAT2,MYB,POU2AF1,PRKCB,RGS18,Saa3,SERPINB9,STAT4,TAL1,TNFAIP3,TNFRSF13C,TNFRSF9	42
Cell Morphology,Immunological Disease	Abnormal morphology of mononuclear leukocytes	1.26e-19			ADGRG3,AHR,B3GNT5,BCL2,CARD11,CD19,CD40,CD79A,CD79B,CD86,CR2,DTX1,EBF1,ETS1,IGHM,IL2RA,IL6,IL7R,IRF4,ITGB7,ITK,LTB,NFKBIZ,PIGR,POU2AF1,RUNX3,SERPINB9,SOCS1,SPIB,TCIM,TNFRSF13C,TNFRSF9	32
Cell Death and Survival	Cell death of lymphatic system cells	1.34e-19	Decreased	-2.8	ABCG2,ADAM8,ADGRG3,ADORA2A,AHR,BCL2,C3AR1,CAV1,CCL4,CD38,CD40,CD7,CD79B,CHI3L1,CLEC10A,CR2,CSF1,DDIT4,DTX1,ETS1,FCGR3A/FCGR3B,GIMAP1,GIMAP1-GIMAP5,GIMAP4,GP2,GPR132,Gzmb,IER3,IGHM,IL2RA,IL4,IL6,IL7R,IRF4,ITK,ITPR3,LTB,MS4A1,Ms4a4c (includes others),PECAM1,POU2AF1,PRKCB,S1PR1,SATB1,SERPINB9,SOCS1,SPHK1,SPIB,TNFAIP3,TNFRSF9,TRAF1	51
Cell Morphology,Lymphoid Tissue Structure and Development	Morphology of lymphocytes	1.43e-19			ADGRG3,AHR,B3GNT5,BCL2,CARD11,CD19,CD40,CD79A,CD79B,CD86,CR2,DLK1,DTX1,EBF1,ETS1,IGHM,IL2RA,IL4,IL6,IL7R,IRF4,ITGB7,ITK,LTB,NFKBIZ,PIGR,POU2AF1,RUNX3,SERPINB9,SOCS1,SPIB,TNFRSF13C,TNFRSF9	33
Connective Tissue Disorders,Inflammatory Disease,Inflammatory Response,Organismal Injury and Abnormalities,Skeletal and Muscular Disorders	Inflammation of joint	1.68e-19		0.361	ABCG2,ADAM8,ADGRE5,ADORA2A,AHI1,AHR,ALOX15,ALPK2,ANKH,AQP9,ARAP2,ARAP3,ARG1,ATP1B1,BLK,BMP1,C3AR1,CCL17,CCL22,CCL4,CCR7,CD40,CD79A,CD79B,CD86,CFP,CHI3L1,CISH,CLEC4D,CLU,CR2,CSF1,CXCL16,CXCL6,CXCR5,DPP4,ETS1,F13A1,FCGR1A,FCGR3A/FCGR3B,FCGRT,FLT3,G0S2,GABRP,HDAC7,HGF,HLA-DOB,HP,IGHM,IL12B,IL1RL1,IL2RA,IL4,IL6,IL7R,ITGAM,ITPR3,LTB,LTF,MMP25,MS4A1,Ms4a4c (includes others),NXPE3,PADI2,PADI4,PAX5,PECAM…	85
Cellular Development,Cellular Growth and Proliferation,Lymphoid Tissue Structure and Development	Expansion of lymphoid cells	1.96e-19		1.328	ADORA2A,AHR,BCL2,BTLA,CCR7,CD19,CD40,CD55,CD86,CISH,CR2,EBF1,ETS1,FLT3,GPR183,Gzmb,IGF1R,IGHM,IL1RL1,IL2RA,IL4,IL6,IL7R,ITK,MYB,S1PR1,SERPINB9,SIGLEC10,SOCS1,Srgn,STAT4,TNFAIP3,TNFRSF13C,TNFRSF9	34
Cell-To-Cell Signaling and Interaction,Hematological System Development and Function,Immune Cell Trafficking,Inflammatory Response	Activation of T lymphocytes	1.99e-19	Increased	2.505	ADORA2A,BCL2,BTLA,C3AR1,CARD11,CCL22,CCL4,CD19,CD38,CD40,CD55,CD7,CD86,CISH,DPP4,DTX1,ETS1,GIMAP1-GIMAP5,GIMAP6,GP2,Gzmb,HGF,IGF2R,IL12B,IL1RL1,IL2RA,IL4,IL6,IRF4,ITGAM,ITK,KCNN4,LAT2,Nedd4,PECAM1,PIK3IP1,Retnla,SATB1,SERPINB9,SOCS1,STAT4,STX11,TBC1D10C,TNFRSF9,TREML2,UNC13D	46
Cell-To-Cell Signaling and Interaction	Adhesion of blood cells	3.43e-19	Increased	4.523	ADGRE5,ADORA2A,ALOX15,ARAP3,ATP2A3,BCAM,CCL17,CCL22,CCL4,CCR7,CD177,CD38,CD40,CD86,CFP,CLEC10A,CLU,CR2,CSF1,F2R,FCGR1A,FCGR3A/FCGR3B,FYB1,GPR132,HGF,ICAM2,IGHM,IL4,IL6,IL7R,ITGA2,ITGA2B,ITGAM,ITGB3,ITGB7,ITK,LAMA5,LTF,Ly6a (includes others),PECAM1,PTGS2,RASGRP2,RGS1,RIPOR2,S100A8,SDC4,SELL,TNFRSF9	48
Cell Death and Survival	Apoptosis of lymphocytes	4.43e-19	Decreased	-3.122	ADAM8,ADGRG3,ADORA2A,AHR,BCL2,C3AR1,CAV1,CCL4,CD38,CD40,CD79B,CHI3L1,CR2,CSF1,DTX1,ETS1,FCGR3A/FCGR3B,GIMAP1,GIMAP1-GIMAP5,GIMAP4,GP2,GPR132,Gzmb,IER3,IGHM,IL2RA,IL4,IL6,IL7R,IRF4,ITK,ITPR3,LTB,Ms4a4c (includes others),PECAM1,POU2AF1,PRKCB,S1PR1,SATB1,SERPINB9,SOCS1,SPHK1,SPIB,TNFRSF9,TRAF1	45
Humoral Immune Response,Protein Synthesis	Quantity of IgG2a	5e-19		-0.416	ADGRG3,B3GNT5,BANK1,BTLA,CARD11,CCR7,CD19,CD40,CR2,DLK1,IGHM,IKZF3,IL2RA,IL4,IL6,LTB,POU2AF1,PTGS2,Pvr,SIGLEC10,SPIB,TIMD4,TNFRSF13C,TNFRSF9	24
Cell Morphology,Immunological Disease,Lymphoid Tissue Structure and Development	Abnormal morphology of lymphocytes	6.02e-19			ADGRG3,AHR,B3GNT5,BCL2,CARD11,CD19,CD40,CD79A,CD79B,CD86,CR2,DTX1,EBF1,ETS1,IGHM,IL2RA,IL6,IL7R,IRF4,ITGB7,ITK,LTB,NFKBIZ,PIGR,POU2AF1,RUNX3,SERPINB9,SOCS1,SPIB,TNFRSF13C,TNFRSF9	31
Cellular Growth and Proliferation,Lymphoid Tissue Structure and Development	Expansion of lymphatic system cells	6.44e-19		1.5	ADORA2A,AHR,BCL2,BTLA,CCR7,CD19,CD40,CD55,CD86,CISH,CR2,CSF1,EBF1,ETS1,FLT3,GPR183,Gzmb,IGF1R,IGHM,IL1RL1,IL2RA,IL4,IL6,IL7R,ITK,MYB,S1PR1,SERPINB9,SIGLEC10,SOCS1,Srgn,STAT4,TNFAIP3,TNFRSF13C,TNFRSF9	35
Cellular Movement,Hematological System Development and Function,Immune Cell Trafficking	Cell movement of granulocytes	7.4e-19	Increased	3.315	ADAM8,ADORA2A,AQP9,ARAP3,C3AR1,CCL17,CCL4,CCR7,CD177,CD55,CEBPE,CNN2,CSF1,CXCL6,CXCR5,DPP4,F2R,GATA2,HGF,ICAM2,IL12B,IL1RL1,IL2RA,IL4,IL6,ITGAM,ITGB3,ITK,LAMA5,LTF,MAPK12,MCU,NFKBIZ,NPR1,PECAM1,PENK,PIGR,PRKCB,PTGS2,RASGRP2,RIPOR2,RUNX3,S100A8,SCGB1A1,SELL,SPHK1,TNFAIP3,TNFRSF9,TREML2	49
Cellular Movement,Immune Cell Trafficking	Cell movement of lymphatic system cells	8.09e-19	Increased	3.919	ADAM8,ADORA2A,BCL2,CAV1,CCL17,CCL22,CCL4,CCR7,CD19,CD40,CD86,CXCL16,CXCL6,CXCR5,DPP4,ESR1,ETS1,FCER1A,FYB1,GPR132,GPR183,HDC,HGF,ICAM2,IL12B,IL2RA,IL4,IL6,IL7R,ITGA2,ITGAM,ITGB3,ITGB7,ITK,KCNN4,LTB,Ly6a (includes others),MYB,PECAM1,POU2AF1,PTGS2,Retnla,RGS1,RIPOR2,S100A4,S1PR1,SATB1,SELL,SOCS1,SOX11,TIAM1,TNFRSF9	52
Lymphoid Tissue Structure and Development,Tissue Morphology	Quantity of lymphoid tissue	9.27e-19		1.586	ADGRG3,AHR,ARG1,B3GNT5,BANK1,BCL2,CCR7,CD19,CD40,CD7,CD79A,CD79B,CD86,CDH17,CR2,CTSE,CXCR5,DLK1,DTX1,ESR1,ETS1,FYB1,GATA2,GIMAP1,GIMAP1-GIMAP5,IGHM,IKZF3,IL12B,IL6,IL7R,ITK,LTB,MFGE8,PLD4,POU2AF1,PTPRCAP,RBM38,RGS1,RUNX3,SATB1,SIGLEC10,SOCS1,SPIB,TAL1,TNFRSF13C,ZC3H12C	46
Gastrointestinal Disease,Inflammatory Disease	Inflammatory Bowel Disease	9.92e-19			ADORA2A,ATP1B1,BANK1,CARD11,CCL17,CD177,CD19,CD40,CD79A,CD79B,CD86,CLU,CR2,CYP11A1,DHRS9,ESR1,GABRP,GATA2,H2-Eb2,HLA-DOB,IFI16,IGF1R,IKZF3,IKZF4,IL12B,IL1RL1,IL2RA,IL4,IL6,ITGB3,ITGB7,ITGB8,LTF,MS4A1,NTNG2,PAX5,PRR5,PTGS2,RGS1,RUNX3,S100A8,S1PR1,Saa3,SELL,SNCAIP,SOCS1,STAT4,TIAM1,TNFAIP3,TRIM7,UNC13D,WWC1	52
Hematological System Development and Function,Lymphoid Tissue Structure and Development,Organ Morphology,Organismal Development,Tissue Morphology	Morphology of spleen	1.09e-18			ADGRG3,AHR,ALOX15,B3GNT5,BANK1,BCL2,CCR7,CD19,CD40,CD55,CDH17,CSF1,CTSK,CXCR5,DLK1,ETS1,GIMAP1-GIMAP5,HP,IGHM,IKZF3,IL1RL1,IL2RA,IL6,IRF4,ITGA2,ITGA2B,ITGB3,KCNN4,KRT8,LTB,MFGE8,NFKBIZ,PLD4,PLEK2,PRKCB,PTGS2,RBM38,RNF128,RUNX3,SATB1,SELL,SOCS1,SOX11,SPIB,TNFAIP3,TNFRSF9	46
Cellular Development,Cellular Growth and Proliferation,Hematological System Development and Function,Lymphoid Tissue Structure and Development	Expansion of lymphocytes	1.18e-18		1.195	ADORA2A,AHR,BCL2,BTLA,CCR7,CD19,CD40,CD55,CD86,CISH,CR2,EBF1,ETS1,FLT3,GPR183,Gzmb,IGF1R,IGHM,IL1RL1,IL2RA,IL4,IL6,IL7R,ITK,S1PR1,SERPINB9,SIGLEC10,SOCS1,Srgn,STAT4,TNFAIP3,TNFRSF13C,TNFRSF9	33
Cellular Development,Cellular Growth and Proliferation,Hematological System Development and Function,Hematopoiesis,Lymphoid Tissue Structure and Development,Tissue Development	Development of phagocytes	1.27e-18		1.979	BCL2,CAV1,CCL17,CD40,CEBPE,CSF1,DLK1,EBF1,EMP1,ESR1,F2R,FCGR1A,FLT3,GATA2,GIMAP1-GIMAP5,GPR183,HGF,HP,IFI16,IGHM,IL1RL1,IL2RA,IL4,IL6,IL7R,IRF4,ITGAM,ITGB3,KCNN4,LTB,LTF,MATK,MFGE8,MYB,RUNX3,SOCS1,SPIB,TAL1	38
Hematological System Development and Function,Lymphoid Tissue Structure and Development,Tissue Morphology	Morphology of lymph follicle	1.64e-18			ADGRG3,AGR2,AHR,ALOX15,B3GNT5,BANK1,CCR7,CD40,CD86,CDH17,CR2,CXCR5,DLK1,IGHM,IL6,IRF4,ITGB7,LTB,MFGE8,POU2AF1,RGS1,SOCS1,SPIB,TNFRSF13C,ZC3H12C	25
Hematological System Development and Function,Immunological Disease,Lymphoid Tissue Structure and Development,Organ Morphology,Organismal Development,Organismal Injury and Abnormalities,Tissue Morphology	Abnormal morphology of spleen	1.7e-18			ADGRG3,AHR,ALOX15,B3GNT5,BANK1,BCL2,CCR7,CD19,CD40,CDH17,CSF1,DLK1,ETS1,GIMAP1-GIMAP5,HP,IGHM,IKZF3,IL1RL1,IL2RA,IL6,IRF4,ITGA2B,ITGB3,KCNN4,KRT8,LTB,MFGE8,NFKBIZ,PLD4,PLEK2,PTGS2,RBM38,RNF128,RUNX3,SATB1,SELL,SOCS1,SOX11,SPIB,TNFAIP3,TNFRSF9	41
Cellular Function and Maintenance	Homeostasis of leukocytes	2.07e-18	Increased	4.485	AHR,ARG1,BCL2,C3AR1,CARD11,CCR7,CD38,CD40,CD79A,CD79B,CD86,CISH,CXCL6,CXCR5,DTX1,EBF1,ETS1,FLT3,FYB1,GATA2,GIMAP1,GIMAP1-GIMAP5,GIMAP4,GPR183,HGF,IGF1R,IGF2R,IL12B,IL18R1,IL1RL1,IL2RA,IL4,IL4I1,IL6,IL7R,IRF4,ITGB8,ITK,LAT2,LILRB4,LTB,MYB,NFKBIZ,PAX5,PENK,POU2AF1,PTGS2,RNF128,RUNX3,S1PR1,SATB1,SLC2A1,SOCS1,SPIB,ST3GAL5,STAT4,TAL1,TNFAIP3,TNFRSF13C,TNFRSF9	60
Cell Death and Survival	Cell viability of leukocytes	2.84e-18	Increased	4.785	BCL2,BTLA,CACNB3,CARD11,CCL4,CCR7,CD19,CD38,CD40,CD79A,CD86,CISH,CLU,CSF1,DLK1,EBF1,F2R,FCER1A,FCGR1A,FCGR3A/FCGR3B,GIMAP1,HGF,IGHM,IL4,IL6,IL7R,IRF4,ITPR3,LAT2,MYB,POU2AF1,PRKCB,Saa3,SERPINB9,STAT4,TNFAIP3,TNFRSF13C,TNFRSF9	38
Cellular Function and Maintenance	Lymphocyte homeostasis	3.53e-18	Increased	4.485	AHR,ARG1,BCL2,C3AR1,CARD11,CCR7,CD38,CD40,CD79A,CD79B,CD86,CISH,CXCR5,DTX1,EBF1,ETS1,FLT3,FYB1,GATA2,GIMAP1,GIMAP1-GIMAP5,GIMAP4,GPR183,HGF,IGF1R,IGF2R,IL12B,IL18R1,IL1RL1,IL2RA,IL4,IL4I1,IL6,IL7R,IRF4,ITGB8,ITK,LAT2,LILRB4,LTB,MYB,NFKBIZ,PAX5,PENK,POU2AF1,PTGS2,RNF128,RUNX3,S1PR1,SATB1,SLC2A1,SOCS1,SPIB,ST3GAL5,STAT4,TAL1,TNFAIP3,TNFRSF13C,TNFRSF9	59
Cellular Movement	Chemotaxis	5.36e-18	Increased	5.187	ADAM8,ADORA2A,AQP9,ARAP3,C3AR1,CAV1,CCL17,CCL22,CCL4,CCR7,CD38,CD40,CLU,CSF1,CTSE,CXCL16,CXCL6,CXCR5,DPP4,Ear2 (includes others),F2R,GPR132,GPR183,HBEGF,HGF,HP,IGF1R,IGF2R,IL12B,IL4,IL6,ITGA2,ITGAM,ITGB3,KCNN4,MCU,Mt2,NPR1,P2RY2,PENK,PIGR,PLEKHG5,PRKCB,PTGS2,Retnlg,RGS1,RIPOR2,S100A4,S100A8,S1PR1,Saa3,SELL,SEMA3F,SOCS1,SPHK1,TFF2,TIAM1,TREML2	58
Cellular Movement,Hematological System Development and Function,Immune Cell Trafficking	Cellular infiltration by leukocytes	5.7e-18		0.71	ADAM8,ADORA2A,AHR,ARG1,C3AR1,CAV1,CCL22,CCL4,CCR7,CD19,CD38,CD40,CD55,CD86,CES1,CSF1,CTSK,CXCL16,CXCR5,DPP4,ESR1,ETS1,F2R,GATA2,HGF,IL12B,IL1RL1,IL2RA,IL4,IL6,ITGAM,ITGB3,ITK,LTB,LTF,Ly6a (includes others),NDRG1,NFKBIZ,PGLYRP1,PTGS2,RUNX3,S100A4,S100A8,SATB1,SCGB1A1,SELL,SFTPC,SOCS1,SPHK1,TNFAIP3,TNFRSF9	51
Inflammatory Response	Immune response of cells	5.8e-18		1.157	ADORA2A,AHR,ALOX15,ARG1,BCL2,C3AR1,CARD11,CAV1,CCL22,CCR7,CD19,CD38,CD40,CD79A,CD86,CEBPE,CNN2,CSF1,CYP2S1,ETS1,F2R,FCGR1A,FCGR3A/FCGR3B,GATA2,HBEGF,HGF,IGHM,IL12B,IL18R1,IL1RL1,IL2RA,IL4,IL6,IL7R,ITGAM,ITGB3,ITK,LILRB4,LTF,MFGE8,MMP25,MS4A1,MUC5B,PADI4,PEAR1,PECAM1,PGLYRP1,PLD4,PRKCB,RAPGEF3,RSPH1,S100A8,SERPINB9,SIGLEC10,SOCS1,SPHK1,SPRY2,TIMD4,TNFRSF9,TREML2,TRIM7,UNC13D	62
Cellular Movement,Hematological System Development and Function,Immune Cell Trafficking	Cell movement of lymphocytes	6.22e-18	Increased	3.7	ADAM8,ADORA2A,BCL2,CAV1,CCL17,CCL22,CCL4,CCR7,CD19,CD40,CD86,CXCL16,CXCL6,CXCR5,DPP4,ESR1,ETS1,FCER1A,FYB1,GPR132,GPR183,HDC,HGF,ICAM2,IL12B,IL2RA,IL4,IL6,IL7R,ITGA2,ITGAM,ITGB3,ITGB7,ITK,KCNN4,LTB,Ly6a (includes others),MYB,PECAM1,POU2AF1,PTGS2,RGS1,RIPOR2,S100A4,S1PR1,SATB1,SELL,SOCS1,TIAM1,TNFRSF9	50
Cellular Movement,Immune Cell Trafficking	Migration of lymphatic system cells	7.25e-18	Increased	3.774	ADAM8,ADORA2A,BCL2,CAV1,CCL17,CCL22,CCL4,CCR7,CD19,CD40,CD86,CXCL16,CXCR5,DPP4,ETS1,FCER1A,FYB1,GPR132,GPR183,HDC,HGF,ICAM2,IL12B,IL2RA,IL4,IL6,IL7R,ITGA2,ITGB3,ITGB7,ITK,KCNN4,LTB,Ly6a (includes others),MYB,PECAM1,PTGS2,Retnla,RGS1,RIPOR2,S100A4,S1PR1,SATB1,SELL,SOCS1,SOX11,TNFRSF9	47
Cell-mediated Immune Response,Cellular Function and Maintenance,Hematological System Development and Function	T cell homeostasis	7.67e-18	Increased	4.462	AHR,ARG1,BCL2,C3AR1,CARD11,CCR7,CD38,CD40,CD79A,CD79B,CD86,CISH,CXCR5,DTX1,EBF1,ETS1,FLT3,FYB1,GATA2,GIMAP1,GIMAP1-GIMAP5,GIMAP4,GPR183,IGF1R,IGF2R,IL12B,IL18R1,IL1RL1,IL2RA,IL4,IL4I1,IL6,IL7R,IRF4,ITGB8,ITK,LAT2,LILRB4,LTB,MYB,NFKBIZ,PAX5,PENK,POU2AF1,PTGS2,RNF128,RUNX3,S1PR1,SATB1,SLC2A1,SOCS1,SPIB,ST3GAL5,STAT4,TAL1,TNFAIP3,TNFRSF9	57
Connective Tissue Disorders,Immunological Disease,Inflammatory Disease,Inflammatory Response,Organismal Injury and Abnormalities,Skeletal and Muscular Disorders	Rheumatoid arthritis	8.21e-18			ADAM8,ADGRE5,ADORA2A,AHI1,ALOX15,ALPK2,AQP9,ARAP2,ARG1,ATP1B1,BLK,BMP1,C3AR1,CCL17,CCL22,CCL4,CCR7,CD40,CD79A,CD86,CHI3L1,CLEC4D,CLU,CR2,CSF1,CXCL16,CXCL6,CXCR5,DPP4,ETS1,FCGR3A/FCGR3B,FCGRT,FLT3,G0S2,GABRP,HDAC7,HLA-DOB,HP,IGHM,IL2RA,IL4,IL6,IL7R,ITPR3,LTB,LTF,MS4A1,Ms4a4c (includes others),NXPE3,PADI2,PADI4,PECAM1,PGLYRP1,PRR5,PTGS2,RBM38,RCSD1,RUNX3,S100A8,S1PR1,Saa3,SDC4,SOCS1,SORL1,SPHK1,STA…	68
Cellular Movement	Cellular infiltration	1.13e-17		1.399	ADAM8,ADORA2A,AHR,ARG1,C3AR1,CAV1,CCL22,CCL4,CCR7,CD19,CD38,CD40,CD55,CD86,CES1,CSF1,CTSK,CXCL16,CXCR5,DPP4,ESR1,ETS1,F2R,FCER1A,GATA2,HGF,IGHM,IL12B,IL1RL1,IL2RA,IL4,IL6,ITGAM,ITGB3,ITK,LILRB4,LTB,LTF,Ly6a (includes others),NDRG1,NFKBIZ,PGLYRP1,PTGS2,RUNX3,S100A4,S100A8,SATB1,SCGB1A1,SELL,SFTPC,SOCS1,SPHK1,TNFAIP3,TNFRSF9	54
Cell-mediated Immune Response,Cellular Development,Cellular Function and Maintenance,Cellular Growth and Proliferation,Embryonic Development,Hematological System Development and Function,Hematopoiesis,Lymphoid Tissue Structure and Development,Organ Development,Organismal Development,Tissue Development	T cell development	1.3e-17	Increased	4.351	AHR,ARG1,BCL2,C3AR1,CARD11,CCR7,CD40,CD79A,CD79B,CD86,CISH,CXCR5,DTX1,EBF1,ETS1,FLT3,FYB1,GATA2,GIMAP1,GIMAP1-GIMAP5,GIMAP4,GPR183,IGF1R,IGF2R,IL12B,IL18R1,IL1RL1,IL2RA,IL4,IL4I1,IL6,IL7R,IRF4,ITGB8,ITK,LAT2,LILRB4,LTB,MYB,NFKBIZ,PAX5,PENK,POU2AF1,PTGS2,RNF128,RUNX3,S1PR1,SATB1,SLC2A1,SOCS1,SPIB,ST3GAL5,STAT4,TAL1,TNFAIP3,TNFRSF9	56
Cell-To-Cell Signaling and Interaction,Cellular Movement,Hematological System Development and Function,Immune Cell Trafficking	Recruitment of granulocytes	1.41e-17		1.703	ADGRE5,AHR,ALOX15,ARAP3,BTLA,C3AR1,CAV1,CCL22,CCL4,CCR7,CD19,CHI3L1,CLEC10A,CR2,CSF1,CXCL6,DPP4,FCGR3A/FCGR3B,GGT5,GPR132,IL4,IL6,ITGAM,LTF,Muc1,P2RX1,P2RY2,RASGRP2,Retnla,S100A8,S1PR1,SELL,SIGLEC9,TREML2	34
Cell-To-Cell Signaling and Interaction,Hematological System Development and Function,Humoral Immune Response,Immune Cell Trafficking,Inflammatory Response	Activation of B lymphocytes	1.62e-17		1.249	BANK1,BLK,CCR7,CD19,CD38,CD40,CD79A,CD79B,CD86,CR2,CXCR5,EBF1,FCGR3A/FCGR3B,FCRL1,HDAC7,IGHM,IL4,IL6,LAT2,MS4A1,PAX5,POU2AF1,PRKCB,SIGLEC10,TBC1D10C,TNFAIP3,TNFRSF9	27
Tissue Development	Accumulation of cells	2.11e-17	Increased	2.238	ADGRE5,ADORA2A,AHR,BCL2,CCL17,CCL22,CCR7,CD19,CD40,CD86,CIDEC,CLU,CSF1,CXCL16,F2R,FCER1A,FCGR3A/FCGR3B,GATA2,GIMAP1-GIMAP5,HDC,IER3,IFI16,IL12B,IL1RL1,IL2RA,IL4,IL4I1,IL6,IRF4,ITGA2,ITGAM,ITK,KRT18,LAMA5,P2RY2,PTGS2,RGS18,RUNX3,S100A8,S1PR1,SELL,SEMA7A,TNFRSF9	43
Cell-To-Cell Signaling and Interaction,Hematological System Development and Function	Binding of leukocytes	2.34e-17	Increased	4.211	ADGRE5,ADORA2A,ALOX15,ARAP3,BTLA,CCL17,CCL22,CCL4,CCR7,CD177,CD38,CD40,CD86,CFP,CLEC10A,CLU,CR2,CSF1,F2R,FCGR1A,FCGR3A/FCGR3B,FYB1,GPR132,HGF,ICAM2,IL18R1,IL4,IL6,IL7R,ITGA2,ITGAM,ITGB3,ITGB7,ITK,LTF,Ly6a (includes others),PECAM1,PENK,PTGS2,RASGRP2,RGS1,RIPOR2,S100A8,SDC4,SELL,TNFRSF9	46
Cellular Compromise,Inflammatory Response	Degranulation of cells	3.85e-17		1.532	ADAM8,ADGRE5,ADGRG3,ARAP3,ARG1,C3AR1,CCL4,CD177,Cd200r3,CD55,CD63,CFP,CHI3L1,CKAP4,CLEC4D,CLU,CNN2,EHF,ETS1,F13A1,FCER1A,FCGR1A,FCGR3A/FCGR3B,GATA2,HGF,HP,IGF2R,IL4,ITGA2B,ITGAM,ITGB3,ITK,LAT2,LILRB4,LTF,MMP25,MS4A2,P2RX1,PADI2,PECAM1,PGLYRP1,PIGR,PLAC8,Pvr,QPCT,S100A8,SELL,SIGLEC9,SLC2A3,SPHK1,STX11,TBC1D10C,TNFAIP3,TNFRSF9,TREML2,UNC13D,VCL	57
Cell-To-Cell Signaling and Interaction,Inflammatory Response	Immune response of leukocytes	5.49e-17		1.368	ADORA2A,ALOX15,ARG1,C3AR1,CARD11,CCL22,CCR7,CD19,CD38,CD40,CD79A,CD86,CNN2,CYP2S1,ETS1,F2R,FCGR1A,FCGR3A/FCGR3B,HGF,IGHM,IL12B,IL1RL1,IL2RA,IL4,IL6,IL7R,ITGAM,ITGB3,ITK,LILRB4,LTF,MFGE8,MUC5B,PADI4,PGLYRP1,RAPGEF3,SERPINB9,SOCS1,SPHK1,TIMD4,TNFRSF9,TREML2	42
Hematological System Development and Function,Tissue Morphology	Quantity of granulocytes	6.03e-17		-0.385	ADAM8,ADGRE5,ADORA2A,AHR,ALOX15,C3AR1,CCL22,CD19,CD40,CEBPE,CFP,CISH,CLCA1,CLEC10A,CLU,CNN2,CR2,CSF1,CTSE,CXCL6,FCER1A,GIMAP1-GIMAP5,GPR132,HDC,IL1RL1,IL2RA,IL4,IL6,IRF4,ITGAM,ITGB7,Ly6a (includes others),PGLYRP1,PLAC8,PTGS2,S100A8,SELL,STAT4,STX11,TCIM,TNFAIP3	41
Cellular Movement,Hematological System Development and Function,Immune Cell Trafficking	Migration of mononuclear leukocytes	6.25e-17	Increased	3.762	ADAM8,ADORA2A,BCL2,CAV1,CCL17,CCL22,CCL4,CCR7,CD19,CD40,CD86,CXCL16,CXCR5,DPP4,ETS1,FCER1A,FYB1,GPR132,GPR183,HDC,HGF,ICAM2,IL12B,IL2RA,IL4,IL6,IL7R,ITGA2,ITGAM,ITGB3,ITGB7,ITK,KCNN4,LTB,Ly6a (includes others),MYB,PECAM1,PTGS2,QPCT,RGS1,RIPOR2,S100A4,S1PR1,SATB1,SELL,SOCS1,TNFRSF9	47
Cellular Compromise,Inflammatory Response	Degranulation of leukocytes	8.5e-17		1.678	ADAM8,ADGRE5,ADGRG3,ARAP3,ARG1,C3AR1,CCL4,CD177,CD55,CD63,CFP,CHI3L1,CKAP4,CLEC4D,CNN2,EHF,ETS1,FCER1A,FCGR1A,FCGR3A/FCGR3B,GATA2,HP,IGF2R,IL4,ITGAM,ITK,LAT2,LILRB4,LTF,MMP25,MS4A2,P2RX1,PADI2,PECAM1,PGLYRP1,PIGR,PLAC8,Pvr,QPCT,S100A8,SELL,SIGLEC9,SLC2A3,SPHK1,STX11,TBC1D10C,TNFAIP3,TNFRSF9,TREML2,UNC13D,VCL	51
Cellular Movement,Hematological System Development and Function,Immune Cell Trafficking	Lymphocyte migration	8.61e-17	Increased	3.537	ADAM8,ADORA2A,BCL2,CAV1,CCL17,CCL22,CCL4,CCR7,CD19,CD40,CD86,CXCL16,CXCR5,DPP4,ETS1,FCER1A,FYB1,GPR132,GPR183,HDC,HGF,ICAM2,IL12B,IL2RA,IL4,IL6,IL7R,ITGA2,ITGB3,ITGB7,ITK,KCNN4,LTB,Ly6a (includes others),MYB,PECAM1,PTGS2,RGS1,RIPOR2,S100A4,S1PR1,SATB1,SELL,SOCS1,TNFRSF9	45
Inflammatory Disease,Inflammatory Response,Organismal Injury and Abnormalities,Respiratory Disease	Inflammation of lung	1.02e-16		-0.749	ADORA2A,AHR,ARG1,ATP1B1,CARD11,CAV1,CCL17,CCL22,CCR7,CD86,CEBPE,CISH,CLCA1,CLEC4D,DDIT4,DPP4,DTX1,FCER1A,FCGR1A,FCGR3A/FCGR3B,FCGRT,GABRP,HBEGF,IL12B,IL1RL1,IL2RA,IL4,IL6,ITGB3,ITK,MS4A1,MS4A2,NFKBIZ,P2RY2,PRR5,PTGS2,RNF128,S100A4,SCGB1A1,SNCAIP,SOCS1,TNFRSF9	42
Cellular Development,Cellular Growth and Proliferation	Expansion of blood cells	1.09e-16		1.584	ADORA2A,AHR,BCL2,BTLA,CCR7,CD19,CD40,CD55,CD86,CISH,CR2,EBF1,ETS1,FLT3,GATA2,GPR183,Gzmb,IGF1R,IGHM,IL1RL1,IL2RA,IL4,IL6,IL7R,ITK,MYB,S1PR1,SERPINB9,SIGLEC10,SOCS1,Srgn,STAT4,TNFAIP3,TNFRSF13C,TNFRSF9	35
Cellular Movement,Hematological System Development and Function,Immune Cell Trafficking	Homing of leukocytes	1.14e-16	Increased	4.328	ADAM8,ADORA2A,AQP9,ARAP3,BCL2,C3AR1,CCL17,CCL22,CCL4,CCR7,CD38,CD40,CSF1,CTSE,CXCL16,CXCL6,CXCR5,DPP4,Ear2 (includes others),F2R,FYB1,GPR183,HP,IL12B,IL4,IL6,ITGAM,ITGB3,ITGB7,ITK,MCU,NPR1,PENK,PIGR,PRKCB,Retnlg,RGS1,RIPOR2,S100A4,S100A8,S1PR1,SELL,SPHK1,TIAM1,TREML2	45
Cell-To-Cell Signaling and Interaction,Hematological System Development and Function,Immune Cell Trafficking	Adhesion of immune cells	1.29e-16	Increased	4.167	ADGRE5,ADORA2A,ALOX15,ARAP3,CCL17,CCL22,CCL4,CCR7,CD177,CD38,CD40,CD86,CFP,CLEC10A,CLU,CR2,CSF1,F2R,FCGR1A,FCGR3A/FCGR3B,FYB1,GPR132,HGF,ICAM2,IL4,IL6,IL7R,ITGA2,ITGAM,ITGB3,ITGB7,ITK,LTF,Ly6a (includes others),PECAM1,PTGS2,RASGRP2,RGS1,RIPOR2,S100A8,SDC4,SELL,TNFRSF9	43
Cellular Function and Maintenance	Ion homeostasis of cells	1.42e-16	Increased	2.397	ABCG2,ADCY6,ATP1A3,ATP1B1,ATP2A3,BCL2,C3AR1,CACNB3,CAV1,CCL17,CCL22,CCL4,CCR7,CD19,CD38,CD40,CD55,CD79A,CD79B,CLDN4,CP,CXCR5,ESR1,F2R,FCER1A,FCGR1A,FCGR3A/FCGR3B,GATA2,GPR132,GPR183,HDC,HTR1B,IGHM,IL1RL1,IL4,IL6,INPP4B,ITK,ITPR3,KCNN4,KRT8,LAT2,MCU,MS4A1,MS4A2,Mt2,MYB,P2RY1,P2RY2,PECAM1,PENK,PRKCB,S1PR1,SLC12A2,SLC24A3,SLC39A4,SORL1,TMTC2	58
Humoral Immune Response,Protein Synthesis	Quantity of IgG1	1.9e-16		1.417	ADGRG3,BTLA,C3AR1,CARD11,CCR7,CD19,CD40,CR2,DLK1,FCRLA,IGHM,IKZF3,IL2RA,IL4,IRF4,LTB,POU2AF1,POU2F2,PTGS2,Pvr,Retnla,RNF128,SPIB,TNFRSF13C	24
Dermatological Diseases and Conditions,Organismal Injury and Abnormalities	Skin lesion	2.47e-16		0.671	ABCG2,ABTB2,ACOD1,ADAM19,ADAM23,ADAM8,ADAMTSL3,ADCY6,ADGRE5,ADGRG3,ADORA2A,ADTRP,AFF3,AGR2,AHI1,AHR,ALDH1A1,ALDH1A2,ALDH3A1,ALOX15,ALPK2,ANKH,ANKRD23,ANKRD33B,ANXA8/ANXA8L1,AOPEP,AQP9,ARAP2,ARAP3,ARG1,ARID5A,ATP1A3,ATP1B1,ATP2A3,AXIN2,BANK1,BASP1,BCAM,BCL2,BLK,BMP1,BPIFB1,BTLA,C1QC,C3AR1,CA4,CACNB3,CARD11,CAV1,CCL22,CCR7,CD19,CD300E,CD38,CD40,CD55,CD7,CD79A,CD79B,CD86,CDH17,CEBPE,CES1,CFP,CHAC2,C…	315
Hematological System Development and Function,Hematopoiesis,Tissue Morphology	Quantity of hematopoietic progenitor cells	2.5e-16		0.324	ADGRG3,AHR,ALOX15,BCL2,CCR7,CD7,CD79A,CD79B,CD86,CDH17,CSF1,CTSE,DLK1,EBF1,ESR1,ETS1,FLT3,FYB1,GIMAP1,GIMAP1-GIMAP5,IGHM,IKZF3,IL12B,IL1RL1,IL6,IL7R,ITGA2B,ITGB3,ITK,ITPR3,LTB,Ly6a (includes others),MATK,MS4A1,MYB,PECAM1,PLEK2,RBM38,RGS18,RUNX3,SATB1,SOCS1,STAT4,TAL1,TCIM,TNFAIP3,TNFRSF13C,TNFRSF9	48
Cell-To-Cell Signaling and Interaction	Aggregation of cells	3.07e-16	Increased	3.649	ADORA2A,ATP1B1,ATP2A3,CCL17,CCL22,CD38,CD40,CD63,CDH17,CES1,CLU,CP,F2R,GATA2,GPR132,HBEGF,HDC,HGF,ICAM2,IGF1R,IGHM,IL4,IL6,ITGA2,ITGA2B,ITGB3,LTF,Ly6a (includes others),P2RX1,P2RY1,PADI4,PEAR1,PECAM1,PTGS2,RASGRP2,RGS18,S100A8,SELL,TNFRSF9,UNC13D,VCL	41
Cancer,Organismal Injury and Abnormalities	Malignant solid organ tumor	3.97e-16		1.446	ABCG2,ABTB2,ACOD1,ADAM19,ADAM23,ADAM8,ADAMTSL3,ADCY6,ADGRE5,ADGRG3,ADORA2A,ADTRP,AFF3,AGR2,AHI1,AHR,ALDH1A1,ALDH1A2,ALDH3A1,ALOX15,ALPK2,ANKH,ANKRD23,ANKRD33B,ANXA8/ANXA8L1,AOPEP,AQP9,ARAP2,ARAP3,ARID5A,ATP1A3,ATP1B1,ATP2A3,AXIN2,BANK1,BASP1,BCAM,BCL2,BLK,BMP1,BPIFB1,BTLA,C1QC,C3AR1,CA4,CACNB3,CARD11,CAV1,CCL22,CCR7,CD19,CD300E,CD38,CD40,CD55,CD7,CD79A,CD79B,CD86,CDH17,CEBPE,CES1,CFP,CHAC2,CHI3L1…	315
Cellular Growth and Proliferation	Expansion of cells	4.34e-16		1.387	ADORA2A,AHR,BCL2,BTLA,CCR7,CD19,CD40,CD55,CD86,CISH,CR2,CSF1,DLK1,EBF1,ETS1,FLT3,GATA2,GPR183,Gzmb,IGF1R,IGHM,IL1RL1,IL2RA,IL4,IL6,IL7R,ITK,KCNN4,MYB,PAX5,PTGS2,S1PR1,SERPINB9,SIGLEC10,SOCS1,Srgn,STAT4,TNFAIP3,TNFRSF13C,TNFRSF9	40
Hematological System Development and Function,Tissue Morphology	Quantity of antigen presenting cells	4.43e-16		1.326	ADAM8,ADORA2A,AHR,ARG1,BCL2,C3AR1,CCL22,CCR7,CD40,CD86,CLEC4D,CLU,CNN2,CSF1,FLT3,GATA2,GPR132,GPR183,HBEGF,IGF1R,IGHM,IL12B,IL1RL1,IL2RA,IL4,IL6,IL7R,IRF4,ITGB3,LILRB4,LTB,PGLYRP1,SELL,SIGLEC9,SOCS1,SPIB,STAT4,TNFAIP3,ZC3H12C	39
Embryonic Development,Hematological System Development and Function,Lymphoid Tissue Structure and Development,Organ Development,Organismal Development,Tissue Development	Formation of lymphoid tissue	4.8e-16	Increased	3.076	AHR,Aldh1a7,B3GNT5,BANK1,BCL2,CCR7,CD19,CD40,CD86,CDH17,CR2,CSF1,CXCR5,ESR1,ETS1,FLT3,GATA2,HGF,IGHM,IL12B,IL4,IL6,IL7R,IRF4,ITK,LAT2,LTB,MYB,PAX5,POU2AF1,POU2F2,RGS1,S1PR1,SATB1,SEMA7A,SOCS1,SPIB,TAL1,TNFRSF13C,UNC13D,ZC3H12C	41
Cancer,Dermatological Diseases and Conditions,Organismal Injury and Abnormalities	Skin tumor	5.39e-16		1.009	ABCG2,ABTB2,ACOD1,ADAM19,ADAM23,ADAM8,ADAMTSL3,ADCY6,ADGRE5,ADGRG3,ADORA2A,ADTRP,AFF3,AGR2,AHI1,AHR,ALDH1A1,ALDH1A2,ALDH3A1,ALOX15,ALPK2,ANKH,ANKRD23,ANKRD33B,ANXA8/ANXA8L1,AOPEP,AQP9,ARAP2,ARAP3,ARG1,ARID5A,ATP1A3,ATP1B1,ATP2A3,AXIN2,BANK1,BASP1,BCAM,BCL2,BLK,BMP1,BPIFB1,BTLA,C1QC,C3AR1,CA4,CACNB3,CARD11,CAV1,CCL22,CCR7,CD19,CD300E,CD38,CD40,CD55,CD7,CD79A,CD79B,CD86,CDH17,CEBPE,CES1,CFP,CHAC2,C…	313
Connective Tissue Disorders,Organismal Injury and Abnormalities,Skeletal and Muscular Disorders	Non-traumatic arthropathy	6.91e-16			ABCG2,ADAM8,ADGRE5,ADORA2A,AHI1,ALOX15,ALPK2,AQP9,ARAP2,ARG1,ATP1B1,BLK,BMP1,C3AR1,CCL17,CCL22,CCL4,CCR7,CD40,CD79A,CD86,CHI3L1,CLEC4D,CLU,CR2,CSF1,CXCL16,CXCL6,CXCR5,DPP4,ETS1,FCGR3A/FCGR3B,FCGRT,FLT3,G0S2,GABRP,HDAC7,HGF,HLA-DOB,HP,IGHM,IL2RA,IL4,IL6,IL7R,ITPR3,LTB,LTF,MMP25,MS4A1,Ms4a4c (includes others),NXPE3,PADI2,PADI4,PECAM1,PGLYRP1,PRR5,PTGS2,RBM38,RCSD1,RUNX3,S100A8,S1PR1,Saa3,SDC4,SOCS1…	71
Cancer,Dermatological Diseases and Conditions,Organismal Injury and Abnormalities	Skin cancer	6.99e-16			ABCG2,ABTB2,ACOD1,ADAM19,ADAM23,ADAM8,ADAMTSL3,ADCY6,ADGRE5,ADGRG3,ADORA2A,ADTRP,AFF3,AGR2,AHI1,AHR,ALDH1A1,ALDH1A2,ALDH3A1,ALOX15,ALPK2,ANKH,ANKRD23,ANKRD33B,ANXA8/ANXA8L1,AOPEP,AQP9,ARAP2,ARAP3,ARID5A,ATP1A3,ATP1B1,ATP2A3,AXIN2,BANK1,BASP1,BCAM,BCL2,BLK,BMP1,BPIFB1,BTLA,C1QC,C3AR1,CA4,CACNB3,CARD11,CAV1,CCL22,CCR7,CD19,CD300E,CD38,CD40,CD55,CD7,CD79A,CD79B,CD86,CDH17,CEBPE,CES1,CFP,CHAC2,CHI3L1…	312
Cellular Development,Cellular Growth and Proliferation,Hematological System Development and Function,Hematopoiesis,Lymphoid Tissue Structure and Development,Tissue Development	Development of antigen presenting cells	7.32e-16		1.539	CAV1,CCL17,CD40,CEBPE,CSF1,DLK1,EBF1,EMP1,ESR1,F2R,FCGR1A,FLT3,GATA2,GIMAP1-GIMAP5,GPR183,HP,IGHM,IL1RL1,IL2RA,IL4,IL6,IRF4,ITGAM,KCNN4,LTB,MATK,MYB,RUNX3,SOCS1,SPIB	30
Gastrointestinal Disease,Inflammatory Disease,Inflammatory Response,Organismal Injury and Abnormalities	Experimental colitis	1.62e-15		0.256	ACOD1,BANK1,CD177,CD19,CD79A,CD79B,CR2,CXCL6,DHRS9,GPR132,H2-Eb2,HLA-DOB,HP,HTR7,IFI16,IKZF3,IL12B,IL6,LILRB4,Ly6a (includes others),MS4A1,Ms4a4c (includes others),Retnlg,S100A8,S1PR1,Saa3,SLC2A1,TNFAIP3	28
Molecular Transport	Quantity of metal	1.71e-15		1.647	ADCY6,BANK1,BCL2,C3AR1,CAV1,CCL17,CCL22,CCL4,CD19,CD38,CP,CSF1,CXCR5,CYP11A1,ESR1,F2R,FCER1A,FCGR3A/FCGR3B,FOXA1,HGF,HP,HTR7,IGHM,IL4,IL6,ITGAM,ITPR3,KCNN4,LAT2,LILRB4,LTF,MARCKSL1,MCU,MGP,MS4A2,Mt2,P2RY1,P2RY2,POU2AF1,PRKCB,PTGS2,RAPGEF3,RGS1,S100A4,S100A8,S1PR1,SELL,SLC12A2,SLC39A2,TNFRSF9	50
Hematological System Development and Function,Tissue Development	Accumulation of blood cells	1.85e-15		1.803	ADGRE5,ADORA2A,AHR,BCL2,CCL17,CCL22,CCR7,CD19,CD40,CD86,CSF1,F2R,FCER1A,FCGR3A/FCGR3B,GATA2,GIMAP1-GIMAP5,HDC,IER3,IL12B,IL1RL1,IL2RA,IL4,IL4I1,IL6,IRF4,ITGA2,ITGAM,KRT18,LAMA5,P2RY2,PTGS2,RGS18,RUNX3,S100A8,S1PR1,SELL,TNFRSF9	37
Tissue Morphology	Quantity of stem cells	1.94e-15		0.503	ADGRG3,AHR,ALOX15,BCL2,CCR7,CD7,CD79A,CD79B,CD86,CDH17,CSF1,CTSE,DLK1,EBF1,ESR1,ETS1,FLT3,FYB1,GIMAP1,GIMAP1-GIMAP5,IGHM,IKZF3,IL12B,IL1RL1,IL6,IL7R,ITGA2B,ITGB3,ITK,ITPR3,LTB,Ly6a (includes others),MATK,MS4A1,MYB,PECAM1,PLEK2,RBM38,RGS18,RUNX3,SATB1,SLC12A2,SOCS1,STAT4,TAL1,TCIM,TNFAIP3,TNFRSF13C,TNFRSF9	49
Cell Death and Survival	Cell viability of mononuclear leukocytes	2.18e-15	Increased	4.583	BCL2,BTLA,CACNB3,CARD11,CD19,CD40,CD79A,CD86,CISH,CLU,CSF1,DLK1,EBF1,F2R,FCGR3A/FCGR3B,GIMAP1,HGF,IGHM,IL4,IL6,IL7R,ITPR3,MYB,POU2AF1,PRKCB,Saa3,STAT4,TNFAIP3,TNFRSF13C,TNFRSF9	30
Cancer,Organismal Injury and Abnormalities	Malignant genitourinary solid tumor	2.29e-15		1.486	ABCG2,ABTB2,ACOT7,ADAM19,ADAM23,ADAM8,ADAMTSL3,ADCY6,ADGRE5,ADORA2A,AFF3,AGR2,AHI1,AHR,ALDH1A1,ALDH1A2,ALDH3A1,ALOX15,ALPK2,ANKH,ANLN,ANXA8/ANXA8L1,AOPEP,AQP9,ARAP2,ARAP3,ARG2,ARL4C,ATP1A3,ATP1B1,ATP2A3,AXIN2,B3GNT5,BAIAP2,BANK1,BASP1,BCAM,BCL2,BLK,BMP1,BPIFB1,BTLA,C1QC,C3AR1,CACNB3,CARD11,CAV1,CCL17,CCL4,CCR7,CD19,CD300E,CD38,CD55,CD79A,CD79B,CD86,CDH17,CES1,CFP,CHI3L1,CHN2,CHST11,CHSY3,CIDEC,CK…	323
Infectious Diseases	Viral Infection	2.51e-15	Increased	2.727	ADGRE5,ADORA2A,AHR,ARID5A,ARL4C,BCL2,BLK,BMP1,C3AR1,CACNB3,CAV1,CCL17,CCL22,CCL4,CCR7,CD19,CD38,CD40,CD55,CD63,CD79A,CD86,CEBPE,CES1,CFP,CLDN3,CLEC10A,CLU,CR2,CSF1,CXCL6,DCLK2,DPP4,EHF,EMP1,ESR1,ETS1,F13A1,F2R,FCGR1A,FCGR3A/FCGR3B,FCGRT,FOXA1,FSCN1,GABRP,HGF,HP,HS3ST1,IER3,IFITM3,IGF1R,IGF2R,IGHM,IL12B,IL18R1,IL18RAP,IL2RA,IL4,IL6,IL7R,IRF4,ITGA2B,ITGAM,ITGB3,ITGB7,ITK,KCNH4,KCNN4,KRT18,KRT8,LTF,…	114
Cancer,Organismal Injury and Abnormalities	Genitourinary tumor	2.94e-15	Increased	2.765	ABCG2,ABTB2,ACOT7,ADAM19,ADAM23,ADAM8,ADAMTSL3,ADCY6,ADGRE5,ADORA2A,AFF3,AGR2,AHI1,AHR,ALDH1A1,ALDH1A2,ALDH3A1,ALOX15,ALPK2,ANKH,ANLN,ANXA8/ANXA8L1,AOPEP,AQP9,ARAP2,ARAP3,ARG2,ARL4C,ATP1A3,ATP1B1,ATP2A3,AXIN2,B3GNT5,BAIAP2,BANK1,BASP1,BCAM,BCL2,BLK,BMP1,BPIFB1,BTLA,C1QC,C3AR1,CACNB3,CARD11,CAV1,CCL17,CCL4,CCR7,CD19,CD300E,CD38,CD55,CD79A,CD79B,CD86,CDH17,CES1,CFP,CHI3L1,CHN2,CHST11,CHSY3,CIDEC,CK…	326
Organismal Survival	Survival of organism	2.97e-15		1.104	ABCG2,ADORA2A,ALDH1A2,ALOX15,AQP9,ARG1,B3GNT5,BCL2,BTLA,C3AR1,CAV1,CD19,CD40,CD79A,CD79B,CLEC10A,CLEC4D,CR2,CSF1,ESR1,ETS1,F2R,FCGR3A/FCGR3B,FCGRT,FLT3,GIMAP1-GIMAP5,GPR132,Gzmb,HGF,HP,IFI16,IGF1R,IGF2R,IGHM,IL12B,IL18R1,IL1RL1,IL2RA,IL4,IL6,IL7R,ITGAM,ITGB3,ITK,KRT18,LAT2,LTF,MARCKSL1,MMP25,MS4A1,Mt2,MYB,NKX2-1,P2RY1,PADI4,PRKCB,PTGS2,SEMA7A,SLC2A1,SLC2A3,SOCS1,SPHK1,STAT4,TAL1,TNFAIP3,TNFRSF9,W…	67
Organismal Injury and Abnormalities	Fibrosis	3e-15		0.665	ABCG2,ADORA2A,AHR,ARG1,ARG2,ATP1B1,BCL2,BMP1,C3AR1,CA4,CAV1,CCL17,CCL4,CCR7,CD19,CD38,CD40,CD55,CD86,CIDEC,CISH,CLU,CSF1,CTSK,DLK1,ESR1,ETS1,F2R,FLT3,HGF,HP,IGF1R,IGHM,IL12B,IL2RA,IL4,IL6,IL7R,KCNN4,KRT18,KRT8,LTB,MUC5B,NPR1,P2RY1,PADI4,PECAM1,PLAC8,PRKCB,PRR5,PTGS2,Retnla,RUNX3,SCD,SCGB3A2,SELL,SEMA7A,SFTPC,SOCS1,SPHK1,STAT4,TNFAIP3,WFDC2	63
Cellular Compromise,Inflammatory Response	Degranulation of phagocytes	3.04e-15		1.555	ADAM8,ADGRE5,ADGRG3,ARAP3,ARG1,C3AR1,CCL4,CD177,CD55,CD63,CFP,CHI3L1,CKAP4,CLEC4D,CNN2,EHF,FCER1A,FCGR1A,FCGR3A/FCGR3B,GATA2,HP,IGF2R,IL4,ITGAM,ITK,LAT2,LILRB4,LTF,MMP25,MS4A2,P2RX1,PADI2,PECAM1,PGLYRP1,PIGR,PLAC8,QPCT,S100A8,SELL,SIGLEC9,SLC2A3,SPHK1,STX11,TBC1D10C,TREML2,UNC13D,VCL	47
Cell-To-Cell Signaling and Interaction,Cellular Movement,Hematological System Development and Function,Immune Cell Trafficking,Inflammatory Response	Recruitment of neutrophils	3.22e-15		1.854	AHR,ALOX15,ARAP3,C3AR1,CAV1,CCL22,CCL4,CCR7,CD19,CHI3L1,CLEC10A,CR2,CSF1,CXCL6,FCGR3A/FCGR3B,GGT5,IL4,IL6,ITGAM,LTF,Muc1,P2RX1,P2RY2,RASGRP2,S100A8,S1PR1,SELL,SIGLEC9,TREML2	29
Cell Death and Survival	Cell death of T lymphocytes	3.65e-15		-1.32	ADAM8,ADORA2A,AHR,BCL2,C3AR1,CAV1,CCL4,CD38,CD40,CD7,CHI3L1,CLEC10A,DDIT4,DTX1,ETS1,GIMAP1,GIMAP1-GIMAP5,GIMAP4,GP2,GPR132,Gzmb,IER3,IL2RA,IL4,IL6,IL7R,IRF4,ITK,LTB,Ms4a4c (includes others),PECAM1,POU2AF1,SATB1,SERPINB9,SOCS1,SPHK1,TNFRSF9,TRAF1	38
Cell-To-Cell Signaling and Interaction	Binding of lymphatic system cells	3.69e-15	Increased	2.971	BTLA,CCL17,CCL22,CCL4,CCR7,CD40,CD86,CLEC10A,CR2,F2R,FCGR3A/FCGR3B,FYB1,HGF,ICAM2,IL18R1,IL4,IL6,IL7R,ITGA2,ITGA2B,ITGB3,ITGB7,ITK,Ly6a (includes others),PECAM1,RGS1,RIPOR2,SELL	28
Connective Tissue Development and Function,Tissue Morphology	Quantity of connective tissue	3.93e-15		-1.205	ADORA2A,AHR,ALDH1A1,ALOX15,BCL2,C3AR1,CAV1,CES1,CIDEC,CLEC10A,Clec2d (includes others),CSF1,CTSK,DLK1,EBF1,ESR1,F13A1,F2R,FLT3,G0S2,GATA2,GIMAP1-GIMAP5,HDC,HGF,HP,HTR1B,IGF1R,IGF2R,IGHM,IL1RL1,IL4,IL6,INPP4B,ITGA2B,ITGAM,ITGB3,Ly6a (includes others),MFGE8,Mt2,MYB,NKX2-1,PAX5,PLEK2,PRKCB,RAPGEF3,RBM38,S1PR1,SCD,SFTPC,SLC12A2,SPHK1,SPRY2,STX11,TCIM,TNFRSF9	55
Cell Death and Survival	Cell survival	3.97e-15	Increased	7.073	ABCG2,ADORA2A,AGR2,AHR,ALDH3A1,ALPK2,ANLN,ARAP3,BCL2,BLK,BTLA,CACNB3,CARD11,CAV1,CCL4,CCR7,CD19,CD38,CD40,CD79A,CD86,CEBPE,CES1,CHI3L1,CISH,CLDN3,CLDN4,CLU,CSF1,DLK1,DPP4,EBF1,EMP1,ESR1,F2R,FCER1A,FCGR1A,FCGR3A/FCGR3B,FLT3,GATA2,GIMAP1,HBEGF,HGF,IER3,IGF1R,IGF2BP3,IGF2R,IGHM,IKZF3,IL1RL1,IL4,IL6,IL7R,IRF4,ITGAM,ITGB3,ITK,ITPR3,LAMA5,LAT2,LILRB4,LTF,MAPK12,Mt2,MYB,NDRG1,Nes,NKX2-1,PAFAH2,PENK,PIK3…	104
Cancer,Hematological Disease,Immunological Disease,Organismal Injury and Abnormalities	Neoplasia of leukocytes	4.71e-15		-0.599	ABCG2,ADAM19,ADAMTSL3,ADORA2A,AHR,ALDH1A1,ALDH1A2,ALPK2,ANKH,ATP1B1,BASP1,BCL2,CARD11,CAV1,CCL17,CCL22,CCL4,CCR7,CD19,CD300E,CD38,CD40,CD63,CD7,CD79A,CD79B,CD86,CFP,CHI3L1,CKAP4,CLU,CPNE5,CR2,CTSK,CXCL16,CXCL6,CXCR5,CXXC5,DDIT4,DPP4,DTX1,EBF1,ETS1,EYA2,F2R,FCER1A,FCGBP,FCGR1A,FCGR3A/FCGR3B,FCGRT,FLT3,FSCN1,FYB1,GATA2,GEM,GPR183,GRM6,HDAC7,HDC,HGF,HS3ST1,IER3,IGF2R,IGHM,IKZF3,IL2RA,IL4,IL4I1,IL6,I…	136
Organismal Survival	Morbidity or mortality	4.77e-15	Decreased	-7.585	ADAM19,ADAM23,ADGRE5,ADORA2A,ADTRP,AGR2,AHI1,AHR,ALDH1A2,ALOX15,ANKH,ARAP3,ARG1,ARID5A,ATP1A3,ATP1B1,B3GNT5,BCL2,BMP1,C3AR1,CA4,CAV1,CCL22,CD19,CD38,CD40,CDH17,CEBPE,CFP,CLDN4,CLEC4D,CNN3,COBLL1,CPA3,CR2,CSF1,CXCL6,CYP11A1,DHRS3,DLK1,DPP4,EBF1,ENHO,ESR1,ETS1,F13A1,F2R,FCGRT,FLNB,FLRT3,FLT3,FOXA1,FSCN1,GATA2,GGT5,GIMAP1-GIMAP5,GPR183,Gzmb,HBEGF,HDAC7,HGF,HP,HS3ST1,HTR7,IGF1R,IGF2BP3,IGF2R,IGHM,IKZ…	138
Cellular Development,Cellular Growth and Proliferation,Hematological System Development and Function,Hematopoiesis,Lymphoid Tissue Structure and Development,Tissue Development	Differentiation of antigen presenting cells	4.83e-15		1.88	AHR,BCL2,C1QC,CD40,CEBPE,CHI3L1,CSF1,DLK1,EBF1,EMP1,ESR1,FCGR1A,FLT3,GATA2,GIMAP1-GIMAP5,GPR183,HGF,IL2RA,IL4,IL6,IRF4,ITGAM,LTB,LTF,MYB,PAX5,RUNX3,SIGLEC9,SOCS1,SPIB,TAL1	31
Cellular Compromise,Inflammatory Response	Degranulation of myeloid cells	5.13e-15		1.349	ADAM8,ADGRE5,ADGRG3,ARAP3,ARG1,C3AR1,CCL4,CD177,CD55,CD63,CFP,CHI3L1,CKAP4,CLEC4D,CNN2,EHF,FCER1A,FCGR1A,FCGR3A/FCGR3B,GATA2,HP,IGF2R,IL4,ITGAM,ITK,LAT2,LILRB4,LTF,MMP25,MS4A2,P2RX1,PADI2,PECAM1,PGLYRP1,PIGR,PLAC8,QPCT,S100A8,SELL,SIGLEC9,SLC2A3,SPHK1,STX11,TBC1D10C,TREML2,UNC13D,VCL	47
Cellular Development,Cellular Growth and Proliferation,Hematological System Development and Function,Hematopoiesis,Lymphoid Tissue Structure and Development,Tissue Development	Differentiation of phagocytes	5.53e-15	Increased	2.18	AHR,BCL2,C1QC,CD40,CEBPE,CHI3L1,CSF1,DLK1,EBF1,EMP1,ESR1,FCGR1A,FLT3,GATA2,GIMAP1-GIMAP5,GPR183,HGF,IFI16,IL2RA,IL4,IL6,IL7R,IRF4,ITGAM,ITGB3,LTB,LTF,MFGE8,MYB,PAX5,RUNX3,SIGLEC9,SOCS1,SPIB,TAL1	35
Cell-To-Cell Signaling and Interaction,Hematological System Development and Function,Immune Cell Trafficking,Inflammatory Response	Activation of phagocytes	5.63e-15	Increased	4.305	AHR,CCL17,CCL22,CCL4,CCR7,CD40,CD63,CD86,CEBPE,CHI3L1,CLCA1,CLEC4D,CSF1,CXCL6,CXCR5,DPP4,FCGR3A/FCGR3B,HGF,IL18RAP,IL1RL1,IL4,IL6,ITGAM,LTB,LTF,MUC5B,NDRG1,PILRB,PTGS2,RAPGEF3,Retnla,S100A8,Saa3,SELL,SIGLEC9,SOCS1,STAT4,TFF2,TIMD4,TNFRSF9,TREML2,UNC13D	42
Digestive System Development and Function	Morphology of digestive system	6.84e-15			ABCG2,ADGRE5,AGR2,AHR,ANKH,ARG1,AXIN2,BCAM,BCL2,BMP1,C3AR1,CAV1,CCR7,CD38,CD55,CES1,CISH,CLCA1,CP,CSF1,CTSK,CXCR5,DLK1,DPP4,ESR1,G0S2,GIMAP1-GIMAP5,GPR132,HGF,IGF1R,IGF2R,IGHM,IL12B,IL2RA,IL4,IL6,IL7R,ITGB7,KCNN4,KRT18,KRT8,LTB,MFGE8,MYB,NPR1,PIGR,PTGS2,RAPGEF3,RGS1,SELL,SLC12A2,SOCS1,SPHK1,SPIB,SPRY2,STARD10,STAT4,TFF2,TNFAIP3,TNFRSF9	60
Cellular Movement	Invasion of cells	7.43e-15	Increased	3.34	ADAM8,ADGRE5,AGR2,AHR,ANXA8/ANXA8L1,ARAP3,ARG1,BCL2,CAV1,CCR7,CES1,CHI3L1,CLDN3,CLDN4,CLU,CSF1,CTSK,CXCL6,DLK1,DPP4,DTX1,EMP1,ESR1,ETS1,EYA2,F2R,FOXA1,FSCN1,GEM,HBEGF,HGF,IER3,IFITM3,IGF1R,IGF2BP3,IL6,ITGA2,ITGAM,ITGB3,ITGB8,KRT8,LAMA5,LTF,MAPK12,MATK,MFGE8,MSI2,Muc1,MYB,NDRG1,Nes,NKX2-1,PAX5,PECAM1,PIGR,PRKCB,PTGS2,Pvr,RAMP3,RBM38,RNF43,RUNX3,S100A4,S100A6,S100A8,SATB1,SCGB1A1,SCGB3A1,SDC4,SEMA3…	82
Cancer,Organismal Injury and Abnormalities	Advanced stage tumor	8.16e-15	Increased	2.566	ADGRE5,AGR2,AHI1,ALDH1A2,ANXA8/ANXA8L1,ARG1,ARL4C,AXIN2,BCL2,BLK,BMP1,CARD11,CAV1,CCR7,CD40,CD86,CDH17,CLDN3,CLDN4,CLEC4D,CLU,CSF1,CXCL6,CXXC5,DPP4,EMP1,ESR1,F2R,FCGR1A,FCGR3A/FCGR3B,FLT3,Fnbp1l,FOXA1,FSCN1,GABRP,GATA2,GPR132,HGF,IFITM3,IGF1R,IGHM,IL1RL1,IL2RA,IL4,IL6,IRF4,ITGA2,ITGB3,ITK,ITPR3,KRT18,KRT8,LAMA5,LTB,LTF,MS4A1,MSI2,MSLN,Mt2,Muc1,MYB,NDRG1,NKX2-1,P2RY1,PADI4,PDE10A,PECAM1,PLS3,PTGS2…	84
Hematological System Development and Function,Lymphoid Tissue Structure and Development,Organ Morphology,Tissue Morphology	Enlargement of lymphoid organ	8.62e-15			AHR,B3GNT5,BCL2,CCR7,CD19,CD40,CSF1,ETS1,HP,IKZF3,IL1RL1,IL2RA,IL6,IRF4,ITGA2B,ITGB3,KCNN4,KRT8,LTB,MFGE8,NFKBIZ,PLD4,PLEK2,PTGS2,RBM38,RNF128,RUNX3,SELL,TNFAIP3,TNFRSF9,ZC3H12C	31
Cell Morphology,Humoral Immune Response,Lymphoid Tissue Structure and Development	Morphology of B lymphocytes	8.74e-15			ADGRG3,B3GNT5,BCL2,CARD11,CD19,CD40,CD79A,CD79B,CD86,CR2,EBF1,ETS1,IGHM,IL4,IRF4,LTB,POU2AF1,SPIB,TNFRSF13C	19
Cellular Movement,Hematological System Development and Function,Immune Cell Trafficking,Inflammatory Response	Chemotaxis of leukocytes	9.05e-15	Increased	4	ADAM8,ADORA2A,AQP9,ARAP3,C3AR1,CCL17,CCL22,CCL4,CCR7,CD38,CD40,CSF1,CTSE,CXCL16,CXCL6,CXCR5,DPP4,Ear2 (includes others),F2R,GPR183,HP,IL12B,IL4,IL6,ITGAM,ITGB3,MCU,NPR1,PENK,PIGR,PRKCB,Retnlg,RGS1,RIPOR2,S100A4,S100A8,S1PR1,SELL,SPHK1,TIAM1,TREML2	41
Cell Death and Survival	Cell viability of lymphatic system cells	9.22e-15	Increased	4.578	BCL2,BTLA,CACNB3,CARD11,CD19,CD40,CD79A,CD86,CISH,CLU,DLK1,EBF1,F2R,FCGR3A/FCGR3B,GIMAP1,HGF,IGHM,IL4,IL6,IL7R,ITPR3,LAT2,MYB,POU2AF1,PRKCB,SOX11,STAT4,TNFAIP3,TNFRSF13C,TNFRSF9	30
Organismal Injury and Abnormalities	Visceromegaly	1.05e-14			ADCY6,ADORA2A,AHR,ALDH1A2,ALOX15,ARG1,ATP2A3,B3GNT5,BCL2,CACNB3,CAV1,CCR7,CD19,CD40,CSF1,DLK1,DPP4,ESR1,ETS1,F2R,HBEGF,HDC,HGF,HP,IER3,IGF1R,IGF2R,IKZF3,IL1RL1,IL2RA,IL4,IL6,IRF4,ITGA2B,ITGB3,KCNN4,KRT18,KRT8,LAT2,LTB,MFGE8,Mt2,NFKBIZ,NPR1,PLD4,PLEK2,PRKCB,PTGS2,RAPGEF3,RBM38,Retnla,RGS12,RNF128,RRAD,RUNX3,S100A6,SELL,SLCO2B1,SNRK,SOCS1,TIAM1,TNFAIP3,TNFRSF9,UNC13D,VCL	65
Cell-mediated Immune Response,Cellular Movement,Hematological System Development and Function,Immune Cell Trafficking	T cell migration	1.23e-14	Increased	2.728	ADAM8,ADORA2A,BCL2,CAV1,CCL17,CCL22,CCL4,CCR7,CD19,CD40,CD86,CXCL16,CXCR5,DPP4,FYB1,HGF,IL12B,IL2RA,IL4,IL6,ITGB3,ITGB7,ITK,KCNN4,LTB,Ly6a (includes others),PECAM1,PTGS2,RGS1,RIPOR2,S100A4,S1PR1,SATB1,SELL,SOCS1,TNFRSF9	36
Cell Morphology,Humoral Immune Response,Immunological Disease,Lymphoid Tissue Structure and Development	Abnormal morphology of B lymphocytes	1.43e-14			ADGRG3,B3GNT5,BCL2,CARD11,CD19,CD40,CD79A,CD79B,CD86,CR2,EBF1,ETS1,IGHM,IRF4,LTB,POU2AF1,SPIB,TNFRSF13C	18
Cancer,Organismal Injury and Abnormalities	Melanoma	1.45e-14	Increased	2.133	ABCG2,ABTB2,ADAM19,ADAM23,ADAM8,ADAMTSL3,ADCY6,ADGRE5,ADGRG3,ADORA2A,ADTRP,AFF3,AGR2,AHI1,AHR,ALDH1A1,ALDH1A2,ALDH3A1,ALOX15,ALPK2,ANKH,ANKRD23,ANKRD33B,ANXA8/ANXA8L1,AOPEP,AQP9,ARAP2,ARAP3,ARG1,ARID5A,ATP1A3,ATP1B1,ATP2A3,AXIN2,B3GNT5,BANK1,BASP1,BCAM,BCL2,BLK,BMP1,BPIFB1,BTLA,C1QC,C3AR1,CA4,CACNB3,CARD11,CAV1,CCL22,CCL4,CCR7,CD19,CD300E,CD38,CD40,CD55,CD7,CD79A,CD79B,CD86,CDH17,CEBPE,CES1,CFP,C…	323
Cancer,Organismal Injury and Abnormalities	Advanced malignant tumor	2.1e-14	Increased	2.566	ADGRE5,AGR2,AHI1,ALDH1A2,ANXA8/ANXA8L1,ARG1,ARL4C,AXIN2,BCL2,BLK,CARD11,CAV1,CCR7,CD40,CD86,CDH17,CLDN3,CLDN4,CLEC4D,CLU,CSF1,CXCL6,CXXC5,DPP4,EMP1,ESR1,F2R,FCGR1A,FCGR3A/FCGR3B,FLT3,Fnbp1l,FOXA1,FSCN1,GABRP,GATA2,GPR132,HGF,IFITM3,IGF1R,IGHM,IL1RL1,IL2RA,IL4,IL6,IRF4,ITGA2,ITGB3,ITK,ITPR3,KRT18,KRT8,LAMA5,LTB,LTF,MS4A1,MSI2,MSLN,Mt2,Muc1,MYB,NDRG1,NKX2-1,P2RY1,PADI4,PDE10A,PECAM1,PLS3,PTGS2,QPCT…	83
Immunological Disease	Hypersensitive reaction	2.25e-14	Increased	2.052	AHR,ARG1,ATP1B1,BCL2,C3AR1,CARD11,CCL17,CCL22,CCL4,CCR7,Cd200r3,CD40,CD63,CISH,CLEC4D,CNN3,FCER1A,FCGBP,FCGR1A,FCGR3A/FCGR3B,HDC,IGHM,IKZF3,IL12B,IL1RL1,IL2RA,IL4,IL6,ITGB7,ITK,LAMA5,LILRB4,LTB,Ly6a (includes others),MS4A2,NFKBIZ,PECAM1,PRKCB,PTGS2,Pvr,RUNX3,S100A8,SELL,TNFAIP3,VCL	45
Cancer,Organismal Injury and Abnormalities	Anogenital cancer	2.35e-14		0.895	ABCG2,ABTB2,ACOT7,ADAM19,ADAM23,ADAM8,ADAMTSL3,ADCY6,ADGRE5,ADORA2A,AFF3,AGR2,AHI1,AHR,ALDH1A1,ALDH1A2,ALDH3A1,ALOX15,ALPK2,ANKH,ANLN,ANXA8/ANXA8L1,AOPEP,AQP9,ARAP2,ARAP3,ARG2,ARL4C,ATP1A3,ATP2A3,AXIN2,B3GNT5,BAIAP2,BANK1,BASP1,BCAM,BCL2,BLK,BMP1,BPIFB1,BTLA,C1QC,C3AR1,CACNB3,CARD11,CAV1,CCL17,CCL4,CCR7,CD19,CD300E,CD38,CD55,CD79A,CD86,CDH17,CES1,CFP,CHI3L1,CHN2,CHST11,CHSY3,CIDEC,CKAP4,CLCA1,CLD…	307
Gastrointestinal Disease,Inflammatory Disease,Inflammatory Response,Organismal Injury and Abnormalities	Dextran sodium sulfate-induced colitis	2.43e-14			ACOD1,BANK1,CD177,CD19,CD79A,CD79B,CR2,CXCL6,DHRS9,GPR132,H2-Eb2,HLA-DOB,HP,HTR7,IFI16,IKZF3,IL6,LILRB4,Ly6a (includes others),MS4A1,Ms4a4c (includes others),Retnlg,S100A8,Saa3,SLC2A1	25
Cell Signaling,Cellular Function and Maintenance,Molecular Transport,Vitamin and Mineral Metabolism	Flux of Ca2+	2.82e-14	Increased	2.48	BCL2,CAV1,CCL17,CCL22,CCL4,CD19,CD38,CD40,CD79A,CD79B,CXCR5,F2R,FCER1A,FCGR1A,FCGR3A/FCGR3B,GPR132,GPR183,HTR1B,IGHM,IL1RL1,IL4,IL6,ITK,ITPR3,KCNN4,LAT2,MCU,MS4A1,MS4A2,MYB,P2RY1,P2RY2,PECAM1,PENK,PRKCB,S1PR1	36
Cancer,Dermatological Diseases and Conditions,Organismal Injury and Abnormalities	Cutaneous melanoma	2.82e-14			ABCG2,ABTB2,ADAM19,ADAM23,ADAM8,ADAMTSL3,ADCY6,ADGRE5,ADGRG3,ADORA2A,ADTRP,AFF3,AGR2,AHI1,AHR,ALDH1A1,ALDH1A2,ALDH3A1,ALOX15,ALPK2,ANKH,ANKRD23,ANKRD33B,ANXA8/ANXA8L1,AOPEP,AQP9,ARAP2,ARAP3,ARID5A,ATP1A3,ATP1B1,ATP2A3,AXIN2,BANK1,BASP1,BCAM,BCL2,BLK,BMP1,BPIFB1,C1QC,C3AR1,CA4,CACNB3,CARD11,CAV1,CCL22,CCR7,CD19,CD300E,CD38,CD40,CD55,CD7,CD79A,CD79B,CD86,CDH17,CEBPE,CES1,CFP,CHAC2,CHI3L1,CHN2,CISH,…	301
Hematological System Development and Function,Immune Cell Trafficking,Inflammatory Response,Tissue Development	Accumulation of leukocytes	2.97e-14	Increased	2.241	ADGRE5,ADORA2A,AHR,BCL2,CCL17,CCL22,CCR7,CD19,CD40,CD86,CSF1,F2R,FCER1A,FCGR3A/FCGR3B,GIMAP1-GIMAP5,HDC,IER3,IL12B,IL1RL1,IL2RA,IL4,IL4I1,IL6,IRF4,ITGA2,ITGAM,LAMA5,P2RY2,PTGS2,RUNX3,S100A8,S1PR1,SELL,TNFRSF9	34
Cell Signaling,Molecular Transport,Vitamin and Mineral Metabolism	Mobilization of Ca2+	3.05e-14	Increased	2.777	ADORA2A,ATP2A3,BANK1,C3AR1,CACNB3,CCL17,CCL22,CCL4,CCR7,CD19,CD38,CD40,CD79B,CR2,CXCL16,CXCR5,ESR1,F2R,FCER1A,FCGR1A,FCGR3A/FCGR3B,GPR132,IGF2R,IL4,IL4I1,ITK,ITPR3,LAT2,Ly6a (includes others),MS4A1,MS4A2,P2RY1,P2RY2,PECAM1,RAPGEF3,SELL,SPHK1	37
Cellular Movement	Cell movement of tumor cell lines	3.11e-14	Increased	3.695	ADGRE5,AGR2,AHR,ARAP3,ARL4C,AXIN2,BCAM,CAV1,CCL17,CCL22,CCL4,CCR7,CD40,CHN2,CLDN3,CLDN4,CLU,CSF1,CXCR5,DPP4,DTX1,EHF,EMP1,ESR1,ETS1,EYA2,F2R,FLNB,FOXA1,FSCN1,FYB1,GPR132,HBEGF,HGF,IFITM3,IGF1R,IGF2BP3,IL6,ITGA2,ITGB3,ITGB7,KCNN4,KRT8,LAMA5,LMO7,LY6D,MATK,MSI2,MYB,NDRG1,Nes,P2RX1,P2RY2,PAX5,PECAM1,PRKCB,PTGS2,RAP1GAP2,RAPGEF3,RGS1,RUNX3,S100A4,S100A8,S1PR1,Saa3,SCGB3A1,SDC4,SELL,SEMA3F,SLC12A2,SLC…	81
Digestive System Development and Function,Organ Morphology,Organismal Development	Morphology of intestine	3.16e-14			ADGRE5,AGR2,AHR,ARG1,BCAM,BCL2,BMP1,C3AR1,CCR7,CD55,CISH,CLCA1,CXCR5,GPR132,HGF,IGHM,IL4,IL7R,ITGB7,KRT8,LTB,MYB,PIGR,PTGS2,RGS1,SELL,SLC12A2,SPIB,SPRY2,TFF2,TNFRSF9	31
Hematological System Development and Function,Immunological Disease,Inflammatory Disease,Lymphoid Tissue Structure and Development,Organ Morphology,Organismal Development,Organismal Injury and Abnormalities,Tissue Morphology	Enlargement of spleen	3.57e-14			AHR,B3GNT5,BCL2,CCR7,CD19,CD40,CSF1,ETS1,HP,IKZF3,IL1RL1,IL2RA,IL6,IRF4,ITGA2B,ITGB3,KCNN4,KRT8,LTB,MFGE8,NFKBIZ,PLD4,PLEK2,PTGS2,RBM38,RNF128,RUNX3,SELL,TNFAIP3,TNFRSF9	30
Cell Death and Survival,Hematological System Development and Function	Cell viability of lymphocytes	3.64e-14	Increased	4.371	BCL2,BTLA,CACNB3,CARD11,CD19,CD40,CD79A,CD86,CISH,CLU,DLK1,EBF1,F2R,FCGR3A/FCGR3B,GIMAP1,HGF,IGHM,IL4,IL6,IL7R,ITPR3,MYB,POU2AF1,PRKCB,STAT4,TNFAIP3,TNFRSF13C,TNFRSF9	28
Cellular Movement,Hematological System Development and Function,Immune Cell Trafficking	Cell movement of antigen presenting cells	3.73e-14	Increased	2.854	ADORA2A,ALOX15,ARG1,C3AR1,CAV1,CCL17,CCL22,CCL4,CCR7,CD38,CD40,CD55,CD86,CES1,CNN2,CSF1,CTSE,CTSK,DPP4,Ear2 (includes others),GPR183,HGF,ICAM2,IL12B,IL4,ITGAM,ITGB3,LTB,NDRG1,NFKBIZ,PIGR,PTGS2,Retnlg,RUNX3,S100A4,S100A8,S1PR1,SELL,SOCS1,SPHK1,TNFAIP3,TNFRSF9	42
Cancer,Organismal Injury and Abnormalities,Reproductive System Disease	Genital tumor	4.39e-14		1.283	ABCG2,ABTB2,ACOT7,ADAM19,ADAM23,ADAM8,ADAMTSL3,ADCY6,ADGRE5,ADORA2A,AFF3,AGR2,AHI1,AHR,ALDH1A1,ALDH1A2,ALDH3A1,ALOX15,ALPK2,ANKH,ANLN,ANXA8/ANXA8L1,AOPEP,AQP9,ARAP2,ARAP3,ARG2,ARL4C,ATP1A3,ATP2A3,AXIN2,BAIAP2,BANK1,BASP1,BCL2,BLK,BPIFB1,BTLA,C1QC,C3AR1,CACNB3,CARD11,CAV1,CCL4,CCR7,CD19,CD300E,CD38,CD55,CD79A,CD86,CDH17,CES1,CFP,CHI3L1,CHN2,CHST11,CHSY3,CIDEC,CKAP4,CLCA1,CLDN3,CLDN4,CLU,COBLL1,CP,…	288
Cell Death and Survival	Cell viability	4.58e-14	Increased	7.26	ABCG2,ADORA2A,AGR2,AHR,ALDH3A1,ALPK2,ANLN,BCL2,BLK,BTLA,CACNB3,CARD11,CAV1,CCL4,CCR7,CD19,CD38,CD40,CD79A,CD86,CES1,CHI3L1,CISH,CLDN3,CLDN4,CLU,CSF1,DLK1,DPP4,EBF1,ESR1,F2R,FCER1A,FCGR1A,FCGR3A/FCGR3B,FLT3,GATA2,GIMAP1,HBEGF,HGF,IER3,IGF1R,IGF2BP3,IGF2R,IGHM,IKZF3,IL4,IL6,IL7R,IRF4,ITGAM,ITGB3,ITK,ITPR3,LAMA5,LAT2,LILRB4,LTF,MAPK12,Mt2,MYB,NDRG1,Nes,NKX2-1,PAFAH2,PENK,PIK3IP1,PLAC8,PLK2,POU2AF1,P…	98
Cell Death and Survival	Apoptosis of T lymphocytes	4.77e-14		-1.544	ADAM8,ADORA2A,AHR,BCL2,C3AR1,CAV1,CCL4,CD38,CHI3L1,DTX1,ETS1,GIMAP1,GIMAP1-GIMAP5,GIMAP4,GP2,GPR132,Gzmb,IER3,IL2RA,IL4,IL6,IL7R,IRF4,ITK,LTB,Ms4a4c (includes others),PECAM1,POU2AF1,SATB1,SERPINB9,SOCS1,SPHK1,TNFRSF9,TRAF1	34
Cancer,Hematological Disease,Immunological Disease,Organismal Injury and Abnormalities	Mature B-cell lymphoma	4.81e-14			ABCG2,ADAMTSL3,AHR,ALPK2,BCL2,CARD11,CAV1,CCR7,CD19,CD38,CD40,CD63,CD79A,CD79B,CR2,CXCR5,DTX1,ETS1,FCGR3A/FCGR3B,FCGRT,FSCN1,FYB1,HGF,IGF2R,IGHM,IKZF3,IL2RA,IL4,IL6,IL7R,IRF4,ITGB3,MS4A1,MYB,PAX5,PECAM1,POU2AF1,POU2F2,PRKCB,PTGS2,S1PR1,SATB1,SIGLEC10,SOCS1,SOX11,STX11,TBC1D10C,TNFAIP3,TNFRSF13C,TNFRSF9,TRIM7,UNC13D,ZNF423	53
Cancer,Organismal Injury and Abnormalities	Primary neoplasm	4.91e-14	Increased	2.621	ADAM19,AGR2,BCL2,BLK,CARD11,CD19,CD40,CD79A,CD79B,CHI3L1,CLDN3,CLDN4,CLU,CP,CR2,CSF1,ESR1,EYA2,F2R,FLT3,HDAC7,HGF,IGF1R,IGF2BP3,IGHM,IL2RA,IL6,IRF4,ITGB3,ITK,LTF,MAPK12,MS4A1,MS4A2,MSLN,MYB,NKX2-1,PLAC8,PTGS2,RNF43,S100A4,S100A6,SOCS1,TACSTD2,TGFB1I1,TNFAIP3,TNFRSF9,WFDC2	48
Molecular Transport	Quantity of metal ion	5.28e-14		1.848	ADCY6,BANK1,BCL2,C3AR1,CAV1,CCL17,CCL22,CCL4,CD19,CD38,CSF1,CXCR5,CYP11A1,ESR1,F2R,FCER1A,FCGR3A/FCGR3B,FOXA1,HGF,HTR7,IGHM,IL4,IL6,ITGAM,ITPR3,LAT2,LILRB4,MARCKSL1,MCU,MGP,MS4A2,P2RY1,P2RY2,POU2AF1,PRKCB,PTGS2,RAPGEF3,RGS1,S100A4,S100A8,S1PR1,SELL,SLC12A2,TNFRSF9	44
Humoral Immune Response,Protein Synthesis	Quantity of IgG2b	5.59e-14		1.006	ADGRG3,B3GNT5,BTLA,CARD11,CD19,CD40,CR2,DLK1,IGHM,IKZF3,IL2RA,POU2AF1,Pvr,SPIB,TIMD4,TNFRSF13C,TNFRSF9	17
Organismal Survival	Organismal death	5.77e-14	Decreased	-7.74	ADAM19,ADAM23,ADORA2A,ADTRP,AGR2,AHI1,AHR,ALDH1A2,ALOX15,ANKH,ARAP3,ARG1,ARID5A,ATP1A3,ATP1B1,B3GNT5,BCL2,BMP1,C3AR1,CA4,CAV1,CCL22,CD19,CD38,CD40,CDH17,CEBPE,CFP,CLDN4,CNN3,COBLL1,CPA3,CR2,CSF1,CYP11A1,DHRS3,DLK1,DPP4,EBF1,ENHO,ESR1,ETS1,F13A1,F2R,FCGRT,FLNB,FLRT3,FLT3,FOXA1,FSCN1,GATA2,GGT5,GIMAP1-GIMAP5,GPR183,Gzmb,HBEGF,HDAC7,HGF,HP,HS3ST1,HTR7,IGF1R,IGF2BP3,IGF2R,IGHM,IKZF3,IL12B,IL18R1,IL1R…	134
Cell-mediated Immune Response,Cellular Movement,Hematological System Development and Function,Immune Cell Trafficking	Cell movement of T lymphocytes	6.03e-14	Increased	2.238	ADORA2A,BCL2,CAV1,CCL17,CCL22,CCL4,CCR7,CD19,CD40,CD86,CXCL16,CXCR5,DPP4,FYB1,HGF,IL12B,IL2RA,IL4,IL6,ITGB3,ITGB7,ITK,LTB,Ly6a (includes others),PTGS2,RGS1,RIPOR2,S100A4,S1PR1,SATB1,SELL,SOCS1,TNFRSF9	33
Cancer,Hematological Disease,Organismal Injury and Abnormalities	Hematologic cancer of cells	6.92e-14		-0.859	ABCG2,ADAM19,ADAMTSL3,ADORA2A,AHR,ALDH1A1,ALDH1A2,ALPK2,ANKH,ATP1B1,BASP1,BCL2,CARD11,CAV1,CCL17,CCL22,CCL4,CCR7,CD19,CD300E,CD38,CD40,CD63,CD7,CD79A,CD79B,CD86,CFP,CHI3L1,CKAP4,CLU,CPNE5,CR2,CXCL16,CXCR5,CXXC5,DDIT4,DPP4,DTX1,EBF1,ETS1,EYA2,F2R,FCGBP,FCGR3A/FCGR3B,FCGRT,FLT3,FSCN1,FYB1,GATA2,GEM,GPR183,GRM6,HDAC7,HGF,HS3ST1,IER3,IGF2R,IGHM,IKZF3,IL2RA,IL4,IL4I1,IL6,IL7R,INPP4B,IRF4,ITGAM,ITGB3,I…	125
Cancer,Organismal Injury and Abnormalities	Lymphatic system tumor	7.12e-14		-0.342	ABCG2,ADAM19,ADAMTSL3,ADORA2A,AGR2,AHR,ALDH1A1,ALDH1A2,ALPK2,ANKH,ATP1B1,BASP1,BCL2,CARD11,CAV1,CCL17,CCL22,CCL4,CCR7,CD19,CD300E,CD38,CD40,CD63,CD7,CD79A,CD79B,CD86,CFP,CHI3L1,CKAP4,CLU,CPNE5,CR2,CTSK,CXCL16,CXCL6,CXCR5,CXXC5,DDIT4,DPP4,DTX1,EBF1,ESR1,ETS1,EYA2,F2R,FCGBP,FCGR3A/FCGR3B,FCGRT,FLT3,FSCN1,FYB1,GATA2,GEM,GPR183,GRM6,HDAC7,HGF,HS3ST1,IER3,IGF1R,IGF2R,IGHM,IKZF3,IL2RA,IL4,IL4I1,IL6,IL7…	137
Cell-To-Cell Signaling and Interaction,Hematological System Development and Function	Binding of mononuclear leukocytes	9.03e-14	Increased	3.279	ALOX15,BTLA,CCL17,CCL22,CCL4,CCR7,CD40,CD86,CLEC10A,FCGR3A/FCGR3B,FYB1,HGF,ICAM2,IL18R1,IL4,IL6,IL7R,ITGA2,ITGAM,ITGB3,ITGB7,ITK,Ly6a (includes others),PECAM1,PENK,RGS1,RIPOR2,SELL	28
Cancer,Organismal Injury and Abnormalities	Neoplasia of cells	9.56e-14	Increased	2.432	ABCG2,ABTB2,ACOD1,ADAM19,ADAM8,ADAMTSL3,ADGRE5,ADORA2A,AFF3,AGR2,AHI1,AHR,ALDH1A1,ALDH1A2,ALOX15,ALPK2,ANKH,ANKRD33B,ANLN,ARAP2,ATP1A3,ATP1B1,AXIN2,BASP1,BCL2,BLK,BMP1,BTLA,CARD11,CAV1,CCL17,CCL22,CCL4,CCR7,CD19,CD300E,CD38,CD40,CD55,CD63,CD7,CD79A,CD79B,CD86,CDH17,CES1,CFP,CHAC2,CHI3L1,CHN2,CKAP4,CLDN4,CLEC4D,CLU,CNN2,COBLL1,CP,CPA3,CPNE2,CPNE5,CR2,CTSK,CXCL16,CXCL6,CXCR5,CXXC5,CYFIP2,CYP11A1,CY…	251
Cellular Development,Cellular Growth and Proliferation,Connective Tissue Development and Function,Skeletal and Muscular System Development and Function,Tissue Development	Formation of osteoclasts	1.12e-13		-0.028	AHR,CAV1,CD38,CD40,Clec2d (includes others),CSF1,EBF1,F13A1,F2R,GPR183,HDAC7,HP,IL4,IL6,IL7R,ITGB3,KCNN4,MATK,MFGE8,PTGS2,S100A8,SCIN,SOCS1,TNFAIP3,TNFRSF9,TSPAN13	26
Cancer,Organismal Injury and Abnormalities,Reproductive System Disease	Genital tract cancer	1.16e-13			ABCG2,ABTB2,ACOT7,ADAM19,ADAM23,ADAM8,ADAMTSL3,ADCY6,ADGRE5,ADORA2A,AFF3,AGR2,AHI1,AHR,ALDH1A1,ALDH1A2,ALDH3A1,ALOX15,ALPK2,ANKH,ANLN,ANXA8/ANXA8L1,AOPEP,AQP9,ARAP2,ARAP3,ARG2,ARL4C,ATP1A3,ATP2A3,AXIN2,BAIAP2,BANK1,BASP1,BCL2,BLK,BPIFB1,BTLA,C1QC,C3AR1,CACNB3,CARD11,CAV1,CCL4,CCR7,CD19,CD300E,CD38,CD55,CD79A,CD86,CDH17,CES1,CFP,CHI3L1,CHN2,CHST11,CHSY3,CIDEC,CKAP4,CLCA1,CLDN3,CLDN4,CLU,COBLL1,CP,…	284
Hematological Disease,Immunological Disease	Lymphoproliferative disorder	1.2e-13		-0.821	ABCG2,ADAM19,ADAMTSL3,ADORA2A,AHR,ALDH1A1,ALDH1A2,ALPK2,ANKH,ATP1B1,BASP1,BCL2,CARD11,CAV1,CCL17,CCL22,CCL4,CCR7,CD19,CD300E,CD38,CD40,CD63,CD7,CD79A,CD79B,CD86,CFP,CHI3L1,CKAP4,CLU,CPNE5,CR2,CTSK,CXCL16,CXCL6,CXCR5,CXXC5,DDIT4,DPP4,DTX1,EBF1,ETS1,EYA2,F2R,FCGBP,FCGR3A/FCGR3B,FCGRT,FLT3,FSCN1,FYB1,GATA2,GEM,GPR183,GRM6,HDAC7,HGF,HS3ST1,IER3,IGF1R,IGF2R,IGHM,IKZF3,IL2RA,IL4,IL4I1,IL6,IL7R,INPP4B,I…	135
Cell Signaling,Molecular Transport,Vitamin and Mineral Metabolism	Quantity of Ca2+	1.26e-13		1.983	BANK1,BCL2,C3AR1,CAV1,CCL17,CCL22,CCL4,CD19,CD38,CSF1,CXCR5,ESR1,F2R,FCER1A,FCGR3A/FCGR3B,HGF,HTR7,IGHM,IL4,IL6,ITGAM,ITPR3,LAT2,LILRB4,MARCKSL1,MCU,MGP,MS4A2,P2RY1,P2RY2,POU2AF1,PRKCB,PTGS2,RAPGEF3,RGS1,S100A4,S100A8,S1PR1,SELL,SLC12A2,TNFRSF9	41
Inflammatory Disease	Severe inflammatory disorder	1.43e-13			ADORA2A,ALOX15,ARL4C,C3AR1,CCR7,CD63,CD86,CEBPE,CLU,FCGR1A,FCGR3A/FCGR3B,HP,IER3,IL12B,IL4,IL6,ITGA2B,ITGAM,ITGB7,ITK,LTF,MS4A1,MS4A2,NDRG1,OSBPL3,PADI4,PGLYRP1,PTGS2,RRAGD,SLC2A3,STAT4,TAL1,TNFAIP3	33
Cancer,Organismal Injury and Abnormalities	Pelvic tumor	1.49e-13		1.337	ABCG2,ABTB2,ACOT7,ADAM19,ADAM23,ADAM8,ADAMTSL3,ADCY6,ADGRE5,ADORA2A,AFF3,AGR2,AHI1,AHR,ALDH1A1,ALDH1A2,ALDH3A1,ALOX15,ALPK2,ANKH,ANLN,ANXA8/ANXA8L1,AOPEP,AQP9,ARAP2,ARAP3,ARG2,ARL4C,ATP1A3,ATP2A3,AXIN2,BAIAP2,BANK1,BASP1,BCL2,BLK,BMP1,BPIFB1,BTLA,C1QC,C3AR1,CACNB3,CARD11,CAV1,CCL4,CCR7,CD19,CD300E,CD38,CD55,CD86,CDH17,CES1,CFP,CHI3L1,CHN2,CHST11,CHSY3,CIDEC,CKAP4,CLCA1,CLDN3,CLDN4,CLEC4D,CLU,COBL…	297
Cancer,Organismal Injury and Abnormalities	Lymphoid cancer	1.52e-13		-0.459	ABCG2,ADAM19,ADAMTSL3,ADORA2A,AHR,ALDH1A1,ALDH1A2,ALPK2,ANKH,ATP1B1,BASP1,BCL2,CARD11,CAV1,CCL17,CCL22,CCL4,CCR7,CD19,CD300E,CD38,CD40,CD63,CD7,CD79A,CD79B,CD86,CFP,CHI3L1,CKAP4,CLU,CPNE5,CR2,CTSK,CXCL16,CXCL6,CXCR5,CXXC5,DDIT4,DPP4,DTX1,EBF1,ESR1,ETS1,EYA2,F2R,FCGBP,FCGR3A/FCGR3B,FCGRT,FLT3,FSCN1,FYB1,GATA2,GEM,GPR183,GRM6,HDAC7,HGF,HS3ST1,IER3,IGF1R,IGF2R,IGHM,IKZF3,IL2RA,IL4,IL4I1,IL6,IL7R,INP…	135
Embryonic Development,Hematological System Development and Function,Humoral Immune Response,Lymphoid Tissue Structure and Development,Organ Development,Organismal Development,Tissue Development,Tissue Morphology	Morphology of germinal center	1.72e-13			AHR,B3GNT5,BANK1,CCR7,CD40,CD86,CDH17,CR2,CXCR5,IGHM,IL6,IRF4,LTB,POU2AF1,RGS1,SOCS1,SPIB	17
Cell-To-Cell Signaling and Interaction,Hematological System Development and Function	Aggregation of blood cells	1.78e-13	Increased	3.042	ADORA2A,ATP2A3,CCL17,CCL22,CD40,CD63,CES1,CLU,F2R,GATA2,HDC,IGHM,IL4,IL6,ITGA2,ITGA2B,ITGB3,Ly6a (includes others),P2RX1,P2RY1,PADI4,PEAR1,PECAM1,PTGS2,RASGRP2,RGS18,S100A8,SELL,TNFRSF9,UNC13D,VCL	31
Cellular Function and Maintenance,Molecular Transport	Flux of ion	1.82e-13	Increased	2.6	BCL2,CAV1,CCL17,CCL22,CCL4,CD19,CD38,CD40,CD79A,CD79B,CXCR5,F2R,FCER1A,FCGR1A,FCGR3A/FCGR3B,GPR132,GPR183,HTR1B,IGHM,IL1RL1,IL4,IL6,ITK,ITPR3,KCNN4,LAT2,MCU,MS4A1,MS4A2,MYB,P2RY1,P2RY2,PECAM1,PENK,PRKCB,S1PR1,SLC12A2	37
Digestive System Development and Function,Hepatic System Development and Function,Organ Development	Response of liver	1.96e-13		-0.635	ABCG2,ADORA2A,BTLA,CCL22,CCL4,CCR7,CD55,CIDEC,CSF1,CXCL6,DTX1,ENHO,ESR1,FCGR1A,FCGR3A/FCGR3B,GABRP,HGF,HP,IGF1R,IL12B,IL2RA,IL4,IL6,IL7R,ITGAM,KRT18,KRT8,LTB,Mt2,PECAM1,S100A4,SCD,SH3BP4,SOCS1,STAT4,TIMD4,TNFAIP3,TNFRSF13C,TNFRSF9	39
Cellular Function and Maintenance,Hematological System Development and Function	Function of T lymphocytes	2.34e-13		0.533	BCL2,C3AR1,CACNB3,CCR7,CHI3L1,DTX1,FYB1,GIMAP4,IGHM,IL12B,IL18R1,IL1RL1,IL2RA,IL4,IL6,ITK,KCNN4,LAT2,POU2AF1,PSTPIP1,PTPRCAP,Retnla,RNF128,S1PR1,SELL,SERPINB9,SLC2A1,STAT4,STX11,TNFRSF9	30
Connective Tissue Development and Function,Tissue Morphology	Quantity of connective tissue cells	2.5e-13		-1.642	ADORA2A,AHR,ALOX15,BCL2,C3AR1,CAV1,Clec2d (includes others),CSF1,CTSK,EBF1,ESR1,F13A1,F2R,FLT3,GATA2,HDC,HP,HTR1B,IGF1R,IGHM,IL4,INPP4B,ITGAM,ITGB3,Ly6a (includes others),MFGE8,PAX5,S1PR1,SCD,SFTPC,SPHK1,SPRY2	32
Cellular Movement,Hematological System Development and Function,Immune Cell Trafficking,Inflammatory Response	Cell movement of neutrophils	2.53e-13	Increased	2.647	ADAM8,ADORA2A,AQP9,ARAP3,C3AR1,CCL4,CCR7,CD177,CD55,CEBPE,CNN2,CSF1,CXCL6,DPP4,HGF,IL1RL1,IL2RA,IL4,IL6,ITGAM,ITGB3,MAPK12,MCU,NFKBIZ,NPR1,PECAM1,PENK,PIGR,PRKCB,PTGS2,RASGRP2,RIPOR2,S100A8,SELL,SPHK1,TNFAIP3,TREML2	37
Cancer,Organismal Injury and Abnormalities	Formation of solid tumor	2.99e-13		0.803	ABCG2,ABTB2,ACOT7,ADAM19,ADAM23,ADAM8,ADAMTSL3,ADCY6,ADGRE5,ADGRG3,ADORA2A,ADTRP,AFF3,AGR2,AHI1,AHR,ALDH1A1,ALDH1A2,ALDH3A1,ALOX15,ALPK2,ANKH,ANKRD23,ANLN,ANXA8/ANXA8L1,AOPEP,AQP9,ARAP2,ARAP3,ARG1,ARG2,ARID5A,ARL4C,ATP1A3,ATP1B1,ATP2A3,AXIN2,B3GNT5,BAIAP2,BANK1,BASP1,BCAM,BCL2,BLK,BMP1,BPIFB1,BTLA,C19orf38,C1QC,C3AR1,CA4,CACNB3,CARD11,CAV1,CCL4,CCR7,CD19,CD300E,CD38,CD40,CD55,CD7,CD79A,CD79B,CD86…	366
Hematological System Development and Function,Lymphoid Tissue Structure and Development,Organ Morphology,Tissue Morphology	Morphology of lymph node	3.06e-13			ALOX15,B3GNT5,CCR7,CD40,CD55,CEBPE,CXCR5,ESR1,F2R,GIMAP1-GIMAP5,IGHM,IL2RA,IRF4,LTB,NFKBIZ,PTGS2,PTPRCAP,RNF128,SATB1,SELL,SPHK1,TRAF1,ZC3H12C	23
Cellular Development,Cellular Growth and Proliferation,Hematological System Development and Function,Hematopoiesis,Lymphoid Tissue Structure and Development,Tissue Development	Hematopoiesis of phagocytes	3.13e-13	Increased	2.588	BCL2,CD40,CEBPE,CSF1,DLK1,EBF1,EMP1,ESR1,FCGR1A,FLT3,GATA2,GIMAP1-GIMAP5,GPR183,HGF,IFI16,IL2RA,IL4,IL6,IL7R,IRF4,ITGB3,LTB,LTF,MFGE8,MYB,RUNX3,SOCS1,SPIB	28
Cellular Development,Cellular Growth and Proliferation,Connective Tissue Development and Function,Tissue Development	Development of connective tissue cells	3.26e-13		-0.323	AHR,ALDH1A1,AXIN2,CAV1,CD38,CD40,CHST11,Clec2d (includes others),CSF1,DLK1,EBF1,F13A1,F2R,GATA2,GPR183,HDAC7,HGF,HP,IL4,IL6,IL7R,ITGB3,KCNN4,MAP7,MATK,MFGE8,PTGS2,S100A8,SCIN,SOCS1,TGFB1I1,TIAM1,TNFAIP3,TNFRSF9,TSPAN13	35
Cancer,Hematological Disease,Immunological Disease,Organismal Injury and Abnormalities	Tumorigenesis of lymphocytes	3.55e-13		-0.44	ABCG2,ADAM19,ADAMTSL3,ADORA2A,AHR,ALDH1A1,ALDH1A2,ALPK2,ANKH,ATP1B1,BASP1,BCL2,CARD11,CAV1,CCL17,CCL22,CCL4,CCR7,CD19,CD300E,CD38,CD40,CD63,CD7,CD79A,CD79B,CD86,CFP,CHI3L1,CKAP4,CLU,CPNE5,CR2,CTSK,CXCL16,CXCL6,CXCR5,CXXC5,DDIT4,DPP4,DTX1,EBF1,ETS1,EYA2,FCGBP,FCGR3A/FCGR3B,FCGRT,FLT3,FSCN1,FYB1,GEM,GPR183,GRM6,HDAC7,HGF,HS3ST1,IER3,IGF2R,IGHM,IKZF3,IL2RA,IL4,IL4I1,IL6,IL7R,INPP4B,IRF4,ITGB3,ITPR3,…	127
Digestive System Development and Function,Gastrointestinal Disease	Abnormal morphology of digestive system	3.78e-13			ABCG2,AGR2,AHR,ANKH,ARG1,AXIN2,BCAM,BCL2,BMP1,C3AR1,CAV1,CCR7,CD38,CES1,CISH,CLCA1,CP,CSF1,CTSK,CXCR5,DLK1,ESR1,GIMAP1-GIMAP5,HGF,IGF2R,IGHM,IL12B,IL2RA,IL4,IL6,IL7R,ITGB7,KRT18,KRT8,LTB,MFGE8,MYB,PIGR,PTGS2,RAPGEF3,RGS1,SLC12A2,SOCS1,SPIB,SPRY2,STAT4,TFF2,TNFRSF9	48
Cancer,Hematological Disease,Immunological Disease,Organismal Injury and Abnormalities	Lymphocytic cancer	4.34e-13		-0.717	ABCG2,ADAM19,ADAMTSL3,ADORA2A,AHR,ALDH1A1,ALDH1A2,ALPK2,ANKH,ATP1B1,BASP1,BCL2,CARD11,CAV1,CCL17,CCL22,CCL4,CCR7,CD19,CD300E,CD38,CD40,CD63,CD7,CD79A,CD79B,CD86,CFP,CHI3L1,CKAP4,CLU,CPNE5,CR2,CTSK,CXCL16,CXCL6,CXCR5,CXXC5,DDIT4,DPP4,DTX1,EBF1,ETS1,EYA2,F2R,FCGBP,FCGR3A/FCGR3B,FCGRT,FLT3,FSCN1,FYB1,GATA2,GEM,GPR183,GRM6,HDAC7,HGF,HS3ST1,IER3,IGF2R,IGHM,IKZF3,IL2RA,IL4,IL4I1,IL6,IL7R,INPP4B,IRF4,IT…	133
Cancer,Organismal Injury and Abnormalities	Pelvic cancer	4.43e-13			ABCG2,ABTB2,ACOT7,ADAM19,ADAM23,ADAM8,ADAMTSL3,ADCY6,ADGRE5,ADORA2A,AFF3,AGR2,AHI1,AHR,ALDH1A1,ALDH1A2,ALDH3A1,ALOX15,ALPK2,ANKH,ANLN,ANXA8/ANXA8L1,AOPEP,AQP9,ARAP2,ARAP3,ARG2,ARL4C,ATP1A3,ATP2A3,AXIN2,BAIAP2,BANK1,BASP1,BCL2,BLK,BMP1,BPIFB1,BTLA,C1QC,C3AR1,CACNB3,CARD11,CAV1,CCL4,CCR7,CD19,CD300E,CD38,CD55,CD86,CDH17,CES1,CFP,CHI3L1,CHN2,CHST11,CHSY3,CIDEC,CKAP4,CLCA1,CLDN3,CLDN4,CLEC4D,CLU,COBL…	293
Lymphoid Tissue Structure and Development,Tissue Morphology	Quantity of lymph follicle	4.55e-13		1.848	ADGRG3,BANK1,BCL2,CD19,CD40,CDH17,CR2,DLK1,DTX1,ESR1,GIMAP1,IGHM,IKZF3,IL6,IL7R,ITK,LTB,PLD4,POU2AF1,RGS1,SIGLEC10,SPIB,TNFRSF13C,ZC3H12C	24
Embryonic Development,Hematological System Development and Function,Lymphoid Tissue Structure and Development,Organ Development,Organismal Development,Tissue Development	Formation of lymphoid organ	4.64e-13		1.551	AHR,Aldh1a7,B3GNT5,BANK1,BCL2,CCR7,CD40,CD86,CDH17,CR2,CSF1,CXCR5,ETS1,FLT3,GATA2,IGHM,IL12B,IL4,IL6,IL7R,IRF4,ITK,LAT2,LTB,MYB,POU2AF1,RGS1,SATB1,SOCS1,SPIB,TAL1,ZC3H12C	32
Cell-To-Cell Signaling and Interaction	Response of lymphatic system cells	4.65e-13		1.089	ADORA2A,AHR,ARG1,C3AR1,CCR7,CD19,Cd200r3,CD38,CD40,CD55,CD86,CISH,CR2,ETS1,IGHM,IL12B,IL18R1,IL2RA,IL4,IL6,IL7R,ITK,LTB,SIGLEC10,SOCS1,STAT4,TIMD4,TNFRSF9,TREML2	29
Cancer,Hematological Disease,Organismal Injury and Abnormalities	Lymphocytic neoplasm	4.79e-13		-0.599	ABCG2,ADAM19,ADAMTSL3,ADORA2A,AHR,ALDH1A1,ALDH1A2,ALPK2,ANKH,ATP1B1,BASP1,BCL2,CARD11,CAV1,CCL17,CCL22,CCL4,CCR7,CD19,CD300E,CD38,CD40,CD63,CD7,CD79A,CD79B,CD86,CFP,CHI3L1,CKAP4,CLU,CPNE5,CR2,CTSK,CXCL16,CXCL6,CXCR5,CXXC5,DDIT4,DPP4,DTX1,EBF1,ETS1,EYA2,F2R,FCGBP,FCGR3A/FCGR3B,FCGRT,FLT3,FSCN1,FYB1,GATA2,GEM,GPR183,GRM6,HDAC7,HGF,HS3ST1,IER3,IGF2R,IGHM,IKZF3,IL2RA,IL4,IL4I1,IL6,IL7R,INPP4B,IRF4,IT…	133
Hematological System Development and Function,Hematopoiesis	Development of hematopoietic system	5.82e-13	Increased	2.465	ABCG2,ALOX15,BAIAP2,BCL2,BLK,CCL4,CD40,CD79A,CD79B,Clec2d (includes others),CSF1,EBF1,ETS1,FLT3,GATA2,HDAC7,IGHM,IL2RA,IL4,IL6,IL7R,ITGA2B,ITK,LAT2,LTB,Marcks,MYB,PAX5,PECAM1,PLEK2,RBM38,RGS18,RUNX3,SATB1,SCIN,SOCS1,SPIB,TAL1,TNFRSF9	39
Cell-To-Cell Signaling and Interaction	Response of mononuclear leukocytes	6.37e-13		1.061	ADORA2A,AHR,ARG1,C3AR1,CARD11,CCR7,CD19,Cd200r3,CD38,CD40,CD55,CD79A,CD86,CISH,CR2,ETS1,IGHM,IL12B,IL2RA,IL4,IL6,IL7R,ITK,LTB,SIGLEC10,SOCS1,STAT4,TIMD4,TNFRSF9,TREML2	30
Inflammatory Response	Antibody response	6.37e-13	Increased	2.377	BCL2,BTLA,CCR7,CD19,CD38,CD40,CD86,CR2,CXCR5,FCER1A,FCGRT,FCRLA,GPR183,IGHM,IL2RA,IL4,IL6,LTB,LTF,PAX5,POU2AF1,POU2F2,SPIB,TNFRSF13C	24
Cell-To-Cell Signaling and Interaction,Inflammatory Response	Response of phagocytes	6.44e-13		1.027	ADORA2A,ALOX15,C3AR1,CCL22,CD38,CD40,CD86,CNN2,CYP2S1,F2R,FCER1A,FCGR1A,FCGR3A/FCGR3B,HGF,IGHM,IL1RL1,IL4,IL6,ITGAM,ITGB3,LILRB4,MFGE8,MUC5B,PADI4,PGLYRP1,RAPGEF3,SERPINB9,SOCS1,SPHK1,TIMD4,TNFRSF9	31
Cell-To-Cell Signaling and Interaction,Hematological System Development and Function	Activation of myeloid cells	6.61e-13	Increased	4.248	AHR,CCL17,CCL22,CCL4,CD40,CD63,CD86,CEBPE,CHI3L1,CLCA1,CSF1,CXCL6,CXCR5,DPP4,FCGR3A/FCGR3B,IL18RAP,IL1RL1,IL4,IL6,ITGAM,LTF,MUC5B,NDRG1,PTGS2,RAPGEF3,Retnla,S100A8,Saa3,SELL,SIGLEC9,SOCS1,STAT4,TFF2,TIMD4,TNFRSF9,TREML2,UNC13D	37
Cell-To-Cell Signaling and Interaction,Hematological System Development and Function	Response of lymphocytes	7.08e-13		1.539	ADORA2A,AHR,ARG1,C3AR1,CCR7,CD19,Cd200r3,CD38,CD40,CD55,CD86,CISH,CR2,ETS1,IGHM,IL12B,IL2RA,IL4,IL6,IL7R,ITK,LTB,SIGLEC10,SOCS1,STAT4,TIMD4,TNFRSF9,TREML2	28
Cancer,Organismal Injury and Abnormalities	Non-melanoma solid tumor	7.9e-13		1.522	ABCG2,ABTB2,ACOD1,ACOT7,ADAM19,ADAM23,ADAM8,ADAMTSL3,ADCY6,ADGRE5,ADGRG3,ADORA2A,ADTRP,AFF3,AGR2,AHI1,AHR,ALDH1A1,ALDH1A2,ALDH3A1,ALOX15,ALPK2,ANKH,ANKRD23,ANKRD33B,ANLN,ANXA8/ANXA8L1,AOPEP,AQP9,ARAP2,ARAP3,ARG1,ARG2,ARID5A,ARL4C,ATP1A3,ATP1B1,ATP2A3,AXIN2,B3GNT5,BAIAP2,BANK1,BASP1,BCAM,BCL2,BLK,BMP1,BPIFB1,BTLA,C19orf38,C1QC,C3AR1,CA4,CACNB3,CARD11,CAV1,CCL17,CCL22,CCL4,CCR7,CD177,CD19,CD300E,CD…	405
Cellular Development,Cellular Growth and Proliferation,Embryonic Development,Hematological System Development and Function,Hematopoiesis,Humoral Immune Response,Lymphoid Tissue Structure and Development,Organ Development,Organismal Development,Tissue Development	Development of B lymphocytes	8.01e-13	Increased	3.105	BCL2,BLK,CD19,CD40,CD79A,CD79B,CR2,DTX1,EBF1,ETS1,FLT3,IGHM,IL2RA,IL4,IL6,IL7R,IRF4,LTB,MYB,PAX5,POU2AF1,TAL1,TNFRSF13C	23
Inflammatory Response	Function of immune system	8.17e-13			ADGRG3,AHR,ALOX15,C3AR1,CISH,CLEC4D,FCER1A,Gzmb,ICAM2,IGHM,IL1RL1,IL4,IL6,IRF4,ITGB7,LAT2,LILRB4,MS4A2,NFKBIZ,RUNX3,S100A4	21
Hematological System Development and Function,Immunological Disease,Lymphoid Tissue Structure and Development,Organ Morphology,Organismal Injury and Abnormalities,Tissue Morphology	Abnormal morphology of lymph node	8.17e-13			ALOX15,B3GNT5,CCR7,CEBPE,CXCR5,ESR1,F2R,GIMAP1-GIMAP5,IGHM,IL2RA,IRF4,LTB,NFKBIZ,PTGS2,PTPRCAP,RNF128,SATB1,SELL,SPHK1,TRAF1,ZC3H12C	21
Embryonic Development,Hematological System Development and Function,Lymphoid Tissue Structure and Development,Organ Development,Organismal Development,Tissue Development	Formation of lymph node	1e-12			AHR,B3GNT5,BANK1,CCR7,CD40,CD86,CDH17,CR2,CXCR5,FLT3,IGHM,IL6,IL7R,IRF4,LTB,POU2AF1,RGS1,SOCS1,SPIB	19
Cancer,Organismal Injury and Abnormalities	Carcinoma	1.04e-12		0.864	ABCG2,ABTB2,ACOD1,ACOT7,ADAM19,ADAM23,ADAM8,ADAMTSL3,ADCY6,ADGRE5,ADGRG3,ADORA2A,ADTRP,AFF3,AGR2,AHI1,AHR,ALDH1A1,ALDH1A2,ALDH3A1,ALOX15,ALPK2,ANKH,ANKRD23,ANKRD33B,ANLN,ANXA8/ANXA8L1,AOPEP,AQP9,ARAP2,ARAP3,ARG1,ARG2,ARID5A,ARL4C,ATP1A3,ATP1B1,ATP2A3,AXIN2,B3GNT5,BAIAP2,BANK1,BASP1,BCAM,BCL2,BLK,BMP1,BPIFB1,BTLA,C19orf38,C1QC,C3AR1,CA4,CACNB3,CARD11,CAV1,CCL17,CCL22,CCL4,CCR7,CD177,CD19,CD300E,CD…	401
Embryonic Development,Hematological System Development and Function,Humoral Immune Response,Immunological Disease,Lymphoid Tissue Structure and Development,Organ Development,Organismal Development,Organismal Injury and Abnormalities,Tissue Development,Tissue Morphology	Abnormal morphology of germinal center	1.07e-12			B3GNT5,BANK1,CCR7,CD40,CD86,CR2,CXCR5,IGHM,IRF4,LTB,POU2AF1,RGS1,SOCS1,SPIB	14
Digestive System Development and Function,Gastrointestinal Disease,Hepatic System Development and Function,Hepatic System Disease,Inflammatory Disease,Inflammatory Response,Organ Development,Organismal Injury and Abnormalities	Inflammation of liver	1.08e-12		-1.21	ABCG2,ADORA2A,BTLA,CCL22,CCL4,CCR7,CD55,CIDEC,CSF1,CXCL6,DTX1,ESR1,FCGR1A,FCGR3A/FCGR3B,GABRP,HGF,HP,IGF1R,IL12B,IL2RA,IL4,IL6,IL7R,ITGAM,KRT18,KRT8,LTB,PECAM1,S100A4,SCD,SH3BP4,SOCS1,STAT4,TIMD4,TNFAIP3,TNFRSF13C,TNFRSF9	37
Connective Tissue Development and Function,Skeletal and Muscular System Development and Function,Tissue Morphology	Quantity of osteoclasts	1.22e-12		-0.855	ALOX15,BCL2,C3AR1,CAV1,Clec2d (includes others),CSF1,CTSK,EBF1,ESR1,F13A1,F2R,FLT3,HDC,HP,IGHM,INPP4B,ITGB3,Ly6a (includes others),MFGE8,PAX5,SPHK1	21
Immunological Disease	Allergy	1.23e-12		1.381	ADORA2A,ALPK2,ARG1,BCL2,C3AR1,CARD11,CCL17,CCL22,CCL4,Cd200r3,CD40,CD63,CISH,CNN3,DPP4,ESR1,FCER1A,FCGBP,FCGR1A,HDC,IGHM,IL12B,IL1RL1,IL2RA,IL4,IL6,ITGB7,ITK,LAMA5,LILRB4,Ly6a (includes others),MS4A2,NFKBIZ,PECAM1,PRKCB,PTGS2,Pvr,RGS1,S100A8,TNFAIP3,VCL	41
Cellular Movement	Cellular infiltration by myeloid cells	1.29e-12		1.273	ADAM8,ADORA2A,ARG1,C3AR1,CAV1,CCL4,CCR7,CD55,CES1,CSF1,CTSK,CXCR5,DPP4,F2R,GATA2,HGF,IL12B,IL1RL1,IL2RA,IL4,IL6,ITGAM,ITGB3,ITK,LTB,NDRG1,NFKBIZ,PTGS2,RUNX3,SCGB1A1,SELL,SFTPC,SOCS1,SPHK1,TNFAIP3,TNFRSF9	36
Protein Synthesis	Quantity of cytokine	1.51e-12		0.122	ARID5A,C3AR1,CARD11,CAV1,CD19,CIDEC,CLEC4D,CTSE,CXCL16,CXCL6,ESR1,FCER1A,GPR183,HDC,IFI16,IL12B,IL6,LAT2,PDE10A,PILRB,PLD4,PTGS2,RAPGEF3,Retnla,RNF128,SOCS1,STAT4,STX11,ZC3H12C	29
Cell-mediated Immune Response,Cellular Development,Cellular Function and Maintenance,Cellular Growth and Proliferation,Embryonic Development,Hematological System Development and Function,Hematopoiesis,Lymphoid Tissue Structure and Development,Organ Development,Organismal Development,Tissue Development	Differentiation of T lymphocytes	1.56e-12	Increased	3.182	AHR,BCL2,C3AR1,CARD11,CD79A,CD86,CISH,CXCR5,DTX1,EBF1,ETS1,FLT3,GATA2,GIMAP1,GIMAP1-GIMAP5,GPR183,IGF1R,IGF2R,IL12B,IL18R1,IL2RA,IL4,IL6,IL7R,IRF4,ITGB8,ITK,LILRB4,MYB,PTGS2,RNF128,S1PR1,SATB1,SLC2A1,SOCS1,ST3GAL5,STAT4,TAL1,TNFAIP3	39
Cancer,Hematological Disease,Organismal Injury and Abnormalities	Neoplasia of blood cells	1.6e-12		-0.557	ABCG2,ADAM19,ADAMTSL3,ADORA2A,AFF3,AHI1,AHR,ALDH1A1,ALDH1A2,ALOX15,ALPK2,ANKH,ATP1B1,AXIN2,BASP1,BCL2,BMP1,CARD11,CAV1,CCL17,CCL22,CCL4,CCR7,CD19,CD300E,CD38,CD40,CD63,CD7,CD79A,CD79B,CD86,CFP,CHAC2,CHI3L1,CKAP4,CLU,COBLL1,CP,CPNE5,CR2,CTSK,CXCL16,CXCL6,CXCR5,CXXC5,CYFIP2,DDIT4,DLEC1,DPP4,DTX1,EBF1,ESR1,ETS1,EYA2,F2R,FCER1A,FCGBP,FCGR1A,FCGR3A/FCGR3B,FCGRT,FLT3,FSCN1,FYB1,GABRP,GATA2,GEM,GPR183,G…	165
Cardiovascular Disease,Organismal Injury and Abnormalities	Arteriosclerosis	1.61e-12		1.534	ADORA2A,AHR,ALOX15,ARG2,BCL2,CA4,CD40,CD55,CES1,CHI3L1,CLU,CSF1,CXCL16,DLK1,ESR1,F13A1,F2R,FLT3,HGF,HP,IL1RL1,IL4,IL6,ITGAM,ITGB3,MFGE8,MGP,MS4A1,NPR1,P2RY1,PDE10A,PECAM1,PRKCB,PTGS2,RGS1,S100A8,S1PR1,SCD,SDC4,SELL,SOCS1,TNFAIP3,TNFRSF9	43
Cancer,Organismal Injury and Abnormalities	Abdominal neoplasm	1.65e-12		1.199	ABCG2,ABTB2,ACOD1,ACOT7,ADAM19,ADAM23,ADAM8,ADAMTSL3,ADCY6,ADGRE5,ADGRG3,ADORA2A,ADTRP,AFF3,AGR2,AHI1,AHR,ALDH1A1,ALDH1A2,ALDH3A1,ALOX15,ALPK2,ANKH,ANKRD23,ANKRD33B,ANLN,ANXA8/ANXA8L1,AOPEP,AQP9,ARAP2,ARAP3,ARG1,ARG2,ARID5A,ARL4C,ATP1A3,ATP1B1,ATP2A3,AXIN2,B3GNT5,BAIAP2,BANK1,BASP1,BCAM,BCL2,BLK,BMP1,BPIFB1,BTLA,C1QC,C3AR1,CA4,CACNB3,CARD11,CAV1,CCL22,CCL4,CCR7,CD177,CD19,CD300E,CD38,CD40,CD55,CD…	389
Cancer,Hematological Disease,Organismal Injury and Abnormalities	Mature lymphocytic neoplasm	1.65e-12			ABCG2,ADAM19,ADAMTSL3,AHR,ALDH1A1,ALPK2,ANKH,ATP1B1,BASP1,BCL2,CARD11,CAV1,CCL17,CCL22,CCL4,CCR7,CD19,CD300E,CD38,CD40,CD63,CD7,CD79A,CD79B,CD86,CFP,CLU,CR2,CTSK,CXCL6,CXCR5,CXXC5,DPP4,DTX1,EBF1,ETS1,FCGR3A/FCGR3B,FCGRT,FLT3,FSCN1,FYB1,GPR183,GRM6,HDAC7,HGF,HS3ST1,IGF2R,IGHM,IKZF3,IL2RA,IL4,IL4I1,IL6,IL7R,INPP4B,IRF4,ITGB3,KMO,KRT18,KRT8,LGI3,LILRB4,LTB,LY6D,MS4A1,MYB,NKX2-1,NPR1,PAX5,PECAM1,PENK…	103
Humoral Immune Response,Protein Synthesis	Quantity of IgM	1.67e-12		-0.005	ADGRG3,BANK1,CARD11,CD19,CD40,CR2,DLK1,EBF1,IGHM,IKZF3,IL4,LTB,POU2AF1,POU2F2,PTGS2,RNF128,SIGLEC10,SPIB,TNFRSF13C,ZC3H12C	20
Cellular Development,Cellular Growth and Proliferation,Hematological System Development and Function,Lymphoid Tissue Structure and Development	Expansion of T lymphocytes	1.69e-12		0.615	ADORA2A,AHR,BCL2,BTLA,CCR7,CD40,CD55,CD86,CISH,FLT3,Gzmb,IGF1R,IGHM,IL2RA,IL4,IL6,IL7R,ITK,SERPINB9,SOCS1,Srgn,STAT4,TNFRSF13C,TNFRSF9	24
Humoral Immune Response,Protein Synthesis	Quantity of IgE	1.88e-12		0.235	C3AR1,CARD11,CCR7,CD40,CHI3L1,CTSE,IGHM,IKZF3,IL1RL1,IL4,IL6,ITK,LILRB4,NFKBIZ,PIGR,POU2AF1,Retnla	17
Cell-To-Cell Signaling and Interaction,Hematological System Development and Function	Binding of lymphocytes	1.88e-12	Increased	2.747	BTLA,CCL17,CCL22,CCL4,CCR7,CD40,CD86,CLEC10A,FCGR3A/FCGR3B,FYB1,HGF,ICAM2,IL18R1,IL4,IL6,IL7R,ITGA2,ITGB7,ITK,Ly6a (includes others),PECAM1,RGS1,RIPOR2,SELL	24
Cancer,Organismal Injury and Abnormalities	Abdominal cancer	1.89e-12	Increased	2.408	ABCG2,ABTB2,ACOD1,ACOT7,ADAM19,ADAM23,ADAM8,ADAMTSL3,ADCY6,ADGRE5,ADGRG3,ADORA2A,ADTRP,AFF3,AGR2,AHI1,AHR,ALDH1A1,ALDH1A2,ALDH3A1,ALOX15,ALPK2,ANKH,ANKRD23,ANKRD33B,ANLN,ANXA8/ANXA8L1,AOPEP,AQP9,ARAP2,ARAP3,ARG1,ARG2,ARID5A,ARL4C,ATP1A3,ATP1B1,ATP2A3,AXIN2,B3GNT5,BAIAP2,BANK1,BASP1,BCAM,BCL2,BLK,BMP1,BPIFB1,BTLA,C1QC,C3AR1,CA4,CACNB3,CARD11,CAV1,CCL22,CCL4,CCR7,CD177,CD19,CD300E,CD38,CD55,CD63,CD…	386
Inflammatory Disease,Inflammatory Response,Organismal Injury and Abnormalities,Respiratory Disease	Inflammation of airway	1.93e-12		1.144	ADORA2A,ALOX15,ARG1,ARG2,BCL2,BTLA,C3AR1,CARD11,CD86,CHI3L1,FCER1A,FCGR1A,FCGR3A/FCGR3B,Gzmb,HTR1B,HTR7,IGF1R,IKZF3,IL12B,IL1RL1,IL2RA,IL4,IL6,ITGAM,ITK,LTF,MS4A2,NKX2-1,PRR5,PTGS2,Pvr,RSPH1,RUNX3,SCGB1A1,SCGB3A2,SELL,SLCO2B1,TRIM7	38
Cell-To-Cell Signaling and Interaction,Inflammatory Response	Immune response of phagocytes	2.09e-12		1.193	ADORA2A,ALOX15,C3AR1,CCL22,CD38,CD40,CD86,CNN2,CYP2S1,F2R,FCGR1A,FCGR3A/FCGR3B,HGF,IGHM,IL1RL1,IL4,IL6,ITGAM,ITGB3,LILRB4,MFGE8,MUC5B,PADI4,PGLYRP1,RAPGEF3,SERPINB9,SPHK1,TIMD4,TNFRSF9	29
Cellular Compromise,Inflammatory Response	Degranulation of neutrophils	2.11e-12		1.982	ADAM8,ADGRE5,ADGRG3,ARAP3,ARG1,C3AR1,CCL4,CD177,CD55,CD63,CFP,CHI3L1,CKAP4,CLEC4D,CNN2,FCGR3A/FCGR3B,HP,IGF2R,ITGAM,LTF,MMP25,P2RX1,PADI2,PECAM1,PGLYRP1,PIGR,PLAC8,QPCT,S100A8,SELL,SIGLEC9,SLC2A3,STX11,TBC1D10C,TREML2,UNC13D,VCL	37
Cancer,Organismal Injury and Abnormalities	Genitourinary carcinoma	2.13e-12		1.348	ABCG2,ABTB2,ACOT7,ADAM19,ADAM23,ADAM8,ADAMTSL3,ADCY6,ADGRE5,ADORA2A,AFF3,AGR2,AHI1,AHR,ALDH1A1,ALDH1A2,ALDH3A1,ALOX15,ALPK2,ANKH,ANLN,ANXA8/ANXA8L1,AOPEP,AQP9,ARAP2,ARAP3,ARG2,ARL4C,ATP1A3,ATP2A3,AXIN2,B3GNT5,BAIAP2,BANK1,BASP1,BCAM,BCL2,BLK,BMP1,BPIFB1,BTLA,C1QC,C3AR1,CACNB3,CARD11,CAV1,CCL17,CCL4,CCR7,CD19,CD300E,CD38,CD55,CD79B,CD86,CDH17,CES1,CFP,CHI3L1,CHN2,CHST11,CHSY3,CIDEC,CKAP4,CLCA1,CLD…	302
Cell Death and Survival	Cytolysis	2.33e-12		-1.499	BCL2,C3AR1,CAV1,CCR7,CD177,CD19,CD55,CD7,CLDN3,CLDN4,DPP4,ETS1,FCGR1A,FCGR3A/FCGR3B,GIMAP4,GIMAP6,Gzmb,IFITM3,IL12B,IL18R1,IL2RA,IL6,IL7R,KCNN4,KRT18,MS4A1,Raet1d/Raet1e,RUNX3,SERPINB9,STX11,TNFAIP3	31
Hematological System Development and Function,Lymphoid Tissue Structure and Development,Organ Morphology,Organismal Development,Tissue Morphology	Morphology of spleen component	2.42e-12			ADGRG3,AHR,ALOX15,B3GNT5,BCL2,CCR7,CDH17,CXCR5,DLK1,ETS1,IGHM,IKZF3,LTB,RBM38,SOCS1,SPIB	16
Cancer,Organismal Injury and Abnormalities	Frequency of tumor	3.2e-12		0.466	ABCG2,ABTB2,ACOT7,ADAM19,ADAM23,ADAM8,ADAMTSL3,ADCY6,ADGRE5,ADORA2A,ADTRP,AFF3,AGR2,AHI1,AHR,ALDH1A1,ALDH1A2,ALDH3A1,ALOX15,ALPK2,ANKH,ANKRD23,ANLN,ANXA8/ANXA8L1,AOPEP,AQP9,ARAP2,ARAP3,ARG1,ARG2,ARL4C,ATP1A3,ATP2A3,AXIN2,B3GNT5,BAIAP2,BANK1,BASP1,BCAM,BCL2,BLK,BMP1,BPIFB1,BTLA,C1QC,C3AR1,CACNB3,CARD11,CAV1,CCL4,CCR7,CD19,CD300E,CD38,CD55,CD7,CD79A,CD79B,CD86,CDH17,CEBPE,CES1,CFP,CHN2,CHST11,CHST1…	328
Cardiovascular System Development and Function	Development of vasculature	3.5e-12	Increased	3.947	ADAM19,ADAM8,ADCY6,ADORA2A,ADTRP,AHR,ALDH1A2,Aldh1a7,ALOX15,ARAP3,ARG1,BCAM,BCL2,C3AR1,CACNB3,CAV1,CCR7,CD40,CD63,CHI3L1,CLU,CSF1,CXCL6,CXCR5,CXXC5,DLK1,EMP1,ESR1,ETS1,F2R,FLNB,GATA2,GEM,HBEGF,HDAC7,HGF,HP,IFI16,IGF1R,IGF2R,IGHM,IL1RL1,IL4,IL6,INPP4B,ITGA2,ITGAM,ITGB3,ITGB8,LAMA5,MFGE8,MGP,MYB,NDRG1,Nedd4,NKX2-1,NPR1,PATJ,PECAM1,PLEKHG5,PRKCB,PTGS2,RAPGEF3,RUNX3,S100A4,S100A8,S1PR1,SCGB3A1,SDC4,S…	77
Cancer,Hematological Disease,Organismal Injury and Abnormalities	Hematopoietic neoplasm	3.81e-12		0.677	ABCG2,ADAM19,ADAMTSL3,ADORA2A,AFF3,AHI1,AHR,ALDH1A1,ALDH1A2,ALOX15,ALPK2,ANKH,ATP1B1,AXIN2,BASP1,BCL2,BMP1,CARD11,CAV1,CCL17,CCL22,CCL4,CCR7,CD19,CD300E,CD38,CD40,CD63,CD7,CD79A,CD79B,CD86,CFP,CHAC2,CHI3L1,CKAP4,CLU,COBLL1,CP,CPNE5,CR2,CTSK,CXCL16,CXCL6,CXCR5,CXXC5,CYFIP2,DDIT4,DLEC1,DPP4,DTX1,EBF1,ESR1,ETS1,EYA2,F2R,FCER1A,FCGBP,FCGR1A,FCGR3A/FCGR3B,FCGRT,FLT3,FSCN1,FYB1,GABRP,GATA2,GEM,GPR183,G…	167
Cancer,Organismal Injury and Abnormalities	Cancer of cells	4.06e-12		1.469	ABCG2,ABTB2,ACOD1,ADAM19,ADAM8,ADAMTSL3,ADGRE5,ADORA2A,AFF3,AGR2,AHI1,AHR,ALDH1A1,ALDH1A2,ALPK2,ANKH,ANKRD33B,ANLN,ARAP2,ATP1A3,ATP1B1,AXIN2,BASP1,BCL2,BLK,BTLA,CARD11,CAV1,CCL17,CCL22,CCL4,CCR7,CD19,CD300E,CD38,CD40,CD55,CD63,CD7,CD79A,CD79B,CD86,CDH17,CES1,CFP,CHI3L1,CHN2,CKAP4,CLDN4,CLEC4D,CLU,CNN2,COBLL1,CPA3,CPNE2,CPNE5,CR2,CTSK,CXCL16,CXCL6,CXCR5,CXXC5,CYFIP2,CYP11A1,CYP2F1,CYP2S1,DDIT4,DPP…	225
Cardiovascular Disease,Organismal Injury and Abnormalities	Atherosclerosis	4.07e-12		1.534	ADORA2A,AHR,ALOX15,ARG2,BCL2,CA4,CD40,CD55,CES1,CHI3L1,CLU,CSF1,CXCL16,DLK1,ESR1,F13A1,F2R,FLT3,HGF,HP,IL1RL1,IL4,IL6,ITGAM,ITGB3,MFGE8,MS4A1,NPR1,P2RY1,PDE10A,PECAM1,PRKCB,PTGS2,RGS1,S100A8,S1PR1,SCD,SDC4,SELL,SOCS1,TNFAIP3,TNFRSF9	42
Connective Tissue Development and Function,Skeletal and Muscular System Development and Function,Tissue Morphology	Quantity of bone cells	4.26e-12		-1.554	AHR,ALOX15,BCL2,C3AR1,CAV1,Clec2d (includes others),CSF1,CTSK,EBF1,ESR1,F13A1,F2R,FLT3,GATA2,HDC,HP,HTR1B,IGHM,INPP4B,ITGB3,Ly6a (includes others),MFGE8,PAX5,SPHK1	24
Humoral Immune Response,Protein Synthesis	Quantity of IgA	4.37e-12		0.07	ADGRG3,CARD11,CD19,CD40,IGHM,IL2RA,IL4,IL6,LTB,PIGR,POU2AF1,Pvr,SCGB1A1,TIMD4,TNFRSF9,ZC3H12C	16
Connective Tissue Disorders,Immunological Disease,Inflammatory Disease,Organismal Injury and Abnormalities,Skeletal and Muscular Disorders	Lupus erythematosus	4.53e-12			BANK1,BCL2,BLK,CD19,CD40,CD86,CLU,CR2,CTSK,CXCL16,CYP2S1,ESR1,ETS1,FCGR3A/FCGR3B,GRM6,IFI16,IGF1R,IKZF3,IL12B,IL1RL1,IL4,IL6,ITGAM,ITGB7,LTF,MS4A1,PTGS2,RABGAP1L,S100A8,S1PR1,SELL,SLC27A3,SOCS1,STAT4,TBC1D10C,TNFAIP3,TNFRSF9,UNC13D	38
Inflammatory Response,Neurological Disease	Inflammation of central nervous system	5.06e-12		0.439	ABCG2,ADORA2A,AHR,ARG1,ARID5A,BTLA,C3AR1,CAV1,CCR7,CD19,CD40,CD86,CLEC4D,DPP4,ESR1,FCGR1A,FCGR3A/FCGR3B,GABRP,HDC,IFITM3,IGF1R,IGHM,IKZF4,IL12B,IL18R1,IL2RA,IL4,IL6,IRF4,ITGB3,ITGB8,ITK,LAMA5,NFKBIZ,PECAM1,PTGS2,RNF128,S1PR1,SELL,STAT4,TNFAIP3	41
Organismal Injury and Abnormalities	Wound	5.36e-12	Increased	2.18	ADORA2A,ALOX15,CAV1,CCR7,CD38,CLEC10A,CNN2,CSF1,EHF,ETS1,F13A1,FAAH,HBEGF,HGF,HTR7,IL6,ITGB3,LTF,MYB,PECAM1,PENK,PRKCB,PTGS2,SDC4,SELL,SLC2A1,TFF2,TIAM1	28
Cellular Development,Hematological System Development and Function,Lymphoid Tissue Structure and Development	Maturation of mononuclear leukocytes	5.51e-12	Increased	2.541	ADORA2A,AHR,BTLA,CARD11,CD19,CD40,CD86,GPR132,IGHM,IL4,IL6,IL7R,IRF4,ITGAM,ITK,POU2F2,PTGS2,RUNX3,SELL,TNFRSF13C,ZNF423	21
Cellular Movement,Hematological System Development and Function,Immune Cell Trafficking,Inflammatory Response	Migration of phagocytes	5.7e-12	Increased	3.548	ADORA2A,ALOX15,ARAP3,CCL17,CCL22,CCL4,CCR7,CD177,CD38,CD40,CD86,CEBPE,CNN2,CSF1,CXCL6,HGF,ICAM2,IL12B,IL4,IL6,ITGAM,ITGB3,MAPK12,PECAM1,PIGR,PTGS2,QPCT,RASGRP2,RUNX3,S100A8,S1PR1,SELL,TNFRSF9	33
Cancer,Organismal Injury and Abnormalities	Incidence of tumor	6.96e-12		0.764	ABCG2,ABTB2,ACOT7,ADAM19,ADAM23,ADAM8,ADAMTSL3,ADCY6,ADGRE5,ADORA2A,ADTRP,AFF3,AGR2,AHI1,AHR,ALDH1A1,ALDH1A2,ALDH3A1,ALOX15,ALPK2,ANKH,ANKRD23,ANLN,ANXA8/ANXA8L1,AOPEP,AQP9,ARAP2,ARAP3,ARG1,ARG2,ARL4C,ATP1A3,ATP2A3,AXIN2,B3GNT5,BAIAP2,BANK1,BASP1,BCAM,BCL2,BLK,BMP1,BPIFB1,BTLA,C1QC,C3AR1,CACNB3,CARD11,CAV1,CCL4,CCR7,CD19,CD300E,CD38,CD55,CD7,CD79A,CD79B,CD86,CDH17,CEBPE,CES1,CFP,CHN2,CHST11,CHST1…	332
Connective Tissue Development and Function,Skeletal and Muscular System Development and Function,Tissue Development	Size of bone	6.97e-12			AHR,ANKH,CAV1,CD40,Clec2d (includes others),CSF1,CTSK,CXXC5,DLK1,ESR1,F2R,FLNB,GATA2,HDAC7,HTR1B,IGF1R,IGHM,IL6,IL7R,INPP4B,ITGA2,ITGB3,Ly6a (includes others),MGP,MYB,PAX5,PLS3,PRKCB,RUNX3,S100A4,Saa3,VCL	32
Cellular Movement,Hematological System Development and Function,Immune Cell Trafficking	Cellular infiltration by mononuclear leukocytes	7.19e-12		1.096	ADORA2A,CCL22,CCL4,CCR7,CD19,CD40,CD55,CD86,CXCL16,DPP4,ESR1,GATA2,IL12B,IL2RA,IL4,IL6,ITGAM,ITK,LTB,Ly6a (includes others),NFKBIZ,PTGS2,S100A4,SATB1,SFTPC,SOCS1,TNFRSF9	27
Infectious Diseases,Respiratory Disease	Infection of respiratory tract	7.19e-12			ARL4C,C3AR1,CCL4,CCR7,CD63,CEBPE,CLU,FCGR3A/FCGR3B,GABRP,HP,IER3,IL12B,IL4,IL6,ITGA2B,ITGAM,ITK,LTF,NDRG1,OSBPL3,PADI4,PGLYRP1,PTGS2,RRAGD,SLC2A3,STAT4,TAL1	27
Neurological Disease,Skeletal and Muscular Disorders	Neuromuscular disease	7.2e-12		-0.781	ABCG2,ADORA2A,ATP1A3,ATP1B1,BAIAP2,BASP1,BCL2,CACNB3,CCL4,CD38,CD55,CD79B,CD86,CHI3L1,CLU,CP,CPNE5,CR2,CYFIP2,ESR1,FCGR1A,FCGR3A/FCGR3B,FCGRT,GABRP,HLA-DOB,HP,HTR1B,HTR7,IER3,IGHM,IL2RA,IL4,IL6,IL7R,ITGAM,ITGB3,LAT2,LTF,MAN1A1,MCU,MS4A1,MYO1B,NDRG1,PDE10A,PENK,PLK2,PRKCB,PRR5,PTGS2,RASGRP2,RDH12,RUNX3,S1PR1,SATB1,SCD,SDC4,SH3BP4,SLC18A2,SLC24A3,SNCAIP,SORL1,SPIB,ST3GAL5,ST8SIA4,STARD10,TUBB2B	66
Cancer,Hematological Disease,Organismal Injury and Abnormalities	Myeloid or lymphoid neoplasm	7.45e-12		-0.557	ABCG2,ADAM19,ADAMTSL3,ADORA2A,AFF3,AHI1,AHR,ALDH1A1,ALDH1A2,ALOX15,ALPK2,ANKH,ATP1B1,AXIN2,BASP1,BCL2,BMP1,CARD11,CAV1,CCL17,CCL22,CCL4,CCR7,CD19,CD300E,CD38,CD40,CD63,CD7,CD79A,CD79B,CD86,CFP,CHAC2,CHI3L1,CKAP4,CLU,COBLL1,CP,CPNE5,CR2,CTSK,CXCL16,CXCL6,CXCR5,CXXC5,CYFIP2,DDIT4,DLEC1,DPP4,DTX1,EBF1,ESR1,ETS1,EYA2,F2R,FCER1A,FCGBP,FCGR3A/FCGR3B,FCGRT,FLT3,FSCN1,FYB1,GABRP,GATA2,GEM,GPR183,GRM6,HDA…	165
Gastrointestinal Disease,Organismal Injury and Abnormalities	Chronic bowel disorder	7.57e-12			AHR,BANK1,CD177,CD19,CD79A,CD79B,CR2,DHRS9,H2-Eb2,HLA-DOB,IFI16,IKZF3,IL2RA,IL6,ITGB7,MS4A1,Saa3	17
Cancer,Organismal Injury and Abnormalities	Intraabdominal organ tumor	7.82e-12		1.352	ABCG2,ABTB2,ACOD1,ACOT7,ADAM19,ADAM23,ADAM8,ADAMTSL3,ADCY6,ADGRE5,ADGRG3,ADORA2A,ADTRP,AFF3,AGR2,AHI1,AHR,ALDH1A1,ALDH1A2,ALDH3A1,ALOX15,ALPK2,ANKH,ANKRD23,ANKRD33B,ANLN,ANXA8/ANXA8L1,AOPEP,AQP9,ARAP2,ARAP3,ARG1,ARG2,ARID5A,ARL4C,ATP1A3,ATP1B1,ATP2A3,AXIN2,B3GNT5,BAIAP2,BANK1,BASP1,BCAM,BCL2,BLK,BMP1,BPIFB1,BTLA,C1QC,C3AR1,CA4,CACNB3,CARD11,CAV1,CCL22,CCL4,CCR7,CD177,CD19,CD300E,CD38,CD40,CD55,CD…	383
Cellular Development	Arrest in differentiation of cells	7.95e-12			CD40,CD79B,DLK1,DPP4,EBF1,IGHM,IL2RA,IL7R,IRF4,MYB,PAX5,POU2AF1,POU2F2,SATB1,TNFRSF13C	15
Infectious Diseases,Respiratory Disease	Viral respiratory infection	9.31e-12			ARL4C,C3AR1,CCL4,CCR7,CD63,CEBPE,CLU,FCGR3A/FCGR3B,HP,IER3,IL4,IL6,ITGA2B,ITGAM,ITK,LTF,NDRG1,OSBPL3,PADI4,PGLYRP1,RRAGD,SLC2A3,STAT4,TAL1	24
Embryonic Development,Organismal Development	Development of body trunk	1.01e-11	Increased	2.695	ADAM19,AHI1,AHR,ALDH1A1,ALDH1A2,Aldh1a7,ALPK2,BCL2,CAV1,CCL17,CCR7,CD38,CD40,CD86,CDH17,CHI3L1,CISH,CLU,CRIP1,CSF1,CTSK,CXCR5,CYP11A1,DHRS3,EMP1,ESR1,ETS1,FLRT3,FLT3,FOXA1,GATA2,GEM,GIMAP1-GIMAP5,HBEGF,HES7,HGF,HP,IFI16,IGF1R,IGF2R,IL12B,IL4,IL6,IL7R,INPP4B,ITGA2,ITK,KRT18,KRT8,LAMA5,LAT2,LTB,MARCKSL1,MFGE8,MGP,MYB,NKX2-1,NPR1,PAX5,PECAM1,PTGS2,RAPGEF3,Retnla,RGS12,RUNX3,S1PR1,SATB1,SCGB3A1,SFTPC…	79
Cell Death and Survival,Hematological System Development and Function	Cell viability of B lymphocytes	1.03e-11	Increased	3.494	BCL2,CARD11,CD19,CD40,CD79A,CLU,EBF1,FCGR3A/FCGR3B,GIMAP1,HGF,IGHM,IL4,IL6,IL7R,ITPR3,MYB,PRKCB,TNFRSF13C,TNFRSF9	19
Cancer,Organismal Injury and Abnormalities	Growth of tumor	1.09e-11	Increased	3.575	ABCG2,ADORA2A,AHR,BCL2,BPIFB1,C3AR1,CARD11,CAV1,CD38,CD40,CDH17,CHI3L1,CLDN4,CLU,CSF1,CTSK,CXCL16,DLK1,DPP4,EHF,ESR1,ETS1,F2R,FCGR3A/FCGR3B,Gzmb,HBEGF,HGF,ICAM2,IER3,IFITM3,IGF1R,IGHM,IL12B,IL1RL1,IL4,IL6,IRF4,ITGAM,ITGB3,ITGB8,Ly6a (includes others),MAN1A1,MFGE8,MS4A1,MSI2,Muc1,MYB,NDRG1,Nes,PIK3IP1,PRKCB,PTGS2,RRAD,RUNX3,S100A6,S1PR1,SELL,SEMA7A,SLC2A1,SOCS1,SOX11,SPHK1,SPIB,TACSTD2,TAL1,TBC1D1…	70
Cell Morphology,Cellular Movement	Cell spreading	1.18e-11	Increased	3.255	ARAP3,BAIAP2,CD19,CD40,CNN2,ETS1,FAAH,FLNB,FYB1,GEM,GPR132,HGF,IGF2R,IL2RA,IL4,ITGA2,ITGA2B,ITGAM,ITGB3,MATK,P2RY1,PECAM1,PRKCB,RAPGEF3,RASGRP2,SDC4,SPHK1,SPRY2,TGFB1I1,TIAM1,VCL	31
Cardiovascular System Development and Function,Organismal Development	Angiogenesis	1.24e-11	Increased	3.947	ADAM8,ADCY6,ADORA2A,ADTRP,AHR,ALDH1A2,Aldh1a7,ALOX15,ARAP3,ARG1,BCL2,C3AR1,CAV1,CCR7,CD40,CD63,CHI3L1,CSF1,CXCL6,CXCR5,CXXC5,DLK1,EMP1,ESR1,ETS1,F2R,FLNB,GATA2,GEM,HBEGF,HDAC7,HGF,HP,IFI16,IGF1R,IGF2R,IL1RL1,IL4,IL6,INPP4B,ITGA2,ITGAM,ITGB3,ITGB8,LAMA5,MFGE8,MGP,MYB,NDRG1,Nedd4,NKX2-1,NPR1,PATJ,PECAM1,PLEKHG5,PRKCB,PTGS2,RAPGEF3,RUNX3,S100A4,S100A8,S1PR1,SCGB3A1,SDC4,SEMA3F,SEMA7A,SOCS1,SPHK1,SPR…	71
Cell Morphology,Inflammatory Response	Morphology of phagocytes	1.25e-11			AHR,CCL4,CCR7,CEBPE,CHI3L1,CP,CPA3,CSF1,CXCR5,HDC,HGF,IGHM,IL4,IL6,IRF4,ITGAM,ITK,LTB,PLD4,RUNX3,Srgn	21
Cellular Development,Cellular Growth and Proliferation	Cell proliferation of tumor cell lines	1.42e-11	Increased	2.764	AHR,ALDH1A1,ALDH1A2,ARG1,ARL4C,AXIN2,BCL2,BPIFB1,CARD11,CAV1,CCL17,CCL22,CD19,CD38,CD40,CDH17,CEBPE,CHN2,CLU,CNN2,COBLL1,CSF1,DLEC1,DLK1,DPP4,DTX1,EHF,EMP1,ESR1,ETS1,F2R,FLT3,FOXA1,FSCN1,G0S2,GABRP,GATA2,HBEGF,HGF,IER3,IFI16,IFITM3,IGF1R,IGF2BP3,IGF2R,IGHM,IL2RA,IL4,IL6,INPP4B,IRF4,ITGA2,ITGB3,ITGB8,KCNN4,KRT8,LAMA5,LILRB4,MAPK12,MATK,MSI2,MSLN,MYB,NDRG1,P2RY2,PADI4,PAX5,PECAM1,PENK,PIK3IP1,PLAC8…	107
Inflammatory Response	Cell-mediated response	1.44e-11		1.501	ARG2,C3AR1,CCL17,CCL22,CCR7,CD40,CD86,FCGR1A,GIMAP1-GIMAP5,HBEGF,IL12B,IL18RAP,IL1RL1,IL4,IL6,IL7R,ITGB8,ITK,LILRB4,MMP25,Raet1d/Raet1e,SELL,Srgn,STAT4,STX11,TNFRSF9	26
Cellular Movement,Immune Cell Trafficking,Lymphoid Tissue Structure and Development	Homing of lymphatic system cells	1.46e-11	Increased	2.15	ADAM8,ADORA2A,BCL2,CCL17,CCL22,CCL4,CCR7,CD40,CXCL16,CXCL6,CXCR5,DPP4,FYB1,HGF,IL12B,IL4,ITGB7,ITK,RGS1,S100A4,S1PR1,SELL,TIAM1	23
Cell-To-Cell Signaling and Interaction,Cellular Growth and Proliferation	Stimulation of cells	1.57e-11	Increased	3.131	ADORA2A,ARG1,BCL2,BTLA,CARD11,CAV1,CCL22,CD19,CD40,CD86,CSF1,DPP4,ESR1,FAAH,HBEGF,HGF,IL12B,IL18R1,IL4,IL6,ITK,LILRB4,LTF,MSLN,MYB,P2RX1,PTGS2,S100A4,SLC12A2,SLC2A3,TNFAIP3,TNFRSF13C,TNFRSF9	33
Molecular Transport	Secretion of molecule	1.59e-11		1.781	ABCG2,ADORA2A,ADTRP,AHI1,BCL2,C3AR1,CCR7,CD40,CES1,CP,CSF1,ESR1,F2R,FCER1A,HDC,HGF,HTR1B,HTR7,IGF1R,IGHM,IL12B,IL18R1,IL4,IL6,KCNN4,KMO,KRT8,P2RX1,P2RY1,P2RY2,PECAM1,PRKCB,PTGS2,RAPGEF3,S100A8,SCD,SLC12A2,SLC18A2,SLC2A1,SNCAIP,SORL1,SOX11,SPHK1,STX11,TFF2,UNC13D	46
Cancer,Organismal Injury and Abnormalities	Nonhematologic malignant neoplasm	1.68e-11		1.777	ABCG2,ABTB2,ACOD1,ACOT7,ADAM19,ADAM23,ADAM8,ADAMTSL3,ADCY6,ADGRE5,ADGRG3,ADORA2A,ADTRP,AFF3,AGR2,AHI1,AHR,ALDH1A1,ALDH1A2,ALDH3A1,ALOX15,ALPK2,ANKH,ANKRD23,ANKRD33B,ANLN,ANXA8/ANXA8L1,AOPEP,AQP9,ARAP2,ARAP3,ARG1,ARG2,ARID5A,ARL4C,ATP1A3,ATP1B1,ATP2A3,AXIN2,B3GNT5,BAIAP2,BANK1,BASP1,BCAM,BCL2,BLK,BMP1,BPIFB1,BTLA,C19orf38,C1QC,C3AR1,CA4,CACNB3,CARD11,CAV1,CCL17,CCL22,CCL4,CCR7,CD177,CD19,CD300E,CD…	403
Cancer,Organismal Injury and Abnormalities	Cancer of secretory structure	1.77e-11		1.532	ABCG2,ABTB2,ACOD1,ACOT7,ADAM19,ADAM23,ADAM8,ADAMTSL3,ADCY6,ADGRE5,AFF3,AGR2,AHI1,AHR,ALDH1A1,ALDH1A2,ALDH3A1,ALOX15,ALPK2,ANKH,ANKRD23,ANKRD33B,ANLN,ANXA8/ANXA8L1,AOPEP,ARAP2,ARAP3,ARG2,ARID5A,ARL4C,ATP1A3,ATP1B1,ATP2A3,AXIN2,BAIAP2,BANK1,BASP1,BCAM,BCL2,BLK,BMP1,BPIFB1,BTLA,C19orf38,C3AR1,CA4,CACNB3,CARD11,CAV1,CCL17,CCL22,CCL4,CCR7,CD177,CD19,CD38,CD55,CD63,CD7,CD79A,CD79B,CD86,CDH17,CEBPE,CES1…	352
Cancer,Organismal Injury and Abnormalities	Development of malignant tumor	1.79e-11		0.356	ABCG2,ABTB2,ACOT7,ADAM19,ADAM23,ADAM8,ADAMTSL3,ADCY6,ADGRE5,ADORA2A,AFF3,AGR2,AHI1,AHR,ALDH1A1,ALDH1A2,ALDH3A1,ALOX15,ALPK2,ANKH,ANKRD23,ANLN,ANXA8/ANXA8L1,AOPEP,AQP9,ARAP2,ARAP3,ARG2,ARL4C,ATP1A3,ATP2A3,AXIN2,B3GNT5,BAIAP2,BANK1,BASP1,BCAM,BCL2,BLK,BMP1,BPIFB1,BTLA,C1QC,C3AR1,CACNB3,CARD11,CAV1,CCL4,CCR7,CD19,CD300E,CD38,CD55,CD7,CD79A,CD79B,CD86,CDH17,CEBPE,CES1,CFP,CHN2,CHST11,CHST13,CHSY3,CID…	323
Cancer,Gastrointestinal Disease,Organismal Injury and Abnormalities	Digestive organ tumor	1.86e-11		0.85	ABCG2,ABTB2,ACOD1,ACOT7,ADAM19,ADAM23,ADAM8,ADAMTSL3,ADCY6,ADGRE5,ADGRG3,ADORA2A,ADTRP,AFF3,AGR2,AHI1,AHR,ALDH1A1,ALDH1A2,ALDH3A1,ALOX15,ALPK2,ANKRD23,ANKRD33B,ANLN,AOPEP,AQP9,ARAP2,ARAP3,ARG1,ARID5A,ARL4C,ATP1A3,ATP1B1,ATP2A3,AXIN2,B3GNT5,BAIAP2,BANK1,BASP1,BCAM,BCL2,BLK,BMP1,BPIFB1,C1QC,C3AR1,CA4,CACNB3,CARD11,CAV1,CCL22,CCL4,CCR7,CD177,CD19,CD38,CD40,CD63,CD7,CD79A,CD79B,CD86,CDH17,CEBPE,CES1,…	372
Cancer,Hematological Disease,Immunological Disease,Organismal Injury and Abnormalities	Lymphoma	1.87e-11		0.093	ABCG2,ADAM19,ADAMTSL3,ADORA2A,AHR,ALPK2,BASP1,BCL2,CARD11,CAV1,CCL22,CCR7,CD19,CD38,CD40,CD63,CD7,CD79A,CD79B,CD86,CFP,CHI3L1,CLU,CR2,CXCL16,CXCR5,DPP4,DTX1,ETS1,FCGR3A/FCGR3B,FCGRT,FSCN1,FYB1,GPR183,HDAC7,HGF,HS3ST1,IER3,IGF2R,IGHM,IKZF3,IL2RA,IL4,IL4I1,IL6,IL7R,INPP4B,IRF4,ITGB3,ITPR3,KMO,LGI3,LTB,MS4A1,MYB,PAX5,PECAM1,PENK,PLAC8,PLS3,POU2AF1,POU2F2,PRKCB,PTGS2,Raet1d/Raet1e,RBM38,S100A4,S1PR1,…	90
Cancer,Organismal Injury and Abnormalities	Malignant solid tumor	1.87e-11	Increased	2.371	ABCG2,ABTB2,ACOD1,ACOT7,ADAM19,ADAM23,ADAM8,ADAMTSL3,ADCY6,ADGRE5,ADGRG3,ADORA2A,ADTRP,AFF3,AGR2,AHI1,AHR,ALDH1A1,ALDH1A2,ALDH3A1,ALOX15,ALPK2,ANKH,ANKRD23,ANKRD33B,ANLN,ANXA8/ANXA8L1,AOPEP,AQP9,ARAP2,ARAP3,ARG1,ARG2,ARID5A,ARL4C,ATP1A3,ATP1B1,ATP2A3,AXIN2,B3GNT5,BAIAP2,BANK1,BASP1,BCAM,BCL2,BLK,BMP1,BPIFB1,BTLA,C19orf38,C1QC,C3AR1,CA4,CACNB3,CARD11,CAV1,CCL17,CCL22,CCL4,CCR7,CD177,CD19,CD300E,CD…	408
Cancer,Organismal Injury and Abnormalities	Metastasis	1.9e-11	Increased	2.559	ADGRE5,AGR2,ARG1,AXIN2,BCL2,BLK,CARD11,CAV1,CCR7,CD40,CD86,CDH17,CLDN3,CLDN4,CLEC4D,CLU,CSF1,CXCL6,EMP1,ESR1,F2R,FCGR1A,FCGR3A/FCGR3B,FLT3,Fnbp1l,FOXA1,FSCN1,GATA2,GPR132,HGF,IFITM3,IGF1R,IGHM,IL1RL1,IL2RA,IL4,IL6,IRF4,ITGA2,ITGB3,ITK,ITPR3,KRT18,KRT8,LAMA5,LTB,LTF,MS4A1,MSI2,Mt2,Muc1,MYB,NDRG1,NKX2-1,P2RY1,PADI4,PDE10A,PECAM1,PLS3,PTGS2,QPCT,RNF43,RUNX3,S100A4,S1PR1,Saa3,SCD,SCGB1A1,SELL,SOCS1,T…	72
Cellular Movement,Hematological System Development and Function,Immune Cell Trafficking	Migration of granulocytes	1.96e-11	Increased	2.485	ADORA2A,ARAP3,CCL17,CCL4,CCR7,CD177,CEBPE,CNN2,CXCL6,HGF,ICAM2,IL4,IL6,ITGAM,ITGB3,LAMA5,LTF,MAPK12,PECAM1,PIGR,RASGRP2,S100A8,SELL	23
Cancer,Hematological Disease,Immunological Disease,Organismal Injury and Abnormalities	Mature B cell malignant tumor	1.96e-11			ABCG2,ADAMTSL3,AHR,ALPK2,ATP1B1,BCL2,CARD11,CAV1,CCL17,CCL4,CCR7,CD19,CD38,CD40,CD63,CD79A,CD79B,CFP,CR2,CTSK,CXCL6,CXCR5,CXXC5,DTX1,ETS1,FCGR3A/FCGR3B,FCGRT,FLT3,FSCN1,FYB1,HGF,IGF2R,IGHM,IKZF3,IL2RA,IL4,IL6,IL7R,IRF4,ITGB3,KRT18,KRT8,LGI3,LTB,LY6D,MS4A1,MYB,NKX2-1,NPR1,PAX5,PECAM1,PENK,PLD4,POU2AF1,POU2F2,PRKCB,PRR5,PTGS2,RUNX3,S100A4,S1PR1,SATB1,SIGLEC10,SNCAIP,SOCS1,SORL1,SOX11,STX11,TBC1D10C…	78
Skeletal and Muscular System Development and Function	Quantity of bone	1.99e-11		-1.35	AHR,ALOX15,BCL2,C3AR1,CAV1,Clec2d (includes others),CSF1,CTSK,CXXC5,EBF1,ESR1,F13A1,F2R,FLT3,GATA2,HDC,HES7,HP,HTR1B,IGHM,INPP4B,ITGB3,Ly6a (includes others),MFGE8,MGP,PAX5,PLS3,SPHK1	28
Cellular Movement,Hematological System Development and Function,Immune Cell Trafficking,Inflammatory Response	Chemotaxis of phagocytes	2.1e-11	Increased	4.293	ADORA2A,AQP9,ARAP3,C3AR1,CCL17,CCL22,CCL4,CCR7,CD38,CSF1,CTSE,CXCL6,DPP4,Ear2 (includes others),F2R,GPR183,HP,IL12B,IL4,ITGAM,ITGB3,MCU,NPR1,PENK,PIGR,PRKCB,RIPOR2,S100A4,S100A8,SELL,SPHK1,TREML2	32
Cancer,Hematological Disease,Organismal Injury and Abnormalities	Hematologic cancer	2.27e-11		-0.182	ABCG2,ADAM19,ADAMTSL3,ADORA2A,AFF3,AHI1,AHR,ALDH1A1,ALDH1A2,ALOX15,ALPK2,ANKH,ATP1B1,AXIN2,BASP1,BCL2,CARD11,CAV1,CCL17,CCL22,CCL4,CCR7,CD19,CD300E,CD38,CD40,CD63,CD7,CD79A,CD79B,CD86,CFP,CHAC2,CHI3L1,CKAP4,CLU,COBLL1,CP,CPNE5,CR2,CTSK,CXCL16,CXCL6,CXCR5,CXXC5,CYFIP2,DDIT4,DLEC1,DPP4,DTX1,EBF1,ESR1,ETS1,EYA2,F2R,FCGBP,FCGR1A,FCGR3A/FCGR3B,FCGRT,FLT3,FSCN1,FYB1,GABRP,GATA2,GEM,GPR183,GRM6,HDAC7,HG…	163
Cancer,Organismal Injury and Abnormalities	Adenocarcinoma	2.27e-11		0.537	ABCG2,ABTB2,ACOT7,ADAM19,ADAM23,ADAM8,ADAMTSL3,ADCY6,ADGRE5,ADGRG3,ADORA2A,AFF3,AGR2,AHI1,AHR,ALDH1A1,ALDH1A2,ALDH3A1,ALOX15,ALPK2,ANKH,ANKRD23,ANKRD33B,ANLN,ANXA8/ANXA8L1,AOPEP,AQP9,ARAP2,ARAP3,ARG1,ARG2,ARID5A,ARL4C,ATP1A3,ATP1B1,ATP2A3,AXIN2,B3GNT5,BAIAP2,BANK1,BASP1,BCAM,BCL2,BLK,BMP1,BPIFB1,BTLA,C1QC,C3AR1,CACNB3,CARD11,CAV1,CCL17,CCL22,CCL4,CCR7,CD177,CD19,CD300E,CD38,CD55,CD63,CD7,CD79A,CD…	366
Hematological System Development and Function,Lymphoid Tissue Structure and Development,Tissue Morphology	Quantity of CD4+ T-lymphocytes	2.36e-11	Increased	3.057	AHR,BCL2,C3AR1,CARD11,CCR7,CD40,CD79A,CD79B,ESR1,ETS1,GIMAP1-GIMAP5,GPR132,GRAP,HBEGF,IGHM,IL4,IL6,ITGAM,ITGB7,ITK,PGLYRP1,PRKCB,SIGLEC10,ZC3H12C	24
Infectious Diseases,Inflammatory Disease,Organismal Injury and Abnormalities,Respiratory Disease	Severe acute respiratory syndrome	2.38e-11			ARL4C,C3AR1,CCR7,CD63,CEBPE,CLU,FCGR3A/FCGR3B,HP,IER3,IL4,IL6,ITGA2B,ITGAM,ITK,LTF,NDRG1,OSBPL3,PADI4,PGLYRP1,RRAGD,SLC2A3,STAT4,TAL1	23
Cancer,Organismal Injury and Abnormalities	Cancer	2.43e-11	Increased	2.517	ABCG2,ABTB2,ACOD1,ACOT7,ADAM19,ADAM23,ADAM8,ADAMTSL3,ADCY6,ADGRE5,ADGRG3,ADORA2A,ADTRP,AFF3,AGR2,AHI1,AHR,ALDH1A1,ALDH1A2,ALDH3A1,ALOX15,ALPK2,ANKH,ANKRD23,ANKRD33B,ANLN,ANXA8/ANXA8L1,AOPEP,AQP9,ARAP2,ARAP3,ARG1,ARG2,ARID5A,ARL4C,ATP1A3,ATP1B1,ATP2A3,AXIN2,B3GNT5,BAIAP2,BANK1,BASP1,BCAM,BCL2,BLK,BMP1,BPIFB1,BTLA,C19orf38,C1QC,C3AR1,CA4,CACNB3,CARD11,CAV1,CCL17,CCL22,CCL4,CCR7,CD177,CD19,CD300E,CD…	409
Cancer,Organismal Injury and Abnormalities	Primary tumor	2.49e-11			AGR2,BCL2,BLK,CARD11,CD19,CD79A,CD79B,CHI3L1,CLDN3,CLDN4,CLU,CP,CR2,ESR1,EYA2,FLT3,HGF,IGF1R,IGF2BP3,IGHM,IL2RA,IL6,IRF4,ITK,LTF,MAPK12,MS4A1,MSLN,MYB,NKX2-1,PLAC8,PTGS2,S100A6,SOCS1,TACSTD2,TGFB1I1,TNFAIP3,TNFRSF9,WFDC2	39
Protein Synthesis	Quantity of protein in blood	2.54e-11		0.338	ARID5A,C3AR1,CARD11,CAV1,CD19,CD38,CES1,CIDEC,CLEC10A,Clec2d (includes others),CLEC4D,CTSE,CXCL16,CXCL6,CYP11A1,DPP4,ENHO,ESR1,FCER1A,GPR183,HDC,Hmgn3,IFI16,IL12B,IL6,LAT2,NKX2-1,NPR1,PAFAH2,PDE10A,PILRB,PLD4,PTGS2,RAPGEF3,Retnla,RNF128,SCD,SOCS1,STAT4,STX11,TBC1D4,ZC3H12C	42
Cancer,Organismal Injury and Abnormalities	Pelvic carcinoma	2.54e-11			ABCG2,ABTB2,ACOT7,ADAM19,ADAM23,ADAM8,ADAMTSL3,ADCY6,ADGRE5,ADORA2A,AFF3,AHI1,AHR,ALDH1A1,ALDH1A2,ALOX15,ALPK2,ANKH,ANLN,ANXA8/ANXA8L1,AOPEP,AQP9,ARAP2,ARAP3,ARG2,ARL4C,ATP1A3,ATP2A3,AXIN2,BAIAP2,BANK1,BASP1,BCL2,BLK,BMP1,BPIFB1,BTLA,C1QC,C3AR1,CACNB3,CARD11,CAV1,CCR7,CD19,CD300E,CD38,CD55,CD86,CDH17,CES1,CFP,CHI3L1,CHN2,CHST11,CHSY3,CIDEC,CKAP4,CLCA1,CLDN3,CLDN4,CLEC4D,CLU,CP,CPA3,CPNE5,CR2,CSF1…	278
Connective Tissue Disorders,Immunological Disease,Inflammatory Disease,Organismal Injury and Abnormalities,Skeletal and Muscular Disorders	Systemic lupus erythematosus	2.55e-11			BANK1,BCL2,BLK,CD19,CD40,CD86,CLU,CR2,CTSK,CXCL16,CYP2S1,ESR1,ETS1,FCGR3A/FCGR3B,GRM6,IFI16,IGF1R,IKZF3,IL12B,IL4,IL6,ITGAM,ITGB7,LTF,MS4A1,PTGS2,RABGAP1L,S1PR1,SELL,SLC27A3,SOCS1,STAT4,TBC1D10C,TNFAIP3,TNFRSF9,UNC13D	36
Cellular Development	Maturation of lymphatic system cells	2.72e-11	Increased	2.726	ABCG2,ADORA2A,AHR,BTLA,CARD11,CD19,CD40,CD86,IGHM,IL4,IL6,IL7R,IRF4,ITK,POU2F2,PTGS2,RUNX3,SELL,TAL1,TNFRSF13C,ZNF423	21
Cellular Development,Cellular Growth and Proliferation,Embryonic Development,Hematological System Development and Function,Hematopoiesis,Humoral Immune Response,Lymphoid Tissue Structure and Development,Organ Development,Organismal Development,Tissue Development	Arrest in differentiation of B lymphocytes	2.88e-11			CD79B,EBF1,IGHM,IL2RA,IL7R,IRF4,MYB,PAX5,POU2AF1,POU2F2,TNFRSF13C	11
Cell Morphology,Hematological System Development and Function,Lymphoid Tissue Structure and Development	Morphology of T lymphocytes	2.91e-11			AHR,BCL2,CARD11,CD40,DLK1,ETS1,IGHM,IL2RA,IL4,IL6,IL7R,IRF4,ITK,NFKBIZ,PIGR,RUNX3,SERPINB9,SOCS1,TNFRSF9	19
Cancer,Hematological Disease,Immunological Disease,Organismal Injury and Abnormalities	T-cell malignant neoplasm	3.02e-11			ADAM19,ADORA2A,ATP1B1,BASP1,BCL2,CARD11,CCL17,CCL22,CCR7,CD19,CD40,CD7,CD86,CLU,CR2,DPP4,DTX1,EBF1,FLT3,GATA2,GPR183,GRM6,HDAC7,HGF,HS3ST1,IER3,IGHM,IL2RA,IL4,IL4I1,IL6,IL7R,INPP4B,IRF4,ITGAM,KMO,MS4A1,MYB,NKX2-1,PAX5,PLS3,PRKCB,PRR5,RASGRP2,RHOBTB1,RUNX3,S1PR1,SATB1,SELL,SOCS1,SPIB,STAT4,TAL1,TNFAIP3,ZNF423	55
Cellular Development,Cellular Growth and Proliferation,Hematological System Development and Function,Hematopoiesis,Lymphoid Tissue Structure and Development,Tissue Development	Dendropoiesis	3.03e-11	Increased	2.38	CD40,CEBPE,CSF1,DLK1,EBF1,EMP1,ESR1,FCGR1A,FLT3,GATA2,GIMAP1-GIMAP5,GPR183,IL2RA,IL4,IL6,IRF4,LTB,MYB,RUNX3,SOCS1,SPIB	21
Organismal Injury and Abnormalities,Respiratory Disease	Severe pulmonary disease	3.09e-11			ARL4C,C3AR1,CCR7,CD63,CEBPE,CLU,FCGR3A/FCGR3B,HP,IER3,IL4,IL6,ITGA2B,ITGAM,ITK,LTF,MS4A1,NDRG1,OSBPL3,PADI4,PGLYRP1,RRAGD,SLC2A3,STAT4,TAL1	24
Infectious Diseases	Infection of mammalia	3.46e-11	Decreased	-2.918	ADGRE5,AHR,AQP9,CAV1,CCR7,CD40,CEBPE,CLEC4D,CR2,CXCL16,CXCL6,FCGR1A,IGHM,IL12B,IL4,IL6,IRF4,ITGAM,ITGB7,ITK,LTB,MUC5B,NFKBIZ,PADI4,PIGR,PIK3IP1,PILRB,PLAC8,POU2AF1,SPIB,STAT4,TNFRSF9	32
Cellular Movement,Hematological System Development and Function,Immune Cell Trafficking	Homing of mononuclear leukocytes	3.53e-11	Increased	2.682	ADAM8,ADORA2A,BCL2,CCL17,CCL22,CCL4,CCR7,CD40,CXCL16,CXCL6,CXCR5,DPP4,F2R,FYB1,HP,IL12B,IL4,ITGB7,ITK,PENK,PRKCB,RGS1,S100A4,S1PR1,SELL,TIAM1	26
Inflammatory Disease,Inflammatory Response,Neurological Disease,Organismal Injury and Abnormalities	Encephalitis	3.59e-11		0.679	ABCG2,ADORA2A,AHR,ARG1,ARID5A,BTLA,C3AR1,CAV1,CCR7,CD19,CD40,CD86,CLEC4D,DPP4,ESR1,FCGR1A,FCGR3A/FCGR3B,HDC,IFITM3,IGF1R,IGHM,IKZF4,IL12B,IL18R1,IL2RA,IL4,IL6,IRF4,ITGB3,ITGB8,ITK,LAMA5,NFKBIZ,PECAM1,RNF128,S1PR1,SELL,STAT4	38
Hematological System Development and Function,Hematopoiesis,Humoral Immune Response,Lymphoid Tissue Structure and Development,Tissue Morphology	Quantity of pre-B lymphocytes	3.74e-11		0.815	ADGRG3,BCL2,CD79A,CD79B,CDH17,DLK1,EBF1,ETS1,FLT3,GIMAP1,IGHM,IKZF3,IL6,IL7R,ITPR3,MATK,MS4A1,MYB,TNFRSF13C	19
Cellular Development,Cellular Growth and Proliferation,Tissue Development	Development of stem cells	3.79e-11	Increased	2.666	ALDH1A1,ALOX15,BAIAP2,BCL2,BLK,CD79A,CD79B,CSF1,EBF1,ETS1,FLT3,FOXA1,GATA2,IGHM,IL2RA,IL4,IL6,IL7R,IRF4,ITGA2B,ITK,LAT2,Marcks,MSI2,MYB,PAX5,PECAM1,PLEK2,RBM38,RGS18,SATB1,SCIN,SOCS1,SPIB,TAL1	35
Cell-To-Cell Signaling and Interaction,Inflammatory Response	Immune response of antigen presenting cells	4.01e-11		1.302	ALOX15,C3AR1,CCL22,CD38,CD40,CD86,CNN2,CYP2S1,F2R,FCGR1A,HGF,IGHM,IL1RL1,IL4,IL6,ITGAM,LILRB4,MFGE8,MUC5B,PGLYRP1,RAPGEF3,SERPINB9,SOCS1,SPHK1,TIMD4	25
Cellular Movement,Hematological System Development and Function,Immune Cell Trafficking,Lymphoid Tissue Structure and Development	Homing of lymphocytes	4.12e-11	Increased	2.011	ADAM8,ADORA2A,BCL2,CCL17,CCL22,CCL4,CCR7,CD40,CXCL16,CXCL6,CXCR5,DPP4,FYB1,IL12B,IL4,ITGB7,ITK,RGS1,S100A4,S1PR1,SELL,TIAM1	22
Cancer,Organismal Injury and Abnormalities	Tumorigenesis of epithelial neoplasm	4.14e-11		-0.042	ABCG2,ABTB2,ACOT7,ADAM19,ADAM23,ADAM8,ADAMTSL3,ADCY6,ADGRE5,ADORA2A,ADTRP,AFF3,AGR2,AHI1,AHR,ALDH1A1,ALDH1A2,ALDH3A1,ALOX15,ALPK2,ANKH,ANKRD23,ANLN,ANXA8/ANXA8L1,AOPEP,AQP9,ARAP2,ARAP3,ARG1,ARG2,ARL4C,ATP1A3,ATP2A3,AXIN2,B3GNT5,BAIAP2,BANK1,BASP1,BCAM,BCL2,BLK,BMP1,BPIFB1,BTLA,C1QC,C3AR1,CACNB3,CARD11,CAV1,CCL4,CCR7,CD19,CD300E,CD38,CD55,CD7,CD79A,CD79B,CD86,CDH17,CEBPE,CES1,CFP,CHN2,CHST11,CHST1…	322
Hematological System Development and Function,Humoral Immune Response,Lymphoid Tissue Structure and Development,Tissue Morphology	Quantity of B-1 lymphocytes	4.2e-11		1.4	BANK1,CD19,CD79A,CDH17,CR2,GIMAP1,IGHM,IL4,IL7R,ITPR3,MS4A1,MYB,PECAM1,PLD4,POU2F2,PRKCB,SIGLEC10	17
Cardiovascular Disease,Organismal Injury and Abnormalities	Occlusion of artery	4.39e-11		0.988	ADORA2A,AHR,ALOX15,ARG2,BCL2,CA4,CD40,CD55,CES1,CHI3L1,CLU,CSF1,CXCL16,DLK1,ESR1,F13A1,F2R,FLT3,HGF,HP,IL1RL1,IL4,IL6,ITGA2B,ITGAM,ITGB3,MFGE8,MS4A1,NPR1,P2RY1,PDE10A,PECAM1,PRKCB,PTGS2,RGS1,RGS18,S100A8,S1PR1,SCD,SDC4,SELL,SOCS1,TNFAIP3,TNFRSF9	44
Gastrointestinal Disease,Hepatic System Disease,Organismal Injury and Abnormalities	Liver Damage	4.73e-11		-1.169	ADORA2A,ALDH1A1,ALDH3A1,C3AR1,CCL4,CD40,FAAH,IGF1R,IL4,IL6,KMO,KRT18,KRT8,LTB,Mt2,PAFAH2,PTGS2,SCD,SDC4,SOCS1,STAT4,TACSTD2,TNFAIP3,TNFRSF9,TRAF1	25
Hematological System Development and Function,Inflammatory Response,Tissue Morphology	Quantity of dendritic cells	5.48e-11		1.645	AHR,BCL2,CCR7,CD86,CLEC4D,CLU,CSF1,FLT3,GATA2,GPR183,HBEGF,IGHM,IL2RA,IL4,IL7R,IRF4,LTB,SELL,SOCS1,SPIB	20
Cellular Development,Hematological System Development and Function,Lymphoid Tissue Structure and Development	Maturation of leukocytes	6.1e-11	Increased	2.224	ADORA2A,AHR,BTLA,CARD11,CD19,CD40,CD86,CEBPE,CSF1,GATA2,GPR132,IGHM,IL12B,IL2RA,IL4,IL6,IL7R,IRF4,ITGAM,ITK,POU2F2,PTGS2,RUNX3,SELL,TNFRSF13C,ZNF423	26
Cell Signaling,Molecular Transport,Vitamin and Mineral Metabolism	Concentration of Ca2+	6.13e-11		1.586	ADORA2A,BCL2,CACNB3,CAV1,CCL17,CCL22,CD19,ESR1,F2R,FCGR3A/FCGR3B,GNB4,HDC,ITPR3,MCU,NPR1,P2RY1,P2RY2,PRKCB,RAPGEF3,Retnla	20
Cell-To-Cell Signaling and Interaction,Hematological System Development and Function	Binding of T lymphocytes	6.13e-11	Increased	2.881	BTLA,CCL17,CCL22,CCL4,CCR7,CD40,CD86,CLEC10A,FYB1,HGF,ICAM2,IL18R1,IL4,IL7R,ITGA2,ITK,Ly6a (includes others),PECAM1,RIPOR2,SELL	20
Cellular Function and Maintenance	Function of phagocytes	6.35e-11			AHR,CAV1,CCR7,CD40,CHI3L1,CNN2,CSF1,FCER1A,FCGR1A,HGF,IL12B,IL4,IL6,ITGAM,ITGB3,LAT2,LILRB4,LTB,MARCKSL1,MS4A2,PTGS2,Retnla,RGS1,RNF128,SELL,SIGLEC9,TIMD4	27
Cancer,Hematological Disease,Immunological Disease,Organismal Injury and Abnormalities	Non-Hodgkin lymphoma	6.45e-11			ABCG2,ADAM19,ADAMTSL3,ADORA2A,AHR,ALPK2,BASP1,BCL2,CARD11,CAV1,CCL22,CCR7,CD19,CD38,CD40,CD63,CD7,CD79A,CD79B,CD86,CFP,CLU,CR2,CXCR5,DPP4,DTX1,ETS1,FCGR3A/FCGR3B,FCGRT,FSCN1,FYB1,GPR183,HDAC7,HGF,HS3ST1,IER3,IGF2R,IGHM,IKZF3,IL2RA,IL4,IL4I1,IL6,IL7R,INPP4B,IRF4,ITGB3,KMO,LGI3,MS4A1,MYB,PAX5,PECAM1,PENK,PLS3,POU2AF1,POU2F2,PRKCB,PTGS2,S100A4,S1PR1,SATB1,SELL,SIGLEC10,SOCS1,SORL1,SOX11,SPIB,STAT4,S…	79
Immunological Disease,Inflammatory Disease,Inflammatory Response,Neurological Disease,Organismal Injury and Abnormalities	Experimental autoimmune encephalomyelitis	6.54e-11		0.614	ABCG2,ADORA2A,AHR,ARG1,ARID5A,BTLA,C3AR1,CAV1,CCR7,CD19,CD40,CD86,CLEC4D,DPP4,ESR1,HDC,IFITM3,IGHM,IKZF4,IL12B,IL18R1,IL2RA,IL4,IL6,IRF4,ITGB3,ITGB8,ITK,LAMA5,NFKBIZ,PECAM1,RNF128,S1PR1,SELL,STAT4	35
Cellular Development,Cellular Growth and Proliferation,Hematological System Development and Function,Hematopoiesis,Lymphoid Tissue Structure and Development,Tissue Development	Differentiation of myeloid leukocytes	6.54e-11		0.942	AHR,ALOX15,BCL2,C1QC,CD40,CEBPE,CFP,CHI3L1,CSF1,FLT3,GATA2,HGF,IFI16,IGF1R,IL4,IL6,IL7R,IRF4,ITGAM,ITGB3,LTF,MFGE8,MYB,PAX5,PLEK2,SIGLEC9,SOCS1,SPIB,TAL1	29
Cellular Movement	Migration of myeloid cells	7.7e-11	Increased	2.677	ADORA2A,ARAP3,CCL17,CCL4,CCR7,CD177,CEBPE,CNN2,CSF1,CXCL6,HGF,ICAM2,IL4,IL6,ITGAM,ITGB3,LAMA5,LTF,MAPK12,PECAM1,PIGR,RASGRP2,S100A8,S1PR1,SELL	25
Free Radical Scavenging	Synthesis of reactive oxygen species	7.77e-11		1.72	ACOD1,AHR,AOPEP,ARAP3,ARG1,BCL2,C3AR1,CAV1,CCL4,CD40,CEBPE,CSF1,DDIT4,ETS1,F2R,FAAH,FCER1A,FCGR3A/FCGR3B,FLT3,GPR132,HGF,HP,HTR7,IL4,IL4I1,IL6,ITGAM,ITGB3,LTF,MS4A1,PECAM1,PRKCB,PTGS2,RAPGEF3,S100A6,S100A8,SIGLEC10,SIGLEC9,SLC2A1,SOCS1,SPRY2,TREML2,UNC13D	43
Organismal Injury and Abnormalities	Shock Response	7.89e-11		0.147	AHR,AQP9,ARID5A,ATP1B1,BTLA,CAV1,CXCL6,DLK1,F2R,FCGR1A,FCGR3A/FCGR3B,GABRP,IFI16,IL12B,IL6,IRF4,ITGAM,MAPK12,PADI4,PRR5,PTGS2,RUNX3,SNCAIP,SOCS1,SPHK1,TNFAIP3,UNC13D	27
Hematological Disease,Immunological Disease	B-cell lymphoproliferative disorder	7.96e-11		-0.277	ABCG2,ADAMTSL3,ADORA2A,AHR,ALDH1A1,ALDH1A2,ALPK2,ANKH,ATP1B1,BCL2,CARD11,CAV1,CCL17,CCL4,CCR7,CD19,CD300E,CD38,CD40,CD63,CD79A,CD79B,CD86,CFP,CHI3L1,CKAP4,CPNE5,CR2,CTSK,CXCL6,CXCR5,CXXC5,DDIT4,DPP4,DTX1,EBF1,ETS1,EYA2,FCGBP,FCGR3A/FCGR3B,FCGRT,FLT3,FSCN1,FYB1,GEM,GRM6,HDAC7,HGF,IGF2R,IGHM,IKZF3,IL2RA,IL4,IL6,IL7R,IRF4,ITGB3,ITK,ITPR3,KCNQ5,KRT18,KRT8,LGI3,LILRB4,LTB,LY6D,MS4A1,MYB,NKX2-1,NPR1,PA…	106
Cellular Development,Cellular Growth and Proliferation,Hematological System Development and Function,Hematopoiesis,Tissue Development	Development of hematopoietic cells	8.03e-11	Increased	3.057	ALOX15,BAIAP2,BCL2,BLK,CCL4,CD79A,CD79B,CSF1,EBF1,ETS1,FLT3,GATA2,IGHM,IL2RA,IL4,IL6,IL7R,ITGA2B,ITK,LAT2,Marcks,MYB,PAX5,PECAM1,PLEK2,RBM38,RGS18,SATB1,SCIN,SOCS1,SPIB,TAL1	32
Antimicrobial Response,Inflammatory Response	Antimicrobial response	8.25e-11		0.01	ACOD1,BCL2,BPIFB1,CCL22,CCL4,CCR7,CD40,CD86,CEBPE,CFP,CLEC4D,CLU,DDIT4,FCGR1A,IFI16,Ifitm1,IFITM3,IGHM,IL12B,IL4,IL6,LTF,MUC5B,PGLYRP1,PLAC8,RNASE6,S100A8,SERPINB9,SOCS1,SPRY2,TNFRSF9,Treml4,UNC13D	33
Cancer,Hematological Disease,Immunological Disease,Organismal Injury and Abnormalities	Mature B-cell neoplasm	8.54e-11			ABCG2,ADAMTSL3,AHR,ALDH1A1,ALPK2,ANKH,ATP1B1,BCL2,CARD11,CAV1,CCL17,CCL4,CCR7,CD19,CD300E,CD38,CD40,CD63,CD79A,CD79B,CD86,CFP,CR2,CTSK,CXCL6,CXCR5,CXXC5,DPP4,DTX1,EBF1,ETS1,FCGR3A/FCGR3B,FCGRT,FLT3,FSCN1,FYB1,GRM6,HGF,IGF2R,IGHM,IKZF3,IL2RA,IL4,IL6,IL7R,IRF4,ITGB3,KRT18,KRT8,LGI3,LILRB4,LTB,LY6D,MS4A1,MYB,NKX2-1,NPR1,PAX5,PECAM1,PENK,PLD4,POU2AF1,POU2F2,PRKCB,PRR5,PTGS2,RUNX3,S100A4,S1PR1,SATB1,S…	88
Gastrointestinal Disease,Inflammatory Disease,Inflammatory Response,Organismal Injury and Abnormalities	Chronic colitis	9.16e-11			BANK1,CD177,CD19,CD79A,CD79B,CR2,DHRS9,H2-Eb2,HLA-DOB,IFI16,IKZF3,IL2RA,IL6,MS4A1,Saa3	15
Infectious Diseases	Sepsis	9.6e-11		-0.036	ACOD1,ADORA2A,ARID5A,BCL2,BTLA,C3AR1,CAV1,CD55,CFP,CXCL6,DLK1,F2R,FCGR1A,FCGR3A/FCGR3B,GABRP,IFI16,IL1RL1,IL4,IL6,IL7R,ITGAM,LTF,MUC5B,PDE10A,PTGS2,SPHK1,STAT4,TNFAIP3	28
Cancer,Organismal Injury and Abnormalities	Primary solid tumor	9.66e-11			ADAM19,AGR2,BCL2,BLK,CARD11,CD19,CD79A,CD79B,CHI3L1,CLDN3,CLDN4,CLU,CP,CR2,ESR1,EYA2,FLT3,HGF,IGF1R,IGF2BP3,IL2RA,IL6,IRF4,ITK,LTF,MAPK12,MS4A1,MSLN,NKX2-1,PLAC8,PTGS2,S100A6,SOCS1,TACSTD2,TGFB1I1,TNFAIP3,TNFRSF9,WFDC2	38
Cellular Development,Hematological System Development and Function,Lymphoid Tissue Structure and Development	Maturation of lymphocytes	9.73e-11	Increased	2.54	ADORA2A,AHR,BTLA,CARD11,CD19,CD40,CD86,IGHM,IL4,IL6,IL7R,IRF4,ITK,POU2F2,PTGS2,RUNX3,SELL,TNFRSF13C,ZNF423	19
Inflammatory Disease,Inflammatory Response,Organismal Injury and Abnormalities,Renal and Urological Disease	Nephritis	9.74e-11	Decreased	-3.035	ADORA2A,BCL2,CCL22,CCL4,CCR7,CD19,CD40,CD79A,CD79B,CD86,CLU,CSF1,CXCL16,DTX1,ESR1,FCGR1A,FCGR3A/FCGR3B,HBEGF,HGF,IGHM,IKZF3,IL4,IL6,ITGAM,LTB,MFGE8,MS4A1,PIGR,PTGS2,RABGAP1L,SIGLEC10,SOCS1,SPRY2,TNFAIP3	34
Hematological System Development and Function,Immune Cell Trafficking,Inflammatory Response,Tissue Development	Accumulation of T lymphocytes	1.03e-10		1.89	ADORA2A,BCL2,CCL17,CCL22,CCR7,CD40,CD86,GIMAP1-GIMAP5,IER3,IL12B,IL1RL1,IL2RA,IL4,IL6,RUNX3,S1PR1,SELL,TNFRSF9	18
Cellular Development	Maturation of blood cells	1.03e-10	Increased	2.416	ADORA2A,AHR,ALOX15,BTLA,CARD11,CD19,CD40,CD86,CEBPE,CSF1,GATA2,GPR132,IGHM,IL12B,IL2RA,IL4,IL6,IL7R,IRF4,ITGAM,ITK,POU2F2,PTGS2,RUNX3,SELL,TAL1,TNFRSF13C,ZNF423	28
Inflammatory Disease,Inflammatory Response,Organismal Injury and Abnormalities,Respiratory Disease	Asthma	1.15e-10		1.992	ADORA2A,ALOX15,ARG1,ARG2,BCL2,C3AR1,CD86,CHI3L1,FCER1A,FCGR1A,FCGR3A/FCGR3B,Gzmb,IKZF3,IL12B,IL1RL1,IL2RA,IL4,IL6,ITGAM,ITK,MS4A2,PRR5,PTGS2,Pvr,RUNX3,SCGB1A1,SCGB3A2,SELL,SLCO2B1,TRIM7	30
Immunological Disease	Immediate hypersensitivity	1.22e-10		0.821	ARG1,BCL2,C3AR1,CARD11,CCL17,CCL22,Cd200r3,CD63,CISH,CNN3,FCER1A,FCGBP,FCGR1A,HDC,IGHM,IL1RL1,IL2RA,IL4,IL6,ITGB7,ITK,LAMA5,LILRB4,Ly6a (includes others),MS4A2,NFKBIZ,PECAM1,PRKCB,PTGS2,Pvr,S100A8,TNFAIP3,VCL	33
Hematological System Development and Function,Lymphoid Tissue Structure and Development,Tissue Development	Growth of lymphoid tissue	1.23e-10		0.65	CD40,CD79A,CD86,CHI3L1,CISH,IGHM,IL18RAP,IL2RA,IL4,IL6,IL7R,ITK,LTB,MYB,PENK,PTGS2,RBM38,RNF128,SOCS1,STAT4,TIMD4,TNFAIP3,TNFRSF9	23
Cancer,Organismal Injury and Abnormalities	Advanced malignant solid tumor	1.32e-10		1.961	AGR2,ALDH1A2,ANXA8/ANXA8L1,ARG1,ARL4C,AXIN2,BCL2,BLK,CARD11,CAV1,CCR7,CDH17,CLDN3,CLDN4,CLU,CSF1,CXXC5,DPP4,EMP1,ESR1,F2R,FCGR1A,FCGR3A/FCGR3B,FLT3,GATA2,HGF,IGF1R,IL1RL1,IL2RA,IL6,IRF4,ITGB3,ITK,ITPR3,KRT18,KRT8,LTB,LTF,MS4A1,MSLN,Mt2,P2RY1,PDE10A,PLS3,PTGS2,QPCT,S100A4,S1PR1,Saa3,SCD,SCGB1A1,SLC39A4,TACSTD2,TMEM176B,TNFAIP3,WFDC2	56
Cell-To-Cell Signaling and Interaction,Hematological System Development and Function,Immune Cell Trafficking,Inflammatory Response	Activation of granulocytes	1.32e-10	Increased	3.468	AHR,CCL17,CCL22,CCL4,CD63,CXCL6,FCGR3A/FCGR3B,IL18RAP,IL1RL1,IL4,IL6,ITGAM,LTF,SELL,SIGLEC9,TNFRSF9,TREML2,UNC13D	18
Cell-To-Cell Signaling and Interaction,Hematological System Development and Function,Immune Cell Trafficking,Inflammatory Response	Activation of antigen presenting cells	1.36e-10	Increased	3.404	AHR,CCL22,CCL4,CCR7,CD40,CD86,CEBPE,CHI3L1,CLCA1,CLEC4D,CSF1,CXCR5,FCGR1A,FLT3,HGF,IGHM,IL1RL1,IL4,IL6,IRF4,LTB,LTF,MUC5B,PILRB,PTGS2,RAPGEF3,Retnla,SOCS1,STAT4,TFF2,TIMD4,UNC13D	32
Cardiovascular Disease,Organismal Injury and Abnormalities	Infarction	1.37e-10		0.816	ADAM8,ADORA2A,ATP1A3,BCL2,CA4,CACNB3,CAV1,CD38,CD40,CD55,CLU,CSF1,ESR1,F13A1,F2R,FCGR1A,FCGR3A/FCGR3B,HGF,IGF1R,IL4,IL6,ITGA2B,ITGAM,ITGB3,KRT18,KRT8,NPR1,P2RY1,PADI4,PDE10A,PECAM1,PLK2,PTGS2,SLC18A2,TNFAIP3	35
Cellular Movement	Invasion of tumor cell lines	1.37e-10	Increased	2.943	ADAM8,ADGRE5,AGR2,AHR,ANXA8/ANXA8L1,ARAP3,ARG1,BCL2,CAV1,CCR7,CES1,CLDN3,CLDN4,CLU,CTSK,DLK1,DPP4,DTX1,EMP1,ESR1,ETS1,EYA2,F2R,FOXA1,FSCN1,HBEGF,HGF,IFITM3,IGF1R,IGF2BP3,IL6,ITGB3,ITGB8,KRT8,LAMA5,MAPK12,MATK,MSI2,MYB,NDRG1,Nes,NKX2-1,PAX5,PIGR,PTGS2,Pvr,RAMP3,RNF43,RUNX3,S100A4,S100A6,SATB1,SCGB3A1,SDC4,SEMA3F,SLC12A2,SLC2A1,SLC30A4,SPHK1,SPRY2,TFF2,TGFB1I1,TIAM1	63
Free Radical Scavenging	Metabolism of reactive oxygen species	1.48e-10		1.873	ABCG2,ACOD1,AHR,AOPEP,ARAP3,ARG1,BCL2,C3AR1,CAV1,CCL4,CD40,CEBPE,CSF1,DDIT4,ETS1,F2R,FAAH,FCER1A,FCGR3A/FCGR3B,FLT3,GPR132,HGF,HP,HTR7,IL4,IL4I1,IL6,ITGAM,ITGB3,LTF,MS4A1,PECAM1,PRKCB,PTGS2,RAPGEF3,S100A6,S100A8,SIGLEC10,SIGLEC9,SLC2A1,SOCS1,SPRY2,TREML2,UNC13D	44
Cell-To-Cell Signaling and Interaction,Hematological System Development and Function	Immune response of lymphocytes	1.53e-10		1.891	ADORA2A,C3AR1,CCR7,CD19,CD38,CD40,CD86,ETS1,IGHM,IL12B,IL2RA,IL4,IL6,IL7R,ITK,SOCS1,TIMD4,TNFRSF9,TREML2	19
Cancer,Organismal Injury and Abnormalities	Genitourinary adenocarcinoma	1.53e-10			ABCG2,ABTB2,ACOT7,ADAM19,ADAM23,ADAM8,ADAMTSL3,ADCY6,ADGRE5,ADORA2A,AFF3,AHI1,AHR,ALDH1A1,ALDH1A2,ALOX15,ALPK2,ANKH,ANLN,ANXA8/ANXA8L1,AOPEP,AQP9,ARAP2,ARAP3,ARG2,ARL4C,ATP1A3,ATP2A3,AXIN2,BAIAP2,BANK1,BASP1,BCL2,BLK,BPIFB1,BTLA,C1QC,C3AR1,CACNB3,CARD11,CCL4,CCR7,CD19,CD300E,CD38,CD55,CD79B,CD86,CDH17,CES1,CFP,CHI3L1,CHN2,CHST11,CHSY3,CIDEC,CKAP4,CLCA1,CLDN3,CLDN4,CLEC10A,CLU,CP,CPA3,CPNE5,CR2,CS…	267
Cardiovascular Disease,Organismal Injury and Abnormalities	Ischemia of heart	1.59e-10			ADORA2A,AHR,ATP1B1,CACNB3,DPP4,ESR1,F13A1,F2R,FCGR1A,FCGR3A/FCGR3B,HGF,IL12B,IL6,ITGA2B,ITGAM,ITGB3,NPR1,P2RY1,PDE10A,PRR5,PTGS2,SLCO2B1,TRIM7	23
Cardiovascular Disease,Organismal Injury and Abnormalities	Infarction of heart	1.6e-10		0.447	ADAM8,ADORA2A,CA4,CAV1,CD38,CD55,CLU,CSF1,ESR1,F13A1,F2R,FCGR1A,FCGR3A/FCGR3B,HGF,IGF1R,IL6,ITGA2B,ITGAM,ITGB3,KRT18,KRT8,NPR1,P2RY1,PADI4,PECAM1,PTGS2,SLC18A2	27
Cellular Movement	Migration of tumor cell lines	1.66e-10	Increased	2.747	ADGRE5,AHR,ARL4C,AXIN2,BCAM,CAV1,CCL17,CCL22,CCL4,CCR7,CD40,CHN2,CLDN4,CLU,CSF1,DPP4,DTX1,EHF,EMP1,ESR1,ETS1,EYA2,F2R,FLNB,FOXA1,FSCN1,HBEGF,HGF,IFITM3,IGF1R,IGF2BP3,IL6,ITGA2,ITGB3,KRT8,LAMA5,LMO7,MATK,MSI2,MYB,NDRG1,Nes,P2RX1,P2RY2,PAX5,PECAM1,PTGS2,RAP1GAP2,RAPGEF3,RGS1,RUNX3,S100A4,S100A8,Saa3,SCGB3A1,SDC4,SEMA3F,SLC12A2,SLC2A1,SPHK1,SPRY2,STK26,TACSTD2,TGFB1I1,TIAM1	65
Cellular Development,Cellular Growth and Proliferation,Hematological System Development and Function,Hematopoiesis,Tissue Development	Development of hematopoietic progenitor cells	1.66e-10	Increased	2.785	ALOX15,BAIAP2,BCL2,BLK,CD79A,CD79B,CSF1,EBF1,ETS1,FLT3,GATA2,IGHM,IL2RA,IL4,IL6,IL7R,ITGA2B,ITK,LAT2,Marcks,MYB,PAX5,PECAM1,PLEK2,RBM38,RGS18,SATB1,SCIN,SOCS1,SPIB,TAL1	31
Infectious Diseases	Infection by RNA virus	1.68e-10	Increased	3.329	ADGRE5,ADORA2A,ARID5A,ARL4C,BCL2,BLK,BMP1,C3AR1,CACNB3,CCL17,CCL4,CCR7,CD19,CD38,CD55,CD86,CFP,CLU,CR2,CSF1,CXCL6,DPP4,EHF,ESR1,ETS1,F2R,FCGR1A,FCGR3A/FCGR3B,FCGRT,GABRP,IFITM3,IGF1R,IL2RA,IL4,IL6,IL7R,ITGAM,ITGB7,KCNH4,KCNN4,KRT18,KRT8,LTF,LY6D,MAN1A1,MS4A1,MUC5B,OSBPL3,P2RY1,P2RY10,PADI4,PDE10A,PLAC8,PRKCB,PTGS2,RAPGEF3,RGS1,S100A4,S100A8,SELL,SH3BP4,SLC18A2,SLC2A1,SPHK1,ST3GAL5,TNFAIP3,TNFRSF9…	70
Cancer,Hematological Disease,Immunological Disease,Organismal Injury and Abnormalities	B-cell neoplasm	1.72e-10		-0.277	ABCG2,ADAMTSL3,ADORA2A,AHR,ALDH1A1,ALDH1A2,ALPK2,ANKH,ATP1B1,BCL2,CARD11,CAV1,CCL17,CCL4,CCR7,CD19,CD300E,CD38,CD40,CD63,CD79A,CD79B,CD86,CFP,CHI3L1,CKAP4,CPNE5,CR2,CTSK,CXCL6,CXCR5,CXXC5,DDIT4,DPP4,DTX1,EBF1,ETS1,EYA2,FCGBP,FCGR3A/FCGR3B,FCGRT,FLT3,FSCN1,FYB1,GEM,GRM6,HDAC7,HGF,IGF2R,IGHM,IKZF3,IL2RA,IL4,IL6,IL7R,IRF4,ITGB3,ITPR3,KCNQ5,KRT18,KRT8,LGI3,LILRB4,LTB,LY6D,MS4A1,MYB,NKX2-1,NPR1,PAX5,P…	105
Cellular Movement,Hematological System Development and Function,Immune Cell Trafficking,Inflammatory Response	Cell movement of macrophages	1.76e-10	Increased	2.341	ADORA2A,ALOX15,ARG1,C3AR1,CAV1,CCL22,CCL4,CD55,CES1,CNN2,CSF1,CTSE,CTSK,DPP4,HGF,IL12B,IL4,ITGAM,ITGB3,LTB,NDRG1,NFKBIZ,PTGS2,S100A4,S100A8,S1PR1,SELL,SOCS1,SPHK1,TNFAIP3,TNFRSF9	31
Cancer,Organismal Injury and Abnormalities	Breast or colorectal cancer	1.77e-10		1.964	ABCG2,ACOT7,ADAM19,ADAM23,ADAM8,ADCY6,ADGRE5,ADORA2A,ADTRP,AFF3,AGR2,AHI1,ALDH1A1,ALDH1A2,ALDH3A1,ALOX15,ALPK2,ANKRD23,ANLN,AOPEP,AQP9,ARAP2,ARAP3,ARG1,ARL4C,ATP1A3,ATP2A3,AXIN2,B3GNT5,BAIAP2,BANK1,BCAM,BCL2,BLK,BMP1,C1QC,C3AR1,CACNB3,CARD11,CAV1,CCL17,CCL4,CCR7,CD7,CD79A,CD86,CDH17,CES1,CFP,CHI3L1,CHST13,CIDEC,CKAP4,CLCA1,CLDN3,CLDN4,CLEC10A,CLEC4D,CLU,CNN2,COBLL1,CP,CR2,CRIP1,CSF1,CTSK,CXXC5,CY…	261
Hematological System Development and Function,Hypersensitivity Response,Tissue Morphology	Quantity of eosinophils	1.9e-10		0.339	ADAM8,C3AR1,CCL22,CEBPE,CFP,CISH,CLU,CTSE,FCER1A,GPR132,IL1RL1,IL4,IL6,ITGAM,ITGB7,PGLYRP1,STAT4,TCIM	18
Cell-mediated Immune Response,Cellular Movement,Hematological System Development and Function,Immune Cell Trafficking,Lymphoid Tissue Structure and Development	Homing of T lymphocytes	1.9e-10		1.862	ADORA2A,BCL2,CCL17,CCL22,CCL4,CCR7,CXCL16,CXCR5,DPP4,FYB1,IL12B,IL4,ITGB7,ITK,RGS1,S100A4,S1PR1,SELL	18
Connective Tissue Development and Function,Skeletal and Muscular System Development and Function	Remodeling of bone	1.97e-10		0.644	ADAM8,CAV1,CD38,CSF1,CTSK,DLK1,FCGR3A/FCGR3B,FLT3,HDAC7,HDC,HTR1B,IL4,IL6,INPP4B,ITGB3,LTF,MFGE8,MGP,PLS3,PTGS2,S1PR1,SCIN,TNFAIP3,VCL	24
Cancer,Organismal Injury and Abnormalities	Extracranial solid tumor	1.97e-10		1.721	ABCG2,ABTB2,ACOD1,ACOT7,ADAM19,ADAM23,ADAM8,ADAMTSL3,ADCY6,ADGRE5,ADGRG3,ADORA2A,ADTRP,AFF3,AGR2,AHI1,AHR,ALDH1A1,ALDH1A2,ALDH3A1,ALOX15,ALPK2,ANKH,ANKRD23,ANKRD33B,ANLN,ANXA8/ANXA8L1,AOPEP,AQP9,ARAP2,ARAP3,ARG1,ARG2,ARID5A,ARL4C,ATP1A3,ATP1B1,ATP2A3,AXIN2,B3GNT5,BAIAP2,BANK1,BASP1,BCAM,BCL2,BLK,BMP1,BPIFB1,BTLA,C19orf38,C1QC,C3AR1,CA4,CACNB3,CARD11,CAV1,CCL17,CCL22,CCL4,CCR7,CD177,CD19,CD300E,CD…	405
Hematological System Development and Function,Immune Cell Trafficking,Inflammatory Response,Tissue Development	Accumulation of mononuclear leukocytes	2.07e-10		1.474	ADORA2A,BCL2,CCL17,CCL22,CCR7,CD19,CD40,CD86,CSF1,GIMAP1-GIMAP5,IER3,IL12B,IL1RL1,IL2RA,IL4,IL4I1,IL6,RUNX3,S1PR1,SELL,TNFRSF9	21
Cancer,Organismal Injury and Abnormalities	Advanced extracranial solid tumor	2.13e-10		1.195	ALDH1A2,ANXA8/ANXA8L1,ARG1,ARL4C,BCL2,BLK,CAV1,CCR7,CLDN3,CLDN4,CLU,CSF1,CXXC5,DPP4,EMP1,ESR1,F2R,FCGR3A/FCGR3B,FLT3,HGF,IGF1R,IL1RL1,IL2RA,IL6,ITGB3,ITK,ITPR3,KRT18,KRT8,LTB,LTF,MS4A1,MSLN,Mt2,P2RY1,PDE10A,PLS3,PTGS2,QPCT,S100A4,S1PR1,Saa3,SCD,SCGB1A1,SLC39A4,TACSTD2,TMEM176B,WFDC2	48
Hematological System Development and Function,Inflammatory Response,Tissue Morphology	Quantity of macrophages	2.15e-10		0.464	ADAM8,ADORA2A,ARG1,BCL2,C3AR1,CCL22,CD40,CLU,CNN2,CSF1,GPR132,HBEGF,IGF1R,IL12B,IL1RL1,IL4,IL6,IRF4,ITGB3,LILRB4,PGLYRP1,SIGLEC9,SOCS1,STAT4,TNFAIP3,ZC3H12C	26
Hematological System Development and Function,Immune Cell Trafficking,Inflammatory Response,Tissue Development	Accumulation of lymphocytes	2.18e-10		1.662	ADORA2A,BCL2,CCL17,CCL22,CCR7,CD19,CD40,CD86,GIMAP1-GIMAP5,IER3,IL12B,IL1RL1,IL2RA,IL4,IL4I1,IL6,RUNX3,S1PR1,SELL,TNFRSF9	20
Dermatological Diseases and Conditions,Inflammatory Disease,Inflammatory Response,Organismal Injury and Abnormalities	Dermatitis	2.27e-10		-0.589	AHR,ALOX15,BCL2,BTLA,C3AR1,CARD11,CCL17,CCL22,CCR7,CD55,CD7,CNN3,CTSE,DPP4,FCER1A,FCGBP,IGF1R,IGHM,IL2RA,IL4,IL6,ITGB3,ITGB7,KCNN4,LAMA5,LTB,MS4A2,NFKBIZ,PGLYRP1,PRKCB,PTGS2,S100A8,SELL,SLC39A4,SOCS1,TNFAIP3,VCL	37
Cell-To-Cell Signaling and Interaction,Hematological System Development and Function,Inflammatory Response	Aggregation of blood platelets	2.31e-10		1.937	ADORA2A,ATP2A3,CCL17,CCL22,CD40,CD63,CES1,F2R,IGHM,IL4,ITGA2,ITGA2B,ITGB3,P2RX1,P2RY1,PADI4,PEAR1,PECAM1,PTGS2,RASGRP2,RGS18,SELL,UNC13D,VCL	24
Cancer,Organismal Injury and Abnormalities,Reproductive System Disease	Breast or gynecological cancer	2.33e-10		1.561	ABCG2,ABTB2,ADAM19,ADAM23,ADAM8,ADAMTSL3,ADCY6,ADORA2A,AFF3,AGR2,AHI1,AHR,ALDH1A1,ALDH1A2,ALDH3A1,ALOX15,ALPK2,ANKH,ANLN,ANXA8/ANXA8L1,AOPEP,AQP9,ARAP2,ARAP3,ARG2,ARL4C,ATP2A3,AXIN2,B3GNT5,BAIAP2,BANK1,BASP1,BCAM,BCL2,BLK,BMP1,BPIFB1,BTLA,C1QC,C3AR1,CARD11,CAV1,CCL17,CCL4,CCR7,CD19,CD300E,CD38,CD55,CD86,CDH17,CES1,CHI3L1,CHN2,CHST11,CHSY3,CIDEC,CKAP4,CLCA1,CLDN3,CLDN4,CLEC10A,CLU,CNN2,CP,CPA3,CR2…	261
Cancer,Organismal Injury and Abnormalities	Development of carcinoma	2.59e-10		0.081	ABCG2,ABTB2,ACOT7,ADAM19,ADAM23,ADAM8,ADAMTSL3,ADCY6,ADGRE5,ADORA2A,AFF3,AGR2,AHI1,AHR,ALDH1A1,ALDH1A2,ALDH3A1,ALOX15,ALPK2,ANKH,ANKRD23,ANLN,ANXA8/ANXA8L1,AOPEP,AQP9,ARAP2,ARAP3,ARG2,ARL4C,ATP1A3,ATP2A3,AXIN2,B3GNT5,BAIAP2,BANK1,BASP1,BCAM,BCL2,BLK,BMP1,BPIFB1,BTLA,C1QC,C3AR1,CACNB3,CARD11,CAV1,CCL4,CCR7,CD19,CD300E,CD38,CD55,CD7,CD79A,CD79B,CD86,CDH17,CEBPE,CES1,CFP,CHN2,CHST11,CHST13,CHSY3,CID…	317
Cancer,Hematological Disease,Immunological Disease,Organismal Injury and Abnormalities	B cell cancer	2.65e-10		-0.762	ABCG2,ADAMTSL3,ADORA2A,AHR,ALDH1A2,ALPK2,ATP1B1,BCL2,CARD11,CAV1,CCL17,CCL4,CCR7,CD19,CD38,CD40,CD63,CD79A,CD79B,CD86,CFP,CHI3L1,CKAP4,CPNE5,CR2,CTSK,CXCL6,CXCR5,CXXC5,DDIT4,DTX1,EBF1,ETS1,EYA2,FCGBP,FCGR3A/FCGR3B,FCGRT,FLT3,FSCN1,FYB1,GEM,HDAC7,HGF,IGF2R,IGHM,IKZF3,IL2RA,IL4,IL6,IL7R,IRF4,ITGB3,ITPR3,KCNQ5,KRT18,KRT8,LGI3,LILRB4,LTB,LY6D,MS4A1,MYB,NKX2-1,NPR1,PAX5,PECAM1,PENK,PIGR,PLD4,PLEK2,POU…	98
Hematological System Development and Function,Lymphoid Tissue Structure and Development,Tissue Morphology	Quantity of natural killer cells	2.83e-10		0.054	ADORA2A,BCL2,CARD11,CCR7,CD40,CD86,CXCL16,ETS1,GATA2,GIMAP1-GIMAP5,IL12B,IL1RL1,IL2RA,ITGB7,LTB,TNFAIP3,TNFRSF9	17
Cell Morphology,Hematological System Development and Function,Immunological Disease,Lymphoid Tissue Structure and Development	Abnormal morphology of T lymphocytes	2.83e-10			AHR,BCL2,CARD11,CD40,ETS1,IGHM,IL2RA,IL6,IL7R,IRF4,ITK,NFKBIZ,PIGR,RUNX3,SERPINB9,SOCS1,TNFRSF9	17
Cell Signaling,Post-Translational Modification	Tyrosine phosphorylation of protein	2.89e-10		1.28	B3GNT5,CCL4,CD19,CD40,CD55,CD79A,CD79B,CSF1,F2R,FCGR1A,FCRL5,IGF1R,IGHM,IL4,ITGA2B,ITGAM,ITGB3,LAT2,PECAM1,SELL,SOCS1,SPIB	22
Lymphoid Tissue Structure and Development,Organ Morphology,Tissue Morphology	Quantity of lymphoid organ	2.96e-10		0.794	AHR,B3GNT5,BCL2,CCR7,CD7,CD79A,CD79B,CD86,CTSE,CXCR5,ESR1,ETS1,FYB1,GATA2,GIMAP1-GIMAP5,IL12B,IL6,IL7R,ITK,LTB,MFGE8,PTPRCAP,RBM38,RUNX3,SATB1,SOCS1,TAL1,ZC3H12C	28
Hematological System Development and Function,Humoral Immune Response,Lymphoid Tissue Structure and Development,Tissue Morphology	Quantity of follicular B lymphocytes	2.96e-10		1.805	ADGRG3,BCL2,CD19,CDH17,CR2,DLK1,DTX1,GIMAP1,IGHM,IKZF3,ITK,LTB,PLD4,POU2AF1,RGS1,SIGLEC10,SPIB,TNFRSF13C,ZC3H12C	19
Organismal Injury and Abnormalities	Bleeding	3.01e-10		-1.883	ADORA2A,ADTRP,ALDH1A1,ALDH3A1,ATP2A3,BCL2,CACNB3,CLU,ESR1,F13A1,F2R,FCGR1A,FCGR3A/FCGR3B,FCGRT,GABRP,HDAC7,HGF,IL2RA,IL6,ITGA2B,ITGB3,ITGB8,KRT8,MGP,MS4A1,Mt2,Nedd4,NPR1,PTGS2,RASGRP2,S1PR1,SELL,SLC12A2,SOCS1,SPHK1,TNFAIP3,UNC13D	37
Cell-To-Cell Signaling and Interaction,Hematological System Development and Function,Immune Cell Trafficking,Inflammatory Response	Activation of neutrophils	3.04e-10	Increased	3.206	AHR,CCL17,CCL22,CCL4,CD63,CXCL6,FCGR3A/FCGR3B,IL18RAP,IL6,ITGAM,LTF,SELL,SIGLEC9,TNFRSF9,TREML2,UNC13D	16
Cellular Development,Cellular Growth and Proliferation	Development of tumor cell lines	3.12e-10		-0.173	AHR,ALDH1A1,BCL2,BPIFB1,CAV1,CD19,CLCA1,CLDN4,CLU,COBLL1,CSF1,EHF,ESR1,ETS1,GEM,HGF,IFI16,IFITM3,IGF1R,IL6,KRT8,LAMA5,MFGE8,MYB,NDRG1,PAX5,PRKCB,PTGS2,RGS12,RRAD,RUNX3,SATB1,SEMA3F,SPRY2,STK26,TES,TNFAIP3,TSPAN13	38
Cellular Movement,Hematological System Development and Function,Immune Cell Trafficking	Cellular infiltration by granulocytes	3.29e-10		1.087	ADAM8,ADORA2A,C3AR1,CCL4,CCR7,CD55,CSF1,CXCR5,F2R,GATA2,HGF,IL12B,IL1RL1,IL2RA,IL4,IL6,ITGAM,ITK,NFKBIZ,PTGS2,RUNX3,SCGB1A1,SELL,SPHK1,TNFAIP3,TNFRSF9	26
Cancer,Organismal Injury and Abnormalities	Growth of solid tumor	3.31e-10	Increased	2.651	ABCG2,ADORA2A,AHR,BCL2,C3AR1,CARD11,CAV1,CD38,CD40,CSF1,DLK1,DPP4,ESR1,HGF,ICAM2,IFITM3,IGF1R,IGHM,IL12B,IL1RL1,IL4,IL6,ITGAM,ITGB3,Ly6a (includes others),MYB,NDRG1,Nes,PRKCB,PTGS2,S100A6,S1PR1,SOCS1,SPHK1,TAL1,TNFRSF9	36
Connective Tissue Development and Function,Skeletal and Muscular System Development and Function	Resorption of bone	3.44e-10		0.644	ADAM8,CAV1,CD38,CSF1,CTSK,DLK1,FCGR3A/FCGR3B,FLT3,HDAC7,HDC,IL4,IL6,INPP4B,ITGB3,LTF,MFGE8,PLS3,PTGS2,S1PR1,SCIN,TNFAIP3,VCL	22
Cellular Development	Maturation of cells	3.46e-10	Increased	3.151	ABCG2,ADORA2A,AHR,ALOX15,BCL2,BTLA,CARD11,CD19,CD40,CD86,CEBPE,CLU,CSF1,FLT3,GATA2,GPR132,IGHM,IL12B,IL2RA,IL4,IL6,IL7R,IRF4,ITGAM,ITGB3,ITGB8,ITK,MYB,POU2F2,PRKCB,PTGS2,RUNX3,SCIN,SELL,SLC12A2,SOCS1,TAL1,TNFRSF13C,ZNF423	39
Cell-To-Cell Signaling and Interaction	Response of myeloid cells	3.52e-10		0.934	ADORA2A,ALOX15,C3AR1,CCL22,CD38,CNN2,CYP2S1,F2R,FCER1A,FCGR1A,FCGR3A/FCGR3B,HGF,IL1RL1,IL4,IL6,ITGAM,ITGB3,MFGE8,MUC5B,PADI4,PGLYRP1,RAPGEF3,SOCS1,SPHK1,TIMD4,TNFRSF9	26
Cancer,Organismal Injury and Abnormalities	Invasive tumor	3.52e-10	Increased	2.715	ADGRE5,AGR2,ARG1,AXIN2,BCL2,BLK,CARD11,CAV1,CCR7,CD40,CD86,CDH17,CLDN3,CLDN4,CLEC4D,CLU,CSF1,CXCL6,EMP1,ESR1,F2R,FCGR1A,FCGR3A/FCGR3B,FLT3,Fnbp1l,FOXA1,FSCN1,G0S2,GATA2,GPR132,HGF,IER3,IFITM3,IGF1R,IGHM,IL1RL1,IL2RA,IL4,IL6,IRF4,ITGA2,ITGB3,ITK,ITPR3,KRT18,KRT8,LAMA5,LMO7,LTB,LTF,MFGE8,MS4A1,MSI2,Mt2,Muc1,MYB,NDRG1,NKX2-1,P2RY1,PADI4,PDE10A,PEAR1,PECAM1,PLS3,PTGS2,QPCT,RNF43,RUNX3,S100A4,S1PR1,Sa…	78
Cancer,Gastrointestinal Disease,Organismal Injury and Abnormalities	Digestive system cancer	3.71e-10	Increased	2.265	ABCG2,ABTB2,ACOD1,ACOT7,ADAM19,ADAM23,ADAM8,ADAMTSL3,ADCY6,ADGRE5,ADGRG3,ADORA2A,ADTRP,AFF3,AGR2,AHI1,AHR,ALDH1A1,ALDH1A2,ALDH3A1,ALOX15,ALPK2,ANKRD23,ANKRD33B,ANLN,AOPEP,AQP9,ARAP2,ARAP3,ARG1,ARID5A,ARL4C,ATP1A3,ATP1B1,ATP2A3,AXIN2,B3GNT5,BAIAP2,BANK1,BASP1,BCAM,BCL2,BLK,BMP1,C1QC,C3AR1,CA4,CACNB3,CARD11,CAV1,CCL22,CCL4,CCR7,CD177,CD19,CD38,CD63,CD7,CD79A,CD79B,CD86,CDH17,CEBPE,CES1,CFP,CHAC2,CH…	364
Hematological Disease,Immunological Disease	Lymphopenia	3.89e-10		-1.478	BCL2,CARD11,CD40,CD79A,EBF1,ETS1,IGHM,IL6,IL7R,IRF4,LTB,SOCS1,TNFAIP3,TNFRSF13C,TNFRSF9	15
Lymphoid Tissue Structure and Development,Tissue Morphology	Quantity of bone marrow cells	3.97e-10		-0.077	ABCG2,AHR,ALDH1A2,ALOX15,BCL2,CEBPE,CNN2,CSF1,EBF1,ESR1,IL1RL1,IL6,IL7R,Ly6a (includes others),MATK,MYB,PECAM1,RBM38,RGS18,TAL1,TNFRSF9	21
Cancer,Neurological Disease,Organismal Injury and Abnormalities	Nervous system neoplasm	4.06e-10		1.974	ABCG2,ACOT7,ADAM19,ADAM23,ADAM8,ADAMTSL3,ADGRE5,ADGRG3,ADORA2A,AFF3,AHI1,AHR,ALDH1A1,ALDH1A2,ALDH3A1,ALOX15,ALPK2,ANKH,ANKRD23,ANLN,AQP9,ARAP2,ARAP3,ARG2,ARID5A,ARL4C,ATP1A3,ATP1B1,ATP2A3,AXIN2,BAIAP2,BANK1,BCAM,BCL2,BLK,BMP1,BPIFB1,BTLA,C19orf38,CA4,CACNB3,CARD11,CAV1,CCR7,CD19,CD38,CD40,CD79A,CD79B,CDH17,CEBPE,CES1,CHAC2,CHI3L1,CHN2,CHST13,CHSY3,CIDEC,CISH,CKAP4,CLCA1,CLDN3,CLEC10A,CLEC4D,CLU,C…	268
Cell Death and Survival	Cell death of hematopoietic cell lines	4.98e-10		0.472	AOPEP,BCL2,BLK,CD19,CD40,CEBPE,ESR1,EYA2,FLT3,IGHM,IKZF3,IL4,IL6,IRF4,MS4A1,MYB,PAX5,Serpinb6b,SLC2A1,SOCS1,Srgn,TAL1,TNFAIP3,TRIB2	24
Cellular Development,Cellular Growth and Proliferation,Embryonic Development,Hematological System Development and Function,Hematopoiesis,Lymphoid Tissue Structure and Development,Organ Development,Organismal Development,Tissue Development	Arrest in differentiation of lymphocytes	5.05e-10			CD79B,EBF1,IGHM,IL2RA,IL7R,IRF4,MYB,PAX5,POU2AF1,POU2F2,SATB1,TNFRSF13C	12
Free Radical Scavenging	Production of reactive oxygen species	6.11e-10	Increased	2.26	ACOD1,AHR,AOPEP,ARAP3,ARG1,BCL2,CAV1,CCL4,CD40,CEBPE,CSF1,ETS1,F2R,FAAH,FCER1A,FCGR3A/FCGR3B,FLT3,HGF,IL4,IL4I1,IL6,ITGAM,ITGB3,LTF,MS4A1,PECAM1,PRKCB,PTGS2,RAPGEF3,S100A8,SIGLEC10,SIGLEC9,SLC2A1,TREML2,UNC13D	35
Humoral Immune Response,Protein Synthesis	Quantity of IgG3	6.22e-10		1.645	ADGRG3,CARD11,CCR7,CD19,CD40,CR2,DLK1,ESR1,IGHM,IKZF3,POU2AF1,PTGS2,TNFRSF13C,TNFRSF9	14
Cellular Function and Maintenance	Function of antigen presenting cells	6.23e-10			AHR,CAV1,CCR7,CD40,CHI3L1,CNN2,CSF1,FCGR1A,HGF,IL12B,IL4,IL6,ITGAM,ITGB3,LTB,MARCKSL1,MUC5B,PTGS2,Retnla,RGS1,RNF128,SELL,SIGLEC9,TIMD4	24
Cellular Development,Cellular Growth and Proliferation,Embryonic Development,Hematological System Development and Function,Hematopoiesis,Humoral Immune Response,Lymphoid Tissue Structure and Development,Organ Development,Organismal Development,Tissue Development	Differentiation of plasma cells	6.29e-10		-0.405	CD38,CD40,CXCR5,ETS1,IL4,IL6,IRF4,POU2AF1,POU2F2,SIGLEC10,SOX11,SPIB	12
Cellular Development,Cellular Growth and Proliferation,Connective Tissue Development and Function,Skeletal and Muscular System Development and Function,Tissue Development	Osteoclastogenesis	6.69e-10		-0.097	AHR,CAV1,CD40,CSF1,EBF1,F2R,HDAC7,HP,IL4,IL6,IL7R,ITGB3,MFGE8,SCIN,SOCS1,TNFAIP3,TSPAN13	17
Cancer,Immunological Disease,Organismal Injury and Abnormalities	Neoplasia of lymphoid organ	6.73e-10		0.762	BCL2,CARD11,CCR7,CD19,CD79A,CD79B,CR2,DTX1,ESR1,FLT3,FSCN1,GPR183,IGF1R,IL2RA,IL6,IRF4,MS4A1,PAX5,POU2AF1,PTGS2,SOCS1,SOX11,SPHK1,TAL1,TNFAIP3	25
Cellular Function and Maintenance	Engulfment of cells	6.83e-10	Increased	3.037	ADORA2A,ALOX15,C3AR1,CAV1,CCL4,CCR7,CD177,CD38,CD63,CEBPE,CNN2,CSF1,CYP2S1,FCGR1A,FCGR3A/FCGR3B,GATA2,HBEGF,HGF,HP,IGHM,IL12B,IL1RL1,IL4,IL6,ITGAM,MFGE8,MUC5B,PADI4,PEAR1,PECAM1,PGLYRP1,PIGR,PLD4,PRKCB,RAPGEF3,RSPH1,SIGLEC10,SPHK1,TIMD4,TNFRSF9,TREML2,UNC13D	42
Cancer,Organismal Injury and Abnormalities,Reproductive System Disease	Prostatic tumor	7.16e-10			ABCG2,ACOT7,ADCY6,ADGRE5,AGR2,ALDH1A2,ALOX15,ALPK2,ANLN,ARAP2,ARAP3,ATP1A3,AXIN2,BCL2,BLK,BTLA,C3AR1,CACNB3,CARD11,CAV1,CCR7,CD86,CDH17,CFP,CHI3L1,CKAP4,CLU,COBLL1,CPA3,CPNE5,CR2,CSF1,CTSE,CTSK,CXCL16,CXCL6,CYFIP2,CYP11A1,DDIT4,DHRS9,DLEC1,EBF1,EHF,ELAPOR1,ESR1,ETS1,EYA2,F13A1,FAM174B,FCGBP,FCGR3A/FCGR3B,FCRL1,FCRL5,FGD2,FLNB,FLT3,FOXA1,FSCN1,FYB1,GGT5,GIMAP7,GNB4,GPR183,GRM6,HDAC7,HGF,ICAM2,IER3…	166
Cell-To-Cell Signaling and Interaction	Immune response of myeloid cells	7.22e-10		1.12	ADORA2A,ALOX15,C3AR1,CCL22,CD38,CNN2,CYP2S1,F2R,FCGR1A,FCGR3A/FCGR3B,HGF,IL1RL1,IL4,IL6,ITGAM,ITGB3,MFGE8,MUC5B,PADI4,PGLYRP1,RAPGEF3,SPHK1,TIMD4,TNFRSF9	24
Cell-To-Cell Signaling and Interaction,Cellular Function and Maintenance,Inflammatory Response	Phagocytosis of cells	7.42e-10		1.865	ADORA2A,ALOX15,C3AR1,CAV1,CD38,CEBPE,CNN2,CSF1,CYP2S1,FCGR1A,FCGR3A/FCGR3B,GATA2,HGF,IL1RL1,IL4,IL6,ITGAM,MFGE8,MUC5B,PADI4,PEAR1,PECAM1,PGLYRP1,PLD4,PRKCB,RAPGEF3,RSPH1,SIGLEC10,SPHK1,TIMD4,TNFRSF9,TREML2,UNC13D	33
Cell Cycle,Gene Expression	Binding of DNA	7.43e-10		1.547	ADCY6,AHR,BCL2,CAV1,CD40,CEBPE,CIDEC,CISH,CLU,DDIT4,EBF1,ESR1,ETS1,FOXA1,FYB1,GATA2,HBEGF,HDC,HGF,HP,IER3,IFI16,IL12B,IL4,IL6,ITGA2,ITGAM,ITGB3,LTF,MAPK12,MYB,NFKBIZ,NKX2-1,NPR1,RAPGEF3,S1PR1,SCD,SOCS1,STAT4,TAL1,TNFAIP3	41
Cellular Movement	Transmigration of cells	7.45e-10	Increased	2.438	ADORA2A,ARAP3,CAV1,CCL22,CCL4,CCR7,CD177,CD40,CD86,CNN2,CSF1,F2R,HGF,ICAM2,IL6,ITGAM,ITGB3,ITK,MYB,PECAM1,PIGR,RASGRP2,SELL	23
Cell-To-Cell Signaling and Interaction,Hematological System Development and Function	Interaction of phagocytes	7.77e-10	Increased	2.95	ADORA2A,ALOX15,ARAP3,CCR7,CD40,CD86,CLEC10A,CR2,CSF1,F2R,FCGR1A,FCGR3A/FCGR3B,FYB1,ICAM2,IL4,IL6,ITGAM,ITGB3,ITGB7,PENK,PTGS2,RASGRP2,S100A8,SELL	24
Cancer,Hematological Disease,Immunological Disease,Organismal Injury and Abnormalities	B-cell lymphoma	7.89e-10			ABCG2,ADAMTSL3,ADORA2A,AHR,ALPK2,BCL2,CARD11,CAV1,CCR7,CD19,CD38,CD40,CD63,CD79A,CD79B,CFP,CHI3L1,CR2,CXCR5,DTX1,ETS1,FCGR3A/FCGR3B,FCGRT,FSCN1,FYB1,HDAC7,HGF,IGF2R,IGHM,IKZF3,IL2RA,IL4,IL6,IL7R,IRF4,ITGB3,ITPR3,LGI3,MS4A1,MYB,PAX5,PECAM1,PENK,POU2AF1,POU2F2,PRKCB,PTGS2,S100A4,S1PR1,SATB1,SIGLEC10,SOCS1,SORL1,SOX11,STX11,TBC1D10C,TIAM1,TNFAIP3,TNFRSF13C,TNFRSF9,TRAF1,TRIM7,UNC13D,VCL,ZNF423	65
Cellular Movement	Chemotaxis of myeloid cells	7.92e-10	Increased	4.052	ADORA2A,AQP9,ARAP3,C3AR1,CCL17,CCL22,CCL4,CCR7,CSF1,CTSE,CXCL6,DPP4,F2R,HP,IL12B,IL4,ITGAM,ITGB3,MCU,NPR1,PENK,PIGR,PRKCB,RIPOR2,S100A4,S100A8,SELL,SPHK1,TREML2	29
Cellular Development,Cellular Growth and Proliferation	Colony formation of cells	8.22e-10		0.565	AHR,ALDH1A1,ALDH3A1,BCL2,BPIFB1,CAV1,CCL4,CD19,CLCA1,CLDN4,CLU,CSF1,EHF,ESR1,ETS1,HDAC7,HGF,IFI16,IFITM3,IGF1R,IL6,KRT8,MSI2,MYB,NDRG1,PAX5,PRKCB,PTGS2,RRAD,RUNX3,S100A6,SATB1,SEMA3F,SOCS1,SPHK1,SPIB,SPRY2,STK26,TAL1,TES,TGFB1I1,TIAM1,TNFAIP3,WWC1	44
Cardiovascular Disease,Hematological Disease,Organismal Injury and Abnormalities	Anemia	8.28e-10	Decreased	-3.377	ADCY6,ADORA2A,AGR2,ALOX15,ATP1B1,BCL2,C3AR1,CCL17,CCR7,CD177,CP,DPP4,ESR1,FCGR1A,FCGR3A/FCGR3B,FLT3,GATA2,GIMAP4,GIMAP6,IFITM3,IL1RL1,IL2RA,IL6,IL7R,ITGB3,KCNN4,MS4A1,MYB,PLEK2,PTGS2,RBM38,RUNX3,SELL,SLC2A1,SNCAIP,TAL1,TNFAIP3,UNC13D	38
Cellular Movement,Hematological System Development and Function,Immune Cell Trafficking,Inflammatory Response	Cellular infiltration by phagocytes	8.53e-10		0.723	ADAM8,ADORA2A,ARG1,C3AR1,CAV1,CCL4,CD55,CD86,CES1,CSF1,CTSK,DPP4,GATA2,HGF,IL1RL1,IL2RA,IL4,IL6,ITGAM,ITGB3,LTB,NDRG1,NFKBIZ,PTGS2,SELL,SFTPC,SOCS1,SPHK1,TNFAIP3,TNFRSF9	30
Cellular Compromise,Hematological Disease,Immunological Disease,Organismal Injury and Abnormalities	Abnormal function of B lymphocytes	8.6e-10			BANK1,CARD11,CCR7,CD19,CR2,GPR183,IGHM,IL2RA,IRF4,MS4A1,RGS1,TBC1D10C,TIMD4,TNFRSF13C	14
Hematological System Development and Function,Lymphoid Tissue Structure and Development,Organ Development,Tissue Development	Growth of lymphoid organ	8.8e-10		0.871	CD79A,CD86,CHI3L1,CISH,IGHM,IL18RAP,IL4,IL6,IL7R,ITK,LTB,MYB,PENK,PTGS2,RBM38,RNF128,SOCS1,STAT4,TIMD4,TNFAIP3,TNFRSF9	21
Cancer,Gastrointestinal Disease,Organismal Injury and Abnormalities	Development of digestive organ tumor	8.83e-10		0.502	ACOT7,ADAM19,ADAM23,ADAM8,ADGRE5,ADORA2A,AFF3,AHI1,AHR,ALDH1A1,ALDH1A2,ALDH3A1,ALOX15,ALPK2,ANKRD23,ANLN,AOPEP,AQP9,ARAP2,ARAP3,ATP1A3,ATP2A3,AXIN2,B3GNT5,BANK1,BCAM,BCL2,BLK,BMP1,C1QC,C3AR1,CACNB3,CARD11,CAV1,CCL4,CCR7,CD19,CD38,CD7,CD79A,CD86,CEBPE,CES1,CFP,CHST13,CHSY3,CIDEC,CKAP4,CLCA1,CLDN4,CLEC4D,CLU,COBLL1,CP,CR2,CSF1,CTSK,CYFIP2,CYP11A1,CYP2F1,DLEC1,DLK1,DPP4,DTX1,EBF1,EHF,ELAPOR1,ESR1,ET…	252
Gastrointestinal Disease,Organismal Injury and Abnormalities	Benign oral disorder	9.08e-10			AHR,ATP1B1,CCL22,CCL4,CCR7,CD40,CLU,CSF1,CXCL6,CXCR5,DDIT4,ETS1,FCER1A,FCGR1A,FCGR3A/FCGR3B,G0S2,GABRP,GIMAP6,GIMAP7,HGF,HP,ICAM2,IER3,IFITM3,IGHM,IL12B,IL6,IL7R,ITGB8,MATK,MFGE8,MGP,MS4A1,NFKBIZ,PLAC8,PTGS2,RUNX3,SATB1,SOX11,STAT4,TNFAIP3	41
Cell Death and Survival	Apoptosis of hematopoietic cell lines	9.34e-10		0.306	AOPEP,BCL2,BLK,CD19,CD40,CEBPE,ESR1,EYA2,FLT3,IGHM,IKZF3,IL4,IL6,IRF4,MS4A1,MYB,PAX5,SLC2A1,SOCS1,TAL1,TNFAIP3,TRIB2	22
Hematological System Development and Function,Tissue Development	Accumulation of myeloid cells	9.34e-10		1.633	ADGRE5,AHR,BCL2,CCL17,CD40,CSF1,F2R,FCER1A,FCGR3A/FCGR3B,GATA2,HDC,IL12B,IL4,IL6,IRF4,ITGA2,ITGAM,LAMA5,P2RY2,PTGS2,S100A8,SELL	22
Digestive System Development and Function,Gastrointestinal Disease,Organ Morphology,Organismal Development,Organismal Injury and Abnormalities	Abnormal morphology of intestine	9.37e-10			AGR2,AHR,BCAM,BCL2,BMP1,C3AR1,CCR7,CISH,CLCA1,CXCR5,IGHM,IL4,IL7R,ITGB7,KRT8,LTB,PIGR,PTGS2,RGS1,SLC12A2,SPIB,SPRY2,TFF2	23
Immunological Disease	Immunodeficiency	9.54e-10		-1.177	AHI1,BCL2,C1QC,CARD11,CD19,CD40,CD55,CD79A,CD79B,CEBPE,CFP,CLU,CR2,EMP1,FCGR1A,FCGR3A/FCGR3B,GIMAP1,IGHM,IL12B,IL18RAP,IL2RA,IL4,IL7R,IRF4,LTF,MBOAT1,MS4A1,NHSL2,RASGRP2,TNFRSF13C	30
Connective Tissue Disorders,Inflammatory Disease,Inflammatory Response,Organismal Injury and Abnormalities,Skeletal and Muscular Disorders	Polyarthritis	9.59e-10		1.156	ADGRE5,AHR,CCL4,CD86,CR2,F13A1,HDAC7,IL12B,IL1RL1,IL4,IL6,ITGAM,PECAM1,PRR5,PTGS2,S100A8,SOCS1,SORL1,SPHK1,STAT4,TNFAIP3	21
Cancer,Hematological Disease,Immunological Disease,Organismal Injury and Abnormalities	Plasma cell neoplasm	9.79e-10			ABCG2,ALPK2,ATP1B1,BCL2,CAV1,CCL17,CCL4,CD19,CD38,CD79A,CTSK,CXCL6,CXXC5,FCGRT,FLT3,FSCN1,FYB1,HGF,IGF2R,IGHM,IL2RA,IL4,IL6,IL7R,IRF4,ITGB3,KRT18,KRT8,LTB,LY6D,MS4A1,MYB,NKX2-1,NPR1,PAX5,PLD4,PRKCB,PRR5,PTGS2,RUNX3,SATB1,SNCAIP,STX11,TNFAIP3,TNFRSF13C,TRIM7,ZNF423,ZRANB3	48
Cancer,Organismal Injury and Abnormalities	Abdominal carcinoma	9.82e-10		1.369	ABCG2,ABTB2,ACOD1,ACOT7,ADAM19,ADAM23,ADAM8,ADAMTSL3,ADCY6,ADGRE5,ADGRG3,ADORA2A,ADTRP,AFF3,AGR2,AHI1,AHR,ALDH1A1,ALDH1A2,ALDH3A1,ALOX15,ALPK2,ANKH,ANKRD23,ANKRD33B,ANLN,ANXA8/ANXA8L1,AOPEP,AQP9,ARAP2,ARAP3,ARG1,ARG2,ARID5A,ARL4C,ATP1A3,ATP1B1,ATP2A3,AXIN2,B3GNT5,BAIAP2,BANK1,BASP1,BCAM,BCL2,BLK,BMP1,BPIFB1,BTLA,C1QC,C3AR1,CA4,CACNB3,CARD11,CAV1,CCL22,CCL4,CCR7,CD177,CD19,CD300E,CD38,CD55,CD63,CD…	371
Cancer,Neurological Disease,Organismal Injury and Abnormalities	Central nervous system solid tumor	9.85e-10	Increased	2.778	ABCG2,ACOT7,ADAM19,ADAM23,ADAM8,ADAMTSL3,ADGRE5,ADGRG3,ADORA2A,AFF3,AHI1,AHR,ALDH1A1,ALDH1A2,ALDH3A1,ALOX15,ALPK2,ANKH,ANKRD23,ANLN,AQP9,ARAP2,ARAP3,ARG2,ARID5A,ARL4C,ATP1A3,ATP1B1,ATP2A3,AXIN2,BAIAP2,BANK1,BCAM,BCL2,BLK,BMP1,BPIFB1,BTLA,C19orf38,CA4,CACNB3,CARD11,CAV1,CCR7,CD19,CD38,CD40,CD79A,CD79B,CDH17,CEBPE,CES1,CHAC2,CHI3L1,CHN2,CHST13,CHSY3,CIDEC,CISH,CKAP4,CLCA1,CLDN3,CLEC10A,CLEC4D,CLU,C…	265
Cellular Development,Cellular Growth and Proliferation,Hematological System Development and Function,Hematopoiesis,Lymphoid Tissue Structure and Development,Tissue Development	Differentiation of macrophages	1.01e-09		0.426	AHR,BCL2,C1QC,CD40,CEBPE,CHI3L1,CSF1,GATA2,IL4,IL6,IRF4,ITGAM,LTF,MYB,PAX5,SIGLEC9,SOCS1,SPIB,TAL1	19
Cellular Development,Cellular Growth and Proliferation,Hematological System Development and Function,Hematopoiesis,Tissue Development	Differentiation of hematopoietic progenitor cells	1.01e-09	Increased	2.659	ANLN,BAIAP2,BCL2,CD40,CD79A,CD79B,CD86,CEBPE,CSF1,DLK1,DTX1,EBF1,EMP1,ESR1,FLT3,GATA2,ICAM2,IGHM,IL2RA,IL4,IL6,ITGA2B,Marcks,MYB,PAX5,PECAM1,PLD4,PLEK2,PTGS2,RGS18,S100A8,SATB1,SCIN,SIGLEC10,SPIB,TAL1	36
Cellular Function and Maintenance,Inflammatory Response	Phagocytosis	1.03e-09		1.599	ADORA2A,ALOX15,C3AR1,CAV1,CD38,CEBPE,CNN2,CSF1,CYP2S1,FCGR1A,FCGR3A/FCGR3B,GATA2,HGF,IL1RL1,IL4,IL6,ITGAM,ITGB3,MFGE8,MREG,MUC5B,PADI4,PEAR1,PECAM1,PGLYRP1,PLD4,PRKCB,RAPGEF3,RSPH1,SIGLEC10,SPHK1,TIMD4,TNFRSF9,TREML2,UNC13D	35
Cell-To-Cell Signaling and Interaction	Binding of myeloid cells	1.04e-09	Increased	2.449	ADGRE5,ADORA2A,ALOX15,ARAP3,CD40,CFP,CLEC10A,CR2,CSF1,F2R,FCGR1A,FCGR3A/FCGR3B,IL4,IL6,ITGAM,ITGB3,ITGB7,LTF,PECAM1,PENK,PTGS2,RASGRP2,S100A8,SELL	24
Cellular Development	Differentiation of tumor cell lines	1.05e-09	Increased	2.105	AHR,BCL2,CD38,CSF1,CTSK,CXCR5,DLK1,DPP4,ESR1,FLT3,FOXA1,GATA2,HGF,IFI16,IGF1R,IL4,IL6,ITGAM,MAPK12,MATK,MYB,NDRG1,PRKCB,PTGS2,RAPGEF3,SCIN,SOCS1,SOX11,SPHK1,SPRY2,ST8SIA4,STK26,TAL1	33
Cellular Growth and Proliferation	Colony formation	1.16e-09		0.958	AHR,ALDH1A1,ALDH3A1,AXIN2,BCL2,BPIFB1,CAV1,CCL4,CD19,CES1,CLCA1,CLDN4,CLU,CSF1,EHF,ESR1,ETS1,HDAC7,HGF,IFI16,IFITM3,IGF1R,IL6,KRT8,MSI2,MYB,NDRG1,PAX5,PRKCB,PTGS2,RRAD,RUNX3,S100A6,SATB1,SEMA3F,SOCS1,SPHK1,SPIB,SPRY2,STK26,TACSTD2,TAL1,TES,TGFB1I1,TIAM1,TNFAIP3,WWC1	47
Cancer,Hematological Disease,Immunological Disease,Organismal Injury and Abnormalities	B-cell non-Hodgkin lymphoma	1.19e-09			ABCG2,ADAMTSL3,ADORA2A,AHR,ALPK2,BCL2,CARD11,CAV1,CCR7,CD19,CD38,CD40,CD63,CD79A,CD79B,CFP,CR2,CXCR5,DTX1,ETS1,FCGR3A/FCGR3B,FCGRT,FSCN1,FYB1,HDAC7,HGF,IGF2R,IGHM,IKZF3,IL2RA,IL4,IL6,IL7R,IRF4,ITGB3,LGI3,MS4A1,MYB,PAX5,PECAM1,PENK,POU2AF1,POU2F2,PRKCB,PTGS2,S100A4,S1PR1,SATB1,SIGLEC10,SOCS1,SORL1,SOX11,STX11,TBC1D10C,TNFAIP3,TNFRSF13C,TNFRSF9,TRAF1,TRIM7,UNC13D,VCL,ZNF423	62
Connective Tissue Disorders,Inflammatory Disease,Inflammatory Response,Organismal Injury and Abnormalities,Skeletal and Muscular Disorders	Experimentally-induced arthritis	1.22e-09		1.075	ADGRE5,AHR,CCL4,CISH,CR2,CXCL6,F13A1,FCGR1A,FCGR3A/FCGR3B,FCGRT,IL12B,IL1RL1,IL4,IL6,ITGAM,PTGS2,Saa3,SDC4,SPHK1,STAT4	20
Cellular Development,Cellular Growth and Proliferation,Hematological System Development and Function,Humoral Immune Response,Lymphoid Tissue Structure and Development	Expansion of B lymphocytes	1.25e-09		1.201	BCL2,CD19,CD40,CR2,EBF1,GPR183,IL7R,S1PR1,SIGLEC10,TNFAIP3,TNFRSF13C	11
Cancer,Hematological Disease,Immunological Disease,Organismal Injury and Abnormalities	Plasma cell dyscrasia	1.41e-09			ABCG2,ALPK2,ATP1B1,BCL2,CAV1,CCL17,CCL4,CD19,CD38,CD79A,CTSK,FCGRT,FLT3,FSCN1,FYB1,HGF,IGF2R,IGHM,IL2RA,IL4,IL6,IL7R,IRF4,ITGB3,KRT18,KRT8,LTB,MS4A1,MYB,NKX2-1,NPR1,PAX5,PLD4,PRKCB,PRR5,PTGS2,RUNX3,SATB1,SNCAIP,STX11,TNFAIP3,TNFRSF13C,TRIM7,ZNF423,ZRANB3	45
Hematological System Development and Function,Humoral Immune Response,Lymphoid Tissue Structure and Development,Tissue Morphology	Quantity of marginal-zone B lymphocytes	1.42e-09		1.039	ADGRG3,CD19,CDH17,CR2,DLK1,DTX1,GIMAP1,IGHM,IKZF3,LTB,PLD4,POU2AF1,RGS1,TNFRSF13C,ZC3H12C	15
Protein Synthesis	Quantity of interferon	1.45e-09		0.706	CAV1,CD19,CXCL16,GPR183,IFI16,IL12B,PILRB,PLD4,SOCS1,STAT4,STX11,ZC3H12C	12
Cellular Function and Maintenance	Engulfment of phagocytes	1.5e-09		1.745	ALOX15,C3AR1,CCR7,CD38,CNN2,CSF1,CYP2S1,FCGR1A,FCGR3A/FCGR3B,HGF,IL12B,IL1RL1,IL4,ITGAM,MFGE8,MUC5B,PADI4,PGLYRP1,RAPGEF3,TIMD4,TNFRSF9,TREML2	22
Cancer,Organismal Injury and Abnormalities,Reproductive System Disease	Male genital neoplasm	1.52e-09			ABCG2,ACOT7,ADCY6,ADGRE5,AGR2,ALDH1A2,ALOX15,ALPK2,ANLN,ARAP2,ARAP3,ATP1A3,AXIN2,BCL2,BLK,BTLA,C3AR1,CACNB3,CARD11,CAV1,CCR7,CD79A,CD86,CDH17,CFP,CHI3L1,CKAP4,CLU,COBLL1,CPA3,CPNE5,CR2,CSF1,CTSE,CTSK,CXCL16,CXCL6,CYFIP2,CYP11A1,DDIT4,DHRS9,DLEC1,EBF1,EHF,ELAPOR1,ESR1,ETS1,EYA2,F13A1,FAM174B,FCGBP,FCGR3A/FCGR3B,FCRL1,FCRL5,FGD2,FLNB,FLT3,FOXA1,FSCN1,FYB1,GGT5,GIMAP7,GNB4,GPR183,GRM6,HDAC7,HGF,ICAM…	168
Cell-To-Cell Signaling and Interaction,Inflammatory Response	Immune response of T lymphocytes	1.55e-09		1.383	ARG1,C3AR1,CARD11,CCR7,CD40,CD86,ETS1,IGHM,IL12B,IL2RA,IL4,IL6,IL7R,ITK,SOCS1,TIMD4,TNFRSF9,TREML2	18
Cancer,Organismal Injury and Abnormalities,Reproductive System Disease	Prostate cancer	1.71e-09			ABCG2,ACOT7,ADCY6,ADGRE5,AGR2,ALDH1A2,ALOX15,ALPK2,ANLN,ARAP2,ARAP3,ATP1A3,AXIN2,BCL2,BLK,BTLA,C3AR1,CACNB3,CARD11,CAV1,CCR7,CD86,CDH17,CFP,CHI3L1,CKAP4,CLU,COBLL1,CPA3,CPNE5,CR2,CSF1,CTSE,CTSK,CXCL16,CXCL6,CYFIP2,CYP11A1,DDIT4,DHRS9,DLEC1,EBF1,EHF,ELAPOR1,ESR1,ETS1,EYA2,F13A1,FAM174B,FCGBP,FCGR3A/FCGR3B,FCRL1,FCRL5,FGD2,FLNB,FLT3,FOXA1,FSCN1,FYB1,GGT5,GIMAP7,GNB4,GPR183,GRM6,HDAC7,HGF,ICAM2,IER3…	164
Cancer,Organismal Injury and Abnormalities	Head and neck tumor	1.74e-09		1.98	ABCG2,ABTB2,ACOD1,ACOT7,ADAM19,ADAM23,ADAM8,ADAMTSL3,ADCY6,ADGRE5,ADGRG3,ADORA2A,AFF3,AGR2,AHI1,AHR,ALDH1A1,ALDH1A2,ALDH3A1,ALOX15,ALPK2,ANKH,ANKRD23,ANKRD33B,ANLN,ANXA8/ANXA8L1,AOPEP,AQP9,ARAP2,ARAP3,ARG2,ARID5A,ARL4C,ATP1A3,ATP1B1,ATP2A3,AXIN2,BAIAP2,BANK1,BASP1,BCAM,BCL2,BLK,BMP1,BPIFB1,BTLA,C19orf38,CA4,CACNB3,CARD11,CAV1,CCL17,CCR7,CD177,CD19,CD38,CD55,CD7,CD79A,CD79B,CDH17,CEBPE,CES1,CFP,CH…	361
Cellular Movement,Hematological System Development and Function,Immune Cell Trafficking	Transmigration of leukocytes	1.74e-09	Increased	2.127	ADORA2A,ARAP3,CAV1,CCL4,CCR7,CD177,CD40,CD86,CNN2,CSF1,HGF,ICAM2,IL6,ITGAM,ITGB3,ITK,PECAM1,PIGR,RASGRP2,SELL	20
Cell Death and Survival	Apoptosis of tumor cell lines	1.78e-09		-1.634	ABCG2,ADORA2A,AHR,ALOX15,ARG1,BCL2,BPIFB1,CAV1,CD40,CD55,CD79B,CES1,CLU,CNN2,CYFIP2,DDIT4,DPP4,EBF1,EHF,ESR1,ETS1,FLNB,FLT3,FOXA1,G0S2,GEM,GIMAP4,GIMAP6,GPR132,HBEGF,HGF,IER3,IFI16,IGF1R,IGF2R,IGHM,IL1RL1,IL4,IL6,IRF4,ITGA2,ITGAM,ITGB3,ITPR3,KRT18,LAMA5,MAPK12,MS4A1,MYB,NDRG1,NFKBIZ,PADI4,PAFAH2,PAX5,PECAM1,PIK3IP1,PLK2,PRKCB,PTGS2,RUNX3,S100A4,S100A6,S100A8,SATB1,SCD,SCGB3A1,SCIN,SDC4,SEMA3F,SLC…	79
Cell-To-Cell Signaling and Interaction,Cellular Movement,Hematological System Development and Function,Immune Cell Trafficking	Recruitment of lymphocytes	1.85e-09	Increased	2.104	CCL17,CCL22,CCL4,CCR7,CD40,CXCL16,CXCR5,ETS1,FCER1A,GPR132,HDC,IL4,IL6,S1PR1,SELL,TNFRSF9	16
Connective Tissue Development and Function,Skeletal and Muscular System Development and Function,Tissue Development	Morphology of bone	1.86e-09			AHR,ALDH1A1,ANKH,BMP1,CAV1,CD40,Clec2d (includes others),CSF1,CTSK,CXXC5,DLK1,EBF1,ESR1,F2R,FLNB,GATA2,HDAC7,HDC,HES7,HGF,HTR1B,IGF1R,IGHM,IL12B,IL6,IL7R,INPP4B,ITGA2,ITGB3,Ly6a (includes others),MFGE8,MGP,MYB,PAX5,PLS3,PRKCB,RUNX3,S100A4,Saa3,SCIN,SOX11,VCL	42
Cancer,Organismal Injury and Abnormalities	Pelvic adenocarcinoma	1.95e-09			ABCG2,ABTB2,ACOT7,ADAM19,ADAM23,ADAM8,ADAMTSL3,ADCY6,ADGRE5,ADORA2A,AFF3,AHI1,AHR,ALDH1A1,ALDH1A2,ALOX15,ALPK2,ANKH,ANLN,ANXA8/ANXA8L1,AOPEP,AQP9,ARAP2,ARAP3,ARG2,ARL4C,ATP1A3,ATP2A3,AXIN2,BAIAP2,BANK1,BASP1,BCL2,BLK,BPIFB1,BTLA,C1QC,C3AR1,CACNB3,CARD11,CCR7,CD19,CD300E,CD38,CD55,CD86,CDH17,CES1,CFP,CHI3L1,CHN2,CHST11,CHSY3,CIDEC,CKAP4,CLDN3,CLDN4,CLU,CP,CPA3,CPNE5,CR2,CXCL16,CXCR5,CXXC5,CYFIP2,C…	246
Cancer,Organismal Injury and Abnormalities,Reproductive System Disease	Malignant neoplasm of male genital organ	1.96e-09			ABCG2,ACOT7,ADCY6,ADGRE5,AGR2,ALDH1A2,ALOX15,ALPK2,ANLN,ARAP2,ARAP3,ATP1A3,AXIN2,BCL2,BLK,BTLA,C3AR1,CACNB3,CARD11,CAV1,CCR7,CD79A,CD86,CDH17,CFP,CHI3L1,CKAP4,CLU,COBLL1,CPA3,CPNE5,CR2,CSF1,CTSE,CTSK,CXCL16,CXCL6,CYFIP2,CYP11A1,DDIT4,DHRS9,DLEC1,EBF1,EHF,ELAPOR1,ESR1,ETS1,EYA2,F13A1,FAM174B,FCGBP,FCGR3A/FCGR3B,FCRL1,FCRL5,FGD2,FLNB,FLT3,FOXA1,FSCN1,FYB1,GGT5,GIMAP7,GNB4,GPR183,GRM6,HDAC7,HGF,ICAM…	166
Cancer,Organismal Injury and Abnormalities	Lymphoreticular neoplasm	2.2e-09		0.123	ABCG2,ADAM19,ADAMTSL3,ADORA2A,AFF3,AHI1,AHR,ALOX15,ALPK2,ATP1B1,AXIN2,BASP1,BCL2,BMP1,CARD11,CAV1,CCL17,CCL22,CCR7,CD19,CD38,CD40,CD63,CD7,CD79A,CD79B,CD86,CFP,CHAC2,CHI3L1,CLU,COBLL1,CP,CR2,CXCL16,CXCR5,CYFIP2,DLEC1,DPP4,DTX1,ESR1,ETS1,FCGBP,FCGR3A/FCGR3B,FCGRT,FLT3,FSCN1,FYB1,GABRP,GATA2,GPR183,HDAC7,HGF,HP,HS3ST1,IER3,IFITM3,IGF1R,IGF2BP3,IGF2R,IGHM,IKZF3,IL2RA,IL4,IL4I1,IL6,IL7R,INPP4B,IRF4,I…	130
Cardiovascular Disease,Organismal Injury and Abnormalities,Skeletal and Muscular Disorders	Myocardial infarction	2.26e-09			ADAM8,ADORA2A,CA4,CD55,CLU,CSF1,ESR1,F13A1,F2R,FCGR1A,FCGR3A/FCGR3B,HGF,IGF1R,IL6,ITGA2B,ITGAM,ITGB3,KRT18,KRT8,NPR1,P2RY1,PADI4,PECAM1,PTGS2,SLC18A2	25
Cardiovascular System Development and Function,Organismal Development	Vasculogenesis	2.28e-09	Increased	3.355	ADCY6,ADORA2A,ADTRP,AHR,ALDH1A2,Aldh1a7,ALOX15,ARG1,BCL2,C3AR1,CAV1,CCR7,CD40,CD63,CHI3L1,CSF1,CXCR5,CXXC5,DLK1,EMP1,ESR1,ETS1,F2R,GEM,HBEGF,HDAC7,HGF,IFI16,IGF1R,IL1RL1,IL4,IL6,INPP4B,ITGA2,ITGAM,ITGB3,ITGB8,MFGE8,MGP,Nedd4,NKX2-1,PATJ,PECAM1,PLEKHG5,PTGS2,RUNX3,S100A4,S100A8,S1PR1,SCGB3A1,SDC4,SEMA3F,SOCS1,SPHK1,SPRY2,TAL1,TNFAIP3	57
Cell Death and Survival,Organismal Injury and Abnormalities	Necrosis of epithelial tissue	2.32e-09	Decreased	-2.799	ABCG2,AHR,ALDH1A1,ALDH3A1,ALOX15,ARG2,BCL2,CAV1,CCL4,CD40,CIDEC,CLU,EMP1,ESR1,FAAH,HGF,IER3,IGF1R,IL2RA,IL4,IL6,IRF4,ITGA2,KRT18,KRT8,MFGE8,Muc1,MYB,NDRG1,PECAM1,PRKCB,PTGS2,RUNX3,S100A8,S1PR1,SCD,SEMA3F,SEMA7A,SLC2A1,SOCS1,SPHK1,STK26,TGFB1I1,TIAM1,TNFAIP3,TRAF1	46
Hematological System Development and Function,Inflammatory Response,Tissue Morphology	Quantity of neutrophils	2.42e-09		-0.544	ADORA2A,AHR,C3AR1,CD19,CD40,CLCA1,CLEC10A,CNN2,CR2,CSF1,GPR132,HDC,IL2RA,IL4,IL6,IRF4,ITGAM,Ly6a (includes others),PGLYRP1,PLAC8,S100A8,SELL,STX11,TCIM,TNFAIP3	25
Immunological Disease,Inflammatory Response	Abnormal function of immune system	2.49e-09			ADGRG3,ALOX15,C3AR1,CISH,CLEC4D,Gzmb,IGHM,IL4,IL6,IRF4,ITGB7,LILRB4,NFKBIZ,RUNX3	14
Cell Morphology	Morphology of tumor cell lines	2.83e-09			AHR,BCAM,BCL2,CD40,CEBPE,CLU,DPP4,ESR1,EYA2,GEM,GPR132,HBEGF,HGF,IGF1R,IL6,PAX5,PECAM1,PRKCB,RAMP3,RRAD,SCIN,SEMA3F,SUSD3,TGFB1I1,TRIB2,VCL	26
Cell-To-Cell Signaling and Interaction,Hematological System Development and Function,Immune Cell Trafficking	Adhesion of lymphocytes	2.88e-09	Increased	2.857	CCL17,CCL22,CCL4,CCR7,FYB1,HGF,ICAM2,IL4,IL6,IL7R,ITGA2,ITK,Ly6a (includes others),PECAM1,RGS1,RIPOR2,SELL	17
Cell-To-Cell Signaling and Interaction,Hematological System Development and Function	T cell response	2.91e-09		1.962	AHR,ARG1,C3AR1,Cd200r3,CD55,CD86,CISH,ETS1,IGHM,IL12B,IL2RA,IL4,IL6,IL7R,ITK,LTB,SOCS1,STAT4,TIMD4,TNFRSF9	20
Cell Morphology,Tissue Morphology	Morphology of connective tissue cells	2.93e-09			AHR,ALOX15,BCL2,CAV1,CES1,CIDEC,CSF1,CTSK,DLK1,ESR1,F2R,FLNB,G0S2,GATA2,HDC,HGF,IGF1R,IL4,IL6,INPP4B,ITGB3,Ly6a (includes others),Mt2,NKX2-1,RAPGEF3,SLC12A2,SPRY2,TBC1D4,TGFB1I1,TIAM1	30
Cell Death and Survival	Cell viability of phagocytes	2.97e-09	Increased	2.965	BCL2,CCL4,CCR7,CD38,CD40,CSF1,FCER1A,FCGR1A,HGF,IL4,IL6,IRF4,LAT2,Saa3,SERPINB9,TNFRSF9	16
Gastrointestinal Disease,Immunological Disease,Ophthalmic Disease,Organismal Injury and Abnormalities	Sjögren syndrome	2.97e-09			CCL22,CCL4,CCR7,CD40,CSF1,CXCL6,CXCR5,HGF,HP,IFITM3,IL12B,IL6,MATK,MS4A1,SATB1,STAT4	16
Cellular Development,Connective Tissue Development and Function,Skeletal and Muscular System Development and Function,Tissue Development	Differentiation of osteoclasts	2.99e-09		1.12	ADAM8,AHR,BCL2,C3AR1,Clec2d (includes others),CSF1,GPR183,HDAC7,IKZF4,IL12B,IL1RL1,IL4,IL6,INPP4B,LILRB4,Ly6a (includes others),PILRB,PTGS2,RAPGEF3,S100A8,SOCS1,TAL1	22
Cell-To-Cell Signaling and Interaction,Hematological System Development and Function,Immune Cell Trafficking,Inflammatory Response	Priming of leukocytes	3.02e-09	Increased	2.621	C3AR1,CD38,CD40,CD86,CSF1,Gzmb,HGF,IL12B,IL4,IL6,IRF4,SERPINB9,UNC13D	13
Cardiovascular Disease,Organismal Injury and Abnormalities	Peripheral vascular disease	3.28e-09		-0.647	ABCG2,ADGRE5,ADORA2A,ARID5A,ARL4C,ATP1A3,BCL2,C3AR1,CA4,CACNB3,CAV1,CKAP4,CLU,CXCL16,ESR1,F13A1,F2R,FCGR1A,FCGR3A/FCGR3B,FYB1,GABRP,IGF1R,IL1RL1,IL6,ITGA2B,ITGAM,ITGB3,ITGB8,P2RY1,PDE10A,PIK3IP1,PLK2,PRKCB,PTGS2,SLC18A2,SLC2A3,SLCO2B1,TMEM176B	38
Organismal Injury and Abnormalities,Reproductive System Disease	Endometriosis	3.33e-09			AHR,ATP1B1,BCL2,CCL22,CCL4,CXCR5,ESR1,G0S2,GRAP,HGF,HLA-DOB,IL18R1,IL18RAP,IL2RA,IL4,IL6,ITGAM,ITGB3,KRT8,LTF,PENK,PLK2,PRKCB,PRR5,PTGS2,S100A8,SLC18A2,SLC2A3,SPRY2,TAL1,TRAF1,TRIM7,WFDC2	33
Infectious Diseases,Organismal Injury and Abnormalities	Septic shock	3.46e-09		0.857	AHR,ARID5A,ATP1B1,BTLA,CAV1,CXCL6,DLK1,F2R,FCGR1A,FCGR3A/FCGR3B,GABRP,IFI16,IL6,ITGAM,MAPK12,PRR5,PTGS2,RUNX3,SNCAIP,SPHK1,TNFAIP3,UNC13D	22
Cellular Movement	Migration of connective tissue cells	3.46e-09		1.993	AHR,CAV1,CCL17,CCL4,CCR7,CSF1,CXCL16,F2R,FLNB,HBEGF,HGF,IL4,IL6,ITGB3,LTF,RAMP3,RAPGEF3,Retnla,S1PR1,SDC4,TIAM1,VCL	22
Gastrointestinal Disease,Hepatic System Disease,Organismal Injury and Abnormalities	Liver lesion	3.66e-09		-1.883	ABCG2,ACOD1,ACOT7,ADAM19,ADAM23,ADAM8,ADAMTSL3,ADORA2A,ADTRP,AFF3,AHI1,AHR,ALDH1A1,ALPK2,ANLN,ARAP2,ARAP3,ARG1,ATP1A3,ATP1B1,ATP2A3,AXIN2,BANK1,BCL2,BPIFB1,BTLA,C3AR1,CA4,CARD11,CCL22,CCL4,CCR7,CD19,CD38,CD40,CD55,CD86,CDH17,CES1,CFP,CHN2,CHSY3,CIDEC,CISH,CLCA1,CLDN4,CLU,COBLL1,CP,CSF1,CTSE,CTSK,CXCL6,CYFIP2,CYP11A1,CYP2S1,DCLK2,DDIT4,DHRS3,DLEC1,DLK1,DTX1,ELAPOR1,ESR1,ETS1,EYA2,F2R,FAAH,FCER1A,F…	222
Cell Morphology	Shape change of blood cells	3.74e-09	Increased	3.561	ARAP3,CCL22,CCR7,CD19,CD40,CNN2,CSF1,F2R,FYB1,IL4,ITGAM,KCNN4,P2RY1,PECAM1,RASGRP2,SELL	16
Skeletal and Muscular System Development and Function,Tissue Morphology	Quantity of trabecula	3.75e-09		-0.362	CAV1,Clec2d (includes others),CSF1,CTSK,CXXC5,ESR1,F2R,GATA2,INPP4B,Ly6a (includes others),MGP,PLS3	12
Cell-To-Cell Signaling and Interaction,Hematological System Development and Function,Immune Cell Trafficking,Inflammatory Response	Priming of mononuclear leukocytes	3.75e-09	Increased	2.208	C3AR1,CD38,CD40,CD86,CSF1,Gzmb,HGF,IL12B,IL4,IL6,IRF4,SERPINB9	12
Cancer,Neurological Disease,Organismal Injury and Abnormalities	Glioma	3.94e-09	Increased	2.2	ABCG2,ACOT7,ADAM19,ADAM23,ADAM8,ADAMTSL3,ADGRE5,ADGRG3,ADORA2A,AFF3,AHI1,AHR,ALDH1A1,ALDH1A2,ALDH3A1,ALOX15,ALPK2,ANKH,ANKRD23,ANLN,AQP9,ARAP2,ARAP3,ARG2,ARID5A,ARL4C,ATP1A3,ATP1B1,ATP2A3,AXIN2,BAIAP2,BANK1,BCAM,BCL2,BLK,BMP1,BPIFB1,BTLA,C19orf38,CA4,CACNB3,CARD11,CAV1,CD19,CD38,CD40,CD79A,CDH17,CEBPE,CES1,CHAC2,CHI3L1,CHN2,CHST13,CHSY3,CIDEC,CISH,CKAP4,CLCA1,CLDN3,CLEC10A,CLEC4D,CLU,CNN2,CNN3,CO…	259
Cell Cycle	Arrest in cell cycle progression of tumor cell lines	4.06e-09			AHR,BCL2,CAV1,CD19,CHN2,CLU,DDIT4,EHF,ESR1,FOXA1,HGF,IER3,IFI16,IGF1R,IGHM,IL6,PADI4,PAX5,RRAD,S100A4	20
Cancer,Organismal Injury and Abnormalities	Serous neoplasm	4.18e-09			ADAMTSL3,ADORA2A,ALDH1A1,ALDH1A2,ALPK2,ANXA8/ANXA8L1,ARL4C,ATP1B1,AXIN2,BCL2,BTLA,CD300E,CKAP4,CLDN3,CLDN4,CLU,CP,CPA3,CXXC5,CYFIP2,DPP4,ELAPOR1,F13A1,F2R,FCGBP,FLT3,GEM,GRM6,HDAC7,HGF,IGF2BP3,IKZF3,IL6,ITGB8,ITPR3,KRT18,KRT8,MAN1A1,MGP,MS4A2,MSLN,MUC5B,OSCP1,PEAR1,PRR5,PTGS2,RABGAP1L,RALGPS2,RDH12,RIPOR2,RUNX3,SELL,SLC39A4,SNCAIP,TGFB1I1,TMEM176B,TNFRSF9,TRIM7,WFDC2,WWC1,ZC3H12C	61
Cellular Movement	Cell movement of connective tissue cells	4.27e-09	Increased	2.374	AHR,CAV1,CCL17,CCL4,CCR7,CSF1,CXCL16,F2R,FLNB,GPR183,HBEGF,HGF,IGF2R,IL4,IL6,ITGB3,LTF,RAMP3,RAPGEF3,Retnla,S1PR1,SDC4,TGFB1I1,TIAM1,VCL	25
Hematological Disease,Immunological Disease	Eosinophilia	4.31e-09		1.98	ALOX15,ARG1,CCL17,CD40,CD7,CD86,CES1,CPA3,CXCL6,FCER1A,FCGR1A,FCGR3A/FCGR3B,HDC,HGF,IL1RL1,IL2RA,IL4,ITGB7,ITK,MS4A1,SOCS1,TNFRSF9	22
Gastrointestinal Disease,Inflammatory Disease,Inflammatory Response,Organismal Injury and Abnormalities	Ulcerative colitis	4.36e-09			ADORA2A,ATP1B1,CARD11,CD40,CD79A,CD86,CYP11A1,ESR1,GABRP,GATA2,IL12B,IL4,IL6,ITGB3,ITGB7,LTF,PAX5,PRR5,PTGS2,RUNX3,S100A8,S1PR1,SOCS1,UNC13D	24
Protein Synthesis	Quantity of IFNG in blood	4.77e-09		0.451	CAV1,CD19,CXCL16,GPR183,IL12B,PILRB,PLD4,SOCS1,STAT4,STX11,ZC3H12C	11
Hematological System Development and Function,Lymphoid Tissue Structure and Development,Tissue Morphology	Quantity of helper T lymphocytes	4.83e-09	Increased	2.206	ADORA2A,AHR,ARID5A,CAV1,CHI3L1,IL12B,IL1RL1,IL4,IL6,IRF4,ITGAM,ITGB8,PGLYRP1,POU2AF1,Pvr,SELL,SPHK1	17
Cellular Development,Cellular Growth and Proliferation	Proliferation of stem cells	5.34e-09	Increased	3.978	BCL2,CCL4,CD40,CD79A,CSF1,EBF1,FLT3,FYB1,GATA2,HBEGF,HDAC7,HGF,IGF1R,IGHM,IL4,IL6,IL7R,ITK,LILRB4,LTB,MSI2,MYB,PAX5,PENK,PTGS2,RNF43,S100A4,S1PR1,SLC12A2,SOCS1,SOX11,SPIB,TAL1,TNFAIP3,TNFRSF9	35
Organismal Development,Organismal Injury and Abnormalities	Abnormal morphology of thoracic cavity	5.39e-09			ADAM19,ADCY6,ADORA2A,AHR,ALDH1A2,ALOX15,ATP2A3,BCL2,CACNB3,CARD11,CAV1,CCR7,CLEC4D,CLU,CTSK,DHRS3,ETS1,F2R,GATA2,HBEGF,HDAC7,HDC,HGF,IER3,IGF1R,IGF2R,IL1RL1,IL2RA,IL4,IL6,IL7R,ITGB3,ITGB8,ITK,KCNN4,LTB,MGP,NKX2-1,NPR1,PECAM1,PLEKHG5,PRKCB,PTGS2,RAPGEF3,Retnla,RGS12,RRAD,S100A6,SATB1,SFTPC,SLCO2B1,SNRK,TAL1,TIAM1,TNFAIP3,UNC13D,VCL	57
Cancer,Hematological Disease,Immunological Disease,Organismal Injury and Abnormalities	Mature T-cell neoplasm	5.46e-09			ADAM19,ATP1B1,BASP1,BCL2,CARD11,CCL17,CCL22,CCR7,CD19,CD40,CD7,CD86,CLU,CR2,DPP4,DTX1,GPR183,HDAC7,HGF,HS3ST1,IGHM,IL2RA,IL4,IL4I1,IL6,INPP4B,IRF4,KMO,MS4A1,MYB,PLS3,PRKCB,PRR5,RUNX3,SATB1,SELL,SOCS1,SPIB,STAT4,TNFAIP3	40
Cellular Movement,Hematological System Development and Function,Immune Cell Trafficking,Inflammatory Response	Migration of neutrophils	5.52e-09		1.752	ADORA2A,ARAP3,CCR7,CD177,CEBPE,CNN2,CXCL6,HGF,IL4,IL6,ITGAM,ITGB3,MAPK12,PECAM1,PIGR,RASGRP2,S100A8,SELL	18
Cancer,Organismal Injury and Abnormalities	Growth of malignant tumor	5.52e-09	Increased	3.532	ABCG2,ADORA2A,BCL2,C3AR1,CARD11,CAV1,CD40,CSF1,DLK1,ESR1,F2R,HGF,ICAM2,IER3,IGF1R,IGHM,IL12B,IL1RL1,IL4,IL6,IRF4,ITGAM,ITGB3,Ly6a (includes others),MSI2,MYB,NDRG1,Nes,PRKCB,PTGS2,S100A6,SOCS1,SOX11,SPHK1,SPIB,TAL1,TNFRSF9	37
Hematological System Development and Function,Inflammatory Response,Tissue Morphology	Quantity of plasmacytoid dendritic cells	5.71e-09		1.619	BCL2,CSF1,FLT3,GATA2,GPR183,IL7R,IRF4,SELL,SPIB	9
Cellular Development	Differentiation of stem cells	5.85e-09	Increased	3.575	ANLN,BAIAP2,BCL2,CAV1,CCL4,CD40,CD79A,CD79B,CD86,CEBPE,CSF1,DLK1,DTX1,EBF1,EMP1,ESR1,FLT3,GATA2,ICAM2,IGHM,IL2RA,IL4,IL6,ITGA2B,Marcks,MYB,NKX2-1,PAX5,PECAM1,PLD4,PLEK2,PTGS2,RGS18,RUNX3,S100A8,S1PR1,SATB1,SCD,SCIN,SIGLEC10,SOX11,SPIB,TACSTD2,TAL1	44

## Sheet: ctl v 14d disease & function
© 2000-2021 QIAGEN. All rights reserved.
Categories	Diseases or Functions Annotation	p-value	Predicted Activation State	Activation z-score	Molecules	# Molecules
Cancer,Gastrointestinal Disease,Organismal Injury and Abnormalities	Gastrointestinal carcinoma	4.86e-70		-0.248	ABCA13,ABCB1,ABCB4,ABCC2,ABCC3,ABCG1,ABTB2,ACACB,ACKR3,ACOD1,ACSL3,ACSL6,ACSS1,ACSS2,ACTC1,ADAM11,ADAM19,ADAM23,ADAM8,ADAMTS13,ADAMTS3,ADAMTS4,ADAMTS5,ADAMTSL1,ADCY6,ADGRA2,ADGRB2,ADGRE5,ADGRG3,ADGRG6,ADM2,ADORA1,AGER,AGMO,AHR,AHSG,AIRE,ALDOB,ALOX15,ALPK3,ALPL,AMHR2,AMIGO2,AMOT,AMOTL2,ANK3,ANKRD13B,ANKRD28,ANKRD33B,ANKRD34A,ANKS1B,ANKS6,ANO1,ANTXR1,APBB1,APOE,ARAP3,ARG1,ARHGAP20,ARHGAP32,ARHGAP42…	1193
Cancer,Organismal Injury and Abnormalities	Cancer of secretory structure	4.01e-69		-0.078	ABCA13,ABCB1,ABCB4,ABCC2,ABCC3,ABCG1,ABTB2,ACACB,ACER2,ACKR3,ACOD1,ACP3,ACSL3,ACSL6,ACSS1,ACSS2,ACTC1,ADAM11,ADAM19,ADAM23,ADAM8,ADAMTS13,ADAMTS3,ADAMTS4,ADAMTS5,ADAMTSL1,ADCY6,ADGRA2,ADGRB2,ADGRE5,ADGRG6,ADM2,AGER,AGMO,AHR,AHSG,AIF1,AIRE,AJUBA,ALDOB,ALOX15,ALPI,ALPK3,ALPL,AMHR2,AMOT,AMOTL2,ANK3,ANKH,ANKRD13B,ANKRD28,ANKRD33B,ANKRD34A,ANKRD60,ANKS1B,ANKS6,ANO1,ANTXR1,ANXA8/ANXA8L1,APBB1,APOC4,APO…	1229
Cellular Movement	Cell movement	2.29e-66	Increased	8.915	Abcb1b,ABCB4,ABCG1,ACKR3,ACTC1,ADAM19,ADAM8,ADAMTS13,ADAMTS5,ADGRA2,ADGRE5,ADGRG3,ADGRG6,ADORA1,AGER,AHR,AHSG,AIF1,AIRE,AJUBA,ALOX15,AMOT,ANKRD28,ANTXR1,APBB1,APOE,AQP3,AQP5,ARAP3,ARG1,ARHGEF17,ARHGEF28,ARHGEF5,ARL4C,ARX,ASIC1,ATP6V0A4,AXIN2,B4GALT6,BAIAP2,BAIAP2L1,BARHL2,BCAR1,BCAT1,BCL9,BCR,BDNF,BGN,BMP7,C3AR1,CACNA1D,CADM1,Cald1,CAMK2N2,CAMSAP3,CARD10,CARMIL1,CASS4,CATSPER2,CBS/CBSL,CCDC40,CCK…	500
Cancer,Gastrointestinal Disease,Organismal Injury and Abnormalities	Gastrointestinal adenocarcinoma	1.01e-65			ABCA13,ABCB1,ABCB4,ABCC2,ABCC3,ABCG1,ABTB2,ACACB,ACKR3,ACSL3,ACSS1,ACSS2,ACTC1,ADAM11,ADAM19,ADAM23,ADAM8,ADAMTS13,ADAMTS3,ADAMTS4,ADAMTS5,ADAMTSL1,ADCY6,ADGRA2,ADGRB2,ADGRE5,ADGRG3,ADGRG6,ADM2,ADORA1,AGER,AGMO,AHR,AHSG,AIRE,ALDOB,ALOX15,ALPK3,ALPL,AMHR2,AMIGO2,AMOT,AMOTL2,ANK3,ANKRD13B,ANKRD28,ANKRD33B,ANKRD34A,ANKS1B,ANO1,ANTXR1,APBB1,ARAP3,ARG1,ARHGAP20,ARHGAP32,ARHGAP42,ARHGEF10,ARHGEF10L,ARH…	1149
Cancer,Organismal Injury and Abnormalities	Abdominal adenocarcinoma	1.67e-63		0.341	ABCA13,ABCB1,ABCB4,ABCC2,ABCC3,ABCG1,ABTB2,ACACB,ACER2,ACKR3,ACP3,ACSL3,ACSL6,ACSS1,ACSS2,ACTC1,ADAM11,ADAM19,ADAM23,ADAM8,ADAMTS13,ADAMTS3,ADAMTS4,ADAMTS5,ADAMTSL1,ADCY6,ADGRA2,ADGRB2,ADGRE5,ADGRG3,ADGRG6,ADM2,ADORA1,AGER,AGMO,AHR,AHSG,AIF1,AIRE,AJUBA,ALDOB,ALOX15,ALPK3,ALPL,AMHR2,AMIGO2,AMOT,AMOTL2,ANK3,ANKH,ANKRD13B,ANKRD28,ANKRD33B,ANKRD34A,ANKS1B,ANKS6,ANO1,ANTXR1,ANXA8/ANXA8L1,APBB1,APOC4,A…	1245
Cancer,Gastrointestinal Disease,Organismal Injury and Abnormalities	Large intestine adenocarcinoma	7.77e-63			ABCA13,ABCB1,ABCB4,ABCC2,ABCC3,ABCG1,ABTB2,ACACB,ACKR3,ACSS1,ACSS2,ACTC1,ADAM11,ADAM19,ADAM23,ADAM8,ADAMTS13,ADAMTS3,ADAMTS4,ADAMTS5,ADAMTSL1,ADCY6,ADGRA2,ADGRB2,ADGRE5,ADGRG3,ADGRG6,ADM2,ADORA1,AGER,AGMO,AHR,AHSG,AIRE,ALOX15,ALPK3,ALPL,AMHR2,AMIGO2,AMOT,AMOTL2,ANK3,ANKRD13B,ANKRD28,ANKRD33B,ANKRD34A,ANKS1B,ANO1,ANTXR1,APBB1,ARAP3,ARG1,ARHGAP20,ARHGAP32,ARHGAP42,ARHGEF10,ARHGEF10L,ARHGEF15,ARHGEF…	1117
Cancer,Organismal Injury and Abnormalities	Formation of solid tumor	9.82e-63		1.131	ABCA13,ABCB1,ABCB4,ABCC2,ABCC3,ABCG1,ABTB2,ACACB,ACER2,ACKR3,ACP3,ACSL3,ACSL6,ACSS1,ACSS2,ACTC1,ADAM11,ADAM19,ADAM23,ADAM8,ADAMTS13,ADAMTS3,ADAMTS4,ADAMTS5,ADAMTSL1,ADCY6,ADGRA2,ADGRB2,ADGRE5,ADGRG3,ADGRG6,ADM2,ADORA1,AGER,AGMO,AHR,AHSG,AIF1,AIRE,AJUBA,ALDOB,ALOX15,ALPI,ALPK3,ALPL,AMHR2,AMIGO2,AMOT,AMOTL2,ANK3,ANKH,ANKRD13B,ANKRD28,ANKRD34A,ANKRD60,ANKS1B,ANKS6,ANO1,ANTXR1,ANXA8/ANXA8L1,APBB1,APO…	1244
Cancer,Gastrointestinal Disease,Organismal Injury and Abnormalities	Gastrointestinal tract cancer	1.15e-62		-0.659	ABCA13,ABCB1,ABCB4,ABCC2,ABCC3,ABCG1,ABTB2,ACACB,ACKR3,ACOD1,ACSL3,ACSL6,ACSS1,ACSS2,ACTC1,ADAM11,ADAM19,ADAM23,ADAM8,ADAMTS13,ADAMTS3,ADAMTS4,ADAMTS5,ADAMTSL1,ADCY6,ADGRA2,ADGRB2,ADGRE5,ADGRG3,ADGRG6,ADM2,ADORA1,AGER,AGMO,AHR,AHSG,AIRE,AJUBA,ALDOB,ALOX15,ALPK3,ALPL,AMHR2,AMIGO2,AMOT,AMOTL2,ANK3,ANKRD13B,ANKRD28,ANKRD33B,ANKRD34A,ANKS1B,ANKS6,ANO1,ANTXR1,APBB1,APOE,AQP3,ARAP3,ARG1,ARHGAP20,ARHGAP…	1206
Cancer,Organismal Injury and Abnormalities	Adenocarcinoma	1.18e-62		-0.001	ABCA13,ABCB1,ABCB4,ABCC2,ABCC3,ABCG1,ABTB2,ACACB,ACER2,ACKR3,ACP3,ACSL3,ACSL6,ACSS1,ACSS2,ACTC1,ADAM11,ADAM19,ADAM23,ADAM8,ADAMTS13,ADAMTS3,ADAMTS4,ADAMTS5,ADAMTSL1,ADCY6,ADGRA2,ADGRB2,ADGRE5,ADGRG3,ADGRG6,ADM2,ADORA1,AGER,AGMO,AHR,AHSG,AIF1,AIRE,AJUBA,ALDOB,ALOX15,ALPK3,ALPL,AMHR2,AMIGO2,AMOT,AMOTL2,ANK3,ANKH,ANKRD13B,ANKRD28,ANKRD33B,ANKRD34A,ANKS1B,ANKS6,ANO1,ANTXR1,ANXA8/ANXA8L1,APBB1,APOC4,A…	1259
Embryonic Development,Organismal Development	Development of body axis	1.18e-62	Increased	5.96	ADAM19,ADGRA2,ALOX15,ALPL,Ank2,ANK3,ANTXR1,APOE,AQP5,ARX,ATP1A2,AXIN2,B4GALT2,BARHL2,BCL9,BCR,BDNF,BMP7,BNC2,BTBD3,C1QB,C3AR1,CACNA1A,CBS/CBSL,CCDC85C,CCND1,CCND2,CD34,CD36,CDH2,CDH23,CDK5R1,CDX2,CECR2,CELSR1,CELSR2,CHL1,CLCN2,Cngb1,COL11A1,COL18A1,COL1A1,COL3A1,COL4A1,COL5A1,COL5A2,CRISPLD2,CSF1,CSPG4,CX3CL1,CX3CR1,DAB1,DACT1,DCLK1,DCLK2,DDIT4,DDR1,DHRS3,DIXDC1,DLC1,DLG4,DLG5,DLX1,DLX3,DNER,DSP,…	288
Cancer,Gastrointestinal Disease,Organismal Injury and Abnormalities	Large intestine carcinoma	1.29e-62		0.02	ABCA13,ABCB1,ABCB4,ABCC2,ABCC3,ABCG1,ABTB2,ACACB,ACKR3,ACSS1,ACSS2,ACTC1,ADAM11,ADAM19,ADAM23,ADAM8,ADAMTS13,ADAMTS3,ADAMTS4,ADAMTS5,ADAMTSL1,ADCY6,ADGRA2,ADGRB2,ADGRE5,ADGRG3,ADGRG6,ADM2,ADORA1,AGER,AGMO,AHR,AHSG,AIRE,ALOX15,ALPK3,ALPL,AMHR2,AMIGO2,AMOT,AMOTL2,ANK3,ANKRD13B,ANKRD28,ANKRD33B,ANKRD34A,ANKS1B,ANO1,ANTXR1,APBB1,ARAP3,ARG1,ARHGAP20,ARHGAP32,ARHGAP42,ARHGEF10,ARHGEF10L,ARHGEF15,ARHGEF…	1122
Cancer,Gastrointestinal Disease,Organismal Injury and Abnormalities	Gastrointestinal tumor	8.94e-62		0.025	ABCA13,ABCB1,ABCB4,ABCC2,ABCC3,ABCG1,ABTB2,ACACB,ACKR3,ACOD1,ACSL3,ACSL6,ACSS1,ACSS2,ACTC1,ADAM11,ADAM19,ADAM23,ADAM8,ADAMTS13,ADAMTS3,ADAMTS4,ADAMTS5,ADAMTSL1,ADCY6,ADGRA2,ADGRB2,ADGRE5,ADGRG3,ADGRG6,ADM2,ADORA1,AGER,AGMO,AHR,AHSG,AIRE,AJUBA,ALDOB,ALOX15,ALPK3,ALPL,AMHR2,AMIGO2,AMOT,AMOTL2,ANK3,ANKRD13B,ANKRD28,ANKRD33B,ANKRD34A,ANKS1B,ANKS6,ANO1,ANTXR1,APBB1,APOE,AQP3,ARAP3,ARG1,ARHGAP20,ARHGAP…	1207
Cancer,Endocrine System Disorders,Organismal Injury and Abnormalities	Thyroid carcinoma	8.35e-61			ABCA13,ABCB1,ABCB4,ABCC2,ABCC3,ABCG1,ABTB2,ACACB,ACER2,ACOD1,ACSL3,ACSL6,ACSS1,ACSS2,ADAM11,ADAM19,ADAM23,ADAM8,ADAMTS13,ADAMTS3,ADAMTS4,ADAMTS5,ADAMTSL1,ADCY6,ADGRA2,ADGRB2,ADGRE5,ADGRG6,ADM2,AGER,AGMO,AHR,AHSG,AIF1,AIRE,AJUBA,ALDOB,ALOX15,ALPI,ALPK3,AMHR2,AMOT,AMOTL2,ANK3,ANKH,ANKRD13B,ANKRD28,ANKRD33B,ANKRD60,ANKS1B,ANKS6,ANO1,ANXA8/ANXA8L1,APBB1,APOE,AQP5,ARAP3,ARHGAP20,ARHGAP32,ARHGAP42,ARHG…	1136
Cancer,Organismal Injury and Abnormalities	Head and neck tumor	1.24e-60		1.69	ABCA13,ABCB1,ABCB4,ABCC2,ABCC3,ABCG1,ABTB2,ACACB,ACER2,ACKR3,ACOD1,ACSL3,ACSL6,ACSS1,ACSS2,ACTC1,ADAM11,ADAM19,ADAM23,ADAM8,ADAMTS13,ADAMTS3,ADAMTS4,ADAMTS5,ADAMTSL1,ADCY6,ADGRA2,ADGRB2,ADGRE5,ADGRG3,ADGRG6,ADM2,ADORA1,AGER,AGMO,AHR,AHSG,AIF1,AIRE,AJUBA,ALDOB,ALOX15,ALPI,ALPK3,ALPL,AMHR2,AMIGO2,AMOT,AMOTL2,ANK3,ANKH,ANKRD13B,ANKRD28,ANKRD33B,ANKRD60,ANKS1B,ANKS6,ANO1,ANTXR1,ANXA8/ANXA8L1,APBB1,AP…	1257
Cancer,Endocrine System Disorders,Organismal Injury and Abnormalities	Thyroid gland tumor	1.35e-59			ABCA13,ABCB1,ABCB4,ABCC2,ABCC3,ABCG1,ABTB2,ACACB,ACER2,ACOD1,ACSL3,ACSL6,ACSS1,ACSS2,ADAM11,ADAM19,ADAM23,ADAM8,ADAMTS13,ADAMTS3,ADAMTS4,ADAMTS5,ADAMTSL1,ADCY6,ADGRA2,ADGRB2,ADGRE5,ADGRG6,ADM2,AGER,AGMO,AHR,AHSG,AIF1,AIRE,AJUBA,ALDOB,ALOX15,ALPI,ALPK3,AMHR2,AMOT,AMOTL2,ANK3,ANKH,ANKRD13B,ANKRD28,ANKRD33B,ANKRD60,ANKS1B,ANKS6,ANO1,ANXA8/ANXA8L1,APBB1,APOE,AQP5,ARAP3,ARHGAP20,ARHGAP32,ARHGAP42,ARHG…	1137
Cancer,Organismal Injury and Abnormalities	Head and neck carcinoma	4.3e-59		0	ABCA13,ABCB1,ABCB4,ABCC2,ABCC3,ABCG1,ABTB2,ACACB,ACER2,ACOD1,ACSL3,ACSL6,ACSS1,ACSS2,ACTC1,ADAM11,ADAM19,ADAM23,ADAM8,ADAMTS13,ADAMTS3,ADAMTS4,ADAMTS5,ADAMTSL1,ADCY6,ADGRA2,ADGRB2,ADGRE5,ADGRG6,ADM2,ADORA1,AGER,AGMO,AHR,AHSG,AIF1,AIRE,AJUBA,ALDOB,ALOX15,ALPI,ALPK3,AMHR2,AMOT,AMOTL2,ANK3,ANKH,ANKRD13B,ANKRD28,ANKRD33B,ANKRD60,ANKS1B,ANKS6,ANO1,ANXA8/ANXA8L1,APBB1,APOE,AQP5,ARAP3,ARHGAP20,ARHGAP32,…	1174
Cancer,Organismal Injury and Abnormalities	Neck neoplasm	1.41e-58			ABCA13,ABCB1,ABCB4,ABCC2,ABCC3,ABCG1,ABTB2,ACACB,ACER2,ACOD1,ACSL3,ACSL6,ACSS1,ACSS2,ADAM11,ADAM19,ADAM23,ADAM8,ADAMTS13,ADAMTS3,ADAMTS4,ADAMTS5,ADAMTSL1,ADCY6,ADGRA2,ADGRB2,ADGRE5,ADGRG6,ADM2,ADORA1,AGER,AGMO,AHR,AHSG,AIF1,AIRE,AJUBA,ALDOB,ALOX15,ALPI,ALPK3,AMHR2,AMOT,AMOTL2,ANK3,ANKH,ANKRD13B,ANKRD28,ANKRD33B,ANKRD60,ANKS1B,ANKS6,ANO1,ANXA8/ANXA8L1,APBB1,APOE,AQP5,ARAP3,ARHGAP20,ARHGAP32,ARHGAP…	1142
Cancer,Organismal Injury and Abnormalities	Head and neck cancer	1.74e-58		0.854	ABCA13,ABCB1,ABCB4,ABCC2,ABCC3,ABCG1,ABTB2,ACACB,ACER2,ACOD1,ACSL3,ACSL6,ACSS1,ACSS2,ACTC1,ADAM11,ADAM19,ADAM23,ADAM8,ADAMTS13,ADAMTS3,ADAMTS4,ADAMTS5,ADAMTSL1,ADCY6,ADGRA2,ADGRB2,ADGRE5,ADGRG3,ADGRG6,ADM2,ADORA1,AGER,AGMO,AHR,AHSG,AIF1,AIRE,AJUBA,ALDOB,ALOX15,ALPI,ALPK3,ALPL,AMHR2,AMOT,AMOTL2,ANK3,ANKH,ANKRD13B,ANKRD28,ANKRD33B,ANKRD60,ANKS1B,ANKS6,ANO1,ANXA8/ANXA8L1,APBB1,APOE,AQP3,AQP5,ARAP3,A…	1201
Cancer,Endocrine System Disorders,Organismal Injury and Abnormalities	Nonpituitary endocrine tumor	2.05e-58		-1.65	ABCA13,ABCB1,ABCB4,ABCC2,ABCC3,ABCG1,ABTB2,ACACB,ACER2,ACOD1,ACSL3,ACSL6,ACSS1,ACSS2,ADAM11,ADAM19,ADAM23,ADAM8,ADAMTS13,ADAMTS3,ADAMTS4,ADAMTS5,ADAMTSL1,ADCY6,ADGRA2,ADGRB2,ADGRE5,ADGRG6,ADM2,AGER,AGMO,AHR,AHSG,AIF1,AIRE,AJUBA,ALDOB,ALOX15,ALPI,ALPK3,AMHR2,AMOT,AMOTL2,ANK3,ANKH,ANKRD13B,ANKRD28,ANKRD33B,ANKRD60,ANKS1B,ANKS6,ANO1,ANXA8/ANXA8L1,APBB1,APOE,AQP5,ARAP3,ARHGAP20,ARHGAP32,ARHGAP42,ARHG…	1142
Cancer,Organismal Injury and Abnormalities	Abdominal carcinoma	3.5e-58		-0.456	ABCA13,ABCB1,ABCB4,ABCC2,ABCC3,ABCG1,ABTB2,ACACB,ACER2,ACKR3,ACOD1,ACP3,ACSL3,ACSL6,ACSS1,ACSS2,ACTC1,ADAM11,ADAM19,ADAM23,ADAM8,ADAMTS13,ADAMTS3,ADAMTS4,ADAMTS5,ADAMTSL1,ADCY6,ADGRA2,ADGRB2,ADGRE5,ADGRG3,ADGRG6,ADM2,ADORA1,AGER,AGMO,AHR,AHSG,AIF1,AIRE,AJUBA,ALDOB,ALOX15,ALPI,ALPK3,ALPL,AMHR2,AMIGO2,AMOT,AMOTL2,ANK3,ANKH,ANKRD13B,ANKRD28,ANKRD33B,ANKRD34A,ANKS1B,ANKS6,ANO1,ANTXR1,ANXA8/ANXA8L1,AP…	1279
Cellular Assembly and Organization,Cellular Function and Maintenance	Organization of cytoskeleton	1.17e-57	Increased	7.866	ABCG1,ADAMTS3,ADAMTS4,ADCY6,ADGRA2,ADGRG6,AGER,AHR,AJUBA,ALOX15,AMHR2,AMOT,Ank2,ANK3,ANTXR1,APOE,AQP5,ARAP3,ARHGAP20,ARHGAP32,ARHGEF17,ARHGEF19,ARHGEF25,ARHGEF28,ARHGEF5,ATP8B1,AURKC,AVIL,B4GALT6,BAIAP2,BARHL2,BASP1,BCAR1,BCR,BDNF,BMERB1,BMP7,BOC,BSN,BTBD3,C1QA,CACNA1A,CAMSAP3,CARMIL1,CAVIN3,CCL24,CCN1,CCN2,CDC42EP5,CDH2,CDK5R1,CELSR1,CELSR2,CFAP44,CGN,CGNL1,CHEK1,CHL1,CHN1,CHRNA7,CIT,CKAP4,CLDN3…	340
Cellular Movement	Migration of cells	2.35e-57	Increased	8.693	Abcb1b,ABCB4,ABCG1,ACKR3,ADAM19,ADAM8,ADAMTS13,ADGRA2,ADGRE5,ADGRG3,ADGRG6,ADORA1,AGER,AHR,AHSG,AIF1,AIRE,AJUBA,ALOX15,AMOT,ANKRD28,APBB1,APOE,AQP3,AQP5,ARAP3,ARG1,ARHGEF28,ARHGEF5,ARL4C,ARX,ASIC1,ATP6V0A4,AXIN2,B4GALT6,BARHL2,BCAR1,BCAT1,BCL9,BCR,BDNF,BGN,BMP7,C3AR1,CACNA1D,CAMK2N2,CAMSAP3,CARD10,CARMIL1,CASS4,CBS/CBSL,CCKBR,CCL24,CCN1,CCN2,CCND1,CCR3,CD177,CD276,CD34,CD36,CD5L,CDC42EP5,CDH11,CD…	447
Cancer,Organismal Injury and Abnormalities	Frequency of tumor	2.81e-57		1.227	ABCA13,ABCB1,ABCB4,ABCC2,ABCC3,ABCG1,ABTB2,ACACB,ACER2,ACKR3,ACP3,ACSL3,ACSL6,ACSS1,ACSS2,ACTC1,ADAM11,ADAM19,ADAM23,ADAM8,ADAMTS3,ADAMTS4,ADAMTS5,ADAMTSL1,ADCY6,ADGRA2,ADGRB2,ADGRE5,ADGRG6,ADM2,ADORA1,AGER,AGMO,AHR,AHSG,AIF1,AIRE,AJUBA,ALDOB,ALOX15,ALPK3,ALPL,AMHR2,AMIGO2,AMOT,AMOTL2,ANK3,ANKH,ANKRD13B,ANKRD28,ANKRD34A,ANKS1B,ANKS6,ANO1,ANTXR1,ANXA8/ANXA8L1,APBB1,APOE,ARAP3,ARG1,ARHGAP20,ARHGAP3…	1124
Cancer,Organismal Injury and Abnormalities	Tumorigenesis of epithelial neoplasm	1.01e-56		0.09	ABCA13,ABCB1,ABCB4,ABCC2,ABCC3,ABCG1,ABTB2,ACACB,ACER2,ACKR3,ACP3,ACSL3,ACSL6,ACSS1,ACSS2,ACTC1,ADAM11,ADAM19,ADAM23,ADAM8,ADAMTS3,ADAMTS4,ADAMTS5,ADAMTSL1,ADCY6,ADGRA2,ADGRB2,ADGRE5,ADGRG6,ADM2,ADORA1,AGER,AGMO,AHR,AHSG,AIF1,AIRE,AJUBA,ALDOB,ALOX15,ALPK3,ALPL,AMHR2,AMIGO2,AMOT,AMOTL2,ANK3,ANKH,ANKRD13B,ANKRD28,ANKRD34A,ANKS1B,ANKS6,ANO1,ANTXR1,ANXA8/ANXA8L1,APBB1,APOE,ARAP3,ARG1,ARHGAP20,ARHGAP3…	1115
Cancer,Organismal Injury and Abnormalities	Incidence of tumor	1.66e-56		1.309	ABCA13,ABCB1,ABCB4,ABCC2,ABCC3,ABCG1,ABTB2,ACACB,ACER2,ACKR3,ACP3,ACSL3,ACSL6,ACSS1,ACSS2,ACTC1,ADAM11,ADAM19,ADAM23,ADAM8,ADAMTS3,ADAMTS4,ADAMTS5,ADAMTSL1,ADCY6,ADGRA2,ADGRB2,ADGRE5,ADGRG6,ADM2,ADORA1,AGER,AGMO,AHR,AHSG,AIF1,AIRE,AJUBA,ALDOB,ALOX15,ALPK3,ALPL,AMHR2,AMIGO2,AMOT,AMOTL2,ANK3,ANKH,ANKRD13B,ANKRD28,ANKRD34A,ANKS1B,ANKS6,ANO1,ANTXR1,ANXA8/ANXA8L1,APBB1,APOE,ARAP3,ARG1,ARHGAP20,ARHGAP3…	1138
Cancer,Gastrointestinal Disease,Organismal Injury and Abnormalities	Development of digestive organ tumor	1.82e-56		0.176	ABCA13,ABCB1,ABCB4,ABCC3,ABCG1,ACACB,ACKR3,ACSL3,ACSS1,ACTC1,ADAM11,ADAM19,ADAM23,ADAM8,ADAMTS3,ADAMTS4,ADAMTS5,ADAMTSL1,ADGRA2,ADGRB2,ADGRE5,ADGRG6,ADM2,ADORA1,AGMO,AHR,AHSG,AIRE,ALOX15,ALPK3,ALPL,AMHR2,AMOT,AMOTL2,ANK3,ANKRD28,ANKS1B,ANO1,ANTXR1,APBB1,APOE,ARAP3,ARHGAP20,ARHGAP32,ARHGAP42,ARHGEF10,ARHGEF10L,ARHGEF15,ARHGEF17,ARHGEF19,ARHGEF25,ARHGEF26,ARHGEF5,ARPP21,ARX,ASIC1,ASIC2,ASXL3,ATG9B,…	907
Cellular Development,Cellular Growth and Proliferation,Nervous System Development and Function,Tissue Development	Development of neurons	3.11e-56	Increased	6.573	ADAM19,ADAMTS3,ADAMTS4,ADGRB2,ADGRE5,ADGRG6,AGER,AHR,AMIGO2,Ank2,ANK3,APBB1,APOE,ARHGAP32,ARHGEF25,ARHGEF28,ARHGEF5,ARX,ASIC2,AVIL,B4GALT6,BAIAP2,BARHL2,BASP1,BDNF,BMP7,BOC,BSN,BTBD3,CACNA1A,CACNA2D2,CACNG2,CADM1,CBLN2,CCN1,CCN2,CDH2,CDK5R1,CELSR1,CELSR2,CHL1,CHN1,CHRNA7,CIT,CLSTN3,CLU,COL4A1,COL4A5,CPT1C,CRHR1,CSF1,CTNND2,CUX2,CX3CL1,CX3CR1,DAB1,DAB2IP,DACT1,DBN1,DBX1,DCLK1,DIXDC1,DLG3,DLG4,DLG5…	238
Cancer,Endocrine System Disorders,Organismal Injury and Abnormalities	Endocrine carcinoma	2.44e-55		-1.195	ABCA13,ABCB1,ABCB4,ABCC2,ABCC3,ABCG1,ABTB2,ACACB,ACER2,ACOD1,ACSL3,ACSL6,ACSS1,ACSS2,ADAM11,ADAM19,ADAM23,ADAM8,ADAMTS13,ADAMTS3,ADAMTS4,ADAMTS5,ADAMTSL1,ADCY6,ADGRA2,ADGRB2,ADGRE5,ADGRG6,ADM2,AGER,AGMO,AHR,AHSG,AIF1,AIRE,AJUBA,ALDOB,ALOX15,ALPI,ALPK3,AMHR2,AMOT,AMOTL2,ANK3,ANKH,ANKRD13B,ANKRD28,ANKRD33B,ANKRD60,ANKS1B,ANKS6,ANO1,ANXA8/ANXA8L1,APBB1,APOE,AQP5,ARAP3,ARHGAP20,ARHGAP32,ARHGAP42,ARHG…	1154
Cancer,Neurological Disease,Organismal Injury and Abnormalities	Glioma	4.96e-55		0.75	ABCA13,ABCB1,ABCB4,ABCC2,ABCC3,ACACB,ACKR3,ACSL6,ACSS1,ACSS2,ADAM11,ADAM19,ADAM23,ADAM8,ADAMTS13,ADAMTS3,ADAMTS4,ADAMTS5,ADAMTSL1,ADGRA2,ADGRB2,ADGRE5,ADGRG3,ADGRG6,ADM2,ADORA1,AHR,AIRE,AJUBA,ALOX15,ALPI,ALPK3,ALPL,AMHR2,AMIGO2,AMOT,AMOTL2,ANK3,ANKH,ANKRD13B,ANKRD28,ANKRD34A,ANKRD60,ANKS1B,ANO1,ANTXR1,AQP3,ARAP3,ARHGAP20,ARHGAP32,ARHGAP42,ARHGEF10,ARHGEF10L,ARHGEF15,ARHGEF17,ARHGEF19,ARHGEF25,ARH…	934
Cancer,Endocrine System Disorders,Organismal Injury and Abnormalities	Endocrine gland tumor	5.05e-55		-1.131	ABCA13,ABCB1,ABCB4,ABCC2,ABCC3,ABCG1,ABTB2,ACACB,ACER2,ACOD1,ACSL3,ACSL6,ACSS1,ACSS2,ADAM11,ADAM19,ADAM23,ADAM8,ADAMTS13,ADAMTS3,ADAMTS4,ADAMTS5,ADAMTSL1,ADCY6,ADGRA2,ADGRB2,ADGRE5,ADGRG6,ADM2,AGER,AGMO,AHR,AHSG,AIF1,AIRE,AJUBA,ALDOB,ALOX15,ALPI,ALPK3,AMHR2,AMOT,AMOTL2,ANK3,ANKH,ANKRD13B,ANKRD28,ANKRD33B,ANKRD60,ANKS1B,ANKS6,ANO1,ANXA8/ANXA8L1,APBB1,APOE,AQP5,ARAP3,ARHGAP20,ARHGAP32,ARHGAP42,ARHG…	1164
Cancer,Organismal Injury and Abnormalities	Development of malignant tumor	7.13e-55		0.091	ABCA13,ABCB1,ABCB4,ABCC2,ABCC3,ABCG1,ABTB2,ACACB,ACER2,ACKR3,ACP3,ACSL3,ACSL6,ACSS1,ACSS2,ACTC1,ADAM11,ADAM19,ADAM23,ADAM8,ADAMTS3,ADAMTS4,ADAMTS5,ADAMTSL1,ADCY6,ADGRA2,ADGRB2,ADGRE5,ADGRG6,ADM2,ADORA1,AGER,AGMO,AHR,AHSG,AIF1,AIRE,AJUBA,ALDOB,ALOX15,ALPK3,ALPL,AMHR2,AMIGO2,AMOT,AMOTL2,ANK3,ANKH,ANKRD13B,ANKRD28,ANKRD34A,ANKS1B,ANKS6,ANO1,ANTXR1,ANXA8/ANXA8L1,APBB1,APOE,ARAP3,ARHGAP20,ARHGAP32,ARH…	1110
Cancer,Gastrointestinal Disease,Organismal Injury and Abnormalities	Intestinal cancer	8.01e-55		-0.767	ABCA13,ABCB1,ABCB4,ABCC2,ABCC3,ABCG1,ABTB2,ACACB,ACKR3,ACSS1,ACSS2,ACTC1,ADAM11,ADAM19,ADAM23,ADAM8,ADAMTS13,ADAMTS3,ADAMTS4,ADAMTS5,ADAMTSL1,ADCY6,ADGRA2,ADGRB2,ADGRE5,ADGRG3,ADGRG6,ADM2,ADORA1,AGER,AGMO,AHR,AHSG,AIRE,AJUBA,ALOX15,ALPK3,ALPL,AMHR2,AMIGO2,AMOT,AMOTL2,ANK3,ANKRD13B,ANKRD28,ANKRD33B,ANKRD34A,ANKS1B,ANO1,ANTXR1,APBB1,AQP3,ARAP3,ARG1,ARHGAP20,ARHGAP32,ARHGAP42,ARHGEF10,ARHGEF10L,ARHG…	1138
Embryonic Development,Organismal Development	Development of head	1.43e-54	Increased	5.96	ADAM19,ADGRA2,ALOX15,ALPL,Ank2,ANK3,ANTXR1,APOE,AQP5,ARX,ATP1A2,AXIN2,B4GALT2,BARHL2,BCL9,BCR,BDNF,BMP7,BNC2,BTBD3,C1QB,C3AR1,CACNA1A,CBS/CBSL,CCDC85C,CCND1,CCND2,CD34,CD36,CDH2,CDH23,CDK5R1,CECR2,CELSR1,CELSR2,CHL1,CLCN2,Cngb1,COL11A1,COL18A1,COL1A1,COL3A1,COL4A1,COL5A1,COL5A2,CRISPLD2,CSF1,CSPG4,CX3CL1,CX3CR1,DAB1,DCLK1,DCLK2,DDIT4,DDR1,DHRS3,DIXDC1,DLC1,DLG4,DLG5,DLX1,DLX3,DNER,DSP,EBF2,EBF3,E…	263
Cancer,Gastrointestinal Disease,Organismal Injury and Abnormalities	Malignant neoplasm of large intestine	1.56e-54		-0.375	ABCA13,ABCB1,ABCB4,ABCC2,ABCC3,ABCG1,ABTB2,ACACB,ACKR3,ACSS1,ACSS2,ACTC1,ADAM11,ADAM19,ADAM23,ADAM8,ADAMTS13,ADAMTS3,ADAMTS4,ADAMTS5,ADAMTSL1,ADCY6,ADGRA2,ADGRB2,ADGRE5,ADGRG3,ADGRG6,ADM2,ADORA1,AGER,AGMO,AHR,AHSG,AIRE,AJUBA,ALOX15,ALPK3,ALPL,AMHR2,AMIGO2,AMOT,AMOTL2,ANK3,ANKRD13B,ANKRD28,ANKRD33B,ANKRD34A,ANKS1B,ANO1,ANTXR1,APBB1,AQP3,ARAP3,ARG1,ARHGAP20,ARHGAP32,ARHGAP42,ARHGEF10,ARHGEF10L,ARHG…	1137
Cancer,Organismal Injury and Abnormalities	Malignant solid organ tumor	2.33e-54		1.344	ABCA13,ABCB1,ABCB4,ABCC2,ABCC3,ABCG1,ABTB2,ACACB,ACKR3,ACOD1,ACSL3,ACSL6,ACTC1,ADAM11,ADAM19,ADAM23,ADAM8,ADAMTS13,ADAMTS4,ADAMTS5,ADAMTSL1,ADCY6,ADGRB2,ADGRE5,ADGRG3,ADGRG6,ADORA1,AGMO,AHR,AIRE,AJUBA,ALDOB,ALOX15,ALPI,ALPK3,ALPL,AMHR2,AMIGO2,AMOT,AMOTL2,ANK3,ANKH,ANKRD28,ANKRD33B,ANKS1B,ANKS6,ANO1,ANTXR1,ANXA8/ANXA8L1,APBB1,APOE,AQP3,ARAP3,ARHGAP20,ARHGAP32,ARHGAP42,ARHGEF10,ARHGEF10L,ARHGEF15,A…	1039
Cancer,Organismal Injury and Abnormalities	Development of carcinoma	2.59e-54		-0.914	ABCA13,ABCB1,ABCB4,ABCC2,ABCC3,ABCG1,ABTB2,ACACB,ACER2,ACKR3,ACP3,ACSL3,ACSL6,ACSS1,ACSS2,ACTC1,ADAM11,ADAM19,ADAM23,ADAM8,ADAMTS3,ADAMTS4,ADAMTS5,ADAMTSL1,ADCY6,ADGRA2,ADGRB2,ADGRE5,ADGRG6,ADM2,ADORA1,AGER,AGMO,AHR,AHSG,AIF1,AIRE,AJUBA,ALDOB,ALOX15,ALPK3,ALPL,AMHR2,AMIGO2,AMOT,AMOTL2,ANK3,ANKH,ANKRD13B,ANKRD28,ANKRD34A,ANKS1B,ANKS6,ANO1,ANTXR1,ANXA8/ANXA8L1,APBB1,APOE,ARAP3,ARHGAP20,ARHGAP32,ARH…	1102
Dermatological Diseases and Conditions,Organismal Injury and Abnormalities	Skin lesion	6.71e-54		-0.433	ABCA13,ABCB1,ABCB4,ABCC2,ABCC3,ABCG1,ABTB2,ACACB,ACKR3,ACOD1,ACSL3,ACSL6,ACTC1,ADAM11,ADAM19,ADAM23,ADAM8,ADAMTS13,ADAMTS3,ADAMTS4,ADAMTS5,ADAMTSL1,ADCY6,ADGRB2,ADGRE5,ADGRG3,ADGRG6,ADORA1,AGMO,AHR,AHSG,AIRE,AJUBA,ALDOB,ALOX15,ALPI,ALPK3,ALPL,AMHR2,AMIGO2,AMOT,AMOTL2,ANK3,ANKH,ANKRD28,ANKRD33B,ANKS1B,ANKS6,ANO1,ANTXR1,ANXA8/ANXA8L1,APBB1,APOE,AQP3,ARAP3,ARG1,ARHGAP20,ARHGAP32,ARHGAP42,ARHGEF10,AR…	1036
Cancer,Gastrointestinal Disease,Organismal Injury and Abnormalities	Large intestine neoplasm	9.14e-54		0.371	ABCA13,ABCB1,ABCB4,ABCC2,ABCC3,ABCG1,ABTB2,ACACB,ACKR3,ACSS1,ACSS2,ACTC1,ADAM11,ADAM19,ADAM23,ADAM8,ADAMTS13,ADAMTS3,ADAMTS4,ADAMTS5,ADAMTSL1,ADCY6,ADGRA2,ADGRB2,ADGRE5,ADGRG3,ADGRG6,ADM2,ADORA1,AGER,AGMO,AHR,AHSG,AIRE,AJUBA,ALOX15,ALPK3,ALPL,AMHR2,AMIGO2,AMOT,AMOTL2,ANK3,ANKRD13B,ANKRD28,ANKRD33B,ANKRD34A,ANKS1B,ANO1,ANTXR1,APBB1,AQP3,ARAP3,ARG1,ARHGAP20,ARHGAP32,ARHGAP42,ARHGEF10,ARHGEF10L,ARHG…	1138
Cancer,Gastrointestinal Disease,Organismal Injury and Abnormalities	Intestinal tumor	9.2e-54		0.126	ABCA13,ABCB1,ABCB4,ABCC2,ABCC3,ABCG1,ABTB2,ACACB,ACKR3,ACSS1,ACSS2,ACTC1,ADAM11,ADAM19,ADAM23,ADAM8,ADAMTS13,ADAMTS3,ADAMTS4,ADAMTS5,ADAMTSL1,ADCY6,ADGRA2,ADGRB2,ADGRE5,ADGRG3,ADGRG6,ADM2,ADORA1,AGER,AGMO,AHR,AHSG,AIRE,AJUBA,ALOX15,ALPK3,ALPL,AMHR2,AMIGO2,AMOT,AMOTL2,ANK3,ANKRD13B,ANKRD28,ANKRD33B,ANKRD34A,ANKS1B,ANO1,ANTXR1,APBB1,AQP3,ARAP3,ARG1,ARHGAP20,ARHGAP32,ARHGAP42,ARHGEF10,ARHGEF10L,ARHG…	1139
Cancer,Dermatological Diseases and Conditions,Organismal Injury and Abnormalities	Skin tumor	1.05e-53		1.255	ABCA13,ABCB1,ABCB4,ABCC2,ABCC3,ABCG1,ABTB2,ACACB,ACKR3,ACOD1,ACSL3,ACSL6,ACTC1,ADAM11,ADAM19,ADAM23,ADAM8,ADAMTS13,ADAMTS4,ADAMTS5,ADAMTSL1,ADCY6,ADGRB2,ADGRE5,ADGRG3,ADGRG6,ADORA1,AGMO,AHR,AHSG,AIRE,AJUBA,ALDOB,ALOX15,ALPI,ALPK3,ALPL,AMHR2,AMIGO2,AMOT,AMOTL2,ANK3,ANKH,ANKRD28,ANKRD33B,ANKS1B,ANKS6,ANO1,ANTXR1,ANXA8/ANXA8L1,APBB1,APOE,AQP3,ARAP3,ARG1,ARHGAP20,ARHGAP32,ARHGAP42,ARHGEF10,ARHGEF10L,…	1032
Cancer,Dermatological Diseases and Conditions,Organismal Injury and Abnormalities	Skin cancer	2.08e-53		0.554	ABCA13,ABCB1,ABCB4,ABCC2,ABCC3,ABCG1,ABTB2,ACACB,ACKR3,ACOD1,ACSL3,ACSL6,ACTC1,ADAM11,ADAM19,ADAM23,ADAM8,ADAMTS13,ADAMTS4,ADAMTS5,ADAMTSL1,ADCY6,ADGRB2,ADGRE5,ADGRG3,ADGRG6,ADORA1,AGMO,AHR,AIRE,AJUBA,ALDOB,ALOX15,ALPI,ALPK3,ALPL,AMHR2,AMIGO2,AMOT,AMOTL2,ANK3,ANKH,ANKRD28,ANKRD33B,ANKS1B,ANKS6,ANO1,ANTXR1,ANXA8/ANXA8L1,APBB1,APOE,AQP3,ARAP3,ARHGAP20,ARHGAP32,ARHGAP42,ARHGEF10,ARHGEF10L,ARHGEF15,A…	1029
Cancer,Dermatological Diseases and Conditions,Organismal Injury and Abnormalities	Cutaneous melanoma	2.63e-53			ABCA13,ABCB1,ABCB4,ABCC2,ABCC3,ABCG1,ABTB2,ACACB,ACKR3,ACSL3,ACSL6,ACTC1,ADAM11,ADAM19,ADAM23,ADAM8,ADAMTS13,ADAMTS4,ADAMTS5,ADAMTSL1,ADCY6,ADGRB2,ADGRE5,ADGRG3,ADGRG6,ADORA1,AGMO,AHR,AIRE,AJUBA,ALDOB,ALOX15,ALPI,ALPK3,ALPL,AMHR2,AMIGO2,AMOT,AMOTL2,ANK3,ANKH,ANKRD28,ANKRD33B,ANKS1B,ANKS6,ANO1,ANTXR1,ANXA8/ANXA8L1,APBB1,APOE,AQP3,ARAP3,ARHGAP20,ARHGAP32,ARHGAP42,ARHGEF10,ARHGEF10L,ARHGEF15,ARHGEF1…	1008
Cancer,Neurological Disease,Organismal Injury and Abnormalities	Central nervous system solid tumor	3.11e-53		1.989	ABCA13,ABCB1,ABCB4,ABCC2,ABCC3,ACACB,ACKR3,ACSL6,ACSS1,ACSS2,ADAM11,ADAM19,ADAM23,ADAM8,ADAMTS13,ADAMTS3,ADAMTS4,ADAMTS5,ADAMTSL1,ADGRA2,ADGRB2,ADGRE5,ADGRG3,ADGRG6,ADM2,ADORA1,AHR,AIRE,AJUBA,ALOX15,ALPI,ALPK3,ALPL,AMHR2,AMIGO2,AMOT,AMOTL2,ANK3,ANKH,ANKRD13B,ANKRD28,ANKRD34A,ANKRD60,ANKS1B,ANO1,ANTXR1,AQP3,ARAP3,ARHGAP20,ARHGAP32,ARHGAP42,ARHGEF10,ARHGEF10L,ARHGEF15,ARHGEF17,ARHGEF19,ARHGEF25,ARH…	941
Cancer,Organismal Injury and Abnormalities	Pelvic tumor	1.75e-52		0.862	ABCA13,ABCB1,ABCB4,ABCC2,ABCC3,ABTB2,ACACB,ACER2,ACP3,ACSL3,ACSL6,ACSS1,ACSS2,ACTC1,ADAM11,ADAM19,ADAM23,ADAM8,ADAMTS13,ADAMTS3,ADAMTS4,ADAMTS5,ADAMTSL1,ADCY6,ADGRA2,ADGRB2,ADGRE5,ADGRG6,ADM2,ADORA1,AGER,AGMO,AHR,AIF1,AIRE,AJUBA,ALDOB,ALOX15,ALPK3,ALPL,AMHR2,AMIGO2,AMOT,ANK3,ANKH,ANKRD13B,ANKRD28,ANKRD34A,ANKS1B,ANKS6,ANTXR1,ANXA8/ANXA8L1,APBB1,APOE,ARAP3,ARHGAP20,ARHGAP32,ARHGAP42,ARHGEF10,ARHGE…	1000
Cancer,Organismal Injury and Abnormalities	Epithelial neoplasm	2.19e-52		1.469	ABCA13,ABCB1,ABCB4,ABCC2,ABCC3,ABCG1,ABTB2,ACACB,ACER2,ACKR3,ACOD1,ACP3,ACSL3,ACSL6,ACSS1,ACSS2,ACTC1,Actn3,ADAM11,ADAM19,ADAM23,ADAM8,ADAMTS13,ADAMTS3,ADAMTS4,ADAMTS5,ADAMTSL1,ADCY6,ADGRA2,ADGRB2,ADGRE5,ADGRG3,ADGRG6,ADM2,ADORA1,AGER,AGMO,AHR,AHSG,AIF1,AIRE,AJUBA,ALDOB,ALOX15,ALPI,ALPK3,ALPL,AMHR2,AMIGO2,AMOT,AMOTL2,ANK3,ANKH,ANKRD13B,ANKRD28,ANKRD33B,ANKRD34A,ANKRD60,ANKS1B,ANKS6,ANO1,ANTXR1,AN…	1336
Cancer,Organismal Injury and Abnormalities	Abdominal cancer	2.71e-52		0.394	ABCA13,ABCB1,ABCB4,ABCC2,ABCC3,ABCG1,ABTB2,ACACB,ACER2,ACKR3,ACOD1,ACP3,ACSL3,ACSL6,ACSS1,ACSS2,ACTC1,ADAM11,ADAM19,ADAM23,ADAM8,ADAMTS13,ADAMTS3,ADAMTS4,ADAMTS5,ADAMTSL1,ADCY6,ADGRA2,ADGRB2,ADGRE5,ADGRG3,ADGRG6,ADM2,ADORA1,AGER,AGMO,AHR,AHSG,AIF1,AIRE,AJUBA,ALDOB,ALOX15,ALPI,ALPK3,ALPL,AMHR2,AMIGO2,AMOT,AMOTL2,ANK3,ANKH,ANKRD13B,ANKRD28,ANKRD33B,ANKRD34A,ANKS1B,ANKS6,ANO1,ANTXR1,ANXA8/ANXA8L1,AP…	1291
Cancer,Gastrointestinal Disease,Organismal Injury and Abnormalities	Digestive system cancer	3.18e-52		0.436	ABCA13,ABCB1,ABCB4,ABCC2,ABCC3,ABCG1,ABTB2,ACACB,ACKR3,ACOD1,ACSL3,ACSL6,ACSS1,ACSS2,ACTC1,ADAM11,ADAM19,ADAM23,ADAM8,ADAMTS13,ADAMTS3,ADAMTS4,ADAMTS5,ADAMTSL1,ADCY6,ADGRA2,ADGRB2,ADGRE5,ADGRG3,ADGRG6,ADM2,ADORA1,AGER,AGMO,AHR,AHSG,AIRE,AJUBA,ALDOB,ALOX15,ALPI,ALPK3,ALPL,AMHR2,AMIGO2,AMOT,AMOTL2,ANK3,ANKRD13B,ANKRD28,ANKRD33B,ANKRD34A,ANKS1B,ANKS6,ANO1,ANTXR1,APBB1,APOC4,APOE,AQP3,ARAP3,ARG1,ARHG…	1243
Cancer,Neurological Disease,Organismal Injury and Abnormalities	Nervous system neoplasm	4.01e-52		1.443	ABCA13,ABCB1,ABCB4,ABCC2,ABCC3,ACACB,ACKR3,ACSL6,ACSS1,ACSS2,ADAM11,ADAM19,ADAM23,ADAM8,ADAMTS13,ADAMTS3,ADAMTS4,ADAMTS5,ADAMTSL1,ADGRA2,ADGRB2,ADGRE5,ADGRG3,ADGRG6,ADM2,ADORA1,AHR,AIRE,AJUBA,ALOX15,ALPI,ALPK3,ALPL,AMHR2,AMIGO2,AMOT,AMOTL2,ANK3,ANKH,ANKRD13B,ANKRD28,ANKRD34A,ANKRD60,ANKS1B,ANO1,ANTXR1,AQP3,ARAP3,ARHGAP20,ARHGAP32,ARHGAP42,ARHGEF10,ARHGEF10L,ARHGEF15,ARHGEF17,ARHGEF19,ARHGEF25,ARH…	943
Cancer,Organismal Injury and Abnormalities	Carcinoma	6.36e-52		0.644	ABCA13,ABCB1,ABCB4,ABCC2,ABCC3,ABCG1,ABTB2,ACACB,ACER2,ACKR3,ACOD1,ACP3,ACSL3,ACSL6,ACSS1,ACSS2,ACTC1,ADAM11,ADAM19,ADAM23,ADAM8,ADAMTS13,ADAMTS3,ADAMTS4,ADAMTS5,ADAMTSL1,ADCY6,ADGRA2,ADGRB2,ADGRE5,ADGRG3,ADGRG6,ADM2,ADORA1,AGER,AGMO,AHR,AHSG,AIF1,AIRE,AJUBA,ALDOB,ALOX15,ALPI,ALPK3,ALPL,AMHR2,AMIGO2,AMOT,AMOTL2,ANK3,ANKH,ANKRD13B,ANKRD28,ANKRD33B,ANKRD34A,ANKRD60,ANKS1B,ANKS6,ANO1,ANTXR1,ANXA8/AN…	1334
Organismal Development	Morphology of head	8.52e-52			ACSS2,ADAMTS4,ADGRA2,AHR,AIRE,ALPL,Ank2,ANK3,ANKH,ANTXR1,APOE,AQP3,AQP5,ARX,ASIC2,ATP1A2,AXIN2,B4GALT2,BDNF,BMP1,BMP7,BOC,C1QA,C3AR1,CACNA1A,CACNA2D2,CACNB3,CACNG8,CBS/CBSL,CCN2,CCND1,CCND2,CD36,CDH11,CDH2,CDH23,CDK5R1,CECR2,CELSR2,CHL1,CHN1,CHRNA7,CLCN2,CLSTN3,CMKLR1,Cngb1,COL18A1,COL1A1,COL5A2,CSF1,CSPG4,CUX2,CX3CL1,CX3CR1,DAB1,DBN1,DCLK1,DDR1,DDR2,DHRS3,DLG3,DLK1,DLX1,DMRTA2,EBF2,EDNRB,EFEMP1,…	255
Organismal Development,Organismal Injury and Abnormalities	Abnormal morphology of head	3.21e-51			ACSS2,ADAMTS4,ADGRA2,AHR,AIRE,ALPL,Ank2,ANK3,ANKH,ANTXR1,APOE,AQP3,ARX,ASIC2,ATP1A2,AXIN2,B4GALT2,BDNF,BMP1,BMP7,BOC,C1QA,C3AR1,CACNA1A,CACNA2D2,CACNB3,CACNG8,CBS/CBSL,CCN2,CCND1,CCND2,CD36,CDH11,CDH2,CDH23,CDK5R1,CECR2,CELSR2,CHL1,CHN1,CHRNA7,CLCN2,CLSTN3,CMKLR1,Cngb1,COL18A1,COL5A2,CSF1,CSPG4,CUX2,CX3CL1,CX3CR1,DAB1,DBN1,DCLK1,DDR1,DDR2,DHRS3,DLG3,DLK1,DLX1,DMRTA2,EBF2,EDNRB,EFEMP1,EFNB2,EGF,EG…	233
Cancer,Neurological Disease,Organismal Injury and Abnormalities	Nervous system cancer	1.09e-50	Increased	2.138	ABCA13,ABCB1,ABCB4,ABCC2,ABCC3,ACACB,ACKR3,ACSL6,ACSS1,ACSS2,ADAM11,ADAM19,ADAM23,ADAMTS13,ADAMTS3,ADAMTS4,ADAMTS5,ADAMTSL1,ADGRA2,ADGRB2,ADGRE5,ADGRG3,ADGRG6,ADM2,ADORA1,AHR,AIRE,AJUBA,ALOX15,ALPI,ALPK3,ALPL,AMHR2,AMIGO2,AMOT,AMOTL2,ANK3,ANKH,ANKRD13B,ANKRD28,ANKRD34A,ANKRD60,ANKS1B,ANO1,ANTXR1,AQP3,ARAP3,ARHGAP20,ARHGAP42,ARHGEF10,ARHGEF10L,ARHGEF15,ARHGEF17,ARHGEF19,ARHGEF25,ARHGEF26,ARHGEF28,…	920
Cancer,Organismal Injury and Abnormalities	Non-melanoma solid tumor	1.73e-50	Increased	2.391	ABCA13,ABCB1,ABCB4,ABCC2,ABCC3,ABCG1,ABTB2,ACACB,ACER2,ACKR3,ACOD1,ACP3,ACSL3,ACSL6,ACSS1,ACSS2,ACTC1,Actn3,ADAM11,ADAM19,ADAM23,ADAM8,ADAMTS13,ADAMTS3,ADAMTS4,ADAMTS5,ADAMTSL1,ADCY6,ADGRA2,ADGRB2,ADGRE5,ADGRG3,ADGRG6,ADM2,ADORA1,AGER,AGMO,AHR,AHSG,AIF1,AIRE,AJUBA,ALDOB,ALOX15,ALPI,ALPK3,ALPL,AMHR2,AMIGO2,AMOT,AMOTL2,ANK3,ANKH,ANKRD13B,ANKRD28,ANKRD33B,ANKRD34A,ANKRD60,ANKS1B,ANKS6,ANO1,ANTXR1,AN…	1343
Cancer,Neurological Disease,Organismal Injury and Abnormalities	Central nervous system cancer	2.39e-50	Increased	2.138	ABCA13,ABCB1,ABCB4,ABCC2,ABCC3,ACACB,ACKR3,ACSL6,ACSS1,ACSS2,ADAM11,ADAM19,ADAM23,ADAMTS13,ADAMTS3,ADAMTS4,ADAMTS5,ADAMTSL1,ADGRA2,ADGRB2,ADGRE5,ADGRG3,ADGRG6,ADM2,ADORA1,AHR,AIRE,AJUBA,ALOX15,ALPI,ALPK3,ALPL,AMHR2,AMIGO2,AMOT,AMOTL2,ANK3,ANKH,ANKRD13B,ANKRD28,ANKRD34A,ANKRD60,ANKS1B,ANO1,ANTXR1,AQP3,ARAP3,ARHGAP20,ARHGAP42,ARHGEF10,ARHGEF10L,ARHGEF15,ARHGEF17,ARHGEF19,ARHGEF25,ARHGEF26,ARHGEF28,…	919
Cancer,Gastrointestinal Disease,Organismal Injury and Abnormalities	Digestive organ tumor	2.61e-50		0.251	ABCA13,ABCB1,ABCB4,ABCC2,ABCC3,ABCG1,ABTB2,ACACB,ACKR3,ACOD1,ACSL3,ACSL6,ACSS1,ACSS2,ACTC1,ADAM11,ADAM19,ADAM23,ADAM8,ADAMTS13,ADAMTS3,ADAMTS4,ADAMTS5,ADAMTSL1,ADCY6,ADGRA2,ADGRB2,ADGRE5,ADGRG3,ADGRG6,ADM2,ADORA1,AGER,AGMO,AHR,AHSG,AIRE,AJUBA,ALDOB,ALOX15,ALPI,ALPK3,ALPL,AMHR2,AMIGO2,AMOT,AMOTL2,ANK3,ANKRD13B,ANKRD28,ANKRD33B,ANKRD34A,ANKS1B,ANKS6,ANO1,ANTXR1,APBB1,APOC4,APOE,AQP3,ARAP3,ARG1,ARHG…	1252
Cancer,Organismal Injury and Abnormalities	Pelvic cancer	2.67e-50		-0.281	ABCA13,ABCB1,ABCB4,ABCC2,ABCC3,ABTB2,ACACB,ACER2,ACP3,ACSL3,ACSL6,ACSS1,ACSS2,ACTC1,ADAM11,ADAM19,ADAM23,ADAM8,ADAMTS13,ADAMTS3,ADAMTS4,ADAMTS5,ADAMTSL1,ADCY6,ADGRA2,ADGRB2,ADGRE5,ADGRG6,ADM2,ADORA1,AGER,AGMO,AHR,AIF1,AIRE,AJUBA,ALDOB,ALOX15,ALPK3,ALPL,AMHR2,AMIGO2,AMOT,ANK3,ANKH,ANKRD13B,ANKRD28,ANKRD34A,ANKS1B,ANKS6,ANTXR1,ANXA8/ANXA8L1,APBB1,APOE,ARAP3,ARHGAP20,ARHGAP32,ARHGAP42,ARHGEF10,ARHGE…	986
Nervous System Development and Function	Morphology of nervous system	3.18e-50			ACSL6,ADAMTS4,ADGRA2,ADGRG6,AHR,ALPL,Ank2,ANK3,APOE,ARX,ASIC2,ATP1A2,B4GALT2,BAIAP2,BCR,BDNF,C1QA,C3AR1,CACNA1A,CACNA1C,CACNA1D,CACNA2D2,CACNB3,CACNG8,CADM1,CBS/CBSL,CCND1,CCND2,CDH2,CDH23,CDH3,CDK5R1,CELSR2,CHL1,CHN1,CHRNA7,CLCN2,CLSTN3,Cngb1,COL18A1,COL1A1,CPT1C,CRHR1,CSF1,CSPG4,CTNND2,CUX2,CX3CL1,CX3CR1,CXCR2,DAB1,DACT1,DBN1,DBX1,DCLK1,DHH,DHTKD1,DIXDC1,DLG3,DLG4,DLX1,DMRTA2,DNER,EBF2,EGLN3,EP…	247
Cancer,Neurological Disease,Organismal Injury and Abnormalities	Glioma cancer	4.34e-50			ABCA13,ABCB1,ABCB4,ABCC2,ABCC3,ACACB,ACKR3,ACSL6,ACSS1,ACSS2,ADAM11,ADAM19,ADAM23,ADAMTS13,ADAMTS3,ADAMTS4,ADAMTS5,ADAMTSL1,ADGRB2,ADGRE5,ADGRG3,ADGRG6,ADM2,ADORA1,AHR,AIRE,AJUBA,ALOX15,ALPI,ALPK3,ALPL,AMHR2,AMIGO2,AMOT,AMOTL2,ANK3,ANKH,ANKRD13B,ANKRD28,ANKRD34A,ANKRD60,ANKS1B,ANO1,ANTXR1,AQP3,ARAP3,ARHGAP20,ARHGAP42,ARHGEF10,ARHGEF10L,ARHGEF15,ARHGEF17,ARHGEF19,ARHGEF25,ARHGEF26,ARHGEF28,ARHGEF5…	908
Cancer,Organismal Injury and Abnormalities	Abdominal neoplasm	8.95e-50		0.547	ABCA13,ABCB1,ABCB4,ABCC2,ABCC3,ABCG1,ABTB2,ACACB,ACER2,ACKR3,ACOD1,ACP3,ACSL3,ACSL6,ACSS1,ACSS2,ACTC1,ADAM11,ADAM19,ADAM23,ADAM8,ADAMTS13,ADAMTS3,ADAMTS4,ADAMTS5,ADAMTSL1,ADCY6,ADGRA2,ADGRB2,ADGRE5,ADGRG3,ADGRG6,ADM2,ADORA1,AGER,AGMO,AHR,AHSG,AIF1,AIRE,AJUBA,ALDOB,ALOX15,ALPI,ALPK3,ALPL,AMHR2,AMIGO2,AMOT,AMOTL2,ANK3,ANKH,ANKRD13B,ANKRD28,ANKRD33B,ANKRD34A,ANKS1B,ANKS6,ANO1,ANTXR1,ANXA8/ANXA8L1,AP…	1295
Cellular Assembly and Organization,Cellular Function and Maintenance	Organization of cytoplasm	1.08e-49	Increased	7.866	ABCG1,ADAMTS3,ADAMTS4,ADCY6,ADGRA2,ADGRG6,AGER,AHR,AJUBA,ALOX15,AMHR2,AMOT,Ank2,ANK3,ANTXR1,ANXA8/ANXA8L1,APOE,AQP5,ARAP3,ARHGAP20,ARHGAP32,ARHGEF17,ARHGEF19,ARHGEF25,ARHGEF28,ARHGEF5,ATP8B1,AURKC,AVIL,B4GALT6,BAIAP2,BARHL2,BASP1,BCAR1,BCR,BDNF,BMERB1,BMP7,BOC,BSN,BTBD3,C1QA,CACNA1A,CAMSAP3,CARMIL1,CAVIN3,CCL24,CCN1,CCN2,CDC42EP5,CDH2,CDK5R1,CELSR1,CELSR2,CFAP44,CGN,CGNL1,CHEK1,CHL1,CHN1,CHRNA7,C…	345
Cancer,Organismal Injury and Abnormalities	Melanoma	3.05e-49		-0.244	ABCA13,ABCB1,ABCB4,ABCC2,ABCC3,ABCG1,ABTB2,ACACB,ACKR3,ACSL3,ACSL6,ACTC1,ADAM11,ADAM19,ADAM23,ADAM8,ADAMTS13,ADAMTS3,ADAMTS4,ADAMTS5,ADAMTSL1,ADCY6,ADGRB2,ADGRE5,ADGRG3,ADGRG6,ADORA1,AGMO,AHR,AIRE,AJUBA,ALDOB,ALOX15,ALPI,ALPK3,ALPL,AMHR2,AMIGO2,AMOT,AMOTL2,ANK3,ANKH,ANKRD28,ANKRD33B,ANKRD34A,ANKS1B,ANKS6,ANO1,ANTXR1,ANXA8/ANXA8L1,APBB1,APOE,AQP3,ARAP3,ARG1,ARHGAP20,ARHGAP32,ARHGAP42,ARHGEF10,ARHG…	1066
Cancer,Organismal Injury and Abnormalities,Reproductive System Disease	Genital tumor	5.63e-49		1.105	ABCA13,ABCB1,ABCB4,ABCC2,ABCC3,ABTB2,ACACB,ACER2,ACP3,ACSL3,ACSL6,ACSS1,ACSS2,ACTC1,ADAM19,ADAM23,ADAM8,ADAMTS13,ADAMTS3,ADAMTS4,ADAMTS5,ADAMTSL1,ADCY6,ADGRA2,ADGRB2,ADGRE5,ADGRG6,ADORA1,AGER,AGMO,AHR,AIF1,AIRE,ALDOB,ALOX15,ALPK3,ALPL,AMIGO2,AMOT,ANK3,ANKH,ANKRD13B,ANKRD28,ANKS1B,ANKS6,ANTXR1,ANXA8/ANXA8L1,APBB1,APOE,ARAP3,ARHGAP20,ARHGAP32,ARHGAP42,ARHGEF10,ARHGEF10L,ARHGEF15,ARHGEF17,ARHGEF19,A…	956
Cancer,Organismal Injury and Abnormalities	Intraabdominal organ tumor	5.75e-49		0.222	ABCA13,ABCB1,ABCB4,ABCC2,ABCC3,ABCG1,ABTB2,ACACB,ACER2,ACKR3,ACOD1,ACSL3,ACSL6,ACSS1,ACSS2,ACTC1,ADAM11,ADAM19,ADAM23,ADAM8,ADAMTS13,ADAMTS3,ADAMTS4,ADAMTS5,ADAMTSL1,ADCY6,ADGRA2,ADGRB2,ADGRE5,ADGRG3,ADGRG6,ADM2,ADORA1,AGER,AGMO,AHR,AHSG,AIF1,AIRE,AJUBA,ALDOB,ALOX15,ALPI,ALPK3,ALPL,AMHR2,AMIGO2,AMOT,AMOTL2,ANK3,ANKH,ANKRD13B,ANKRD28,ANKRD33B,ANKRD34A,ANKS1B,ANKS6,ANO1,ANTXR1,ANXA8/ANXA8L1,APBB1,A…	1280
Cellular Assembly and Organization,Cellular Function and Maintenance	Microtubule dynamics	5.88e-49	Increased	7.995	ABCG1,ADAMTS3,ADAMTS4,ADCY6,ADGRA2,ADGRG6,AGER,AHR,AJUBA,ALOX15,AMHR2,Ank2,ANK3,APOE,AQP5,ARHGAP20,ARHGAP32,ARHGEF25,ARHGEF28,ARHGEF5,ATP8B1,AURKC,AVIL,B4GALT6,BAIAP2,BARHL2,BASP1,BCAR1,BCR,BDNF,BMERB1,BMP7,BOC,BSN,BTBD3,C1QA,CACNA1A,CAMSAP3,CARMIL1,CCN1,CCN2,CDC42EP5,CDH2,CDK5R1,CELSR1,CELSR2,CFAP44,CGN,CHEK1,CHL1,CHN1,CHRNA7,CIT,CKAP4,CLU,COL1A1,CPT1C,CRHR1,CSF1,CTNND2,CUX2,CX3CR1,CXCR2,DAB1,DA…	292
Cancer,Organismal Injury and Abnormalities	Non-hematological solid tumor	4.31e-48		1.418	ABCA13,ABCB1,ABCB4,ABCC2,ABCC3,ABCG1,ABTB2,ACACB,ACER2,ACKR3,ACOD1,ACP3,ACSL3,ACSL6,ACSS1,ACSS2,ACTC1,Actn3,ADAM11,ADAM19,ADAM23,ADAM8,ADAMTS13,ADAMTS3,ADAMTS4,ADAMTS5,ADAMTSL1,ADCY6,ADGRA2,ADGRB2,ADGRE5,ADGRG3,ADGRG6,ADM2,ADORA1,AGER,AGMO,AHR,AHSG,AIF1,AIRE,AJUBA,ALDOB,ALOX15,ALPI,ALPK3,ALPL,AMHR2,AMIGO2,AMOT,AMOTL2,ANK3,ANKH,ANKRD13B,ANKRD28,ANKRD33B,ANKRD34A,ANKRD60,ANKS1B,ANKS6,ANO1,ANTXR1,AN…	1344
Cancer,Organismal Injury and Abnormalities	Anogenital cancer	8.64e-48		0.881	ABCA13,ABCB1,ABCB4,ABCC2,ABCC3,ABTB2,ACACB,ACER2,ACP3,ACSL3,ACSL6,ACSS1,ACSS2,ACTC1,ADAM11,ADAM19,ADAM23,ADAM8,ADAMTS13,ADAMTS3,ADAMTS4,ADAMTS5,ADAMTSL1,ADCY6,ADGRA2,ADGRB2,ADGRE5,ADGRG6,ADORA1,AGER,AGMO,AHR,AIF1,AIRE,AJUBA,ALDOB,ALOX15,ALPK3,ALPL,AMHR2,AMIGO2,AMOT,AMOTL2,ANK3,ANKH,ANKRD13B,ANKRD28,ANKS1B,ANKS6,ANTXR1,ANXA8/ANXA8L1,APBB1,APOE,ARAP3,ARHGAP20,ARHGAP32,ARHGAP42,ARHGEF10,ARHGEF10L,AR…	1012
Neurological Disease,Organismal Injury and Abnormalities	Brain lesion	1.6e-47		1.258	ABCA13,ABCB1,ABCB4,ABCC2,ABCC3,ACACB,ACKR3,ACSL6,ACSS1,ACSS2,ADAM11,ADAM19,ADAM23,ADAMTS13,ADAMTS3,ADAMTS4,ADAMTS5,ADAMTSL1,ADGRB2,ADGRG3,ADGRG6,ADM2,AGER,AHR,AIRE,ALOX15,ALPI,ALPK3,ALPL,AMHR2,AMIGO2,AMOT,AMOTL2,ANK3,ANKH,ANKRD13B,ANKRD28,ANKRD60,ANKS1B,ANO1,ANTXR1,AQP3,ARAP3,ARHGAP20,ARHGAP42,ARHGEF10,ARHGEF10L,ARHGEF15,ARHGEF17,ARHGEF19,ARHGEF25,ARHGEF26,ARHGEF28,ARHGEF5,ARPP21,ASAP3,ASPRV1,ASR…	903
Cancer,Organismal Injury and Abnormalities	Nonhematologic malignant neoplasm	2.51e-47		0.502	ABCA13,ABCB1,ABCB4,ABCC2,ABCC3,ABCG1,ABTB2,ACACB,ACER2,ACKR3,ACOD1,ACP3,ACSL3,ACSL6,ACSS1,ACSS2,ACTC1,ADAM11,ADAM19,ADAM23,ADAM8,ADAMTS13,ADAMTS3,ADAMTS4,ADAMTS5,ADAMTSL1,ADCY6,ADGRA2,ADGRB2,ADGRE5,ADGRG3,ADGRG6,ADM2,ADORA1,AGER,AGMO,AHR,AHSG,AIF1,AIRE,AJUBA,ALDOB,ALOX15,ALPI,ALPK3,ALPL,AMHR2,AMIGO2,AMOT,AMOTL2,ANK3,ANKH,ANKRD13B,ANKRD28,ANKRD33B,ANKRD34A,ANKRD60,ANKS1B,ANKS6,ANO1,ANTXR1,ANXA8/AN…	1340
Cancer,Organismal Injury and Abnormalities	Genitourinary tumor	3.56e-47		0.851	ABCA13,ABCB1,ABCB4,ABCC2,ABCC3,ABTB2,ACACB,ACER2,ACP3,ACSL3,ACSL6,ACSS1,ACSS2,ACTC1,ADAM11,ADAM19,ADAM23,ADAM8,ADAMTS13,ADAMTS3,ADAMTS4,ADAMTS5,ADAMTSL1,ADCY6,ADGRA2,ADGRB2,ADGRE5,ADGRG6,ADORA1,AGER,AGMO,AHR,AIF1,AIRE,AJUBA,ALDOB,ALOX15,ALPK3,ALPL,AMHR2,AMIGO2,AMOT,AMOTL2,ANK3,ANKH,ANKRD13B,ANKRD28,ANKRD34A,ANKS1B,ANKS6,ANTXR1,ANXA8/ANXA8L1,APBB1,APOE,ARAP3,ARHGAP20,ARHGAP32,ARHGAP42,ARHGEF10,ARH…	1064
Cancer,Organismal Injury and Abnormalities	Neoplasia of cells	5.28e-47	Increased	4.006	ABCA13,ABCB1,ABCB4,ABCC2,ABCC3,ABCG1,ABTB2,ACOD1,ACSL3,ACSL6,ACSS1,ACSS2,ACTC1,ADAM19,ADAM8,ADAMTS3,ADAMTS5,ADAMTSL1,ADGRA2,ADGRE5,ADORA1,AGER,AHR,AIRE,AJUBA,ALDOB,ALOX15,ALPI,ALPK3,ALPL,AMOT,ANK3,ANKH,ANKRD33B,ANKS1B,ANKS6,ANO1,ANTXR1,APOE,ARHGAP42,ARHGEF10L,ARHGEF15,ARHGEF17,ARHGEF25,ARHGEF28,ARHGEF5,ARPP21,ARX,ASAP3,ASRGL1,ASXL3,ATG9B,ATP1A2,ATP1A3,ATP6V0A4,ATP8B1,AURKC,AXIN2,AZIN2,B4GALNT3,B4…	833
Cancer,Organismal Injury and Abnormalities,Reproductive System Disease	Genital tract cancer	9.07e-47		-0.251	ABCA13,ABCB1,ABCB4,ABCC2,ABCC3,ABTB2,ACACB,ACER2,ACP3,ACSL3,ACSL6,ACSS1,ACSS2,ACTC1,ADAM19,ADAM23,ADAM8,ADAMTS13,ADAMTS3,ADAMTS4,ADAMTS5,ADAMTSL1,ADCY6,ADGRA2,ADGRB2,ADGRE5,ADGRG6,ADORA1,AGER,AGMO,AHR,AIF1,AIRE,ALDOB,ALOX15,ALPK3,ALPL,AMIGO2,AMOT,ANK3,ANKH,ANKRD13B,ANKRD28,ANKS1B,ANKS6,ANTXR1,ANXA8/ANXA8L1,APBB1,APOE,ARAP3,ARHGAP20,ARHGAP32,ARHGAP42,ARHGEF10,ARHGEF10L,ARHGEF15,ARHGEF17,ARHGEF19,A…	941
Cancer,Organismal Injury and Abnormalities	Malignant genitourinary solid tumor	9.73e-47		0.45	ABCA13,ABCB1,ABCB4,ABCC2,ABCC3,ABTB2,ACACB,ACER2,ACP3,ACSL3,ACSL6,ACSS1,ACSS2,ACTC1,ADAM11,ADAM19,ADAM23,ADAM8,ADAMTS13,ADAMTS3,ADAMTS4,ADAMTS5,ADAMTSL1,ADCY6,ADGRA2,ADGRB2,ADGRE5,ADGRG6,ADORA1,AGER,AGMO,AHR,AIF1,AIRE,AJUBA,ALDOB,ALOX15,ALPK3,ALPL,AMHR2,AMIGO2,AMOT,AMOTL2,ANK3,ANKH,ANKRD13B,ANKRD28,ANKRD34A,ANKS1B,ANKS6,ANTXR1,ANXA8/ANXA8L1,APBB1,APOE,ARAP3,ARHGAP20,ARHGAP32,ARHGAP42,ARHGEF10,ARH…	1052
Cancer,Gastrointestinal Disease,Organismal Injury and Abnormalities	Colorectal tumor	1.31e-46		0.371	ABCA13,ABCB1,ABCC3,ACACB,ACKR3,ACTC1,ADAM11,ADAM19,ADAM23,ADAM8,ADAMTS3,ADAMTS4,ADAMTS5,ADGRA2,ADGRB2,ADGRE5,ADGRG6,ADM2,ADORA1,AGMO,AHSG,AJUBA,ALOX15,ALPK3,ALPL,AMHR2,AMOT,AMOTL2,ANK3,ANKRD28,ANKS1B,ANO1,ANTXR1,APBB1,AQP3,ARAP3,ARG1,ARHGAP20,ARHGAP32,ARHGAP42,ARHGEF10,ARHGEF10L,ARHGEF15,ARHGEF17,ARHGEF26,ARHGEF28,ARL4C,ARPP21,ASAP3,ASIC1,ASXL3,ATG9B,ATP1A2,ATP1A3,ATP8B1,ATP8B2,ATP8B3,ATP9A,AXIN2…	803
Cancer,Neurological Disease,Organismal Injury and Abnormalities	Brain tumor	2.04e-46	Increased	2.021	ABCA13,ABCB1,ABCB4,ABCC2,ABCC3,ACACB,ACKR3,ACSL6,ACSS1,ACSS2,ADAM11,ADAM19,ADAM23,ADAMTS13,ADAMTS3,ADAMTS4,ADAMTS5,ADAMTSL1,ADGRB2,ADGRG3,ADGRG6,ADM2,AHR,AIRE,ALOX15,ALPI,ALPK3,ALPL,AMHR2,AMIGO2,AMOT,AMOTL2,ANK3,ANKH,ANKRD13B,ANKRD28,ANKRD60,ANKS1B,ANO1,ANTXR1,AQP3,ARAP3,ARHGAP20,ARHGAP42,ARHGEF10,ARHGEF10L,ARHGEF15,ARHGEF17,ARHGEF19,ARHGEF25,ARHGEF26,ARHGEF28,ARHGEF5,ARPP21,ASAP3,ASPRV1,ASRGL1,A…	895
Cancer,Neurological Disease,Organismal Injury and Abnormalities	Brain glioma	2.34e-46			ABCA13,ABCB1,ABCB4,ABCC2,ABCC3,ACACB,ACKR3,ACSL6,ACSS1,ACSS2,ADAM11,ADAM19,ADAM23,ADAMTS13,ADAMTS3,ADAMTS4,ADAMTSL1,ADGRB2,ADGRG3,ADGRG6,ADM2,AHR,AIRE,ALOX15,ALPI,ALPK3,ALPL,AMHR2,AMIGO2,AMOT,AMOTL2,ANK3,ANKH,ANKRD13B,ANKRD28,ANKRD60,ANKS1B,ANO1,ANTXR1,AQP3,ARAP3,ARHGAP20,ARHGAP42,ARHGEF10,ARHGEF10L,ARHGEF15,ARHGEF17,ARHGEF19,ARHGEF25,ARHGEF26,ARHGEF28,ARHGEF5,ARPP21,ASAP3,ASPRV1,ASRGL1,ASXL3,ATG…	888
Cancer,Organismal Injury and Abnormalities	Breast or pancreatic cancer	3.45e-46	Increased	2.084	ABCA13,ABCB1,ABCB4,ABCC2,ABCC3,ABTB2,ACACB,ACKR3,ACSS2,ADAM11,ADAM19,ADAM23,ADAM8,ADAMTS13,ADAMTS3,ADAMTS4,ADAMTS5,ADAMTSL1,ADCY6,ADGRB2,ADGRG6,ADORA1,AGER,AHR,AIF1,AJUBA,ALOX15,ALPK3,ALPL,AMHR2,AMOT,AMOTL2,ANKRD34A,ANKS1B,ANO1,ANTXR1,ANXA8/ANXA8L1,APBB1,APOC4,APOE,ARHGAP20,ARHGAP32,ARHGEF10,ARHGEF10L,ARHGEF15,ARHGEF17,ARHGEF26,ARHGEF28,ARHGEF5,ARL4C,ASXL3,ATG9B,ATP1A2,ATP7B,ATP8B1,ATP8B2,AXIN2,A…	743
Cancer,Gastrointestinal Disease,Organismal Injury and Abnormalities	Colon tumor	5.6e-46		0.362	ABCA13,ABCB1,ABCC3,ACACB,ACKR3,ACTC1,ADAM11,ADAM19,ADAM23,ADAM8,ADAMTS3,ADAMTS4,ADAMTS5,ADGRA2,ADGRB2,ADGRE5,ADGRG6,ADM2,ADORA1,AGMO,AHSG,ALOX15,ALPK3,ALPL,AMHR2,AMOT,AMOTL2,ANK3,ANKRD28,ANKS1B,ANO1,ANTXR1,APBB1,AQP3,ARAP3,ARHGAP20,ARHGAP42,ARHGEF10,ARHGEF10L,ARHGEF15,ARHGEF17,ARHGEF26,ARPP21,ASIC1,ASXL3,ATG9B,ATP1A2,ATP1A3,ATP8B1,ATP8B2,ATP8B3,AXIN2,B4GALNT3,B4GALT2,B4GALT6,BAHCC1,BAIAP2L1,BARHL…	729
Cancer,Organismal Injury and Abnormalities	Pelvic carcinoma	6.75e-46		-0.342	ABCA13,ABCB1,ABCB4,ABCC2,ABCC3,ABTB2,ACACB,ACER2,ACP3,ACSL3,ACSL6,ACSS1,ACSS2,ACTC1,ADAM11,ADAM19,ADAM23,ADAM8,ADAMTS13,ADAMTS4,ADAMTS5,ADAMTSL1,ADCY6,ADGRA2,ADGRB2,ADGRE5,ADGRG6,ADM2,ADORA1,AGMO,AHR,AIF1,AIRE,AJUBA,ALDOB,ALOX15,ALPK3,AMHR2,AMIGO2,AMOT,ANK3,ANKH,ANKRD13B,ANKRD28,ANKRD34A,ANKS1B,ANKS6,ANTXR1,ANXA8/ANXA8L1,APBB1,APOE,ARAP3,ARHGAP20,ARHGAP32,ARHGAP42,ARHGEF10,ARHGEF10L,ARHGEF15,ARHG…	944
Cancer,Organismal Injury and Abnormalities	Breast or colorectal cancer	1.11e-45		0.571	ABCA13,ABCB1,ABCB4,ABCC2,ABCC3,ACACB,ACKR3,ACSS2,ACTC1,ADAM11,ADAM19,ADAM23,ADAM8,ADAMTS3,ADAMTS4,ADAMTS5,ADCY6,ADGRA2,ADGRB2,ADGRE5,ADGRG6,ADM2,ADORA1,AGER,AGMO,AHSG,AJUBA,ALOX15,ALPK3,ALPL,AMHR2,AMOT,AMOTL2,ANK3,ANKRD28,ANKS1B,ANO1,ANTXR1,APBB1,APOE,AQP3,ARAP3,ARG1,ARHGAP20,ARHGAP32,ARHGAP42,ARHGEF10,ARHGEF10L,ARHGEF15,ARHGEF17,ARHGEF26,ARHGEF28,ARHGEF5,ARL4C,ARPP21,ASAP3,ASIC1,ASXL3,ATG9B,ATP1…	898
Cell Morphology,Cellular Assembly and Organization,Cellular Function and Maintenance	Formation of cellular protrusions	1.34e-45	Increased	7.861	ABCG1,ADAMTS3,ADAMTS4,ADGRA2,ADGRG6,AGER,AHR,AJUBA,AMHR2,Ank2,ANK3,APOE,ARHGAP32,ARHGEF25,ARHGEF28,ARHGEF5,ATP8B1,AVIL,B4GALT6,BAIAP2,BASP1,BCAR1,BCR,BDNF,BMP7,BOC,BSN,BTBD3,CACNA1A,CARMIL1,CCN1,CCN2,CDC42EP5,CDH2,CDK5R1,CELSR1,CELSR2,CHL1,CHN1,CHRNA7,CIT,CLU,CPT1C,CRHR1,CSF1,CTNND2,CUX2,CX3CR1,CXCR2,DAB1,DAB2IP,DACT1,DBN1,DCLK1,DDR1,DIXDC1,DLG4,DLG5,DNER,DNM3,DZIP1,DZIP1L,EFNA3,EFNB2,EGF,ENAH,EP…	241
Cancer,Gastrointestinal Disease,Organismal Injury and Abnormalities	Development of colorectal tumor	1.46e-45		0.644	ABCA13,ABCB1,ABCC3,ACACB,ACKR3,ACTC1,ADAM11,ADAM19,ADAM23,ADAM8,ADAMTS3,ADAMTS4,ADAMTS5,ADGRA2,ADGRB2,ADGRE5,ADGRG6,ADM2,ADORA1,AGMO,AHSG,ALOX15,ALPK3,ALPL,AMHR2,AMOT,AMOTL2,ANK3,ANKRD28,ANKS1B,ANO1,ANTXR1,APBB1,ARAP3,ARHGAP20,ARHGAP32,ARHGAP42,ARHGEF10,ARHGEF10L,ARHGEF15,ARHGEF17,ARHGEF26,ARPP21,ASIC1,ASXL3,ATG9B,ATP1A2,ATP1A3,ATP8B1,ATP8B2,ATP8B3,ATP9A,AXIN2,B4GALNT3,B4GALT2,B4GALT6,BAHCC1,BAIA…	729
Cancer,Organismal Injury and Abnormalities	Genitourinary carcinoma	1.61e-45		-0.082	ABCA13,ABCB1,ABCB4,ABCC2,ABCC3,ABTB2,ACACB,ACER2,ACP3,ACSL3,ACSL6,ACSS1,ACSS2,ACTC1,ADAM11,ADAM19,ADAM23,ADAM8,ADAMTS13,ADAMTS3,ADAMTS4,ADAMTS5,ADAMTSL1,ADCY6,ADGRA2,ADGRB2,ADGRE5,ADGRG6,ADORA1,AGER,AGMO,AHR,AIF1,AIRE,AJUBA,ALDOB,ALOX15,ALPK3,AMHR2,AMIGO2,AMOT,AMOTL2,ANK3,ANKH,ANKRD13B,ANKRD28,ANKRD34A,ANKS1B,ANKS6,ANTXR1,ANXA8/ANXA8L1,APBB1,APOE,ARAP3,ARHGAP20,ARHGAP32,ARHGAP42,ARHGEF10,ARHGEF10…	1009
Cancer,Gastrointestinal Disease,Organismal Injury and Abnormalities	Colorectal carcinoma	1.79e-45		0.02	ABCA13,ABCB1,ABCC3,ACACB,ACKR3,ACTC1,ADAM11,ADAM19,ADAM23,ADAM8,ADAMTS3,ADAMTS4,ADAMTS5,ADGRA2,ADGRB2,ADGRE5,ADGRG6,ADM2,ADORA1,AGMO,AHSG,ALOX15,ALPK3,ALPL,AMHR2,AMOT,AMOTL2,ANK3,ANKRD28,ANKS1B,ANO1,ANTXR1,APBB1,ARAP3,ARHGAP20,ARHGAP32,ARHGAP42,ARHGEF10,ARHGEF10L,ARHGEF15,ARHGEF17,ARHGEF26,ARPP21,ASIC1,ASXL3,ATG9B,ATP1A2,ATP1A3,ATP8B1,ATP8B2,ATP8B3,ATP9A,AXIN2,B4GALNT3,B4GALT2,B4GALT6,BAHCC1,BAIA…	728
Cancer,Organismal Injury and Abnormalities	Cancer of cells	3.31e-45	Increased	2.608	ABCA13,ABCB1,ABCB4,ABCC3,ABCG1,ABTB2,ACOD1,ACSL3,ACSL6,ACSS1,ACSS2,ACTC1,ADAM19,ADAM8,ADAMTSL1,ADGRA2,ADGRE5,ADORA1,AGER,AHR,AIRE,AJUBA,ALDOB,ALPI,ALPK3,ALPL,AMOT,ANK3,ANKH,ANKRD33B,ANKS1B,ANKS6,ANO1,ANTXR1,APOE,ARHGAP42,ARHGEF10L,ARHGEF15,ARHGEF17,ARHGEF25,ARHGEF28,ARPP21,ARX,ASAP3,ASRGL1,ASXL3,ATG9B,ATP1A2,ATP1A3,AURKC,AXIN2,AZIN2,B4GALNT3,B4GALT2,BAHCC1,BASP1,BCAR1,BCAT1,BCL7A,BCL9,BCR,BDNF,BG…	760
Cancer,Gastrointestinal Disease,Organismal Injury and Abnormalities	Colorectal cancer	3.36e-45		-0.375	ABCA13,ABCB1,ABCC3,ACACB,ACKR3,ACTC1,ADAM11,ADAM19,ADAM23,ADAM8,ADAMTS3,ADAMTS4,ADAMTS5,ADGRA2,ADGRB2,ADGRE5,ADGRG6,ADM2,ADORA1,AGMO,AHSG,AJUBA,ALOX15,ALPK3,ALPL,AMHR2,AMOT,AMOTL2,ANK3,ANKRD28,ANKS1B,ANO1,ANTXR1,APBB1,AQP3,ARAP3,ARG1,ARHGAP20,ARHGAP32,ARHGAP42,ARHGEF10,ARHGEF10L,ARHGEF15,ARHGEF17,ARHGEF26,ARHGEF28,ARL4C,ARPP21,ASAP3,ASIC1,ASXL3,ATG9B,ATP1A2,ATP1A3,ATP8B1,ATP8B2,ATP8B3,ATP9A,AXIN2…	790
Cancer,Neurological Disease,Organismal Injury and Abnormalities	Astrocytoma	4.09e-45			ABCA13,ABCB1,ABCB4,ABCC2,ABCC3,ACKR3,ACSS1,ACSS2,ADAM19,ADAM8,ADAMTS13,ADAMTS3,ADAMTS5,ADAMTSL1,ADGRB2,ADGRE5,ADGRG6,ADM2,ADORA1,AHR,AIRE,AJUBA,ALOX15,ALPI,ALPK3,ALPL,AMHR2,AMIGO2,AMOT,ANK3,ANKH,ANKRD13B,ANKRD34A,ANKRD60,ANKS1B,ANO1,ANTXR1,ARAP3,ARHGEF10,ARHGEF17,ARHGEF25,ARHGEF26,ARHGEF28,ARHGEF5,ARL4C,ARPP21,ASAP3,ASPRV1,ASXL3,ATG9B,ATP1A2,ATP1A3,ATP6V0A4,ATP7B,ATP8B1,ATP8B2,ATP8B3,ATP9A,AXIN2,…	742
Cancer,Gastrointestinal Disease,Organismal Injury and Abnormalities	Colorectal adenocarcinoma	1.25e-44			ABCA13,ABCB1,ABCC3,ACACB,ACKR3,ACTC1,ADAM11,ADAM19,ADAM23,ADAM8,ADAMTS3,ADAMTS4,ADAMTS5,ADGRA2,ADGRB2,ADGRE5,ADGRG6,ADM2,ADORA1,AGMO,AHSG,ALOX15,ALPK3,ALPL,AMHR2,AMOT,AMOTL2,ANK3,ANKRD28,ANKS1B,ANO1,ANTXR1,APBB1,ARAP3,ARHGAP20,ARHGAP32,ARHGAP42,ARHGEF10,ARHGEF10L,ARHGEF15,ARHGEF17,ARHGEF26,ARPP21,ASIC1,ASXL3,ATG9B,ATP1A2,ATP1A3,ATP8B1,ATP8B2,ATP8B3,ATP9A,AXIN2,B4GALNT3,B4GALT2,B4GALT6,BAHCC1,BAIA…	713
Nervous System Development and Function,Neurological Disease	Abnormal morphology of nervous system	1.7e-44			ADAMTS4,ADGRA2,ADGRG6,ALPL,Ank2,ANK3,APOE,ARX,ASIC2,ATP1A2,B4GALT2,BDNF,C1QA,C3AR1,CACNA1A,CACNA1C,CACNA1D,CACNA2D2,CACNB3,CACNG8,CBS/CBSL,CCND1,CCND2,CDH2,CDH23,CDK5R1,CELSR2,CHL1,CHN1,CHRNA7,CLCN2,CLSTN3,Cngb1,COL18A1,CPT1C,CSF1,CSPG4,CUX2,CX3CL1,CXCR2,DAB1,DACT1,DBN1,DBX1,DCLK1,DHH,DHTKD1,DLG3,DLG4,DLX1,DMRTA2,DNER,EBF2,EGLN3,EPB41L3,EPHB2,EPS8L2,ESR1,ETV1,F2,FGFR1,FGFR2,FGFR3,FOXA1,Foxp2,FST,…	204
Cancer,Gastrointestinal Disease,Organismal Injury and Abnormalities	Colon carcinoma	3.16e-44		0.02	ABCA13,ABCB1,ABCC3,ACACB,ACKR3,ACTC1,ADAM11,ADAM19,ADAM23,ADAM8,ADAMTS3,ADAMTS4,ADAMTS5,ADGRA2,ADGRB2,ADGRE5,ADGRG6,ADM2,ADORA1,AGMO,AHSG,ALOX15,ALPK3,ALPL,AMHR2,AMOT,AMOTL2,ANK3,ANKRD28,ANKS1B,ANO1,ANTXR1,APBB1,ARAP3,ARHGAP20,ARHGAP42,ARHGEF10,ARHGEF10L,ARHGEF15,ARHGEF17,ARHGEF26,ARPP21,ASIC1,ASXL3,ATG9B,ATP1A2,ATP1A3,ATP8B1,ATP8B2,ATP8B3,AXIN2,B4GALNT3,B4GALT2,B4GALT6,BAHCC1,BAIAP2L1,BARHL2,BCA…	699
Cancer,Gastrointestinal Disease,Organismal Injury and Abnormalities	Colon cancer	4.23e-44		-0.668	ABCA13,ABCB1,ABCC3,ACACB,ACKR3,ACTC1,ADAM11,ADAM19,ADAM23,ADAM8,ADAMTS3,ADAMTS4,ADAMTS5,ADGRA2,ADGRB2,ADGRE5,ADGRG6,ADM2,ADORA1,AGMO,AHSG,ALOX15,ALPK3,ALPL,AMHR2,AMOT,AMOTL2,ANK3,ANKRD28,ANKS1B,ANO1,ANTXR1,APBB1,AQP3,ARAP3,ARHGAP20,ARHGAP42,ARHGEF10,ARHGEF10L,ARHGEF15,ARHGEF17,ARHGEF26,ARPP21,ASIC1,ASXL3,ATG9B,ATP1A2,ATP1A3,ATP8B1,ATP8B2,ATP8B3,AXIN2,B4GALNT3,B4GALT2,B4GALT6,BAHCC1,BAIAP2L1,BARHL…	718
Cancer,Gastrointestinal Disease,Organismal Injury and Abnormalities	Upper gastrointestinal carcinoma	5.05e-44			ABCA13,ABCB1,ABCB4,ABCG1,ACACB,ACOD1,ACSL3,ACSL6,ACSS1,ACTC1,ADAM23,ADAMTS3,ADAMTS4,ADAMTS5,ADAMTSL1,ADGRA2,ADGRB2,ADGRE5,ADM2,ADORA1,AIRE,ALDOB,ALPK3,AMHR2,ANK3,ANKRD28,ANKS1B,ANKS6,ANO1,APBB1,APOE,ARHGAP20,ARHGAP32,ARHGAP42,ARHGEF10L,ARHGEF17,ARHGEF19,ARHGEF25,ARHGEF26,ARHGEF5,ARX,ASIC1,ASIC2,ASRGL1,ATG9B,ATP1A2,ATP6V0A4,ATP8B1,ATP8B3,ATP9A,AXIN2,AZIN2,B4GALT2,BAHCC1,BCAT1,BCL9,BDNF,BEND4,BGN,B…	682
Cancer,Gastrointestinal Disease,Organismal Injury and Abnormalities	Colon adenocarcinoma	1.94e-43			ABCA13,ABCC3,ACACB,ACKR3,ACTC1,ADAM11,ADAM19,ADAM23,ADAM8,ADAMTS3,ADAMTS4,ADAMTS5,ADGRA2,ADGRB2,ADGRE5,ADGRG6,ADM2,ADORA1,AGMO,AHSG,ALOX15,ALPK3,ALPL,AMHR2,AMOT,AMOTL2,ANK3,ANKRD28,ANKS1B,ANO1,ANTXR1,APBB1,ARAP3,ARHGAP20,ARHGAP42,ARHGEF10,ARHGEF10L,ARHGEF15,ARHGEF17,ARHGEF26,ARPP21,ASIC1,ASXL3,ATG9B,ATP1A2,ATP1A3,ATP8B1,ATP8B2,ATP8B3,AXIN2,B4GALNT3,B4GALT2,B4GALT6,BAHCC1,BAIAP2L1,BARHL2,BCAR1,BCL…	689
Cancer,Gastrointestinal Disease,Organismal Injury and Abnormalities	Non-colon gastrointestinal cancer	3.54e-43		-0.391	ABCA13,ABCB1,ABCB4,ABCG1,ACACB,ACOD1,ACSL3,ACSL6,ACSS1,ACTC1,ADAM23,ADAMTS3,ADAMTS4,ADAMTS5,ADAMTSL1,ADGRA2,ADGRB2,ADGRE5,ADM2,ADORA1,AIRE,ALDOB,ALPK3,AMHR2,ANK3,ANKRD28,ANKS1B,ANKS6,ANO1,APBB1,APOE,ARAP3,ARHGAP20,ARHGAP32,ARHGAP42,ARHGEF10L,ARHGEF17,ARHGEF19,ARHGEF25,ARHGEF26,ARHGEF5,ARPP21,ARX,ASIC1,ASIC2,ASRGL1,ATG9B,ATP1A2,ATP6V0A4,ATP8B1,ATP8B3,ATP9A,AXIN2,AZIN2,B4GALT2,BAHCC1,BCAT1,BCL7A,BC…	717
Cancer,Organismal Injury and Abnormalities,Reproductive System Disease	Breast or gynecological cancer	1.65e-42		1.782	ABCA13,ABCB1,ABCB4,ABCC2,ABCC3,ABTB2,ACACB,ACER2,ACSL3,ACSL6,ACSS1,ACSS2,ACTC1,ADAM11,ADAM19,ADAM23,ADAM8,ADAMTS3,ADAMTS4,ADAMTS5,ADAMTSL1,ADCY6,ADGRB2,ADGRG6,ADORA1,AGER,AGMO,AHR,AIF1,AJUBA,ALDOB,ALOX15,ALPK3,ALPL,AMHR2,AMIGO2,AMOT,AMOTL2,ANK3,ANKH,ANKRD28,ANKS1B,ANKS6,ANTXR1,ANXA8/ANXA8L1,APBB1,APOE,ARAP3,ARHGAP20,ARHGAP32,ARHGAP42,ARHGEF10,ARHGEF15,ARHGEF17,ARHGEF25,ARHGEF26,ARHGEF28,ARHGEF5,A…	890
Cancer,Gastrointestinal Disease,Organismal Injury and Abnormalities	Upper gastrointestinal tract tumor	2.84e-42		-0.431	ABCA13,ABCB1,ABCB4,ABCG1,ACACB,ACOD1,ACSL3,ACSL6,ACSS1,ACTC1,ADAM23,ADAMTS3,ADAMTS4,ADAMTS5,ADAMTSL1,ADGRA2,ADGRB2,ADGRE5,ADM2,ADORA1,AHR,AIRE,ALDOB,ALPK3,AMHR2,ANK3,ANKRD28,ANKS1B,ANKS6,ANO1,APBB1,APOE,ARAP3,ARHGAP20,ARHGAP32,ARHGAP42,ARHGEF10L,ARHGEF17,ARHGEF19,ARHGEF25,ARHGEF26,ARHGEF5,ARX,ASIC1,ASIC2,ASRGL1,ATG9B,ATP1A2,ATP6V0A4,ATP8B1,ATP8B3,ATP9A,AXIN2,AZIN2,B4GALT2,BAHCC1,BCAT1,BCL7A,BCL9,…	692
Cancer,Gastrointestinal Disease,Organismal Injury and Abnormalities	Upper gastrointestinal tract cancer	3.54e-42		-0.277	ABCA13,ABCB1,ABCB4,ABCG1,ACACB,ACOD1,ACSL3,ACSL6,ACSS1,ACTC1,ADAM23,ADAMTS3,ADAMTS4,ADAMTS5,ADAMTSL1,ADGRA2,ADGRB2,ADGRE5,ADM2,ADORA1,AIRE,ALDOB,ALPK3,AMHR2,ANK3,ANKRD28,ANKS1B,ANKS6,ANO1,APBB1,APOE,ARAP3,ARHGAP20,ARHGAP32,ARHGAP42,ARHGEF10L,ARHGEF17,ARHGEF19,ARHGEF25,ARHGEF26,ARHGEF5,ARX,ASIC1,ASIC2,ASRGL1,ATG9B,ATP1A2,ATP6V0A4,ATP8B1,ATP8B3,ATP9A,AXIN2,AZIN2,B4GALT2,BAHCC1,BCAT1,BCL7A,BCL9,BDNF…	690
Cancer,Neurological Disease,Organismal Injury and Abnormalities	High grade astrocytoma	7.05e-42			ABCA13,ABCB1,ABCB4,ABCC2,ABCC3,ACKR3,ACSS1,ACSS2,ADAM19,ADAMTS13,ADAMTS3,ADAMTS5,ADAMTSL1,ADGRB2,ADGRE5,ADGRG6,ADM2,ADORA1,AHR,AIRE,AJUBA,ALOX15,ALPI,ALPK3,ALPL,AMHR2,AMIGO2,AMOT,ANK3,ANKH,ANKRD13B,ANKRD34A,ANKRD60,ANKS1B,ANO1,ANTXR1,ARAP3,ARHGEF10,ARHGEF17,ARHGEF25,ARHGEF26,ARHGEF28,ARHGEF5,ARL4C,ARPP21,ASAP3,ASPRV1,ASXL3,ATG9B,ATP1A2,ATP1A3,ATP6V0A4,ATP7B,ATP8B1,ATP8B2,ATP8B3,ATP9A,AXIN2,AZIN2,…	729
Cancer,Organismal Injury and Abnormalities	Genitourinary adenocarcinoma	9.54e-42		0	ABCA13,ABCB1,ABCB4,ABCC2,ABCC3,ABTB2,ACACB,ACER2,ACP3,ACSL3,ACSL6,ACSS1,ACSS2,ACTC1,ADAM19,ADAM23,ADAM8,ADAMTS13,ADAMTS4,ADAMTS5,ADAMTSL1,ADCY6,ADGRA2,ADGRB2,ADGRE5,ADGRG6,ADORA1,AGER,AGMO,AHR,AIF1,AIRE,AJUBA,ALDOB,ALOX15,ALPK3,AMHR2,AMIGO2,AMOT,ANK3,ANKH,ANKRD13B,ANKRD28,ANKS1B,ANKS6,ANTXR1,ANXA8/ANXA8L1,APBB1,APOE,ARAP3,ARHGAP20,ARHGAP32,ARHGAP42,ARHGEF10,ARHGEF10L,ARHGEF15,ARHGEF17,ARHGEF19,AR…	905
Cancer,Neurological Disease,Organismal Injury and Abnormalities	Grade 3-4 glioma	1.72e-41			ABCA13,ABCB1,ABCB4,ABCC2,ABCC3,ACACB,ACKR3,ACSL6,ACSS1,ACSS2,ADAM19,ADAMTS13,ADAMTS3,ADAMTS4,ADAMTSL1,ADGRB2,ADGRG6,ADM2,AHR,AIRE,ALOX15,ALPI,ALPK3,ALPL,AMHR2,AMIGO2,AMOT,AMOTL2,ANK3,ANKH,ANKRD13B,ANKRD60,ANKS1B,ANO1,ANTXR1,ARAP3,ARHGEF10,ARHGEF17,ARHGEF25,ARHGEF26,ARHGEF28,ARHGEF5,ARPP21,ASAP3,ASPRV1,ASXL3,ATG9B,ATP1A2,ATP1A3,ATP6V0A4,ATP7B,ATP8B1,ATP8B2,ATP8B3,ATP9A,AXIN2,B4GALNT3,B4GALT2,B4GAL…	775
Cancer,Neurological Disease,Organismal Injury and Abnormalities	Grade 3-4 glioma cancer	2.71e-41			ABCA13,ABCB1,ABCB4,ABCC2,ABCC3,ACACB,ACKR3,ACSL6,ACSS1,ACSS2,ADAM19,ADAMTS13,ADAMTS3,ADAMTS4,ADAMTSL1,ADGRB2,ADGRG6,ADM2,AHR,AIRE,ALOX15,ALPI,ALPK3,ALPL,AMHR2,AMIGO2,AMOT,AMOTL2,ANK3,ANKH,ANKRD13B,ANKRD60,ANKS1B,ANO1,ANTXR1,ARAP3,ARHGEF10,ARHGEF17,ARHGEF25,ARHGEF26,ARHGEF28,ARHGEF5,ARPP21,ASAP3,ASPRV1,ASXL3,ATG9B,ATP1A2,ATP1A3,ATP6V0A4,ATP7B,ATP8B1,ATP8B2,ATP8B3,ATP9A,AXIN2,B4GALNT3,B4GALT2,B4GAL…	774
Cancer,Organismal Injury and Abnormalities	Grade 3-4 tumor	6e-41			ABCA13,ABCB1,ABCB4,ABCC2,ABCC3,ACACB,ACKR3,ACSL6,ACSS1,ACSS2,ADAM19,ADAMTS13,ADAMTS3,ADAMTS4,ADAMTSL1,ADGRB2,ADGRG6,ADM2,AHR,AIRE,ALOX15,ALPI,ALPK3,ALPL,AMHR2,AMIGO2,AMOT,AMOTL2,ANK3,ANKH,ANKRD13B,ANKRD60,ANKS1B,ANO1,ANTXR1,ARAP3,ARHGEF10,ARHGEF17,ARHGEF25,ARHGEF26,ARHGEF28,ARHGEF5,ARPP21,ASAP3,ASPRV1,ASXL3,ATG9B,ATP1A2,ATP1A3,ATP6V0A4,ATP7B,ATP8B1,ATP8B2,ATP8B3,ATP9A,AXIN2,B4GALNT3,B4GALT2,B4GAL…	776
Nervous System Development and Function	Development of central nervous system	7.11e-41	Increased	5.489	ADAM19,ADAM23,ADGRA2,AGER,ANK3,APOE,ARX,ASIC2,ATP1A2,AXIN2,B4GALT2,BARHL2,BCR,BDNF,BMP7,BTBD3,CACNA1A,CBS/CBSL,CCDC85C,CCND1,CCND2,CDH2,CDK5R1,CELSR1,CELSR2,CHL1,CIT,COL3A1,COL4A1,CX3CL1,DAB1,DCLK1,DCLK2,DDIT4,DIXDC1,DLC1,DLG4,DLG5,DLX1,DNER,EBF2,EBF3,EGF,EML1,ENAH,ENPP2,EPHA2,EPHA5,EPHB2,FGFR1,FGFR2,FGFR3,FOXC1,Foxp2,FZD3,GAP43,GJB1,GLI2,GLI3,GNAO1,GPC1,GRHL2,GRIN1,HES1,HMX2,HOXB2,HSPG2,IGF1R,IL…	181
Cancer,Organismal Injury and Abnormalities	Pelvic adenocarcinoma	2.23e-40			ABCA13,ABCB1,ABCB4,ABCC2,ABCC3,ABTB2,ACACB,ACER2,ACP3,ACSL3,ACSL6,ACSS1,ACSS2,ACTC1,ADAM19,ADAM23,ADAM8,ADAMTS13,ADAMTS4,ADAMTS5,ADAMTSL1,ADCY6,ADGRA2,ADGRB2,ADGRE5,ADGRG6,ADORA1,AGMO,AHR,AIF1,AIRE,ALDOB,ALOX15,ALPK3,AMIGO2,AMOT,ANK3,ANKH,ANKRD13B,ANKRD28,ANKS1B,ANKS6,ANTXR1,ANXA8/ANXA8L1,APBB1,APOE,ARAP3,ARHGAP20,ARHGAP32,ARHGAP42,ARHGEF10,ARHGEF10L,ARHGEF15,ARHGEF17,ARHGEF19,ARHGEF25,ARHGEF26,A…	846
Cancer,Organismal Injury and Abnormalities,Reproductive System Disease	Female genital neoplasm	5.04e-40		1.105	ABCA13,ABCB1,ABCB4,ABCC2,ABCC3,ABTB2,ACACB,ACER2,ACSL3,ACSL6,ACSS1,ACSS2,ACTC1,ADAM19,ADAM23,ADAM8,ADAMTS5,ADAMTSL1,ADCY6,ADGRB2,ADGRE5,ADORA1,AGMO,AHR,AIF1,ALDOB,ALPK3,ALPL,AMIGO2,AMOT,ANK3,ANKH,ANKRD28,ANKS1B,ANKS6,ANTXR1,ANXA8/ANXA8L1,APOE,ARAP3,ARHGAP20,ARHGAP32,ARHGAP42,ARHGEF10,ARHGEF15,ARHGEF17,ARHGEF25,ARHGEF26,ARHGEF28,ARHGEF5,ARL4C,ARPP21,ASIC2,ASRGL1,ASXL3,ATG9B,ATP1A2,ATP6V0A4,ATP7B,A…	786
Cancer,Organismal Injury and Abnormalities,Reproductive System Disease	Tumorigenesis of reproductive tract	1.29e-39		1.105	ABCA13,ABCB1,ABCB4,ABCC2,ABCC3,ABTB2,ACACB,ACER2,ACSL3,ACSL6,ACSS1,ACSS2,ACTC1,ADAM19,ADAM23,ADAM8,ADAMTS5,ADAMTSL1,ADCY6,ADGRB2,ADGRE5,ADORA1,AGMO,AHR,AIF1,ALDOB,ALPK3,ALPL,AMIGO2,AMOT,ANK3,ANKH,ANKRD28,ANKS1B,ANKS6,ANTXR1,ANXA8/ANXA8L1,APOE,ARAP3,ARHGAP20,ARHGAP32,ARHGAP42,ARHGEF10,ARHGEF15,ARHGEF17,ARHGEF25,ARHGEF26,ARHGEF28,ARHGEF5,ARL4C,ARPP21,ASIC2,ASRGL1,ASXL3,ATG9B,ATP1A2,ATP6V0A4,ATP7B,A…	784
Cancer,Organismal Injury and Abnormalities	Cancer	1.73e-39	Increased	2.901	ABCA13,ABCB1,ABCB4,ABCC2,ABCC3,ABCG1,ABTB2,ACACB,ACER2,ACKR3,ACOD1,ACP3,ACSL3,ACSL6,ACSS1,ACSS2,ACTC1,ADAM11,ADAM19,ADAM23,ADAM8,ADAMTS13,ADAMTS3,ADAMTS4,ADAMTS5,ADAMTSL1,ADCY6,ADGRA2,ADGRB2,ADGRE5,ADGRG3,ADGRG6,ADM2,ADORA1,AGER,AGMO,AHR,AHSG,AIF1,AIRE,AJUBA,ALDOB,ALOX15,ALPI,ALPK3,ALPL,AMHR2,AMIGO2,AMOT,AMOTL2,ANK3,ANKH,ANKRD13B,ANKRD28,ANKRD33B,ANKRD34A,ANKRD60,ANKS1B,ANKS6,ANO1,ANTXR1,ANXA8/AN…	1346
Cancer,Organismal Injury and Abnormalities	Malignant solid tumor	2.11e-39		1.86	ABCA13,ABCB1,ABCB4,ABCC2,ABCC3,ABCG1,ABTB2,ACACB,ACER2,ACKR3,ACOD1,ACP3,ACSL3,ACSL6,ACSS1,ACSS2,ACTC1,ADAM11,ADAM19,ADAM23,ADAM8,ADAMTS13,ADAMTS3,ADAMTS4,ADAMTS5,ADAMTSL1,ADCY6,ADGRA2,ADGRB2,ADGRE5,ADGRG3,ADGRG6,ADM2,ADORA1,AGER,AGMO,AHR,AHSG,AIF1,AIRE,AJUBA,ALDOB,ALOX15,ALPI,ALPK3,ALPL,AMHR2,AMIGO2,AMOT,AMOTL2,ANK3,ANKH,ANKRD13B,ANKRD28,ANKRD33B,ANKRD34A,ANKRD60,ANKS1B,ANKS6,ANO1,ANTXR1,ANXA8/AN…	1342
Cancer,Neurological Disease,Organismal Injury and Abnormalities	Grade 1-4 astrocytoma	3.47e-39			ABCA13,ABCB1,ABCB4,ABCC2,ABCC3,ACKR3,ACSS1,ACSS2,ADAM19,ADAMTS13,ADAMTS3,ADAMTSL1,ADGRB2,ADGRG6,ADM2,AHR,AIRE,ALOX15,ALPI,ALPK3,ALPL,AMHR2,AMIGO2,AMOT,ANK3,ANKH,ANKRD13B,ANKRD60,ANKS1B,ANO1,ANTXR1,ARAP3,ARHGEF10,ARHGEF17,ARHGEF25,ARHGEF26,ARHGEF28,ARHGEF5,ARPP21,ASAP3,ASPRV1,ASXL3,ATG9B,ATP1A2,ATP1A3,ATP6V0A4,ATP7B,ATP8B1,ATP8B2,ATP8B3,ATP9A,AXIN2,B4GALNT3,B4GALT2,B4GALT6,BAHCC1,BAIAP2,BAIAP2L1,B…	701
Nervous System Development and Function,Organismal Development,Tissue Development	Morphogenesis of nervous tissue	5.22e-39	Increased	4.615	ADAMTS3,ADAMTS4,ADGRG6,AGER,AHR,Ank2,ANK3,APOE,ARHGAP32,ARHGEF25,ARHGEF28,AVIL,B4GALT6,BAIAP2,BASP1,BDNF,BMP7,BOC,BSN,BTBD3,CACNA1A,CCN1,CCN2,CDH2,CDK5R1,CELSR1,CELSR2,CHL1,CHN1,CHRNA7,CIT,CLU,CPT1C,CRHR1,CSF1,CTNND2,CUX2,CX3CR1,DAB1,DAB2IP,DACT1,DBN1,DCLK1,DHH,DIXDC1,DLG4,DLG5,DNER,EFNA3,EFNB2,EPB41L3,EPHB2,ETV4,FARP1,FGF4,FGFR1,FGFR2,FGFR3,FLRT1,FLRT3,Fnbp1l,GALR2,GAP43,GAS7,GFRA2,GJA1,GNAO1,GR…	175
Cancer,Organismal Injury and Abnormalities	Extracranial solid tumor	1.1e-38		1.339	ABCA13,ABCB1,ABCB4,ABCC2,ABCC3,ABCG1,ABTB2,ACACB,ACER2,ACKR3,ACOD1,ACP3,ACSL3,ACSL6,ACSS1,ACSS2,ACTC1,ADAM11,ADAM19,ADAM23,ADAM8,ADAMTS13,ADAMTS3,ADAMTS4,ADAMTS5,ADAMTSL1,ADCY6,ADGRA2,ADGRB2,ADGRE5,ADGRG3,ADGRG6,ADM2,ADORA1,AGER,AGMO,AHR,AHSG,AIF1,AIRE,AJUBA,ALDOB,ALOX15,ALPI,ALPK3,ALPL,AMHR2,AMIGO2,AMOT,AMOTL2,ANK3,ANKH,ANKRD13B,ANKRD28,ANKRD33B,ANKRD34A,ANKRD60,ANKS1B,ANKS6,ANO1,ANTXR1,ANXA8/AN…	1338
Cardiovascular System Development and Function	Development of vasculature	1.17e-38	Increased	5.047	ABCB4,ACKR3,ADAM19,ADAM8,ADAMTS3,ADCY6,ADGRA2,ADM2,AGER,AHR,AIF1,ALOX15,AMIGO2,AMOT,ANTXR1,APOE,ARAP3,ARG1,ARHGEF15,ARHGEF26,BDNF,C1QA,C3AR1,CACNB3,CBS/CBSL,CCKBR,CCL24,CCN1,CCN2,CCND1,CCR3,CD276,CD34,CD36,CDH2,CDX2,CHRNA7,CLU,COL18A1,COL1A1,COL1A2,COL3A1,COL4A1,COL4A2,COL5A1,CREB3L1,CSF1,CSPG4,CX3CL1,CX3CR1,CXCR2,CYGB,CYP2E1,DAB2IP,DDR1,DDR2,DLC1,DLG2,DLK1,DLX1,DLX3,E2F3,EDNRB,EFNA3,EFNB2,EGF,EG…	253
Cell Morphology,Cellular Development,Cellular Growth and Proliferation,Nervous System Development and Function,Organismal Development,Tissue Development	Morphogenesis of neurons	1.66e-38	Increased	4.615	ADAMTS3,ADAMTS4,ADGRG6,AGER,AHR,Ank2,ANK3,APOE,ARHGAP32,ARHGEF25,ARHGEF28,AVIL,B4GALT6,BAIAP2,BASP1,BDNF,BMP7,BOC,BSN,BTBD3,CACNA1A,CCN1,CCN2,CDH2,CDK5R1,CELSR1,CELSR2,CHL1,CHN1,CHRNA7,CIT,CLU,CPT1C,CRHR1,CSF1,CTNND2,CUX2,CX3CR1,DAB1,DAB2IP,DACT1,DBN1,DCLK1,DIXDC1,DLG4,DLG5,DNER,EFNA3,EFNB2,EPB41L3,EPHB2,ETV4,FARP1,FGF4,FGFR1,FGFR2,FGFR3,FLRT1,FLRT3,Fnbp1l,GALR2,GAP43,GAS7,GFRA2,GJA1,GNAO1,GRIN1,…	174
Cancer,Neurological Disease,Organismal Injury and Abnormalities	Brain astrocytoma	1.95e-38			ABCA13,ABCB1,ABCB4,ABCC2,ABCC3,ACKR3,ACSS1,ACSS2,ADAM19,ADAMTS13,ADAMTS3,ADAMTSL1,ADGRB2,ADGRG6,ADM2,AHR,AIRE,ALOX15,ALPI,ALPK3,ALPL,AMHR2,AMIGO2,AMOT,ANK3,ANKH,ANKRD13B,ANKRD60,ANKS1B,ANO1,ANTXR1,ARAP3,ARHGEF10,ARHGEF17,ARHGEF25,ARHGEF26,ARHGEF28,ARHGEF5,ARPP21,ASAP3,ASPRV1,ASXL3,ATG9B,ATP1A2,ATP1A3,ATP6V0A4,ATP7B,ATP8B1,ATP8B2,ATP8B3,ATP9A,AXIN2,B4GALNT3,B4GALT2,B4GALT6,BAHCC1,BAIAP2,BAIAP2L1,B…	697
Cancer,Gastrointestinal Disease,Organismal Injury and Abnormalities	Gastro-esophageal carcinoma	3.39e-38			ABCA13,ABCB1,ABCB4,ABCG1,ACACB,ACSL3,ACSS1,ADAM23,ADAMTS3,ADAMTS4,ADAMTS5,ADAMTSL1,ADGRA2,ADGRB2,ADGRE5,ADM2,ADORA1,AIRE,ALDOB,ALPK3,AMHR2,ANK3,ANKRD28,ANKS1B,ANO1,APBB1,APOE,ARHGAP20,ARHGAP32,ARHGAP42,ARHGEF10L,ARHGEF17,ARHGEF19,ARHGEF25,ARHGEF26,ARHGEF5,ARX,ASIC1,ASIC2,ATG9B,ATP1A2,ATP6V0A4,ATP8B1,ATP8B3,ATP9A,AXIN2,B4GALT2,BAHCC1,BCAT1,BCL9,BDNF,BEND4,BICC1,BMP7,BNC2,BOC,BSN,BSX,BTBD11,C11orf8…	584
Cell Morphology,Cellular Assembly and Organization,Cellular Development,Cellular Function and Maintenance,Cellular Growth and Proliferation,Nervous System Development and Function,Organismal Development,Tissue Development	Neuritogenesis	4.12e-38	Increased	4.615	ADAMTS3,ADAMTS4,ADGRG6,AGER,AHR,Ank2,ANK3,APOE,ARHGAP32,ARHGEF25,ARHGEF28,AVIL,B4GALT6,BAIAP2,BASP1,BDNF,BMP7,BOC,BSN,BTBD3,CACNA1A,CCN1,CCN2,CDH2,CDK5R1,CELSR1,CELSR2,CHL1,CHN1,CHRNA7,CIT,CLU,CPT1C,CRHR1,CSF1,CTNND2,CUX2,CX3CR1,DAB1,DAB2IP,DACT1,DBN1,DCLK1,DIXDC1,DLG4,DLG5,DNER,EFNA3,EFNB2,EPB41L3,EPHB2,ETV4,FARP1,FGF4,FGFR1,FGFR2,FGFR3,FLRT1,FLRT3,Fnbp1l,GALR2,GAP43,GAS7,GFRA2,GJA1,GNAO1,GRIN1,…	172
Cancer,Organismal Injury and Abnormalities,Reproductive System Disease	Male genital neoplasm	1.21e-37		0.633	ABCA13,ABCB1,ABCB4,ACACB,ACP3,ACSL3,ACSS2,ACTC1,ADAMTS13,ADAMTS3,ADAMTS4,ADAMTS5,ADCY6,ADGRA2,ADGRE5,ADGRG6,AGER,AIRE,ALDOB,ALOX15,ALPK3,ALPL,ANK3,ANKRD13B,ANKS1B,ANTXR1,APBB1,ARAP3,ARHGAP20,ARHGAP42,ARHGEF10L,ARHGEF15,ARHGEF17,ARHGEF19,ARHGEF25,ARPP21,ASAP3,ASIC1,ASIC2,ASPRV1,ASXL3,ATP1A2,ATP1A3,ATP8B1,ATP8B2,ATP8B3,AXIN2,B4GALNT3,B4GALT6,BAHCC1,BAIAP2L1,BARHL2,BCL9,BCR,BICC1,BNC2,BRDT,BSN,BTBD1…	579
Cancer,Gastrointestinal Disease,Organismal Injury and Abnormalities	Gastroesophageal cancer	4.52e-37			ABCA13,ABCB1,ABCB4,ABCG1,ACACB,ACSL3,ACSS1,ADAM23,ADAMTS3,ADAMTS4,ADAMTS5,ADAMTSL1,ADGRA2,ADGRB2,ADGRE5,ADM2,ADORA1,AIRE,ALDOB,ALPK3,AMHR2,ANK3,ANKRD28,ANKS1B,ANO1,APBB1,APOE,ARAP3,ARHGAP20,ARHGAP32,ARHGAP42,ARHGEF10L,ARHGEF17,ARHGEF19,ARHGEF25,ARHGEF26,ARHGEF5,ARX,ASIC1,ASIC2,ATG9B,ATP1A2,ATP6V0A4,ATP8B1,ATP8B3,ATP9A,AXIN2,B4GALT2,BAHCC1,BCAT1,BCL9,BDNF,BEND4,BICC1,BMP7,BNC2,BOC,BSN,BSX,BTBD11,C…	595
Cancer,Organismal Injury and Abnormalities	Cancer of head	4.79e-37		1.51	ABCA13,ABCB1,ABCB4,ACACB,ACOD1,ACSL6,ACTC1,ADAM11,ADAM23,ADAMTS3,ADAMTS4,ADAMTS5,ADAMTSL1,ADGRG3,AHR,AIRE,ALPL,ANK3,ANKRD28,ANKS1B,ANKS6,ANO1,AQP3,ARHGAP20,ARHGAP42,ARHGEF10L,ARHGEF15,ARHGEF17,ARHGEF19,ARHGEF25,ARHGEF28,ARX,ASPRV1,ASRGL1,ATP1A2,ATP6V0A4,AZIN2,B4GALNT3,B4GALT2,BAHCC1,BARHL2,BCAR1,BCL9,BCR,BDNF,BGN,BICC1,BMERB1,BMP1,BMP7,BNC2,BSN,BSPRY,C11orf65,C19orf38,C1orf21,C20orf96,CACHD1,CACN…	531
Cancer,Organismal Injury and Abnormalities,Reproductive System Disease	Female genital tract cancer	4.93e-37			ABCA13,ABCB1,ABCB4,ABCC2,ABCC3,ABTB2,ACACB,ACER2,ACSL3,ACSL6,ACSS1,ACSS2,ACTC1,ADAM19,ADAM23,ADAM8,ADAMTS5,ADAMTSL1,ADCY6,ADGRB2,ADORA1,AGMO,AHR,AIF1,ALDOB,ALPK3,AMIGO2,AMOT,ANK3,ANKH,ANKRD28,ANKS1B,ANKS6,ANTXR1,ANXA8/ANXA8L1,APOE,ARAP3,ARHGAP20,ARHGAP32,ARHGAP42,ARHGEF10,ARHGEF15,ARHGEF17,ARHGEF25,ARHGEF26,ARHGEF28,ARHGEF5,ARL4C,ARPP21,ASIC2,ASRGL1,ASXL3,ATG9B,ATP1A2,ATP6V0A4,ATP7B,ATP8B1,ATP8B2…	765
Cancer,Organismal Injury and Abnormalities,Reproductive System Disease	Prostatic tumor	7.15e-37		0.657	ABCA13,ABCB1,ABCB4,ACACB,ACP3,ACSL3,ACSS2,ACTC1,ADAMTS13,ADAMTS3,ADAMTS4,ADAMTS5,ADCY6,ADGRA2,ADGRE5,ADGRG6,AGER,AIRE,ALDOB,ALOX15,ALPK3,ALPL,ANK3,ANKRD13B,ANKS1B,ANTXR1,APBB1,ARAP3,ARHGAP20,ARHGAP42,ARHGEF10L,ARHGEF15,ARHGEF17,ARHGEF19,ARHGEF25,ARPP21,ASAP3,ASIC1,ASIC2,ASPRV1,ASXL3,ATP1A2,ATP1A3,ATP8B1,ATP8B2,ATP8B3,AXIN2,B4GALNT3,B4GALT6,BAHCC1,BAIAP2L1,BARHL2,BCL9,BCR,BICC1,BNC2,BRDT,BSN,BTBD1…	566
Cancer,Neurological Disease,Organismal Injury and Abnormalities	Grade 4 high grade glioma	7.25e-37			ABCA13,ABCB1,ABCB4,ABCC2,ABCC3,ACKR3,ACSS1,ACSS2,ADAM19,ADAMTS13,ADAMTS3,ADAMTSL1,ADGRB2,ADGRG6,ADM2,AHR,AIRE,ALOX15,ALPI,ALPK3,ALPL,AMHR2,AMIGO2,AMOT,ANK3,ANKH,ANKRD13B,ANKRD60,ANKS1B,ANO1,ANTXR1,ARAP3,ARHGEF10,ARHGEF17,ARHGEF25,ARHGEF26,ARHGEF28,ARHGEF5,ARPP21,ASAP3,ASPRV1,ASXL3,ATG9B,ATP1A2,ATP1A3,ATP6V0A4,ATP7B,ATP8B1,ATP8B2,ATP8B3,ATP9A,AXIN2,B4GALNT3,B4GALT2,B4GALT6,BAHCC1,BAIAP2,BAIAP2L1,B…	691
Cancer,Neurological Disease,Organismal Injury and Abnormalities	Grade 4 malignant glioma	7.25e-37			ABCA13,ABCB1,ABCB4,ABCC2,ABCC3,ACKR3,ACSS1,ACSS2,ADAM19,ADAMTS13,ADAMTS3,ADAMTSL1,ADGRB2,ADGRG6,ADM2,AHR,AIRE,ALOX15,ALPI,ALPK3,ALPL,AMHR2,AMIGO2,AMOT,ANK3,ANKH,ANKRD13B,ANKRD60,ANKS1B,ANO1,ANTXR1,ARAP3,ARHGEF10,ARHGEF17,ARHGEF25,ARHGEF26,ARHGEF28,ARHGEF5,ARPP21,ASAP3,ASPRV1,ASXL3,ATG9B,ATP1A2,ATP1A3,ATP6V0A4,ATP7B,ATP8B1,ATP8B2,ATP8B3,ATP9A,AXIN2,B4GALNT3,B4GALT2,B4GALT6,BAHCC1,BAIAP2,BAIAP2L1,B…	691
Cancer,Neurological Disease,Organismal Injury and Abnormalities	Grade 4 astrocytoma	7.25e-37			ABCA13,ABCB1,ABCB4,ABCC2,ABCC3,ACKR3,ACSS1,ACSS2,ADAM19,ADAMTS13,ADAMTS3,ADAMTSL1,ADGRB2,ADGRG6,ADM2,AHR,AIRE,ALOX15,ALPI,ALPK3,ALPL,AMHR2,AMIGO2,AMOT,ANK3,ANKH,ANKRD13B,ANKRD60,ANKS1B,ANO1,ANTXR1,ARAP3,ARHGEF10,ARHGEF17,ARHGEF25,ARHGEF26,ARHGEF28,ARHGEF5,ARPP21,ASAP3,ASPRV1,ASXL3,ATG9B,ATP1A2,ATP1A3,ATP6V0A4,ATP7B,ATP8B1,ATP8B2,ATP8B3,ATP9A,AXIN2,B4GALNT3,B4GALT2,B4GALT6,BAHCC1,BAIAP2,BAIAP2L1,B…	691
Embryonic Development,Nervous System Development and Function,Organ Development,Organismal Development,Tissue Development	Formation of brain	1.18e-36	Increased	4.853	ADAM19,ADGRA2,ANK3,APOE,ARX,ATP1A2,B4GALT2,BARHL2,BCR,BDNF,BMP7,BTBD3,CACNA1A,CBS/CBSL,CCDC85C,CCND1,CCND2,CDH2,CDK5R1,CELSR2,CHL1,COL3A1,COL4A1,CX3CL1,DAB1,DCLK1,DCLK2,DDIT4,DIXDC1,DLC1,DLG4,DLG5,DLX1,DNER,EBF2,EBF3,EML1,ENAH,ENPP2,EPHA2,EPHA5,EPHB2,FGFR1,FGFR2,FGFR3,FOXC1,Foxp2,FZD3,GAP43,GLI2,GLI3,GNAO1,GPC1,GRHL2,GRIN1,HES1,HMX2,HOXB2,HSPG2,IGF1R,IRX3,Irx5,ITGA3,ITGAM,KIF27,LEF1,LHX1,LHX5,LMX…	147
Cancer,Organismal Injury and Abnormalities,Reproductive System Disease	Malignant neoplasm of male genital organ	1.87e-36		-0.251	ABCA13,ABCB1,ABCB4,ACACB,ACP3,ACSL3,ACSS2,ACTC1,ADAMTS13,ADAMTS3,ADAMTS4,ADAMTS5,ADCY6,ADGRA2,ADGRE5,ADGRG6,AGER,AIRE,ALDOB,ALOX15,ALPK3,ALPL,ANK3,ANKRD13B,ANKS1B,ANTXR1,APBB1,ARAP3,ARHGAP20,ARHGAP42,ARHGEF10L,ARHGEF15,ARHGEF17,ARHGEF19,ARHGEF25,ARPP21,ASAP3,ASIC1,ASIC2,ASPRV1,ASXL3,ATP1A2,ATP1A3,ATP8B1,ATP8B2,ATP8B3,AXIN2,B4GALNT3,B4GALT6,BAHCC1,BAIAP2L1,BARHL2,BCL9,BCR,BICC1,BNC2,BRDT,BSN,BTBD1…	570
Cancer,Organismal Injury and Abnormalities,Reproductive System Disease	Development of genital tumor	2.61e-36		0.95	ABCA13,ABCB1,ABCB4,ABCC2,ABCC3,ABTB2,ACACB,ACER2,ACSL3,ACSL6,ACSS1,ACSS2,ACTC1,ADAM19,ADAM23,ADAM8,ADAMTS5,ADAMTSL1,ADCY6,ADGRB2,ADGRE5,ADORA1,AGMO,AHR,AIF1,ALDOB,ALPK3,AMIGO2,AMOT,ANK3,ANKH,ANKRD28,ANKS1B,ANKS6,ANTXR1,ANXA8/ANXA8L1,APOE,ARAP3,ARHGAP20,ARHGAP32,ARHGAP42,ARHGEF10,ARHGEF15,ARHGEF17,ARHGEF25,ARHGEF26,ARHGEF28,ARHGEF5,ARL4C,ARPP21,ASIC2,ASRGL1,ASXL3,ATG9B,ATP1A2,ATP6V0A4,ATP7B,ATP8B1…	760
Organismal Injury and Abnormalities	Benign lesion	3.11e-36		0.691	ABCB1,ACKR3,ACTC1,Actn3,ADAMTS5,ADGRE5,AGER,AHR,AJUBA,ALOX15,ANKH,ANTXR1,APOE,ARG1,ASAP3,ASXL3,AXIN2,BCL9,BCR,BDNF,BGN,BSX,CACNA1D,CACNB2,CCN1,CCND1,CCND2,CD34,CDC42EP3,CDH2,CDH23,CDH3,CDX2,CFAP20DC,CIT,CLU,COL11A1,COL12A1,COL16A1,COL18A1,COL1A1,COL1A2,COL27A1,COL3A1,COL4A1,COL4A2,COL4A5,COL5A1,COL5A2,COL6A1,COL6A3,CRIM1,CRLF1,CRY2,CSF1,CSTA,CX3CL1,CYP3A5,DAB2IP,DACH1,DACT1,DBN1,DCLK1,DDR1,DDR2,D…	242
Nervous System Development and Function,Tissue Morphology	Morphology of nervous tissue	3.43e-36			ACSL6,ADAMTS4,ADGRG6,Ank2,APOE,ARX,BAIAP2,BDNF,C1QA,C3AR1,CACNA1A,CACNA1C,CACNA1D,CACNA2D2,CACNG8,CADM1,CCND2,CDH2,CDH23,CDH3,CDK5R1,CHL1,CHN1,CHRNA7,Cngb1,CPT1C,CRHR1,CSF1,CTNND2,CX3CL1,CX3CR1,DACT1,DBN1,DBX1,DCLK1,DHTKD1,DIXDC1,DLG3,DLG4,DLX1,DMRTA2,EBF2,EGLN3,EPB41L3,EPHB2,EPS8L2,ESR1,ETV1,F2,FGFR3,FOXA1,Foxp2,FST,GAL,GAP43,GATA3,GDAP1,GDF11,GFI1,GFRA2,GJA1,GJB1,GNAO1,GRIN1,GRIN3A,GRIP1,HES1,H…	165
Cell Morphology,Nervous System Development and Function,Tissue Morphology	Morphology of neurons	4.2e-36			ACSL6,ADAMTS4,ADGRG6,Ank2,APOE,ARX,BAIAP2,BDNF,C1QA,C3AR1,CACNA1A,CACNA1C,CACNA1D,CACNA2D2,CACNG8,CADM1,CCND2,CDH2,CDH23,CDH3,CDK5R1,CHL1,CHN1,CHRNA7,Cngb1,CPT1C,CRHR1,CSF1,CTNND2,CX3CL1,CX3CR1,DACT1,DBN1,DBX1,DCLK1,DHTKD1,DIXDC1,DLG3,DLG4,DLX1,EBF2,EGLN3,EPB41L3,EPHB2,EPS8L2,ESR1,F2,FGFR3,FOXA1,Foxp2,FST,GAL,GAP43,GATA3,GDAP1,GDF11,GFI1,GFRA2,GJA1,GJB1,GNAO1,GRIN1,GRIN3A,GRIP1,HES1,HOXB2,HSPG2,I…	163
Cancer,Organismal Injury and Abnormalities	Neoplasia of epithelial cells	7.22e-36		1.46	ABCA13,ABCB1,ABCB4,ABCC3,ABCG1,ABTB2,ACOD1,ACSL3,ACSL6,ACSS2,ACTC1,ADAM19,ADAM8,ADAMTSL1,ADGRE5,ADORA1,AJUBA,ALDOB,ALPI,ALPK3,ANK3,ANKRD33B,ANKS1B,ANKS6,ANO1,ARHGEF10L,ARHGEF15,ARHGEF17,ARHGEF25,ARPP21,ARX,ASAP3,ASRGL1,ASXL3,ATG9B,ATP1A2,ATP1A3,AURKC,AXIN2,AZIN2,B4GALNT3,B4GALT2,BAHCC1,BCAR1,BCL9,BCR,BDNF,BGN,BICC1,BMERB1,BNC2,BRDT,BSN,C11orf65,C20orf96,C3orf20,C8A,CACNA1A,CACNA1C,CACNA1D,CACNA2D…	588
Cancer,Organismal Injury and Abnormalities	Squamous-cell carcinoma	7.26e-36		0.913	ABCA13,ABCB1,ABCB4,ABCC3,ABCG1,ABTB2,ACOD1,ACSL3,ACSL6,ACSS2,ACTC1,ADAM19,ADAM8,ADAMTSL1,ADGRE5,ADORA1,AJUBA,ALDOB,ALPI,ALPK3,ANK3,ANKRD33B,ANKS1B,ANKS6,ANO1,ARHGEF10L,ARHGEF15,ARHGEF17,ARHGEF25,ARPP21,ARX,ASAP3,ASRGL1,ASXL3,ATG9B,ATP1A2,ATP1A3,AURKC,AXIN2,AZIN2,B4GALNT3,B4GALT2,BAHCC1,BCAR1,BCL9,BCR,BDNF,BGN,BICC1,BMERB1,BNC2,BRDT,BSN,C11orf65,C20orf96,C3orf20,C8A,CACNA1A,CACNA1C,CACNA1D,CACNA2D…	587
Cancer,Organismal Injury and Abnormalities,Reproductive System Disease	Breast or ovarian cancer	9.54e-36		1.782	ABCA13,ABCB1,ABCB4,ABCC2,ABCC3,ACACB,ACSS2,ADAM11,ADAM19,ADAM23,ADAM8,ADAMTS3,ADAMTS4,ADAMTS5,ADAMTSL1,ADCY6,ADGRB2,ADGRG6,ADORA1,AGER,AIF1,AJUBA,ALOX15,ALPK3,ALPL,AMHR2,AMOT,AMOTL2,ANKS1B,ANTXR1,ANXA8/ANXA8L1,APBB1,APOE,ARHGAP20,ARHGAP32,ARHGEF15,ARHGEF17,ARHGEF26,ARHGEF28,ARHGEF5,ARL4C,ATG9B,ATP8B1,ATP8B2,AXIN2,AZIN2,BAIAP2,BAIAP2L1,BCAR1,BCAT1,BCL9,BCR,BGN,BMP1,BMP7,BRDT,BSN,BTBD11,C11orf65,C3…	584
Cancer,Organismal Injury and Abnormalities,Reproductive System Disease	Prostate cancer	1.27e-35		-0.251	ABCA13,ABCB1,ABCB4,ACACB,ACP3,ACSL3,ACSS2,ACTC1,ADAMTS13,ADAMTS3,ADAMTS4,ADAMTS5,ADCY6,ADGRA2,ADGRE5,ADGRG6,AGER,AIRE,ALDOB,ALOX15,ALPK3,ALPL,ANK3,ANKRD13B,ANKS1B,ANTXR1,APBB1,ARAP3,ARHGAP20,ARHGAP42,ARHGEF10L,ARHGEF15,ARHGEF17,ARHGEF19,ARHGEF25,ARPP21,ASAP3,ASIC1,ASIC2,ASPRV1,ASXL3,ATP1A2,ATP1A3,ATP8B1,ATP8B2,ATP8B3,AXIN2,B4GALNT3,B4GALT6,BAHCC1,BAIAP2L1,BARHL2,BCL9,BCR,BICC1,BNC2,BRDT,BSN,BTBD1…	560
Gastrointestinal Disease,Organismal Injury and Abnormalities	Gastric lesion	1.35e-35		-0.447	ABCA13,ABCB1,ABCB4,ABCG1,ACACB,ACSL3,ACSS1,ADAM23,ADAMTS3,ADAMTS4,ADAMTS5,ADAMTSL1,ADGRA2,ADGRB2,ADM2,ADORA1,AGER,AHR,AIRE,ALPK3,AMHR2,ANK3,ANKRD28,ANKS1B,ANO1,APBB1,APOE,ARAP3,ARHGAP20,ARHGAP32,ARHGAP42,ARHGEF10L,ARHGEF17,ARHGEF19,ARHGEF25,ARHGEF26,ARHGEF5,ARX,ASIC1,ASIC2,ATG9B,ATP1A2,ATP6V0A4,ATP8B1,ATP8B3,ATP9A,AXIN2,B4GALT2,BAHCC1,BCAT1,BCL9,BDNF,BEND4,BICC1,BMP7,BNC2,BOC,BSN,BSX,BTBD11,C11or…	565
Cancer,Gastrointestinal Disease,Organismal Injury and Abnormalities	Gastric carcinoma	1.53e-35			ABCA13,ABCB1,ABCB4,ABCG1,ACACB,ACSL3,ACSS1,ADAM23,ADAMTS3,ADAMTS4,ADAMTS5,ADAMTSL1,ADGRA2,ADGRB2,ADM2,ADORA1,AIRE,ALPK3,AMHR2,ANK3,ANKRD28,ANKS1B,ANO1,APBB1,APOE,ARHGAP20,ARHGAP32,ARHGAP42,ARHGEF10L,ARHGEF17,ARHGEF19,ARHGEF25,ARHGEF26,ARHGEF5,ARX,ASIC1,ASIC2,ATG9B,ATP1A2,ATP6V0A4,ATP8B1,ATP8B3,ATP9A,AXIN2,B4GALT2,BAHCC1,BCAT1,BCL9,BDNF,BEND4,BICC1,BMP7,BNC2,BOC,BSN,BSX,BTBD11,C11orf87,C1QC,CACHD1…	547
Cancer,Gastrointestinal Disease,Organismal Injury and Abnormalities	Stomach tumor	1.66e-35		0	ABCA13,ABCB1,ABCB4,ABCG1,ACACB,ACSL3,ACSS1,ADAM23,ADAMTS3,ADAMTS4,ADAMTS5,ADAMTSL1,ADGRA2,ADGRB2,ADM2,ADORA1,AHR,AIRE,ALPK3,AMHR2,ANK3,ANKRD28,ANKS1B,ANO1,APBB1,APOE,ARAP3,ARHGAP20,ARHGAP32,ARHGAP42,ARHGEF10L,ARHGEF17,ARHGEF19,ARHGEF25,ARHGEF26,ARHGEF5,ARX,ASIC1,ASIC2,ATG9B,ATP1A2,ATP6V0A4,ATP8B1,ATP8B3,ATP9A,AXIN2,B4GALT2,BAHCC1,BCAT1,BCL9,BDNF,BEND4,BICC1,BMP7,BNC2,BOC,BSN,BSX,BTBD11,C11orf87,C…	564
Neurological Disease,Organismal Injury and Abnormalities	Cerebral disorder	3.34e-35		-0.333	ABCA13,ABCB4,ACACB,ACTC1,ADAM11,ADAM23,ADAMTS3,ADAMTS5,ADAMTSL1,ADGRA2,ADGRG3,ADORA1,AGER,AHR,AIRE,ALPL,ANK3,ANKRD28,ANKS1B,ANO1,APOE,AQP3,ARG1,ARHGAP20,ARHGAP42,ARHGEF10L,ARHGEF15,ARHGEF17,ARHGEF19,ARHGEF25,ARHGEF28,ARPP21,ASPRV1,ASRGL1,ATP1A2,ATP1A3,ATP6V0A4,B4GALNT3,B4GALT2,BAHCC1,BARHL2,BCAR1,BCR,BDNF,BICC1,BMP1,BMP7,BSN,BSPRY,C11orf65,C19orf38,C1orf21,C1QA,C20orf96,CACHD1,CACNA1A,CACNA1C,CAC…	482
Cancer,Gastrointestinal Disease,Organismal Injury and Abnormalities	Gastric cancer	3.98e-35			ABCA13,ABCB1,ABCB4,ABCG1,ACACB,ACSL3,ACSS1,ADAM23,ADAMTS3,ADAMTS4,ADAMTS5,ADAMTSL1,ADGRA2,ADGRB2,ADM2,ADORA1,AIRE,ALPK3,AMHR2,ANK3,ANKRD28,ANKS1B,ANO1,APBB1,APOE,ARAP3,ARHGAP20,ARHGAP32,ARHGAP42,ARHGEF10L,ARHGEF17,ARHGEF19,ARHGEF25,ARHGEF26,ARHGEF5,ARX,ASIC1,ASIC2,ATG9B,ATP1A2,ATP6V0A4,ATP8B1,ATP8B3,ATP9A,AXIN2,B4GALT2,BAHCC1,BCAT1,BCL9,BDNF,BEND4,BICC1,BMP7,BNC2,BOC,BSN,BSX,BTBD11,C11orf87,C1QC,…	561
Cancer,Organismal Injury and Abnormalities	Extraadrenal retroperitoneal tumor	1.26e-34		-0.469	ABCB1,ABCB4,ABCC3,ABTB2,ACACB,ACKR3,ACSL3,ACSL6,ADAM11,ADAM19,ADAM23,ADAM8,ADAMTS13,ADAMTS3,ADAMTS5,ADAMTSL1,ADGRB2,ADORA1,AGER,AHR,AJUBA,ALPL,AMOT,ANKRD34A,ANKS1B,ANO1,APOC4,ARAP3,ARHGAP20,ARHGAP32,ARHGEF10,ARHGEF10L,ARHGEF17,ARX,ASAP3,ASRGL1,ASXL3,ATP1A2,ATP7B,ATP8B1,ATP8B2,AXIN2,BAIAP2,BAIAP2L1,BASP1,BCAR1,BCL9,BEND4,BICC1,BNC2,BOC,BSN,BTBD11,C11orf65,C11orf87,C3orf20,C9orf152,CACNA1A,CACNA1C,…	536
Cancer,Organismal Injury and Abnormalities	Malignant neoplasm of retroperitoneum	2.38e-34		-0.174	ABCB1,ABCB4,ABTB2,ACACB,ACKR3,ACSL3,ACSL6,ADAM11,ADAM19,ADAM23,ADAM8,ADAMTS13,ADAMTS3,ADAMTS5,ADAMTSL1,ADGRB2,ADORA1,AGER,AHR,AJUBA,ALPL,AMOT,ANKRD34A,ANKS1B,ANO1,APOC4,ARAP3,ARHGAP20,ARHGAP32,ARHGEF10,ARHGEF10L,ARHGEF17,ARX,ASAP3,ASRGL1,ASXL3,ATP1A2,ATP7B,ATP8B2,AXIN2,BAIAP2,BAIAP2L1,BASP1,BCAR1,BCL9,BICC1,BOC,BSN,BTBD11,C11orf65,C11orf87,C3orf20,C9orf152,CACNA1A,CACNA1C,CACNA1D,CACNA2D4,CADM1,C…	499
Tissue Morphology	Quantity of cells	1.73e-33	Increased	6.972	ABCB1,Abcb1b,ABCG1,ACKR3,ADAM8,ADAMTS4,ADGRE5,ADGRG3,ADM2,AGER,AHR,AIRE,ALOX15,ALPL,Ank2,ANK3,APBB1,APOE,ARG1,ARHGEF5,ARX,B4GALT2,BARHL2,BCAR1,BCR,BDNF,BGN,BMP7,BOC,BSN,C1QA,C3AR1,CACNA1A,CACNA1C,CACNA1D,CACNA2D1,CACNA2D2,CADM1,Cald1,CAMSAP3,CARD11,CBS/CBSL,CCKBR,CCL24,CCN2,CCND1,CCND2,CCR3,CD276,CD34,CD36,CD5L,CDH11,CDH23,CDK5R1,CDX2,CEBPE,CHL1,CHRNA7,CHST2,CIT,CLDN18,CLEC10A,CLU,CMKLR1,Cngb1,CO…	349
Cardiovascular System Development and Function,Organismal Development	Angiogenesis	1.94e-33	Increased	5.047	ADAM8,ADAMTS3,ADCY6,ADGRA2,ADM2,AGER,AHR,AIF1,ALOX15,AMIGO2,AMOT,ANTXR1,APOE,ARAP3,ARG1,ARHGEF15,ARHGEF26,BDNF,C1QA,C3AR1,CBS/CBSL,CCKBR,CCL24,CCN1,CCN2,CCND1,CCR3,CD276,CD34,CD36,CDH2,CDX2,CHRNA7,COL18A1,COL1A1,COL1A2,COL3A1,COL4A1,COL4A2,COL5A1,CREB3L1,CSF1,CSPG4,CX3CL1,CX3CR1,CXCR2,CYGB,DAB2IP,DDR1,DDR2,DLG2,DLK1,DLX3,E2F3,EDNRB,EFNA3,EFNB2,EGF,EGLN3,ELN,ENPP2,EPHA2,EPHB2,EPHB4,EPN2,ESR1,F2,F2…	226
Cancer,Organismal Injury and Abnormalities	Multiple cancers	2.74e-33		1.782	ABCA13,ABCB1,ABCB4,ABCC2,ABCC3,ACACB,ACSS2,ADAM11,ADAM19,ADAM23,ADAM8,ADAMTS3,ADAMTS4,ADAMTS5,ADAMTSL1,ADCY6,ADGRB2,ADGRG6,ADORA1,AGER,AIF1,AJUBA,ALOX15,ALPK3,ALPL,AMHR2,AMOT,AMOTL2,ANKS1B,ANTXR1,ANXA8/ANXA8L1,APBB1,APOE,ARHGAP20,ARHGAP32,ARHGEF15,ARHGEF17,ARHGEF26,ARHGEF28,ARHGEF5,ARL4C,ATG9B,ATP8B1,ATP8B2,AXIN2,AZIN2,BAIAP2,BAIAP2L1,BCAR1,BCAT1,BCL9,BCR,BDNF,BGN,BMP1,BMP7,BRDT,BSN,BTBD11,C11orf…	591
[truncated: 357 more rows]

## Sheet: 3d v 14d disease & function
© 2000-2021 QIAGEN. All rights reserved.
[truncated: 501 more rows]

## Sheet: ctl v 3d upstream regulators
© 2000-2021 QIAGEN. All rights reserved.
[truncated: 2,646 more rows]

## Sheet: ctl v 14d upstream regulators
© 2000-2021 QIAGEN. All rights reserved.
[truncated: 2,023 more rows]

## Sheet: 3d v 14d upstream regulators
© 2000-2021 QIAGEN. All rights reserved.
[truncated: 1,868 more rows]

[truncated: 3 more sheets: REACTOME day_14 vs. control, REACTOME day_3 vs. day_14, REACTOME day_3 vs. control ]
