# Supplementary material for: Spatial and phenotypic heterogeneity of resident and monocyte-derived macrophages during inflammatory exacerbations leading to pulmonary fibrosis
Source: Front Immunol. 2024 Jul 19;15:1425466. doi: 10.3389/fimmu.2024.1425466 (PMC11294112; doi:10.3389/fimmu.2024.1425466)
Supplement: Supplementary file 4 [file Table_3.xlsx]

## Sheet: cell numbers by cluster_group
	c.1	c.2	c.3	c.4	t14d.1	t14d.2	t14d.3	t14d.4	t42d.1	t42d.2		sum		c I73T	t14d I73T	t42d I73T
0	207	935	1069	1463	46	208	207	69	488	2400		7092		3674	530	2888
1	320	1885	1284	863	56	194	256	101	518	721		6198		4352	607	1239
2	98	637	886	774	18	102	79	38	844	1605		5081		2395	237	2449
3	315	577	884	224	423	487	685	222	576	513		4906		2000	1817	1089
4	86	595	649	952	9	88	497	33	357	337		3603		2282	627	694
5	67	540	649	292	156	387	586	325	152	179		3333		1548	1454	331
6	82	416	498	354	136	216	317	298	536	431		3284		1350	967	967
7	222	623	880	461	78	90	134	45	265	245		3043		2186	347	510
8	5	8	5	6	416	783	563	669	61	52		2568		24	2431	113
9	3	29	37	19	340	635	707	380	77	50		2277		88	2062	127
10	181	249	260	187	138	204	317	77	164	282		2059		877	736	446
11	95	569	376	199	17	134	247	69	79	184		1969		1239	467	263
12	89	540	587	267	18	73	133	39	62	148		1956		1483	263	210
13	56	252	361	390	19	56	80	25	47	486		1772		1059	180	533
14	63	127	186	207	30	110	166	78	153	436		1556		583	384	589
15	14	129	184	182	4	1	76	15	37	747		1389		509	96	784
16	2	207	113	225	6	18	14	11	91	225		912		547	49	316
17	8	138	132	148	1	0	11	3	39	346		826		426	15	385
18	84	57	99	81	46	73	107	71	59	139		816		321	297	198
19	2	1	2	762	1	2	0	0	0	6		776		767	3	6
20	9	94	150	163	6	17	23	4	61	223		750		416	50	284
21	3	74	101	19	0	3	1	0	313	174		688		197	4	487
22	8	75	116	96	3	6	5	11	46	137		503		295	25	183
23	11	8	20	7	12	42	19	52	83	226		480		46	125	309
24	8	6	16	12	85	69	93	88	20	12		409		42	335	32
25	8	9	5	8	0	1	2	6	23	224		286		30	9	247
26	8	29	17	39	11	19	43	20	28	67		281		93	93	95
27	0	7	9	105	1	4	2	6	9	105		248		121	13	114
28	4	6	14	33	1	6	10	1	5	18		98		57	18	23
29	2	27	18	28	0	2	5	0	4	8		94		75	7	12
30	2	26	35	3	1	3	1	8	1	8		88		66	13	9
31	0	24	13	11	0	1	0	0	3	26		78		48	1	29
32	0	2	14	1	0	0	4	0	0	0		21		17	4	0
sum	2062	8901	9669	8581	2078	4034	5390	2764	5201	10760		59440		29213	14266	15961

## Sheet: gene expr by cluster
p_val	avg_log2FC	pct.1	pct.2	p_val_adj	cluster	gene	mean.1	mean.2
4.24596e-38	0.512405	0.329	0.558	1.03903e-33	0	1810037I17Rik	1.1853	0.672898
1.86415e-33	0.589384	0.258	0.428	4.56177e-29	0	2900097C17Rik	0.819394	0.23001
0	1.28176	0.486	0.29	0	0	Ace	1.66912	0.387356
6.63844e-242	0.731298	0.323	0.17	1.62449e-237	0	Acer2	1.03358	0.30228
2.20823e-37	0.528333	0.293	0.494	5.40376e-33	0	Actn4	0.932111	0.403778
0	1.47584	0.52	0.267	0	0	Acvrl1	1.63684	0.161004
1.26872e-142	0.923183	0.215	0.12	3.10469e-138	0	Adamts1	0.770504	-0.152679
3.16647e-16	0.536743	0.126	0.103	7.74868e-12	0	Adcy4	0.369785	-0.166958
0	2.1678	0.799	0.266	0	0	Adgrf5	2.90494	0.737133
5.45534e-210	0.545942	0.317	0.167	1.33498e-205	0	Adgrl4	1.04723	0.501285
0	1.29867	0.381	0.159	0	0	Afap1l1	1.13497	-0.163705
3.67062e-172	0.724964	0.645	0.668	8.98238e-168	0	Ahnak	2.54009	1.81513
4.44239e-244	1.08201	0.307	0.172	1.0871e-239	0	Akap12	0.993476	-0.0885354
1.78355e-152	1.08934	0.496	0.502	4.36452e-148	0	Aldh2	1.6312	0.541862
3.28548e-252	1.14811	0.259	0.132	8.03989e-248	0	Amotl1	0.788046	-0.36006
2.89601e-25	0.605215	0.143	0.112	7.08682e-21	0	Amotl2	0.411983	-0.193232
1.02473e-67	1.03601	0.496	0.631	2.50761e-63	0	Anp32a	1.75021	0.714195
3.80827e-26	0.6695	0.222	0.354	9.31921e-22	0	Anp32e	0.696617	0.0271164
1.14253e-78	0.931717	0.36	0.326	2.79589e-74	0	Anxa3	1.132	0.200284
4.43812e-59	0.526466	0.178	0.326	1.08605e-54	0	Aph1a	0.535435	0.00896981
3.76222e-14	0.670414	0.444	0.548	9.20653e-10	0	Aplp2	1.67333	1.00292
7.90771e-151	0.634371	0.621	0.598	1.9351e-146	0	App	2.28492	1.65055
0	1.55003	0.531	0.186	0	0	Aqp1	1.69014	0.140112
6.41236e-43	0.728785	0.236	0.195	1.56917e-38	0	Arap3	0.685655	-0.0431304
0	1.16457	0.343	0.177	0	0	Arhgap29	1.04555	-0.119022
0	1.47939	0.571	0.39	0	0	Arhgef12	1.9352	0.455807
0	1.139	0.272	0.12	0	0	Arhgef15	0.773006	-0.365991
4.64088e-16	0.920936	0.245	0.253	1.13567e-11	0	Arl2bp	0.717551	-0.203385
2.73336e-09	0.615203	0.211	0.296	6.6888e-05	0	Arrb1	0.63743	0.0222266
0	2.21656	0.913	0.759	0	0	AY036118	5.19517	2.97861
5.68709e-78	0.515313	0.228	0.433	1.39169e-73	0	B230219D22Rik	0.742812	0.227499
9.98994e-13	0.642419	0.302	0.463	2.44464e-08	0	Bag1	0.957159	0.31474
0.000180375	0.568678	0.121	0.155	1	0	Bag5	0.353	-0.215678
9.49096e-236	1.22045	0.41	0.296	2.32253e-231	0	BC028528	1.33634	0.115892
6.54699e-118	0.863135	0.214	0.13	1.60211e-113	0	Bcam	0.646815	-0.21632
7.03315e-65	0.591116	0.103	0.056	1.72108e-60	0	Bcl6b	0.301441	-0.289675
0	1.49459	0.738	0.487	0	0	Bmpr2	2.69941	1.20482
8.75257e-48	1.10384	0.411	0.482	2.14184e-43	0	Bnip2	1.34245	0.238612
1.58372e-73	1.07751	0.387	0.391	3.87553e-69	0	Bst2	1.22292	0.145405
7.43573e-260	1.06873	0.203	0.087	1.8196e-255	0	Bvht	0.592267	-0.476464
0	1.37701	0.276	0.087	0	0	C130074G19Rik	0.808052	-0.56896
0	1.01032	0.743	0.401	0	0	Calcrl	2.72033	1.71001
6.32379e-139	0.887782	0.286	0.186	1.54749e-134	0	Cald1	0.950754	0.0629715
9.09754e-28	0.510625	0.314	0.512	2.22626e-23	0	Calm3	0.994089	0.483463
1.39604e-05	0.71007	0.239	0.332	0.341625	0	Calu	0.718787	0.00871706
0	1.175	0.928	0.92	0	0	Camk1d	4.53731	3.36231
2.02774e-11	0.59876	0.134	0.118	4.96209e-07	0	Camk2n1	0.413206	-0.185554
2.80094e-84	0.891335	0.295	0.224	6.85418e-80	0	Car4	1.13256	0.241223
2.80608e-12	0.864342	0.223	0.23	6.86677e-08	0	Carhsp1	0.65459	-0.209752
2.69381e-91	0.869017	0.237	0.165	6.59202e-87	0	Casc4	0.737576	-0.131441
4.31409e-29	0.571296	0.11	0.078	1.0557e-24	0	Caskin2	0.309506	-0.261789
0	1.77972	0.659	0.283	0	0	Cav1	2.14769	0.367976
0	1.65906	0.492	0.271	0	0	Cav2	1.53256	-0.126509
0	2.01993	0.609	0.225	0	0	Cavin1	1.89731	-0.122614
0	2.04415	0.716	0.24	0	0	Cavin2	2.44729	0.403133
4.12018e-61	0.531161	0.246	0.444	1.00825e-56	0	Cbx3	0.774077	0.242916
3.36378e-56	0.542226	0.181	0.327	8.23151e-52	0	Ccdc47	0.560067	0.0178403
4.99697e-181	1.32119	0.364	0.284	1.22281e-176	0	Ccdc85b	1.05977	-0.261413
0	1.74319	0.393	0.166	0	0	Ccnd1	1.37943	-0.363755
4.88083e-08	0.905278	0.288	0.334	0.00119439	0	Ccser2	0.91969	0.0144125
1.09532e-190	1.22218	0.363	0.262	2.68036e-186	0	Cd200	1.19422	-0.0279618
1.5956e-274	1.14044	0.254	0.119	3.90459e-270	0	Cd34	0.815238	-0.325203
0	1.43084	0.736	0.403	0	0	Cd36	2.702	1.27117
0	1.21313	0.422	0.247	0	0	Cd93	1.49653	0.283399
4.52434e-46	0.678021	0.146	0.102	1.10715e-41	0	Cdc42ep1	0.422342	-0.255678
0	1.72038	0.615	0.198	0	0	Cdh5	2.1181	0.397725
2.6088e-257	0.922212	0.678	0.758	6.38399e-253	0	Cdk8	2.73751	1.8153
6.63915e-29	0.510491	0.28	0.249	1.62467e-24	0	Cemip2	0.952857	0.442366
4.90854e-85	1.20531	0.364	0.352	1.20117e-80	0	Cenpb	1.16231	-0.0429968
1.77134e-15	0.655192	0.321	0.506	4.33465e-11	0	Cflar	1.06006	0.404873
5.57138e-119	0.621982	0.659	0.822	1.36337e-114	0	Chchd2	2.42321	1.80123
5.21396e-06	0.749741	0.289	0.42	0.127591	0	Chmp5	0.889701	0.13996
0	1.62319	0.634	0.209	0	0	Cldn5	2.26267	0.639479
0	1.33919	0.4	0.153	0	0	Clec14a	1.30795	-0.0312418
0	1.15295	0.358	0.171	0	0	Clec1a	1.15356	0.000608415
2.47684e-224	1.17022	0.575	0.617	6.06107e-220	0	Clec2d	2.07901	0.908791
0	1.33488	0.695	0.523	0	0	Clic4	2.51672	1.18184
0	1.59905	0.562	0.214	0	0	Clic5	1.84652	0.247461
1.21535e-111	0.910766	0.233	0.154	2.97408e-107	0	Clstn1	0.664634	-0.246132
0.00985689	0.815414	0.211	0.24	1	0	Cltb	0.617679	-0.197735
0	1.25887	0.936	0.896	0	0	Cmss1	4.79187	3.533
1.20165e-32	0.808958	0.218	0.189	2.94057e-28	0	Cnn3	0.655752	-0.153206
0	1.17694	0.39	0.207	0	0	Col4a1	1.38287	0.20593
1.1334e-104	0.805745	0.258	0.173	2.77354e-100	0	Col4a2	0.84204	0.0362954
3.98549e-131	0.657021	0.124	0.053	9.7529e-127	0	Cox4i2	0.422342	-0.234679
2.01776e-10	0.541001	0.393	0.626	4.93766e-06	0	Cox6a1	1.45662	0.915617
0.0041915	0.685783	0.451	0.657	1	0	Cox7a2	1.71947	1.03368
1.10327e-24	0.847026	0.188	0.165	2.69982e-20	0	Cracr2b	0.541458	-0.305568
0	1.71716	0.586	0.264	0	0	Crip2	1.84323	0.126071
5.77242e-38	0.50747	0.157	0.113	1.41257e-33	0	Cryab	0.503218	-0.00425162
1.91627e-24	0.588969	0.191	0.297	4.6893e-20	0	Crybg3	0.62099	0.0320212
7.26424e-06	0.692378	0.484	0.721	0.177763	0	Csde1	1.84968	1.1573
0.0037854	0.563651	0.239	0.265	1	0	Csrp1	0.706124	0.142474
0	1.938	0.662	0.271	0	0	Ctla2a	2.48014	0.54214
1.34835e-117	1.00121	0.471	0.477	3.29954e-113	0	Ctnna1	1.51237	0.511163
1.37569e-212	1.09911	0.566	0.612	3.36646e-208	0	Ctnnb1	1.96604	0.86693
2.78683e-11	0.640035	0.321	0.352	6.81965e-07	0	Ctnnd1	1.00335	0.363317
0	1.56037	0.404	0.149	0	0	Cxcl12	1.59517	0.0347982
0	1.52891	0.499	0.404	0	0	Cyb5r3	1.66155	0.132638
2.87278e-147	0.942574	0.223	0.125	7.02999e-143	0	Cyp4b1	0.783917	-0.158657
0.00635607	0.616913	0.329	0.394	1	0	Cyth3	1.08808	0.471172
0	1.153	0.597	0.206	0	0	Cyyr1	1.94495	0.791955
1.13676e-23	0.755773	0.164	0.138	2.78176e-19	0	Ddah1	0.494292	-0.261481
1.6723e-255	1.09325	0.255	0.128	4.09228e-251	0	Ddah2	0.717922	-0.375333
3.11656e-73	0.529739	0.102	0.052	7.62654e-69	0	Des	0.307535	-0.222203
0	0.972309	0.382	0.201	0	0	Dlc1	1.1702	0.197887
1.69438e-20	0.530791	0.387	0.626	4.14633e-16	0	Dnaja1	1.54836	1.01757
2.0688e-17	0.719349	0.345	0.563	5.06257e-13	0	Dnajc8	1.16413	0.444778
3.09751e-20	0.862308	0.375	0.439	7.57991e-16	0	Dpysl2	1.19689	0.334577
4.14372e-272	1.46019	0.462	0.382	1.01401e-267	0	Dusp3	1.52706	0.0668749
1.40695e-42	0.546976	0.314	0.547	3.44295e-38	0	Dync1h1	1.0281	0.481126
1.97075e-118	0.9273	0.549	0.65	4.82263e-114	0	Dynll1	1.97605	1.04875
0.000418097	0.663586	0.187	0.244	1	0	Dynll2	0.556475	-0.107111
2.75389e-55	0.55139	0.256	0.455	6.73904e-51	0	Dynlrb1	0.822273	0.270882
1.91988e-27	0.582348	0.178	0.282	4.69814e-23	0	Dynlt3	0.543134	-0.0392137
1.15005e-130	1.02918	0.336	0.256	2.81429e-126	0	Ece1	1.04368	0.0144975
0	1.23658	0.304	0.13	0	0	Ecscr	0.930724	-0.305854
1.25566e-64	0.651334	0.145	0.088	3.07273e-60	0	Edn1	0.527836	-0.123497
3.50129e-133	0.84659	0.108	0.043	8.56801e-129	0	Ednrb	0.493425	-0.353164
1.90994e-64	0.820605	0.199	0.142	4.67382e-60	0	Efnb1	0.607969	-0.212637
1.55643e-229	0.955728	0.28	0.146	3.80874e-225	0	Efnb2	0.924307	-0.031421
0	1.88423	0.664	0.225	0	0	Egfl7	2.13418	0.249949
7.57648e-14	0.544668	0.227	0.331	1.85404e-09	0	Ehd1	0.670398	0.12573
3.72838e-164	0.968244	0.251	0.149	9.12372e-160	0	Ehd2	0.715694	-0.25255
0	1.6126	0.659	0.473	0	0	Ehd4	2.34789	0.735293
1.16364e-72	0.748041	0.567	0.745	2.84754e-68	0	Eif4g2	2.06026	1.31222
2.73485e-235	0.908435	0.254	0.125	6.69246e-231	0	Emcn	0.772768	-0.135667
0	2.47294	0.549	0.228	0	0	Emp2	2.82827	0.355328
0	1.16751	0.399	0.191	0	0	Eng	1.22978	0.0622691
0	2.62374	0.941	0.41	0	0	Epas1	4.02507	1.40133
9.0239e-26	0.554208	0.133	0.101	2.20824e-21	0	Ephb4	0.373401	-0.180806
0.00177203	0.503698	0.137	0.136	1	0	Epn2	0.423101	-0.0805974
0	1.16033	0.291	0.139	0	0	Erg	0.868019	-0.292313
3.04662e-158	0.891669	0.244	0.14	7.45538e-154	0	Esam	0.751418	-0.140252
0	1.08846	0.371	0.197	0	0	Fermt2	1.12707	0.0386125
4.05295e-07	0.517104	0.129	0.172	0.00991798	0	Fez2	0.36379	-0.153314
5.62033e-41	0.542147	0.177	0.129	1.37535e-36	0	Fgd5	0.517784	-0.0243632
0	1.67351	0.61	0.51	0	0	Fkbp1a	2.03537	0.361858
0	1.21816	0.498	0.315	0	0	Flt1	1.73922	0.521063
0	1.4873	0.427	0.166	0	0	Fmo1	1.32607	-0.161229
5.54435e-77	0.82142	0.25	0.185	1.35676e-72	0	Fnbp1l	0.772411	-0.0490091
0	1.47333	0.4	0.149	0	0	Foxf1	1.25864	-0.214691
2.23757e-34	0.570243	0.173	0.284	5.47556e-30	0	Fundc2	0.518636	-0.0516069
0.00776354	0.644932	0.153	0.159	1	0	Fzd4	0.492124	-0.152808
0.00186294	0.553194	0.412	0.611	1	0	Gas5	1.57435	1.02115
4.03405e-210	0.979492	0.232	0.116	9.87173e-206	0	Gata2	0.697871	-0.281621
2.51102e-12	0.677144	0.182	0.258	6.14472e-08	0	Gbp7	0.621122	-0.0560215
6.0905e-46	0.615285	0.195	0.334	1.49041e-41	0	Gcc2	0.706623	0.0913379
4.83287e-07	0.584364	0.282	0.304	0.0118265	0	Gimap4	0.875246	0.290881
5.33779e-07	0.510188	0.107	0.142	0.0130621	0	Gkap1	0.364422	-0.145766
0	1.23395	0.3	0.12	0	0	Glp1r	1.00811	-0.22584
2.47459e-10	0.642677	0.292	0.436	6.05557e-06	0	Gltp	0.916137	0.27346
1.05029e-34	0.708163	0.474	0.58	2.57017e-30	0	Gm19951	1.63002	0.92186
0	1.4542	1	0.999	0	0	Gm42418	8.37867	6.92448
4.11881e-15	0.794899	0.181	0.169	1.00792e-10	0	Gna11	0.534734	-0.260166
1.26715e-145	0.668414	0.675	0.827	3.10085e-141	0	Gnai2	2.5272	1.85879
4.96658e-134	0.610768	0.667	0.827	1.21537e-129	0	Gnas	2.44982	1.83905
8.99432e-37	0.606994	0.563	0.759	2.201e-32	0	Gnb1	2.03784	1.43085
0	1.41983	0.429	0.189	0	0	Gng11	1.34733	-0.0724915
0	0.744664	0.822	0.859	0	0	Gphn	3.28432	2.53965
0	1.60844	0.435	0.147	0	0	Gpihbp1	1.45268	-0.155756
2.53882e-08	0.753216	0.215	0.224	0.000621276	0	Grap	0.632714	-0.120502
0	1.25338	0.501	0.385	0	0	Gstm1	1.57284	0.319466
7.59902e-43	0.66561	0.149	0.106	1.85956e-38	0	Gstm2	0.443738	-0.221872
4.81949e-05	0.738548	0.211	0.287	1	0	Guk1	0.633108	-0.10544
3.12452e-55	0.514953	0.186	0.332	7.64602e-51	0	H2-T22	0.548151	0.0331987
1.35274e-161	0.792898	0.48	0.395	3.31028e-157	0	Heg1	1.5699	0.777
2.36055e-128	1.13221	0.275	0.189	5.77651e-124	0	Hilpda	0.943896	-0.188313
5.55319e-170	0.839622	0.642	0.802	1.35892e-165	0	Hmgb1	2.42715	1.58753
2.30952e-178	0.928416	0.428	0.356	5.65163e-174	0	Hopx	1.55634	0.62792
5.30599e-26	0.56899	0.107	0.077	1.29843e-21	0	Hoxa5	0.326802	-0.242188
0	1.93606	0.681	0.278	0	0	Hpgd	2.60787	0.671806
2.7262e-20	0.523098	0.148	0.226	6.67129e-16	0	Hras	0.424163	-0.0989349
8.10779e-72	0.512709	0.232	0.429	1.98406e-67	0	Hsbp1	0.761172	0.248463
0	0.89142	0.829	0.841	0	0	Hsp90ab1	3.30396	2.41254
2.48435e-125	0.517522	0.743	0.849	6.07946e-121	0	Hspa8	2.91003	2.39251
1.03788e-204	1.06083	0.272	0.15	2.53979e-200	0	Hspb1	0.977551	-0.0832761
1.24172e-15	0.618471	0.137	0.117	3.03861e-11	0	Hyal2	0.388709	-0.229761
7.5566e-255	1.21789	0.358	0.224	1.84918e-250	0	Icam2	1.16431	-0.0535854
9.87465e-42	0.771041	0.243	0.204	2.41643e-37	0	Id1	0.786396	0.0153553
7.17668e-229	1.12164	0.342	0.212	1.7562e-224	0	Id3	1.09486	-0.0267733
9.99475e-15	0.514106	0.292	0.286	2.44581e-10	0	Ier3	1.24428	0.730176
0	0.905464	0.674	0.552	0	0	Ifitm2	2.49191	1.58644
0	1.16255	0.767	0.487	0	0	Ifitm3	3.05694	1.89439
9.99776e-120	0.863473	0.248	0.162	2.44655e-115	0	Igfbp4	0.757447	-0.106026
4.02922e-213	1.19315	0.312	0.179	9.85989e-209	0	Igfbp7	1.4281	0.234946
5.9633e-129	1.12117	0.255	0.173	1.45928e-124	0	Impdh1	0.75178	-0.369389
2.75636e-242	0.877949	0.414	0.257	6.74509e-238	0	Itga1	1.52607	0.648123
1.43534e-57	0.661881	0.527	0.61	3.51241e-53	0	Itgb1	1.95632	1.29444
0	1.07311	0.862	0.875	0	0	Itm2b	3.5032	2.43009
1.22483e-136	1.20156	0.41	0.373	2.99728e-132	0	Itpripl2	1.34181	0.140245
0	1.85648	0.485	0.188	0	0	Jcad	1.54174	-0.314743
2.24229e-218	0.966453	0.501	0.412	5.4871e-214	0	Jun	1.75685	0.790392
0	1.42139	0.4	0.24	0	0	Jup	1.18968	-0.231709
3.83455e-20	0.735146	0.199	0.18	9.38353e-16	0	Kank3	0.584149	-0.150998
2.7819e-135	1.28267	0.356	0.3	6.8076e-131	0	Kctd10	1.07945	-0.203226
0	1.62839	0.375	0.141	0	0	Kdr	1.35411	-0.274274
3.46924e-133	0.707762	0.117	0.05	8.48957e-129	0	Kif26a	0.337628	-0.370134
4.97984e-06	0.672407	0.417	0.662	0.121862	0	Kif5b	1.67461	1.0022
1.5086e-72	0.703794	0.202	0.135	3.69169e-68	0	Kit	0.666302	-0.0374923
0	1.58485	0.418	0.181	0	0	Kitl	1.5402	-0.0446544
1.79375e-103	0.970209	0.445	0.417	4.38949e-99	0	Klf4	1.64974	0.679527
0.00213581	0.588621	0.245	0.314	1	0	Klf9	0.834417	0.245795
1.17416e-195	1.11487	0.463	0.397	2.87328e-191	0	Klhl5	1.4474	0.33253
1.06221e-91	1.09348	0.266	0.202	2.59935e-87	0	Krt80	0.865565	-0.227917
4.73703e-05	0.655762	0.438	0.596	1	0	Laptm4a	1.60824	0.952474
0	1.12903	0.784	0.817	0	0	Lars2	2.9656	1.83656
1.55457e-74	0.608199	0.229	0.158	3.8042e-70	0	Lhfp	0.708741	0.100541
1.54637e-39	0.780045	0.226	0.188	3.78411e-35	0	Lifr	0.713711	-0.0663343
1.32362e-05	0.689106	0.216	0.294	0.323903	0	Lmo2	0.655365	-0.0337412
1.3138e-10	0.593425	0.171	0.24	3.215e-06	0	Lrrc8b	0.524163	-0.0692617
0.000109363	0.520253	0.255	0.337	1	0	Luzp1	0.837607	0.317354
4.05605e-06	0.558458	0.116	0.152	0.0992556	0	Lxn	0.353319	-0.205139
0	2.14391	0.732	0.332	0	0	Ly6a	2.75952	0.615614
0	2.10696	0.586	0.2	0	0	Ly6c1	2.1395	0.0325439
3.91949e-152	0.670824	0.725	0.778	9.59137e-148	0	Ly6e	2.87973	2.20891
1.02129e-77	0.810388	0.163	0.103	2.49921e-73	0	Lysmd2	0.468061	-0.342328
6.68607e-112	0.727337	0.137	0.067	1.63615e-107	0	Lyve1	0.496889	-0.230447
1.50795e-07	0.677598	0.139	0.131	0.0036901	0	Maoa	0.424163	-0.253435
2.80914e-44	1.03457	0.296	0.284	6.87424e-40	0	Map1lc3a	0.90249	-0.132083
7.84086e-109	1.04335	0.45	0.467	1.91874e-104	0	Mapk3	1.38201	0.338659
1.35425e-77	0.701339	0.212	0.142	3.31398e-73	0	Mapt	0.669247	-0.0320925
1.31988e-10	0.67187	0.195	0.189	3.22987e-06	0	Mcam	0.59873	-0.0731403
4.42832e-19	0.538526	0.105	0.08	1.08365e-14	0	Mfap2	0.312786	-0.22574
6.6054e-12	0.794587	0.248	0.254	1.61641e-07	0	Mgll	0.869356	0.074769
1.9313e-29	0.56386	0.299	0.496	4.72609e-25	0	Mrfap1	0.929229	0.365369
5.33338e-30	0.544487	0.199	0.161	1.30513e-25	0	Msrb3	0.58564	0.0411537
0	1.02201	0.995	0.992	0	0	mt-Atp6	6.6086	5.5866
4.66515e-10	0.647188	0.273	0.4	1.14161e-05	0	mt-Atp8	0.864448	0.21726
0	0.610676	0.99	0.988	0	0	mt-Co1	5.94358	5.33291
0	0.892843	0.987	0.985	0	0	mt-Co2	6.02737	5.13452
0	0.824382	0.995	0.991	0	0	mt-Co3	6.36174	5.53736
0	1.07248	0.985	0.98	0	0	mt-Cytb	5.83831	4.76584
0	0.710491	0.938	0.95	0	0	mt-Nd1	4.5858	3.87531
0	1.11836	0.969	0.961	0	0	mt-Nd2	5.09011	3.97175
0	0.942881	0.773	0.841	0	0	mt-Nd3	3.11583	2.17295
0	1.00036	0.968	0.968	0	0	mt-Nd4	5.06909	4.06873
3.98532e-64	0.962247	0.497	0.603	9.75247e-60	0	mt-Nd4l	1.86182	0.899573
0	0.934432	0.743	0.832	0	0	mt-Nd5	2.92216	1.98773
4.96549e-123	0.717575	0.135	0.064	1.2151e-118	0	Mtss2	0.382637	-0.334938
1.1496e-09	0.733983	0.28	0.416	2.81318e-05	0	Mxd4	0.899221	0.165238
1.939e-204	1.04514	0.236	0.124	4.74493e-200	0	Mxra7	0.693727	-0.351409
1.2519e-169	0.912816	0.22	0.117	3.06352e-165	0	Myct1	0.667455	-0.245361
3.20007e-207	1.02522	0.586	0.671	7.83088e-203	0	Myl12a	2.0855	1.06028
1.36953e-81	0.72102	0.588	0.781	3.35137e-77	0	Myl12b	2.13367	1.41265
0	0.823295	0.842	0.903	0	0	Myl6	3.31993	2.49664
1.35519e-87	0.645793	0.225	0.148	3.31627e-83	0	Mylk	0.690201	0.0444075
1.15912e-144	0.934881	0.282	0.182	2.83649e-140	0	Myo10	0.864783	-0.0700975
4.49858e-28	0.561815	0.181	0.287	1.10085e-23	0	Myo18a	0.560756	-0.0010585
0	1.03441	0.314	0.155	0	0	Myzap	0.972169	-0.0622372
1.51371e-07	0.742694	0.458	0.643	0.00370421	0	Ndufa4	1.74979	1.00709
1.09507e-58	0.574902	0.21	0.377	2.67975e-54	0	Ndufa5	0.690831	0.115929
1.10863e-55	0.547421	0.231	0.407	2.71292e-51	0	Ndufc1	0.811186	0.263765
3.0584e-57	0.56529	0.254	0.457	7.48421e-53	0	Ndufs5	0.84011	0.27482
4.89763e-163	0.934813	0.383	0.284	1.1985e-158	0	Nedd4	1.19182	0.257005
0	1.3692	0.3	0.11	0	0	Nes	0.901183	-0.468017
1.09067e-19	1.05512	0.313	0.353	2.66897e-15	0	Nfe2l1	0.999084	-0.0560368
0	0.817657	0.481	0.247	0	0	Nfib	1.63363	0.815975
2.78901e-24	0.606611	0.21	0.329	6.82498e-20	0	Nfic	0.662837	0.0562253
8.28668e-20	0.53152	0.205	0.308	2.02783e-15	0	Nfix	0.645255	0.113735
2.05722e-13	0.793576	0.232	0.344	5.03423e-09	0	Nhlrc2	0.821467	0.0278914
0	1.21544	0.274	0.118	0	0	Nkd1	0.798142	-0.417302
3.42166e-70	0.542093	0.26	0.482	8.37314e-66	0	Nol7	0.859187	0.317094
3.70128e-69	0.955188	0.278	0.224	9.0574e-65	0	Nostrin	0.909113	-0.0460754
8.79655e-15	0.516024	0.107	0.087	2.1526e-10	0	Npdc1	0.299293	-0.216731
4.80735e-133	0.806734	0.191	0.102	1.17641e-128	0	Npr3	0.622444	-0.18429
2.72268e-51	0.837026	0.373	0.359	6.66266e-47	0	Nrp1	1.30893	0.471906
6.30717e-125	0.790347	0.154	0.078	1.54343e-120	0	Nsg1	0.437293	-0.353054
4.68115e-35	0.519764	0.153	0.112	1.14552e-30	0	Ntn1	0.452387	-0.0673768
4.73519e-58	0.731132	0.158	0.105	1.15875e-53	0	Ntn4	0.48342	-0.247712
5.00975e-56	0.591616	0.131	0.081	1.22594e-51	0	Ntrk2	0.43609	-0.155526
9.18025e-20	0.87307	0.25	0.251	2.2465e-15	0	Oaz2	0.727905	-0.145165
0.00263563	0.960432	0.368	0.505	1	0	Oip5os1	1.23446	0.274028
0	1.11515	0.482	0.276	0	0	Pakap.1	1.55343	0.438282
1.12479e-93	0.753195	0.181	0.108	2.75247e-89	0	Palmd	0.575438	-0.177757
5.47611e-68	0.733037	0.16	0.102	1.34006e-63	0	Pcdh1	0.494725	-0.238311
5.5284e-86	0.722721	0.195	0.121	1.35285e-81	0	Pcdh17	0.715446	-0.0072744
2.44729e-131	0.742381	0.131	0.059	5.98875e-127	0	Pcp4l1	0.390418	-0.351964
7.95485e-38	0.54846	0.168	0.283	1.94663e-33	0	Pdcl3	0.492414	-0.0560466
6.12437e-38	0.517066	0.158	0.115	1.49869e-33	0	Pde5a	0.563099	0.0460327
1.00967e-32	0.778829	0.204	0.171	2.47077e-28	0	Pdgfb	0.633764	-0.145065
4.33745e-79	1.15701	0.308	0.272	1.06142e-74	0	Pea15a	0.912035	-0.244975
0	1.03515	0.621	0.452	0	0	Pecam1	2.13293	1.09778
1.89676e-57	0.525265	0.15	0.276	4.64155e-53	0	Pggt1b	0.486763	-0.0385025
0.00200616	0.760963	0.289	0.343	1	0	Phactr2	0.948015	0.187051
1.11201e-06	0.64059	0.187	0.254	0.0272121	0	Pink1	0.547734	-0.0928562
4.8395e-05	0.707342	0.245	0.27	1	0	Pkp4	0.771339	0.0639966
2.27817e-40	0.865298	0.201	0.166	5.57491e-36	0	Plscr3	0.56983	-0.295468
0	1.44319	0.531	0.331	0	0	Pltp	1.85284	0.409645
3.65188e-220	1.03432	0.215	0.1	8.93652e-216	0	Plvap	0.741718	-0.292601
1.90604e-32	0.735694	0.186	0.149	4.66428e-28	0	Pmp22	0.640043	-0.0956509
0	1.54925	0.478	0.171	0	0	Podxl	1.5284	-0.0208526
3.70647e-31	0.618342	0.212	0.346	9.07011e-27	0	Polr2m	0.634419	0.0160775
4.8439e-13	0.590121	0.36	0.566	1.18535e-08	0	Pomp	1.32201	0.731889
0	0.639836	0.834	0.873	0	0	Ppia	3.26743	2.6276
3.48355e-94	0.922985	0.198	0.129	8.5246e-90	0	Ppm1f	0.554398	-0.368587
8.14029e-36	0.862	0.451	0.545	1.99201e-31	0	Ppp1r2	1.49566	0.633664
0	1.26559	0.285	0.108	0	0	Prx	0.873026	-0.392566
0.000273974	0.737489	0.222	0.301	1	0	Prxl2c	0.671292	-0.0661971
1.30014e-69	0.529125	0.225	0.419	3.18157e-65	0	Psmb10	0.706249	0.177125
4.03723e-59	0.511343	0.241	0.432	9.8795e-55	0	Psmb9	0.75889	0.247547
1.84782e-45	0.947315	0.293	0.272	4.52181e-41	0	Ptgfrn	0.900094	-0.047221
0	1.12509	0.92	0.89	0	0	Ptma	3.89125	2.76617
1.58282e-86	0.760255	0.499	0.524	3.87333e-82	0	Ptms	1.77461	1.01436
0	1.76615	0.698	0.221	0	0	Ptprb	2.67292	0.906767
1.59889e-69	0.50929	0.319	0.591	3.91265e-65	0	Purb	1.23212	0.722834
5.38776e-31	0.555204	0.556	0.711	1.31844e-26	0	Qk	2.07675	1.52155
9.72483e-31	0.610079	0.284	0.47	2.37976e-26	0	Rab11a	0.919798	0.309719
1.68706e-79	0.562439	0.271	0.511	4.12841e-75	0	Ralbp1	0.954642	0.392204
0	1.894	0.649	0.2	0	0	Ramp2	2.23069	0.336696
2.13255e-30	0.645146	0.168	0.132	5.21856e-26	0	Rasgef1a	0.526707	-0.118439
1.08899e-34	0.66818	0.255	0.22	2.66486e-30	0	Rasgrp3	0.824457	0.156277
0	1.35376	0.367	0.16	0	0	Rasip1	1.08147	-0.272293
0	1.56965	0.568	0.518	0	0	Rdx	2.02185	0.4522
2.46418e-27	0.609273	0.159	0.126	6.03009e-23	0	Rgs12	0.479486	-0.129786
1.82725e-15	0.535138	0.237	0.345	4.47146e-11	0	Rhob	0.777285	0.242147
1.51908e-41	0.931044	0.287	0.27	3.71735e-37	0	Rhoc	0.879011	-0.0520325
5.29665e-104	0.597676	0.259	0.168	1.29614e-99	0	Rhoj	0.801298	0.203621
7.7981e-153	0.865258	0.169	0.083	1.90827e-148	0	Ripply3	0.484002	-0.381256
2.39579e-05	0.628329	0.192	0.255	0.586275	0	Rnf141	0.563374	-0.0649544
1.13776e-120	1.00029	0.391	0.329	2.78422e-116	0	Rnf144a	1.29291	0.292624
1.27033e-41	0.560824	0.215	0.366	3.10861e-37	0	Rnf7	0.640043	0.0792188
3.86752e-87	0.566221	0.628	0.771	9.4642e-83	0	Rpl31	2.36043	1.79421
4.60531e-256	0.502745	0.861	0.893	1.12696e-251	0	Rps15	3.47823	2.97548
9.16687e-11	0.876764	0.253	0.274	2.24322e-06	0	Rras	0.745242	-0.131522
0	1.43143	0.333	0.173	0	0	Rtl8a	1.01538	-0.416056
9.01152e-82	0.960805	0.194	0.132	2.20521e-77	0	Rtl8b	0.570926	-0.38988
2.42522e-25	0.968139	0.418	0.523	5.93475e-21	0	S100a13	1.41389	0.445754
0	1.60683	0.42	0.164	0	0	S100a16	1.22414	-0.38269
1.32719e-100	0.873725	0.394	0.334	3.24776e-96	0	S1pr1	1.3268	0.453077
9.28841e-42	0.523573	0.194	0.329	2.27297e-37	0	Sav1	0.587537	0.063964
2.45049e-128	0.828613	0.165	0.085	5.99661e-124	0	Scn3b	0.517642	-0.310972
0	0.994667	0.419	0.189	0	0	Scn7a	1.52445	0.529779
1.50306e-20	0.511402	0.125	0.191	3.67813e-16	0	Scoc	0.376539	-0.134863
0.0066668	0.789198	0.412	0.639	1	0	Sec62	1.66187	0.872674
1.74014e-09	0.815683	0.419	0.572	4.25829e-05	0	Selenof	1.4327	0.61702
5.50271e-21	0.584744	0.365	0.604	1.34657e-16	0	Selenok	1.30983	0.725091
0	1.45289	0.57	0.491	0	0	Selenop	2.06775	0.614866
0.0062373	0.739135	0.418	0.59	1	0	Selenow	1.49588	0.756744
0	1.54017	0.7	0.242	0	0	Sema3c	2.67983	1.13965
8.59073e-215	1.03258	0.234	0.119	2.10224e-210	0	Sema3f	0.717551	-0.315033
2.19549e-140	0.841876	0.195	0.104	5.37257e-136	0	Sema3g	0.632846	-0.20903
5.88456e-240	1.07887	0.26	0.132	1.44001e-235	0	Sept4	0.830075	-0.24879
2.56264e-64	0.696202	0.211	0.15	6.27104e-60	0	Serpinh1	0.620196	-0.0760062
2.01839e-07	0.583479	0.51	0.731	0.0049392	0	Sh3glb1	1.93961	1.35613
1.32623e-10	0.765055	0.269	0.288	3.24543e-06	0	Sh3pxd2a	0.86735	0.102295
2.67889e-194	0.953557	0.2	0.098	6.55552e-190	0	She	0.570241	-0.383316
5.6726e-23	0.539256	0.109	0.081	1.38814e-18	0	Slc16a9	0.334244	-0.205012
0.00275789	0.722056	0.277	0.382	1	0	Slc25a4	0.858402	0.136345
4.22694e-62	0.719812	0.232	0.173	1.03437e-57	0	Slc43a3	0.706498	-0.0133137
0	1.84655	0.553	0.211	0	0	Slc9a3r2	1.6842	-0.162348
0	1.63498	0.538	0.195	0	0	Slco2a1	1.84408	0.209104
1.96778e-295	1.21113	0.432	0.292	4.81535e-291	0	Slfn5	1.44822	0.237085
1.10299e-77	0.672715	0.201	0.132	2.69912e-73	0	Smad6	0.637038	-0.0356772
1.10376e-78	0.910197	0.204	0.143	2.70101e-74	0	Smagp	0.575847	-0.33435
6.68116e-16	0.788971	0.449	0.577	1.63495e-11	0	Smarca2	1.66912	0.880148
2.4852e-08	0.595093	0.129	0.119	0.000608153	0	Smco4	0.371358	-0.223735
1.61593e-31	0.556901	0.324	0.535	3.95434e-27	0	Smdt1	1.16231	0.60541
0.000188912	0.868131	0.212	0.235	1	0	Smim10l1	0.645385	-0.222746
6.5294e-12	0.642373	0.278	0.41	1.59781e-07	0	Snrk	0.901401	0.259029
1.27885e-41	0.504989	0.339	0.591	3.12946e-37	0	Snrpb	1.19511	0.690121
1.94009e-07	0.646774	0.322	0.481	0.00474759	0	Sod1	1.01407	0.367295
3.16274e-83	0.717586	0.115	0.059	7.73955e-79	0	Sox11	0.403242	-0.314345
3.61734e-55	0.647269	0.154	0.101	8.852e-51	0	Sox17	0.476273	-0.170996
1.99351e-191	0.956871	0.196	0.094	4.87833e-187	0	Sox18	0.589566	-0.367305
7.94743e-38	0.796865	0.175	0.136	1.94481e-33	0	Sox4	0.567086	-0.229778
1.74974e-51	0.681403	0.139	0.091	4.28179e-47	0	Sox7	0.416105	-0.265298
0	1.1242	0.505	0.255	0	0	Sparc	1.76093	0.636734
4.72145e-304	1.01494	0.356	0.189	1.15539e-299	0	Sparcl1	1.27521	0.260266
1.19872e-50	0.715315	0.16	0.112	2.9334e-46	0	Spns2	0.454021	-0.261294
1.43114e-44	0.968522	0.443	0.531	3.50214e-40	0	Sptan1	1.4158	0.447278
0	2.08053	0.884	0.679	0	0	Sptbn1	3.85454	1.77401
1.11507e-58	0.520811	0.207	0.373	2.72868e-54	0	Sptssa	0.629168	0.108357
9.49085e-254	1.341	0.352	0.227	2.32251e-249	0	Stmn1	1.12082	-0.220186
0	1.85412	0.429	0.127	0	0	Stmn2	1.40201	-0.45211
2.38304e-27	0.649689	0.146	0.114	5.83153e-23	0	Ston1	0.438944	-0.210745
2.84491e-55	0.504162	0.256	0.456	6.96177e-51	0	Swi5	0.795449	0.291287
4.14478e-118	0.814871	0.14	0.069	1.01427e-113	0	Synm	0.46128	-0.353592
1.34479e-48	0.581925	0.126	0.08	3.29085e-44	0	Tbx2	0.413816	-0.168109
2.26853e-187	0.99629	0.222	0.114	5.55132e-183	0	Tbx3	0.708367	-0.287923
1.51746e-33	0.571149	0.48	0.514	3.71338e-29	0	Tcf4	1.83965	1.26851
2.84987e-52	0.632286	0.139	0.091	6.97391e-48	0	Tcim	0.409841	-0.222445
7.70571e-291	0.843977	0.32	0.154	1.88566e-286	0	Tek	1.01034	0.166361
4.02402e-28	0.627308	0.129	0.097	9.84718e-24	0	Tgfb1i1	0.373558	-0.253749
4.74084e-291	1.16173	0.422	0.267	1.16013e-286	0	Thbd	1.46755	0.305813
3.85409e-25	0.87834	0.232	0.218	9.43136e-21	0	Thra	0.690201	-0.188139
8.62725e-141	0.84242	0.22	0.127	2.11118e-136	0	Tie1	0.638868	-0.203553
4.51303e-133	0.69546	0.3	0.193	1.10438e-128	0	Timp3	1.13423	0.438767
0	1.14832	0.397	0.197	0	0	Tjp1	1.19342	0.045102
0	1.57482	0.504	0.182	0	0	Tm4sf1	1.75883	0.184006
1.84869e-67	0.803694	0.176	0.118	4.52393e-63	0	Tmcc2	0.535856	-0.267837
1.71283e-24	0.585523	0.125	0.095	4.19148e-20	0	Tmeff1	0.359991	-0.225532
0	1.74793	0.633	0.198	0	0	Tmem100	2.20308	0.455156
1.11745e-52	0.752247	0.297	0.254	2.73451e-48	0	Tmem176a	0.961135	0.208888
9.94468e-31	0.644817	0.289	0.267	2.43356e-26	0	Tmem176b	0.915598	0.270781
1.14394e-99	0.85027	0.2	0.125	2.79934e-95	0	Tmem204	0.59631	-0.25396
8.50145e-12	0.600557	0.261	0.383	2.08039e-07	0	Tmem256	0.82893	0.228373
6.25752e-198	1.02318	0.18	0.081	1.53128e-193	0	Tmod2	0.587537	-0.435639
1.33055e-45	0.693006	0.195	0.147	3.25598e-41	0	Tnfsf10	0.60262	-0.0903866
8.88045e-50	0.735393	0.377	0.365	2.17313e-45	0	Tns1	1.2688	0.53341
2.4759e-18	0.561723	0.134	0.11	6.05878e-14	0	Tns2	0.375128	-0.186595
2.73848e-05	0.55962	0.21	0.276	0.670135	0	Tns3	0.676138	0.116518
1.87953e-76	0.932688	0.514	0.629	4.5994e-72	0	Tpm4	1.84742	0.914732
8.0534e-54	0.549439	0.254	0.451	1.97075e-49	0	Tprgl	0.779183	0.229744
2.22722e-29	0.533781	0.171	0.275	5.45023e-25	0	Trak2	0.52204	-0.0117411
1.26969e-80	0.515511	0.22	0.42	3.10707e-76	0	Trappc6b	0.686666	0.171156
1.31502e-169	0.954759	0.179	0.086	3.21799e-165	0	Tspan12	0.547873	-0.406885
1.24826e-137	1.09637	0.486	0.48	3.05462e-133	0	Tspan13	1.65653	0.560156
7.50696e-60	0.588889	0.189	0.129	1.83703e-55	0	Tspan18	0.571884	-0.0170044
0	1.3645	0.604	0.205	0	0	Tspan7	1.96134	0.596847
6.4806e-134	0.825398	0.191	0.104	1.58587e-129	0	Tspan8	0.577621	-0.247778
5.01599e-208	1.22544	0.447	0.375	1.22746e-203	0	Tuba1a	1.42416	0.198727
5.19144e-42	0.903473	0.225	0.191	1.2704e-37	0	Tubb2a	0.687803	-0.21567
2.25764e-08	0.54671	0.359	0.539	0.000552467	0	Tubb5	1.26863	0.721925
1.20263e-45	0.536291	0.245	0.423	2.94296e-41	0	Txndc17	0.784626	0.248334
4.78877e-88	0.781266	0.162	0.097	1.17186e-83	0	Uaca	0.477296	-0.30397
0	0.606719	0.83	0.902	0	0	Ubb	3.26768	2.66097
3.2215e-49	0.545638	0.288	0.51	7.88334e-45	0	Ubxn1	0.919368	0.37373
0	1.12961	0.218	0.077	0	0	Unc45b	0.622312	-0.507294
1.47554e-52	0.51252	0.309	0.543	3.6108e-48	0	Uqcr10	1.10275	0.590227
0.00104716	0.729055	0.406	0.555	1	0	Uqcr11	1.41458	0.685525
6.97671e-33	0.573365	0.134	0.097	1.70727e-28	0	Ushbp1	0.374971	-0.198394
5.87062e-47	0.519531	0.16	0.281	1.4366e-42	0	Vamp3	0.478757	-0.0407746
7.09985e-08	0.762489	0.258	0.282	0.00173741	0	Vat1	0.787339	0.0248504
2.30597e-08	0.938685	0.17	0.164	0.000564294	0	Vwf	0.88992	-0.0487649
4.56038e-10	0.660548	0.172	0.241	1.11597e-05	0	Wars	0.53908	-0.121468
4.76195e-05	0.500065	0.178	0.228	1	0	Wwc2	0.546899	0.0468336
2.09642e-158	1.03173	0.338	0.241	5.13015e-154	0	Wwtr1	1.07578	0.044053
6.29797e-34	0.600106	0.132	0.095	1.54118e-29	0	Yap1	0.371358	-0.228748
0	1.58879	0.824	0.796	0	0	Ybx1	3.28832	1.69953
1.06413e-27	0.5949	0.22	0.352	2.60402e-23	0	Ybx3	0.682236	0.087336
7.92314e-07	0.538576	0.135	0.18	0.0193887	0	Zfp664	0.391038	-0.147538
8.8441e-33	0.562299	0.147	0.243	2.16424e-28	0	Zhx1	0.453873	-0.108426
0	1.18113	0.612	0.209	0	1	1110059E24Rik	1.19225	0.0111245
0	1.13964	0.345	0.01	0	1	2010309G21Rik	0.837171	-0.302471
0	0.511839	0.65	0.425	0	1	2410006H16Rik	1.19591	0.684075
0	1.15964	0.451	0.156	0	1	2610035D17Rik	1.19388	0.0342441
0	0.615997	0.381	0.202	0	1	2610037D02Rik	0.722226	0.106229
0	1.36691	0.865	0.382	0	1	4930523C07Rik	1.90381	0.5369
4.92734e-307	0.669287	0.291	0.127	1.20577e-302	1	4933406I18Rik	0.742263	0.0729758
0	0.757509	0.469	0.17	0	1	5330438D12Rik	0.803292	0.0457834
0	0.592551	0.596	0.361	0	1	9930111J21Rik2	1.00128	0.408728
0	0.641832	0.292	0.071	0	1	A330040F15Rik	0.566534	-0.0752978
0	0.974327	0.576	0.206	0	1	A630001G21Rik	0.98761	0.0132829
0	0.572684	0.473	0.206	0	1	Abca1	0.916634	0.34395
0	1.3805	0.744	0.321	0	1	Abhd17b	1.64975	0.269244
0	0.928628	0.883	0.385	0	1	Ablim1	2.00685	1.07822
0	0.501746	0.275	0.09	0	1	Acsf2	0.443901	-0.0578453
0	0.718104	0.474	0.214	0	1	Acss1	0.841595	0.123491
0	1.08801	0.519	0.177	0	1	Adamts6	1.24014	0.152131
0	0.520468	0.63	0.441	0	1	Add1	1.14283	0.622358
0	1.37711	0.903	0.567	0	1	Add3	2.52269	1.14558
0	0.83554	0.775	0.484	0	1	Aff1	1.80529	0.969752
0	2.5076	0.947	0.292	0	1	Aff3	3.64769	1.14009
0	0.737638	0.772	0.505	0	1	Aff4	1.61385	0.876207
0	1.58988	0.124	0.01	0	1	Agbl1	1.18878	-0.401098
0	0.678288	0.964	0.738	0	1	Akap13	2.82812	2.14983
0	1.23292	0.811	0.407	0	1	Akt3	2.08754	0.854624
1.92487e-305	0.505037	0.687	0.491	4.71035e-301	1	Ambra1	1.34959	0.844556
0	0.509473	0.231	0.011	0	1	Angptl1	0.384694	-0.12478
0	0.596171	0.932	0.694	0	1	Ankrd11	2.2959	1.69973
0	1.33381	0.61	0.111	0	1	Ap1s3	1.17987	-0.153935
0	1.69417	0.91	0.362	0	1	Apobec3	2.06107	0.366897
0	1.45661	0.975	0.538	0	1	Arhgap15	4.22623	2.76962
0	1.07184	0.781	0.406	0	1	Arhgap17	1.51208	0.440238
0	0.756358	0.686	0.377	0	1	Arhgap25	1.27557	0.51921
0	0.540606	0.415	0.186	0	1	Arhgap4	0.648263	0.107656
0	0.919669	0.908	0.51	0	1	Arhgap45	1.90431	0.984643
0	0.785519	0.962	0.59	0	1	Arhgdib	2.35638	1.57086
0	0.705981	0.79	0.504	0	1	Arhgef1	1.43678	0.730801
0	1.62446	0.894	0.35	0	1	Arhgef18	2.28949	0.665034
0	0.567049	0.753	0.527	0	1	Arid1a	1.34447	0.77742
0	0.970966	0.856	0.554	0	1	Arid1b	1.96042	0.989449
0	0.812753	0.807	0.516	0	1	Arid4b	1.67599	0.863237
0	0.913061	0.785	0.499	0	1	Arid5b	2.05363	1.14057
0	0.864224	0.614	0.3	0	1	Arpc5l	1.03938	0.175153
0	0.583346	0.806	0.584	0	1	Ash1l	1.66068	1.07734
0	0.591707	0.603	0.399	0	1	Atf7	1.13575	0.54404
0	0.626584	0.701	0.479	0	1	Atf7ip	1.39323	0.766642
0	1.00046	0.509	0.135	0	1	Atg16l2	0.921558	-0.0788981
0	0.533813	0.727	0.475	0	1	Atp8a1	1.44817	0.91436
8.32087e-296	0.524477	0.457	0.277	2.0362e-291	1	Avl9	0.775686	0.251209
0	0.665635	0.559	0.311	0	1	B3gnt2	0.980314	0.314679
0	1.41128	0.644	0.065	0	1	B3gnt5	1.15521	-0.256071
0	2.88309	0.96	0.363	0	1	Bach2	4.16691	1.28381
0	4.00862	0.989	0.093	0	1	Bank1	4.29486	0.28624
0	0.944855	0.914	0.615	0	1	Baz2b	2.45502	1.51017
0	0.686469	0.414	0.208	0	1	Bbs9	0.916634	0.230165
0	1.09443	0.586	0.196	0	1	Bcar3	1.32926	0.234837
0	2.20732	0.785	0.084	0	1	Bcl11a	1.97848	-0.228837
0	0.508334	0.259	0.055	0	1	Bcl7a	0.423393	-0.0849412
0	2.04542	0.799	0.106	0	1	BE692007	1.87364	-0.171776
0	0.69575	0.563	0.318	0	1	Bicra	0.99452	0.298769
0	0.701427	0.577	0.266	0	1	Bin1	0.928056	0.226629
0	1.0609	0.85	0.426	0	1	Birc3	1.93056	0.869666
0	2.11324	0.788	0.035	0	1	Blk	1.74608	-0.36716
0	2.33281	0.872	0.069	0	1	Blnk	2.00459	-0.328221
0	1.06387	0.707	0.342	0	1	Bmp2k	1.45371	0.389834
0	0.720096	0.81	0.534	0	1	Bptf	1.53121	0.811117
0	1.09244	0.724	0.351	0	1	Brwd1	1.42547	0.333038
0	1.22191	0.692	0.23	0	1	Btk	1.27691	0.055008
0	2.77086	0.91	0.123	0	1	Btla	2.69506	-0.075806
0	0.629808	0.332	0.083	0	1	C130026I21Rik	0.554539	-0.075269
0	0.613481	0.482	0.279	0	1	C1galt1	0.822636	0.209156
0	0.833107	0.548	0.277	0	1	Cab39l	1.04683	0.213725
0	1.5142	0.434	0.021	0	1	Cacna1e	1.2192	-0.295004
0	0.738009	0.323	0.009	0	1	Cacna1i	0.523946	-0.214063
0	0.620536	0.366	0.093	0	1	Camk2b	0.616125	-0.00441077
0	0.837503	0.879	0.538	0	1	Camk2d	2.12789	1.29038
0	0.946545	0.624	0.226	0	1	Card11	1.2186	0.272052
0	0.70539	0.394	0.089	0	1	Card6	0.622338	-0.0830521
0	1.07629	0.801	0.416	0	1	Ccm2	1.64492	0.568631
0	0.845648	0.919	0.667	0	1	Ccnd3	2.93169	2.08604
0	0.764555	0.299	0.017	0	1	Ccr6	0.564332	-0.200222
0	1.46248	0.691	0.102	0	1	Ccr7	1.47981	0.0173338
0	1.07156	0.544	0.154	0	1	Cd180	1.03564	-0.0359243
0	1.64281	0.726	0.032	0	1	Cd19	1.26505	-0.377755
0	1.02145	0.671	0.239	0	1	Cd2	1.26234	0.240889
0	1.57499	0.718	0.108	0	1	Cd22	1.30319	-0.271806
0	2.12115	0.944	0.302	0	1	Cd37	2.22846	0.107319
0	1.34187	0.626	0.117	0	1	Cd38	1.2566	-0.0852746
0	0.616555	0.336	0.075	0	1	Cd40	0.531696	-0.0848593
0	0.730802	0.977	0.594	0	1	Cd52	3.07002	2.33922
0	2.56688	0.912	0.102	0	1	Cd55	2.30582	-0.261057
0	1.13571	0.499	0.099	0	1	Cd69	1.03393	-0.101778
0	0.92861	0.409	0.046	0	1	Cd72	0.710041	-0.21857
0	2.73027	0.999	0.609	0	1	Cd74	5.72327	2.99299
0	4.02961	0.997	0.057	0	1	Cd79a	3.56669	-0.46292
0	3.40871	0.981	0.067	0	1	Cd79b	2.9537	-0.455009
0	1.40189	0.623	0.174	0	1	Cd83	1.64774	0.245854
0	1.03011	0.398	0.155	0	1	Cd86	1.2168	0.186681
0	0.785807	0.74	0.459	0	1	Cdc42se2	1.43023	0.644426
0	0.652493	0.727	0.492	0	1	Cdk13	1.39544	0.742947
0	0.573185	0.545	0.34	0	1	Cdkal1	1.01378	0.440599
0	0.655386	0.328	0.152	0	1	Cdyl2	0.736267	0.0808812
0	1.4822	0.522	0.036	0	1	Cecr2	1.18306	-0.299147
0	1.38165	0.807	0.347	0	1	Cerk	1.6956	0.313949
0	0.760974	0.495	0.157	0	1	Chchd10	0.92989	0.168916
0	0.562338	0.594	0.397	0	1	Chchd3	1.09121	0.528871
0	0.692916	0.78	0.509	0	1	Chd2	1.64863	0.955718
0	0.685989	0.611	0.353	0	1	Chd6	1.10274	0.416756
0	1.93091	0.719	0.034	0	1	Chst3	1.53411	-0.396799
0	1.25019	0.617	0.115	0	1	Ciita	1.13733	-0.112853
0	0.610437	0.536	0.315	0	1	Clasp1	0.910331	0.299894
0	0.640004	0.315	0.056	0	1	Clec2g	0.528472	-0.111532
0	0.585862	0.27	0.073	0	1	Clec2i	0.499128	-0.0867336
0	1.64928	0.82	0.173	0	1	Cmah	1.92414	0.274859
0	0.549672	0.536	0.308	0	1	Cmtm7	0.866703	0.317031
0	0.817205	0.706	0.42	0	1	Cnot2	1.32528	0.508071
0	0.537749	0.66	0.474	0	1	Cnot4	1.31783	0.780076
0	0.637522	0.771	0.522	0	1	Cnot6l	1.51159	0.874069
0	0.878469	0.524	0.173	0	1	Cnp	0.829464	-0.0490049
0	1.00333	0.505	0.145	0	1	Cnr2	0.932088	-0.0712401
0	1.26849	0.548	0.108	0	1	Cobll1	1.26098	-0.00751453
0	0.60026	0.656	0.436	0	1	Cog5	1.24849	0.648231
0	0.531003	0.251	0.033	0	1	Coq8a	0.394466	-0.136537
0	0.528292	0.966	0.595	0	1	Coro1a	2.40224	1.87395
0	1.0653	0.431	0.08	0	1	Cpm	0.954121	-0.111178
0	0.61332	0.655	0.425	0	1	Cpsf6	1.11998	0.506663
0	1.41639	0.485	0.017	0	1	Cr2	1.05951	-0.356881
0	0.653966	0.742	0.488	0	1	Crebrf	1.44681	0.792842
0	1.28167	0.886	0.438	0	1	Crlf3	2.16578	0.884107
0	0.799031	0.721	0.411	0	1	Csk	1.217	0.417964
0	1.39674	0.834	0.392	0	1	Csnk1g3	1.76319	0.36645
0	0.621379	0.645	0.416	0	1	Ctcf	1.11483	0.493453
0	0.654637	0.514	0.286	0	1	Ctps2	0.912312	0.257675
0	0.634955	0.411	0.138	0	1	Ctse	0.711179	0.0762234
0	0.540656	0.726	0.35	0	1	Ctsh	1.27393	0.733278
0	0.725333	0.467	0.194	0	1	Ctso	0.763946	0.0386122
0	0.512224	0.627	0.357	0	1	Cxcr4	1.27807	0.765843
0	1.4457	0.617	0.041	0	1	Cxcr5	1.16168	-0.284018
0	0.726629	0.355	0.043	0	1	Cxxc5	0.548823	-0.177807
0	0.74459	0.695	0.307	0	1	Cyfip2	1.24751	0.50292
0	1.09327	0.848	0.513	0	1	Cyth1	2.02795	0.934682
0	0.629837	0.907	0.564	0	1	Cytip	2.23015	1.60032
0	0.786824	0.613	0.298	0	1	Dapp1	1.15782	0.370998
0	0.689189	0.252	0.033	0	1	Dclk2	0.531696	-0.157493
0	0.549894	0.912	0.693	0	1	Ddx6	2.05604	1.50615
0	0.672081	0.727	0.461	0	1	Dennd1b	1.43773	0.765647
0	0.671053	0.904	0.569	0	1	Dennd4a	3.04365	2.37259
0	1.29386	0.684	0.176	0	1	Dennd5b	1.55375	0.259889
0	0.589211	0.535	0.333	0	1	Dennd6a	0.951837	0.362625
0	0.507981	0.52	0.255	0	1	Dgka	0.887991	0.38001
0	1.76288	0.902	0.396	0	1	Dgkd	2.17571	0.412824
0	0.591939	0.369	0.162	0	1	Dhx57	0.637081	0.0451419
0	0.740952	0.801	0.532	0	1	Dip2b	1.73571	0.994756
0	1.50536	0.793	0.35	0	1	Dipk1a	1.91182	0.406457
0	1.7637	0.855	0.383	0	1	Dmxl1	2.13633	0.372626
0	0.714681	0.665	0.429	0	1	Dnajc7	1.20119	0.486508
0	0.581814	0.377	0.134	0	1	Dnajc9	0.567477	-0.0143375
0	1.05414	0.847	0.454	0	1	Dock11	1.92377	0.869626
0	0.896427	0.964	0.591	0	1	Dock2	3.15076	2.25434
0	0.518598	0.46	0.242	0	1	Dok3	0.73291	0.214312
0	0.6655	0.515	0.212	0	1	Dpp4	0.971557	0.306057
0	0.57739	0.36	0.125	0	1	Dusp2	0.714729	0.137338
0	0.529983	0.667	0.462	0	1	Dyrk1a	1.22648	0.696494
0	1.23495	0.454	0.09	0	1	E330020D12Rik	1.01471	-0.220245
0	3.95483	0.997	0.151	0	1	Ebf1	4.71718	0.76235
0	1.34934	0.623	0.244	0	1	Eif2ak3	1.42487	0.0755268
0	0.819071	0.863	0.563	0	1	Elf1	1.86133	1.04226
0	0.564038	0.9	0.659	0	1	Elmo1	2.4776	1.91356
0	1.32251	0.841	0.418	0	1	Eml4	1.86906	0.546551
0	1.82938	0.764	0.179	0	1	Ero1lb	1.69049	-0.138893
0	1.04262	0.755	0.367	0	1	Etnk1	1.41145	0.368833
0	1.41897	0.982	0.473	0	1	Ets1	3.04158	1.62262
0	0.511691	0.655	0.39	0	1	Evl	1.14882	0.637131
0	0.662706	0.769	0.493	0	1	Ezr	1.54819	0.88548
0	1.60345	0.919	0.471	0	1	Fam107b	2.66131	1.05786
0	0.581022	0.536	0.305	0	1	Fam111a	0.955802	0.37478
0	1.25479	0.646	0.121	0	1	Fam169b	1.38345	0.128651
0	0.701454	0.766	0.525	0	1	Fam172a	1.86741	1.16595
0	1.15197	0.571	0.173	0	1	Fam214a	1.13065	-0.0213137
0	0.564099	0.652	0.425	0	1	Far1	1.14325	0.579149
0	0.515067	0.405	0.223	0	1	Farsb	0.645587	0.13052
0	0.945795	1	0.945	0	1	Fau	4.97605	4.03025
0	1.04756	0.793	0.515	0	1	Fbxo11	2.0404	0.99284
0	2.06032	0.72	0.024	0	1	Fcer2a	1.59393	-0.466385
0	2.75304	0.95	0.356	0	1	Fchsd2	3.412	0.658959
0	2.60474	0.88	0.026	0	1	Fcmr	2.07754	-0.527196
0	1.57312	0.648	0.029	0	1	Fcrl1	1.20453	-0.368597
0	1.95142	0.765	0.033	0	1	Fcrla	1.52257	-0.428854
0	0.741405	0.362	0.084	0	1	Fgd2	0.652711	-0.0886938
0	0.510648	0.328	0.133	0	1	Fgfr1op	0.525564	0.0149164
4.59865e-215	0.753062	0.222	0.096	1.12534e-210	1	Fhit	0.911693	0.158631
0	0.586247	0.702	0.432	0	1	Filip1l	1.33896	0.752712
0	1.56686	0.947	0.593	0	1	Fli1	2.85088	1.28402
0	1.22063	0.948	0.643	0	1	Foxn3	3.01689	1.79627
0	1.20032	0.738	0.332	0	1	Foxo1	1.63138	0.431065
0	1.98549	0.996	0.742	0	1	Foxp1	4.52235	2.53686
0	0.573446	0.335	0.102	0	1	Foxp4	0.535876	-0.0375695
0	0.546285	0.702	0.483	0	1	Fry	1.66186	1.11558
0	0.616086	0.344	0.11	0	1	Ftx	0.570145	-0.0459415
0	0.553201	0.509	0.307	0	1	Gabpb2	0.86146	0.308259
0	0.534462	0.682	0.481	0	1	Gatad2b	1.22936	0.694897
0	0.640117	0.858	0.608	0	1	Gdi2	1.84801	1.20789
0	1.08867	0.53	0.1	0	1	Gga2	0.871164	-0.217505
0	1.02548	0.725	0.229	0	1	Gimap1	1.29249	0.267006
0	0.58294	0.53	0.162	0	1	Gimap3	0.890881	0.30794
0	1.3191	0.872	0.276	0	1	Gimap6	1.85588	0.536777
0	0.585507	0.317	0.059	0	1	Gimap7	0.504881	-0.0806265
0	0.556645	0.499	0.197	0	1	Gimap8	0.814586	0.257941
0	1.40184	0.72	0.23	0	1	Glcci1	1.53756	0.135725
0	0.959151	0.352	0.036	0	1	Gm11342	0.742402	-0.216749
0	0.554362	0.227	0.01	0	1	Gm15411	0.375213	-0.179149
0	1.36395	0.546	0.038	0	1	Gm15675	1.04897	-0.314979
0	1.38148	0.689	0.195	0	1	Gm15987	1.55081	0.169332
0	0.698816	0.255	0.033	0	1	Gm16341	0.541804	-0.157012
0	0.573654	0.272	0.021	0	1	Gm20513	0.429801	-0.143853
0	0.933633	0.558	0.231	0	1	Gm20559	0.997087	0.0634549
0	1.03811	0.921	0.486	0	1	Gm26740	2.5358	1.49769
0	1.05706	0.495	0.077	0	1	Gm30054	0.873707	-0.183352
0	1.99123	0.632	0.019	0	1	Gm30211	1.56567	-0.425562
0	2.32951	0.822	0.029	0	1	Gm31243	1.97197	-0.357543
0	1.09585	0.562	0.136	0	1	Gm43305	0.993702	-0.102153
0	1.29593	0.487	0.012	0	1	Gm43388	0.97298	-0.322948
0	0.559275	0.1	0.007	0	1	Gm47782	0.39659	-0.162686
0	0.811344	0.466	0.161	0	1	Gm48678	0.837171	0.0258273
0	1.96752	0.807	0.137	0	1	Gm8369	1.91206	-0.0554584
0	0.707803	0.615	0.327	0	1	Gng2	1.15165	0.443851
0	0.593017	0.38	0.157	0	1	Gpd1l	0.601011	0.00799423
0	0.565296	0.207	0.03	0	1	Gpr137c	0.425821	-0.139475
0	0.805277	0.399	0.09	0	1	Gpr171	0.718836	-0.0864406
0	0.93202	0.43	0.076	0	1	Gpr174	0.820397	-0.111622
0	0.859235	0.468	0.108	0	1	Gpr18	0.748373	-0.110863
0	1.47314	0.632	0.142	0	1	Gpr183	1.44664	-0.0265081
0	0.6673	0.533	0.187	0	1	Grap	0.885095	0.217794
0	0.574119	0.842	0.593	0	1	Grb2	1.65752	1.0834
0	0.753997	0.589	0.271	0	1	Grk6	0.929646	0.175648
4.42938e-289	0.511698	0.572	0.361	1.08391e-284	1	Gtdc1	1.29723	0.785532
0	2.33547	0.985	0.421	0	1	H2-Aa	4.12351	1.78805
0	2.07299	0.984	0.406	0	1	H2-Ab1	3.71565	1.64267
0	1.04323	0.805	0.322	0	1	H2-DMa	1.4685	0.425268
0	2.16831	0.862	0.061	0	1	H2-DMb2	1.73634	-0.43197
0	2.2796	0.98	0.361	0	1	H2-Eb1	3.68505	1.40545
0	0.855951	0.372	0.012	0	1	H2-Eb2	0.606831	-0.24912
0	1.39582	0.62	0.038	0	1	H2-Oa	1.03541	-0.360414
0	2.35279	0.896	0.068	0	1	H2-Ob	1.9671	-0.385689
0	1.05501	0.998	0.884	0	1	H3f3a	3.7628	2.70779
0	0.831297	0.418	0.062	0	1	Haao	0.658622	-0.172675
0	0.561773	0.106	0.003	0	1	Hcrtr2	0.37036	-0.191413
1.61352e-156	0.527262	0.382	0.251	3.94843e-152	1	Hdac8	0.901885	0.374624
0	1.43323	0.561	0.177	0	1	Hdac9	1.71558	0.282353
0	0.502984	0.387	0.157	0	1	Helz2	0.579521	0.0765373
0	0.660228	0.814	0.543	0	1	Herc4	1.82046	1.16024
0	0.751227	0.491	0.14	0	1	Hip1r	0.771465	0.0202376
0	1.06038	0.763	0.403	0	1	Hivep2	1.9842	0.923825
0	1.35397	0.731	0.206	0	1	Hvcn1	1.44638	0.0924104
0	0.511972	0.294	0.082	0	1	Icosl	0.454811	-0.0571608
0	1.09362	0.774	0.329	0	1	Ifi203	1.60454	0.510913
0	1.30656	0.731	0.204	0	1	Ifi209	1.39234	0.0857806
0	0.572497	0.254	0.045	0	1	Ifi214	0.45922	-0.113277
0	3.30606	0.946	0.056	0	1	Ighd	2.88181	-0.424244
0	3.71513	0.993	0.254	0	1	Ighm	4.12002	0.404895
0	3.41848	0.974	0.239	0	1	Igkc	5.11801	1.69952
0	2.50125	0.437	0.019	0	1	Iglc1	2.01344	-0.487808
0	3.23464	0.915	0.042	0	1	Iglc2	2.79821	-0.436423
0	2.66393	0.887	0.03	0	1	Iglc3	2.17199	-0.491941
0	0.613131	0.828	0.494	0	1	Ikzf1	2.00116	1.38803
0	2.06838	0.91	0.197	0	1	Ikzf3	2.46256	0.394175
0	0.618793	0.47	0.217	0	1	Il16	0.716571	0.0977788
0	0.842917	0.442	0.097	0	1	Il21r	0.761476	-0.0814406
0	0.76535	0.629	0.289	0	1	Il2rg	1.03143	0.266078
0	2.34736	0.74	0.183	0	1	Immp2l	2.68014	0.332774
0	1.25204	0.78	0.253	0	1	Inpp4b	2.633	1.38095
0	0.89774	0.885	0.576	0	1	Inpp5d	2.17168	1.27394
0	0.519922	0.392	0.21	0	1	Inpp5f	0.666709	0.146787
0	0.55882	0.316	0.116	0	1	Ints4	0.526696	-0.0321238
0	0.566211	0.433	0.197	0	1	Irak3	0.749619	0.183409
0	0.930643	0.876	0.592	0	1	Irf2	1.9634	1.03276
0	0.628196	0.283	0.054	0	1	Irf4	0.513875	-0.114322
0	0.586288	0.629	0.281	0	1	Irf8	1.1298	0.543514
0	0.593453	0.863	0.464	0	1	Itga4	2.20261	1.60915
0	1.65735	0.869	0.373	0	1	Itpr1	2.17132	0.513971
0	0.586573	0.394	0.12	0	1	Itpr3	0.588063	0.00148975
0	0.942166	0.873	0.579	0	1	Itsn2	1.91039	0.968227
0	0.615927	0.671	0.431	0	1	Jarid2	1.39269	0.776768
0	0.736699	0.889	0.625	0	1	Kansl1	2.16625	1.42955
0	1.76134	0.673	0.119	0	1	Kcnq5	2.42213	0.660792
0	0.580508	0.554	0.336	0	1	Kdm3b	0.952679	0.372171
0	0.527665	0.647	0.442	0	1	Kdm5a	1.11408	0.586414
0	0.549921	0.449	0.189	0	1	Kif21b	0.676209	0.126287
0	1.05168	0.316	0.007	0	1	Klhl14	0.750726	-0.30095
0	0.735352	0.754	0.457	0	1	Klhl24	1.36441	0.629054
0	0.585761	0.557	0.249	0	1	Klhl6	1.00128	0.415519
0	1.05817	0.455	0.036	0	1	Kmo	0.811273	-0.246896
0	0.693708	0.739	0.46	0	1	Kmt2a	1.36006	0.666351
0	0.807196	0.92	0.675	0	1	Kmt2e	2.18193	1.37473
0	1.29462	0.584	0.147	0	1	Kynu	1.31099	0.0163709
4.33537e-300	0.526266	0.385	0.203	1.06091e-295	1	L3mbtl3	0.717421	0.191155
0	0.833557	0.446	0.104	0	1	Lamb3	0.798483	-0.0350749
0	0.514376	0.354	0.168	0	1	Lamc1	0.703909	0.189533
0	0.58093	0.322	0.068	0	1	Lax1	0.528311	-0.0526188
0	0.633176	0.665	0.32	0	1	Lbh	1.1424	0.509229
0	0.742676	0.64	0.357	0	1	Limd1	1.09044	0.347769
0	0.796349	0.74	0.343	0	1	Limd2	1.3078	0.511451
0	1.20272	0.766	0.384	0	1	Lmbrd1	1.54036	0.337646
0	0.526239	0.516	0.258	0	1	Lmo2	0.839775	0.313536
0	0.591653	0.753	0.542	0	1	Lncpint	1.92168	1.33003
0	1.08899	0.652	0.248	0	1	Lpgat1	1.22439	0.135394
0	0.633515	0.44	0.213	0	1	Lpxn	0.749481	0.115966
0	0.868438	0.671	0.327	0	1	Lrba	1.4018	0.533358
0	0.661422	0.74	0.499	0	1	Lrch1	1.54588	0.884454
0	0.813828	0.483	0.21	0	1	Lrmp	0.879033	0.0652048
0	1.83749	0.825	0.281	0	1	Lrrk2	2.11413	0.276644
0	1.59743	0.854	0.232	0	1	Ltb	1.92646	0.329039
0	3.5389	0.943	0.044	0	1	Ly6d	3.05613	-0.482771
0	0.942104	0.996	0.745	0	1	Ly6e	3.23604	2.29394
0	1.57118	0.815	0.205	0	1	Ly86	1.76031	0.189133
0	0.866958	0.954	0.6	0	1	Lyn	2.96778	2.10082
0	1.27005	0.851	0.408	0	1	Malt1	2.10615	0.836108
0	1.01481	0.795	0.479	0	1	Maml2	2.48485	1.47004
4.33192e-174	0.566266	0.535	0.386	1.06006e-169	1	Maml3	1.5084	0.942138
0	2.54826	0.925	0.397	0	1	Man1a	3.31874	0.770479
0	0.533507	0.538	0.341	0	1	Map2k1	0.900015	0.366509
0	1.2477	0.815	0.39	0	1	Map3k1	1.62807	0.380377
0	0.849387	0.465	0.129	0	1	Map4k1	0.745876	-0.103511
0	1.9856	0.863	0.3	0	1	March1	2.52617	0.540572
0	1.26821	0.868	0.51	0	1	Med13	1.97114	0.702932
0	2.78226	0.979	0.339	0	1	Mef2c	3.55337	0.771113
3.05495e-304	0.502235	0.613	0.432	7.47577e-300	1	Mef2d	1.05727	0.555038
0	0.55723	0.431	0.233	0	1	Mgrn1	0.683619	0.126389
0	0.587361	0.44	0.198	0	1	Mif4gd	0.662303	0.0749425
0	1.08008	0.906	0.483	0	1	Mir142hg	2.57097	1.49088
0	0.818127	0.614	0.342	0	1	Mlxip	1.17843	0.360307
0	1.22112	0.851	0.4	0	1	Mndal	1.88055	0.659435
0	3.06491	0.939	0.03	0	1	Ms4a1	2.54576	-0.519151
0	1.25447	0.649	0.133	0	1	Ms4a4c	1.3223	0.0678343
0	0.959044	0.852	0.422	0	1	Msi2	1.94369	0.984647
0	0.587597	0.592	0.364	0	1	Mta3	1.03586	0.448265
0	1.25396	0.808	0.366	0	1	Mtss1	1.80383	0.549866
0	0.799865	0.589	0.267	0	1	Mylip	1.05436	0.254497
0	1.56203	0.773	0.274	0	1	Myo1e	1.9585	0.396465
0	0.626256	0.567	0.283	0	1	Myo5a	1.03643	0.410174
0	1.41995	0.598	0.016	0	1	Mzb1	1.07528	-0.344674
0	0.912078	0.51	0.154	0	1	N4bp2	0.884717	-0.0273614
0	0.565156	0.797	0.521	0	1	Nap1l1	1.51012	0.944964
0	0.922544	0.764	0.262	0	1	Napsa	1.41931	0.496764
0	0.545898	0.637	0.42	0	1	Ncoa3	1.1218	0.575904
0	0.521664	0.556	0.332	0	1	Nedd4l	1.09579	0.574127
0	0.656508	0.898	0.596	0	1	Nedd9	2.41652	1.76001
0	1.36807	0.873	0.452	0	1	Nfatc3	2.04023	0.672158
0	0.584909	0.732	0.43	0	1	Notch2	1.43764	0.852733
0	0.777077	0.688	0.438	0	1	Nsf	1.47981	0.702736
0	0.694987	0.409	0.115	0	1	Nxpe3	0.731789	0.0368021
0	0.544542	0.562	0.355	0	1	Otulin	0.922418	0.377876
0	1.37941	0.698	0.166	0	1	P2ry10	1.51819	0.138781
0	0.636673	0.602	0.392	0	1	Pacs1	1.37826	0.741588
0	0.571208	0.285	0.105	0	1	Pafah1b3	0.496161	-0.0750475
0	0.615354	0.828	0.592	0	1	Pan3	1.80396	1.1886
0	1.00182	0.552	0.171	0	1	Parp1	0.900265	-0.101559
0	3.13852	0.966	0.036	0	1	Pax5	2.80296	-0.335564
0	0.623341	0.658	0.454	0	1	Pcmtd1	1.34731	0.723967
0	0.519022	0.671	0.387	0	1	Pdcd4	1.27557	0.756547
0	1.04464	0.65	0.365	0	1	Pde3b	2.02475	0.980107
0	1.50365	0.848	0.307	0	1	Pde7a	2.03581	0.532152
0	2.2123	0.799	0.171	0	1	Pgap1	2.10653	-0.105772
0	0.694297	0.793	0.544	0	1	Phf21a	1.8808	1.18651
0	0.849381	0.794	0.507	0	1	Phip	1.69768	0.848299
0	1.26621	0.607	0.16	0	1	Phtf2	1.22578	-0.040427
0	0.702755	0.346	0.046	0	1	Pik3c2b	0.56449	-0.138266
2.70051e-245	0.534297	0.413	0.257	6.60842e-241	1	Pikfyve	0.740592	0.206295
0	0.81568	0.421	0.159	0	1	Pkib	0.866831	0.0511513
0	1.39837	0.778	0.304	0	1	Pkig	1.61984	0.221471
0	0.942811	0.741	0.336	0	1	Plcg2	1.409	0.466191
0	1.20683	0.752	0.372	0	1	Plcl2	1.79305	0.586227
0	1.05239	0.743	0.369	0	1	Plekha2	1.41574	0.363344
0	0.679322	0.627	0.36	0	1	Plekhm3	1.30592	0.626596
0	0.519923	0.547	0.278	0	1	Plekho1	0.857612	0.337688
0	0.505863	0.293	0.098	0	1	Pmf1	0.454471	-0.0513912
0	1.24729	0.584	0.124	0	1	Pml	1.0865	-0.160783
0	0.872444	0.604	0.277	0	1	Pold4	1.03234	0.159895
0	0.515419	0.683	0.492	0	1	Polr2a	1.25855	0.743128
0	2.14212	0.758	0.03	0	1	Pou2af1	1.73473	-0.407386
0	0.762753	0.561	0.301	0	1	Pou2f1	1.06642	0.303662
0	1.28724	0.851	0.217	0	1	Pou2f2	1.92671	0.639469
0	0.538067	0.527	0.293	0	1	Ppdpf	0.833388	0.295321
0	0.620482	0.157	0.027	0	1	Ppm1e	0.473708	-0.146774
0	0.777258	0.287	0.064	0	1	Ppm1l	0.701335	-0.0759238
0	1.14716	0.719	0.283	0	1	Ppp1r16b	1.75508	0.607917
0	1.32074	0.956	0.692	0	1	Ppp3ca	3.04934	1.7286
0	1.25252	0.691	0.194	0	1	Ppp3cc	1.3567	0.104183
0	2.10013	0.961	0.397	0	1	Prkcb	3.17622	1.07609
0	1.33279	0.856	0.389	0	1	Prkce	2.25986	0.927074
0	0.706819	0.56	0.241	0	1	Prkd2	0.936594	0.229775
0	0.742211	0.822	0.485	0	1	Ptk2b	1.77446	1.03225
0	0.761368	0.624	0.209	0	1	Ptp4a3	1.0312	0.269832
0	0.523726	0.696	0.415	0	1	Ptpn6	1.28897	0.765241
0	1.50231	0.81	0.155	0	1	Ptprcap	1.56023	0.0579188
0	0.595574	0.77	0.441	0	1	Ptprj	2.01326	1.41769
0	1.40562	0.791	0.31	0	1	Pxk	1.54986	0.144231
5.2603e-273	0.505481	0.574	0.398	1.28725e-268	1	R3hdm1	1.05436	0.548881
0	0.559693	0.688	0.465	0	1	Rab21	1.14788	0.588184
0	0.526594	0.497	0.303	0	1	Rab3gap1	0.822241	0.295648
0	0.617626	0.354	0.098	0	1	Rabep2	0.536197	-0.0814291
0	1.38009	0.91	0.433	0	1	Rabgap1l	2.41312	1.03302
0	0.506151	0.824	0.484	0	1	Rac2	1.57749	1.07134
0	2.95747	0.963	0.138	0	1	Ralgps2	2.88289	-0.0745842
0	0.668074	0.678	0.492	0	1	Rap1gds1	1.49921	0.831136
0	0.581289	0.658	0.438	0	1	Rapgef1	1.20119	0.619899
0	0.712147	0.408	0.152	0	1	Rapgef4	0.924627	0.21248
0	0.825107	0.88	0.536	0	1	Rapgef6	2.00836	1.18325
0	1.12256	0.801	0.423	0	1	Rasa3	1.85014	0.727583
0	0.823649	0.452	0.176	0	1	Rasgef1b	0.97215	0.148501
0	0.605756	0.435	0.149	0	1	Rasgrp1	0.731789	0.126033
0	0.595752	0.581	0.278	0	1	Rasgrp2	0.971082	0.37533
0	0.709398	0.595	0.181	0	1	Rasgrp3	1.19083	0.481428
0	0.548928	0.486	0.223	0	1	Rassf2	0.773917	0.224989
0	0.532445	0.978	0.791	0	1	Rbm39	2.6151	2.08265
0	0.541311	0.696	0.484	0	1	Rbm5	1.19541	0.654095
0	0.532145	0.463	0.254	0	1	Rcc2	0.697034	0.164889
0	0.966593	0.736	0.324	0	1	Rcsd1	1.43222	0.465624
0	1.22455	0.805	0.391	0	1	Rel	1.90934	0.684793
0	0.899746	0.806	0.493	0	1	Rere	1.7913	0.891559
0	0.701109	0.732	0.405	0	1	Retreg1	1.53073	0.829621
0	0.704613	0.523	0.266	0	1	Rfc1	0.900265	0.195652
0	0.806604	0.725	0.416	0	1	Rftn1	1.49128	0.68468
0	0.659352	0.521	0.281	0	1	Rfx3	1.12852	0.469173
0	1.10198	0.727	0.362	0	1	Rfx7	1.54994	0.447959
0	1.33031	0.737	0.216	0	1	Rhoh	1.44996	0.119651
0	2.00376	0.978	0.38	0	1	Ripor2	3.57101	1.56725
0	0.829878	0.521	0.154	0	1	Rnase6	0.849625	0.0197477
0	0.557742	0.506	0.278	0	1	Rnf145	0.832081	0.274339
0	0.766873	0.697	0.409	0	1	Rnf216	1.30319	0.536313
0	0.747515	0.99	0.755	0	1	Rpl10a	3.13736	2.38985
0	0.592253	0.997	0.858	0	1	Rpl11	3.54114	2.94889
0	1.09788	0.997	0.79	0	1	Rpl12	3.95152	2.85364
0	0.808682	0.999	0.907	0	1	Rpl13	4.5562	3.74752
0	0.702332	0.999	0.89	0	1	Rpl13a	4.02942	3.32709
0	0.791252	0.999	0.884	0	1	Rpl17	4.04315	3.2519
0	0.720683	0.996	0.834	0	1	Rpl18	3.53339	2.8127
0	1.04116	0.999	0.886	0	1	Rpl18a	4.2983	3.25714
0	0.691544	0.998	0.892	0	1	Rpl19	4.08939	3.39785
0	0.754218	0.998	0.877	0	1	Rpl21	3.90164	3.14742
0	0.58972	0.992	0.798	0	1	Rpl22	3.11564	2.52592
0	0.729278	1	0.92	0	1	Rpl23	4.42319	3.69391
0	0.552326	0.995	0.871	0	1	Rpl26	3.69836	3.14604
0	0.679292	0.995	0.835	0	1	Rpl27	3.36854	2.68924
0	0.793115	0.998	0.902	0	1	Rpl27a	4.27689	3.48378
0	0.545163	0.988	0.778	0	1	Rpl3	3.04987	2.50471
0	0.768633	0.999	0.884	0	1	Rpl30	4.09979	3.33116
0	0.714643	0.998	0.853	0	1	Rpl32	4.00656	3.29192
0	0.835041	0.998	0.87	0	1	Rpl34	3.99884	3.16379
0	0.722637	0.994	0.78	0	1	Rpl35	3.26384	2.5412
0	0.583217	0.999	0.919	0	1	Rpl35a	4.16868	3.58547
0	0.761239	0.995	0.827	0	1	Rpl36	3.62888	2.86764
0	0.582398	0.985	0.751	0	1	Rpl36a	2.85327	2.27087
0	0.575643	0.998	0.9	0	1	Rpl37	3.95597	3.38032
0	0.682163	0.999	0.935	0	1	Rpl37a	4.5904	3.90824
0	0.663868	0.998	0.896	0	1	Rpl38	3.9712	3.30733
0	0.882852	0.998	0.871	0	1	Rpl39	4.24446	3.3616
0	0.57472	0.995	0.832	0	1	Rpl6	3.41883	2.84411
0	0.702671	0.999	0.87	0	1	Rpl8	3.68121	2.97854
0	0.622729	0.998	0.89	0	1	Rpl9	3.82617	3.20344
0	0.797351	0.999	0.892	0	1	Rps10	4.13203	3.33468
0	0.571498	0.995	0.857	0	1	Rps11	3.77451	3.20301
0	0.964967	0.999	0.853	0	1	Rps13	4.02038	3.05542
0	1.02153	0.998	0.843	0	1	Rps15a	4.27034	3.24882
0	0.741017	0.999	0.915	0	1	Rps16	4.33995	3.59893
0	0.787472	0.996	0.823	0	1	Rps18	3.84925	3.06178
0	0.98844	0.999	0.864	0	1	Rps19	4.33633	3.34789
0	1.03605	0.999	0.865	0	1	Rps20	4.48189	3.44584
0	0.901057	0.999	0.912	0	1	Rps21	4.41727	3.51622
0	1.09052	1	0.919	0	1	Rps24	5.19885	4.10832
0	0.534126	0.994	0.857	0	1	Rps25	3.29877	2.76464
0	0.70717	0.997	0.846	0	1	Rps26	3.64689	2.93972
0	1.30462	1	0.927	0	1	Rps27	5.09397	3.78935
0	0.609625	0.561	0.313	0	1	Rps27rt	0.895518	0.285893
0	0.651408	0.998	0.856	0	1	Rps28	3.8756	3.22419
0	0.664081	0.999	0.949	0	1	Rps29	4.85978	4.1957
0	0.651793	0.994	0.84	0	1	Rps3	3.47848	2.82668
0	0.646259	0.999	0.899	0	1	Rps3a1	4.05667	3.41041
0	0.620433	0.996	0.841	0	1	Rps4x	3.74683	3.1264
0	0.800661	0.996	0.835	0	1	Rps5	3.78434	2.98368
0	1.21685	0.658	0.275	0	1	Rps6ka5	1.4839	0.267044
0	0.92014	0.997	0.835	0	1	Rps7	3.98108	3.06094
0	0.504657	0.999	0.917	0	1	Rps8	4.29399	3.78934
0	0.68878	0.999	0.859	0	1	Rpsa	4.00799	3.31921
0	0.801474	0.58	0.255	0	1	Rras2	1.20906	0.40759
0	0.640697	0.685	0.438	0	1	Rsbn1l	1.2209	0.580198
0	0.575749	0.653	0.431	0	1	Rsf1	1.1951	0.619353
0	1.10417	0.54	0.124	0	1	Rubcn	0.947377	-0.156794
0	0.791818	0.441	0.102	0	1	Rubcnl	0.715296	-0.0765224
0	0.659552	0.897	0.551	0	1	Runx1	2.36612	1.70657
0	0.850688	0.611	0.296	0	1	Samd9l	1.10772	0.257033
0	1.48682	0.858	0.244	0	1	Satb1	2.63213	1.14531
0	0.949435	0.459	0.079	0	1	Sbk1	0.753076	-0.196359
0	0.830741	0.784	0.49	0	1	Scaf11	1.49929	0.668552
0	0.536495	0.626	0.426	0	1	Scaf8	1.09808	0.561581
0	0.860567	0.476	0.193	0	1	Scai	0.97298	0.112413
0	0.62502	0.522	0.32	0	1	Scaper	1.09459	0.469573
0	1.44484	0.734	0.111	0	1	Scd1	1.41826	-0.02658
0	1.03858	0.643	0.158	0	1	Scml4	1.43092	0.392348
0	1.38871	0.822	0.23	0	1	Sell	1.8676	0.478889
0	0.550687	0.273	0.078	0	1	Sema4b	0.458712	-0.0919753
0	0.772553	0.603	0.33	0	1	Senp7	1.09981	0.327262
0	0.68161	0.527	0.212	0	1	Sept6	0.866959	0.185349
0	0.912906	0.979	0.756	0	1	Serinc3	2.77939	1.86648
0	1.01726	0.903	0.503	0	1	Serp1	1.89652	0.879257
0	1.00973	0.571	0.164	0	1	Serpinb1a	1.02091	0.011187
0	0.597359	0.226	0.035	0	1	Serpini1	0.464965	-0.132394
0	1.36784	0.717	0.263	0	1	Sesn1	1.55865	0.190809
0	0.74482	0.517	0.175	0	1	Sesn3	0.895643	0.150823
0	1.34295	0.676	0.195	0	1	Setbp1	1.87199	0.529038
0	0.602235	0.701	0.468	0	1	Setd2	1.23639	0.634155
0	0.550086	0.399	0.211	0	1	Sfi1	0.692144	0.142058
0	0.755737	0.793	0.518	0	1	Sgms1	1.91126	1.15552
0	0.842281	0.7	0.369	0	1	Sh3bp5	1.32435	0.482066
0	0.745565	0.83	0.502	0	1	Sh3kbp1	1.86236	1.11679
0	1.19918	0.951	0.605	0	1	Shisa5	2.33905	1.13988
0	1.66301	0.691	0.031	0	1	Siglecg	1.25406	-0.408947
0	0.975899	0.578	0.14	0	1	Slamf6	1.03268	0.0567807
0	0.733476	0.543	0.31	0	1	Slc10a7	1.04221	0.30873
0	1.3861	0.912	0.511	0	1	Slc12a6	2.35383	0.967737
0	0.662759	0.288	0.051	0	1	Slc14a1	0.528472	-0.134287
0	0.6392	0.406	0.11	0	1	Slc28a2	0.644694	0.00549368
0	0.560395	0.415	0.223	0	1	Slc30a5	0.664214	0.103819
0	1.17798	0.707	0.307	0	1	Slc38a1	1.40056	0.222584
0	1.12061	0.65	0.268	0	1	Slc4a7	1.30545	0.184841
0	2.13058	0.802	0.16	0	1	Slc9a7	2.04987	-0.0807057
0	0.597709	0.329	0.137	0	1	Slf1	0.628524	0.0308146
0	1.38923	0.869	0.432	0	1	Smap2	1.88881	0.499583
0	0.978716	0.872	0.509	0	1	Smchd1	1.89783	0.919115
0	0.774707	0.809	0.54	0	1	Smg1	1.63371	0.859003
0	0.657962	0.645	0.428	0	1	Smg6	1.37772	0.719761
0	1.45322	0.913	0.471	0	1	Smim14	2.02424	0.57102
0	0.728476	0.645	0.399	0	1	Smyd3	1.64737	0.918896
0	0.977737	0.534	0.111	0	1	Snn	0.867597	-0.110141
0	1.57919	0.896	0.414	0	1	Snx2	2.01453	0.435342
0	0.616496	0.402	0.174	0	1	Snx25	0.742402	0.125907
0	1.95508	0.853	0.291	0	1	Snx29	2.13892	0.183839
0	1.42639	0.72	0.205	0	1	Snx30	1.3547	-0.0716944
0	1.38424	0.846	0.397	0	1	Snx5	1.84237	0.458136
0	1.32314	0.645	0.137	0	1	Snx8	1.15343	-0.169707
0	1.32855	0.74	0.294	0	1	Snx9	1.50865	0.180103
0	1.16293	0.907	0.496	0	1	Sp100	2.13012	0.967195
0	0.611411	0.5	0.258	0	1	Sp140	0.903255	0.291844
0	1.22091	0.467	0.016	0	1	Spib	0.872309	-0.348596
1.27792e-235	0.525944	0.397	0.221	3.12721e-231	1	Ssbp2	0.963343	0.437398
0	0.531087	0.9	0.657	0	1	Ssh2	2.53053	1.99944
0	2.07938	0.864	0.263	0	1	St6gal1	2.31015	0.230768
0	0.905508	0.717	0.396	0	1	St8sia4	1.69013	0.784617
0	1.29537	0.741	0.223	0	1	Stap1	1.63025	0.334889
0	1.09365	0.664	0.232	0	1	Stat4	1.87891	0.785256
0	1.35155	0.962	0.561	0	1	Stk17b	2.92934	1.57779
0	0.603665	0.775	0.514	0	1	Stk24	1.46024	0.856571
0	1.62709	0.804	0.251	0	1	Strbp	1.78996	0.162868
0	1.12424	0.696	0.425	0	1	Stt3b	1.66678	0.542537
0	1.04699	0.43	0.07	0	1	Susd1	0.856198	-0.190787
0	1.40197	0.762	0.266	0	1	Swap70	1.56661	0.164647
0	1.75736	0.966	0.445	0	1	Syk	2.95508	1.19772
0	0.657434	0.582	0.359	0	1	Tank	1.18878	0.53135
0	0.643843	0.506	0.286	0	1	Tasor2	0.895017	0.251174
0	0.99036	0.665	0.319	0	1	Tbc1d1	1.31296	0.322602
0	0.618423	0.466	0.149	0	1	Tbc1d10c	0.698038	0.0796157
0	0.799284	0.737	0.492	0	1	Tbc1d5	1.84315	1.04387
0	0.779565	0.828	0.526	0	1	Tcf12	1.93081	1.15124
0	0.629754	0.663	0.432	0	1	Tcf20	1.33481	0.705058
0	0.643119	0.444	0.196	0	1	Tcf3	0.696603	0.0534834
0	0.784202	0.6	0.296	0	1	Tcp11l2	1.04976	0.265557
0	1.24669	0.699	0.254	0	1	Tec	1.40171	0.155018
0	0.718329	0.818	0.531	0	1	Tgfbr2	1.70869	0.990359
0	0.655086	0.23	0.025	0	1	Tmem108	0.474713	-0.180373
0	0.613981	0.655	0.4	0	1	Tmem123	1.19398	0.580002
0	1.39431	0.819	0.3	0	1	Tmem131l	1.67417	0.279855
0	2.48448	0.801	0.076	0	1	Tmem163	2.40808	-0.0764029
0	0.77841	0.682	0.355	0	1	Tmem243	1.22747	0.449061
0	0.94473	0.847	0.559	0	1	Tmod3	1.82139	0.876655
0	0.893777	0.501	0.141	0	1	Tnfrsf13b	0.831558	-0.0622189
0	1.14462	0.456	0.011	0	1	Tnfrsf13c	0.792313	-0.352307
0	0.670684	0.898	0.635	0	1	Tnrc6b	2.12517	1.45448
0	0.632745	0.734	0.502	0	1	Tnrc6c	1.42487	0.792122
0	0.522298	0.687	0.475	0	1	Top2b	1.22249	0.700194
0	0.695593	0.613	0.357	0	1	Traf3	1.26311	0.567519
0	0.902868	0.599	0.192	0	1	Traf3ip3	0.982789	0.0799209
0	0.81333	0.54	0.249	0	1	Traf5	0.931966	0.118636
0	0.724868	0.38	0.067	0	1	Treml2	0.609427	-0.115441
0	0.768519	0.631	0.311	0	1	Trim12a	1.09012	0.321598
0	0.57974	0.638	0.407	0	1	Trim25	1.26098	0.681237
0	1.13322	0.601	0.171	0	1	Trim34a	1.07108	-0.062147
0	0.688558	0.392	0.137	0	1	Trim5	0.676063	-0.0124954
0	0.626802	0.312	0.063	0	1	Trim59	0.517944	-0.108857
0	1.29442	0.533	0.033	0	1	Trim7	0.980904	-0.313516
0	0.811222	0.443	0.098	0	1	Trp53i11	0.705337	-0.105885
0	1.02091	0.87	0.554	0	1	Tsc22d3	2.0734	1.05249
0	0.706282	0.446	0.139	0	1	Tspan32	0.690702	-0.0155799
0	0.6585	0.397	0.126	0	1	Ttpal	0.598708	-0.0597919
0	1.30966	0.907	0.424	0	1	Tut4	2.15197	0.842311
3.06419e-213	0.507754	0.402	0.257	7.49838e-209	1	Txndc11	0.746154	0.2384
0	1.57499	0.71	0.159	0	1	Txndc16	1.4706	-0.104391
0	0.782942	0.935	0.641	0	1	Uba52	2.23129	1.44835
0	0.789799	0.681	0.372	0	1	Ubac2	1.2902	0.500406
0	0.577349	0.401	0.193	0	1	Uchl3	0.649747	0.0723983
0	0.945724	0.794	0.386	0	1	Unc93b1	1.50767	0.561943
0	0.52737	0.431	0.243	0	1	Usf3	0.741985	0.214615
0	0.547743	0.525	0.319	0	1	Usp24	0.862869	0.315126
0	0.616166	0.479	0.258	0	1	Usp6nl	0.831166	0.214999
0	0.768692	0.822	0.519	0	1	Uvrag	1.74338	0.974684
0	0.836731	0.511	0.177	0	1	Vars	0.791237	-0.0454938
0	0.505294	0.363	0.164	0	1	Vav2	0.546434	0.04114
0	1.64186	0.512	0.02	0	1	Vpreb3	1.20785	-0.43401
0	0.712528	0.603	0.327	0	1	Vps13a	1.10934	0.396813
0	0.501945	0.752	0.54	0	1	Vps13b	1.56197	1.06002
0	0.576402	0.579	0.368	0	1	Washc4	0.991128	0.414726
0	1.4744	0.845	0.304	0	1	Wdfy4	1.9007	0.426305
3.44967e-89	0.846507	0.232	0.146	8.44169e-85	1	Xist	1.50865	0.662142
0	0.612542	0.727	0.48	0	1	Xrn2	1.34319	0.730643
0	0.867927	0.834	0.4	0	1	Xylt1	2.2195	1.35157
0	0.693528	0.385	0.121	0	1	Zc3h12d	0.655374	-0.0381538
0	1.04415	0.866	0.566	0	1	Zcchc7	2.25328	1.20913
0	0.821954	0.402	0.128	0	1	Zdhhc14	0.858382	0.0364284
0	0.629798	0.614	0.325	0	1	Zdhhc18	1.01551	0.385714
0	0.530697	0.313	0.114	0	1	Zfp1	0.507339	-0.023358
0	0.613507	0.54	0.305	0	1	Zfp280d	0.941451	0.327944
0	0.64921	0.723	0.468	0	1	Zfp292	1.34822	0.699012
0	1.44464	0.646	0.139	0	1	Zfp318	1.26466	-0.179976
0	0.852691	0.854	0.513	0	1	Zfp36l1	2.03461	1.18192
0	0.764573	0.717	0.395	0	1	Zfp608	1.59432	0.829747
0	1.18678	0.61	0.131	0	1	Zfp831	1.20987	0.0230921
0	0.502582	0.453	0.248	0	1	Zhx2	0.813527	0.310945
0	0.593988	0.475	0.266	0	1	Zup1	0.79043	0.196442
0	0.514952	0.422	0.117	0	10	1700025G04Rik	0.756729	0.241777
1.53547e-91	0.731571	0.617	0.442	3.75745e-87	10	2410006H16Rik	1.40405	0.672477
1.14926e-143	0.508069	0.546	0.292	2.81235e-139	10	5031439G07Rik	0.79398	0.285912
8.56725e-65	0.638082	0.254	0.129	2.09649e-60	10	AA467197	1.20598	0.567901
1.1077e-90	0.616803	0.714	0.493	2.71066e-86	10	Abracl	1.2649	0.648099
0	0.965605	0.999	0.983	0	10	Actb	5.87011	4.9045
1.13966e-300	0.82658	0.977	0.883	2.78887e-296	10	Actg1	3.97272	3.14614
1.03013e-114	0.577217	0.798	0.716	2.52082e-110	10	Actr3	2.23842	1.6612
2.0958e-193	0.629922	0.155	0.032	5.12862e-189	10	Adam23	0.665581	0.0356591
9.69368e-170	0.579189	0.498	0.236	2.37214e-165	10	AI662270	0.680959	0.101771
0	1.288	0.482	0.069	0	10	Aif1	1.1315	-0.156493
5.53303e-84	0.543472	0.779	0.544	1.35399e-79	10	Akr1a1	1.54614	1.00267
0	0.936973	0.802	0.378	0	10	Alox5ap	2.16782	1.23085
1.60741e-220	0.539346	0.445	0.171	3.9335e-216	10	Amz1	0.656275	0.116929
1.62865e-103	0.541445	0.588	0.354	3.98546e-99	10	Anxa1	1.2889	0.747457
1.97874e-96	0.580736	0.827	0.611	4.84217e-92	10	Anxa2	2.26505	1.68431
3.34637e-204	0.693222	0.433	0.176	8.1889e-200	10	Apba1	0.992272	0.29905
4.91039e-74	0.677887	0.582	0.361	1.20162e-69	10	Aprt	1.10797	0.430079
6.76038e-109	0.510529	0.775	0.604	1.65433e-104	10	Arf5	1.56355	1.05302
5.3746e-291	1.00943	0.906	0.711	1.31522e-286	10	Arpc1b	2.67549	1.66606
8.18174e-179	0.648181	0.913	0.814	2.00215e-174	10	Arpc2	2.78922	2.14104
2.53275e-113	0.504373	0.834	0.723	6.1979e-109	10	Arpc3	2.05668	1.5523
1.78693e-121	0.588542	0.745	0.536	4.3728e-117	10	Arpc4	1.46978	0.881235
0	1.51774	0.871	0.562	0	10	Atox1	2.56556	1.04782
5.84195e-129	0.649904	0.739	0.538	1.42958e-124	10	Atp5c1	1.41012	0.76022
6.73021e-101	0.535167	0.716	0.519	1.64695e-96	10	Atp5d	1.27333	0.738165
5.99081e-187	0.740346	0.893	0.753	1.46601e-182	10	Atp5e	2.47672	1.73637
1.89904e-114	0.597212	0.747	0.57	4.64715e-110	10	Atp5f1	1.4781	0.880889
8.02163e-135	0.704916	0.695	0.448	1.96297e-130	10	Atp5g1	1.25378	0.548863
1.94208e-160	0.778754	0.827	0.619	4.75246e-156	10	Atp5g2	1.88178	1.10302
2.82401e-84	0.596961	0.698	0.477	6.91065e-80	10	Atp5g3	1.23187	0.63491
6.95797e-140	0.62098	0.843	0.7	1.70269e-135	10	Atp5h	2.06842	1.44744
4.8201e-83	0.522651	0.778	0.604	1.17953e-78	10	Atp5j2	1.57324	1.05059
1.22096e-141	0.65826	0.864	0.734	2.98781e-137	10	Atp5l	2.23634	1.57808
9.1384e-75	0.563532	0.718	0.535	2.23626e-70	10	Atp5md	1.3784	0.814872
1.26581e-126	0.695029	0.76	0.536	3.09756e-122	10	Atp5mpl	1.49684	0.801814
8.07907e-61	0.512306	0.745	0.564	1.97703e-56	10	Atp6v1f	1.39342	0.881112
1.75776e-80	0.546251	0.782	0.579	4.30141e-76	10	Atp6v1g1	1.57182	1.02557
8.39839e-192	0.950786	0.744	0.456	2.05517e-187	10	Atpif1	1.63048	0.679695
4.69107e-136	0.709306	0.361	0.16	1.14795e-131	10	Basp1	1.15277	0.443467
0	0.633091	0.35	0.054	0	10	Batf3	0.544941	-0.0881503
1.78187e-102	0.861769	0.35	0.178	4.36041e-98	10	Bcl2a1a	0.905161	0.0433925
2.1779e-80	0.79999	0.481	0.305	5.32953e-76	10	Bcl2a1b	1.42716	0.62717
5.00922e-193	1.07957	0.485	0.231	1.22581e-188	10	Bcl2a1d	1.30374	0.224167
5.62707e-295	0.543529	0.454	0.155	1.377e-290	10	Bri3bp	0.588462	0.0449326
4.92126e-93	0.533053	0.729	0.538	1.20428e-88	10	Brk1	1.29005	0.756995
3.05784e-40	0.743738	0.53	0.386	7.48283e-36	10	Bst2	1.44451	0.700775
7.17488e-212	0.735255	0.856	0.724	1.75577e-207	10	Btf3	2.24183	1.50657
5.39495e-124	0.535045	0.934	0.842	1.3202e-119	10	Calm1	2.96767	2.43263
1.20438e-114	0.57322	0.786	0.613	2.94723e-110	10	Capza2	1.76685	1.19363
6.56949e-236	0.900068	0.591	0.295	1.60762e-231	10	Cbfa2t3	1.43028	0.530216
5.23915e-186	0.815992	0.603	0.331	1.28207e-181	10	Ccdc88a	1.52755	0.711555
0	2.54139	0.222	0.026	0	10	Ccl17	2.33809	-0.203292
7.81242e-153	0.526945	0.375	0.159	1.91178e-148	10	Ccl9	1.03393	0.506986
0	1.3645	0.529	0.147	0	10	Ccr2	1.92633	0.561827
0	1.66047	0.299	0.008	0	10	Cd209a	1.43651	-0.223961
4.64096e-221	0.91455	0.838	0.627	1.13569e-216	10	Cd52	3.30551	2.39096
2.73787e-227	0.65503	0.636	0.279	6.69985e-223	10	Cd68	1.08965	0.434615
0	2.62136	0.847	0.642	0	10	Cd74	6.06664	3.44529
1.21637e-138	1.11865	0.43	0.213	2.97658e-134	10	Cd83	1.70071	0.582055
4.88404e-209	0.936992	0.428	0.172	1.19517e-204	10	Cd86	1.36187	0.424877
1.71017e-214	0.744105	0.911	0.783	4.18496e-210	10	Cfl1	2.67888	1.93478
5.04495e-140	0.551851	0.348	0.151	1.23455e-135	10	Cfp	0.688805	0.136954
4.07469e-124	0.742996	0.556	0.302	9.97117e-120	10	Ciao2a	0.909644	0.166648
0	0.870069	0.489	0.156	0	10	Ciita	1.09851	0.228439
0	1.33139	0.496	0.141	0	10	Ckb	1.32347	-0.00791776
0	0.75262	0.193	0.024	0	10	Cldn1	0.661157	-0.0914634
0	0.927225	0.26	0.017	0	10	Clec10a	0.761697	-0.165528
8.37215e-222	0.51903	0.432	0.165	2.04875e-217	10	Clec12a	0.715933	0.196903
6.41137e-189	0.503778	0.225	0.064	1.56893e-184	10	Clec4b1	0.418537	-0.0852409
3.9647e-104	0.541411	0.786	0.69	9.70201e-100	10	Clic1	1.89879	1.35738
4.01852e-170	0.733696	0.818	0.632	9.83371e-166	10	Clta	1.88557	1.15188
6.7639e-78	0.520736	0.648	0.434	1.65519e-73	10	Cops9	1.0411	0.520364
1.16895e-150	0.679979	0.802	0.627	2.86053e-146	10	Coro1a	2.60882	1.92884
6.91034e-122	0.68406	0.775	0.525	1.69103e-117	10	Cotl1	1.79095	1.10689
2.88432e-167	0.623951	0.914	0.806	7.05822e-163	10	Cox4i1	2.62935	2.0054
2.5856e-127	0.730766	0.787	0.547	6.32723e-123	10	Cox5a	1.61592	0.885159
2.92278e-113	0.635223	0.766	0.572	7.15235e-109	10	Cox5b	1.55117	0.915948
1.58047e-119	0.661726	0.846	0.674	3.86756e-115	10	Cox6b1	1.94027	1.27855
4.77771e-106	0.577003	0.86	0.702	1.16915e-101	10	Cox6c	2.12926	1.55226
1.42147e-85	0.509011	0.78	0.63	3.47849e-81	10	Cox7a2l	1.70006	1.19105
8.17316e-144	0.767473	0.75	0.519	2.00005e-139	10	Cox7b	1.50106	0.733584
1.94654e-150	0.678693	0.874	0.711	4.76339e-146	10	Cox7c	2.21627	1.53758
7.19104e-118	0.596133	0.87	0.757	1.75972e-113	10	Cox8a	2.2989	1.70277
0	1.76601	0.846	0.69	0	10	Crip1	4.13979	2.37379
0	2.702	0.857	0.736	0	10	Cst3	5.205	2.50299
2.21813e-60	0.554507	0.635	0.418	5.42798e-56	10	Cstb	1.47886	0.924349
0	0.556085	0.237	0.027	0	10	Ctnnd2	0.583327	0.0272421
9.87468e-230	0.839022	0.682	0.378	2.41643e-225	10	Ctsh	1.57206	0.733037
2.40548e-131	0.525528	0.742	0.501	5.88644e-127	10	Ctsz	1.76149	1.23596
6.83023e-197	0.876995	0.325	0.115	1.67142e-192	10	Cxcl16	0.996492	0.119497
6.37427e-99	0.545069	0.831	0.711	1.55985e-94	10	Cyba	2.4656	1.92053
1.35726e-156	0.712754	0.637	0.378	3.32135e-152	10	Cycs	1.07309	0.360335
3.14106e-118	0.5049	0.605	0.36	7.68649e-114	10	Cyth4	1.01499	0.510087
7.58009e-79	0.543702	0.438	0.258	1.85492e-74	10	Dapk1	1.22319	0.679491
2.43196e-179	0.838186	0.776	0.477	5.95126e-175	10	Dbi	1.73542	0.897237
6.83915e-296	0.508881	0.438	0.144	1.67361e-291	10	Dna2	0.594507	0.0856256
6.41365e-16	0.512638	0.35	0.265	1.56949e-11	10	Ear2	1.31476	0.802125
0	0.755808	0.996	0.942	0	10	Eef1a1	4.63723	3.88142
0	1.00752	0.897	0.718	0	10	Eef1b2	2.80053	1.79301
2.43315e-145	0.674589	0.663	0.408	5.95416e-141	10	Efhd2	1.36894	0.694351
1.72386e-179	0.715824	0.795	0.621	4.21847e-175	10	Eif3f	1.88747	1.17164
1.975e-167	0.687221	0.747	0.542	4.83301e-163	10	Eif3k	1.48738	0.800157
2.98588e-125	0.638884	0.771	0.591	7.30675e-121	10	Eif4a1	1.69747	1.05859
8.22611e-139	0.717769	0.794	0.584	2.01301e-134	10	Eif5a	1.69184	0.974075
2.03706e-173	0.820777	0.723	0.491	4.9849e-169	10	Emp3	1.83364	1.01286
1.769e-71	0.51472	0.6	0.409	4.32893e-67	10	Eno1	0.995438	0.480719
1.74976e-174	0.652876	0.439	0.199	4.28185e-170	10	Eps8	0.92005	0.267174
7.10819e-182	0.756014	0.686	0.466	1.73945e-177	10	Erp29	1.41381	0.657797
8.64918e-42	0.633697	0.588	0.531	2.11654e-37	10	Etv6	1.99139	1.35769
0	0.776159	0.532	0.178	0	10	Evi2a	0.821995	0.045836
1.9091e-20	0.829947	0.471	0.369	4.67175e-16	10	Fabp5	1.97776	1.14781
4.17984e-121	0.526521	0.605	0.356	1.02285e-116	10	Fam129a	1.40299	0.876467
0	0.775216	0.993	0.949	0	10	Fau	4.87956	4.10435
7.08044e-191	0.656457	0.545	0.277	1.73266e-186	10	Fbl	0.808456	0.151999
1.72451e-146	0.618178	0.79	0.483	4.22006e-142	10	Fcer1g	2.80385	2.18567
1.75293e-93	0.524702	0.475	0.276	4.2896e-89	10	Fcgr2b	1.13022	0.605522
8.28681e-149	0.521055	0.443	0.207	2.02786e-144	10	Fcgrt	0.65583	0.134775
0	0.741758	0.454	0.101	0	10	Fgd2	0.794384	0.0526267
0	1.22255	0.441	0.03	0	10	Flt3	1.10471	-0.117834
9.6246e-32	0.509052	0.607	0.53	2.35524e-27	10	Fnbp1	1.63928	1.13023
1.64089e-78	1.23995	0.997	0.983	4.01542e-74	10	Fth1	6.00033	4.76038
3.16743e-95	1.46203	0.985	0.947	7.75103e-91	10	Ftl1	5.37593	3.9139
2.33259e-248	1.0617	0.919	0.703	5.70807e-244	10	Gapdh	2.67329	1.61159
4.85311e-79	0.539966	0.721	0.582	1.18761e-74	10	Gas5	1.72698	1.18702
1.19202e-205	0.842895	0.805	0.628	2.91699e-201	10	Gdi2	2.0629	1.22
7.3301e-116	0.556285	0.664	0.41	1.79375e-111	10	Gltp	1.0634	0.507114
1.34326e-183	0.812096	0.877	0.673	3.2871e-179	10	Gm10076	2.23589	1.4238
0	1.48658	0.73	0.429	0	10	Gm2a	2.26476	0.778175
0	1.34918	0.655	0.277	0	10	Gng10	1.44888	0.0997061
1.48355e-173	0.596882	0.386	0.148	3.6304e-169	10	Gpr141	1.18148	0.584597
0	1.09603	0.911	0.603	0	10	Gpx1	2.87854	1.78251
1.24408e-294	0.508214	0.506	0.18	3.04438e-290	10	Grk3	0.947195	0.438981
0	2.80116	0.787	0.469	0	10	H2-Aa	4.88702	2.08585
0	2.99265	0.76	0.456	0	10	H2-Ab1	4.80981	1.81715
2.39617e-236	1.00987	0.704	0.507	5.86368e-232	10	H2afy	1.69618	0.686309
0	1.30993	0.874	0.634	0	10	H2afz	2.78384	1.47391
0	1.73225	0.725	0.36	0	10	H2-DMa	2.18395	0.451701
0	1.65774	0.685	0.289	0	10	H2-DMb1	1.95896	0.301221
0	2.85992	0.756	0.413	0	10	H2-Eb1	4.54584	1.68593
1.25108e-123	0.569239	0.384	0.186	3.06152e-119	10	Havcr2	0.885573	0.316334
0	0.727599	0.22	0.026	0	10	Hepacam2	0.675705	-0.0518935
3.12306e-137	0.70369	0.812	0.614	7.64244e-133	10	Hint1	1.81464	1.11095
5.411e-96	0.532175	0.658	0.482	1.32413e-91	10	Hnrnpa1	1.17467	0.642492
3.90345e-239	0.772654	0.933	0.833	9.55214e-235	10	Hspa8	3.20947	2.43682
1.49175e-138	0.684712	0.734	0.509	3.65046e-134	10	Hspe1	1.49982	0.815107
0	0.684636	0.213	0.012	0	10	Htr7	0.621629	-0.0630079
5.6599e-47	0.741915	0.478	0.356	1.38503e-42	10	Id2	1.55475	0.812838
0	0.965955	0.229	0.02	0	10	Ifi205	0.765411	-0.200544
3.91235e-162	0.608261	0.42	0.186	9.57391e-158	10	Ifi207	0.81882	0.21056
0	0.703565	0.301	0.066	0	10	Ifi211	0.675705	-0.0278596
8.73106e-43	0.672685	0.473	0.35	2.13658e-38	10	Ifi27l2a	2.08915	1.41647
0	1.76042	0.763	0.33	0	10	Ifi30	2.44142	0.681005
4.7648e-70	0.676257	0.305	0.156	1.16599e-65	10	Il18	0.626175	-0.0500817
0	0.937007	0.6	0.23	0	10	Irf5	1.11542	0.178416
2.03201e-100	1.4048	0.485	0.311	4.97253e-96	10	Irf8	1.87968	0.474887
5.32825e-235	0.904019	0.188	0.039	1.30388e-230	10	Itgae	0.891629	-0.0123901
8.99828e-183	0.60894	0.513	0.237	2.20197e-178	10	Itgb7	0.997896	0.388957
0	0.621671	0.372	0.097	0	10	Jaml	0.845971	0.2243
1.27272e-119	0.625971	0.608	0.395	3.11448e-115	10	Kctd12	1.34404	0.718068
3.43703e-276	0.570764	0.249	0.055	8.41077e-272	10	Klra17	0.67351	0.102746
0	0.667873	0.198	0.028	0	10	Klrb1b	0.583327	-0.0845466
0	0.763784	0.375	0.069	0	10	Kmo	0.799224	0.0354402
2.23817e-104	0.616089	0.694	0.476	5.47702e-100	10	Ldha	1.32123	0.705138
4.72447e-240	1.07305	0.734	0.397	1.15613e-235	10	Lgals1	2.20142	1.12837
0	1.2166	0.88	0.504	0	10	Lgals3	3.00359	1.78699
0	1.14396	0.836	0.581	0	10	Lsp1	2.62334	1.47937
1.89512e-269	0.859029	0.593	0.257	4.63755e-265	10	Ly86	1.43002	0.570995
2.32355e-35	0.609216	0.896	0.792	5.68595e-31	10	Lyz2	4.97221	4.36299
2.81704e-244	0.606921	0.454	0.174	6.89357e-240	10	Mcub	0.667347	0.0604258
0	1.56641	0.243	0.015	0	10	Mgl2	1.32571	-0.240705
2.72825e-144	0.668486	0.65	0.366	6.6763e-140	10	Mpeg1	1.91783	1.24934
3.61502e-218	0.632242	0.508	0.224	8.84631e-214	10	Mpp6	0.791149	0.158906
8.73751e-159	0.727534	0.709	0.48	2.13816e-154	10	Mrpl52	1.41223	0.684698
5.39189e-75	0.59303	0.338	0.182	1.31945e-70	10	Ms4a4c	1.04586	0.452828
9.21915e-201	1.09612	0.53	0.266	2.25602e-196	10	Ms4a6c	1.7413	0.645183
1.71235e-89	1.21951	0.517	0.313	4.19028e-85	10	Mt1	2.02156	0.802047
2.27345e-218	1.18865	0.563	0.266	5.56335e-214	10	Naaa	1.56781	0.379159
7.31322e-219	0.7192	0.89	0.758	1.78962e-214	10	Naca	2.59868	1.87948
3.34861e-225	0.710793	0.437	0.18	8.19438e-221	10	Naga	0.747159	0.0363664
0	1.07798	0.645	0.302	0	10	Napsa	1.70523	0.627249
3.1943e-147	0.701582	0.747	0.56	7.81678e-143	10	Ndufa6	1.56047	0.858884
3.81482e-140	0.739366	0.826	0.641	9.33524e-136	10	Ndufb1-ps	1.93387	1.1945
2.55743e-64	0.553696	0.58	0.379	6.25829e-60	10	Ndufc1	0.964175	0.410479
0	0.535998	0.359	0.086	0	10	Nectin1	0.55785	0.0218519
9.70025e-250	0.927949	0.884	0.649	2.37375e-245	10	Nme2	2.39861	1.47066
2.33414e-190	0.770426	0.836	0.662	5.71188e-186	10	Npm1	2.23604	1.46562
4.86524e-25	0.516336	0.186	0.113	1.19057e-20	10	Nr4a3	0.927068	0.410732
9.0898e-127	0.615554	0.705	0.51	2.22436e-122	10	Nsa2	1.40405	0.788494
2.27264e-149	0.60184	0.898	0.784	5.56137e-145	10	Oaz1	2.41565	1.81381
0	1.08942	0.492	0.163	0	10	Olfm1	1.09851	0.00908314
7.32082e-54	0.506407	0.689	0.52	1.79148e-49	10	Ost4	1.19501	0.688601
2.97443e-120	0.577824	0.577	0.351	7.27872e-116	10	Otulinl	1.11219	0.534362
9.58439e-146	0.571065	0.854	0.727	2.3454e-141	10	Pabpc1	2.30756	1.7365
0	0.663797	0.391	0.1	0	10	Pak1	0.695743	0.0319455
4.31102e-81	0.629794	0.484	0.313	1.05495e-76	10	Pfkp	0.98521	0.355416
8.70133e-212	0.720513	0.953	0.818	2.1293e-207	10	Pfn1	3.08956	2.36905
8.03965e-143	0.66682	0.652	0.405	1.96738e-138	10	Pgls	1.10439	0.437566
1.24538e-223	1.19745	0.542	0.255	3.04757e-219	10	Pid1	2.17342	0.975977
2.39815e-80	0.660867	0.654	0.544	5.86851e-76	10	Pip4k2a	2.08272	1.42185
2.85137e-96	0.526745	0.77	0.641	6.97758e-92	10	Pitpna	1.84324	1.3165
8.61655e-245	0.933881	0.446	0.177	2.10856e-240	10	Pkib	1.05128	0.117397
3.63634e-63	1.16613	0.422	0.294	8.89848e-59	10	Plac8	2.64433	1.4782
0	1.76944	0.642	0.187	0	10	Plbd1	2.13566	0.366211
1.2465e-271	0.79826	0.549	0.227	3.0503e-267	10	Pld4	1.10341	0.305147
5.74255e-239	0.737481	0.597	0.296	1.40526e-234	10	Plekho1	1.09129	0.35381
2.36697e-39	0.579826	0.299	0.185	5.79222e-35	10	Plet1	1.13948	0.559651
2.92427e-127	0.621863	0.47	0.254	7.15598e-123	10	Plp2	0.819615	0.197752
5.94645e-161	0.56261	0.345	0.135	1.45516e-156	10	Pmaip1	0.716786	0.154176
6.8403e-108	0.545724	0.545	0.318	1.67389e-103	10	Pnp	0.864562	0.318838
6.11247e-87	0.505441	0.508	0.304	1.49578e-82	10	Pold4	0.750079	0.244638
9.98789e-100	0.584016	0.681	0.482	2.44414e-95	10	Polr1d	1.14519	0.561175
1.14128e-213	0.803615	0.766	0.534	2.79283e-209	10	Pomp	1.66271	0.859092
0	0.657965	0.398	0.063	0	10	Ppfia4	0.543019	-0.114946
6.29357e-195	0.660688	0.963	0.865	1.5401e-190	10	Ppia	3.34866	2.68797
1.61531e-91	0.653656	0.542	0.319	3.95283e-87	10	Ppp1r14b	0.856458	0.202802
7.89605e-38	0.646377	0.479	0.345	1.93224e-33	10	Ppt1	1.06273	0.416352
6.73774e-143	0.56353	0.61	0.362	1.64879e-138	10	Prcp	1.07242	0.508893
1.60778e-41	0.558268	0.845	0.666	3.9344e-37	10	Prdx1	2.12155	1.56329
9.62493e-74	0.523095	0.573	0.374	2.35532e-69	10	Prelid1	0.861094	0.337999
3.62095e-87	0.513331	0.632	0.425	8.86084e-83	10	Prkcd	1.35641	0.843075
3.28562e-186	0.608541	0.875	0.782	8.04025e-182	10	Psap	3.66437	3.05582
9.46721e-120	0.579515	0.628	0.397	2.31672e-115	10	Psma4	0.984148	0.404633
1.02798e-113	0.587189	0.73	0.561	2.51557e-109	10	Psma7	1.57277	0.985577
8.29135e-166	0.805716	0.713	0.534	2.02898e-161	10	Psmb8	1.6404	0.834688
1.01614e-72	0.514067	0.576	0.403	2.48659e-68	10	Psmb9	1.0188	0.504728
3.15341e-135	0.701595	0.73	0.571	7.7167e-131	10	Psme1	1.67592	0.974329
3.10054e-199	0.882566	0.803	0.511	7.58732e-195	10	Ptms	2.0365	1.15393
8.07657e-86	0.522569	0.662	0.473	1.97642e-81	10	Ptpn18	1.40564	0.883066
0	0.615662	0.41	0.116	0	10	Ptpro	0.762523	0.146861
4.63129e-131	0.587777	0.54	0.298	1.13332e-126	10	Pycard	0.885953	0.298176
4.28416e-142	0.707287	0.576	0.356	1.04838e-137	10	Rab43	1.25642	0.549134
2.00525e-83	0.509862	0.207	0.09	4.90704e-79	10	Rab7b	0.499571	-0.0102912
0	0.890129	0.959	0.812	0	10	Rack1	3.43327	2.54314
6.85717e-138	0.546862	0.483	0.236	1.67802e-133	10	Ramp1	0.757972	0.21111
1.30466e-62	0.527822	0.639	0.455	3.19264e-58	10	Ran	1.05802	0.530203
3.57606e-76	0.564458	0.561	0.365	8.75096e-72	10	Ranbp1	0.902165	0.337707
5.47764e-282	0.80736	0.608	0.258	1.34043e-277	10	Rassf4	1.1647	0.357339
3.60238e-192	0.793326	0.847	0.672	8.81538e-188	10	Rbm3	2.14091	1.34758
4.41599e-139	0.886208	0.561	0.351	1.08064e-134	10	Rbpj	1.45145	0.565239
1.81841e-83	0.538698	0.733	0.531	4.44983e-79	10	Reep5	1.47558	0.936886
4.50719e-65	0.552875	0.542	0.343	1.10295e-60	10	Rexo2	0.823579	0.270705
1.24498e-291	0.877585	0.572	0.244	3.04659e-287	10	Rgs10	1.07774	0.200159
2.21875e-285	0.759265	0.496	0.181	5.42951e-281	10	Rnase6	0.905535	0.146271
4.29717e-299	0.577315	0.327	0.089	1.05156e-294	10	Rnd3	0.554991	-0.0223233
0	0.706436	0.341	0.075	0	10	Rnf150	0.801236	0.0948
4.58671e-124	0.587187	0.649	0.38	1.12241e-119	10	Rnh1	1.02741	0.440227
0	1.15641	0.97	0.847	0	10	Rpl10	4.00315	2.84674
0	0.87455	0.949	0.773	0	10	Rpl10a	3.27043	2.39588
0	0.869913	0.976	0.869	0	10	Rpl11	3.80445	2.93454
5.17694e-176	0.526	0.949	0.807	1.26685e-171	10	Rpl12	3.49174	2.96574
0	0.792507	0.992	0.914	0	10	Rpl13	4.58128	3.78877
2.48818e-183	0.521813	0.973	0.899	6.08882e-179	10	Rpl13a	3.897	3.37519
0	0.902563	0.945	0.798	0	10	Rpl14	3.23239	2.32983
1.82779e-292	0.820361	0.929	0.8	4.47279e-288	10	Rpl15	3.25884	2.43848
0	0.839977	0.978	0.893	0	10	Rpl17	4.1257	3.28572
0	0.828923	0.954	0.847	0	10	Rpl18	3.66944	2.84052
9.50353e-263	0.705789	0.977	0.895	2.32561e-258	10	Rpl18a	4.06227	3.35648
3.61307e-301	0.706378	0.983	0.9	8.84155e-297	10	Rpl19	4.13434	3.42796
4.01101e-214	0.598141	0.965	0.887	9.81533e-210	10	Rpl21	3.79443	3.19629
1.1336e-301	0.830451	0.948	0.813	2.77402e-297	10	Rpl22	3.334	2.50355
0	0.798418	0.989	0.926	0	10	Rpl23	4.50566	3.70724
1.02006e-268	0.77155	0.936	0.822	2.49619e-264	10	Rpl23a	3.25459	2.48304
0	0.801266	0.951	0.839	0	10	Rpl24	3.42866	2.62739
0	0.795606	0.974	0.88	0	10	Rpl26	3.93217	3.13657
0	0.787114	0.956	0.848	0	10	Rpl27	3.48613	2.69901
0	0.751153	0.98	0.909	0	10	Rpl27a	4.27536	3.52421
0	1.02987	0.97	0.868	0	10	Rpl28	4.00144	2.97158
5.09568e-223	0.73317	0.915	0.775	1.24696e-218	10	Rpl29	2.82734	2.09417
0	0.832038	0.952	0.794	0	10	Rpl3	3.31371	2.48167
1.35008e-258	0.692355	0.973	0.894	3.30378e-254	10	Rpl30	4.06013	3.36777
4.20985e-186	0.727028	0.89	0.749	1.03019e-181	10	Rpl31	2.58368	1.85665
0	0.968958	0.983	0.864	0	10	Rpl32	4.25975	3.2908
2.15515e-277	0.724258	0.971	0.881	5.27386e-273	10	Rpl34	3.94059	3.21634
1.96275e-282	0.819445	0.952	0.796	4.80304e-278	10	Rpl35	3.36507	2.54562
0	0.816326	0.989	0.925	0	10	Rpl35a	4.39854	3.58222
3.63412e-214	0.641521	0.954	0.841	8.89306e-210	10	Rpl36	3.55302	2.9115
4.16345e-174	0.63001	0.924	0.77	1.01884e-169	10	Rpl36a	2.88235	2.25234
0	0.977807	0.878	0.682	0	10	Rpl36al	2.54866	1.57085
0	0.79359	0.976	0.908	0	10	Rpl37	4.16587	3.37228
1.39568e-232	0.643806	0.994	0.939	3.41536e-228	10	Rpl37a	4.56562	3.92182
5.69262e-219	0.62822	0.981	0.904	1.39304e-214	10	Rpl38	3.95729	3.32907
0	0.90854	0.985	0.881	0	10	Rpl39	4.30381	3.39527
3.52553e-238	0.730993	0.881	0.72	8.62732e-234	10	Rpl4	2.50773	1.77673
0	0.797551	0.991	0.949	0	10	Rpl41	4.54374	3.74619
4.8206e-236	0.696099	0.943	0.823	1.17965e-231	10	Rpl5	3.27645	2.58035
0	0.865275	0.964	0.845	0	10	Rpl6	3.69201	2.82673
1.1227e-258	0.66584	0.954	0.849	2.74735e-254	10	Rpl7	3.38506	2.71922
0	0.926484	0.933	0.776	0	10	Rpl7a	2.93653	2.01004
6.40031e-237	0.616647	0.96	0.881	1.56622e-232	10	Rpl8	3.63647	3.01982
6.12872e-242	0.658532	0.966	0.899	1.49976e-237	10	Rpl9	3.8804	3.22186
0	1.10677	0.981	0.844	0	10	Rplp0	4.02956	2.92279
1.428e-274	0.781016	0.998	0.948	3.49446e-270	10	Rplp1	4.82798	4.04696
1.37565e-250	0.629585	0.988	0.917	3.36635e-246	10	Rplp2	4.06959	3.44
3.57082e-296	0.711551	0.983	0.901	8.73815e-292	10	Rps10	4.09002	3.37847
0	1.24635	0.984	0.867	0	10	Rps11	4.40199	3.15564
0	0.851172	0.992	0.929	0	10	Rps12	4.45886	3.60769
0	0.7843	0.968	0.865	0	10	Rps13	3.90768	3.12338
3.767e-258	0.648893	0.984	0.923	9.21821e-254	10	Rps14	4.17742	3.52853
7.70674e-231	0.644426	0.966	0.856	1.88592e-226	10	Rps15a	3.98888	3.34445
0	0.68996	0.991	0.921	0	10	Rps16	4.32686	3.6369
3.70383e-196	0.689258	0.934	0.803	9.06365e-192	10	Rps17	2.93479	2.24553
0	0.813444	0.964	0.836	0	10	Rps18	3.90754	3.0941
5.29719e-243	0.633127	0.981	0.874	1.29628e-238	10	Rps19	4.06298	3.42985
0	1.06591	0.972	0.836	0	10	Rps2	3.82906	2.76315
5.44342e-219	0.623807	0.983	0.875	1.33206e-214	10	Rps20	4.15112	3.52731
4.84567e-308	0.707438	0.981	0.905	1.18578e-303	10	Rps23	4.14551	3.43807
1.22139e-215	0.54402	0.994	0.925	2.98887e-211	10	Rps24	4.76229	4.21827
0	0.858752	0.966	0.868	0	10	Rps25	3.59514	2.73639
0	1.07509	0.981	0.858	0	10	Rps26	3.97909	2.90401
0	0.887498	0.984	0.921	0	10	Rps27a	4.40123	3.51373
1.47414e-185	0.799177	0.779	0.498	3.60737e-181	10	Rps27l	1.66933	0.870154
0	0.915718	0.98	0.867	0	10	Rps28	4.13238	3.21666
0	0.764123	0.996	0.953	0	10	Rps29	4.97375	4.20963
1.68856e-283	0.730522	0.957	0.852	4.13207e-279	10	Rps3	3.57359	2.84307
0	0.780957	0.983	0.907	0	10	Rps3a1	4.19661	3.41566
0	0.875065	0.978	0.852	0	10	Rps4x	3.99011	3.11505
0	0.868853	0.968	0.847	0	10	Rps5	3.8783	3.00945
0	0.806366	0.944	0.83	0	10	Rps6	3.30593	2.49957
4.45345e-307	0.793187	0.968	0.848	1.0898e-302	10	Rps7	3.91044	3.11725
0	0.787272	0.988	0.923	0	10	Rps8	4.55574	3.76846
0	0.966911	0.987	0.93	0	10	Rps9	4.48838	3.52147
0	0.959239	0.984	0.869	0	10	Rpsa	4.27778	3.31854
0	0.506191	0.339	0.072	0	10	Rtn1	0.610657	0.104467
4.0988e-125	0.615234	0.639	0.404	1.00302e-120	10	Rtraf	1.00664	0.391408
1.08733e-202	0.514319	0.449	0.177	2.6608e-198	10	Runx3	0.80204	0.287721
1.63453e-18	0.700776	0.422	0.313	3.99986e-14	10	S100a1	1.08371	0.382931
5.78903e-99	0.753059	0.755	0.588	1.41663e-94	10	S100a10	2.17606	1.423
2.14467e-172	0.6077	0.896	0.71	5.24823e-168	10	S100a11	2.76685	2.15915
0	1.7273	0.612	0.266	0	10	S100a4	3.07001	1.34271
7.90483e-103	0.600326	0.716	0.539	1.93439e-98	10	Scand1	1.39848	0.798151
1.98538e-180	0.536106	0.375	0.15	4.85841e-176	10	Sdf2l1	0.550693	0.014587
8.66652e-287	1.0348	0.816	0.584	2.12078e-282	10	Sec61b	2.08106	1.04626
3.42984e-194	0.760308	0.82	0.6	8.39317e-190	10	Sec61g	1.92799	1.16768
7.85526e-135	0.612185	0.865	0.728	1.92226e-130	10	Sem1	2.23038	1.61819
0	0.829569	0.196	0.002	0	10	Sept3	0.642426	-0.187143
1.11967e-288	0.915576	0.948	0.83	2.73995e-284	10	Serf2	3.03316	2.11759
0	1.1737	0.956	0.777	0	10	Sh3bgrl3	3.22619	2.05249
1.63328e-257	0.739066	0.517	0.198	3.99679e-253	10	Shtn1	0.990157	0.251092
0	0.768737	0.103	0.002	0	10	Siglech	0.606982	-0.161756
0	0.925879	0.486	0.09	0	10	Slamf7	0.927437	0.00155807
2.11031e-196	0.859346	0.797	0.539	5.16413e-192	10	Slc25a5	1.72952	0.870173
1.8736e-160	0.745395	0.731	0.502	4.58488e-156	10	Smdt1	1.51804	0.772643
3.14978e-76	0.529997	0.702	0.527	7.70782e-72	10	Snrpe	1.24937	0.719368
3.24484e-121	0.658887	0.687	0.466	7.94044e-117	10	Snrpf	1.1787	0.519808
4.57609e-95	0.542829	0.777	0.612	1.11981e-90	10	Snrpg	1.68794	1.14511
6.04963e-233	0.718804	0.762	0.4	1.48041e-228	10	Spi1	1.75777	1.03896
0	0.586984	0.299	0.043	0	10	Srgap3	0.590324	0.00334075
8.95107e-128	0.505864	0.577	0.334	2.19042e-123	10	Srsf9	0.814843	0.308979
5.54167e-234	0.857902	0.713	0.439	1.3561e-229	10	Ssr4	1.38298	0.525076
5.02731e-242	1.03353	0.795	0.647	1.23023e-237	10	Sub1	2.29491	1.26138
0	1.26304	0.63	0.33	0	10	Syngr2	1.59404	0.330998
1.60473e-88	0.702964	0.781	0.635	3.92695e-84	10	Tagln2	2.20066	1.4977
5.82035e-145	0.569235	0.829	0.592	1.4243e-140	10	Taldo1	1.92301	1.35377
6.36467e-82	0.567451	0.296	0.149	1.5575e-77	10	Tbc1d4	0.816435	0.248984
2.70822e-216	0.670143	0.417	0.157	6.6273e-212	10	Tbc1d8	0.92891	0.258767
8.96357e-268	0.795636	0.504	0.193	2.19347e-263	10	Tbc1d9	1.0445	0.248864
2.87348e-125	0.776733	0.729	0.498	7.03169e-121	10	Tbca	1.42351	0.646776
1.17217e-246	0.732133	0.533	0.235	2.86843e-242	10	Tep1	0.857619	0.125485
3.05693e-86	0.50475	0.668	0.465	7.4806e-82	10	Tgfb1	1.27275	0.768002
5.96502e-291	0.611648	0.457	0.153	1.4597e-286	10	Tiam1	0.848697	0.237049
6.53494e-210	0.515911	0.377	0.139	1.59917e-205	10	Tifab	0.52949	0.0135796
8.10506e-100	0.558754	0.644	0.423	1.98339e-95	10	Timm10b	1.08734	0.528586
2.30814e-114	0.588743	0.695	0.455	5.64826e-110	10	Tkt	1.3077	0.718961
4.97729e-88	0.630342	0.782	0.594	1.21799e-83	10	Tma7	1.58122	0.950878
4.08876e-108	0.512372	0.625	0.36	1.00056e-103	10	Tmem256	0.942463	0.430092
2.24292e-295	1.07166	0.969	0.804	5.48864e-291	10	Tmsb10	4.08214	3.01047
0	1.38264	1	0.995	0	10	Tmsb4x	6.96841	5.58577
0	1.06552	0.215	0.038	0	10	Tnip3	1.03325	-0.0322721
0	0.593879	0.265	0.049	0	10	Tnni2	0.453751	-0.140128
5.39688e-56	0.615162	0.742	0.549	1.32067e-51	10	Tomm6	1.40113	0.785971
3.74784e-302	0.64799	0.998	0.976	9.17133e-298	10	Tpt1	5.1672	4.51921
1.24443e-191	1.00981	0.517	0.265	3.04525e-187	10	Trerf1	1.45017	0.440355
1.63993e-40	0.581588	0.651	0.482	4.01307e-36	10	Tuba1b	1.39981	0.818218
7.46669e-30	0.555025	0.65	0.513	1.82717e-25	10	Tubb5	1.35859	0.803569
8.83122e-13	0.50241	0.822	0.695	2.16109e-08	10	Txn1	2.20887	1.70646
7.48774e-230	0.701895	0.908	0.554	1.83233e-225	10	Tyrobp	3.32989	2.628
6.48805e-114	0.551963	0.825	0.666	1.58769e-109	10	Uba52	2.06541	1.51345
9.66346e-274	0.959317	0.906	0.683	2.36475e-269	10	Ucp2	2.57488	1.61557
2.49522e-100	0.533158	0.617	0.422	6.10604e-96	10	Unc93b1	1.3026	0.769442
5.89079e-78	0.5018	0.739	0.529	1.44154e-73	10	Uqcrb	1.36921	0.867411
4.22863e-114	0.572886	0.843	0.713	1.03479e-109	10	Uqcrh	2.11332	1.54043
9.44173e-116	0.635513	0.758	0.534	2.31049e-111	10	Uqcrq	1.47961	0.844096
1.6891e-210	0.501735	0.37	0.125	4.13341e-206	10	Ust	0.907031	0.405295
1.53107e-289	1.14229	0.927	0.754	3.74669e-285	10	Vim	3.70925	2.56696
8.81036e-154	0.683915	0.541	0.303	2.15598e-149	10	Vrk1	0.965969	0.282055
2.14203e-113	1.15297	0.565	0.353	5.24177e-109	10	Wdfy4	1.8869	0.73393
0	0.637354	0.13	0.002	0	10	Xcr1	0.489126	-0.148228
1.99725e-106	0.500193	0.146	0.044	4.88747e-102	10	Xlr	0.375976	-0.124217
9.06009e-104	0.611773	0.677	0.478	2.2171e-99	10	Ywhah	1.33851	0.726736
0	0.66883	0.886	0.433	0	11	2410006H16Rik	1.43043	0.761603
0	0.64018	0.822	0.283	0	11	5031439G07Rik	0.965145	0.324965
0	0.784669	0.402	0.084	0	11	A330040F15Rik	0.82948	0.0448107
0	0.799783	0.851	0.253	0	11	AB124611	1.16037	0.360585
0	0.896819	0.535	0.042	0	11	Abca9	0.835651	-0.0611683
0	0.506127	0.607	0.172	0	11	Abcd2	0.754589	0.248462
0	1.20357	0.941	0.319	0	11	Acer3	1.95837	0.754801
5.37718e-285	0.536486	1	0.983	1.31585e-280	11	Actb	5.55531	5.01882
0	0.696915	0.995	0.882	0	11	Actg1	3.91653	3.21961
0	0.840025	0.995	0.709	0	11	Actr3	2.49294	1.65292
0	0.554974	0.597	0.145	0	11	Adap1	0.637482	0.0825085
6.78244e-277	0.663494	0.938	0.59	1.65973e-272	11	Add3	2.10983	1.44634
0	0.659478	0.773	0.221	0	11	Adgre1	1.1215	0.462018
0	0.808474	0.689	0.096	0	11	Adgre4	1.51054	0.702064
0	0.908693	0.975	0.556	0	11	Adgre5	2.43681	1.52811
0	0.761481	0.701	0.125	0	11	Adssl1	0.850356	0.0888744
0	0.63785	0.743	0.296	0	11	Ahcyl2	1.15906	0.521207
0	1.10897	0.989	0.654	0	11	Ahnak	3.19054	2.08156
0	0.541787	0.675	0.23	0	11	AI662270	0.771857	0.23007
0	0.818707	0.568	0.03	0	11	AI839979	0.757626	-0.0610808
0	0.962142	0.569	0.067	0	11	Aif1	0.973752	0.0116093
0	1.6829	0.999	0.372	0	11	Alox5ap	2.94702	1.26412
0	0.697554	0.561	0.122	0	11	Alpk1	0.813309	0.115755
0	0.53243	0.551	0.168	0	11	Amz1	0.714964	0.182535
0	0.546226	0.641	0.214	0	11	Ankle2	0.73315	0.186925
0	0.596283	0.818	0.347	0	11	Anxa1	1.52436	0.928075
0	0.752662	0.508	0.052	0	11	Aoah	0.808715	0.0560532
0	0.760013	0.839	0.295	0	11	Ap1s2	1.14753	0.387514
0	0.831408	0.852	0.336	0	11	Ap2a2	1.24565	0.414242
0	1.64852	0.858	0.162	0	11	Apba1	1.79083	0.142305
0	1.2556	0.88	0.252	0	11	Apobec1	1.62779	0.372196
0	0.899707	0.58	0.077	0	11	Apoc2	0.984531	0.0848236
2.0461e-297	0.714152	0.771	0.402	5.00701e-293	11	Apoe	2.98583	2.27167
0	0.610638	0.877	0.352	0	11	Aprt	1.34158	0.730939
1.75535e-295	0.529434	0.975	0.598	4.29552e-291	11	Arf5	1.66038	1.13094
0	1.18819	0.954	0.563	0	11	Arhgap26	2.6828	1.49461
0	0.726245	0.937	0.47	0	11	Arhgap30	1.55261	0.826363
0	0.995562	0.997	0.617	0	11	Arhgdib	2.65992	1.66435
0	0.96259	0.753	0.1	0	11	Arhgef10l	1.04792	0.08533
0	2.12027	0.9	0.043	0	11	Arhgef37	1.96195	-0.158315
0	0.72536	0.621	0.126	0	11	Arl5c	0.827829	0.10247
0	1.03157	0.997	0.708	0	11	Arpc1b	2.82927	1.79771
0	0.65554	0.996	0.811	0	11	Arpc2	2.85816	2.20262
2.5063e-257	0.523044	0.991	0.717	6.13318e-253	11	Arpc3	2.12536	1.60232
6.18449e-274	0.562	0.984	0.649	1.51341e-269	11	Arpc5	1.9989	1.4369
0	0.68172	0.895	0.351	0	11	Asah1	1.2441	0.562384
0	0.87727	0.962	0.582	0	11	Asap1	2.19566	1.31839
0	0.738213	0.67	0.226	0	11	Atf3	1.39103	0.652813
0	0.651032	0.843	0.392	0	11	Atf6	1.29007	0.639041
0	0.530321	0.799	0.331	0	11	Atg7	1.08085	0.550532
0	0.732888	0.982	0.559	0	11	Atox1	2.02955	1.29666
0	1.00748	0.766	0.096	0	11	Atp1a3	1.05464	0.0471601
0	0.888212	0.987	0.711	0	11	Atp2b1	2.78009	1.89188
0	0.628875	0.938	0.532	0	11	Atp5c1	1.51925	0.89038
0	0.534991	0.897	0.394	0	11	Atp6v1b2	1.2732	0.738204
0	0.652077	0.853	0.325	0	11	Atp8b4	1.4587	0.806622
0	1.10881	0.869	0.368	0	11	Atrnl1	2.18007	1.07126
0	0.976435	0.913	0.355	0	11	Bach1	1.47355	0.497116
1.02402e-269	0.569772	0.962	0.594	2.50587e-265	11	BC005537	1.71184	1.14206
0	0.678719	0.896	0.388	0	11	Bin2	1.30112	0.622397
0	0.525929	0.58	0.151	0	11	Bri3bp	0.636069	0.110139
3.23615e-279	0.584521	0.989	0.72	7.91917e-275	11	Btf3	2.16838	1.58386
0	0.976762	0.864	0.187	0	11	C3	1.4919	0.51514
0	1.37866	0.92	0.274	0	11	Camkk2	1.65713	0.27847
0	0.740519	0.838	0.309	0	11	Capg	1.32676	0.586237
0	0.897755	0.988	0.606	0	11	Capza2	2.1314	1.23364
5.0821e-274	0.557731	0.989	0.684	1.24364e-269	11	Capzb	2.02091	1.46318
0	0.796366	0.824	0.303	0	11	Cask	1.40105	0.604682
6.00885e-247	0.50645	0.924	0.541	1.47043e-242	11	Cbl	1.50384	0.997386
0	0.656036	0.908	0.453	0	11	Ccdc12	1.30646	0.650422
0	0.804437	0.881	0.321	0	11	Ccdc88a	1.52512	0.720685
2.0013e-301	0.56583	0.788	0.35	4.89739e-297	11	Ccdc88c	1.20205	0.636218
0	1.749	0.942	0.14	0	11	Ccl9	2.11964	0.37064
0	2.92084	0.973	0.133	0	11	Ccr2	3.24054	0.319701
0	0.986768	0.617	0.038	0	11	Cd177	1.04046	0.0536909
0	0.560204	0.641	0.179	0	11	Cd180	0.828655	0.268451
0	0.780728	0.714	0.203	0	11	Cd244a	1.20745	0.426724
0	1.45407	0.978	0.247	0	11	Cd300a	2.14488	0.690807
2.66899e-290	0.643336	0.981	0.571	6.53128e-286	11	Cd44	2.85441	2.21108
0	0.687195	0.865	0.348	0	11	Cd48	1.19726	0.510068
0	1.35694	0.998	0.622	0	11	Cd52	3.75345	2.39651
0	0.674742	0.898	0.271	0	11	Cd68	1.28767	0.612932
0	0.874738	0.611	0.166	0	11	Cd86	1.28316	0.408427
0	0.662255	0.914	0.465	0	11	Cdk2ap2	1.72984	1.06759
0	0.555085	0.641	0.176	0	11	Ceacam1	0.844655	0.28957
0	0.732773	0.993	0.567	0	11	Cebpb	3.24155	2.50878
0	1.29517	0.951	0.354	0	11	Cers6	2.36878	1.07361
0	0.567131	0.808	0.294	0	11	Ciao2a	1.00731	0.440178
0	1.14963	0.841	0.151	0	11	Clec12a	1.27592	0.126291
0	1.48406	0.939	0.11	0	11	Clec4a1	1.62993	0.145869
0	0.856788	0.685	0.148	0	11	Clec4a2	0.982678	0.12589
0	1.54924	0.963	0.216	0	11	Clec4a3	1.92962	0.380381
2.09138e-286	0.576369	0.976	0.627	5.11781e-282	11	Clta	1.85279	1.27642
2.9565e-238	0.560107	0.953	0.62	7.23486e-234	11	Cmip	2.25274	1.69263
0	0.839891	0.876	0.313	0	11	Cmtm7	1.21883	0.378938
0	1.35472	0.998	0.621	0	11	Coro1a	3.24333	1.88861
4.10797e-303	0.527195	0.972	0.518	1.00526e-298	11	Cotl1	1.8108	1.28361
1.8761e-252	0.510937	0.994	0.803	4.59101e-248	11	Cox4i1	2.60461	2.09367
0	1.74665	0.998	0.685	0	11	Crip1	4.20531	2.45866
0	1.63566	0.985	0.255	0	11	Csf1r	2.19422	0.558563
0	0.674015	0.885	0.301	0	11	Csf2ra	1.203	0.528988
0	0.73781	0.765	0.209	0	11	Csgalnact2	0.959505	0.221695
0	0.819208	0.998	0.731	0	11	Cst3	3.64119	2.82198
0	0.718747	0.932	0.393	0	11	Ctsa	1.47144	0.75269
0	1.08268	0.954	0.417	0	11	Ctsc	2.11288	1.03021
0	1.11303	0.971	0.369	0	11	Ctsh	1.87893	0.765896
0	1.1632	0.997	0.569	0	11	Ctss	3.4581	2.2949
0	1.35455	0.855	0.153	0	11	Cx3cr1	1.66246	0.307911
0	1.11971	0.997	0.705	0	11	Cyba	3.04046	1.92075
0	2.10947	0.999	0.374	0	11	Cybb	3.64576	1.53629
0	0.656519	0.524	0.06	0	11	Cyp27a1	0.632292	-0.0242268
0	0.853066	0.987	0.586	0	11	Cytip	2.52855	1.67549
0	0.685016	0.967	0.47	0	11	Dbi	1.83154	1.14652
0	0.657726	0.843	0.357	0	11	Degs1	1.15807	0.500346
5.0321e-238	0.604199	0.883	0.497	1.23141e-233	11	Dennd1a	1.65527	1.05107
0	0.916837	0.713	0.13	0	11	Dgkg	1.08776	0.170927
0	0.71875	0.976	0.623	0	11	Diaph1	2.08707	1.36832
0	0.707101	0.951	0.506	0	11	Diaph2	2.20824	1.50114
0	1.20672	0.964	0.503	0	11	Dleu2	2.58472	1.378
0	0.93529	0.739	0.134	0	11	Dna2	0.968893	0.033603
0	0.685207	0.719	0.233	0	11	Dnajb14	0.915511	0.230303
1.32022e-289	0.65786	0.947	0.52	3.23072e-285	11	Dock8	1.84506	1.1872
0	0.732086	0.668	0.174	0	11	Dpy19l1	0.842205	0.110119
0	0.566738	0.602	0.156	0	11	Dusp22	0.639365	0.0726268
0	0.80372	0.576	0.147	0	11	E230029C05Rik	0.967021	0.1633
0	0.618925	0.565	0.115	0	11	E2f2	0.677431	0.0585059
0	0.525227	0.752	0.28	0	11	Ehbp1l1	0.836062	0.310835
0	0.643418	0.588	0.191	0	11	Eif2ak2	0.807878	0.16446
8.58911e-262	0.50108	0.929	0.527	2.10184e-257	11	Eif3e	1.40271	0.901633
0	0.908289	0.99	0.614	0	11	Eif3f	2.12284	1.21455
2.15998e-286	0.54933	0.96	0.572	5.28569e-282	11	Eif3h	1.56801	1.01868
0	0.594148	0.942	0.535	0	11	Eif3k	1.50539	0.911237
1.71692e-228	0.505339	0.952	0.594	4.20148e-224	11	Eif4g3	1.67697	1.17163
0	0.546297	0.646	0.211	0	11	Elmo2	0.710941	0.164644
0	0.918694	0.958	0.371	0	11	Emb	2.09858	1.17989
0	1.62915	0.973	0.239	0	11	Emilin2	2.18523	0.556084
0	1.19016	0.984	0.483	0	11	Emp3	2.20935	1.0192
0	0.784343	0.911	0.398	0	11	Eno1	1.35911	0.574763
0	0.923008	0.919	0.34	0	11	Epsti1	1.86853	0.94552
0	0.5305	0.552	0.156	0	11	Erlin1	0.659915	0.129415
0	1.00071	0.96	0.457	0	11	Erp29	1.71228	0.711575
0	0.525436	0.885	0.398	0	11	Esd	1.19502	0.669588
0	0.740341	0.64	0.121	0	11	Ethe1	0.776141	0.0358002
0	0.906432	0.936	0.519	0	11	Etv6	2.16168	1.25525
0	1.11888	0.829	0.168	0	11	Evi2a	1.15676	0.0378766
0	0.942037	0.897	0.409	0	11	Ext1	2.08518	1.14314
0	0.871038	0.687	0.156	0	11	F10	1.09636	0.225319
0	3.20754	0.931	0.041	0	11	F13a1	3.08492	-0.122624
0	0.598279	0.454	0.046	0	11	F5	0.756759	0.15848
0	0.641712	0.614	0.209	0	11	Fam102b	0.909672	0.26796
0	1.19613	0.891	0.31	0	11	Fam111a	1.58521	0.389078
3.98047e-286	0.60023	0.853	0.434	9.7406e-282	11	Fam117b	1.44342	0.843194
0	1.00451	0.944	0.345	0	11	Fam129a	1.85583	0.851318
0	0.945851	0.895	0.299	0	11	Fam49a	1.54961	0.603756
0	0.969784	0.994	0.654	0	11	Fam49b	2.77839	1.8086
0	0.782448	1	0.949	0	11	Fau	4.94307	4.16062
0	1.58792	0.999	0.476	0	11	Fcer1g	3.75535	2.16743
0	1.01528	0.613	0.075	0	11	Fcgr1	0.931734	-0.0835462
0	0.60079	0.786	0.265	0	11	Fcgr2b	1.21189	0.611097
0	0.902846	0.924	0.269	0	11	Fcgr3	1.48039	0.577548
0	0.594826	0.87	0.378	0	11	Fermt3	1.14984	0.555014
0	0.726758	0.808	0.243	0	11	Fes	0.988967	0.262209
0	1.19125	0.878	0.227	0	11	Fgd4	1.67008	0.478831
0	1.04608	0.968	0.33	0	11	Fgr	2.23884	1.19275
0	0.770866	0.98	0.55	0	11	Flna	1.95705	1.18619
0	0.590627	0.905	0.407	0	11	Fmnl1	1.25458	0.663957
0	1.63854	0.909	0.315	0	11	Fn1	3.47619	1.83764
8.69249e-271	0.561258	0.86	0.44	2.12714e-266	11	Fos	2.63513	2.07387
1.45356e-245	0.533433	0.725	0.34	3.55701e-241	11	Fosl2	1.31826	0.784826
8.72692e-202	0.584947	0.959	0.665	2.13557e-197	11	Foxn3	2.60437	2.01942
0	0.849999	0.996	0.654	0	11	Fxyd5	2.80358	1.95358
0	1.31437	0.989	0.36	0	11	Fyb	2.8627	1.54833
0	0.607384	0.663	0.184	0	11	G6pdx	0.735793	0.128409
0	1.22093	0.709	0.121	0	11	Gas7	1.4165	0.19557
0	1.31171	0.926	0.324	0	11	Gda	2.54032	1.22861
0	0.509096	0.694	0.233	0	11	Ggh	0.756325	0.247229
0	0.586232	0.669	0.217	0	11	Glipr1	0.871736	0.285503
0	1.0162	0.976	0.527	0	11	Glud1	1.96458	0.948378
0	0.650954	0.731	0.23	0	11	Gm15987	1.19406	0.54311
0	0.559361	0.403	0.026	0	11	Gm1673	0.522829	-0.0365322
0	1.37685	0.857	0.127	0	11	Gm21188	1.41073	0.0338739
0	1.18232	0.987	0.421	0	11	Gm2a	2.06518	0.882861
0	0.773097	0.52	0.07	0	11	Gm35154	0.782545	0.0094476
0	0.669684	0.558	0.054	0	11	Gm36161	0.633709	-0.0359747
0	0.671882	0.515	0.1	0	11	Gm46224	0.714964	0.0430816
0	0.811601	0.712	0.181	0	11	Gm5150	1.20077	0.389172
0	1.14988	0.676	0.042	0	11	Gm9733	1.04366	-0.106219
0	0.621159	0.962	0.553	0	11	Gmfg	1.78063	1.15947
0	0.774742	0.832	0.272	0	11	Gng10	1.08016	0.305419
3.79558e-302	0.726304	0.852	0.412	9.28816e-298	11	Gngt2	1.83606	1.10976
0	0.58203	0.92	0.499	0	11	Gpi1	1.3829	0.800871
0	0.619236	0.744	0.263	0	11	Gpr132	1.14355	0.524316
0	2.20046	0.958	0.129	0	11	Gpr141	2.54082	0.340358
0	0.68507	0.647	0.118	0	11	Gpr35	0.779987	0.0949171
0	1.46445	0.998	0.601	0	11	Gpx1	3.35811	1.89365
0	0.59535	0.617	0.177	0	11	Grk3	1.01531	0.419955
0	0.939882	0.879	0.386	0	11	Grk5	1.91726	0.977376
0	1.16482	0.981	0.411	0	11	Gsr	2.58679	1.42198
0	0.686331	0.946	0.513	0	11	H2afj	1.61947	0.933141
0	0.794472	0.946	0.499	0	11	H2afy	1.56554	0.771066
0	1.18491	0.988	0.63	0	11	H2afz	2.83267	1.64776
0	1.05104	1	0.892	0	11	H3f3a	3.87643	2.82539
0	1.06789	0.846	0.195	0	11	Hacd4	1.2555	0.187616
0	1.04641	0.918	0.281	0	11	Hck	1.61995	0.573542
0	0.553125	0.639	0.186	0	11	Hgsnat	0.755023	0.201899
0	0.522498	0.62	0.224	0	11	Hlcs	0.830304	0.307806
0	0.667061	0.96	0.529	0	11	Hmgb2	1.9563	1.28924
0	1.43082	0.931	0.19	0	11	Hp	2.19246	0.761644
0	0.64875	0.725	0.25	0	11	Hps3	0.907721	0.258971
0	0.85399	0.637	0.065	0	11	Hpse	0.816641	-0.0373489
1.13287e-256	0.620368	0.999	0.831	2.77223e-252	11	Hspa8	3.11677	2.49641
0	0.594513	0.568	0.111	0	11	I830077J02Rik	0.644061	0.0495481
0	0.685388	0.781	0.232	0	11	Idh1	1.01022	0.324833
0	0.87266	0.793	0.361	0	11	Ifi203	1.62518	0.752523
0	1.96736	0.892	0.12	0	11	Ifi204	1.96646	-0.000899985
0	0.63782	0.286	0.018	0	11	Ifi205	0.578353	-0.0594665
0	1.62018	0.891	0.17	0	11	Ifi207	1.70399	0.0838063
0	1.16826	0.792	0.241	0	11	Ifi209	1.54509	0.376839
0	1.74323	0.757	0.051	0	11	Ifi211	1.58545	-0.157779
0	0.601964	0.428	0.122	0	11	Ifi213	0.755023	0.153059
0	2.65502	0.897	0.335	0	11	Ifi27l2a	3.84792	1.1929
0	1.429	0.952	0.324	0	11	Ifi30	2.25412	0.825119
8.17137e-255	0.523475	0.479	0.171	1.99962e-250	11	Ifi47	0.758925	0.235451
0	0.556336	0.529	0.174	0	11	Ifih1	0.743691	0.187355
2.16697e-257	0.588237	0.229	0.049	5.3028e-253	11	Ifit3	0.65201	0.0637736
0	1.00035	0.994	0.552	0	11	Ifitm2	3.03197	2.03162
0	2.36058	0.999	0.504	0	11	Ifitm3	4.70005	2.33946
0	2.25199	0.973	0.102	0	11	Ifitm6	2.35396	0.101966
0	0.542882	0.869	0.42	0	11	Ifnar2	1.21946	0.676576
0	0.934512	0.977	0.559	0	11	Ifngr1	2.20888	1.27437
0	0.602267	0.846	0.361	0	11	Ifngr2	1.10183	0.499562
0	1.30828	0.916	0.194	0	11	Igsf6	1.5471	0.238819
0	0.90769	0.941	0.435	0	11	Ikbkb	1.52436	0.616669
0	0.898273	0.886	0.301	0	11	Il10ra	1.34907	0.450801
0	0.882876	0.937	0.42	0	11	Il17ra	1.64148	0.758605
0	1.21641	0.963	0.358	0	11	Il6ra	1.86712	0.650714
0	0.986864	0.842	0.303	0	11	Iqgap2	1.70151	0.714646
0	1.2983	0.924	0.22	0	11	Irf5	1.49008	0.191781
0	1.19632	0.623	0.098	0	11	Irf7	1.2065	0.0101798
0	0.529628	0.821	0.3	0	11	Irf8	1.20268	0.673057
0	0.626765	0.455	0.116	0	11	Isg15	1.03725	0.410484
0	1.07984	0.989	0.489	0	11	Itga4	2.76228	1.68243
6.85503e-303	0.512627	0.913	0.437	1.67749e-298	11	Itgal	1.69156	1.17894
0	0.998468	0.934	0.237	0	11	Itgam	1.79315	0.794687
1.72949e-302	0.52332	0.961	0.473	4.23224e-298	11	Itgb2	1.72164	1.19832
0	0.733777	0.779	0.229	0	11	Itgb7	1.11407	0.38029
0	1.14646	0.939	0.439	0	11	Jarid2	1.97952	0.833065
0	1.03625	0.967	0.515	0	11	Kdm7a	2.1161	1.07985
0	0.871324	0.978	0.602	0	11	Klf13	2.05974	1.18842
0	1.80995	0.911	0.18	0	11	Klra2	2.02254	0.212591
0	0.670012	0.995	0.62	0	11	Lamp1	2.31222	1.64221
2.35574e-290	0.537554	0.948	0.519	5.76473e-286	11	Lamp2	1.73006	1.19251
0	0.834467	0.9	0.36	0	11	Lamtor4	1.31502	0.480557
8.65137e-251	0.543634	0.996	0.658	2.11708e-246	11	Laptm5	2.67353	2.1299
0	0.525568	0.865	0.366	0	11	Lcp2	1.24874	0.723169
0	0.925811	0.667	0.178	0	11	Ldlr	1.15149	0.22568
0	1.47788	0.879	0.164	0	11	Ldlrad3	1.87013	0.392256
0	1.35599	0.996	0.501	0	11	Lgals3	3.35761	2.00162
0	0.511128	0.898	0.324	0	11	Lilrb4a	1.48668	0.975555
0	0.501419	0.818	0.372	0	11	Limd1	1.00146	0.500046
0	0.865201	0.862	0.353	0	11	Lrmda	2.51516	1.64996
0	0.980841	0.951	0.301	0	11	Lrp1	1.75546	0.774616
0	0.750408	0.679	0.107	0	11	Lrrc25	0.812475	0.0620669
0	1.047	0.992	0.576	0	11	Lsp1	2.60172	1.55471
0	1.77756	0.989	0.26	0	11	Lst1	2.65806	0.880496
0	0.636391	0.543	0.077	0	11	Ltb4r1	0.715857	0.0794658
0	3.13867	0.961	0.107	0	11	Ly6c2	3.48269	0.344022
0	0.869766	0.999	0.764	0	11	Ly6e	3.29082	2.42106
0	1.61157	0.958	0.245	0	11	Ly86	2.10507	0.493504
0	0.507957	0.516	0.088	0	11	Lyl1	0.570974	0.0630168
0	1.21425	0.994	0.624	0	11	Lyn	3.40797	2.19372
0	2.65182	1	0.789	0	11	Lyz2	6.92647	4.27465
0	0.860216	0.475	0.106	0	11	Mafb	1.15182	0.291604
0	0.878402	0.941	0.406	0	11	Man2b1	1.50925	0.630849
5.45777e-284	0.535299	0.88	0.468	1.33557e-279	11	Mapk14	1.33578	0.800484
0	0.673916	0.921	0.423	0	11	Mapkapk2	1.5167	0.84278
0	0.57488	0.885	0.341	0	11	March1	1.65829	1.08341
0	0.920617	0.882	0.358	0	11	Mbp	1.54585	0.625231
0	0.622077	0.809	0.233	0	11	Mcemp1	1.14852	0.526442
0	1.19835	0.852	0.161	0	11	Mcub	1.23355	0.0351998
0	0.50209	0.455	0.045	0	11	Mefv	0.542582	0.0404916
0	0.927119	0.82	0.24	0	11	Metrnl	1.21946	0.29234
0	0.553649	0.449	0.058	0	11	Mfsd7a	0.506417	-0.0472315
0	1.22351	0.923	0.281	0	11	Mgst1	1.8106	0.587081
0	0.793826	0.928	0.46	0	11	Mia2	1.48511	0.691287
0	0.591197	0.609	0.135	0	11	Milr1	0.665469	0.0742727
0	0.549069	0.378	0.075	0	11	Mmp8	0.682918	0.133849
7.05147e-304	0.819027	0.855	0.433	1.72557e-299	11	Mndal	1.7498	0.930776
0	0.990184	0.837	0.255	0	11	Mob3b	1.45309	0.462906
0	1.65388	0.994	0.354	0	11	Mpeg1	2.88141	1.22753
0	0.603336	0.764	0.28	0	11	Mpp1	0.975988	0.372653
0	0.523136	0.793	0.324	0	11	Mrpl30	0.913956	0.39082
0	1.11133	0.98	0.536	0	11	Mrpl33	2.13824	1.0269
0	0.828938	0.525	0.053	0	11	Ms4a4a	0.821624	-0.00731399
0	2.09849	0.932	0.162	0	11	Ms4a4c	2.29516	0.196671
0	1.49602	0.942	0.215	0	11	Ms4a6b	2.00713	0.511105
0	2.72239	0.996	0.25	0	11	Ms4a6c	3.14081	0.418419
0	0.889919	0.629	0.156	0	11	Ms4a6d	1.03618	0.146259
0	1.01361	0.671	0.102	0	11	Msr1	1.06798	0.0543711
0	1.00127	0.993	0.452	0	11	Msrb1	2.69304	1.69177
0	0.539557	0.847	0.39	0	11	Myadm	1.31119	0.771634
1.23553e-199	0.520487	0.953	0.614	3.02348e-195	11	Mycbp2	1.8839	1.36341
0	1.00017	0.964	0.396	0	11	Myo1f	2.11187	1.1117
0	0.659726	0.833	0.296	0	11	Myo1g	1.11136	0.45163
0	0.598271	0.825	0.258	0	11	Naaa	1.15413	0.555856
3.71146e-270	0.578425	0.993	0.754	9.08232e-266	11	Naca	2.53312	1.95469
0	1.02495	0.961	0.402	0	11	Nadk	1.83565	0.810705
0	0.528777	0.678	0.217	0	11	Naip2	0.78084	0.252063
0	1.38019	0.968	0.292	0	11	Napsa	1.9956	0.615404
0	0.632327	0.774	0.296	0	11	Nav1	1.30468	0.672353
0	1.18432	0.989	0.4	0	11	Ncf2	2.38851	1.20419
0	0.670381	0.834	0.29	0	11	Ncf4	1.07565	0.405267
5.38814e-248	0.573702	0.878	0.483	1.31853e-243	11	Ncoa1	1.53476	0.961062
0	0.709508	0.986	0.636	0	11	Ndufb1-ps	2.05217	1.34266
0	0.917097	0.947	0.31	0	11	Nfam1	1.60822	0.691123
0	0.725059	0.675	0.204	0	11	Nfil3	0.988598	0.263539
0	0.831225	0.759	0.141	0	11	Nhsl2	1.01385	0.182629
3.08849e-299	0.527576	0.803	0.38	7.55785e-295	11	Nin	1.08535	0.557773
0	0.553455	0.495	0.121	0	11	Nlrp1b	0.639365	0.0859101
4.52134e-308	0.646983	0.989	0.646	1.10642e-303	11	Nme2	2.28527	1.63829
0	0.571928	0.926	0.446	0	11	Notch2	1.53704	0.96511
0	1.48115	0.998	0.601	0	11	Npc2	3.01884	1.53768
0	0.991057	0.949	0.389	0	11	Nrros	1.65899	0.66793
0	0.602057	0.937	0.502	0	11	Nsa2	1.47961	0.877549
0	0.574205	0.661	0.21	0	11	Nuak2	0.812892	0.238687
0	0.532411	0.662	0.151	0	11	Nxpe4	0.804526	0.272115
0	0.662889	0.507	0.069	0	11	Oas1a	0.635125	-0.0277639
0	0.759339	0.485	0.054	0	11	Oas3	0.751981	-0.00735766
0	0.718733	0.595	0.15	0	11	Oasl2	1.12183	0.403099
0	0.791286	0.88	0.341	0	11	Otulinl	1.30735	0.516061
3.70848e-290	0.598781	0.994	0.722	9.07502e-286	11	Pabpc1	2.37854	1.77976
0	0.606999	0.569	0.086	0	11	Padi2	0.664545	0.0575463
6.60524e-307	0.690186	0.716	0.32	1.61637e-302	11	Parp14	1.1643	0.47411
0	0.919904	0.859	0.343	0	11	Parp8	1.58178	0.66188
0	1.35682	0.638	0.134	0	11	Pde7b	1.85157	0.494759
0	0.529111	0.821	0.314	0	11	Pgd	1.02794	0.498826
0	0.673601	0.448	0.102	0	11	Phf11b	0.727409	0.0538082
0	1.84898	0.962	0.241	0	11	Pid1	2.7326	0.883622
0	0.654298	0.605	0.161	0	11	Pik3r6	0.774429	0.120131
0	1.04326	0.969	0.533	0	11	Pip4k2a	2.38655	1.34329
0	0.633556	0.688	0.172	0	11	Pira2	0.830304	0.196748
0	1.21993	0.938	0.285	0	11	Pirb	1.67284	0.452909
0	0.771221	0.987	0.634	0	11	Pitpna	2.08742	1.3162
0	0.651634	0.967	0.544	0	11	Pkm	1.72053	1.0689
0	0.718286	0.644	0.169	0	11	Pla2g7	1.32002	0.601736
0	3.64203	0.997	0.275	0	11	Plac8	4.69621	1.05418
0	0.715515	0.91	0.412	0	11	Plaur	1.89517	1.17965
0	1.74688	0.978	0.177	0	11	Plbd1	2.1687	0.421823
0	1.34874	0.913	0.293	0	11	Plcb1	3.00247	1.65373
0	1.05718	0.944	0.359	0	11	Plcg2	1.67123	0.614049
0	1.68568	0.973	0.213	0	11	Pld4	1.89773	0.212043
0	0.639198	0.847	0.372	0	11	Plekhm3	1.37924	0.740046
0	0.583036	0.802	0.289	0	11	Plekho1	1.00877	0.42573
0	0.508663	0.784	0.298	0	11	Plekho2	0.91784	0.409176
0	0.609823	0.683	0.193	0	11	Plod3	0.731828	0.122004
0	0.932651	0.813	0.172	0	11	Plxnb2	1.01349	0.0808405
0	1.06668	0.855	0.308	0	11	Pnp	1.43775	0.371077
0	0.545965	0.694	0.237	0	11	Polb	0.809969	0.264005
0	0.651385	0.965	0.527	0	11	Pomp	1.64218	0.990799
0	0.692499	0.707	0.221	0	11	Pot1b	1.13323	0.440735
0	0.940547	0.894	0.263	0	11	Pou2f2	1.88727	0.946721
0	0.6581	0.555	0.058	0	11	Ppfia4	0.618518	-0.039582
8.67328e-264	0.537415	0.954	0.596	2.12244e-259	11	Ppp2r5a	1.70264	1.16522
0	0.525528	0.841	0.355	0	11	Prcp	1.09361	0.568086
0	1.81709	0.994	0.48	0	11	Prdx5	2.84384	1.02675
0	0.798326	0.751	0.228	0	11	Prkag2	1.03475	0.236422
0	0.952545	0.959	0.414	0	11	Prkcd	1.80788	0.855333
0	1.25261	0.999	0.777	0	11	Psap	4.29996	3.04735
0	1.03138	0.982	0.552	0	11	Psma7	2.0385	1.00711
1.35965e-291	0.602147	0.936	0.527	3.32721e-287	11	Psmb8	1.53097	0.928819
0	0.615439	0.718	0.187	0	11	Pstpip1	0.836062	0.220622
0	0.715782	0.664	0.173	0	11	Pstpip2	1.05111	0.335324
0	0.999016	0.979	0.543	0	11	Ptpn1	2.1257	1.12668
0	1.02526	0.976	0.463	0	11	Ptpn18	1.93882	0.913565
0	0.671654	0.943	0.428	0	11	Ptpn6	1.52053	0.848878
0	0.800316	0.997	0.671	0	11	Ptprc	3.57448	2.77417
0	0.546755	0.917	0.388	0	11	Ptpre	1.50151	0.954753
0	0.699223	0.949	0.459	0	11	Ptprj	2.22433	1.5251
0	1.59295	0.882	0.1	0	11	Ptpro	1.56628	-0.0266686
0	0.783088	0.829	0.288	0	11	Pycard	1.15017	0.367082
0	0.819232	0.851	0.328	0	11	Rab31	1.40327	0.584034
0	0.658958	0.864	0.364	0	11	Rab5if	1.11812	0.459166
1.93917e-270	0.55983	0.997	0.811	4.74535e-266	11	Rack1	3.17707	2.61724
0	0.541488	0.75	0.228	0	11	Ramp1	0.878128	0.33664
1.38228e-238	0.567169	0.98	0.686	3.38257e-234	11	Rap1a	2.11491	1.54774
9.50849e-264	0.586112	0.991	0.736	2.32682e-259	11	Rap1b	2.39144	1.80533
0	0.838554	0.824	0.192	0	11	Rap1gap2	1.64031	0.801752
0	0.663644	0.859	0.355	0	11	Rara	1.17082	0.507176
0	0.604641	0.722	0.159	0	11	Rasgrp4	0.847508	0.242868
0	1.46285	0.944	0.247	0	11	Rassf4	1.81602	0.353163
0	0.535483	0.557	0.156	0	11	Rbks	0.704211	0.168728
0	0.774365	0.448	0.088	0	11	Rfx2	0.819135	0.0447693
0	0.667608	0.797	0.237	0	11	Rgs10	1.02973	0.362125
0	0.598617	0.879	0.38	0	11	Rgs2	1.54685	0.948235
0	0.529627	0.887	0.398	0	11	Rhog	1.14422	0.614588
0	0.828831	0.738	0.173	0	11	Rnase6	1.00986	0.181026
0	0.543052	0.426	0.086	0	11	Rnd3	0.577371	0.0343196
0	0.793177	0.943	0.447	0	11	Rnf130	1.53122	0.738042
0	0.655356	0.864	0.311	0	11	Rnf149	1.43288	0.777522
0	1.14615	0.829	0.307	0	11	Rnf213	1.5913	0.445152
0	0.673264	0.791	0.281	0	11	Rnpep	0.975616	0.302352
0	0.527247	0.686	0.241	0	11	Rp2	0.795689	0.268443
0	0.933384	0.998	0.846	0	11	Rpl10	3.85745	2.92407
4.49211e-248	0.508879	0.999	0.914	1.09926e-243	11	Rpl13	4.36142	3.85255
0	0.662702	0.999	0.846	0	11	Rpl18	3.55161	2.88891
0	0.677658	0.999	0.837	0	11	Rpl24	3.35632	2.67866
1.11761e-270	0.546554	1	0.909	2.73491e-266	11	Rpl27a	4.12528	3.57873
0	0.65167	0.998	0.868	0	11	Rpl28	3.69999	3.04832
2.32335e-224	0.500397	0.998	0.864	5.68547e-220	11	Rpl32	3.87379	3.37339
2.26978e-278	0.580047	0.998	0.88	5.55437e-274	11	Rpl34	3.84241	3.26236
0	0.93786	0.994	0.678	0	11	Rpl36al	2.60978	1.67192
1.21396e-255	0.533469	0.998	0.844	2.97068e-251	11	Rpl6	3.43057	2.8971
0	0.668166	0.994	0.774	0	11	Rpl7a	2.7667	2.09853
0	0.910864	0.999	0.843	0	11	Rplp0	3.91259	3.00173
3.82316e-304	0.631162	0.999	0.867	9.35566e-300	11	Rps11	3.88077	3.2496
0	0.849113	1	0.921	0	11	Rps27a	4.41252	3.5634
6.56256e-235	0.512313	1	0.867	1.60592e-230	11	Rps28	3.80421	3.2919
0	0.923364	1	0.93	0	11	Rps9	4.49911	3.57575
0	0.751547	0.966	0.546	0	11	Rrbp1	1.84975	1.0982
0	0.594652	0.502	0.118	0	11	Rtp4	0.800325	0.205672
0	2.91708	0.996	0.253	0	11	S100a4	4.13511	1.21803
0	1.36952	0.998	0.531	0	11	S100a6	3.99817	2.62865
0	1.64972	0.997	0.627	0	11	Samhd1	3.18322	1.5335
0	0.842196	0.683	0.119	0	11	Sap30	0.829892	-0.0123042
0	1.10541	0.992	0.594	0	11	Sat1	2.61146	1.50606
0	0.671009	0.957	0.531	0	11	Scand1	1.57196	0.90095
1.0398e-298	0.530958	0.727	0.32	2.5445e-294	11	Sdccag8	1.00329	0.472335
0	0.503199	0.871	0.419	0	11	Sec11c	1.12419	0.620988
0	0.894588	0.977	0.578	0	11	Sec61b	2.06308	1.16849
0	0.595836	0.972	0.595	0	11	Sec61g	1.90008	1.30425
0	0.972112	0.995	0.723	0	11	Sem1	2.65608	1.68397
0	0.523135	0.831	0.324	0	11	Sema4d	1.19118	0.668044
1.22882e-256	0.512842	0.997	0.828	3.00705e-252	11	Serf2	2.76497	2.25213
5.51327e-305	0.59387	0.954	0.531	1.34915e-300	11	Serp1	1.6877	1.09383
0	0.519765	0.359	0.027	0	11	Serpinb2	0.499178	-0.0205877
0	0.620177	0.538	0.11	0	11	Sestd1	0.696545	0.0763683
0	0.852322	0.903	0.35	0	11	Sgk3	1.39437	0.542052
0	0.588835	0.607	0.145	0	11	Sgms2	1.14885	0.560014
0	0.671582	0.997	0.776	0	11	Sh3bgrl3	2.86421	2.19263
0	0.537516	0.973	0.398	0	11	Sirpa	1.8471	1.30958
0	0.513955	0.477	0.096	0	11	Sirpb1a	0.619472	0.105517
0	0.543775	0.773	0.213	0	11	Sirpb1b	1.16626	0.622482
0	1.37765	0.883	0.236	0	11	Sirpb1c	1.77464	0.396989
0	0.514627	0.502	0.122	0	11	Slc12a9	0.571467	0.0568399
0	0.870897	0.972	0.534	0	11	Slc25a5	1.90538	1.03448
0	1.48191	0.934	0.302	0	11	Slc8a1	2.83657	1.35467
0	0.517432	0.604	0.173	0	11	Slc8b1	0.665007	0.147575
0	0.927601	0.724	0.145	0	11	Slfn1	1.27501	0.347412
0	0.849733	0.945	0.487	0	11	Slfn2	1.84036	0.990632
0	1.15686	0.875	0.289	0	11	Slfn5	2.09104	0.934174
0	0.527093	0.518	0.139	0	11	Slfn8	0.677431	0.150338
2.12548e-278	0.50142	0.899	0.478	5.20127e-274	11	Slk	1.34735	0.845927
0	1.41127	0.966	0.374	0	11	Smpdl3a	2.02632	0.615045
0	0.576825	0.867	0.355	0	11	Snx20	1.20555	0.628722
0	0.825003	0.91	0.331	0	11	Soat1	1.39521	0.570207
2.94832e-269	0.596887	0.936	0.525	7.21483e-265	11	Sp100	1.82659	1.2297
0	0.598901	0.718	0.294	0	11	Sp110	0.941686	0.342785
0	1.08751	0.986	0.393	0	11	Spi1	2.21473	1.12723
0	0.677182	0.91	0.48	0	11	Sppl2a	1.46773	0.790552
0	0.531579	0.885	0.433	0	11	Ssr4	1.2273	0.695724
0	0.52396	0.836	0.391	0	11	St3gal4	1.46243	0.938466
2.19148e-257	0.598387	0.792	0.406	5.36277e-253	11	Stat1	1.30379	0.705403
1.31307e-252	0.52242	0.519	0.203	3.21321e-248	11	Stat2	0.745877	0.223457
0	0.665723	0.916	0.471	0	11	Stk10	1.80096	1.13523
0	0.630079	0.679	0.19	0	11	Stom	0.802427	0.172347
0	0.622142	0.776	0.329	0	11	Stx16	0.995964	0.373822
0	1.84132	0.833	0.139	0	11	Stxbp6	2.19646	0.355142
0	0.732238	0.978	0.641	0	11	Sub1	2.08656	1.35432
0	0.649984	0.631	0.115	0	11	Susd3	0.743253	0.0932687
2.93144e-272	0.549918	0.925	0.504	7.17353e-268	11	Svil	1.79738	1.24746
0	0.762292	0.906	0.403	0	11	Synj1	1.40797	0.645676
0	0.907079	0.995	0.587	0	11	Taldo1	2.3472	1.44012
0	0.660673	0.927	0.494	0	11	Taok3	1.50358	0.842904
0	0.787381	0.788	0.242	0	11	Tent5a	1.14123	0.353848
0	0.78985	0.783	0.227	0	11	Tep1	0.978594	0.188743
0	1.06005	0.958	0.455	0	11	Tgfb1	1.8471	0.787054
0	1.20014	0.969	0.305	0	11	Tgfbi	2.32982	1.12968
0	1.6335	0.508	0.124	0	11	Thbs1	2.38262	0.749124
0	1.20315	0.815	0.141	0	11	Tiam1	1.35682	0.153669
0	0.552933	0.544	0.107	0	11	Tifa	0.579824	0.0268911
0	0.967498	0.757	0.126	0	11	Tifab	0.958751	-0.00874722
0	0.735561	0.955	0.447	0	11	Tkt	1.54986	0.814297
0	1.02083	0.981	0.576	0	11	Tln1	2.09636	1.07553
0	0.577663	0.618	0.139	0	11	Tlr13	0.722533	0.14487
0	0.810124	0.666	0.142	0	11	Tlr7	0.896744	0.0866199
0	1.03302	0.917	0.362	0	11	Tm6sf1	1.55958	0.52656
0	0.964134	0.944	0.551	0	11	Tmcc1	2.52716	1.56302
0	0.609676	0.847	0.404	0	11	Tmem131	1.1963	0.586628
1.28297e-273	0.516628	0.857	0.435	3.13956e-269	11	Tmem164	1.44961	0.932978
0	0.704166	0.63	0.149	0	11	Tmem51	0.849543	0.145377
0	0.979773	0.896	0.362	0	11	Tmpo	1.46482	0.485044
0	1.35137	1	0.804	0	11	Tmsb10	4.41685	3.06547
0	0.595419	1	0.995	0	11	Tmsb4x	6.38266	5.78724
0	0.671105	0.716	0.223	0	11	Tnfaip8l2	0.842614	0.171509
0	0.502602	0.81	0.333	0	11	Tnfrsf1a	1.01095	0.508346
0	0.862312	0.953	0.378	0	11	Tnfrsf1b	1.73623	0.87392
0	1.05462	0.843	0.187	0	11	Tnfrsf21	1.1841	0.129483
0	0.670041	0.922	0.517	0	11	Tor1aip1	1.53527	0.865229
0	1.18421	0.996	0.473	0	11	Tpd52	2.76249	1.57829
0	0.658353	0.729	0.25	0	11	Trafd1	0.888851	0.230499
0	0.591798	0.852	0.338	0	11	Trf	1.67903	1.08724
5.75526e-265	0.663276	0.828	0.417	1.40837e-260	11	Trim25	1.43179	0.768516
0	0.864326	0.872	0.436	0	11	Trim30a	1.64453	0.780204
0	1.57804	0.977	0.484	0	11	Trps1	3.1837	1.60566
5.42886e-288	0.688307	0.964	0.617	1.3285e-283	11	Tspo	2.02308	1.33477
0	0.695906	0.88	0.368	0	11	Ttc7	1.22699	0.531085
0	1.56797	1	0.552	0	11	Tyrobp	4.22437	2.6564
0	0.662676	0.998	0.68	0	11	Ucp2	2.448	1.78532
0	1.28437	0.98	0.409	0	11	Unc93b1	1.97151	0.687138
8.65065e-267	0.553925	0.99	0.708	2.1169e-262	11	Uqcrh	2.17147	1.61755
0	0.895045	0.943	0.537	0	11	Uvrag	1.9886	1.09355
0	0.732775	0.894	0.408	0	11	Vav3	1.78254	1.04977
0	1.7421	0.453	0.03	0	11	Vcan	1.58227	-0.159823
0	0.995179	0.993	0.752	0	11	Vim	3.68155	2.68637
0	0.685799	0.772	0.304	0	11	Vps13c	1.04721	0.361413
0	1.01007	0.929	0.364	0	11	Vsir	1.54535	0.535271
0	0.519143	0.673	0.222	0	11	Vwa5a	0.751981	0.232838
0	1.24702	0.976	0.279	0	11	Wfdc17	2.75502	1.50801
3.65413e-208	0.521477	0.932	0.582	8.94203e-204	11	Wipf1	1.71362	1.19215
0	0.625212	0.917	0.365	0	11	Xdh	1.47064	0.845433
0	0.884424	0.918	0.429	0	11	Xylt1	2.40907	1.52465
0	0.986355	0.677	0.131	0	11	Zbp1	1.03045	0.0440954
0	1.46235	0.994	0.599	0	11	Zeb2	3.71429	2.25195
0	0.576545	0.527	0.09	0	11	Zeb2os	0.593971	0.017426
0	0.711068	0.969	0.614	0	11	Zfp36l2	2.25857	1.5475
0	0.941644	0.871	0.331	0	11	Zfp710	1.44369	0.502049
0	1.13957	0.861	0.19	0	11	Zfyve9	1.52919	0.389624
5.65868e-226	0.550166	0.902	0.538	1.38473e-221	11	Zswim6	1.78659	1.23642
0	0.74858	0.944	0.425	0	11	Zyx	1.61302	0.864439
0	1.91746	0.748	0.107	0	12	1700025G04Rik	1.72363	-0.193831
3.1155e-195	0.546218	0.301	0.101	7.62394e-191	12	1700084C06Rik	0.496239	-0.0499792
1.83509e-152	0.507823	0.401	0.179	4.49066e-148	12	4930444A19Rik	0.667151	0.159329
4.97612e-172	0.577398	0.74	0.477	1.21771e-167	12	4932438A13Rik	1.37607	0.798672
2.69672e-163	0.652814	0.346	0.137	6.59915e-159	12	4933406I18Rik	0.763277	0.110463
2.57937e-205	0.693472	0.54	0.258	6.31197e-201	12	A330023F24Rik	1.05889	0.365421
0	1.04852	0.785	0.412	0	12	Aak1	1.62951	0.58099
6.61584e-276	0.67228	0.419	0.135	1.61896e-271	12	Abcb1a	0.826198	0.153917
2.05702e-179	0.8581	0.254	0.079	5.03374e-175	12	Abcb1b	0.769348	-0.0887518
0	0.748139	0.886	0.422	0	12	Ablim1	1.9386	1.19046
1.03147e-208	0.679608	0.781	0.491	2.52412e-204	12	Abracl	1.45567	0.776064
6.26231e-163	0.696587	0.671	0.434	1.53245e-158	12	AC149090.1	1.28366	0.587074
0	0.77621	0.519	0.132	0	12	Acap1	0.774531	-0.0016787
3.16736e-270	0.585239	0.373	0.12	7.75085e-266	12	Acot7	0.57559	-0.00964923
0	0.756337	0.385	0.094	0	12	Acss2	0.679178	-0.0771589
3.80794e-188	0.561697	0.942	0.711	9.3184e-184	12	Actr3	2.22081	1.65911
0	2.22939	0.765	0.009	0	12	Adamts14	1.69908	-0.530313
2.85102e-166	0.609055	0.595	0.34	6.97674e-162	12	Adcy7	0.972824	0.363769
0	0.780214	0.383	0.047	0	12	Adora2a	0.612239	-0.167975
3.1048e-201	0.590631	0.49	0.232	7.59775e-197	12	Agpat3	0.751496	0.160865
[truncated: 18,105 more rows]

## Sheet: SingleR - main
	Adipocytes	B cells	Cardiomyocytes	Dendritic cells	Endothelial cells	Epithelial cells	Erythrocytes	Fibroblasts	Granulocytes	Hepatocytes	Macrophages	Microglia	Monocytes	NK cells	T cells		sum
0	28	6	8	12	6597	0	0	23	10	0	324	1	72	1	10		7092
1	0	6192	0	0	2	0	0	0	2	0	0	0	1	0	1		6198
2	2	4	0	0	5007	0	0	3	2	0	37	0	14	2	10		5081
3	0	6	0	49	0	0	0	0	0	0	4728	0	114	2	7		4906
4	0	3	0	11	0	0	0	0	5	0	23	2	3558	0	1		3603
5	0	6	0	7	0	0	0	0	3299	0	0	0	14	2	5		3333
6	0	5	0	10	3	0	0	0	0	0	4	0	50	287	2925		3284
7	0	0	0	0	4	0	0	0	1	0	0	0	1	0	3037		3043
8	0	4	0	45	3	0	0	0	2472	0	28	2	10	2	2		2568
9	0	0	0	68	0	0	0	0	3	0	2026	1	179	0	0		2277
10	0	64	1	22	17	0	0	9	2	1	469	0	1456	3	15		2059
11	0	0	0	0	0	0	0	0	0	0	0	0	1969	0	0		1969
12	0	12	0	4	2	0	0	0	0	0	0	0	0	1765	173		1956
13	52	3	1	1	708	0	0	946	1	0	44	0	14	0	2		1772
14	100	7	2	2	617	7	6	355	6	42	279	0	122	1	10		1556
15	5	7	0	0	184	0	0	1122	0	0	61	0	6	2	2		1389
16	0	791	0	16	7	0	0	0	10	0	31	0	22	1	34		912
17	16	8	0	0	351	0	0	374	3	0	65	0	7	0	2		826
18	91	6	0	1	88	36	14	6	10	233	81	0	237	1	12		816
19	0	1	0	19	2	0	0	0	1	0	46	0	706	0	1		776
20	0	0	0	0	735	0	0	0	0	0	12	0	3	0	0		750
21	0	28	0	19	0	0	0	0	0	0	605	4	17	5	10		688
22	0	1	0	0	499	0	0	0	0	0	2	0	1	0	0		503
23	0	2	0	0	7	0	0	0	1	0	5	0	1	49	415		480
24	0	27	0	68	2	0	0	0	1	0	141	0	149	3	18		409
25	0	3	0	0	256	0	0	2	0	0	20	2	0	1	2		286
26	1	3	0	0	25	200	0	1	0	1	37	0	11	1	1		281
27	1	2	3	0	102	0	45	3	8	0	70	0	14	0	0		248
28	0	0	0	13	0	0	0	0	60	0	0	0	4	21	0		98
29	0	51	0	0	0	0	0	0	0	0	0	0	43	0	0		94
30	0	81	0	0	2	0	0	0	1	0	1	0	0	0	3		88
31	0	28	0	0	50	0	0	0	0	0	0	0	0	0	0		78
32	0	0	0	8	0	0	0	0	7	0	2	0	4	0	0		21

## Sheet: SingleR - fine
	Adipocytes	aNSCs	Astrocytes	B cells	Cardiomyocytes	Dendritic cells	Endothelial cells	Ependymal	Erythrocytes	Fibroblasts	Fibroblasts activated	Fibroblasts senescent	Granulocytes	Hepatocytes	Macrophages	Macrophages activated	Microglia	Microglia activated	Monocytes	NK cells	NPCs	OPCs	T cells		sum
0	53	3	0	4	8	30	6574	0	0	10	10	3	6	0	101	204	0	6	65	2	1	3	9		7092
1	0	0	0	6191	0	0	2	0	0	0	0	0	3	0	0	0	0	0	1	0	0	0	1		6198
2	9	0	0	6	0	1	5000	0	0	1	1	0	1	0	18	17	0	1	14	2	0	0	10		5081
3	0	0	0	14	0	541	2	0	0	0	0	0	1	0	3021	687	0	71	560	2	0	0	7		4906
4	0	0	0	2	0	17	0	0	0	0	0	0	3	0	12	3	1	1	3563	0	0	0	1		3603
5	0	0	0	5	0	11	0	0	0	0	0	0	3297	0	0	0	0	0	13	2	0	0	5		3333
6	0	0	0	5	0	10	3	0	0	0	0	0	2	0	0	4	0	0	49	311	0	0	2900		3284
7	0	0	0	0	0	0	4	0	0	0	0	0	1	0	0	0	0	0	1	0	0	0	3037		3043
8	0	0	0	2	0	99	3	0	0	0	0	0	2428	0	2	12	0	9	10	1	0	0	2		2568
9	0	3	0	0	0	195	1	0	0	0	0	0	5	0	522	1263	1	5	282	0	0	0	0		2277
10	1	0	0	59	1	64	18	0	0	5	2	5	1	2	118	212	0	13	1537	5	0	0	16		2059
11	0	0	0	0	0	0	0	0	0	0	0	0	0	0	0	0	0	0	1969	0	0	0	0		1969
12	0	0	0	11	0	5	2	0	0	0	0	0	0	0	0	0	0	0	0	1765	0	0	173		1956
13	103	0	0	4	0	1	691	0	0	448	460	11	1	0	4	31	0	0	12	0	4	0	2		1772
14	90	2	1	10	5	1	577	11	9	342	15	38	6	69	49	224	0	2	81	1	13	0	10		1556
15	11	1	0	8	0	0	173	0	0	512	631	0	0	0	11	29	0	2	5	2	0	0	4		1389
16	0	0	0	788	0	18	11	0	0	0	0	0	7	0	9	15	0	2	24	2	0	0	36		912
17	39	0	0	10	0	1	355	0	0	120	234	1	3	0	4	51	0	1	2	0	3	0	2		826
18	108	1	0	8	0	1	91	40	14	5	0	2	9	223	44	52	0	2	198	1	6	0	11		816
19	2	0	0	3	0	41	5	0	0	0	0	0	1	0	16	7	0	0	700	0	0	0	1		776
20	2	0	0	1	0	1	730	0	0	0	0	0	0	0	5	7	0	1	3	0	0	0	0		750
21	0	0	0	31	0	55	0	0	0	0	0	0	3	0	386	95	1	77	24	4	0	0	12		688
22	0	0	0	2	0	0	496	0	0	0	0	0	0	0	2	1	0	0	2	0	0	0	0		503
23	0	0	0	2	0	2	7	0	0	0	0	0	1	0	0	2	0	0	1	68	0	0	397		480
24	0	0	0	30	0	167	3	0	0	0	0	0	0	0	16	18	0	0	148	4	0	0	23		409
25	0	0	0	3	0	1	255	0	0	0	1	0	0	0	7	13	2	1	0	1	0	0	2		286
26	6	0	0	4	0	0	23	201	0	1	0	0	0	1	5	30	0	1	7	1	0	0	1		281
27	4	0	0	2	3	1	107	0	44	0	0	0	10	0	31	31	0	1	14	0	0	0	0		248
28	0	0	0	0	0	25	0	0	0	0	0	0	62	0	1	0	0	0	2	8	0	0	0		98
29	0	0	0	48	0	0	0	0	0	0	0	0	0	0	0	0	0	0	46	0	0	0	0		94
30	0	0	0	81	0	1	2	0	0	0	0	0	1	0	0	0	0	0	0	0	0	0	3		88
31	0	0	0	33	0	0	45	0	0	0	0	0	0	0	0	0	0	0	0	0	0	0	0		78
32	0	0	0	0	0	3	0	0	0	0	0	0	15	0	0	0	0	0	3	0	0	0	0		21

## Sheet: Pseudobulk Macs_Trem2 group 2
Term	Overlap	P.value	Adjusted.P.value	Odds.Ratio	Combined.Score	Genes
Immune System R-HSA-168256	135/1943	1.05517e-19	1.19235e-16	2.69958	117.959	EIF4A1;IL1RN;CSF3R;SRP14;FBXO22;UBE2L3;TXN2;PYCARD;LAMP1;TRIM29;PPP2R1A;ANPEP;COTL1;AP1S1;CPNE2;OSTF1;ATP6V1E1;AP2M1;IL13RA1;MAP2K3;S100A1;IST1;IL1R2;SLC11A1;PRKCD;TALDO1;MCEMP1;CDC34;PSME3;PSME2;ADAM8;ATP6V0D2;S100A8;ATP6V1A;CD274;POM121;RAB5C;HVCN1;STXBP2;MGST1;HIF1A;PLD3;SDCBP;BCL2L11;IRAK1;ALDH3B1;HMOX1;CD300LF;PAG1;TXNDC5;CCR1;TRAPPC1;HSPA5;IDH1;FUCA2;SURF4;GGH;IGF2R;SMAD7;BST1;HNRNPF;DEGS1;…
Neutrophil Degranulation R-HSA-6798695	56/468	3.79019e-18	2.14146e-15	4.5629	183.037	PYGL;TCIRG1;ITGAL;SRP14;CTSS;PYCARD;LAMP1;AIFM2;ANPEP;COTL1;OLR1;OSTF1;GUSB;CTSD;PGM1;CTSB;ANXA2;IST1;SLC11A1;PRKCD;MCEMP1;MMP8;DDOST;CKAP4;APRT;VAMP8;FGR;PKM;DNAJC5;TMBIM1;ADAM8;ATP6V0C;S100A8;CSTB;GRN;RAB5C;HVCN1;MGST1;PSMB7;SDCBP;CREG1;ALDH3B1;RAB24;TXNDC5;GSN;TRAPPC1;IDH1;FUCA2;SURF4;GGH;IGF2R;GALNS;BST1;GNPDA1;DEGS1;ITM2C
Innate Immune System R-HSA-168249	82/1035	4.40093e-15	1.65769e-12	2.94146	97.2358	PYGL;TCIRG1;ITGAL;SRP14;CTSS;TXN2;PYCARD;PSTPIP1;LAMP1;AIFM2;PPP2R1A;CTSL;ANPEP;CTSK;COTL1;OLR1;CPNE2;OSTF1;ATP6V1E1;GUSB;IKBKE;CTSD;PGM1;CTSB;MAP2K3;ANXA2;RIPK3;CHUK;S100A1;IST1;SLC11A1;PRKCD;MCEMP1;MMP8;DDOST;CKAP4;APRT;VAMP8;TLR1;FGR;PKM;CDC34;PSME3;DNAJC5;TMBIM1;PSME2;ADAM8;TLR7;ATP6V0D2;ATP6V0C;S100A8;ATP6V1A;CSTB;GRN;RAB5C;HVCN1;MGST1;PLD3;PSMB7;SDCBP;PSMB4;IRAK1;CREG1;ALDH3B1;RAB24;HMOX1;T…
Metabolism R-HSA-1430728	127/2049	1.33868e-14	3.78178e-12	2.33503	74.5915	ECI2;GDE1;COX6A1;COMT;NUDT4;TXN2;CNDP2;NDST1;MPC1;PPP2R1A;NAMPT;NUDT19;ENPP1;SLC16A3;SEPHS2;STARD4;ACOT7;MED8;ENTPD7;TALDO1;CH25H;SOAT1;PRKAR1A;ETHE1;PSME3;PSME2;VDAC2;PLPP3;POM121;AK2;MGST1;ADIPOR2;PLD3;PIK3R5;PGS1;LDHB;LDHA;ALDH3B1;PMVK;ESD;PGK1;HMOX1;NDUFV3;FDFT1;PRNP;SLC37A2;GSTM1;PDHA1;IDH1;SRD5A3;GNG12;SQLE;BST1;UQCRQ;DEGS1;GCLM;LRP12;LGMN;ARF3;ALAS1;HILPDA;SLC2A1;DBI;PYGL;ATIC;GNGT2;IMPA1;…
Transport Of Small Molecules R-HSA-382551	55/706	3.7711e-10	8.52269e-08	2.79548	60.6577	SCARB1;ABCD3;SLC2A1;ATP2A2;TCIRG1;SLC7A11;GNGT2;FLVCR1;PMPCA;EMB;SLC39A7;LDLRAP1;ATP6V1E1;SLC39A1;SLC16A3;AP2M1;SLC36A1;SLC36A2;GLRX3;SLC11A1;ABCC5;SLC35C1;SLC39A14;SOAT1;PRKAR1A;PSME3;PSME2;VDAC2;SLC25A5;SGK1;SLC25A4;ATP6V0D2;ATP6V0C;ABCG1;SLC22A4;ATP6V1A;TTYH2;ATP10A;FURIN;SLC7A2;PSMB7;PSMB4;AP2S1;HMOX1;LDLR;SLC16A1;GNG12;RAB11A;NCEH1;OSTM1;APOC2;FKBP1B;ATP13A2;P4HB;FBXL5
Asparagine N-linked Glycosylation R-HSA-446203	29/282	1.79944e-08	3.38894e-06	3.70322	66.0404	ARF3;COPB2;RAB1A;MCFD2;RPN2;GOSR2;RPN1;ACTR1A;MAN2A1;GMPPA;PGM3;GNPNAT1;TMED2;NSF;NUS1;SEC13;TRAPPC1;EDEM1;SLC35C1;EDEM2;SRD5A3;COPZ1;DDOST;DAD1;STT3A;MVD;CALR;SEC24D;ST6GALNAC4
Antigen processing-Cross Presentation R-HSA-1236975	16/104	1.29765e-07	2.09478e-05	5.79745	91.9332	ITGB5;CHUK;S100A1;CTSS;TAPBP;TLR1;VAMP8;SEC61A1;PSMB7;PSMB4;CTSL;PSME3;PSME2;CALR;S100A8;MYD88
Cellular Responses To Stress R-HSA-2262752	48/722	6.44712e-07	9.10655e-05	2.32479	33.1387	ATP6V1A;POM121;ANAPC15;SRXN1;GOSR2;TCIRG1;SLC7A11;COX6A1;HIGD1A;HIF1A;COX5A;TXN2;PSMB7;PSMB4;ACTR1A;SERP1;TATDN2;PRDX1;CREB3L2;BAG1;HMOX1;SSR1;E2F2;ATP6V1E1;FNIP2;MAP4K4;EGLN1;MAP2K3;SEC13;HSPA5;EDEM1;IDH1;PRKCD;GSR;TALDO1;PDIA6;TFDP1;PSME3;RRAGD;DNAJB11;PSME2;HYOU1;P4HB;CALR;TKT;GCLM;ATP6V0D2;ATP6V0C
Nuclear Events Mediated By NFE2L2 R-HSA-9759194	13/78	7.60455e-07	9.54794e-05	6.35329	89.5137	SRXN1;IDH1;GSR;TALDO1;SLC7A11;PSMB7;PSMB4;PSME3;PRDX1;PSME2;HMOX1;TKT;GCLM
Cellular Responses To Stimuli R-HSA-8953897	48/736	1.11225e-06	0.000125685	2.27578	31.199	ATP6V1A;POM121;ANAPC15;SRXN1;GOSR2;TCIRG1;SLC7A11;COX6A1;HIGD1A;HIF1A;COX5A;TXN2;PSMB7;PSMB4;ACTR1A;SERP1;TATDN2;PRDX1;CREB3L2;BAG1;HMOX1;SSR1;E2F2;ATP6V1E1;FNIP2;MAP4K4;EGLN1;MAP2K3;SEC13;HSPA5;EDEM1;IDH1;PRKCD;GSR;TALDO1;PDIA6;TFDP1;PSME3;RRAGD;DNAJB11;PSME2;HYOU1;P4HB;CALR;TKT;GCLM;ATP6V0D2;ATP6V0C
Trafficking And Processing Of Endosomal TLR R-HSA-1679131	6/13	1.24611e-06	0.000128009	26.9993	367.069	CTSL;CTSK;TLR7;CTSS;CTSB;LGMN
Metabolism Of Proteins R-HSA-392499	95/1890	1.61954e-06	0.000147068	1.76926	23.5902	ARF3;EIF4A1;SRP19;MCFD2;SRP14;FBXO22;UBE2L3;TXN2;SEC61A1;ACTR1A;GNGT2;ANPEP;GMPPA;PGM3;FFAR4;TMED2;GNPNAT1;TIMP1;IKBKE;CTSD;NSF;SEC13;WSB2;SSR3;SLC35C1;RAD23A;PDIA6;COPZ1;TUBA4A;DDOST;CKAP4;F7;CDC34;RNF128;B3GNT7;SELENOS;DAD1;PSME3;PSME2;VDAC2;FAM20C;PPARG;MVD;MFGE8;ST6GALNAC4;RAB1A;COPB2;POM121;DNMT1;RAB5C;PCNA;RPN2;DCUN1D5;GOSR2;RPN1;FURIN;HIF1A;PLA2G7;APH1A;PSMB7;PSMB4;SRP72;MAN2A1;RAB24;SSR1;…
Vesicle-mediated Transport R-HSA-5653656	43/637	1.69194e-06	0.000147068	2.35269	31.2664	ARF3;RAB1A;SCARB1;COPB2;MCFD2;RAB5C;HIP1;SYS1;GOSR2;CBL;ACTR1A;SNX2;MAN2A1;AP2S1;TBC1D13;AP1S1;TMED2;TRAPPC11;AP3S1;LDLRAP1;LDLR;AP2M1;TXNDC5;TPD52;NSF;MSR1;SEC13;RIC1;TRAPPC1;SORT1;SURF4;M6PR;RAB3IL1;TOR1B;YWHAZ;COPZ1;RAB11A;IGF2R;VAMP8;SNX18;HYOU1;CALR;SEC24D
KEAP1-NFE2L2 Pathway R-HSA-9755511	14/100	2.52619e-06	0.000203899	5.17417	66.6888	SRXN1;IDH1;PRKCD;GSR;TALDO1;SLC7A11;PSMB7;PSMB4;PSME3;PRDX1;PSME2;HMOX1;GCLM;TKT
ER-Phagosome Pathway R-HSA-1236974	13/89	3.54797e-06	0.00026728	5.43064	68.1498	CHUK;S100A1;TAPBP;TLR1;VAMP8;SEC61A1;PSMB7;PSMB4;PSME3;PSME2;CALR;S100A8;MYD88
Adaptive Immune System R-HSA-1280218	46/733	5.20329e-06	0.000367483	2.17665	26.4816	CD274;ITGB5;ITGAL;RNF4;FBXO22;CTSS;UBE2L3;PSMB7;ZNRF1;SEC61A1;PSMB4;ACTR1A;UBE2Q1;PPP2R1A;CTSL;CTSK;AP2S1;AP1S1;CD300LF;CTSD;XDH;AP2M1;PAG1;CTSB;SEC13;CHUK;HSPA5;S100A1;PDCD1LG2;YWHAZ;TAPBP;VAMP8;TLR1;SPSB1;CDC34;PSME3;PSME2;CALR;FCGR2B;SEC24D;PIK3AP1;FBXL5;S100A8;MYD88;CD22;LGMN
Disease R-HSA-1643685	86/1736	9.50863e-06	0.00061378	1.72721	19.9723	HIP1;SLC2A1;COMT;TXN2;PYCARD;PSTPIP1;HTR7;ATIC;GNGT2;PPP2R1A;CTSL;AP1S1;CCR5;GUSB;IKBKE;AP2M1;PGM1;MAP2K3;SEC13;PDCD6IP;SLC36A2;CHUK;S100A1;SLC35C1;TALDO1;NRG1;YWHAZ;DDOST;IL17RA;APRT;TLR1;FGR;TFDP1;PRKAR1A;DAD1;PSME3;PSME2;TLR7;SLC25A5;ST6GALNAC4;SLC25A4;S100A8;POM121;DNMT1;ANAPC15;RPN2;RPN1;PSEN2;FURIN;CBL;PAPSS2;APH1A;PSMB7;PSMB4;NT5E;BCL2L11;IRAK1;MAN2A1;PRDX1;GPC1;AP2S1;PGK1;HMOX1;E2F2;SMN1;…
Metabolism Of Lipids R-HSA-556833	45/732	1.11208e-05	0.00061378	2.12564	24.2465	ARF3;AGPAT5;VAC14;ECHS1;SAMD8;ALAS1;ECI2;HILPDA;GDE1;DBI;SGMS2;PLD3;PIK3R5;PGS1;ALDH3B1;PMVK;NUDT19;GPAT3;LDLRAP1;FDFT1;STARD4;ACOT7;GK;PNPLA7;SPHK2;SRD5A3;MED8;DDHD1;PTGR1;CH25H;SQLE;FABP4;SOAT1;ACOX1;LPCAT3;PLIN2;PPARG;DEGS1;MVD;ESYT1;SEC24D;PLPP3;MGLL;LGMN;CERS2
Plasma Lipoprotein Assembly, Remodeling, And Clearance R-HSA-174824	11/71	1.11679e-05	0.00061378	5.80626	66.2056	SCARB1;NCEH1;SOAT1;APOC2;AP2S1;FURIN;P4HB;LDLRAP1;LDLR;AP2M1;ABCG1
Glutathione Conjugation R-HSA-156590	8/36	1.15804e-05	0.00061378	9.01934	102.516	PRNP;GSTM1;GSTO1;ESD;MGST1;AKR1A1;GCLM;CNDP2
LDL Clearance R-HSA-8964038	6/18	1.18028e-05	0.00061378	15.7455	178.667	NCEH1;SOAT1;AP2S1;LDLRAP1;LDLR;AP2M1
Membrane Trafficking R-HSA-199991	39/599	1.19497e-05	0.00061378	2.25191	25.5249	ARF3;RAB1A;COPB2;MCFD2;RAB5C;HIP1;SYS1;GOSR2;CBL;ACTR1A;SNX2;MAN2A1;AP2S1;TBC1D13;AP1S1;TMED2;TRAPPC11;AP3S1;LDLRAP1;LDLR;AP2M1;TXNDC5;TPD52;NSF;SEC13;RIC1;TRAPPC1;SORT1;SURF4;M6PR;RAB3IL1;TOR1B;YWHAZ;COPZ1;RAB11A;IGF2R;VAMP8;SNX18;SEC24D
IRE1alpha Activates Chaperones R-HSA-381070	9/48	1.43782e-05	0.000706406	7.29261	81.3111	SERP1;TATDN2;HSPA5;GOSR2;EDEM1;DNAJB11;SSR1;HYOU1;PDIA6
Cellular Response To Chemical Stress R-HSA-9711123	18/182	1.55752e-05	0.000733331	3.49745	38.7162	SRXN1;IDH1;PRKCD;GSR;TALDO1;SLC7A11;COX6A1;COX5A;TXN2;PSMB7;PSMB4;PSME3;PRDX1;PSME2;HMOX1;P4HB;GCLM;TKT
Collagen Degradation R-HSA-1442490	8/40	2.63801e-05	0.00119238	7.89029	83.1866	MMP14;CTSL;CTSK;MMP19;FURIN;MMP8;CTSD;CTSB
Golgi Associated Vesicle Biogenesis R-HSA-432722	9/55	4.49295e-05	0.00194374	6.18063	61.8706	TPD52;VAMP8;RAB5C;SNX2;SORT1;AP1S1;AP3S1;IGF2R;TXNDC5
Toll-like Receptor Cascades R-HSA-168898	16/162	4.64433e-05	0.00194374	3.48384	34.7593	MAP2K3;CHUK;RIPK3;S100A1;CTSS;TLR1;IRAK1;PPP2R1A;CTSL;CTSK;TLR7;IKBKE;S100A8;MYD88;LGMN;CTSB
Protein Localization R-HSA-9609507	16/164	5.38986e-05	0.00217519	3.43641	33.7744	PRNP;CYB5A;NDUFB8;ABCD3;IDH1;ECI2;TIMM13;TIMM10B;SERP1;ACOX1;NUDT19;HMOX1;PMPCA;SLC25A4;PAOX;TOMM6
Class I MHC Mediated Antigen Processing And Presentation R-HSA-983169	27/378	5.65103e-05	0.00220195	2.46413	24.1019	ITGB5;RNF4;FBXO22;CTSS;UBE2L3;PSMB7;SEC61A1;ZNRF1;PSMB4;UBE2Q1;CTSL;SEC13;HSPA5;CHUK;S100A1;TAPBP;TLR1;VAMP8;SPSB1;CDC34;PSME3;PSME2;CALR;FBXL5;SEC24D;S100A8;MYD88
trans-Golgi Network Vesicle Budding R-HSA-199992	10/71	6.49594e-05	0.0024468	5.18312	49.9743	TPD52;VAMP8;RAB5C;SNX2;SORT1;M6PR;AP1S1;AP3S1;IGF2R;TXNDC5
Infectious Disease R-HSA-5663205	52/961	7.3493e-05	0.00265991	1.85692	17.6748	COMT;TXN2;PYCARD;PSTPIP1;HTR7;GNGT2;CTSL;AP1S1;CCR5;IKBKE;AP2M1;MAP2K3;SEC13;PDCD6IP;CHUK;YWHAZ;DDOST;IL17RA;TLR1;FGR;PRKAR1A;DAD1;PSME3;PSME2;TLR7;SLC25A5;ST6GALNAC4;SLC25A4;POM121;RPN2;RPN1;FURIN;CBL;PSMB7;PSMB4;NT5E;IRAK1;MAN2A1;GPC1;AP2S1;PGK1;HMOX1;SMN1;POLR2I;EDEM2;GNG12;GTF2H5;STT3A;CTNNB1;CALR;SEC24D;GRSF1
XBP1(S) Activates Chaperone Genes R-HSA-381038	8/46	7.59788e-05	0.00265991	6.6424	63.0035	SERP1;TATDN2;GOSR2;EDEM1;DNAJB11;SSR1;HYOU1;PDIA6
Iron Uptake And Transport R-HSA-917937	9/59	7.95195e-05	0.00265991	5.685	53.6636	ATP6V1A;GLRX3;FLVCR1;HMOX1;TCIRG1;ATP6V1E1;FBXL5;ATP6V0C;ATP6V0D2
SARS-CoV-2 Infection R-HSA-9694516	22/283	8.00327e-05	0.00265991	2.69028	25.3776	POM121;SEC13;RPN2;CHUK;RPN1;EDEM2;FURIN;YWHAZ;DDOST;IL17RA;TLR1;IRAK1;CTSL;MAN2A1;DAD1;GPC1;STT3A;TLR7;SMN1;SEC24D;IKBKE;ST6GALNAC4
Plasma Lipoprotein Clearance R-HSA-8964043	7/35	8.48057e-05	0.00273801	7.87907	73.8675	SCARB1;NCEH1;SOAT1;AP2S1;LDLRAP1;LDLR;AP2M1
MHC Class II Antigen Presentation R-HSA-2132295	12/104	9.2329e-05	0.0028981	4.13086	38.3763	ACTR1A;SEC13;CTSL;CTSK;AP2S1;AP1S1;SEC24D;CTSD;AP2M1;CTSS;LGMN;CTSB
Unfolded Protein Response (UPR) R-HSA-381119	11/89	9.62136e-05	0.00293841	4.46219	41.2705	SERP1;TATDN2;HSPA5;GOSR2;EDEM1;CREB3L2;DNAJB11;SSR1;HYOU1;CALR;PDIA6
ROS And RNS Production In Phagocytes R-HSA-1222556	7/36	0.000102481	0.00304746	7.60699	69.8765	ATP6V1A;HVCN1;SLC11A1;TCIRG1;ATP6V1E1;ATP6V0C;ATP6V0D2
Post-translational Protein Modification R-HSA-597592	68/1383	0.000111276	0.00322416	1.68916	15.3773	ARF3;MCFD2;FBXO22;UBE2L3;ACTR1A;GMPPA;PGM3;TMED2;GNPNAT1;TIMP1;IKBKE;NSF;SEC13;WSB2;SLC35C1;RAD23A;PDIA6;COPZ1;DDOST;CKAP4;F7;CDC34;RNF128;B3GNT7;SELENOS;DAD1;PSME3;PSME2;VDAC2;FAM20C;PPARG;MVD;MFGE8;ST6GALNAC4;RAB1A;COPB2;POM121;DNMT1;RAB5C;PCNA;RPN2;DCUN1D5;GOSR2;RPN1;FURIN;HIF1A;PSMB7;PSMB4;MAN2A1;RAB24;NUS1;TRAPPC1;EDEM1;EDEM2;FUCA2;SRD5A3;C1GALT1;PLET1;RAB11A;SMAD7;BST1;SPSB1;CALU;STT3A;P4HB…
Degradation Of Extracellular Matrix R-HSA-1474228	12/109	0.000145444	0.00410878	3.91692	34.6088	MMP14;CTSL;CTSK;MMP19;ADAM8;FURIN;TIMP1;MMP8;CTSD;CAPN15;CTSS;CTSB
Cytokine Signaling In Immune System R-HSA-1280215	40/702	0.0001757	0.00484246	1.94653	16.8312	EIF4A1;POM121;IL1RN;CSF3R;STXBP2;SAMHD1;CBL;HIF1A;IL18BP;PSMB7;PSMB4;BCL2L11;IRAK1;TRIM29;PPP2R1A;HMOX1;TIMP1;CCR5;HAVCR2;IL13RA1;MAP2K3;CCR1;PTPN1;SEC13;ANXA2;CHUK;GSTO1;IL1R2;PRKCD;TALDO1;YWHAZ;IL17RA;SMAD7;PSME3;HNRNPF;PSME2;IRF8;P4HB;LTBR;MYD88
Signaling By Interleukins R-HSA-449147	29/453	0.000206873	0.00556586	2.18995	18.5782	IL1RN;CSF3R;STXBP2;CBL;HIF1A;IL18BP;PSMB7;PSMB4;IRAK1;PPP2R1A;HMOX1;TIMP1;CCR5;HAVCR2;IL13RA1;MAP2K3;CCR1;ANXA2;CHUK;GSTO1;IL1R2;TALDO1;YWHAZ;IL17RA;PSME3;HNRNPF;PSME2;P4HB;MYD88
SARS-CoV Infections R-HSA-9679506	25/369	0.000238938	0.00621291	2.32107	19.3561	POM121;RPN2;RPN1;FURIN;COMT;IRAK1;CTSL;MAN2A1;GPC1;AP2S1;SMN1;IKBKE;AP2M1;SEC13;CHUK;EDEM2;YWHAZ;DDOST;IL17RA;TLR1;DAD1;STT3A;TLR7;SEC24D;ST6GALNAC4
Metabolism Of Carbohydrates R-HSA-71387	21/285	0.000241919	0.00621291	2.53419	21.1019	POM121;SEC13;SLC37A2;TPI1;CHPF2;ABCC5;AKR1A1;SLC2A1;TALDO1;PYGL;PAPSS2;NDST1;PKM;GNPDA1;B3GNT7;PPP2R1A;GPC1;PGK1;TKT;GUSB;PGM1
Amino Acids Regulate mTORC1 R-HSA-9639288	8/55	0.000277473	0.00690403	5.36795	43.9624	ATP6V1A;SEC13;RRAGD;TCIRG1;ATP6V1E1;ATP6V0C;ATP6V0D2;FNIP2
Programmed Cell Death R-HSA-5357801	17/208	0.000281049	0.00690403	2.82754	23.1207	GSN;PDCD6IP;RIPK3;BAD;PRKCD;YWHAZ;PSMB7;SDCBP;PSMB4;BCL2L11;TFDP1;CASP6;PSME3;FLOT1;PSME2;CTNNB1;BAK1
Pyruvate Metabolism R-HSA-70268	6/31	0.000331914	0.00798005	7.55278	60.5026	LDHB;LDHA;PDHA1;SLC16A1;MPC1;SLC16A3
Sphingolipid De Novo Biosynthesis R-HSA-1660661	7/44	0.000379503	0.00881461	5.95977	46.943	SAMD8;SPHK2;ALDH3B1;DEGS1;SGMS2;PLPP3;CERS2
Synthesis, Secretion, And Inactivation Of Glucagon-like Peptide-1 (GLP-1) R-HSA-381771	5/21	0.000382227	0.00881461	9.82295	77.3017	TCF7L2;SPCS3;SPCS1;FFAR4;CTNNB1
Late SARS-CoV-2 Infection Events R-HSA-9772573	8/58	0.000402634	0.00909953	5.04509	39.4399	RPN2;DAD1;MAN2A1;RPN1;EDEM2;STT3A;ST6GALNAC4;DDOST
SRP-dependent Cotranslational Protein Targeting To Membrane R-HSA-1799339	11/108	0.000535085	0.011843	3.58462	27.0033	SRP19;SEC61A1;SPCS3;SPCS1;RPN2;SRP72;RPN1;SSR3;SSR1;SRP14;DDOST
Proton-coupled Monocarboxylate Transport R-HSA-433692	3/6	0.00055547	0.011843	31.3528	235.011	SLC16A1;EMB;SLC16A3
Synthesis Of Dolichyl-phosphate R-HSA-446199	3/6	0.00055547	0.011843	31.3528	235.011	NUS1;SRD5A3;MVD
Citric Acid (TCA) Cycle And Respiratory Electron Transport R-HSA-1428517	14/163	0.000578016	0.0120955	2.97668	22.1939	NDUFB8;PDHA1;SLC16A1;NDUFC1;COX6A1;COX5A;LDHB;LDHA;MPC1;UQCRQ;NDUFS6;NDUFV3;SLC16A3;LDLR
Synthesis Of Substrates In N-glycan Biosythesis R-HSA-446219	8/63	0.000710356	0.0144015	4.58526	33.242	NUS1;GMPPA;SLC35C1;SRD5A3;PGM3;GNPNAT1;MVD;ST6GALNAC4
Metabolism Of Vitamins And Cofactors R-HSA-196854	15/186	0.000722826	0.0144015	2.78038	20.1087	CYB5A;GSTO1;IDH1;SLC2A1;BST1;NT5E;GPC1;APOC2;NAMPT;ENPP1;ACP5;CD38;LDLRAP1;LDLR;LRP12
Metabolism Of Nucleotides R-HSA-15869	10/95	0.000731303	0.0144015	3.71503	26.825	NT5E;ATIC;GSR;ENTPD7;AK2;GLRX;SAMHD1;XDH;TXN2;APRT
Incretin Synthesis, Secretion, And Inactivation R-HSA-400508	5/24	0.000739193	0.0144015	8.27068	59.6312	TCF7L2;SPCS3;SPCS1;FFAR4;CTNNB1
Cell Recruitment (Pro-Inflammatory Response) R-HSA-9664424	5/25	0.000900608	0.0171234	7.85674	55.0949	PYCARD;NT5E;PSTPIP1;HMOX1;TXN2
ER To Golgi Anterograde Transport R-HSA-199977	12/133	0.000909209	0.0171234	3.1361	21.9619	NSF;ARF3;COPB2;RAB1A;MCFD2;ACTR1A;SEC13;TRAPPC1;GOSR2;TMED2;SEC24D;COPZ1
Vitamin C (Ascorbate) Metabolism R-HSA-196836	3/7	0.000949649	0.0175919	23.5133	163.639	CYB5A;GSTO1;SLC2A1
COPII-mediated Vesicle Transport R-HSA-204005	8/66	0.000971281	0.0177024	4.34742	30.1576	NSF;RAB1A;MCFD2;SEC13;TRAPPC1;GOSR2;TMED2;SEC24D
Insulin Receptor Recycling R-HSA-77387	5/26	0.00108684	0.0194942	7.48222	51.0623	ATP6V1A;TCIRG1;ATP6V1E1;ATP6V0C;ATP6V0D2
NLRP3 Inflammasome R-HSA-844456	4/16	0.00124372	0.0219594	10.463	69.9937	PYCARD;PSTPIP1;HMOX1;TXN2
Pyruvate Metabolism And Citric Acid (TCA) Cycle R-HSA-71406	7/54	0.00134246	0.0233382	4.68931	31.0116	LDHB;LDHA;PDHA1;SLC16A1;MPC1;SLC16A3;LDLR
Antigen Presentation: Folding, Assembly, Peptide Loading Of Class I MHC R-HSA-983170	5/28	0.00154283	0.0259017	6.83089	44.2241	SEC13;HSPA5;CALR;SEC24D;TAPBP
MyD88 Deficiency (TLR2/4) R-HSA-5602498	4/17	0.00158676	0.0259017	9.65765	62.2538	TLR1;S100A1;MYD88;S100A8
Intra-Golgi And Retrograde Golgi-to-ER Traffic R-HSA-6811442	14/181	0.00159979	0.0259017	2.65336	17.082	NSF;ARF3;COPB2;RAB1A;SYS1;RIC1;GOSR2;SURF4;M6PR;IGF2R;COPZ1;ACTR1A;MAN2A1;TMED2
Beta-catenin Independent WNT Signaling R-HSA-3858494	12/142	0.00160453	0.0259017	2.91762	18.7747	PSMB7;TCF7L2;PSMB4;GNGT2;PSME3;AP2S1;PSME2;CTNNB1;PFN1;GNG12;PLCB2;AP2M1
Clathrin-mediated Endocytosis R-HSA-8856828	12/142	0.00160453	0.0259017	2.91762	18.7747	VAMP8;SNX18;RAB5C;HIP1;M6PR;AP2S1;TOR1B;LDLRAP1;CBL;LDLR;AP2M1;IGF2R
Peptide Hormone Metabolism R-HSA-2980736	9/89	0.00176729	0.0281273	3.54761	22.4858	TCF7L2;SPCS3;SPCS1;ANPEP;FFAR4;CTNNB1;INHBA;CTSD;PLA2G7
Phase II - Conjugation Of Compounds R-HSA-156580	10/107	0.00182712	0.0286756	3.25341	20.5128	PRNP;GSTM1;GSTO1;ESD;MGST1;AKR1A1;COMT;GCLM;PAPSS2;CNDP2
Transport To Golgi And Subsequent Modification R-HSA-948021	13/164	0.00186358	0.0288472	2.72268	17.1128	NSF;ARF3;COPB2;RAB1A;MCFD2;SEC13;TRAPPC1;GOSR2;COPZ1;ACTR1A;MAN2A1;TMED2;SEC24D
IRAK4 Deficiency (TLR2/4) R-HSA-5603041	4/18	0.00199045	0.0303947	8.96735	55.7715	TLR1;S100A1;MYD88;S100A8
TRAF6 Mediated IRF7 Activation In TLR7/8 Or 9 Signaling R-HSA-975110	3/9	0.00217546	0.0327761	15.6739	96.0894	IRAK1;TLR7;MYD88
HIV Infection R-HSA-162906	16/229	0.00221079	0.0327761	2.37967	14.5503	POM121;SEC13;PDCD6IP;FURIN;GTF2H5;PSMB7;PSMB4;PSME3;AP2S1;AP1S1;PSME2;CCR5;SLC25A5;POLR2I;SLC25A4;AP2M1
Hemostasis R-HSA-109582	31/576	0.00224522	0.0327761	1.81575	11.0742	WDR1;STXBP2;ATP2A2;SLC7A11;ITGAL;PIK3R5;DOCK10;GNA13;GNGT2;PPP2R1A;GPC1;GNA12;OLR1;TIMP1;SLC16A3;SRGN;PTPN1;SLC16A1;ANXA2;HSPA5;PRKCD;GNG12;YWHAZ;TUBA4A;FGR;F7;PROCR;PRKAR1A;CALU;PFN1;MGLL
Interleukin-12 Signaling R-HSA-9020591	6/44	0.00226242	0.0327761	4.9656	30.247	ANXA2;GSTO1;HNRNPF;TALDO1;PSME2;P4HB
Host Interactions Of HIV Factors R-HSA-162909	11/130	0.00244881	0.0344675	2.91858	17.547	PSMB7;POM121;SEC13;PSMB4;PSME3;AP2S1;AP1S1;PSME2;SLC25A5;SLC25A4;AP2M1
Diseases Associated With TLR Signaling Cascade R-HSA-5602358	5/31	0.00247068	0.0344675	6.04177	36.2703	TLR1;CHUK;S100A1;MYD88;S100A8
Transferrin Endocytosis And Recycling R-HSA-917977	5/31	0.00247068	0.0344675	6.04177	36.2703	ATP6V1A;TCIRG1;ATP6V1E1;ATP6V0C;ATP6V0D2
Platelet Activation, Signaling And Aggregation R-HSA-76002	17/254	0.0025688	0.0353993	2.27327	13.5585	SRGN;PTPN1;HSPA5;WDR1;PRKCD;STXBP2;GNG12;YWHAZ;TUBA4A;PIK3R5;GNA13;GNGT2;GNA12;CALU;TIMP1;PFN1;MGLL
Biosynthesis Of N-glycan Precursor (Dolichol LLO) And Transfer To Protein R-HSA-446193	8/77	0.00264419	0.0359992	3.65227	21.6776	NUS1;GMPPA;SLC35C1;SRD5A3;PGM3;GNPNAT1;MVD;ST6GALNAC4
Zinc Influx Into Cells By SLC39 Gene Family R-HSA-442380	3/10	0.00303645	0.0408475	13.4341	77.8785	SLC39A7;SLC39A1;SLC39A14
Activation Of Matrix Metalloproteinases R-HSA-1592389	5/33	0.00327968	0.0436005	5.60964	32.0872	MMP14;CTSK;FURIN;TIMP1;MMP8
COPI-mediated Anterograde Transport R-HSA-6807878	8/80	0.00336012	0.0441504	3.49955	19.9326	ARF3;NSF;COPB2;RAB1A;ACTR1A;GOSR2;TMED2;COPZ1
Inflammasomes R-HSA-622312	4/21	0.0036162	0.0466055	7.38374	41.5138	PYCARD;PSTPIP1;HMOX1;TXN2
TP53 Regulates Metabolic Genes R-HSA-5628897	8/81	0.00362945	0.0466055	3.45143	19.3925	GNPDA1;PRDX1;RRAGD;GSR;COX6A1;YWHAZ;COX5A;TXN2
Apoptosis R-HSA-109581	13/178	0.00380232	0.0482766	2.48985	13.8738	GSN;BAD;PRKCD;YWHAZ;PSMB7;PSMB4;BCL2L11;TFDP1;CASP6;PSME3;PSME2;CTNNB1;BAK1

## Sheet: Pseudobulk Macs_Trem2 group 3
Term	Overlap	P.value	Adjusted.P.value	Odds.Ratio	Combined.Score	Genes
Immune System R-HSA-168256	28/1943	1.2587e-05	0.00697318	2.79409	31.5253	IFITM1;VCP;TNFAIP6;PSMD13;UBE2D3;F13A1;IFI30;CFP;TREM1;RAB44;NRAS;CAPZB;PSMD2;SEC61G;SEC61B;CCR2;CISH;ARPC5;UBE2A;VEGFA;PFKL;LRG1;TARM1;IL3RA;SDC1;UBA1;RHOU;S100A9
Neutrophil Degranulation R-HSA-6798695	12/468	2.96579e-05	0.00821524	4.64641	48.4425	RAB44;VCP;NRAS;PFKL;LRG1;TNFAIP6;PSMD13;PSMD2;TARM1;ARPC5;CFP;S100A9
Metabolism Of Proteins R-HSA-392499	26/1890	6.08428e-05	0.0112356	2.61738	25.4075	VCP;TRAM1;PIGT;PSMD13;UBE2D3;ETFB;CFP;SNX3;RAB44;TUBA1C;CAPZB;RPL36AL;PSMD2;SEC61G;SEC61B;CISH;SPHK1;UBE2A;VCAN;B3GNT5;RARA;UBA1;RPL22L1;CCDC22;ARF5;BET1
Cytokine Signaling In Immune System R-HSA-1280215	14/702	9.77852e-05	0.0129642	3.61569	33.3827	IFITM1;CISH;PSMD13;UBE2D3;F13A1;IFI30;VEGFA;NRAS;PSMD2;IL3RA;SDC1;RHOU;S100A9;CCR2
VEGFR2 Mediated Cell Proliferation R-HSA-5218921	3/18	0.000169001	0.0129642	33.3832	289.953	NRAS;SPHK1;VEGFA
Cell Surface Interactions At Vascular Wall R-HSA-202733	6/134	0.000173019	0.0129642	7.98087	69.1312	DOK2;NRAS;SDC4;SDC1;S100A9;TREM1
ER-Phagosome Pathway R-HSA-1236974	5/89	0.00021447	0.0129642	10.0702	85.0665	PSMD13;PSMD2;SEC61G;SEC61B;S100A9
Defective B3GALT6 Causes EDSP2 And SEMDJL1 R-HSA-4420332	3/20	0.00023401	0.0129642	29.4528	246.23	VCAN;SDC4;SDC1
Defective B3GAT3 Causes JDSSDHD R-HSA-3560801	3/20	0.00023401	0.0129642	29.4528	246.23	VCAN;SDC4;SDC1
Defective B4GALT7 Causes EDS, Progeroid Type R-HSA-3560783	3/20	0.00023401	0.0129642	29.4528	246.23	VCAN;SDC4;SDC1
Post-translational Protein Modification R-HSA-597592	20/1383	0.000258763	0.0130323	2.66353	21.9997	VCP;PIGT;CISH;PSMD13;UBE2D3;UBE2A;ETFB;CFP;SNX3;RAB44;TUBA1C;VCAN;CAPZB;PSMD2;B3GNT5;RARA;UBA1;CCDC22;ARF5;BET1
Antigen processing-Cross Presentation R-HSA-1236975	5/104	0.000441889	0.0187084	8.53794	65.9509	PSMD13;PSMD2;SEC61G;SEC61B;S100A9
Signaling By Interleukins R-HSA-449147	10/453	0.00046315	0.0187084	3.91708	30.0733	CISH;PSMD13;PSMD2;IL3RA;F13A1;SDC1;RHOU;S100A9;CCR2;VEGFA
GAG Synthesis Requires Tetrasaccharide Linker Sequence R-HSA-1971475	3/26	0.000519649	0.0187084	21.7629	164.579	VCAN;SDC4;SDC1
SRP-dependent Cotranslational Protein Targeting To Membrane R-HSA-1799339	5/108	0.000525359	0.0187084	8.20471	61.9573	TRAM1;RPL36AL;SEC61G;RPL22L1;SEC61B
Adaptive Immune System R-HSA-1280218	13/733	0.000540315	0.0187084	3.17347	23.8752	IFITM1;PSMD13;UBE2D3;UBE2A;IFI30;TREM1;NRAS;CAPZB;PSMD2;SEC61G;UBA1;SEC61B;S100A9
EGFR Transactivation By Gastrin R-HSA-2179392	2/8	0.00100884	0.031907	55.2	380.822	NRAS;HBEGF
Cellular Response To Hypoxia R-HSA-1234174	4/73	0.00103669	0.031907	9.73176	66.874	PSMD13;PSMD2;UBE2D3;VEGFA
Protein Ubiquitination R-HSA-8852135	4/76	0.00120496	0.0351341	9.32486	62.6752	VCP;UBE2D3;UBA1;UBE2A
Early SARS-CoV-2 Infection Events R-HSA-9772572	3/37	0.00147894	0.0409665	14.7138	95.8814	VCP;SDC4;SDC1
Innate Immune System R-HSA-168249	15/1035	0.00159142	0.0419832	2.59181	16.6994	VCP;TNFAIP6;PSMD13;UBE2D3;ARPC5;CFP;TREM1;RAB44;NRAS;PFKL;LRG1;PSMD2;TARM1;S100A9;CCR2
Diseases Associated With Glycosaminoglycan Metabolism R-HSA-3560782	3/40	0.00185572	0.0467304	13.5187	85.0259	VCAN;SDC4;SDC1

## Sheet: Reactome_2022
cluster	Term	Overlap	P.value	Adjusted.P.value	Odds.Ratio	Combined.Score	Genes
0	Signal Transduction R-HSA-162582	112/2465	6.8527e-15	6.90067e-12	2.55254	83.2489	APP;SPARC;CLSTN1;STMN2;FNBP1L;MYLK;CDH5;EDNRB;SOX17;CCND1;KIF5B;STMN1;KDR;TNFSF10;SOX7;TNS3;SOX4;IER3;TPM4;MYL6;COL4A2;COL4A1;PKP4;CALCRL;EPAS1;PDGFB;SAV1;MYL12B;RASGRP3;APH1A;UBB;PLTP;SPTBN1;WWTR1;JUN;JUP;FZD4;CAV2;MCAM;CAV1;ARHGAP29;SMAD6;GNG11;CDK8;CXCL12;ID1;GNB1;GNAS;ID3;AMOTL2;GRAP;AMOTL1;FERMT2;MXD4;ITGB1;ACVRL1;GLP1R;NRP1;BMPR2;FLT1;HSP90AB1;CLTB;HSPB1;ARRB1;ECE1;YBX1;AKAP12;SH3PXD2A;RASG…
0	Nervous System Development R-HSA-9675108	40/545	1.74935e-11	8.808e-09	3.84189	95.1604	ITGB1;YAP1;NRP1;HSP90AB1;RPL31;CLSTN1;CLTB;NTN4;NTN1;MYL12A;PSMB10;MYL12B;RPS15;APH1A;EFNB2;EFNB1;RRAS;UBB;DPYSL2;PRX;SCN7A;SCN3B;HRAS;SPTAN1;EPHB4;SPTBN1;MAPK3;WWTR1;HSPA8;ARHGEF12;MYO10;RDX;ITGA1;RHOC;PSMB9;RHOB;MYL6;CXCL12;COL4A2;COL4A1
0	Axon Guidance R-HSA-422475	37/519	2.37313e-10	7.96582e-08	3.69957	81.9886	ITGB1;NRP1;HSP90AB1;RPL31;CLSTN1;CLTB;NTN4;NTN1;MYL12A;PSMB10;MYL12B;RPS15;APH1A;EFNB2;EFNB1;RRAS;UBB;DPYSL2;SCN7A;SCN3B;HRAS;SPTAN1;EPHB4;SPTBN1;MAPK3;HSPA8;ARHGEF12;MYO10;RDX;ITGA1;RHOC;PSMB9;RHOB;MYL6;CXCL12;COL4A2;COL4A1
0	Hemostasis R-HSA-109582	38/576	1.20779e-09	3.0406e-07	3.40267	69.8721	ITGB1;APP;SPARC;PDGFB;ARRB1;GATA2;GNAI2;THBD;KIF5B;GNA11;TSPAN7;TIMP3;PHACTR2;CD36;HRAS;MAPK3;VWF;APLP2;CAV1;ITGA1;ACTN4;GNG11;RHOB;SOD1;EHD1;EHD2;KIF26A;SELENOP;GNB1;PECAM1;CALU;GNAS;ESAM;PDE5A;NHLRC2;TEK;PPIA;MGLL
0	Signaling By Rho GTPases, Miro GTPases And RHOBTB3 R-HSA-9716542	40/660	4.95581e-09	9.98101e-07	3.1104	59.4793	ITGB1;HSP90AB1;STMN2;FNBP1L;UACA;MYLK;MYL12B;TRAK2;AKAP12;FGD5;SH3PXD2A;KIF5B;CTNNA1;SPTAN1;SPTBN1;MAPK3;DYNC1H1;ARHGEF12;JUP;TPM4;NDUFA5;CAVIN1;ARHGEF15;MCAM;CAV1;ARHGAP29;ARAP3;DYNLL1;RHOC;DYNLL2;RHOB;MYL6;DLC1;RHOJ;CDC42EP1;CTNNB1;PKP4;PDE5A;FERMT2;VAMP3
0	Signaling By Rho GTPases R-HSA-194315	39/644	7.96412e-09	1.19843e-06	3.1024	57.8545	ITGB1;HSP90AB1;STMN2;FNBP1L;UACA;MYLK;MYL12B;AKAP12;FGD5;SH3PXD2A;KIF5B;CTNNA1;SPTAN1;SPTBN1;MAPK3;DYNC1H1;ARHGEF12;JUP;TPM4;NDUFA5;CAVIN1;ARHGEF15;MCAM;CAV1;ARHGAP29;ARAP3;DYNLL1;RHOC;DYNLL2;RHOB;MYL6;DLC1;RHOJ;CDC42EP1;CTNNB1;PKP4;PDE5A;FERMT2;VAMP3
0	Platelet Activation, Signaling And Aggregation R-HSA-76002	23/254	8.3307e-09	1.19843e-06	4.69568	87.3553	APP;SPARC;VWF;APLP2;PDGFB;ARRB1;ACTN4;GNG11;RHOB;GNAI2;SOD1;GNA11;SELENOP;GNB1;CALU;PECAM1;TIMP3;PHACTR2;NHLRC2;CD36;PPIA;MGLL;MAPK3
0	Developmental Biology R-HSA-1266738	52/1073	4.57955e-08	5.76451e-06	2.47915	41.8954	ITGB1;NRP1;HSP90AB1;RPL31;CLSTN1;CLTB;RPS15;DPYSL2;PRX;CD36;HRAS;SPTAN1;EPHB4;ARHGEF12;ITGA1;RHOC;RHOB;MYL6;COL4A2;COL4A1;PKP4;YAP1;KRT80;EPAS1;NTN4;GATA2;NTN1;MYL12A;PSMB10;MYL12B;APH1A;EFNB2;EFNB1;RRAS;UBB;CTNNA1;BNIP2;SCN7A;SCN3B;SPTBN1;MAPK3;WWTR1;HSPA8;JUN;JUP;MYO10;RDX;KLF4;PSMB9;CDK8;CXCL12;CTNNB1
0	Platelet Degranulation R-HSA-114608	15/125	8.72751e-08	9.76512e-06	6.34743	103.172	APP;SPARC;VWF;APLP2;PDGFB;ACTN4;SOD1;SELENOP;CALU;PECAM1;PHACTR2;TIMP3;NHLRC2;CD36;PPIA
0	Semaphorin Interactions R-HSA-373755	11/64	1.14354e-07	1.15155e-05	9.59734	153.403	ITGB1;NRP1;MYL6;HSP90AB1;ARHGEF12;RRAS;DPYSL2;ITGA1;RHOC;RHOB;MYL12B
0	RHO GTPase Cycle R-HSA-9012999	29/441	1.27282e-07	1.16521e-05	3.33735	52.9866	ITGB1;HSP90AB1;STMN2;FNBP1L;UACA;AKAP12;FGD5;SH3PXD2A;SPTAN1;SPTBN1;ARHGEF12;JUP;TPM4;NDUFA5;CAVIN1;ARHGEF15;MCAM;CAV1;ARHGAP29;ARAP3;RHOC;RHOB;DLC1;RHOJ;CDC42EP1;PKP4;PDE5A;FERMT2;VAMP3
0	Response To Elevated Platelet Cytosolic Ca2+ R-HSA-76005	15/130	1.47501e-07	1.23778e-05	6.0699	95.4761	APP;SPARC;VWF;APLP2;PDGFB;ACTN4;SOD1;SELENOP;CALU;PECAM1;PHACTR2;TIMP3;NHLRC2;CD36;PPIA
0	Smooth Muscle Contraction R-HSA-445355	9/43	2.82415e-07	2.18763e-05	12.1946	183.893	MYL6;ALDH2;TPM4;CALD1;ITGA1;PDE5A;MYL12A;MYL12B;MYLK
0	Signaling By Receptor Tyrosine Kinases R-HSA-9006934	30/496	4.63519e-07	3.33403e-05	3.05131	44.5016	ITGB1;YAP1;NRP1;FLT1;SPARC;PDGFB;HSPB1;APH1A;CDH5;UBB;STMN1;KDR;CTNNA1;TNS3;HRAS;MAPK3;NTRK2;DUSP3;JUP;CAV1;CXCL12;COL4A2;COL4A1;NEDD4;ID1;KIT;ID3;CTNNB1;GRAP;MXD4
0	Signaling By Hippo R-HSA-2028269	6/20	2.98017e-06	0.000200069	19.625	249.699	YAP1;TJP1;WWTR1;AMOTL2;AMOTL1;SAV1
0	Signaling By ERBB4 R-HSA-1236394	9/57	3.44634e-06	0.000216904	8.63163	108.57	YAP1;APH1A;SPARC;CXCL12;UBB;NEDD4;STMN1;HRAS;MXD4
0	Sema4D In Semaphorin Signaling R-HSA-400685	6/24	9.61565e-06	0.000550093	15.2607	176.294	MYL6;ARHGEF12;RRAS;RHOC;MYL12B;RHOB
0	L1CAM Interactions R-HSA-373760	11/99	9.83284e-06	0.000550093	5.76985	66.5251	ITGB1;HSPA8;NRP1;DPYSL2;RDX;ITGA1;SCN7A;SCN3B;SPTAN1;SPTBN1;MAPK3
0	CHL1 Interactions R-HSA-447041	4/9	2.50457e-05	0.00132742	36.4793	386.491	ITGB1;HSPA8;NRP1;ITGA1
0	Apoptosis R-HSA-109581	14/178	3.48886e-05	0.00175664	3.95311	40.5722	HMGB1;CFLAR;DYNLL1;DYNLL2;UACA;PSMB10;PSMB9;TJP1;UBB;TNFSF10;CTNNB1;MAPT;SPTAN1;MAPK3
0	Selective Autophagy R-HSA-9663891	8/61	4.87942e-05	0.0023398	6.93061	68.8064	DYNC1H1;HSPA8;PINK1;MAP1LC3A;UBB;EPAS1;DYNLL1;DYNLL2
0	Sema4D Induced Cell Migration And Growth-Cone Collapse R-HSA-416572	5/20	5.50826e-05	0.00244787	15.2274	149.33	MYL6;ARHGEF12;RHOC;MYL12B;RHOB
0	Nuclear Signaling By ERBB4 R-HSA-1251985	6/32	5.59096e-05	0.00244787	10.5608	103.409	YAP1;APH1A;SPARC;CXCL12;STMN1;MXD4
0	Signaling By VEGF R-HSA-194138	10/102	7.36402e-05	0.00308982	5.00437	47.6232	CDH5;NRP1;FLT1;JUP;CAV1;KDR;CTNNA1;HSPB1;CTNNB1;HRAS
0	Muscle Contraction R-HSA-397014	14/196	9.93286e-05	0.00400095	3.55884	32.8021	WWTR1;TPM4;TMOD2;ITGA1;MYL12A;MYLK;MYL12B;MYL6;DES;ALDH2;CALD1;SCN7A;PDE5A;SCN3B
0	HSF1-dependent Transactivation R-HSA-3371571	6/36	0.000111697	0.00432611	9.15082	83.2699	HSPA8;HSP90AB1;UBB;HSBP1;SERPINH1;CRYAB
0	RHOB GTPase Cycle R-HSA-9013026	8/69	0.000119163	0.00444434	6.01921	54.3837	ARHGEF12;CAVIN1;JUP;CAV1;MCAM;DLC1;RHOB;VAMP3
0	Vesicle-mediated Transport R-HSA-5653656	29/637	0.000147811	0.00527243	2.23835	19.7413	APP;SCOC;SPARC;CLTB;STON1;ARRB1;GCC2;FNBP1L;CYTH3;UBB;KIF5B;CD36;SPTAN1;SPTBN1;DYNC1H1;HSPA8;FZD4;DYNLL1;DYNLL2;RAB11A;EPN2;TJP1;COL4A2;KIF26A;COL4A1;TRAPPC6B;DLC1;VAMP3;CHMP5
0	HSP90 Chaperone Cycle For Steroid Hormone Receptors (SHR) In Presence Of Ligand R-HSA-3371497	6/38	0.000152634	0.00527243	8.57802	75.3791	DNAJA1;DYNC1H1;HSPA8;HSP90AB1;DYNLL1;DYNLL2
0	EPH-Ephrin Signaling R-HSA-2682334	9/91	0.000157073	0.00527243	5.04386	44.1782	APH1A;EFNB2;EFNB1;MYL6;CLTB;HRAS;EPHB4;MYL12A;MYL12B
0	Extra-nuclear Estrogen Signaling R-HSA-9009391	8/73	0.000177686	0.00559155	5.64764	48.7701	CCND1;CAV2;CAV1;GNB1;HRAS;GNG11;GNAI2;MAPK3
0	RHOC GTPase Cycle R-HSA-9013106	8/73	0.000177686	0.00559155	5.64764	48.7701	ARHGEF12;CAVIN1;JUP;CAV1;MCAM;DLC1;RHOC;VAMP3
0	Programmed Cell Death R-HSA-5357801	14/208	0.000185725	0.00566742	3.33664	28.6659	HMGB1;CFLAR;DYNLL1;DYNLL2;UACA;PSMB10;PSMB9;TJP1;UBB;TNFSF10;CTNNB1;MAPT;SPTAN1;MAPK3
0	Attenuation Phase R-HSA-3371568	5/26	0.00020998	0.0062191	10.8734	92.0813	HSPA8;HSP90AB1;UBB;HSBP1;SERPINH1
0	Metabolism Of Nitric Oxide: NOS3 Activation And Regulation R-HSA-202131	4/15	0.000244697	0.00704029	16.5764	137.841	DDAH1;DDAH2;CAV1;NOSTRIN
0	VEGFR2 Mediated Vascular Permeability R-HSA-5218920	5/27	0.000253154	0.00708127	10.3786	85.9506	CDH5;JUP;CAV1;CTNNA1;CTNNB1
0	Signaling By TGFB Family Members R-HSA-9006936	10/119	0.000265662	0.00723031	4.22018	34.746	ACVRL1;ITGB1;FKBP1A;WWTR1;CDK8;BMPR2;UBB;YBX1;SMAD6;MAPK3
0	Cell-Cell Communication R-HSA-1500931	10/120	0.000284327	0.00753468	4.1816	34.1444	ITGB1;CDH5;CLDN5;JUP;CTNNA1;CTNNB1;ACTN4;SPTAN1;SPTBN1;FERMT2
0	Cellular Response To Heat Stress R-HSA-3371556	9/99	0.000298057	0.00769598	4.59363	37.2921	HSPA8;BAG5;HSP90AB1;UBB;HSBP1;BAG1;SERPINH1;CRYAB;MAPK3
0	GPER1 Signaling R-HSA-9634597	6/43	0.000307683	0.00774593	7.41693	59.9765	ITGB1;GNB1;ADCY4;GNAS;GNG11;GNAI2
0	Diseases Of Signal Transduction By Growth Factor Receptors And Second Messengers R-HSA-5663202	21/424	0.00040548	0.00983756	2.42384	18.9312	TPM4;VWF;FZD4;CLSTN1;PDGFB;ARRB1;GCC2;PSMB10;PSMB9;APH1A;FKBP1A;CDK8;UBB;KIF5B;KIT;KDR;MYO18A;CTNNB1;HRAS;SPTBN1;MAPK3
0	CDC42 GTPase Cycle R-HSA-9013148	11/149	0.000410305	0.00983756	3.66988	28.6199	ARHGEF12;JUP;SH3PXD2A;ARHGEF15;CAV1;DLC1;ARHGAP29;ARAP3;CDC42EP1;FNBP1L;VAMP3
0	Ephrin Signaling R-HSA-3928664	4/18	0.000521022	0.0122016	13.0223	98.445	EFNB2;EFNB1;MYL12A;EPHB4
0	Integrin Cell Surface Interactions R-HSA-216083	7/66	0.000550292	0.0125942	5.43312	40.7759	ITGB1;COL4A2;COL4A1;ITGA1;ICAM2;KDR;PECAM1
0	Thrombin Signaling Thru Proteinase Activated Receptors (PARs) R-HSA-456926	5/32	0.000577762	0.012929	8.45448	63.0396	GNA11;GNB1;ARRB1;GNG11;MAPK3
0	RHO GTPases Activate ROCKs R-HSA-5627117	4/19	0.000648747	0.0138997	12.1535	89.2126	MYL6;RHOC;MYL12B;RHOB
0	RHO GTPases Activate CIT R-HSA-5625900	4/19	0.000648747	0.0138997	12.1535	89.2126	MYL6;RHOC;MYL12B;RHOB
0	Cell Surface Interactions At Vascular Wall R-HSA-202733	10/134	0.000683831	0.0143462	3.70682	27.0145	ITGB1;THBD;CAV1;SELENOP;TSPAN7;PECAM1;ESAM;TEK;PPIA;HRAS
0	VEGFA-VEGFR2 Pathway R-HSA-4420097	8/93	0.000925231	0.0190145	4.31435	30.1378	CDH5;JUP;CAV1;KDR;CTNNA1;HSPB1;CTNNB1;HRAS
0	SMAD2/SMAD3:SMAD4 Heterotrimer Regulates Transcription R-HSA-2173796	5/36	0.00100754	0.0202918	7.36207	50.8001	WWTR1;CDK8;UBB;YBX1;MAPK3
0	RHOJ GTPase Cycle R-HSA-9013409	6/54	0.00106722	0.0210723	5.71399	39.0992	JUP;CAV1;RHOJ;CDC42EP1;FNBP1L;VAMP3
0	Regulation Of Insulin Secretion R-HSA-422356	7/77	0.00138691	0.0264173	4.57676	30.1182	GLP1R;GNA11;GNB1;GNAS;CD36;GNG11;GNAI2
0	RHOA GTPase Cycle R-HSA-8980692	10/147	0.00139039	0.0264173	3.35283	22.0555	ARHGEF12;JUP;ARHGEF15;CAVIN1;CAV1;MCAM;DLC1;ARHGAP29;ARAP3;VAMP3
0	NCAM Signaling For Neurite Out-Growth R-HSA-375165	6/57	0.00142012	0.0264826	5.37705	35.2574	COL4A2;COL4A1;HRAS;SPTAN1;SPTBN1;MAPK3
0	eNOS Activation R-HSA-203615	3/11	0.0014609	0.0267478	17.0573	111.362	DDAH1;DDAH2;CAV1
0	Downstream Signaling Events Of B Cell Receptor (BCR) R-HSA-1168372	7/79	0.00161131	0.0284609	4.44917	28.6113	FKBP1A;UBB;HRAS;PPIA;PSMB10;RASGRP3;PSMB9
0	Aggrephagy R-HSA-9646399	4/24	0.00163278	0.0284609	9.11282	58.4813	DYNC1H1;UBB;DYNLL1;DYNLL2
0	MAPK Family Signaling Cascades R-HSA-5683057	16/318	0.00163926	0.0284609	2.44763	15.6979	JUN;VWF;PDGFB;HSPB1;ARRB1;PSMB10;PSMB9;RASGRP3;UBB;RASGEF1A;KIT;TEK;HRAS;SPTAN1;SPTBN1;MAPK3
0	RAC1 GTPase Cycle R-HSA-9013149	11/178	0.00177274	0.0301585	3.02807	19.1835	ITGB1;FGD5;ARHGEF15;CAV1;MCAM;DLC1;ARHGAP29;ARAP3;CDC42EP1;FERMT2;VAMP3
0	Binding And Uptake Of Ligands By Scavenger Receptors R-HSA-2173782	5/41	0.00183325	0.0301585	6.33794	39.9396	SPARC;COL4A2;COL4A1;DLC1;CD36
0	Regulation Of HSF1-mediated Heat Shock Response R-HSA-3371453	7/81	0.00186299	0.0301585	4.32848	27.207	HSPA8;BAG5;UBB;HSBP1;BAG1;SERPINH1;MAPK3
0	G Alpha (S) Signaling Events R-HSA-418555	10/153	0.00187424	0.0301585	3.21116	20.1647	GLP1R;ITGB1;RAMP2;CALCRL;GNB1;GNAS;ADCY4;ARRB1;GNG11;GNAI2
0	Autophagy R-HSA-9612973	9/128	0.00189764	0.0301585	3.469	21.7407	HSPA8;DYNC1H1;PINK1;HSP90AB1;MAP1LC3A;UBB;EPAS1;DYNLL1;DYNLL2
0	Platelet Adhesion To Exposed Collagen R-HSA-75892	3/12	0.00191673	0.0301585	15.1612	94.866	ITGB1;VWF;ITGA1
0	Integration Of Energy Metabolism R-HSA-163685	8/105	0.00202472	0.0307293	3.77829	23.4342	GLP1R;GNA11;GNB1;GNAS;ADCY4;CD36;GNG11;GNAI2
0	Deactivation Of Beta-Catenin Transactivating Complex R-HSA-3769402	5/42	0.00204455	0.0307293	6.16633	38.1855	SOX17;UBB;CTNNB1;SOX7;SOX4
0	Vasopressin Regulates Renal Water Homeostasis Via Aquaporins R-HSA-432040	5/42	0.00204455	0.0307293	6.16633	38.1855	GNB1;ADCY4;GNAS;GNG11;RAB11A
0	Advanced Glycosylation Endproduct Receptor Signaling R-HSA-879415	3/13	0.00245195	0.0359726	13.6444	82.0149	APP;HMGB1;MAPK3
0	RAF/MAP Kinase Cascade R-HSA-5673001	14/271	0.00246486	0.0359726	2.51052	15.0772	VWF;PDGFB;ARRB1;PSMB10;PSMB9;RASGRP3;UBB;RASGEF1A;KIT;TEK;HRAS;SPTAN1;SPTBN1;MAPK3
0	Signaling By B Cell Receptor (BCR) R-HSA-983705	8/109	0.00256077	0.0363407	3.62791	21.6494	FKBP1A;UBB;CLSTN1;PPIA;HRAS;PSMB10;RASGRP3;PSMB9
0	FLT3 Signaling In Disease R-HSA-9682385	4/27	0.00256225	0.0363407	7.92298	47.2754	UBB;MYO18A;HRAS;SPTBN1
0	Cell Junction Organization R-HSA-446728	7/86	0.00262594	0.0367268	4.05349	24.0871	ITGB1;CDH5;CLDN5;JUP;CTNNA1;CTNNB1;FERMT2
0	ESR-mediated Signaling R-HSA-8939211	11/188	0.00271803	0.0374939	2.85552	16.87	JUN;CXCL12;HSP90AB1;CCND1;CAV2;CAV1;GNB1;GNG11;HRAS;GNAI2;MAPK3
0	Membrane Trafficking R-HSA-199991	24/599	0.00300403	0.0403408	1.93817	11.2565	APP;DYNC1H1;HSPA8;SCOC;FZD4;CLTB;STON1;ARRB1;GCC2;FNBP1L;DYNLL1;DYNLL2;RAB11A;EPN2;TJP1;CYTH3;UBB;KIF26A;TRAPPC6B;KIF5B;SPTAN1;SPTBN1;VAMP3;CHMP5
0	MAPK1/MAPK3 Signaling R-HSA-5684996	14/277	0.00300453	0.0403408	2.45248	14.2431	VWF;PDGFB;ARRB1;PSMB10;PSMB9;RASGRP3;UBB;RASGEF1A;KIT;TEK;HRAS;SPTAN1;SPTBN1;MAPK3
0	Adherens Junctions Interactions R-HSA-418990	4/29	0.00335155	0.0425477	7.28839	41.5317	CDH5;JUP;CTNNA1;CTNNB1
0	HSF1 Activation R-HSA-3371511	4/29	0.00335155	0.0425477	7.28839	41.5317	HSP90AB1;UBB;HSBP1;SERPINH1
0	Interaction Between L1 And Ankyrins R-HSA-445095	4/29	0.00335155	0.0425477	7.28839	41.5317	SCN7A;SCN3B;SPTAN1;SPTBN1
0	G Alpha (Z) Signaling Events R-HSA-418597	5/47	0.00337564	0.0425477	5.43085	30.9079	GNB1;ADCY4;GNAS;GNG11;GNAI2
0	Macroautophagy R-HSA-1632852	8/114	0.00338016	0.0425477	3.45589	19.6635	HSPA8;DYNC1H1;PINK1;MAP1LC3A;UBB;EPAS1;DYNLL1;DYNLL2
0	Signaling By TGF-beta Receptor Complex R-HSA-170834	7/91	0.00360879	0.0448649	3.81123	21.4358	ITGB1;FKBP1A;WWTR1;CDK8;UBB;YBX1;MAPK3
0	Clathrin-mediated Endocytosis R-HSA-8856828	9/142	0.00382132	0.0465287	3.10161	17.2672	HSPA8;UBB;FZD4;CLTB;STON1;ARRB1;FNBP1L;EPN2;VAMP3
0	Class B/2 (Secretin Family Receptors) R-HSA-373080	7/92	0.00383503	0.0465287	3.7662	20.9535	GLP1R;RAMP2;CALCRL;FZD4;GNB1;GNAS;GNG11
0	EPH-ephrin Mediated Repulsion Of Cells R-HSA-3928665	5/49	0.00405123	0.0482398	5.18346	28.5543	APH1A;EFNB2;EFNB1;CLTB;EPHB4
0	RAC3 GTPase Cycle R-HSA-9013423	7/93	0.00407188	0.0482398	3.72221	20.4858	ITGB1;CAV1;MCAM;ARAP3;CDC42EP1;FERMT2;VAMP3
0	RUNX2 Regulates Bone Development R-HSA-8941326	4/31	0.00429175	0.049017	6.74782	36.7828	YAP1;WWTR1;SMAD6;MAPK3
0	Disease R-HSA-1643685	54/1736	0.00437573	0.049017	1.51502	8.22909	ITGB1;GLP1R;APP;NRP1;HSP90AB1;RPL31;CLSTN1;ARRB1;GCC2;HMGB1;RPS15;CCND1;ADAMTS1;KIF5B;KDR;MYO18A;CD36;HRAS;EGFL7;TPM4;VWF;DYNLL1;DYNLL2;SLCO2A1;KIT;SLC25A4;PPIA;SNRPB;CHMP5;RAMP2;CALCRL;MAOA;PDGFB;ADCY4;PSMB10;GNAI2;APH1A;UBB;S1PR1;SPTBN1;MAPK3;DYNC1H1;JUN;MYO10;FZD4;CAV1;GNG11;PSMB9;FKBP1A;TJP1;CDK8;GNB1;GNAS;CTNNB1
0	Transcriptional Regulation By RUNX2 R-HSA-8878166	8/119	0.0043897	0.049017	3.29937	17.9106	YAP1;WWTR1;CCND1;UBB;SMAD6;PSMB10;MAPK3;PSMB9
0	Aquaporin-mediated Transport R-HSA-445717	5/50	0.00442292	0.049017	5.06802	27.4735	GNB1;ADCY4;GNAS;GNG11;RAB11A
0	MET Interacts With TNS Proteins R-HSA-8875513	2/5	0.00447822	0.049017	30.2614	163.67	ITGB1;TNS3
0	NOSTRIN Mediated eNOS Trafficking R-HSA-203641	2/5	0.00447822	0.049017	30.2614	163.67	CAV1;NOSTRIN
0	RUNX1 Regulates Expression Of Components Of Tight Junctions R-HSA-8935964	2/5	0.00447822	0.049017	30.2614	163.67	TJP1;CLDN5
0	Signaling By GPCR R-HSA-372790	26/689	0.00453997	0.0490498	1.82146	9.82646	ITGB1;GLP1R;APP;RAMP2;CALCRL;ADCY4;ARRB1;ECE1;GNAI2;EDNRB;GNA11;S1PR1;HRAS;MAPK3;EDN1;ARHGEF12;ARHGEF15;FZD4;RHOC;GNG11;RHOB;CXCL12;GNB1;GNAS;RGS12;MGLL
0	Transcriptional Regulation By RUNX3 R-HSA-8878159	7/95	0.00457863	0.0490498	3.63724	19.5915	YAP1;WWTR1;CCND1;UBB;CTNNB1;PSMB10;PSMB9
0	Extracellular Matrix Organization R-HSA-1474244	14/291	0.00464665	0.0492545	2.32684	12.4989	ITGB1;SPARC;ITGA1;ICAM2;PDGFB;NTN4;SH3PXD2A;COL4A2;COL4A1;ADAMTS1;MFAP2;KDR;SERPINH1;PECAM1
0	Transcriptional Activity Of SMAD2/SMAD3:SMAD4 Heterotrimer R-HSA-2173793	5/51	0.00481826	0.0500626	4.95759	26.4504	WWTR1;CDK8;UBB;YBX1;MAPK3
0	Glucagon Signaling In Metabolic Regulation R-HSA-163359	4/32	0.00482232	0.0500626	6.50649	34.7089	GNB1;ADCY4;GNAS;GNG11
0	Transcriptional Regulation By RUNX1 R-HSA-8878171	11/204	0.00503994	0.0517879	2.61663	13.8429	YAP1;TJP1;CLDN5;CCND1;UBB;LMO2;LIFR;GATA2;SMARCA2;PSMB10;PSMB9
0	Apoptotic Execution Phase R-HSA-75153	5/52	0.00523804	0.0527472	4.85186	25.481	TJP1;CTNNB1;HMGB1;MAPT;SPTAN1
0	RHOG GTPase Cycle R-HSA-9013408	6/74	0.00533435	0.0527472	4.02927	21.0876	ITGB1;NDUFA5;CAV1;MCAM;CDC42EP1;VAMP3
0	Glucagon-type Ligand Receptors R-HSA-420092	4/33	0.0053952	0.0527472	6.28181	32.8052	GLP1R;GNB1;GNAS;GNG11
0	Signal Amplification R-HSA-392518	4/33	0.0053952	0.0527472	6.28181	32.8052	GNA11;GNB1;GNG11;GNAI2
0	Signaling By High-Kinase Activity BRAF Mutants R-HSA-6802948	4/33	0.0053952	0.0527472	6.28181	32.8052	VWF;ARRB1;HRAS;MAPK3
0	Cytokine Signaling In Immune System R-HSA-1280215	26/702	0.00575925	0.0557651	1.7852	9.20619	ITGB1;IFITM3;APP;IFITM2;MAOA;CLSTN1;HMGB1;RNF7;PSMB10;CCND1;UBB;S1PR1;CD36;HRAS;MAPK3;HSPA8;JUN;GBP7;DUSP3;LIFR;PSMB9;SOD1;BST2;NEDD4;PPIA;EIF4G2
0	Lysosome Vesicle Biogenesis R-HSA-432720	4/34	0.00601183	0.0573189	6.07211	31.0529	APP;HSPA8;CLTB;ARRB1
0	RHO GTPase Effectors R-HSA-195258	13/269	0.00603357	0.0573189	2.33485	11.9321	ITGB1;DYNC1H1;DYNLL1;RHOC;DYNLL2;MYLK;MYL12B;RHOB;MYL6;KIF5B;CTNNA1;CTNNB1;MAPK3
0	AUF1 (hnRNP D0) Binds And Destabilizes mRNA R-HSA-450408	5/54	0.00615405	0.0579171	4.65335	23.6885	HSPA8;UBB;HSPB1;PSMB10;PSMB9
0	Signaling By FLT3 Fusion Proteins R-HSA-9703465	3/18	0.00645642	0.0602001	9.09395	45.8579	MYO18A;HRAS;SPTBN1
0	G Alpha (12/13) Signaling Events R-HSA-416482	6/78	0.00688342	0.0635927	3.80464	18.942	ARHGEF12;ARHGEF15;GNB1;RHOC;GNG11;RHOB
0	RHOH GTPase Cycle R-HSA-9013407	4/36	0.00738186	0.0675775	5.69202	27.9406	JUP;CAV1;UACA;VAMP3
0	Cargo Recognition For Clathrin-Mediated Endocytosis R-HSA-8856825	7/104	0.00746712	0.0677422	3.29824	16.1523	UBB;FZD4;CLTB;STON1;ARRB1;EPN2;VAMP3
0	Prostacyclin Signaling Thru Prostacyclin Receptor R-HSA-392851	3/19	0.00754536	0.0677668	8.52515	41.6609	GNB1;GNAS;GNG11
0	Transmission Across Chemical Synapses R-HSA-112315	12/246	0.00760442	0.0677668	2.35495	11.4899	HSPA8;ALDH2;MAOA;TSPAN7;GNB1;ADCY4;MAPT;GNG11;HRAS;PPM1F;GNAI2;MAPK3
0	ADORA2B Mediated Anti-Inflammatory Cytokine Production R-HSA-9660821	8/131	0.00775294	0.0684843	2.97565	14.4607	GLP1R;RAMP2;CALCRL;GNB1;GNAS;ADCY4;GNG11;GNAI2
0	Leishmania Infection R-HSA-9658195	12/247	0.00784167	0.0686657	2.34481	11.3684	GLP1R;JUN;RAMP2;CALCRL;HSP90AB1;MYO10;GNB1;ADCY4;GNAS;GNG11;GNAI2;MAPK3
0	MAP2K And MAPK Activation R-HSA-5674135	4/37	0.0081379	0.0706454	5.51925	26.5543	VWF;ARRB1;HRAS;MAPK3
0	Chaperone Mediated Autophagy R-HSA-9613829	3/20	0.00873622	0.0738162	8.02326	38.0325	HSPA8;HSP90AB1;UBB
0	Signal Transduction By L1 R-HSA-445144	3/20	0.00873622	0.0738162	8.02326	38.0325	ITGB1;NRP1;MAPK3
0	GPCR Downstream Signaling R-HSA-388396	23/619	0.00878028	0.0738162	1.78562	8.45533	ITGB1;GLP1R;APP;EDN1;RAMP2;CALCRL;ARHGEF12;ARHGEF15;ADCY4;ARRB1;RHOC;GNG11;RHOB;GNAI2;CXCL12;EDNRB;GNA11;GNB1;GNAS;RGS12;HRAS;MGLL;MAPK3
0	RHOQ GTPase Cycle R-HSA-9013406	5/59	0.00892551	0.0738162	4.2214	19.9201	JUP;CAV1;DLC1;CDC42EP1;VAMP3
0	Apoptotic Cleavage Of Cellular Proteins R-HSA-111465	4/38	0.00894297	0.0738162	5.35664	25.2667	TJP1;CTNNB1;MAPT;SPTAN1
0	Signaling By RAF1 Mutants R-HSA-9656223	4/38	0.00894297	0.0738162	5.35664	25.2667	VWF;ARRB1;HRAS;MAPK3
0	Activated NTRK2 Signals Thru RAS R-HSA-9026519	2/7	0.00913766	0.0748099	18.155	85.2441	NTRK2;HRAS
0	RHO GTPases Activate PAKs R-HSA-5627123	3/21	0.0100309	0.0814608	7.57713	34.8706	MYL6;MYL12B;MYLK
0	Cell-cell Junction Organization R-HSA-421270	5/61	0.0102421	0.0821184	4.07022	18.6467	CDH5;CLDN5;JUP;CTNNA1;CTNNB1
0	Signaling By Interleukins R-HSA-449147	18/453	0.010275	0.0821184	1.90764	8.73324	ITGB1;APP;HSPA8;JUN;DUSP3;MAOA;CLSTN1;LIFR;HMGB1;PSMB10;PSMB9;SOD1;CCND1;UBB;S1PR1;CD36;PPIA;MAPK3
0	MyD88:MAL(TIRAP) Cascade Initiated On Plasma Membrane R-HSA-166058	7/112	0.0110073	0.0872785	3.0457	13.7336	APP;JUN;DUSP3;UBB;HMGB1;CD36;MAPK3
0	ADP Signaling Thru P2Y Purinoceptor 12 R-HSA-392170	3/22	0.0114311	0.0876387	7.17797	32.0957	GNB1;GNG11;GNAI2
0	Nephrin Family Interactions R-HSA-373753	3/22	0.0114311	0.0876387	7.17797	32.0957	ACTN4;SPTAN1;SPTBN1
0	PINK1-PRKN Mediated Mitophagy R-HSA-5205685	3/22	0.0114311	0.0876387	7.17797	32.0957	PINK1;MAP1LC3A;UBB
0	Signaling By Nuclear Receptors R-HSA-9006931	12/260	0.0114848	0.0876387	2.2204	9.91795	JUN;CXCL12;HSP90AB1;CCND1;CAV2;CAV1;GNB1;GNG11;HRAS;PLTP;GNAI2;MAPK3
0	Paradoxical Activation Of RAF Signaling By Kinase Inactive BRAF R-HSA-6802955	4/41	0.011664	0.0876387	4.92156	21.9071	VWF;ARRB1;HRAS;MAPK3
0	InlA-mediated Entry Of Listeria Monocytogenes Into Host Cells R-HSA-8876493	2/8	0.0120101	0.0876387	15.1284	66.8979	UBB;CTNNB1
0	Noncanonical Activation Of NOTCH3 R-HSA-9017802	2/8	0.0120101	0.0876387	15.1284	66.8979	APH1A;YBX1
0	RUNX3 Regulates WNT Signaling R-HSA-8951430	2/8	0.0120101	0.0876387	15.1284	66.8979	CCND1;CTNNB1
0	RUNX3 Regulates YAP1-mediated Transcription R-HSA-8951671	2/8	0.0120101	0.0876387	15.1284	66.8979	YAP1;WWTR1
0	TRAIL Signaling R-HSA-75158	2/8	0.0120101	0.0876387	15.1284	66.8979	TNFSF10;CFLAR
0	VEGF Binds To VEGFR Leading To Receptor Dimerization R-HSA-195399	2/8	0.0120101	0.0876387	15.1284	66.8979	FLT1;KDR
0	Regulation Of mRNA Stability By Proteins That Bind AU-rich Elements R-HSA-450531	6/88	0.0121431	0.087972	3.33895	14.7281	HSPA8;ANP32A;UBB;HSPB1;PSMB10;PSMB9
0	Beta-catenin Independent WNT Signaling R-HSA-3858494	8/142	0.0122724	0.0882733	2.72983	12.0124	UBB;FZD4;GNB1;CLTB;CTNNB1;GNG11;PSMB10;PSMB9
0	Activation Of GABAB Receptors R-HSA-991365	4/42	0.0126766	0.0892681	4.7918	20.9306	GNB1;ADCY4;GNG11;GNAI2
0	Glucagon-like Peptide-1 (GLP1) Regulates Insulin Secretion R-HSA-381676	4/42	0.0126766	0.0892681	4.7918	20.9306	GLP1R;GNB1;GNAS;GNG11
0	RHOF GTPase Cycle R-HSA-9035034	4/42	0.0126766	0.0892681	4.7918	20.9306	AKAP12;CAV1;MCAM;VAMP3
0	ER-Phagosome Pathway R-HSA-1236974	6/89	0.0127906	0.089445	3.29855	14.3786	UBB;HMGB1;CD36;PSMB10;VAMP3;PSMB9
0	Respiratory Electron Transport R-HSA-611105	6/90	0.0134618	0.09349	3.25912	14.0399	NDUFA5;NDUFS5;NDUFC1;UQCR11;UQCR10;COX6A1
0	G-protein Activation R-HSA-202040	3/24	0.0145532	0.099021	6.49369	27.4679	GNA11;GNB1;GNG11
0	RUNX2 Regulates Osteoblast Differentiation R-HSA-8940973	3/24	0.0145532	0.099021	6.49369	27.4679	YAP1;WWTR1;MAPK3
0	Thromboxane Signaling Thru TP Receptor R-HSA-428930	3/24	0.0145532	0.099021	6.49369	27.4679	GNA11;GNB1;GNG11
1	Peptide Chain Elongation R-HSA-156902	49/86	3.16444e-51	3.39228e-48	44.303	5151.55	RPL30;RPL3;RPL32;RPL34;RPL10A;RPL8;RPL9;RPL6;RPS4X;RPS16;RPL18A;RPS19;RPL36;RPL35;RPL38;RPL37;RPS11;RPL39;RPS10;RPS13;RPL21;RPS7;RPS8;RPL23;RPS5;RPL22;RPL13A;RPSA;RPL37A;RPL27;RPL26;UBA52;RPL12;RPL11;RPL36A;RPS15A;RPS3;RPL18;RPL19;RPL35A;RPS25;RPS28;RPS27;RPS29;RPL27A;RPS20;FAU;RPS21;RPS24
1	Eukaryotic Translation Elongation R-HSA-156842	49/90	7.11671e-50	1.52582e-47	39.9725	4523.56	RPL30;RPL3;RPL32;RPL34;RPL10A;RPL8;RPL9;RPL6;RPS4X;RPS16;RPL18A;RPS19;RPL36;RPL35;RPL38;RPL37;RPS11;RPL39;RPS10;RPS13;RPL21;RPS7;RPS8;RPL23;RPS5;RPL22;RPL13A;RPSA;RPL37A;RPL27;RPL26;UBA52;RPL12;RPL11;RPL36A;RPS15A;RPS3;RPL18;RPL19;RPL35A;RPS25;RPS28;RPS27;RPS29;RPL27A;RPS20;FAU;RPS21;RPS24
1	Eukaryotic Translation Termination R-HSA-72764	49/90	7.11671e-50	1.52582e-47	39.9725	4523.56	RPL30;RPL3;RPL32;RPL34;RPL10A;RPL8;RPL9;RPL6;RPS4X;RPS16;RPL18A;RPS19;RPL36;RPL35;RPL38;RPL37;RPS11;RPL39;RPS10;RPS13;RPL21;RPS7;RPS8;RPL23;RPS5;RPL22;RPL13A;RPSA;RPL37A;RPL27;RPL26;UBA52;RPL12;RPL11;RPL36A;RPS15A;RPS3;RPL18;RPL19;RPL35A;RPS25;RPS28;RPS27;RPS29;RPL27A;RPS20;FAU;RPS21;RPS24
1	Selenocysteine Synthesis R-HSA-2408557	49/90	7.11671e-50	1.52582e-47	39.9725	4523.56	RPL30;RPL3;RPL32;RPL34;RPL10A;RPL8;RPL9;RPL6;RPS4X;RPS16;RPL18A;RPS19;RPL36;RPL35;RPL38;RPL37;RPS11;RPL39;RPS10;RPS13;RPL21;RPS7;RPS8;RPL23;RPS5;RPL22;RPL13A;RPSA;RPL37A;RPL27;RPL26;UBA52;RPL12;RPL11;RPL36A;RPS15A;RPS3;RPL18;RPL19;RPL35A;RPS25;RPS28;RPS27;RPS29;RPL27A;RPS20;FAU;RPS21;RPS24
1	Viral mRNA Translation R-HSA-192823	49/90	7.11671e-50	1.52582e-47	39.9725	4523.56	RPL30;RPL3;RPL32;RPL34;RPL10A;RPL8;RPL9;RPL6;RPS4X;RPS16;RPL18A;RPS19;RPL36;RPL35;RPL38;RPL37;RPS11;RPL39;RPS10;RPS13;RPL21;RPS7;RPS8;RPL23;RPS5;RPL22;RPL13A;RPSA;RPL37A;RPL27;RPL26;UBA52;RPL12;RPL11;RPL36A;RPS15A;RPS3;RPL18;RPL19;RPL35A;RPS25;RPS28;RPS27;RPS29;RPL27A;RPS20;FAU;RPS21;RPS24
1	Nonsense Mediated Decay (NMD) Independent Of Exon Junction Complex (EJC) R-HSA-975956	49/92	3.1146e-49	5.56476e-47	38.1094	4256.46	RPL30;RPL3;RPL32;RPL34;RPL10A;RPL8;RPL9;RPL6;RPS4X;RPS16;RPL18A;RPS19;RPL36;RPL35;RPL38;RPL37;RPS11;RPL39;RPS10;RPS13;RPL21;RPS7;RPS8;RPL23;RPS5;RPL22;RPL13A;RPSA;RPL37A;RPL27;RPL26;UBA52;RPL12;RPL11;RPL36A;RPS15A;RPS3;RPL18;RPL19;RPL35A;RPS25;RPS28;RPS27;RPS29;RPL27A;RPS20;FAU;RPS21;RPS24
1	Formation Of A Pool Of Free 40S Subunits R-HSA-72689	49/98	1.97267e-47	2.64338e-45	33.4325	3595.4	RPL30;RPL3;RPL32;RPL34;RPL10A;RPL8;RPL9;RPL6;RPS4X;RPS16;RPL18A;RPS19;RPL36;RPL35;RPL38;RPL37;RPS11;RPL39;RPS10;RPS13;RPL21;RPS7;RPS8;RPL23;RPS5;RPL22;RPL13A;RPSA;RPL37A;RPL27;RPL26;UBA52;RPL12;RPL11;RPL36A;RPS15A;RPS3;RPL18;RPL19;RPL35A;RPS25;RPS28;RPS27;RPS29;RPL27A;RPS20;FAU;RPS21;RPS24
1	Response Of EIF2AK4 (GCN2) To Amino Acid Deficiency R-HSA-9633012	49/98	1.97267e-47	2.64338e-45	33.4325	3595.4	RPL30;RPL3;RPL32;RPL34;RPL10A;RPL8;RPL9;RPL6;RPS4X;RPS16;RPL18A;RPS19;RPL36;RPL35;RPL38;RPL37;RPS11;RPL39;RPS10;RPS13;RPL21;RPS7;RPS8;RPL23;RPS5;RPL22;RPL13A;RPSA;RPL37A;RPL27;RPL26;UBA52;RPL12;RPL11;RPL36A;RPS15A;RPS3;RPL18;RPL19;RPL35A;RPS25;RPS28;RPS27;RPS29;RPL27A;RPS20;FAU;RPS21;RPS24
1	Nonsense Mediated Decay (NMD) Enhanced By Exon Junction Complex (EJC) R-HSA-975957	51/112	1.15622e-46	1.37719e-44	28.0314	2964.99	RPL30;SMG1;RPL3;RPL32;RPL34;RPL10A;RPL8;RPL9;RPL6;SMG6;RPS4X;RPS16;RPL18A;RPS19;RPL36;RPL35;RPL38;RPL37;RPS11;RPL39;RPS10;RPS13;RPL21;RPS7;RPS8;RPL23;RPS5;RPL22;RPL13A;RPSA;RPL37A;RPL27;RPL26;UBA52;RPL12;RPL11;RPL36A;RPS15A;RPS3;RPL18;RPL19;RPL35A;RPS25;RPS28;RPS27;RPS29;RPL27A;RPS20;FAU;RPS21;RPS24
1	L13a-mediated Translational Silencing Of Ceruloplasmin Expression R-HSA-156827	49/108	9.11574e-45	8.8837e-43	27.7516	2814.19	RPL30;RPL3;RPL32;RPL34;RPL10A;RPL8;RPL9;RPL6;RPS4X;RPS16;RPL18A;RPS19;RPL36;RPL35;RPL38;RPL37;RPS11;RPL39;RPS10;RPS13;RPL21;RPS7;RPS8;RPL23;RPS5;RPL22;RPL13A;RPSA;RPL37A;RPL27;RPL26;UBA52;RPL12;RPL11;RPL36A;RPS15A;RPS3;RPL18;RPL19;RPL35A;RPS25;RPS28;RPS27;RPS29;RPL27A;RPS20;FAU;RPS21;RPS24
1	SRP-dependent Cotranslational Protein Targeting To Membrane R-HSA-1799339	49/108	9.11574e-45	8.8837e-43	27.7516	2814.19	RPL30;RPL3;RPL32;RPL34;RPL10A;RPL8;RPL9;RPL6;RPS4X;RPS16;RPL18A;RPS19;RPL36;RPL35;RPL38;RPL37;RPS11;RPL39;RPS10;RPS13;RPL21;RPS7;RPS8;RPL23;RPS5;RPL22;RPL13A;RPSA;RPL37A;RPL27;RPL26;UBA52;RPL12;RPL11;RPL36A;RPS15A;RPS3;RPL18;RPL19;RPL35A;RPS25;RPS28;RPS27;RPS29;RPL27A;RPS20;FAU;RPS21;RPS24
1	GTP Hydrolysis And Joining Of 60S Ribosomal Subunit R-HSA-72706	49/109	1.60899e-44	1.43737e-42	27.2877	2751.64	RPL30;RPL3;RPL32;RPL34;RPL10A;RPL8;RPL9;RPL6;RPS4X;RPS16;RPL18A;RPS19;RPL36;RPL35;RPL38;RPL37;RPS11;RPL39;RPS10;RPS13;RPL21;RPS7;RPS8;RPL23;RPS5;RPL22;RPL13A;RPSA;RPL37A;RPL27;RPL26;UBA52;RPL12;RPL11;RPL36A;RPS15A;RPS3;RPL18;RPL19;RPL35A;RPS25;RPS28;RPS27;RPS29;RPL27A;RPS20;FAU;RPS21;RPS24
1	Selenoamino Acid Metabolism R-HSA-2408522	49/114	2.47593e-43	2.04169e-41	25.1821	2470.48	RPL30;RPL3;RPL32;RPL34;RPL10A;RPL8;RPL9;RPL6;RPS4X;RPS16;RPL18A;RPS19;RPL36;RPL35;RPL38;RPL37;RPS11;RPL39;RPS10;RPS13;RPL21;RPS7;RPS8;RPL23;RPS5;RPL22;RPL13A;RPSA;RPL37A;RPL27;RPL26;UBA52;RPL12;RPL11;RPL36A;RPS15A;RPS3;RPL18;RPL19;RPL35A;RPS25;RPS28;RPS27;RPS29;RPL27A;RPS20;FAU;RPS21;RPS24
1	Cap-dependent Translation Initiation R-HSA-72737	49/116	7.05081e-43	5.39891e-41	24.4279	2370.92	RPL30;RPL3;RPL32;RPL34;RPL10A;RPL8;RPL9;RPL6;RPS4X;RPS16;RPL18A;RPS19;RPL36;RPL35;RPL38;RPL37;RPS11;RPL39;RPS10;RPS13;RPL21;RPS7;RPS8;RPL23;RPS5;RPL22;RPL13A;RPSA;RPL37A;RPL27;RPL26;UBA52;RPL12;RPL11;RPL36A;RPS15A;RPS3;RPL18;RPL19;RPL35A;RPS25;RPS28;RPS27;RPS29;RPL27A;RPS20;FAU;RPS21;RPS24
1	Influenza Viral RNA Transcription And Replication R-HSA-168273	51/137	2.99646e-41	2.14147e-39	19.857	1852.83	RPL30;RPL3;RPL32;RPL34;RPL10A;RPL8;RPL9;RPL6;RPS4X;RPS16;RPL18A;RPS19;RPL36;RPL35;RPL38;RPL37;RPS11;RPL39;RPS10;RPS13;RPL21;RPS7;PARP1;RPS8;RPL23;RPS5;RPL22;RPL13A;RPSA;RPL37A;RPL27;RPL26;UBA52;RPL12;RPL11;RPL36A;RPS15A;POLR2A;RPS3;RPL18;RPL19;RPL35A;RPS25;RPS28;RPS27;RPS29;RPL27A;RPS20;FAU;RPS21;RPS24
1	Influenza Infection R-HSA-168255	51/157	8.33048e-38	5.58142e-36	16.0937	1374.05	RPL30;RPL3;RPL32;RPL34;RPL10A;RPL8;RPL9;RPL6;RPS4X;RPS16;RPL18A;RPS19;RPL36;RPL35;RPL38;RPL37;RPS11;RPL39;RPS10;RPS13;RPL21;RPS7;PARP1;RPS8;RPL23;RPS5;RPL22;RPL13A;RPSA;RPL37A;RPL27;RPL26;UBA52;RPL12;RPL11;RPL36A;RPS15A;POLR2A;RPS3;RPL18;RPL19;RPL35A;RPS25;RPS28;RPS27;RPS29;RPL27A;RPS20;FAU;RPS21;RPS24
1	Cellular Response To Starvation R-HSA-9711097	50/153	3.15949e-37	1.99234e-35	16.2121	1362.55	RPL30;RPL3;RPL32;RPL34;RPL10A;RPL8;RPL9;RPL6;RPS4X;RPS16;RPL18A;RPS19;SESN1;RPL36;RPL35;RPL38;RPL37;RPS11;RPL39;RPS10;RPS13;RPL21;RPS7;RPS8;RPL23;RPS5;RPL22;RPL13A;RPSA;RPL37A;RPL27;RPL26;UBA52;RPL12;RPL11;RPL36A;RPS15A;RPS3;RPL18;RPL19;RPL35A;RPS25;RPS28;RPS27;RPS29;RPL27A;RPS20;FAU;RPS21;RPS24
1	Regulation Of Expression Of SLITs And ROBOs R-HSA-9010553	49/167	5.58031e-34	3.32339e-32	13.8334	1059.21	RPL30;RPL3;RPL32;RPL34;RPL10A;RPL8;RPL9;RPL6;RPS4X;RPS16;RPL18A;RPS19;RPL36;RPL35;RPL38;RPL37;RPS11;RPL39;RPS10;RPS13;RPL21;RPS7;RPS8;RPL23;RPS5;RPL22;RPL13A;RPSA;RPL37A;RPL27;RPL26;UBA52;RPL12;RPL11;RPL36A;RPS15A;RPS3;RPL18;RPL19;RPL35A;RPS25;RPS28;RPS27;RPS29;RPL27A;RPS20;FAU;RPS21;RPS24
1	Major Pathway Of rRNA Processing In Nucleolus And Cytosol R-HSA-6791226	50/179	1.6519e-33	9.32019e-32	12.9271	975.778	RPL30;RPL3;RPL32;RPL34;RPL10A;RPL8;RPL9;RPL6;RPS4X;RPS16;RPL18A;RPS19;RPL36;RPL35;RPL38;RPL37;RPS11;RPL39;RPS10;RPS13;RPL21;RPS7;RPS8;RPL23;RPS5;RPL22;RPL13A;RPSA;XRN2;RPL37A;RPL27;RPL26;UBA52;RPL12;RPL11;RPL36A;RPS15A;RPS3;RPL18;RPL19;RPL35A;RPS25;RPS28;RPS27;RPS29;RPL27A;RPS20;FAU;RPS21;RPS24
1	rRNA Processing In Nucleus And Cytosol R-HSA-8868773	50/189	2.92229e-32	1.56635e-30	11.9908	870.658	RPL30;RPL3;RPL32;RPL34;RPL10A;RPL8;RPL9;RPL6;RPS4X;RPS16;RPL18A;RPS19;RPL36;RPL35;RPL38;RPL37;RPS11;RPL39;RPS10;RPS13;RPL21;RPS7;RPS8;RPL23;RPS5;RPL22;RPL13A;RPSA;XRN2;RPL37A;RPL27;RPL26;UBA52;RPL12;RPL11;RPL36A;RPS15A;RPS3;RPL18;RPL19;RPL35A;RPS25;RPS28;RPS27;RPS29;RPL27A;RPS20;FAU;RPS21;RPS24
1	Signaling By ROBO Receptors R-HSA-376176	52/209	4.48515e-32	2.28956e-30	11.0688	798.964	RPL30;RPL3;RPL32;RPL34;RPL8;RPL10A;RPL9;RPL6;RPS4X;RPS16;RPL18A;RPS19;RPL36;RPL35;RPL38;RPL37;RPS11;RPL39;RPS10;RPS13;RPL21;RPS7;RPS8;RPL23;RPS5;RPL22;RPL13A;RPSA;RPL37A;RPL27;EVL;RPL26;UBA52;RPL12;RPL11;RPL36A;CXCR4;RPS15A;RPS3;RPL18;CLASP1;RPL19;RPL35A;RPS25;RPS28;RPS27;RPS29;RPL27A;RPS20;FAU;RPS21;RPS24
1	rRNA Processing R-HSA-72312	50/199	4.27668e-31	2.08391e-29	11.1803	781.801	RPL30;RPL3;RPL32;RPL34;RPL8;RPL10A;RPL9;RPL6;RPS4X;RPS16;RPL18A;RPS19;RPL36;RPL35;RPL38;RPL37;RPS11;RPL39;RPS10;RPS13;RPL21;RPS7;RPS8;RPL23;RPS5;RPL22;RPL13A;RPSA;XRN2;RPL37A;RPL27;RPL26;UBA52;RPL12;RPL11;RPL36A;RPS15A;RPS3;RPL18;RPL19;RPL35A;RPS25;RPS28;RPS27;RPS29;RPL27A;RPS20;FAU;RPS21;RPS24
1	Translation R-HSA-72766	50/281	1.01105e-23	4.71235e-22	7.18075	380.209	RPL30;RPL3;RPL32;RPL34;RPL8;RPL10A;RPL9;RPL6;RPS4X;RPS16;RPL18A;RPS19;RPL36;RPL35;RPL38;RPL37;RPS11;RPL39;RPS10;RPS13;RPL21;RPS7;RPS8;RPL23;RPS5;RPL22;RPL13A;RPSA;RPL37A;RPL27;RPL26;UBA52;RPL12;RPL11;RPL36A;RPS15A;RPS3;RPL18;RPL19;RPL35A;RPS25;RPS28;RPS27;RPS29;RPL27A;RPS20;FAU;RPS21;RPS24;FARSB
1	Metabolism Of Amino Acids And Derivatives R-HSA-71291	54/364	1.17481e-21	5.24747e-20	5.7952	279.289	RPL30;RPL3;RPL32;RPL34;RPL8;RPL10A;RPL9;RPL6;RPS4X;RPS16;RPL18A;RPS19;KYNU;RPL36;RPL35;RPL38;RPL37;RPS11;RPL39;RPS10;RPS13;SLC38A1;RPL21;RPS7;RPS8;RPL23;RPS5;RPL22;RPL13A;RPSA;KMO;RPL37A;RPL27;RPL26;UBA52;HAAO;RPL12;RPL11;RPL36A;RPS15A;RPS3;RPL18;RPL19;RPL35A;RPS25;RPS28;RPS27;RPS29;RPL27A;RPS20;FAU;SERINC3;RPS21;RPS24
1	Axon Guidance R-HSA-422475	63/519	2.05245e-20	8.80091e-19	4.63392	210.068	RPL30;RPL3;RPL32;SH3KBP1;RPL34;LAMC1;RPL8;RPL10A;RPL9;RPL6;RPS4X;RPS16;RPS6KA5;RPL18A;RPS19;RPL36;RPL35;RPL38;RPL37;RPS11;RPL39;RPS10;RPS13;MAP2K1;RPL21;RPS7;RPS8;RPL23;RPS5;RPL22;RPL13A;RPSA;VAV2;RPL37A;RPL27;EVL;RPL26;EZR;UBA52;RPL12;RPL11;RPL36A;CXCR4;ABLIM1;RPS15A;RPS3;ST8SIA4;RPL18;CLASP1;RPL19;LYN;CD72;RPL35A;RPS25;RPS28;RPS27;RPS29;RPL27A;GRB2;RPS20;FAU;RPS21;RPS24
1	Nervous System Development R-HSA-9675108	63/545	2.5662e-19	1.05806e-17	4.37794	187.405	RPL30;RPL3;RPL32;SH3KBP1;RPL34;LAMC1;RPL8;RPL10A;RPL9;RPL6;RPS4X;RPS16;RPS6KA5;RPL18A;RPS19;RPL36;RPL35;RPL38;RPL37;RPS11;RPL39;RPS10;RPS13;MAP2K1;RPL21;RPS7;RPS8;RPL23;RPS5;RPL22;RPL13A;RPSA;VAV2;RPL37A;RPL27;EVL;RPL26;EZR;UBA52;RPL12;RPL11;RPL36A;CXCR4;ABLIM1;RPS15A;RPS3;ST8SIA4;RPL18;CLASP1;RPL19;LYN;CD72;RPL35A;RPS25;RPS28;RPS27;RPS29;RPL27A;GRB2;RPS20;FAU;RPS21;RPS24
1	Infectious Disease R-HSA-5663205	87/961	2.7344e-19	1.08566e-17	3.41006	145.757	CYFIP2;RPL30;RPL3;RPL32;SH3KBP1;RPL34;ARID4B;RPL8;RPL10A;RPL9;RPL6;RPS4X;RPS16;RPL18A;RPS19;AKT3;RPL36;BLNK;RPL35;TRIM25;RPL38;AP1S3;RPL37;RPS11;RPL39;RPS10;RPS13;MAP2K1;ST6GAL1;RPL21;RPS7;ITGA4;PARP1;SYK;RPS8;RPL23;RPS5;RPL22;RPL13A;RPSA;VAV2;TRAF3;PACS1;RPL37A;BTK;ELMO1;RPL27;RPL26;DOCK2;UBA52;RPL12;RPL11;ITPR1;RPL36A;NEDD4L;CXCR4;ITPR3;CORO1A;PHF21A;CD79B;CD79A;RPS15A;GNG2;POLR2A;PLCG2;RPS3;RP…
1	SARS-CoV-2 Modulates Host Translation Machinery R-HSA-9754678	20/47	2.7601e-18	1.05672e-16	23.6085	954.522	RPS7;RPS8;RPS5;RPSA;RPS4X;RPS25;RPS28;RPS15A;RPS16;RPS27;RPS19;RPS29;RPS3;RPS20;FAU;RPS11;RPS10;RPS21;RPS13;RPS24
1	Formation Of Ternary Complex, And Subsequently, 43S Complex R-HSA-72695	20/50	1.22025e-17	4.51072e-16	21.2444	827.36	RPS7;RPS8;RPS5;RPSA;RPS4X;RPS25;RPS28;RPS16;RPS15A;RPS27;RPS19;RPS29;RPS3;RPS20;FAU;RPS11;RPS10;RPS21;RPS13;RPS24
1	Antigen Activates B Cell Receptor Leading To Second Messenger Generation R-HSA-983695	16/31	1.39987e-16	5.00221e-15	33.7947	1233.67	BLK;LYN;SYK;SH3KBP1;ITPR1;DAPP1;ITPR3;CD79B;CD79A;CD19;BLNK;PLCG2;BTK;GRB2;PTPN6;CD22
1	Ribosomal Scanning And Start Codon Recognition R-HSA-72702	20/57	2.55211e-16	8.54957e-15	17.2189	618.236	RPS7;RPS8;RPS5;RPSA;RPS4X;RPS25;RPS28;RPS16;RPS15A;RPS27;RPS19;RPS29;RPS3;RPS20;FAU;RPS11;RPS10;RPS21;RPS13;RPS24
1	Translation Initiation Complex Formation R-HSA-72649	20/57	2.55211e-16	8.54957e-15	17.2189	618.236	RPS7;RPS8;RPS5;RPSA;RPS4X;RPS25;RPS28;RPS16;RPS15A;RPS27;RPS19;RPS29;RPS3;RPS20;FAU;RPS11;RPS10;RPS21;RPS13;RPS24
1	mRNA Activation Upon Binding Of Cap-Binding Complex And eIFs, Subsequent Binding To 43S R-HSA-72662	20/58	3.78277e-16	1.22883e-14	16.7649	595.338	RPS7;RPS8;RPS5;RPSA;RPS4X;RPS25;RPS28;RPS16;RPS15A;RPS27;RPS19;RPS29;RPS3;RPS20;FAU;RPS11;RPS10;RPS21;RPS13;RPS24
1	Signaling By B Cell Receptor (BCR) R-HSA-983705	25/109	3.77863e-15	1.19138e-13	9.53617	316.691	BLK;SH3KBP1;ITPR1;DAPP1;ITPR3;RASGRP1;MALT1;RASGRP3;CD79B;CD79A;PPP3CA;CD19;PLCG2;BLNK;LYN;SYK;PRKCB;NFATC3;BTK;REL;GRB2;PTPN6;UBA52;CARD11;CD22
1	Metabolism Of RNA R-HSA-8953854	63/666	4.80863e-15	1.47281e-13	3.47703	114.632	RPL30;SMG1;RPL3;RPL32;RPL34;TUT4;RPL8;RPL10A;RPL9;RPL6;SMG6;RPS4X;RPS16;RPL18A;RPS19;RPL36;RPL35;RPL38;RPL37;RPS11;RPL39;RPS10;RPS13;RBM5;CNOT6L;RPL21;RPS7;RPS8;RPL23;RPS5;RPL22;RPL13A;RPSA;CDKAL1;RPL37A;XRN2;RPL27;RPL26;UBA52;DDX6;RPL12;RPL11;RPL36A;ZFP36L1;RPS15A;POLR2A;RPS3;RPL18;RPL19;CPSF6;RPL35A;CNOT4;RPS25;RPS28;RPS27;PAN3;RPS29;CNOT2;RPL27A;RPS20;FAU;RPS21;RPS24
1	Disease R-HSA-1643685	114/1736	1.65285e-14	4.92181e-13	2.43198	77.1756	CYFIP2;CD86;RPL30;RPL3;MAML2;RPL32;RPL34;ARID4B;RPL8;RPL10A;RPL9;RPL6;CCND3;RPS16;RPL18A;RPS19;AKT3;RPL36;RPL35;TRIM25;RPL38;AP1S3;RPL37;RPS11;SLC12A6;RPL39;RPS10;RPS13;MAP2K1;ST6GAL1;RPL21;RPS7;RPS8;RPL23;RPS5;RPL22;RPSA;EML4;SLC9A7;BTK;ELMO1;RPL27;MAML3;RPL26;UBA52;NOTCH2;ITPR1;NEDD4L;ITPR3;CORO1A;FOXO1;PHF21A;CD79B;CD79A;CD19;PLCG2;ABCA1;LYN;UVRAG;CPSF6;BCL11A;EIF2AK3;MYO5A;RPS25;RPS28;RPS27;R…
1	Cellular Responses To Stress R-HSA-2262752	65/722	1.81981e-14	5.27254e-13	3.29477	104.238	RPL30;RPL3;RPL32;RPL34;RPL8;RPL10A;LIMD1;RPL9;ETS1;RPL6;RPS4X;RPS16;SERP1;RPL18A;RPS19;SESN1;AKT3;RPL36;RPL35;RPL38;RPL37;RPS11;RPL39;RPS10;RPS13;MEF2C;RPL21;RPS7;RPS8;RPL23;RPS5;RPL22;RPL13A;RPSA;DNAJC7;RPL37A;RPL27;RPL26;UBA52;CAMK2B;CAMK2D;RPL12;RPL11;RPL36A;ADD1;HELZ2;RPS15A;RPS3;RPL18;MEF2D;RPL19;EIF2AK3;RPL35A;TNRC6C;RPS25;RPS28;RPS27;RPS29;RPL27A;CREBRF;RPS20;FAU;RPS21;RPS24;TNRC6B
1	Cellular Responses To Stimuli R-HSA-8953897	65/736	4.48287e-14	1.26464e-12	3.22361	99.0807	RPL30;RPL3;RPL32;RPL34;RPL8;RPL10A;LIMD1;RPL9;ETS1;RPL6;RPS4X;RPS16;SERP1;RPL18A;RPS19;SESN1;AKT3;RPL36;RPL35;RPL38;RPL37;RPS11;RPL39;RPS10;RPS13;MEF2C;RPL21;RPS7;RPS8;RPL23;RPS5;RPL22;RPL13A;RPSA;DNAJC7;RPL37A;RPL27;RPL26;UBA52;CAMK2B;CAMK2D;RPL12;RPL11;RPL36A;ADD1;HELZ2;RPS15A;RPS3;RPL18;MEF2D;RPL19;EIF2AK3;RPL35A;TNRC6C;RPS25;RPS28;RPS27;RPS29;RPL27A;CREBRF;RPS20;FAU;RPS21;RPS24;TNRC6B
1	Developmental Biology R-HSA-1266738	82/1073	5.56103e-14	1.52857e-12	2.79085	85.1779	RPL30;RPL3;MAML2;RPL32;SH3KBP1;RPL34;CTCF;LAMC1;RPL8;RPL10A;RPL9;RPL6;RPS4X;CCND3;MED13;RPS16;RPS6KA5;RPL18A;RPS19;AKT3;RPL36;RPL35;RPL38;RPL37;RPS11;RPL39;RPS10;RPS13;MEF2C;MAP2K1;RPL21;RPS7;RPS8;RPL23;RPS5;NCOA3;RPL22;TCF12;EBF1;RPL13A;RPSA;FOXP1;RUNX1;VAV2;RPL37A;RPL27;EVL;MAML3;RPL26;EZR;UBA52;KMT2A;RPL12;RPL11;RPL36A;CXCR4;FOXO1;HELZ2;ABLIM1;RPS15A;POLR2A;RPS3;ST8SIA4;RPL18;MEF2D;CLASP1;RPL1…
1	SARS-CoV Infections R-HSA-9679506	40/369	8.95717e-12	2.40052e-10	3.94443	100.341	SH3KBP1;ARID4B;PHF21A;CD79B;RPS4X;CD79A;RPS16;RPS15A;RPS19;AKT3;PLCG2;RPS3;BLNK;TRIM25;RPS11;RPS10;MTA3;RPS13;UVRAG;ST6GAL1;SYK;RPS7;ITGA4;RPS8;RPS5;RPSA;GATAD2B;RPS25;RPS28;RPS27;RPS29;TRAF3;BTK;GRB2;RPS20;PTPN6;FAU;UBA52;RPS21;RPS24
1	FCERI Mediated Ca+2 Mobilization R-HSA-2871809	11/29	5.45439e-10	1.42612e-08	19.2014	409.555	LYN;PPP3CA;TEC;SYK;ITPR1;PLCG2;NFATC3;BTK;ITPR3;GRB2;VAV2
1	SARS-CoV-2-host Interactions R-HSA-9705683	25/196	2.75328e-09	7.02741e-08	4.66331	91.916	RPS4X;RPS16;RPS15A;RPS19;AKT3;RPS3;TRIM25;RPS11;RPS10;RPS13;UVRAG;RPS7;RPS8;RPS5;RPSA;RPS25;RPS28;RPS27;RPS29;TRAF3;RPS20;PTPN6;FAU;RPS21;RPS24
1	Immune System R-HSA-168256	107/1943	4.58995e-09	1.14429e-07	1.96545	37.7355	CYFIP2;CD86;ATP8A1;HERC4;RPS6KA5;AKT3;TBC1D10C;TRIM25;AP1S3;MYLIP;MEF2C;MAP2K1;PRKCB;PRKCE;CD180;RNASE6;FBXO11;ARHGAP45;DOK3;BTK;ELMO1;UBA52;CARD11;BLK;HVCN1;ITPR1;NEDD4L;DAPP1;ITPR3;RASGRP2;RASGRP1;FOXO1;RASGRP3;CD79B;CD79A;RNF216;CD19;INPP5D;PLCG2;BTLA;SLAMF6;LYN;POU2F1;NFATC3;LY86;MYO5A;SELL;TREML2;REL;GRB2;CDK13;BRWD1;CD22;CIITA;CD40;TNFRSF13B;SH3KBP1;GDI2;PTPRJ;TNFRSF13C;PPP3CA;CTSO;TRIM5;RA…
1	CD22 Mediated BCR Regulation R-HSA-5690714	5/6	1.74243e-07	4.2452e-06	155.723	2423.5	CD79B;LYN;CD79A;PTPN6;CD22
1	SARS-CoV-2 Infection R-HSA-9694516	27/283	3.12836e-07	7.45244e-06	3.36041	50.3308	RPS4X;RPS16;RPS15A;RPS19;AKT3;RPS3;TRIM25;RPS11;RPS10;RPS13;UVRAG;ST6GAL1;RPS7;RPS8;RPS5;RPSA;RPS25;RPS28;RPS27;RPS29;TRAF3;RPS20;PTPN6;FAU;UBA52;RPS21;RPS24
1	Adaptive Immune System R-HSA-1280218	49/733	5.54043e-07	1.29116e-05	2.31632	33.3689	CD86;CD40;SH3KBP1;PTPRJ;HERC4;PPP3CA;CTSO;AKT3;BLNK;CTSH;AP1S3;CTSE;MYLIP;ITGA4;SYK;PRKCB;FBXO11;BTK;EVL;UBA52;CARD11;RAPGEF4;BLK;MGRN1;ITPR1;NEDD4L;DAPP1;ITPR3;RASGRP2;RASGRP1;MALT1;RASGRP3;CD79B;CD79A;CD19;INPP5D;PLCG2;BTLA;CSK;SLAMF6;LYN;CD74;NFATC3;SELL;TREML2;REL;PTPN6;GRB2;CD22
1	Fc Epsilon Receptor (FCERI) Signaling R-HSA-2454202	17/130	6.66699e-07	1.52064e-05	4.75004	67.5499	LYN;MAP3K1;SYK;ITPR1;NFATC3;ITPR3;RASGRP2;RASGRP1;MALT1;VAV2;PPP3CA;TEC;BTK;PLCG2;GRB2;UBA52;CARD11
1	Fcgamma Receptor (FCGR) Dependent Phagocytosis R-HSA-2029480	13/87	3.03623e-06	6.7809e-05	5.52177	70.1535	CYFIP2;LYN;SYK;PRKCE;ITPR1;MYO5A;ITPR3;VAV2;MYO1E;BTK;ELMO1;PLCG2;GRB2
1	Signal Transduction R-HSA-162582	116/2465	4.02515e-06	8.80605e-05	1.64519	20.4381	CYFIP2;ITSN2;CD86;DGKD;MAML2;DGKA;MSI2;IKZF1;DOCK11;CCND3;RPS6KA5;AKT3;ARHGDIB;MYLIP;MEF2C;MAP2K1;PRKCB;PRKCE;SWAP70;TMOD3;RUNX1;ARHGAP45;BTK;ELMO1;PHIP;MAML3;UBA52;NOTCH2;ITPR1;NEDD4L;ITPR3;ARHGAP17;ARHGAP15;RASGRP2;RASGRP1;FOXO1;RASGRP3;CD19;GRK6;PLCG2;SCAI;ABCA1;LYN;POU2F1;RCC2;ARHGAP25;RPS27;STK24;GPR183;GRB2;GRAP;GPR18;CDC42SE2;CAB39L;SH3KBP1;LRRK2;PDE3B;PTPRJ;LAMC1;ARHGAP4;AKAP13;PPP3CA;PPP…
1	Interleukin-3, Interleukin-5 And GM-CSF Signaling R-HSA-512988	9/44	7.33584e-06	0.00015728	8.04632	95.1296	LYN;TEC;SYK;INPP5D;BLNK;RAPGEF1;GRB2;PTPN6;IL2RG
1	TNF Receptor Superfamily (TNFSF) Members Mediating Non-Canonical NF-kB Pathway R-HSA-5676594	6/17	8.53742e-06	0.000179453	17.0066	198.485	CD40;TRAF3;TNFRSF13C;LTB;TANK;BIRC3
1	Potential Therapeutics For SARS R-HSA-9679191	13/97	1.03853e-05	0.000214098	4.86189	55.7908	ITGA4;SYK;SH3KBP1;ARID4B;PHF21A;GATAD2B;CD79B;CD79A;BTK;PLCG2;BLNK;GRB2;MTA3
1	Cytokine Signaling In Immune System R-HSA-1280215	44/702	1.09668e-05	0.000221819	2.14658	24.5154	CD86;CAMK2B;CIITA;CD40;SP100;CAMK2D;TNFRSF13B;PTPRJ;TNFRSF13C;IL2RG;TANK;FOXO1;RPS6KA5;TRIM5;INPP5D;AKT3;STAT4;IL21R;BLNK;TRIM25;PTK2B;CSK;LYN;MEF2C;MAP2K1;POU2F1;SYK;IL16;IRAK3;PML;TEC;TRAF3;IRF4;IRF2;RAPGEF1;PDCD4;IRF8;CCM2;PTPN6;GRB2;LTB;BRWD1;UBA52;BIRC3
1	Effects Of PIP2 Hydrolysis R-HSA-114508	7/27	1.47886e-05	0.000293581	10.9251	121.505	DGKD;DGKA;PRKCE;ITPR1;ITPR3;RASGRP2;RASGRP1
1	Metabolism Of Proteins R-HSA-392499	91/1890	2.25782e-05	0.00044007	1.6585	17.7435	CPM;TOP2B;RPL30;PGAP1;RPL3;RPL32;RPL34;LAMC1;RPL8;RPL10A;RPL9;RPL6;RPS4X;PPP3CA;RPS16;RPL18A;RPS19;RPL36;RPL35;TRIM25;CTSH;RPL38;RPL37;RPS11;RPL39;RPS10;ADAMTS6;RPS13;NSF;CD52;ST6GAL1;RPL21;RPS7;PARP1;RPS8;COG5;RPL23;RPS5;SLC30A5;RPL22;SHISA5;RPL13A;RPSA;UCHL3;FBXO11;TGFBR2;TRAF3;B3GNT5;RPL37A;XRN2;LY6D;B3GNT2;RPL27;RPL26;UBA52;LY6E;BIRC3;SP100;SATB1;RPL12;RPL11;RPL36A;TANK;GGA2;RAB21;DPP4;RPS15A…
1	Interleukin-2 Family Signaling R-HSA-451927	8/44	5.83141e-05	0.0011163	6.94202	67.6824	SYK;INPP5D;IL21R;STAT4;PTK2B;GRB2;PTPN6;IL2RG
1	FCGR3A-mediated Phagocytosis R-HSA-9664422	9/60	9.79171e-05	0.00184153	5.51742	50.9334	CYFIP2;LYN;MYO1E;SYK;BTK;ELMO1;MYO5A;GRB2;VAV2
1	Interferon Gamma Signaling R-HSA-877300	11/89	0.000104741	0.0019359	4.41735	40.4807	CAMK2B;CIITA;CAMK2D;SP100;TRIM5;IRF4;IRF2;TRIM25;IRF8;PTPN6;PML
1	Regulation Of RUNX1 Expression And Activity R-HSA-8934593	5/17	0.000134794	0.00244914	12.9696	115.582	TNRC6C;CCND3;PML;RUNX1;TNRC6B
1	RHO GTPase Cycle R-HSA-9012999	29/441	0.000154435	0.00274635	2.23183	19.5859	CYFIP2;ITSN2;ARHGAP17;MSI2;ARHGAP15;ADD3;ARHGAP4;AKAP13;DOCK11;ARHGDIB;RAC2;PTK2B;CSK;SWAP70;NCOA3;TMOD3;RRAS2;RHOH;ARHGEF18;ARHGAP25;VAV2;ARHGAP45;SLC4A7;RAPGEF1;PHIP;GRB2;ARHGEF1;DOCK2;CDC42SE2
1	Integrin Signaling R-HSA-354192	6/27	0.000156275	0.00274635	8.90361	78.0303	SYK;CSK;GRB2;RASGRP2;RASGRP1;RAPGEF4
1	Innate Immune System R-HSA-168249	54/1035	0.000174236	0.00301259	1.76685	15.2922	CYFIP2;ATP8A1;GDI2;PTPRJ;PPP3CA;RPS6KA5;TBC1D10C;RAC2;TRIM25;CTSH;CCR6;MEF2C;MAP2K1;CR2;SYK;PRKCE;CD180;RNASE6;IRAK3;VAV2;ARHGAP45;DOK3;TRAF3;BTK;ELMO1;DOCK2;UBA52;CARD11;BIRC3;UNC93B1;HVCN1;ITPR1;ITPR3;RASGRP2;TANK;RASGRP1;MALT1;TSPAN32;RNF216;CD19;PLCG2;CD55;LYN;MAP3K1;NFATC3;LY86;MYO5A;MYO1E;PIKFYVE;TEC;SELL;PTPN6;GRB2;CDK13
1	Regulation Of Signaling By CBL R-HSA-912631	5/18	0.000181843	0.00309422	11.9713	103.101	LYN;SYK;BLNK;RAPGEF1;GRB2
1	FCERI Mediated MAPK Activation R-HSA-2871796	6/29	0.000237763	0.00398254	8.12854	67.8265	LYN;MAP3K1;SYK;PLCG2;GRB2;VAV2
1	Signaling By Rho GTPases, Miro GTPases And RHOBTB3 R-HSA-9716542	38/660	0.000250079	0.00412438	1.94492	16.1307	CYFIP2;ITSN2;RAP1GDS1;ARHGAP17;MSI2;ARHGAP15;ADD3;ARHGAP4;AKAP13;DOCK11;ARHGDIB;RAC2;PTK2B;CSK;SCAI;CLASP1;PRKCB;SWAP70;RCC2;NCOA3;TMOD3;RRAS2;RHOH;ARHGEF18;ARHGAP25;VAV2;ARHGAP45;SLC4A7;RPS27;KANSL1;RAPGEF1;BTK;PHIP;EVL;GRB2;ARHGEF1;DOCK2;CDC42SE2
1	CLEC7A (Dectin-1) Induces NFAT Activation R-HSA-5607763	4/11	0.000264803	0.00430104	17.7629	146.305	PPP3CA;ITPR1;NFATC3;ITPR3
1	Signaling By Rho GTPases R-HSA-194315	37/644	0.000313203	0.00501125	1.9388	15.6435	CYFIP2;ITSN2;ARHGAP17;MSI2;ARHGAP15;ADD3;ARHGAP4;AKAP13;DOCK11;ARHGDIB;RAC2;PTK2B;CSK;SCAI;CLASP1;PRKCB;SWAP70;RCC2;NCOA3;TMOD3;RRAS2;RHOH;ARHGEF18;ARHGAP25;VAV2;ARHGAP45;SLC4A7;RPS27;KANSL1;RAPGEF1;BTK;PHIP;EVL;GRB2;ARHGEF1;DOCK2;CDC42SE2
1	GPVI-mediated Activation Cascade R-HSA-114604	6/32	0.000418774	0.00660185	7.18952	55.9214	LYN;SYK;PLCG2;RAC2;PTPN6;VAV2
1	Platelet Activation, Signaling And Aggregation R-HSA-76002	19/254	0.000439194	0.00682343	2.54495	19.6739	LYN;DGKD;SYK;PRKCB;PRKCE;DGKA;ITPR1;ITPR3;RASGRP2;RASGRP1;VAV2;PIKFYVE;GNG2;PLCG2;RAC2;GRB2;CSK;PTPN6;RAPGEF4
1	Toll Like Receptor 4 (TLR4) Cascade R-HSA-166016	13/140	0.000469162	0.00718489	3.20857	24.5923	MAP2K1;MEF2C;MAP3K1;CD180;LY86;IRAK3;TANK;RPS6KA5;TRAF3;BTK;PLCG2;UBA52;BIRC3
1	Chromatin Modifying Enzymes R-HSA-3247509	18/238	0.000540417	0.00815954	2.57318	19.3584	KMT2E;KDM5A;ATF7IP;SETD2;KDM3B;KMT2A;ARID5B;ARID4B;ASH1L;ARID1A;HDAC8;ARID1B;GATAD2B;PHF21A;KANSL1;SMYD3;BRWD1;MTA3
1	RUNX1 Regulates Transcription Of Genes Involved In BCR Signaling R-HSA-8939245	3/6	0.000571359	0.0085069	31.0417	231.803	BLK;PAX5;RUNX1
1	Toll-like Receptor Cascades R-HSA-168898	14/162	0.000597244	0.00877048	2.96669	22.0223	MAP2K1;MEF2C;MAP3K1;UNC93B1;CD180;LY86;IRAK3;TANK;RPS6KA5;TRAF3;BTK;PLCG2;UBA52;BIRC3
1	Regulation Of Actin Dynamics For Phagocytic Cup Formation R-HSA-2029482	8/62	0.00067852	0.00982938	4.62371	33.7327	CYFIP2;MYO1E;SYK;BTK;ELMO1;MYO5A;GRB2;VAV2
1	Downstream Signaling Events Of B Cell Receptor (BCR) R-HSA-1168372	9/79	0.000804987	0.011417	4.01588	28.6119	PPP3CA;PRKCB;NFATC3;REL;UBA52;RASGRP1;CARD11;MALT1;RASGRP3
1	Platelet Aggregation (Plug Formation) R-HSA-76009	6/36	0.000809416	0.011417	6.22963	44.35	SYK;CSK;GRB2;RASGRP2;RASGRP1;RAPGEF4
1	Deadenylation Of mRNA R-HSA-429947	5/25	0.000940344	0.01293	7.77854	54.2107	CNOT4;CNOT6L;PAN3;TUT4;CNOT2
1	FLT3 Signaling R-HSA-9607240	6/37	0.0009408	0.01293	6.02836	42.0103	SYK;AKT3;PTPRJ;CSK;GRB2;UBA52
1	Signaling By Receptor Tyrosine Kinases R-HSA-9006934	29/496	0.00103779	0.0140825	1.96327	13.4889	CYFIP2;SH3KBP1;PDE3B;ITPR1;ITPR3;PTPRJ;LAMC1;IL2RG;RPS6KA5;POLR2A;AKT3;PTK2B;CSK;MEF2D;LYN;MEF2C;MAP2K1;LAMB3;PRKCB;PRKCE;TCF12;VAV2;TEC;RAPGEF1;ELMO1;PTPN6;GRB2;GRAP;UBA52
1	Role Of Phospholipids In Phagocytosis R-HSA-2029485	5/26	0.00113451	0.0152025	7.40775	50.236	SYK;PRKCE;ITPR1;PLCG2;ITPR3
1	DAP12 Signaling R-HSA-2424491	5/28	0.00160971	0.021044	6.7629	43.4969	SYK;PLCG2;BTK;GRB2;VAV2
1	Notch-HLH Transcription Pathway R-HSA-350054	5/28	0.00160971	0.021044	6.7629	43.4969	NOTCH2;MAML2;MAML3;HDAC8;HDAC9
1	Transcriptional Regulation By RUNX1 R-HSA-8878171	15/204	0.0020086	0.0259424	2.48781	15.4501	BLK;KMT2E;KMT2A;PRKCB;TCF12;LMO2;PAX5;ARID1A;ARID1B;PML;RUNX1;TNRC6C;CCND3;UBA52;TNRC6B
1	Signaling By Interleukins R-HSA-449147	26/453	0.00238055	0.0303804	1.9195	11.5946	CD86;IL2RG;TANK;FOXO1;RPS6KA5;INPP5D;STAT4;IL21R;BLNK;PTK2B;LYN;MEF2C;MAP2K1;POU2F1;SYK;IL16;IRAK3;TEC;IRF4;RAPGEF1;PDCD4;CCM2;PTPN6;GRB2;BRWD1;UBA52
1	Metabolism R-HSA-1430728	86/2049	0.0030452	0.0384054	1.40987	8.16906	RPL30;RPL3;LPGAT1;RPL32;CERK;RPL34;XYLT1;RPL8;RPL10A;RPL9;RPL6;PIK3C2B;RPS4X;MED13;RPS16;RPL18A;RPS19;KYNU;RPL36;RPL35;CD38;RPL38;RPL37;RPS11;RPL39;RPS10;RPS13;SLC38A1;RPL21;RPS7;RPS8;RPL23;RPS5;NCOA3;RPL22;RPL13A;CTPS2;RPSA;KMO;INPP4B;LMBRD1;RPL37A;B3GNT2;FAR1;PRKD2;RPL27;RPL26;UBA52;CHST3;RAPGEF4;SGMS1;PPM1L;RPL12;HAAO;RPL11;ITPR1;RPL36A;ITPR3;CACNA1E;HELZ2;RPS15A;GNG2;INPP5F;INPP5D;PLCG2;RPS3;…
1	Competing Endogenous RNAs (ceRNAs) Regulate PTEN Translation R-HSA-8948700	3/10	0.00312047	0.03845	13.3008	76.7427	TNRC6C;CNOT6L;TNRC6B
1	Interleukin-21 Signaling R-HSA-9020958	3/10	0.00312047	0.03845	13.3008	76.7427	IL21R;STAT4;IL2RG
1	PKMTs Methylate Histone Lysines R-HSA-3214841	6/47	0.00333648	0.0406444	4.55567	25.9803	KMT2E;ATF7IP;SETD2;KMT2A;SMYD3;ASH1L
1	Signaling By MET R-HSA-6806834	7/63	0.00348044	0.0419217	3.89456	22.0455	LAMB3;SH3KBP1;RAPGEF1;PTPRJ;GRB2;LAMC1;UBA52
1	Negative Regulation Of MET Activity R-HSA-6807004	4/21	0.00374292	0.0445824	7.31036	40.8495	SH3KBP1;PTPRJ;GRB2;UBA52
1	CLEC7A (Dectin-1) Signaling R-HSA-5607764	9/99	0.00390397	0.0459896	3.12023	17.304	PPP3CA;SYK;ITPR1;PLCG2;NFATC3;ITPR3;UBA52;CARD11;MALT1
1	Regulation Of PTEN mRNA Translation R-HSA-8943723	3/11	0.00419135	0.0488384	11.6376	63.7128	TNRC6C;CNOT6L;TNRC6B
1	Membrane Trafficking R-HSA-199991	31/599	0.00460843	0.0531208	1.72203	9.26429	ITSN2;USP6NL;DENND1B;SH3KBP1;DENND5B;GDI2;GGA2;RAB21;SNX2;AKT3;TBC1D10C;SNX9;AP1S3;KIF21B;SNX5;CD55;CYTH1;NSF;NAPSA;COG5;DENND4A;HIP1R;MYO5A;MYO1E;TBC1D1;BIN1;GRB2;DENND6A;UBA52;PAFAH1B3;RAB3GAP1
1	Hemostasis R-HSA-109582	30/576	0.00481963	0.0549643	1.73275	9.24431	DGKD;DGKA;ITPR1;ITPR3;RASGRP2;RASGRP1;PHF21A;VPREB3;DOCK11;GNG2;INPP5D;PLCG2;RAC2;CSK;KIF21B;LYN;CD74;ITGA4;SYK;PRKCB;PRKCE;VAV2;CD2;PIKFYVE;SELL;IRF2;PTPN6;GRB2;DOCK2;RAPGEF4
1	C-type Lectin Receptors (CLRs) R-HSA-5621481	11/141	0.00490994	0.0554048	2.64327	14.0529	LYN;PPP3CA;RPS6KA5;SYK;ITPR1;PLCG2;NFATC3;ITPR3;UBA52;CARD11;MALT1
1	Rab Regulation Of Trafficking R-HSA-9007101	10/122	0.00507573	0.056679	2.78725	14.7258	GGA2;RAB21;DENND1B;DENND5B;DENND4A;AKT3;GDI2;TBC1D10C;DENND6A;RAB3GAP1
1	Costimulation By CD28 Family R-HSA-388841	7/68	0.00533491	0.0573767	3.57441	18.7066	CD86;LYN;AKT3;BTLA;CSK;GRB2;PTPN6
1	ALK Mutants Bind TKIs R-HSA-9700645	3/12	0.00545935	0.0573767	10.344	53.8967	EML4;BCL11A;EIF2AK3
1	Interleukin-2 Signaling R-HSA-9020558	3/12	0.00545935	0.0573767	10.344	53.8967	SYK;PTK2B;IL2RG
1	NOTCH2 Intracellular Domain Regulates Transcription R-HSA-2197563	3/12	0.00545935	0.0573767	10.344	53.8967	NOTCH2;MAML2;MAML3
1	PECAM1 Interactions R-HSA-210990	3/12	0.00545935	0.0573767	10.344	53.8967	LYN;INPP5D;PTPN6
1	TICAM1-dependent Activation Of IRF3/IRF7 R-HSA-9013973	3/12	0.00545935	0.0573767	10.344	53.8967	TRAF3;TANK;UBA52
1	Signaling By Erythropoietin R-HSA-9006335	4/24	0.00616988	0.0642147	6.21284	31.6114	LYN;PLCG2;RAPGEF1;GRB2
1	FCGR3A-mediated IL10 Synthesis R-HSA-9664323	5/38	0.00635824	0.0655388	4.7111	23.8288	LYN;SYK;ITPR1;PLCG2;ITPR3
1	RAB GEFs Exchange GTP For GDP On RABs R-HSA-8876198	8/89	0.00679961	0.0694208	3.07816	15.3628	RAB21;DENND1B;DENND5B;DENND4A;GDI2;AKT3;DENND6A;RAB3GAP1
1	Erythropoietin Activates RAS R-HSA-9027284	3/13	0.00693345	0.0694641	9.30913	46.2794	LYN;RAPGEF1;GRB2
1	Signal Regulatory Protein Family Interactions R-HSA-391160	3/13	0.00693345	0.0694641	9.30913	46.2794	PTK2B;GRB2;PTPN6
1	DAG And IP3 Signaling R-HSA-1489509	5/39	0.00710913	0.0705647	4.5723	22.6163	CAMK2B;CAMK2D;PRKCE;ITPR1;ITPR3
1	Golgi Associated Vesicle Biogenesis R-HSA-432722	6/55	0.0073013	0.0718072	3.81031	18.7456	NAPSA;SNX2;HIP1R;SNX9;AP1S3;SNX5
1	Deadenylation-dependent mRNA Decay R-HSA-429914	6/56	0.0079662	0.0776342	3.73391	18.0443	CNOT4;DDX6;CNOT6L;PAN3;TUT4;CNOT2
1	Intracellular Signaling By Second Messengers R-HSA-9006925	18/306	0.00821275	0.0793159	1.95864	9.40553	CD86;CAMK2B;CAMK2D;CNOT6L;PRKCE;ITPR1;ITPR3;GATAD2B;FOXO1;PML;TNRC6C;CD19;AKT3;RAC2;GRB2;UBA52;MTA3;TNRC6B
1	Role Of LAT2/NTAL/LAB On Calcium Mobilization R-HSA-2730905	3/14	0.00862117	0.0817867	8.46241	40.2264	LYN;SYK;GRB2
1	Tryptophan Catabolism R-HSA-71240	3/14	0.00862117	0.0817867	8.46241	40.2264	HAAO;KYNU;KMO
1	VEGFA-VEGFR2 Pathway R-HSA-4420097	8/93	0.00880112	0.0827614	2.9327	13.8801	CYFIP2;PRKCB;AKT3;ELMO1;ITPR1;PTK2B;ITPR3;VAV2
1	Interleukin Receptor SHC Signaling R-HSA-912526	4/27	0.00946363	0.0874569	5.40163	25.1732	INPP5D;GRB2;PTPN6;IL2RG
1	Role Of Nef In HIV-1 Replication And Disease Pathogenesis R-HSA-164952	4/27	0.00946363	0.0874569	5.40163	25.1732	PACS1;ELMO1;AP1S3;DOCK2
1	Signaling By SCF-KIT R-HSA-1433557	5/42	0.00972924	0.0891431	4.20092	19.4613	LYN;TEC;GRB2;PTPN6;GRAP
1	InlB-mediated Entry Of Listeria Monocytogenes Into Host Cell R-HSA-8875360	3/15	0.0105287	0.0938882	7.75681	35.3218	SH3KBP1;GRB2;UBA52
1	Negative Regulation Of FLT3 R-HSA-9706369	3/15	0.0105287	0.0938882	7.75681	35.3218	PTPRJ;CSK;UBA52
1	RAC1 GTPase Cycle R-HSA-9013149	12/178	0.0105449	0.0938882	2.25766	10.2771	CYFIP2;DOCK11;SWAP70;ARHGDIB;ARHGEF18;ARHGAP17;ARHGAP15;DOCK2;ARHGAP25;ARHGAP45;ARHGAP4;VAV2
1	DAP12 Interactions R-HSA-2172127	5/43	0.0107324	0.0938882	4.09016	18.5468	SYK;PLCG2;BTK;GRB2;VAV2
1	Vesicle-mediated Transport R-HSA-5653656	31/637	0.0107495	0.0938882	1.61079	7.30153	ITSN2;USP6NL;DENND1B;SH3KBP1;DENND5B;GDI2;GGA2;RAB21;SNX2;AKT3;TBC1D10C;SNX9;AP1S3;KIF21B;SNX5;CD55;CYTH1;NSF;NAPSA;COG5;DENND4A;HIP1R;MYO5A;MYO1E;TBC1D1;BIN1;GRB2;DENND6A;UBA52;PAFAH1B3;RAB3GAP1
1	MET Promotes Cell Motility R-HSA-8875878	4/28	0.0107726	0.0938882	5.1763	23.4525	LAMB3;RAPGEF1;GRB2;LAMC1
2	Signal Transduction R-HSA-162582	213/2465	6.32633e-27	6.24409e-24	2.59343	156.449	CPNE8;NCKAP1;APP;SPARC;MAML2;STMN2;F11R;FNBP1L;PREX2;OPHN1;SOX17;RPS6KA2;AKT3;STMN1;KDR;TNFSF10;BTRC;SOX7;SOX4;IER3;RBFOX2;PRKCH;STARD8;PRKCE;SOX13;NISCH;ADCY9;DAAM1;PARD3;EPAS1;PDGFB;PIK3R3;NEDD4L;NLK;KALRN;PDGFD;MYO6;ST3GAL6;PLCG1;SPTBN1;JAG2;EGR1;WWTR1;JUN;STARD13;YES1;JUP;FZD4;MCAM;FZD6;GNG11;PTK2;FAM135A;ID1;PDE3A;ID3;FERMT2;ACVRL1;NRP1;PTPRK;ARHGAP5;PCSK5;SH3RF1;AKAP12;HEY1;MECOM;SH3PXD2A;S…
2	RHO GTPase Cycle R-HSA-9012999	71/441	4.30337e-23	2.12371e-20	4.75305	244.783	ITGB1;DOCK6;NCKAP1;CPNE8;DOCK4;DOCK9;RASGRF2;STMN2;MSI2;FNBP1L;ARHGAP5;SH3RF1;PREX2;AKAP12;OPHN1;SH3PXD2A;MCF2L;SPTAN1;PLEKHG1;ARHGEF12;DST;ARHGEF15;RALGAPA1;STARD8;ARAP2;ARAP3;RHOB;NISCH;DAAM1;CDC42EP4;RHOJ;ARHGEF3;CDC42EP1;PKP4;ARHGEF7;DOCK1;ARHGEF26;ROCK2;PIK3R3;RASAL2;KALRN;UACA;FGD5;ARHGAP20;MYO6;STOM;SRGAP2;SRGAP1;WASF2;SPTBN1;FARP1;GIT2;STARD13;JUP;CAVIN1;MCAM;CAV1;ARHGAP29;ARHGAP28;CDC42B…
2	CDC42 GTPase Cycle R-HSA-9013148	38/149	6.92648e-20	2.27881e-17	8.23826	363.442	DOCK6;CPNE8;ARHGEF26;DOCK9;RASGRF2;FNBP1L;ARHGAP5;PREX2;ARHGAP20;OPHN1;SH3PXD2A;MCF2L;STOM;SRGAP2;SRGAP1;FARP1;GIT2;STARD13;PLEKHG1;ARHGEF12;JUP;ARHGEF15;STARD8;CAV1;ARAP2;ARHGAP29;ARAP3;CDC42BPB;CDC42BPA;KTN1;FMNL3;ARHGAP31;FMNL2;DAAM1;CDC42EP4;DLC1;CDC42EP1;ARHGEF7
2	RAC1 GTPase Cycle R-HSA-9013149	37/178	3.07238e-16	7.58111e-14	6.29688	224.918	DOCK6;ITGB1;NCKAP1;DOCK4;DOCK9;RASGRF2;PIK3R3;ARHGAP5;KALRN;PREX2;ARHGAP20;FGD5;OPHN1;MCF2L;SRGAP2;SRGAP1;WASF2;FARP1;GIT2;PLEKHG1;ARHGEF15;CAV1;MCAM;ARAP2;ARHGAP29;ARAP3;CDC42BPA;ARHGAP23;KTN1;NISCH;ARHGAP31;CDC42EP4;DLC1;CDC42EP1;ARHGEF7;DOCK1;FERMT2
2	Signaling By Rho GTPases R-HSA-194315	74/644	1.66772e-15	3.29208e-13	3.1941	108.687	ITGB1;DOCK6;NCKAP1;CPNE8;DOCK4;DOCK9;RASGRF2;STMN2;MSI2;FNBP1L;ARHGAP5;SH3RF1;PREX2;AKAP12;OPHN1;SH3PXD2A;MCF2L;SPTAN1;PLEKHG1;ARHGEF12;DST;ARHGEF15;RALGAPA1;STARD8;ARAP2;ARAP3;RHOB;NISCH;DAAM1;CDC42EP4;RHOJ;ARHGEF3;CDC42EP1;PKP4;ARHGEF7;DOCK1;ARHGEF26;ROCK2;PIK3R3;RASAL2;KALRN;UACA;FGD5;ARHGAP20;PDZD2;MYO6;CTNNA1;STOM;SRGAP2;SRGAP1;WASF2;SPTBN1;FARP1;GIT2;STARD13;JUP;CAVIN1;MCAM;CAV1;ARHGAP29;AR…
2	Signaling By Rho GTPases, Miro GTPases And RHOBTB3 R-HSA-9716542	74/660	6.12656e-15	1.00782e-12	3.10421	101.589	ITGB1;DOCK6;NCKAP1;CPNE8;DOCK4;DOCK9;RASGRF2;STMN2;MSI2;FNBP1L;ARHGAP5;SH3RF1;PREX2;AKAP12;OPHN1;SH3PXD2A;MCF2L;SPTAN1;PLEKHG1;ARHGEF12;DST;ARHGEF15;RALGAPA1;STARD8;ARAP2;ARAP3;RHOB;NISCH;DAAM1;CDC42EP4;RHOJ;ARHGEF3;CDC42EP1;PKP4;ARHGEF7;DOCK1;ARHGEF26;ROCK2;PIK3R3;RASAL2;KALRN;UACA;FGD5;ARHGAP20;PDZD2;MYO6;CTNNA1;STOM;SRGAP2;SRGAP1;WASF2;SPTBN1;FARP1;GIT2;STARD13;JUP;CAVIN1;MCAM;CAV1;ARHGAP29;AR…
2	RHOA GTPase Cycle R-HSA-8980692	32/147	7.96875e-15	1.12359e-12	6.64444	215.7	ROCK2;RASGRF2;ARHGAP5;KALRN;PREX2;ARHGAP20;OPHN1;MCF2L;STOM;SRGAP1;FARP1;STARD13;ARHGEF12;JUP;ARHGEF15;CAVIN1;STARD8;CAV1;MCAM;ARAP2;ARHGAP29;ARAP3;ARHGAP28;ARHGAP23;KTN1;FMNL3;ARHGAP31;DAAM1;DLC1;ARHGEF3;ARHGEF7;TJP2
2	Signaling By Receptor Tyrosine Kinases R-HSA-9006934	53/496	2.97936e-10	3.67579e-08	2.8835	63.247	ITGB1;NCKAP1;NRP1;FLT1;SPARC;PLAT;PTPRK;PCSK5;CDH5;RPS6KA2;AKT3;STMN1;GRB10;KDR;SH3GL2;RBFOX2;DUSP3;PRKCE;ITGA2;TCF12;DUSP6;DNM3;COL4A2;COL4A1;PXDN;KIT;ARHGEF7;DOCK1;YAP1;LAMA5;ROCK2;PDGFB;ITPR2;PIK3R3;RAP1A;PDGFD;CTNNA1;PLCG1;WASF2;NTRK2;EGR1;YES1;JUP;CAV1;VEGFC;PTK2;VEGFA;FER;CXCL12;NEDD4;ID1;ID3;MXD4
2	Cell-Cell Communication R-HSA-1500931	23/120	7.17528e-10	7.86889e-08	5.60404	117.994	ITGB1;CD151;CADM1;JUP;DST;PARD6G;ACTN4;PARVB;F11R;PTK2;CD2AP;CDH5;CLDN5;AFDN;PARD3;PXDN;CTNNA1;ITGA6;RSU1;SPTAN1;SPTBN1;FERMT2;LIMS2
2	Hemostasis R-HSA-109582	57/576	1.16952e-09	1.15432e-07	2.6499	54.4997	ITGB1;DOCK6;APP;DOCK4;SPARC;DOCK9;ATP2A3;ARRB1;PLAT;F11R;THBD;TIMP3;PHACTR2;QSOX1;CD36;PRKG1;PRKCH;VWF;PRKCE;ITGA2;APLP2;ITGA1;ACTN4;RHOB;IRF1;SELENOP;PECAM1;ITGA6;DOCK1;MGLL;RAPGEF3;PDE9A;VCL;RAPGEF4;DGKH;PDGFB;ITPR2;PIK3R3;SLC3A2;GATA2;GNA14;RAP1A;TSPAN7;PLCG1;JAM2;YES1;CAV1;VEGFC;GNG11;PTK2;VEGFA;EHD1;EHD2;GNAQ;GNB1;ESAM;TEK
2	RHOB GTPase Cycle R-HSA-9013026	17/69	2.1416e-09	1.9216e-07	7.68772	153.46	STARD13;ARHGEF12;CAVIN1;JUP;ROCK2;STARD8;CAV1;MCAM;ARHGAP5;RHOB;OPHN1;DAAM1;MCF2L;DLC1;ARHGEF3;STOM;TJP2
2	Cell Junction Organization R-HSA-446728	18/86	1.18725e-08	9.76514e-07	6.22711	113.639	ITGB1;CD151;DST;CADM1;JUP;PARD6G;PARVB;F11R;CDH5;CLDN5;AFDN;PARD3;PXDN;CTNNA1;ITGA6;RSU1;FERMT2;LIMS2
2	RHOJ GTPase Cycle R-HSA-9013409	14/54	2.78574e-08	2.11502e-06	8.20527	142.74	CPNE8;GIT2;JUP;CAV1;CDC42BPB;ARHGAP5;FNBP1L;CDC42BPA;FMNL3;OPHN1;RHOJ;CDC42EP1;STOM;ARHGEF7
2	Signaling By VEGF R-HSA-194138	19/102	3.50355e-08	2.47001e-06	5.38756	92.4878	NCKAP1;NRP1;FLT1;JUP;ROCK2;CAV1;ITPR2;VEGFC;PTK2;VEGFA;CDH5;AKT3;PXDN;KDR;CTNNA1;PLCG1;ARHGEF7;DOCK1;WASF2
2	RHOC GTPase Cycle R-HSA-9013106	16/73	3.84802e-08	2.532e-06	6.59097	112.528	STARD13;ARHGEF12;CAVIN1;JUP;ROCK2;CAV1;MCAM;ARHGAP5;FMNL3;FMNL2;OPHN1;DAAM1;MCF2L;DLC1;STOM;TJP2
2	Nervous System Development R-HSA-9675108	51/545	5.54147e-08	3.41839e-06	2.47508	41.3547	SEMA5A;ITGB1;NRP1;CLSTN1;LDB2;DPYSL2;RPS6KA2;PRX;GRB10;SPTAN1;EPHB4;SH3GL2;EPHA4;SEMA6A;ARHGEF12;SEMA6D;ITGA2;ITGA1;RHOB;DNM3;COL4A2;COL4A1;NUMB;UTRN;ARHGEF7;DOCK1;SHANK3;YAP1;SEMA7A;ROCK2;PIK3R3;NTN1;KALRN;EFNB2;EFNB1;ABLIM1;PLXNA2;SCN7A;PLCG1;SRGAP2;SCN3B;SRGAP1;PLXNA4;SPTBN1;WWTR1;YES1;MYO10;RDX;PTK2;EFNA1;CXCL12
2	Platelet Activation, Signaling And Aggregation R-HSA-76002	31/254	7.94872e-08	4.61493e-06	3.29648	53.8898	APP;SPARC;PDGFB;PIK3R3;ITPR2;ARRB1;GNA14;RAP1A;TIMP3;PHACTR2;QSOX1;CD36;PRKCH;VWF;PRKCE;APLP2;VEGFC;ACTN4;GNG11;PTK2;RHOB;VEGFA;GNAQ;SELENOP;GNB1;PECAM1;MGLL;RAPGEF3;VCL;RAPGEF4;DGKH
2	RHOQ GTPase Cycle R-HSA-9013406	14/59	9.41144e-08	5.16061e-06	7.29167	117.97	CPNE8;GIT2;JUP;CAV1;CDC42BPB;ARHGAP5;CDC42BPA;OPHN1;CDC42EP4;DLC1;CDC42EP1;STOM;ARHGEF7;SRGAP2
2	Semaphorin Interactions R-HSA-373755	14/64	2.79277e-07	1.45077e-05	6.56078	99.0092	ITGB1;SEMA5A;NRP1;SEMA7A;ARHGEF12;SEMA6A;ROCK2;SEMA6D;ITGA1;RHOB;DPYSL2;PLXNA2;ARHGEF7;PLXNA4
2	Other Semaphorin Interactions R-HSA-416700	8/19	4.27758e-07	2.11099e-05	16.9511	248.583	ITGB1;SEMA5A;SEMA7A;SEMA6A;SEMA6D;ITGA1;PLXNA2;PLXNA4
2	Axon Guidance R-HSA-422475	47/519	4.80442e-07	2.25808e-05	2.37788	34.5947	SEMA5A;ITGB1;NRP1;SEMA7A;ROCK2;CLSTN1;PIK3R3;LDB2;NTN1;KALRN;EFNB2;EFNB1;ABLIM1;DPYSL2;RPS6KA2;GRB10;PLXNA2;SCN7A;PLCG1;SRGAP2;SCN3B;SRGAP1;SPTAN1;PLXNA4;EPHB4;SPTBN1;SH3GL2;EPHA4;SEMA6A;YES1;ARHGEF12;MYO10;SEMA6D;ITGA2;RDX;ITGA1;PTK2;RHOB;EFNA1;DNM3;CXCL12;COL4A2;COL4A1;NUMB;ARHGEF7;DOCK1;SHANK3
2	VEGFA-VEGFR2 Pathway R-HSA-4420097	16/93	1.2796e-06	5.74076e-05	4.87393	66.1341	NCKAP1;JUP;ROCK2;CAV1;ITPR2;PTK2;VEGFA;CDH5;AKT3;PXDN;KDR;CTNNA1;PLCG1;ARHGEF7;DOCK1;WASF2
2	Signaling By NOTCH1 R-HSA-1980143	13/74	9.89554e-06	0.000424648	4.98459	57.4396	JAG2;TLE1;NOTCH1;MAML2;ARRB1;HDAC9;HDAC7;DLL4;KAT2B;HEY1;NBEA;NUMB;TBL1X
2	Cell-extracellular Matrix Interactions R-HSA-446353	6/16	2.80921e-05	0.00115529	13.9515	146.212	ITGB1;PXDN;PARVB;RSU1;FERMT2;LIMS2
2	RHOG GTPase Cycle R-HSA-9013408	12/74	4.94984e-05	0.0019542	4.52118	44.821	ITGB1;DOCK4;OPHN1;ARHGEF26;MCF2L;CAV1;MCAM;CDC42EP1;ARHGAP5;DOCK1;KALRN;KTN1
2	L1CAM Interactions R-HSA-373760	14/99	5.77922e-05	0.00219388	3.85222	37.5925	ITGB1;NRP1;ITGA2;RDX;ITGA1;DNM3;DPYSL2;RPS6KA2;NUMB;SCN7A;SCN3B;SPTAN1;SH3GL2;SPTBN1
2	Sphingolipid De Novo Biosynthesis R-HSA-1660661	9/44	6.70008e-05	0.00244925	5.99321	57.5996	ACER2;CERS4;SPTLC2;SPNS2;ACER3;PRKD2;PRKD1;PLPP3;PLPP1
2	Regulation Of Insulin Secretion R-HSA-422356	12/77	7.39758e-05	0.00260765	4.31183	41.0131	GLP1R;GNA14;RAP1A;STXBP1;GNAQ;GNB1;ITPR2;CD36;PLCB1;GNG11;RAPGEF3;RAPGEF4
2	Integrin Cell Surface Interactions R-HSA-216083	11/66	7.8315e-05	0.00266541	4.66789	44.1338	ITGB1;COL4A2;COL4A1;ITGA2;ITGA1;ICAM2;KDR;PECAM1;ITGA6;F11R;JAM2
2	G Alpha (12/13) Signaling Events R-HSA-416482	12/78	8.41728e-05	0.00274492	4.24628	39.8413	ARHGEF12;ARHGEF15;ARHGEF26;ROCK2;RASGRF2;MCF2L;GNB1;ARHGEF3;ARHGEF7;KALRN;GNG11;RHOB
2	Extracellular Matrix Organization R-HSA-1474244	27/291	8.62134e-05	0.00274492	2.40793	22.5351	ITGB1;LAMA5;SPARC;CD151;ICAM2;PDGFB;F11R;NID1;LTBP1;SH3PXD2A;ADAMTS1;MMP28;KDR;SERPINH1;ADAMTS9;JAM2;DST;ITGA2;ITGA1;ADAM15;COL4A2;MMP15;COL4A1;PXDN;MFAP2;PECAM1;ITGA6
2	Diseases Of Signal Transduction By Growth Factor Receptors And Second Messengers R-HSA-5663202	35/424	9.31362e-05	0.00278811	2.12554	19.7281	NOTCH1;HIP1;MAML2;CLSTN1;PDGFB;LRP5;PIK3R3;ARRB1;GCC2;HDAC9;HDAC7;LRP6;DLL4;RNF213;RAP1A;MPRIP;HEY1;AKT3;KDR;PLCG1;TBL1X;SPTBN1;JAG2;YES1;VWF;FZD4;CSNK1A1;FZD6;DUSP6;FKBP1A;KAT2B;KIT;NF1;VCL;BCL2L1
2	Signaling By RNF43 Mutants R-HSA-5340588	4/7	9.32195e-05	0.00278811	30.9395	287.135	FZD4;FZD6;LRP5;LRP6
2	Integration Of Energy Metabolism R-HSA-163685	14/105	0.000110915	0.00308735	3.5971	32.7579	GLP1R;STXBP1;ADCY4;ITPR2;GNG11;GNA14;ADCY9;RAP1A;GNAQ;GNB1;CD36;PLCB1;RAPGEF3;RAPGEF4
2	Notch-HLH Transcription Pathway R-HSA-350054	7/28	0.000113899	0.00308735	7.75577	70.4239	KAT2B;NOTCH1;MAML2;NOTCH4;TBL1X;HDAC9;HDAC7
2	Developmental Biology R-HSA-1266738	70/1073	0.000117419	0.00308735	1.66827	15.0975	ITGB1;SEMA5A;NRP1;MAML2;CLSTN1;LDB2;DPYSL2;RPS6KA2;AKT3;PRX;GRB10;CD36;SPTAN1;EPHB4;SH3GL2;EPHA4;ARHGEF12;SEMA6A;ITGA2;SEMA6D;ITGA1;TCF12;RHOB;DNM3;KAT2B;COL4A2;TAL1;COL4A1;NUMB;PKP4;UTRN;ARHGEF7;SHANK3;DOCK1;YAP1;SEMA7A;NOTCH1;CEBPD;ROCK2;EPAS1;PIK3R3;GATA2;NTN1;KALRN;EFNB2;EFNB1;ABLIM1;ADAM23;PLXNA2;CTNNA1;SCN7A;PLCG1;TBL1X;SCN3B;SRGAP2;SRGAP1;PLXNA4;SPTBN1;WWTR1;JUN;CDK19;YES1;JUP;MYO10;RDX;KL…
2	Signaling By Hippo R-HSA-2028269	6/20	0.000117902	0.00308735	9.96325	90.1241	YAP1;TJP1;WWTR1;AMOTL2;AMOTL1;TJP2
2	RAC3 GTPase Cycle R-HSA-9013423	13/93	0.000118865	0.00308735	3.79697	34.3152	ITGB1;NCKAP1;GIT2;CAV1;MCAM;ARAP2;ARAP3;ARHGAP5;OPHN1;CDC42EP1;SRGAP2;WASF2;FERMT2
2	NOTCH1 Intracellular Domain Regulates Transcription R-HSA-2122947	9/48	0.000136633	0.00345785	5.3774	47.8493	KAT2B;NOTCH1;TLE1;MAML2;HEY1;NBEA;TBL1X;HDAC9;HDAC7
2	RHOU GTPase Cycle R-HSA-9013420	8/39	0.000166562	0.00410991	6.00863	52.276	GIT2;ARHGAP31;DST;MYO6;SRGAP2;ARHGEF7;SPTAN1;SPTBN1
2	Signaling By GPCR R-HSA-372790	49/689	0.000178681	0.00423716	1.81652	15.6764	CHRM2;ITGB1;GLP1R;APP;RASGRF2;ARRB1;ECE1;RGS3;ADGRE5;RPS6KA2;MCF2L;AKT3;PDE4B;EDN1;PRKCH;ARHGEF12;ARHGEF15;PRKCE;PDE4D;RHOB;ADCY9;PLCB4;ARHGEF3;APLNR;PLCB1;ARHGEF7;MGLL;DGKH;RAMP2;CALCRL;ARHGEF26;ROCK2;ADCY4;ITPR2;PIK3R3;ADRB1;KALRN;GNA14;S1PR1;FZD4;FZD6;GNG11;CXCL12;NBEA;GNAQ;GNB1;PDE3A;ACKR3;RGS12
2	VEGF Binds To VEGFR Leading To Receptor Dimerization R-HSA-195399	4/8	0.000180305	0.00423716	23.2034	200.033	FLT1;KDR;VEGFC;VEGFA
2	Laminin Interactions R-HSA-3000157	6/22	0.00021138	0.00476341	8.71693	73.7614	ITGB1;LAMA5;ITGA2;ITGA1;ITGA6;NID1
2	Platelet Degranulation R-HSA-114608	15/125	0.000212351	0.00476341	3.18907	26.9708	APP;SPARC;VWF;APLP2;PDGFB;VEGFC;ACTN4;VEGFA;SELENOP;PECAM1;PHACTR2;TIMP3;QSOX1;CD36;VCL
2	RAC2 GTPase Cycle R-HSA-9013404	12/87	0.000244483	0.00536232	3.73496	31.0613	ITGB1;NCKAP1;GIT2;DOCK4;OPHN1;CDC42EP4;CAV1;MCAM;CDC42EP1;PIK3R3;DOCK1;WASF2
2	YAP1- And WWTR1 (TAZ)-stimulated Gene Expression R-HSA-2032785	5/15	0.000257926	0.00553419	11.6121	95.9491	TEAD4;YAP1;WWTR1;KAT2B;HIPK2
2	Opioid Signaling R-HSA-111885	12/88	0.000272582	0.00572423	3.68563	30.25	GNA14;ADCY9;PLCB4;NBEA;PDE4D;GNAQ;GNB1;PDE4B;ADCY4;ITPR2;PLCB1;GNG11
2	CHL1 Interactions R-HSA-447041	4/9	0.000313884	0.00645425	18.5617	149.728	ITGB1;NRP1;ITGA2;ITGA1
2	Response To Elevated Platelet Cytosolic Ca2+ R-HSA-76005	15/130	0.000327045	0.00658762	3.04961	24.4744	APP;SPARC;VWF;APLP2;PDGFB;VEGFC;ACTN4;VEGFA;SELENOP;PECAM1;PHACTR2;TIMP3;QSOX1;CD36;VCL
2	Smooth Muscle Contraction R-HSA-445355	8/43	0.000339059	0.00669302	5.32082	42.5098	ALDH2;CALD1;ITGA1;PXDN;DYSF;SORBS1;SORBS3;VCL
2	GPCR Downstream Signaling R-HSA-388396	44/619	0.00038076	0.00736883	1.81033	14.2534	CHRM2;ITGB1;GLP1R;APP;RAMP2;CALCRL;ARHGEF26;ROCK2;RASGRF2;ADCY4;ITPR2;PIK3R3;ARRB1;ADRB1;KALRN;GNA14;RGS3;RPS6KA2;MCF2L;AKT3;PDE4B;EDN1;PRKCH;ARHGEF12;ARHGEF15;PRKCE;PDE4D;GNG11;RHOB;ADCY9;PLCB4;CXCL12;NBEA;GNAQ;GNB1;PDE3A;ARHGEF3;APLNR;ACKR3;RGS12;PLCB1;ARHGEF7;MGLL;DGKH
2	Constitutive Signaling By NOTCH1 HD+PEST Domain Mutants R-HSA-2894862	9/58	0.000599251	0.0113743	4.27773	31.7401	DLL4;JAG2;KAT2B;NOTCH1;MAML2;HEY1;TBL1X;HDAC9;HDAC7
2	PLC Beta Mediated Events R-HSA-112043	8/47	0.000635236	0.0118298	4.7741	35.1446	GNA14;ADCY9;PLCB4;NBEA;GNAQ;ADCY4;ITPR2;PLCB1
2	VEGFR2 Mediated Vascular Permeability R-HSA-5218920	6/27	0.000702364	0.0128377	6.63974	48.2115	CDH5;JUP;CAV1;AKT3;CTNNA1;ARHGEF7
2	Free Fatty Acids Regulate Insulin Secretion R-HSA-400451	4/11	0.000769053	0.013801	13.257	95.0574	GNA14;GNAQ;CD36;PLCB1
2	Recycling Pathway Of L1 R-HSA-437239	6/28	0.000862856	0.0151281	6.3376	44.7134	DNM3;DPYSL2;RPS6KA2;RDX;NUMB;SH3GL2
2	Cell-cell Junction Organization R-HSA-421270	9/61	0.00087366	0.0151281	4.03031	28.3847	CDH5;CLDN5;AFDN;CADM1;JUP;PARD3;CTNNA1;PARD6G;F11R
2	Platelet Adhesion To Exposed Collagen R-HSA-75892	4/12	0.00111584	0.0187421	11.5993	78.8536	ITGB1;VWF;ITGA2;ITGA1
2	NOTCH4 Intracellular Domain Regulates Transcription R-HSA-9013695	5/20	0.00112035	0.0187421	7.73939	52.5823	KAT2B;NOTCH1;MAML2;HEY1;NOTCH4
2	G-protein Mediated Events R-HSA-112040	8/52	0.00126684	0.0208396	4.23048	28.2225	GNA14;ADCY9;PLCB4;NBEA;GNAQ;ADCY4;ITPR2;PLCB1
2	Cell Surface Interactions At Vascular Wall R-HSA-202733	14/134	0.00136873	0.0221464	2.72365	17.9594	ITGB1;YES1;CAV1;SLC3A2;F11R;THBD;SELENOP;TSPAN7;PECAM1;ESAM;ITGA6;PLCG1;TEK;JAM2
2	Muscle Contraction R-HSA-397014	18/196	0.00139175	0.0221557	2.3652	15.5564	WWTR1;NPR1;TMOD2;ITGA1;ATP2A3;DYSF;ITPR2;SORBS1;SORBS3;HIPK2;KAT2B;ALDH2;CALD1;KCNQ1;PXDN;SCN7A;SCN3B;VCL
2	RUNX2 Regulates Bone Development R-HSA-8941326	6/31	0.00151684	0.0230759	5.57621	36.1959	RB1;YAP1;WWTR1;YES1;HEY1;SMAD6
2	Deactivation Of Beta-Catenin Transactivating Complex R-HSA-3769402	7/42	0.00156645	0.0230759	4.65006	30.0345	TLE1;SOX17;SOX13;XIAP;BTRC;SOX7;SOX4
2	Glucagon-like Peptide-1 (GLP1) Regulates Insulin Secretion R-HSA-381676	7/42	0.00156645	0.0230759	4.65006	30.0345	GLP1R;RAP1A;GNB1;ITPR2;GNG11;RAPGEF3;RAPGEF4
2	RND1 GTPase Cycle R-HSA-9696273	7/42	0.00156645	0.0230759	4.65006	30.0345	FAM135A;DST;CAV1;STMN2;PKP4;RASAL2;ARHGAP5
2	RND3 GTPase Cycle R-HSA-9696264	7/42	0.00156645	0.0230759	4.65006	30.0345	NISCH;DST;CAV1;PKP4;RASAL2;ARHGAP5;KTN1
2	DCC Mediated Attractive Signaling R-HSA-418885	4/14	0.00211155	0.0302044	9.27845	57.1583	ABLIM1;NTN1;DOCK1;PTK2
2	Physiological Factors R-HSA-5578768	4/14	0.00211155	0.0302044	9.27845	57.1583	WWTR1;KAT2B;NPR1;HIPK2
2	Constitutive Signaling By NOTCH1 t(7;9)(NOTCH1:M1580 K2555) Translocation Mutant R-HSA-2660826	3/7	0.00219856	0.0309997	17.3815	106.374	DLL4;JAG2;NOTCH1
2	NRAGE Signals Death Thru JNK R-HSA-193648	8/57	0.00231937	0.0322425	3.79781	23.0392	ARHGEF12;ARHGEF15;ARHGEF26;RASGRF2;MCF2L;ARHGEF3;ARHGEF7;KALRN
2	RUNX2 Regulates Osteoblast Differentiation R-HSA-8940973	5/24	0.0026768	0.0366945	6.10877	36.1831	RB1;YAP1;WWTR1;YES1;HEY1
2	Signaling By NTRK1 (TRKA) R-HSA-187037	12/114	0.00275498	0.0369077	2.74241	16.1647	DNM3;EGR1;NTRK2;RAP1A;DUSP3;RPS6KA2;ID1;TCF12;ID3;PLCG1;SH3GL2;DUSP6
2	Metabolism Of Nitric Oxide: NOS3 Activation And Regulation R-HSA-202131	4/15	0.0027856	0.0369077	8.43451	49.6227	DDAH1;DDAH2;CAV1;NOSTRIN
2	Signaling By WNT R-HSA-195721	23/294	0.00280454	0.0369077	1.98758	11.68	TLE1;SMURF2;FZD4;CSNK1A1;CAV1;FZD6;SOX13;LRP5;XIAP;ITPR2;RORA;PRICKLE1;NLK;GNG11;LRP6;SOX17;DAAM1;GNB1;BTRC;PLCB1;SOX7;SOX4;PRKG1
2	RHOH GTPase Cycle R-HSA-9013407	6/36	0.00336549	0.0420649	4.64563	26.4531	JUP;ROCK2;RALGAPA1;CAV1;STOM;UACA
2	Signaling By NTRKs R-HSA-166520	13/132	0.00337033	0.0420649	2.54737	14.5015	EGR1;NTRK2;DUSP3;TCF12;PCSK5;DUSP6;DNM3;RAP1A;RPS6KA2;ID1;ID3;PLCG1;SH3GL2
2	Fatty Acids Bound To GPR40 (FFAR1) Regulate Insulin Secretion R-HSA-434316	3/8	0.00340951	0.0420649	13.9045	78.9939	GNA14;GNAQ;PLCB1
2	RUNX3 Regulates YAP1-mediated Transcription R-HSA-8951671	3/8	0.00340951	0.0420649	13.9045	78.9939	TEAD4;YAP1;WWTR1
2	Regulation Of Cytoskeletal Remodeling And Cell Spreading By IPP Complex Components R-HSA-446388	3/8	0.00340951	0.0420649	13.9045	78.9939	PXDN;PARVB;RSU1
2	Ca2+ Pathway R-HSA-4086398	8/61	0.00357547	0.0422217	3.51044	19.7766	FZD4;FZD6;GNB1;ITPR2;PLCB1;NLK;GNG11;PRKG1
2	CRMPs In Sema3A Signaling R-HSA-399956	4/16	0.00359334	0.0422217	7.73123	43.5166	NRP1;DPYSL2;PLXNA2;PLXNA4
2	Rap1 Signaling R-HSA-392517	4/16	0.00359334	0.0422217	7.73123	43.5166	RAP1A;PRKG1;RAPGEF3;RAPGEF4
2	Sema3A PAK Dependent Axon Repulsion R-HSA-399954	4/16	0.00359334	0.0422217	7.73123	43.5166	NRP1;PLXNA2;ARHGEF7;PLXNA4
2	MAPK Family Signaling Cascades R-HSA-5683057	24/318	0.00364231	0.0422937	1.91178	10.7349	JUN;VWF;RASGRF2;PDGFB;DAB2IP;ARRB1;RASAL2;IL17RD;KALRN;PTK2;DUSP6;RASGRP3;RAP1A;RASGEF1A;KIT;NF1;RAPGEF2;TEK;ARHGEF7;IL6ST;SPTAN1;SPTBN1;VCL;BCL2L1
2	Sphingolipid Metabolism R-HSA-428157	10/89	0.00377819	0.0433613	2.94705	16.4402	ACER2;CERS4;EGFL7;SPTLC2;SPNS2;ACER3;PRKD2;PRKD1;PLPP3;PLPP1
2	RHOV GTPase Cycle R-HSA-9013424	6/37	0.00387839	0.0439997	4.49554	24.9607	GIT2;DST;ARHGEF7;SPTAN1;SH3RF1;SPTBN1
2	Signaling By TGFB Family Members R-HSA-9006936	12/119	0.00392509	0.0440234	2.61358	14.4802	ACVRL1;ITGB1;FKBP1A;WWTR1;BMPR2;SMURF2;PARD3;NEDD4L;F11R;SMAD6;LTBP1;SMAD7
2	Cytokine Signaling In Immune System R-HSA-1280215	44/702	0.00442107	0.0481723	1.57492	8.53821	ITGB1;IFITM3;APP;LAMA5;CEBPD;MAOA;CLSTN1;PIK3R3;RORA;GHR;SOCS3;PDZD2;TRIM2;RPS6KA2;AKT3;GRB10;S1PR1;FLNB;PLCG1;STX3;LGALS9;CD36;BTRC;GBP4;EGR1;JUN;GBP7;DUSP3;YES1;SGIP1;LIFR;OSMR;PTPN14;MID1;DUSP6;VEGFA;SMAD7;BST2;ZEB1;NEDD4;IRF1;TRIM35;IL6ST;BCL2L1
2	EPH-Ephrin Signaling R-HSA-2682334	10/91	0.00443557	0.0481723	2.87398	15.5715	EFNB2;EFNA1;EPHA4;EFNB1;YES1;ROCK2;ARHGEF7;KALRN;EPHB4;PTK2
2	MET Activates PTK2 Signaling R-HSA-8874081	4/17	0.00454639	0.0481723	7.13615	38.4883	ITGB1;LAMA5;ITGA2;PTK2
2	Effects Of PIP2 Hydrolysis R-HSA-114508	5/27	0.00458784	0.0481723	5.27493	28.4021	PRKCH;PRKCE;ITPR2;MGLL;DGKH
2	Integrin Signaling R-HSA-354192	5/27	0.00458784	0.0481723	5.27493	28.4021	RAP1A;VWF;PTK2;RAPGEF3;RAPGEF4
2	Signaling By BMP R-HSA-201451	5/27	0.00458784	0.0481723	5.27493	28.4021	ACVRL1;BMPR2;SMURF2;SMAD6;SMAD7
2	Signaling By NOTCH R-HSA-157118	17/203	0.00483931	0.0500688	2.13419	11.3773	JAG2;JUN;TLE1;NOTCH1;MAML2;NOTCH4;ATP2A3;ARRB1;HDAC9;HDAC7;DLL4;KAT2B;HEY1;NBEA;NUMB;ST3GAL6;TBL1X
2	Interleukin-4 And Interleukin-13 Signaling R-HSA-6785807	11/107	0.00486991	0.0500688	2.66857	14.2093	ITGB1;SOCS3;LAMA5;ZEB1;CEBPD;MAOA;S1PR1;RORA;CD36;BCL2L1;VEGFA
2	Type I Hemidesmosome Assembly R-HSA-446107	3/9	0.00495734	0.0504422	11.5865	61.488	CD151;DST;ITGA6
2	DAG And IP3 Signaling R-HSA-1489509	6/39	0.00507465	0.0511089	4.22264	22.3103	ADCY9;NBEA;PRKCE;ADCY4;ITPR2;PLCG1
2	MET Promotes Cell Motility R-HSA-8875878	5/28	0.00539762	0.0538126	5.04532	26.3457	ITGB1;LAMA5;RAP1A;ITGA2;PTK2
2	Ephrin Signaling R-HSA-3928664	4/18	0.00565583	0.0547285	6.62608	34.2904	EFNB2;EFNB1;ARHGEF7;EPHB4
2	Pre-NOTCH Processing In Golgi R-HSA-1912420	4/18	0.00565583	0.0547285	6.62608	34.2904	NOTCH1;NOTCH4;ATP2A3;ST3GAL6
2	VEGFR2 Mediated Cell Proliferation R-HSA-5218921	4/18	0.00565583	0.0547285	6.62608	34.2904	KDR;ITPR2;PLCG1;VEGFA
2	MAPK1/MAPK3 Signaling R-HSA-5684996	21/277	0.00596337	0.0571442	1.91785	9.82345	VWF;RASGRF2;PDGFB;DAB2IP;ARRB1;RASAL2;IL17RD;PTK2;DUSP6;RASGRP3;RAP1A;RASGEF1A;KIT;NF1;RAPGEF2;TEK;IL6ST;SPTAN1;SPTBN1;VCL;BCL2L1
2	Adherens Junctions Interactions R-HSA-418990	5/29	0.00630334	0.0598211	4.83485	24.4966	CDH5;AFDN;CADM1;JUP;CTNNA1
2	Binding And Uptake Of Ligands By Scavenger Receptors R-HSA-2173782	6/41	0.00652123	0.0612996	3.98093	20.0348	SCARB1;SPARC;COL4A2;COL4A1;DLC1;CD36
2	Acetylcholine Regulates Insulin Secretion R-HSA-399997	3/10	0.00686507	0.0639229	9.93073	49.468	GNA14;GNAQ;PLCB1
2	RHOF GTPase Cycle R-HSA-9035034	6/42	0.00734703	0.0673479	3.87015	19.0158	AKAP12;FARP1;CAV1;MCAM;ARHGAP5;SRGAP2
2	G Alpha (Q) Signaling Events R-HSA-416476	17/212	0.00739974	0.0673479	2.03472	9.98299	APP;EDN1;PRKCH;PRKCE;PIK3R3;ITPR2;KALRN;GNG11;GNA14;PLCB4;RGS3;RPS6KA2;GNAQ;GNB1;PLCB1;MGLL;DGKH
2	Leishmania Infection R-HSA-9658195	19/247	0.0074376	0.0673479	1.94636	9.53952	GLP1R;NCKAP1;JUN;RAMP2;YES1;CALCRL;MYO10;PLK2;ADCY4;ITPR2;ADRB1;GNG11;PTK2;ADCY9;GNB1;TXNIP;PLCG1;DOCK1;WASF2
2	Diseases Associated With O-glycosylation Of Proteins R-HSA-3906995	8/69	0.0076048	0.0682358	3.04878	14.8749	SEMA5A;NOTCH1;ADAMTS1;NOTCH4;THSD7A;LARGE1;ADAMTS9;THSD1
2	RND2 GTPase Cycle R-HSA-9696270	6/43	0.00824573	0.0733201	3.76535	18.0664	NISCH;DST;CAV1;PKP4;ARHGAP5;KTN1
2	Regulation Of FZD By Ubiquitination R-HSA-4641263	4/20	0.00838507	0.0735861	5.79722	27.7182	FZD4;FZD6;LRP5;LRP6
2	Activated NOTCH1 Transmits Signal To Nucleus R-HSA-2122948	5/31	0.00842475	0.0735861	4.46247	21.3154	DLL4;JAG2;NOTCH1;NUMB;ARRB1
2	Assembly Of Collagen Fibrils And Other Multimeric Structures R-HSA-2022090	7/57	0.00898854	0.0778218	3.25249	15.3251	CD151;DST;COL4A2;COL4A1;MMP28;PXDN;ITGA6
2	eNOS Activation R-HSA-203615	3/11	0.00915108	0.0784553	8.68894	40.7848	DDAH1;DDAH2;CAV1
2	TGF-beta Receptor Signaling Activates SMADs R-HSA-2173789	6/44	0.00922068	0.0784553	3.66607	17.1803	ITGB1;FKBP1A;SMURF2;NEDD4L;LTBP1;SMAD7
2	Interferon Signaling R-HSA-913531	16/200	0.00938894	0.0792042	2.0282	9.4681	IFITM3;EGR1;GBP7;SGIP1;MID1;SMAD7;BST2;SOCS3;PDZD2;TRIM2;NEDD4;IRF1;TRIM35;FLNB;PLCG1;GBP4
2	RAF/MAP Kinase Cascade R-HSA-5673001	20/271	0.00950971	0.0793807	1.8611	8.66424	VWF;RASGRF2;PDGFB;DAB2IP;ARRB1;RASAL2;IL17RD;PTK2;DUSP6;RASGRP3;RAP1A;RASGEF1A;KIT;NF1;RAPGEF2;TEK;SPTAN1;SPTBN1;VCL;BCL2L1
2	Nuclear Signaling By ERBB4 R-HSA-1251985	5/32	0.00965114	0.0793807	4.29697	19.9409	YAP1;SPARC;CXCL12;STMN1;MXD4
2	Thrombin Signaling Thru Proteinase Activated Receptors (PARs) R-HSA-456926	5/32	0.00965114	0.0793807	4.29697	19.9409	GNA14;GNAQ;GNB1;ARRB1;GNG11
2	Fcgamma Receptor (FCGR) Dependent Phagocytosis R-HSA-2029480	9/87	0.00997662	0.0813795	2.68322	12.363	NCKAP1;YES1;MYO10;PRKCE;ITPR2;PLCG1;DOCK1;WASF2;PTK2
2	Signaling By WNT In Cancer R-HSA-4791275	5/33	0.0109948	0.08895	4.14329	18.6876	CSNK1A1;FZD4;FZD6;LRP5;LRP6
2	Cell Death Signaling Via NRAGE, NRIF And NADE R-HSA-204998	8/74	0.0114522	0.0918965	2.81708	12.5911	ARHGEF12;ARHGEF15;ARHGEF26;RASGRF2;MCF2L;ARHGEF3;ARHGEF7;KALRN
2	PECAM1 Interactions R-HSA-210990	3/12	0.0118295	0.093619	7.7231	34.2686	YES1;PECAM1;PLCG1
2	Nephrin Family Interactions R-HSA-373753	4/22	0.0118565	0.093619	5.15254	22.8509	ACTN4;SPTAN1;SPTBN1;CD2AP
2	G Alpha (Z) Signaling Events R-HSA-418597	6/47	0.0126359	0.0989815	3.39729	14.8503	PRKCH;ADCY9;PRKCE;GNB1;ADCY4;GNG11
3	Neutrophil Degranulation R-HSA-6798695	71/468	2.94013e-28	3.19592e-25	5.94945	377.159	B4GALT1;ITGB2;CTSZ;GDI2;PYGL;TCIRG1;CTSS;LGALS3;LAMP1;PSMD2;FTH1;LAMP2;ITGAX;COTL1;OLR1;CTSH;SIRPA;CAPN1;GUSB;CTSD;CTSC;CTSB;ACTR2;FCER1G;ANXA2;ATP6AP2;NME2;CYBB;MCEMP1;CYBA;APRT;MMP12;VAMP8;ACLY;RAP2B;TYROBP;SLPI;TMBIM1;ALDOC;CD47;ATP6V0C;CD44;TLR2;CD63;CSTB;ASAH1;GRN;VCP;HVCN1;FPR1;MGST1;PRCP;FPR2;IQGAP1;GNS;SDCBP;PRDX5;ALOX5;CREG1;ALDH3B1;CTSA;VAT1;FUCA1;IDH1;SURF4;ARPC5;GALNS;BST1;RAB14;LAMTO…
3	Innate Immune System R-HSA-168249	106/1035	5.07935e-27	2.76063e-24	3.93063	237.978	APP;NCF1;PROS1;ACTG1;LGALS3;LAMP1;PSMD2;FTH1;LAMP2;COTL1;TRIM25;SIRPA;CAPN1;ATP6V1E1;ATP6V1G1;S100A1;CYBB;MCEMP1;CYBA;ACLY;TYROBP;SLPI;SPNS1;ATP6V0D1;ATP6V0D2;CARD11;ATP6V1A;VCP;HVCN1;FPR1;MGST1;FPR2;IQGAP1;GNS;PLD3;HSP90B1;SDCBP;PRDX5;ALDH3B1;HMOX1;ATP6V1C1;ATG5;ATP6V1F;CTSA;VAT1;FUCA1;IDH1;SURF4;MYO5A;ARPC5;BST1;ARPC2;CALM1;LGMN;B4GALT1;ARPC1B;ITGB2;CTSZ;GDI2;TREM2;PYGL;TCIRG1;CTSS;CTSL;CTSK;IT…
3	Immune System R-HSA-168256	149/1943	1.05717e-24	3.83049e-22	2.96515	163.695	APP;EIF4A1;NCF1;PROS1;PITPNA;IFI30;ACTG1;LGALS3;LAMP1;TRIM29;PSMD2;FTH1;LAMP2;COTL1;AP1S1;TRIM25;SIRPA;CAPN1;ATP6V1E1;PDIA3;ATP6V1G1;S100A1;TALDO1;CYBB;MCEMP1;CYBA;ACLY;TYROBP;SLPI;SPNS1;ATP6V0D1;ATP6V0D2;CARD11;ATP6V1A;CD274;VCP;HVCN1;STXBP2;FPR1;MGST1;CSF2RB;FPR2;IQGAP1;GNS;CSF2RA;PLD3;HSP90B1;SDCBP;PRDX5;ALDH3B1;HMOX1;CD300LF;ATP6V1C1;ATG5;ATP6V1F;CTSA;VAT1;HSPA9;TGFB1;HSPA5;FUCA1;IDH1;SURF4;T…
3	ROS And RNS Production In Phagocytes R-HSA-1222556	15/36	9.81509e-14	2.66725e-11	22.0653	660.905	ATP6V1A;ATP6V0B;ATP6V1G1;NCF1;HVCN1;CYBB;CYBA;TCIRG1;ATP6V1B2;ATP6V1E1;ATP6V0D1;ATP6V0C;ATP6V0D2;ATP6V1C1;ATP6V1F
3	Insulin Receptor Recycling R-HSA-77387	12/26	6.79274e-12	1.47674e-09	26.3616	677.892	ATP6V1A;ATP6V0B;ATP6V1G1;ATP6AP1;ATP6V1B2;TCIRG1;ATP6V1E1;ATP6V0D1;ATP6V0C;ATP6V0D2;ATP6V1C1;ATP6V1F
3	Platelet Degranulation R-HSA-114608	23/125	1.02998e-11	1.86599e-09	7.02632	177.758	APP;CD63;TGFB1;HSPA5;WDR1;PROS1;ACTN1;APLP2;SERPINE1;STXBP2;PLEK;ANXA5;FN1;IGF1;LHFPL2;MANF;TMSB4X;LAMP2;FLNA;CD9;TAGLN2;PFN1;CALM1
3	Response To Elevated Platelet Cytosolic Ca2+ R-HSA-76005	23/130	2.3864e-11	3.70574e-09	6.69625	163.781	APP;CD63;TGFB1;HSPA5;WDR1;PROS1;ACTN1;APLP2;SERPINE1;STXBP2;PLEK;ANXA5;FN1;IGF1;LHFPL2;MANF;TMSB4X;LAMP2;FLNA;CD9;TAGLN2;PFN1;CALM1
3	Metabolism R-HSA-1430728	120/2049	3.62679e-11	4.9279e-09	2.08118	50.0316	GLTP;GDA;ECI2;MSMO1;COMT;CNDP2;MPC1;PSMD2;MPC2;SLCO2B1;NAMPT;ENPP1;GLUL;CPT1A;TALDO1;COX6B1;PLA2G15;CH25H;ACLY;SOAT1;CMPK1;VDAC2;IDI1;PFKFB4;MGST3;SDC3;MGST1;GMPR;LPL;IQGAP1;ABHD5;GNS;ADIPOR2;PIK3R6;PLD3;MTMR7;LDHA;SGPL1;PRKAR2B;AGMO;ALDH3B1;DHRS7B;ESD;HMOX1;FDFT1;CTSA;FDPS;IDH1;DHCR24;CIDEC;QDPR;GLUD1;SQLE;BST1;UQCRQ;TBXAS1;PPT1;CALM1;LRP12;LGMN;ALAS1;B4GALT1;COX4I1;HEXA;ETFA;DBI;PYGL;ETFB;KYNU;…
3	Metabolism Of Lipids R-HSA-556833	59/732	7.60023e-11	9.17939e-09	2.81469	65.583	GLTP;ALAS1;HEXA;ECI2;MSMO1;DBI;CPT1A;GPX1;GPX4;HMGCS1;PLA2G4A;GPCPD1;PLA2G15;CH25H;ACLY;SOAT1;ACOX1;PLIN3;PLIN2;PPARG;MVD;MGLL;TNFRSF21;IDI1;PON3;ASAH1;SAMD8;PON2;HSD17B4;ABHD5;LTC4S;PIK3R6;PLD3;MTMR7;SGPL1;RXRA;AGMO;ALOX5;ALDH3B1;DHRS7B;FDFT1;CTSA;FDPS;HSD3B7;PNPLA7;PNPLA8;DHCR24;DDHD1;CIDEC;FABP1;SQLE;FABP4;RAB14;LPCAT3;TBXAS1;ALOX5AP;PPT1;LPIN1;LGMN
3	Transferrin Endocytosis And Recycling R-HSA-917977	12/31	8.56875e-11	9.31423e-09	19.4193	450.145	ATP6V1A;ATP6V0B;ATP6V1G1;ATP6AP1;ATP6V1B2;TCIRG1;ATP6V1E1;ATP6V0D1;ATP6V0C;ATP6V0D2;ATP6V1C1;ATP6V1F
3	Amino Acids Regulate mTORC1 R-HSA-9639288	15/55	1.19249e-10	1.1784e-08	11.5729	264.438	ATP6V1A;ATP6V0B;ATP6V1G1;TCIRG1;RRAGC;ATP6V1B2;LAMTOR2;ATP6V1E1;ATP6V0D1;LAMTOR4;ATP6V0C;ATP6V0D2;FNIP2;ATP6V1C1;ATP6V1F
3	Iron Uptake And Transport R-HSA-917937	15/59	3.55019e-10	3.21588e-08	10.5186	228.873	ATP6V1A;ATP6V0B;ATP6V1G1;ATP6AP1;TCIRG1;FTH1;ATP6V1B2;HMOX1;ATP6V1E1;ATP6V0D1;FBXL5;ATP6V0C;ATP6V0D2;ATP6V1C1;ATP6V1F
3	Platelet Activation, Signaling And Aggregation R-HSA-76002	30/254	8.01987e-10	6.70584e-08	4.19431	87.8453	APP;CD63;WDR1;PROS1;SERPINE1;STXBP2;PLEK;PIK3R6;ABHD12;TMSB4X;LAMP2;FLNA;MAPK3;FCER1G;TGFB1;HSPA5;ACTN1;APLP2;ANXA5;FN1;PLA2G4A;IGF1;LHFPL2;MANF;SPNS1;CD9;TAGLN2;PFN1;CALM1;MGLL
3	Synthesis Of 5-Eicosatetraenoic Acids R-HSA-2142688	7/9	1.14486e-09	8.88905e-08	106.86	2200.04	PON3;GPX1;GPX4;ALOX5;PON2;ALOX5AP;LTC4S
3	Hemostasis R-HSA-109582	48/576	1.64484e-09	1.19196e-07	2.88686	58.3886	APP;CD63;CD84;WDR1;PROS1;SERPINE1;ITGB2;SDC3;STXBP2;PLEK;PRCP;F11R;PIK3R6;ABHD12;DOCK10;PRKAR2B;EPCAM;TMSB4X;LAMP2;ITGAX;OLR1;FLNA;SIRPA;S100A10;MAPK3;FCER1G;TGFB1;ANXA2;HSPA5;ACTN1;APLP2;ANXA5;FN1;PLA2G4A;IGF1;LHFPL2;MERTK;MANF;F7;CAPZA2;SPNS1;CD9;TAGLN2;CD47;PFN1;CALM1;MGLL;CD44
3	Transport Of Small Molecules R-HSA-382551	54/706	3.2669e-09	2.21945e-07	2.63944	51.5732	ABCD2;CLTC;CLTA;TCIRG1;PSMD2;SLCO2B1;FTH1;SLC39A2;ATP6V1E1;SLC39A1;ATP6V1G1;ATP6V0B;ATP6AP1;ABCC5;LSR;NIPA2;SLC9A4;ASPH;SOAT1;ATP6V1B2;VDAC2;SLC25A5;ATP6V0D1;SGK1;ATP6V0D2;ATP6V0C;ABCG1;ATP6V1A;VCP;CAMK2D;TTYH2;SEL1L;LPL;ATP10A;FURIN;SLC7A2;PRKAR2B;AP2S1;HMOX1;SLC15A3;LDLR;SLC36A4;ATP6V1C1;ATP6V1F;MCOLN3;TRPV2;SLC16A10;CIDEC;SLC6A6;NCEH1;ATP13A2;P4HB;CALM1;FBXL5
3	Cellular Responses To Stress R-HSA-2262752	51/722	1.1707e-07	7.48557e-06	2.40746	38.4242	NCF1;COX4I1;TCIRG1;PSMD2;PHGDH;ATP6V1E1;ATP6V1G1;ATP6V0B;GPX1;TALDO1;CYBB;CYBA;PDIA6;COX6B1;RRAGC;ATP6V1B2;BLVRB;TKT;ATP6V0D1;ATP6V0D2;ATP6V0C;TLR4;TNFRSF21;BLVRA;ATP6V1A;CEBPB;VCP;CAMK2D;RPS27L;COX5A;HSP90B1;PRDX5;RXRA;PRDX1;LMNA;NRIP1;HMOX1;FNIP2;ATP6V1C1;ATP6V1F;MAPK3;HSPA9;HSPA5;IDH1;FABP1;CDK6;CAPZA2;LAMTOR2;P4HB;CALR;LAMTOR4
3	Signaling By Insulin Receptor R-HSA-74752	14/77	1.36493e-07	8.24267e-06	6.83892	108.103	ATP6V1A;ATP6V0B;ATP6V1G1;ATP6AP1;TCIRG1;GAB2;ATP6V1B2;ATP6V1E1;ATP6V0D1;ATP6V0C;ATP6V0D2;ATP6V1C1;ATP6V1F;MAPK3
3	MHC Class II Antigen Presentation R-HSA-2132295	16/104	1.99219e-07	1.10301e-05	5.60611	86.4959	CTSA;CLTC;CLTA;IFI30;CTSS;CTSL;CTSK;CANX;CAPZA2;AP2S1;AP1S1;CTSH;CTSD;CTSC;LGMN;CTSB
3	Cellular Responses To Stimuli R-HSA-8953897	51/736	2.1197e-07	1.10301e-05	2.35649	36.2117	NCF1;COX4I1;TCIRG1;PSMD2;PHGDH;ATP6V1E1;ATP6V1G1;ATP6V0B;GPX1;TALDO1;CYBB;CYBA;PDIA6;COX6B1;RRAGC;ATP6V1B2;BLVRB;TKT;ATP6V0D1;ATP6V0D2;ATP6V0C;TLR4;TNFRSF21;BLVRA;ATP6V1A;CEBPB;VCP;CAMK2D;RPS27L;COX5A;HSP90B1;PRDX5;RXRA;PRDX1;LMNA;NRIP1;HMOX1;FNIP2;ATP6V1C1;ATP6V1F;MAPK3;HSPA9;HSPA5;IDH1;FABP1;CDK6;CAPZA2;LAMTOR2;P4HB;CALR;LAMTOR4
3	Ion Channel Transport R-HSA-983712	21/175	2.13092e-07	1.10301e-05	4.22397	64.8867	ATP6V1A;ATP6V1G1;ATP6V0B;CAMK2D;MCOLN3;TTYH2;ATP6AP1;TRPV2;ATP10A;TCIRG1;ASPH;ATP6V1B2;ATP13A2;ATP6V1E1;ATP6V0D1;CALM1;SGK1;ATP6V0D2;ATP6V0C;ATP6V1C1;ATP6V1F
3	Cellular Response To Chemical Stress R-HSA-9711123	21/182	4.14035e-07	2.04571e-05	4.03885	59.3602	VCP;GPX1;NCF1;IDH1;COX4I1;CYBB;TALDO1;CYBA;COX5A;COX6B1;FABP1;PRDX5;RXRA;PSMD2;PRDX1;HMOX1;BLVRB;PHGDH;P4HB;TKT;BLVRA
3	LDL Clearance R-HSA-8964038	7/18	7.86218e-07	3.71574e-05	19.4201	272.97	NCEH1;SOAT1;CLTC;AP2S1;CLTA;LSR;LDLR
3	Cholesterol Biosynthesis R-HSA-191273	8/26	9.98532e-07	4.52252e-05	13.5798	187.632	IDI1;FDPS;SQLE;HMGCS1;MSMO1;DHCR24;MVD;FDFT1
3	Antigen processing-Cross Presentation R-HSA-1236975	15/104	1.1191e-06	4.86584e-05	5.1881	71.0925	PDIA3;NCF1;ITGB5;S100A1;CYBB;CYBA;CTSS;VAMP8;CTSL;PSMD2;MRC1;CALR;SEC61B;TLR4;TLR2
3	Trafficking And Processing Of Endosomal TLR R-HSA-1679131	6/13	1.49905e-06	6.26716e-05	26.1219	350.313	CTSL;CTSK;CTSS;HSP90B1;CTSB;LGMN
3	Formyl Peptide Receptors Bind Formyl Peptides And Many Other Ligands R-HSA-444473	5/8	1.72085e-06	6.928e-05	50.7233	673.234	HEBP1;APP;ANXA1;FPR1;FPR2
3	Adaptive Immune System R-HSA-1280218	48/733	2.40641e-06	9.02369e-05	2.20665	28.5483	PRKN;COLEC12;CD274;NCF1;ITGB5;YWHAB;CLTC;ITGB2;CLTA;TREM2;IFI30;CTSS;LILRA5;CTSL;PSMD2;CTSK;MRC1;AP2S1;AP1S1;CTSH;SEC61B;CD300LF;CTSD;CTSC;CTSB;CTSA;PDIA3;HSPA5;S100A1;CYBB;CYBA;VAMP8;KLHL9;CD200R1;TYROBP;CANX;CAPZA2;SPNS1;EVL;CALR;FCGR2B;PIK3AP1;CALM1;FBXL5;TLR4;CARD11;LGMN;TLR2
3	Plasma Lipoprotein Assembly, Remodeling, And Clearance R-HSA-174824	12/71	2.40742e-06	9.02369e-05	6.24074	80.7361	NCEH1;SOAT1;CLTC;AP2S1;CLTA;LPL;LSR;FURIN;P4HB;LDLR;ABCG1;CIDEC
3	Extracellular Matrix Organization R-HSA-1474244	26/291	2.68522e-06	9.72944e-05	3.04614	39.0751	ITGB5;SERPINE1;SDC3;ITGB2;PLOD3;FURIN;F11R;CAPN15;CTSS;CTSL;CTSK;ITGAX;CAPN1;ERC2;CTSD;COLGALT1;CTSB;TGFB1;DST;ACTN1;FN1;MMP12;MMP19;CD47;P4HB;CD44
3	Signaling By Receptor Tyrosine Kinases R-HSA-9006934	36/496	4.83704e-06	0.000169608	2.44471	29.9214	ATP6V1A;CD274;NRP2;NCF1;YWHAB;CLTC;PSEN2;CLTA;FURIN;TCIRG1;PDGFC;AP2S1;ATP6V1E1;ATP6V1C1;ATP6V1F;MAPK3;WWOX;ATP6V1G1;EGR2;ATP6V0B;ATP6AP1;GALNT3;CYBB;CYBA;PTPN12;IGF1;GAB2;NRG4;AXL;ATP6V1B2;CTNNB1;ATP6V0D1;CALM1;SGK1;ATP6V0D2;ATP6V0C
3	Heme Degradation R-HSA-189483	6/16	6.44214e-06	0.000218832	18.2825	218.525	FABP1;SLCO2B1;BLVRB;HMOX1;GUSB;BLVRA
3	Cellular Response To Starvation R-HSA-9711097	17/153	8.63754e-06	0.000284515	3.85076	44.8975	ATP6V1A;ATP6V1G1;ATP6V0B;CEBPB;RPS27L;TCIRG1;RRAGC;ATP6V1B2;LAMTOR2;ATP6V1E1;ATP6V0D1;LAMTOR4;ATP6V0D2;ATP6V0C;FNIP2;ATP6V1C1;ATP6V1F
3	Lysosome Vesicle Biogenesis R-HSA-432720	8/34	9.25083e-06	0.000295755	9.3975	108.924	VAMP8;APP;CLTC;CTSZ;M6PR;CLTA;AP1S1;GNS
3	trans-Golgi Network Vesicle Budding R-HSA-199992	11/71	1.50082e-05	0.000466112	5.61611	62.3777	VAMP8;APP;SORT1;FTH1;CLTC;CTSZ;DTNBP1;M6PR;CLTA;AP1S1;GNS
3	BMAL1:CLOCK,NPAS2 Activates Circadian Gene Expression R-HSA-1368108	7/27	1.70591e-05	0.000515091	10.6761	117.211	F7;RXRA;NOCT;SERPINE1;NAMPT;BHLHE41;HSD17B4
3	Vesicle-mediated Transport R-HSA-5653656	41/637	1.97701e-05	0.000575046	2.15124	23.3008	SCARB2;COLEC12;APP;YWHAB;CLTC;CTSZ;GDI2;CLTA;GNS;GABARAP;HSP90B1;FTH1;AP2S1;MAN1C1;AP1S1;LDLR;CTSC;YWHAH;ACTR2;MSR1;TRAPPC2L;SORT1;SURF4;M6PR;DTNBP1;MYO5A;PLA2G4A;ARPC5;REXO2;VAMP8;RAB32;MARCO;DAB2;TBC1D2;ARPC2;RAB14;TBC1D20;CAPZA2;PLIN3;CALR;CALM1
3	Scavenging By Class A Receptors R-HSA-3000480	6/19	2.01028e-05	0.000575046	14.0613	152.068	COLEC12;MSR1;MARCO;FTH1;CALR;HSP90B1
3	Metabolism Of Porphyrins R-HSA-189445	7/28	2.21199e-05	0.000616521	10.1672	108.982	FABP1;ALAS1;SLCO2B1;HMOX1;BLVRB;GUSB;BLVRA
3	Cell Surface Interactions At Vascular Wall R-HSA-202733	15/134	2.64628e-05	0.000719126	3.87414	40.8325	CD84;TGFB1;FCER1G;PROS1;SDC3;ITGB2;FN1;F11R;MERTK;EPCAM;ITGAX;SIRPA;OLR1;CD47;CD44
3	Signal Transduction R-HSA-162582	114/2465	3.01964e-05	0.000800572	1.56493	16.2875	APP;CPNE8;NCF1;SERPINE1;ARHGAP39;F11R;ACTG1;ABHD12;DOCK10;PSMD2;ARHGDIA;VPS35;ATP6V1E1;ATP6V1G1;CPT1A;ACTN1;CYBB;CYBA;RRAGC;SPNS1;ATP6V0D1;PFN1;ATP6V0D2;ABCG1;ATP6V1A;CD274;VCP;SEL1L;FPR1;PSEN2;CSF2RB;FPR2;IQGAP1;CSF2RA;PIK3R6;ABR;NLN;PRKAR2B;PDGFC;ATP6V1C1;ATP6V1F;EGR2;TGFB1;FN1;ARPC5;IGF1;ARHGAP24;CCDC88A;DIAPH2;ARPC2;CALM1;NRP2;B4GALT1;ITGB5;YWHAB;ARPC1B;CLTC;CLTA;HTR2C;TCIRG1;ADGRE1;HEBP1;TUB…
3	Asparagine N-linked Glycosylation R-HSA-446203	23/282	4.28783e-05	0.00108858	2.74456	27.6024	CTSA;PDIA3;NUS1;VCP;TRAPPC2L;B4GALT1;RPN2;FUCA1;RPN1;CTSZ;SEL1L;RENBP;NAGK;SLPI;TBC1D20;GMDS;CANX;CAPZA2;MGAT4B;MAN1C1;MVD;CALR;CTSC
3	Fatty Acid Metabolism R-HSA-8978868	17/173	4.30625e-05	0.00108858	3.35358	33.7131	PON3;CPT1A;GPX1;GPX4;PON2;ECI2;PLA2G4A;HSD17B4;DBI;LTC4S;ACLY;RXRA;ACOX1;ALOX5;TBXAS1;ALOX5AP;PPT1
3	TP53 Regulates Metabolic Genes R-HSA-5628897	11/81	5.32028e-05	0.00131435	4.81132	47.3501	PRDX5;RRAGC;YWHAB;COX4I1;PRDX1;LAMTOR2;REXO2;LAMTOR4;COX5A;YWHAH;COX6B1
3	Cross-presentation Of Particulate Exogenous Antigens (Phagosomes) R-HSA-1236973	4/8	6.60197e-05	0.00159474	30.3846	292.469	ITGB5;NCF1;CYBB;CYBA
3	Detoxification Of Reactive Oxygen Species R-HSA-3299685	7/34	8.50374e-05	0.00200947	7.90536	74.0924	PRDX5;GPX1;NCF1;PRDX1;CYBB;CYBA;P4HB
3	Arachidonic Acid Metabolism R-HSA-2142753	9/59	0.000101241	0.00234118	5.4994	50.5835	PON3;GPX1;GPX4;PON2;ALOX5;ALOX5AP;TBXAS1;PLA2G4A;LTC4S
3	Plasma Lipoprotein Clearance R-HSA-8964043	7/35	0.000103383	0.00234118	7.62263	69.9535	NCEH1;SOAT1;CLTC;AP2S1;CLTA;LSR;LDLR
3	Triglyceride Metabolism R-HSA-8979227	7/37	0.000149728	0.00332153	7.11372	62.6483	FABP1;FABP4;AGMO;PLIN3;ABHD5;LPIN1;MGLL
3	Degradation Of Extracellular Matrix R-HSA-1474228	12/109	0.000195003	0.00423937	3.78844	32.3627	MMP12;CTSL;CTSK;MMP19;FURIN;CAPN1;ERC2;CTSD;CAPN15;CTSS;CD44;CTSB
3	Membrane Trafficking R-HSA-199991	36/599	0.000243937	0.0051992	1.98657	16.5255	SCARB2;APP;YWHAB;CLTC;CTSZ;GDI2;CLTA;GNS;GABARAP;FTH1;AP2S1;MAN1C1;AP1S1;LDLR;CTSC;YWHAH;ACTR2;TRAPPC2L;SORT1;SURF4;M6PR;DTNBP1;MYO5A;PLA2G4A;ARPC5;REXO2;VAMP8;RAB32;DAB2;TBC1D2;ARPC2;RAB14;TBC1D20;CAPZA2;PLIN3;CALM1
3	Collagen Degradation R-HSA-1442490	7/40	0.000249482	0.00521513	6.46602	53.6429	MMP12;CTSL;CTSK;MMP19;FURIN;CTSD;CTSB
3	Activation Of Gene Expression By SREBF (SREBP) R-HSA-2426168	7/42	0.000341552	0.00691878	6.0959	48.6575	IDI1;FDPS;SQLE;RXRA;HMGCS1;MVD;FDFT1
3	Circadian Clock R-HSA-400253	9/69	0.000343711	0.00691878	4.58046	36.5324	F7;CPT1A;RXRA;NOCT;SERPINE1;NAMPT;NRIP1;BHLHE41;HSD17B4
3	Signaling By Rho GTPases, Miro GTPases And RHOBTB3 R-HSA-9716542	38/660	0.000384549	0.00760008	1.89835	14.9275	CPNE8;VCP;NCF1;YWHAB;ARPC1B;CLTC;ARHGAP39;IQGAP1;ACTG1;DOCK10;ABR;TUBA1B;ARHGDIA;FLNA;YWHAH;MAPK3;ACTR2;PLEKHG1;EGR2;DST;ATP6AP1;ACTN1;CYBB;CYBA;ARPC5;REXO2;RHOC;ARHGAP24;CCDC88A;DIAPH2;ARPC2;CDC42EP3;PLIN3;CTNNB1;EVL;VIM;PFN1;CALM1
3	Cytoprotection By HMOX1 R-HSA-9707564	8/57	0.000440446	0.00842429	4.98049	38.4879	FABP1;RXRA;COX4I1;BLVRB;HMOX1;COX5A;BLVRA;COX6B1
3	Deregulated CDK5 Triggers Neurodegenerative Pathways In Alzheimers Disease Models R-HSA-8862803	5/21	0.000442076	0.00842429	9.50423	73.4109	APP;PRDX1;LMNA;CAPN1;ERC2
3	RHO GTPase Effectors R-HSA-195258	20/269	0.000449502	0.00842429	2.47172	19.0505	ACTR2;NCF1;YWHAB;ARPC1B;CYBB;CYBA;IQGAP1;ARPC5;RHOC;REXO2;ACTG1;DIAPH2;ARPC2;FLNA;CTNNB1;EVL;PFN1;CALM1;YWHAH;MAPK3
3	Signaling By Rho GTPases R-HSA-194315	37/644	0.000475759	0.00876525	1.89245	14.4784	CPNE8;VCP;NCF1;YWHAB;ARPC1B;CLTC;ARHGAP39;IQGAP1;ACTG1;DOCK10;ABR;TUBA1B;ARHGDIA;FLNA;YWHAH;MAPK3;ACTR2;PLEKHG1;EGR2;DST;ATP6AP1;ACTN1;CYBB;CYBA;ARPC5;REXO2;RHOC;ARHGAP24;CCDC88A;DIAPH2;ARPC2;CDC42EP3;CTNNB1;EVL;VIM;PFN1;CALM1
3	Advanced Glycosylation Endproduct Receptor Signaling R-HSA-879415	4/13	0.000593191	0.0107466	13.5008	100.311	APP;LGALS3;CAPZA2;MAPK3
3	Synthesis Of Lipoxins (LX) R-HSA-2142700	3/6	0.000609576	0.0108624	30.3386	224.589	ALOX5;ALOX5AP;LTC4S
3	EPH-Ephrin Signaling R-HSA-2682334	10/91	0.000663726	0.0116366	3.77179	27.6006	ACTR2;SDCBP;ARPC2;ARPC1B;CLTC;PSEN2;AP2S1;CLTA;ARPC5;ACTG1
3	Triglyceride Catabolism R-HSA-163560	5/23	0.000693256	0.0119614	8.44733	61.4468	FABP1;FABP4;PLIN3;ABHD5;MGLL
3	Defective Intrinsic Pathway For Apoptosis R-HSA-9734009	5/24	0.000852804	0.0144843	8.00232	56.5522	APP;PRDX1;LMNA;CAPN1;ERC2
3	Glutathione Conjugation R-HSA-156590	6/36	0.000907926	0.0149533	6.08787	42.6416	GSTO1;MGST3;ESD;MGST1;AKR1A1;CNDP2
3	RHO GTPases Activate WASPs And WAVEs R-HSA-5663213	6/36	0.000907926	0.0149533	6.08787	42.6416	ACTR2;ARPC2;ARPC1B;ARPC5;ACTG1;MAPK3
3	Disease R-HSA-1643685	79/1736	0.000935424	0.0151762	1.50173	10.4738	APP;PATJ;B4GALT1;YWHAB;ARPC1B;CLTC;HEXA;CLTA;COMT;ACTG1;CTSL;PSMD2;MRC1;AP1S1;TRIM25;CAPN1;LRRFIP1;LARGE1;ERC2;GUSB;YWHAH;ACTR2;S100A1;IL18;TALDO1;CYBA;GAB2;REXO2;TGFBR1;APRT;SLPI;NRG4;CANX;SLC25A5;TLR4;TLR2;CEBPB;VCP;CAMK2D;RPN2;RPN1;SDC3;SEL1L;PSEN2;RPS27L;HSD17B4;FURIN;CSF2RB;RRBP1;IQGAP1;GNS;CSF2RA;PRKAR2B;PRDX1;LMNA;AP2S1;HMOX1;MAPK3;CTSA;NUS1;TCF7L2;TGFB1;GALNT3;IDH1;FN1;MYO5A;ARPC5;PTPN12;…
3	Signaling By RAF1 Mutants R-HSA-9656223	6/38	0.00121896	0.0194854	5.70679	38.2912	CAMK2D;YWHAB;FN1;IQGAP1;CALM1;MAPK3
3	Metabolism Of Steroids R-HSA-8957322	13/153	0.00131982	0.0207919	2.84175	18.8416	IDI1;FDPS;HSD3B7;HMGCS1;HSD17B4;MSMO1;DHCR24;CH25H;SQLE;RXRA;MVD;FDFT1;LGMN
3	Hyaluronan Metabolism R-HSA-2142845	4/16	0.0013986	0.0217183	10.124	66.5379	ABCC5;HEXA;GUSB;CD44
3	Interleukin-12 Family Signaling R-HSA-447115	7/54	0.00160981	0.024646	4.53668	29.1783	HSPA9;ANXA2;GSTO1;PITPNA;CANX;TALDO1;P4HB
3	Golgi Associated Vesicle Biogenesis R-HSA-432722	7/55	0.00179452	0.0265313	4.44194	28.0864	VAMP8;SORT1;FTH1;CLTC;DTNBP1;CLTA;AP1S1
3	Regulation Of Cholesterol Biosynthesis By SREBP (SREBF) R-HSA-1655829	7/55	0.00179452	0.0265313	4.44194	28.0864	IDI1;FDPS;SQLE;RXRA;HMGCS1;MVD;FDFT1
3	Binding And Uptake Of Ligands By Scavenger Receptors R-HSA-2173782	6/41	0.00183058	0.0265313	5.21683	32.8823	COLEC12;MSR1;MARCO;FTH1;CALR;HSP90B1
3	Paradoxical Activation Of RAF Signaling By Kinase Inactive BRAF R-HSA-6802955	6/41	0.00183058	0.0265313	5.21683	32.8823	CAMK2D;YWHAB;FN1;IQGAP1;CALM1;MAPK3
3	Peptide Hormone Metabolism R-HSA-2980736	9/89	0.00219112	0.0313388	3.43178	21.014	MMP12;TCF7L2;CTSZ;ATP6AP2;FFAR4;MYO5A;CTNNB1;IGF1;CTSD
3	Metabolism Of Angiotensinogen To Angiotensins R-HSA-2022377	4/18	0.00223476	0.0315478	8.67683	52.9601	MMP12;ATP6AP2;CTSZ;CTSD
3	Interleukin-4 And Interleukin-13 Signaling R-HSA-6785807	10/107	0.0023018	0.0319651	3.14703	19.1152	TGFB1;ANXA1;ALOX5;ITGB2;FN1;ITGAX;IL18;HMOX1;VIM;HSP90B1
3	ATF6 (ATF6-alpha) Activates Chaperone Genes R-HSA-381183	3/9	0.00238194	0.0319651	15.1669	91.6058	HSPA5;CALR;HSP90B1
3	Formation Of Annular Gap Junctions R-HSA-196025	3/9	0.00238194	0.0319651	15.1669	91.6058	DAB2;CLTC;CLTA
3	Hydrolysis Of LPC R-HSA-1483115	3/9	0.00238194	0.0319651	15.1669	91.6058	PLA2G15;PLA2G4A;GPCPD1
3	Interleukin-12 Signaling R-HSA-9020591	6/44	0.00265032	0.0348555	4.80423	28.5038	HSPA9;ANXA2;GSTO1;PITPNA;TALDO1;P4HB
3	Diseases Of Metabolism R-HSA-5668914	17/247	0.00266146	0.0348555	2.26584	13.4339	CTSA;NUS1;B4GALT1;GALNT3;IDH1;SDC3;HEXA;TALDO1;CSF2RB;GNS;CSF2RA;APRT;GALNS;SLPI;TBXAS1;LARGE1;GUSB
3	Biosynthesis Of Specialized Proresolving Mediators (SPMs) R-HSA-9018678	4/19	0.00275966	0.0349659	8.09796	47.7184	GPX4;ALOX5;ALOX5AP;LTC4S
3	Nuclear Events Stimulated By ALK Signaling In Cancer R-HSA-9725371	4/19	0.00275966	0.0349659	8.09796	47.7184	CEBPB;CLTC;FN1;MAPK3
3	Autophagy R-HSA-9612973	11/128	0.00276639	0.0349659	2.87155	16.914	PRKN;VCP;RRAGC;LAMP2;PLIN3;PLIN2;LAMTOR2;LAMTOR4;GABARAP;ATG5;TOMM6
3	FCGR3A-mediated Phagocytosis R-HSA-9664422	7/60	0.00297701	0.0371955	4.02184	23.3944	ACTR2;ARPC2;ARPC1B;MYO5A;ARPC5;ACTG1;MAPK3
3	Signaling By Interleukins R-HSA-449147	26/453	0.00319816	0.0395046	1.87442	10.7689	APP;ITGB2;PITPNA;STXBP2;FPR1;CSF2RB;CSF2RA;HSP90B1;PSMD2;ALOX5;ITGAX;HMOX1;MAPK3;HSPA9;ANXA1;TGFB1;ANXA2;GSTO1;FN1;IL18;TALDO1;PTPN12;GAB2;CANX;P4HB;VIM
3	Gap Junction Degradation R-HSA-190873	3/10	0.00332215	0.0401242	12.9996	74.1903	DAB2;CLTC;CLTA
3	Removal Of Aminoterminal Propeptides From Gamma-Carboxylated Proteins R-HSA-159782	3/10	0.00332215	0.0401242	12.9996	74.1903	F7;PROS1;FURIN
3	Syndecan Interactions R-HSA-3000170	4/20	0.00336311	0.0401725	7.59144	43.2324	TGFB1;ITGB5;ACTN1;SDC3
3	Regulation Of Actin Dynamics For Phagocytic Cup Formation R-HSA-2029482	7/62	0.00358868	0.0419451	3.87519	21.8172	ACTR2;ARPC2;ARPC1B;MYO5A;ARPC5;ACTG1;MAPK3
3	Signaling By BRAF And RAF1 Fusions R-HSA-6802952	7/62	0.00358868	0.0419451	3.87519	21.8172	CAMK2D;YWHAB;LMNA;FN1;IQGAP1;CALM1;MAPK3
3	Macroautophagy R-HSA-1632852	10/114	0.00365619	0.0422796	2.93414	16.4644	PRKN;VCP;RRAGC;PLIN3;PLIN2;LAMTOR2;LAMTOR4;GABARAP;ATG5;TOMM6
3	Plasma Lipoprotein Remodeling R-HSA-8963899	5/33	0.00375584	0.0429747	5.42762	30.3102	LPL;FURIN;P4HB;CIDEC;ABCG1
3	Synthesis Of Substrates In N-glycan Biosythesis R-HSA-446219	7/63	0.00392818	0.0444785	3.8058	21.0825	CTSA;NUS1;NAGK;SLPI;GMDS;MVD;RENBP
3	PPARA Activates Gene Expression R-HSA-1989781	10/116	0.00414108	0.0464057	2.87848	15.7936	FABP1;CPT1A;ALAS1;RXRA;HMGCS1;ACOX1;PLIN2;PPARG;TNFRSF21;FDFT1
3	EPHB-mediated Forward Signaling R-HSA-3928662	5/34	0.00428928	0.0466145	5.24019	28.5676	ACTR2;ARPC2;ARPC1B;ARPC5;ACTG1
3	ATF6 (ATF6-alpha) Activates Chaperones R-HSA-381033	3/11	0.0044599	0.0466145	11.374	61.5634	HSPA5;CALR;HSP90B1
3	Beta-oxidation Of Very Long Chain Fatty Acids R-HSA-390247	3/11	0.0044599	0.0466145	11.374	61.5634	ACOX1;ECI2;HSD17B4
3	Gamma-carboxylation, Transport, And Amino-Terminal Cleavage Of Proteins R-HSA-159854	3/11	0.0044599	0.0466145	11.374	61.5634	F7;PROS1;FURIN
3	Mucopolysaccharidoses R-HSA-2206281	3/11	0.0044599	0.0466145	11.374	61.5634	GALNS;GUSB;GNS
3	RHO GTPases Activate IQGAPs R-HSA-5626467	3/11	0.0044599	0.0466145	11.374	61.5634	CTNNB1;IQGAP1;CALM1
3	WNT5A-dependent Internalization Of FZD2, FZD5 And ROR2 R-HSA-5140745	3/11	0.0044599	0.0466145	11.374	61.5634	CLTC;AP2S1;CLTA
3	Regulation Of Lipid Metabolism By PPARalpha R-HSA-400206	10/118	0.00467537	0.0484012	2.82488	15.1567	FABP1;CPT1A;ALAS1;RXRA;HMGCS1;ACOX1;PLIN2;PPARG;TNFRSF21;FDFT1
3	Gene And Protein Expression By JAK-STAT Signaling After Interleukin-12 Stimulation R-HSA-8950505	5/35	0.0048746	0.0495204	5.06525	26.966	HSPA9;ANXA2;GSTO1;PITPNA;TALDO1
3	N-glycan Trimming In ER And Calnexin/Calreticulin Cycle R-HSA-532668	5/35	0.0048746	0.0495204	5.06525	26.966	PDIA3;VCP;SEL1L;CANX;CALR
3	Integrin Cell Surface Interactions R-HSA-216083	7/66	0.00509365	0.0512666	3.61172	19.069	ITGB5;ITGB2;ITGAX;FN1;CD47;F11R;CD44
3	Cell-Cell Communication R-HSA-1500931	10/120	0.00526241	0.0524793	2.77323	14.5516	PATJ;TYROBP;DST;ACTN1;SIRPA;FLNA;CTNNB1;IQGAP1;CD47;F11R
3	Transcriptional Regulation Of White Adipocyte Differentiation R-HSA-381340	8/84	0.00547533	0.0541062	3.20662	16.6985	CEBPA;CEBPB;EGR2;RXRA;TGFB1;FABP4;LPL;PPARG
3	Translocation Of SLC2A4 (GLUT4) To Plasma Membrane R-HSA-1445148	6/51	0.00560098	0.0548492	4.05543	21.0267	RAB14;YWHAB;MYO5A;REXO2;CALM1;YWHAH
3	Hyaluronan Uptake And Degradation R-HSA-2160916	3/12	0.00580609	0.0563502	10.1097	52.0534	HEXA;GUSB;CD44
3	Toll-like Receptor Cascades R-HSA-168898	12/162	0.0060768	0.0579858	2.44312	12.4679	APP;S100A1;CTSL;CTSK;ITGB2;TLR4;CTSS;HSP90B1;LGMN;CTSB;TLR2;MAPK3
3	Clathrin-mediated Endocytosis R-HSA-8856828	11/142	0.00608131	0.0579858	2.5628	13.0768	SCARB2;VAMP8;ACTR2;DAB2;ARPC2;CLTC;M6PR;AP2S1;CLTA;ARPC5;LDLR
3	MAP2K And MAPK Activation R-HSA-5674135	5/37	0.00621121	0.0587095	4.74818	24.1274	YWHAB;FN1;LAMTOR2;IQGAP1;MAPK3
3	Citric Acid (TCA) Cycle And Respiratory Electron Transport R-HSA-1428517	12/163	0.00637483	0.0597365	2.42681	12.2685	LDHA;RXRA;MPC1;UQCRQ;MPC2;COX4I1;UCP2;ETFA;ETFB;COX5A;LDLR;COX6B1
3	RHO GTPases Activate NADPH Oxidases R-HSA-5668599	4/24	0.00666572	0.0606771	6.0719	30.4249	NCF1;CYBB;CYBA;MAPK3
3	mTORC1-mediated Signaling R-HSA-166208	4/24	0.00666572	0.0606771	6.0719	30.4249	RRAGC;YWHAB;LAMTOR2;LAMTOR4
3	Protein Localization R-HSA-9609507	12/164	0.00668429	0.0606771	2.41072	12.0729	HSPA9;TIMM10B;APP;ABCD2;ACOX1;IDH1;ECI2;ECH1;HMOX1;HSD17B4;SEC61B;TOMM6
3	Fcgamma Receptor (FCGR) Dependent Phagocytosis R-HSA-2029480	8/87	0.00675431	0.0606771	3.08437	15.4144	ACTR2;ARPC2;ARPC1B;MYO5A;ARPC5;PLD3;ACTG1;MAPK3
3	RAC2 GTPase Cycle R-HSA-9013404	8/87	0.00675431	0.0606771	3.08437	15.4144	DOCK10;ABR;NCF1;ARHGDIA;CYBB;ARHGAP39;CYBA;IQGAP1
3	Chk1/Chk2(Cds1) Mediated Inactivation Of Cyclin B:Cdk1 Complex R-HSA-75035	3/13	0.00736997	0.0640893	9.09828	44.6756	YWHAB;REXO2;YWHAH
3	Dissolution Of Fibrin Clot R-HSA-75205	3/13	0.00736997	0.0640893	9.09828	44.6756	ANXA2;SERPINE1;S100A10
3	SARS-CoV-2 Targets Host Intracellular Signaling And Regulatory Pathways R-HSA-9755779	3/13	0.00736997	0.0640893	9.09828	44.6756	YWHAB;REXO2;YWHAH
3	Signal Regulatory Protein Family Interactions R-HSA-391160	3/13	0.00736997	0.0640893	9.09828	44.6756	TYROBP;SIRPA;CD47
3	ER-Phagosome Pathway R-HSA-1236974	8/89	0.00772455	0.0666396	3.0079	14.6285	PDIA3;VAMP8;S100A1;PSMD2;SEC61B;CALR;TLR4;TLR2
3	RHO GTPase Cycle R-HSA-9012999	24/441	0.00852656	0.0729793	1.76692	8.41859	CPNE8;PLEKHG1;EGR2;VCP;NCF1;DST;ATP6AP1;ACTN1;CLTC;CYBB;ARHGAP39;CYBA;IQGAP1;RHOC;ARHGAP24;ACTG1;DOCK10;ABR;CCDC88A;TUBA1B;DIAPH2;ARHGDIA;CDC42EP3;VIM
3	Calnexin/calreticulin Cycle R-HSA-901042	4/26	0.00891688	0.0757239	5.51934	26.0502	PDIA3;SEL1L;CANX;CALR
3	Pentose Phosphate Pathway R-HSA-71336	3/14	0.00915919	0.076585	8.27073	38.8145	TALDO1;PHGDH;TKT
3	Retrograde Neurotrophin Signaling R-HSA-177504	3/14	0.00915919	0.076585	8.27073	38.8145	CLTC;AP2S1;CLTA
3	Arachidonate Production From DAG R-HSA-426048	2/5	0.0096165	0.0774306	20.1941	93.7867	ABHD12;MGLL
3	Attachment And Entry R-HSA-9678110	2/5	0.0096165	0.0774306	20.1941	93.7867	VCP;CTSL
3	Biosynthesis Of E-series 18(S)-resolvins R-HSA-9018896	2/5	0.0096165	0.0774306	20.1941	93.7867	GPX4;ALOX5
3	LRR FLII-interacting Protein 1 (LRRFIP1) Activates Type I IFN Production R-HSA-3134973	2/5	0.0096165	0.0774306	20.1941	93.7867	CTNNB1;LRRFIP1
3	NR1H2 And NR1H3 Regulate Gene Expression Linked To Gluconeogenesis R-HSA-9632974	2/5	0.0096165	0.0774306	20.1941	93.7867	RXRA;NRIP1
3	Diseases Of Signal Transduction By Growth Factor Receptors And Second Messengers R-HSA-5663202	23/424	0.0102474	0.0819041	1.75949	8.05976	TCF7L2;CEBPB;VCP;CAMK2D;TGFB1;YWHAB;CLTC;SEL1L;FN1;PSEN2;RRBP1;IQGAP1;PTPN12;GAB2;TGFBR1;NRG4;PSMD2;LMNA;CTNNB1;LRRFIP1;PIK3AP1;CALM1;MAPK3
3	Activation Of BAD And Translocation To Mitochondria R-HSA-111447	3/15	0.01118	0.0880626	7.58111	34.0667	YWHAB;REXO2;YWHAH
3	WNT5A-dependent Internalization Of FZD4 R-HSA-5099900	3/15	0.01118	0.0880626	7.58111	34.0667	CLTC;AP2S1;CLTA
3	Cytokine Signaling In Immune System R-HSA-1280215	34/702	0.0113994	0.0891446	1.56728	7.01232	APP;EIF4A1;CAMK2D;ITGB2;PITPNA;STXBP2;FPR1;CSF2RB;IFI30;CSF2RA;HSP90B1;TRIM29;PSMD2;ALOX5;ITGAX;HMOX1;FLNA;TRIM25;MAPK3;HSPA9;ANXA1;TGFB1;ANXA2;GSTO1;TNFSF13;FN1;IL18;TALDO1;PTPN12;GAB2;CANX;P4HB;VIM;CD44
3	Antigen Presentation: Folding, Assembly, Peptide Loading Of Class I MHC R-HSA-983170	4/28	0.011613	0.0892233	5.05887	22.5405	PDIA3;HSPA5;CANX;CALR
3	Recycling Pathway Of L1 R-HSA-437239	4/28	0.011613	0.0892233	5.05887	22.5405	SHTN1;CLTC;AP2S1;CLTA
3	Biosynthesis Of N-glycan Precursor (Dolichol LLO) And Transfer To Protein R-HSA-446193	7/77	0.0116557	0.0892233	3.04243	13.5448	CTSA;NUS1;NAGK;SLPI;GMDS;MVD;RENBP
3	Nuclear Events Mediated By NFE2L2 R-HSA-9759194	7/78	0.0124619	0.0940702	2.99942	13.1527	PSMD2;PRDX1;IDH1;TALDO1;HMOX1;PHGDH;TKT
3	Oncogenic MAPK Signaling R-HSA-6802957	7/78	0.0124619	0.0940702	2.99942	13.1527	CAMK2D;YWHAB;LMNA;FN1;IQGAP1;CALM1;MAPK3
3	Selective Autophagy R-HSA-9663891	6/61	0.013217	0.0990819	3.31636	14.3474	PRKN;VCP;PLIN3;PLIN2;ATG5;TOMM6
3	TGF-beta Receptor Signaling In EMT (Epithelial To Mesenchymal Transition) R-HSA-2173791	3/16	0.0134372	0.0993624	6.99759	30.1577	TGFB1;F11R;TGFBR1
3	VLDLR Internalisation And Degradation R-HSA-8866427	3/16	0.0134372	0.0993624	6.99759	30.1577	CLTC;AP2S1;CLTA
4	Immune System R-HSA-168256	189/1943	5.5341e-41	6.23693e-38	3.72238	345.046	CYFIP2;IFITM3;CD86;NCF2;NCF4;RNF19B;CBLB;STK10;HERC4;RPS6KA2;RPS6KA1;AP1S2;TOM1;SIRPA;KPNA4;PGLYRP1;B2M;IL13RA1;MEF2A;IFNAR2;ZBP1;MEF2C;MAP2K1;WSB1;PRKCB;CD300A;SLC11A1;PRKCD;CD180;RNASE6;CYBB;CYBA;RAB31;DOK3;TYROBP;BIN2;MAPKAPK3;MAPKAPK2;ELMO1;CD300E;ELMO2;ALPK1;CD274;CSF1R;MAPKAP1;EBI3;DAPP1;PLD4;IQGAP1;PSEN1;RASGRP2;CSF2RA;RASGRP4;PLAC8;RAP1B;RAP1A;INPP5D;PLCG2;CD300LB;NCKAP1L;CD300LD;ATG7;SLC…
4	Innate Immune System R-HSA-168249	118/1035	5.11865e-31	2.88436e-28	4.08622	285.002	CYFIP2;NCF2;NCF4;STK10;RPS6KA2;RPS6KA1;TOM1;SIRPA;PGLYRP1;B2M;MEF2A;ZBP1;MEF2C;MAP2K1;CD300A;SLC11A1;PRKCD;CD180;RNASE6;CYBB;CYBA;RAB31;DOK3;TYROBP;BIN2;MAPKAPK3;MAPKAPK2;ELMO1;CD300E;ELMO2;ALPK1;PLD4;IQGAP1;PSEN1;RASGRP2;RASGRP4;PLAC8;RAP1B;RAP1A;PLCG2;CD300LB;NCKAP1L;ATG7;SLC15A4;LYN;CTSA;ATP8B4;NFATC3;LY86;NFKB1;DIAPH1;PTPRC;ARPC2;BCL2;GRB2;DEGS1;MAN2B1;TAB2;CALM1;MAP3K14;ITGAM;SLC44A2;ARPC1B;…
4	Signal Transduction R-HSA-162582	181/2465	1.34479e-23	5.05193e-21	2.61377	137.649	CYFIP2;DGKG;CD86;ZFYVE9;NCF2;NAB1;NCF4;SPPL2A;ARHGAP39;IKZF1;ABHD12;PPP1CB;PREX1;STK10;DOCK11;CCND3;RPS6KA2;RPS6KA1;ARHGDIB;EPSTI1;PIP4K2A;TMPO;MEF2A;MEF2C;MAP2K1;PRKCH;PRKCB;PRKCD;MRTFA;CYBB;CYBA;VRK2;TIAM2;TIAM1;CLIP1;MAPKAPK3;MAPKAPK2;SPATA13;ELMO1;ELMO2;MAML3;TLN1;MAD1L1;DGKH;NOTCH2;CD274;TNKS;MAPKAP1;ARHGAP17;IQGAP1;PSEN1;ARHGAP15;RASGRP2;CSF2RA;RASGRP4;PIK3R5;RAP1B;GRK3;RAP1A;GRK2;GRK5;STK3…
4	Signaling By Rho GTPases R-HSA-194315	73/644	4.14393e-19	8.57845e-17	3.83784	162.446	CYFIP2;ITGB1;DOCK5;CDKN1B;NCF2;ARPC1B;DOCK8;NCF4;ARHGAP39;ARHGEF10L;PPP1CB;PREX1;STK10;DOCK11;CAPZB;ARHGDIB;EPSTI1;EFHD2;YWHAG;TMPO;ACTR3;PLEKHG3;VAV3;ACTR2;NCOA2;PPP1R12A;PRKCB;PRKCD;MRTFA;CYBB;PPP2R5A;CYBA;VRK2;ARAP1;PPP2R5C;GMIP;YWHAZ;RHOA;TIAM2;TIAM1;CLIP1;SPATA13;ELMO2;EVL;ARHGEF1;DOCK2;MAD1L1;RHOQ;ARHGAP17;IQGAP1;ARHGAP15;ADD3;FGD4;STK38;FLNA;PTK2B;NCKAP1L;CSK;WASF2;ARHGAP26;MAPK14;ARHGAP25…
4	Signaling By Rho GTPases, Miro GTPases And RHOBTB3 R-HSA-9716542	74/660	4.34722e-19	8.57845e-17	3.79387	160.403	CYFIP2;ITGB1;DOCK5;CDKN1B;NCF2;ARPC1B;DOCK8;NCF4;ARHGAP39;ARHGEF10L;PPP1CB;PREX1;STK10;DOCK11;CAPZB;ARHGDIB;EPSTI1;EFHD2;YWHAG;TMPO;ACTR3;PLEKHG3;VAV3;ACTR2;NCOA2;PPP1R12A;PRKCB;PRKCD;MRTFA;CYBB;PPP2R5A;CYBA;VRK2;ARAP1;PPP2R5C;GMIP;YWHAZ;RHOA;TIAM2;TIAM1;CLIP1;SPATA13;ELMO2;EVL;ARHGEF1;DOCK2;MAD1L1;RHOQ;RAP1GDS1;ARHGAP17;IQGAP1;ARHGAP15;ADD3;FGD4;STK38;FLNA;PTK2B;NCKAP1L;CSK;WASF2;ARHGAP26;MAPK14…
4	Neutrophil Degranulation R-HSA-6798695	61/468	4.56706e-19	8.57845e-17	4.45295	188.049	ITGAM;SLC44A2;ITGB2;PTPRJ;MAGT1;ITGAL;CTSS;STK10;GM2A;ADGRE5;TOM1;SIRPA;ITGAV;PGLYRP1;B2M;CTSB;ACTR2;DBNL;FCER1G;CD300A;NFAM1;SLC11A1;PRKCD;CYBB;CYBA;TMC6;TNFRSF1B;RHOA;FGR;CEACAM1;RAB31;DOK3;TYROBP;BIN2;PLEKHO2;CD47;DOCK2;CD44;CLEC12A;IQGAP1;PSEN1;PLAC8;RAP1B;CST3;RAP1A;NCKAP1L;ATG7;SLC15A4;LAIR1;CTSA;ATP8B4;MAPK14;NFKB1;RAB10;DIAPH1;TSPAN14;PTPRC;PTPN6;DEGS1;MAN2B1;CD68
4	Adaptive Immune System R-HSA-1280218	76/733	1.26703e-17	1.98545e-15	3.4733	135.137	ITGB1;CD86;ITGB5;NCF2;SH3KBP1;NCF4;ITGB2;PTEN;RNF19B;CBLB;PTPRJ;ITGAL;CTSS;IKBKB;HERC4;CAPZB;AP1S2;ITGAV;B2M;CTSB;WSB1;ITGA4;SYK;PRKCB;RIPK2;CD300A;CYBB;PPP2R5A;CYBA;PPP2R5C;YWHAZ;TYROBP;CD300E;EVL;LCP2;CD274;MAPKAP1;DAPP1;RASGRP2;LILRA5;RAP1B;RAP1A;INPP5D;PLCG2;CD300LB;CD300LD;CSK;FYN;ATG7;RNF130;XDH;PAG1;LAIR1;LYN;CTSA;RAP1GAP2;UBE2F;SMURF2;ZBTB16;NFATC3;KLHL2;LNPEP;PILRA;NFKB1;ITCH;PTPRC;TREML…
4	Cytokine Signaling In Immune System R-HSA-1280215	74/702	1.40937e-17	1.98545e-15	3.53219	137.052	ITGB1;IFITM3;CD86;CDKN1B;ITGAM;ITGB2;PTPRJ;IKBKB;RPS6KA2;RPS6KA1;KPNA4;B2M;HAVCR2;IL13RA1;MEF2A;IFNAR2;MEF2C;MAP2K1;SERPINB2;SYK;IFNGR1;RIPK2;IFNGR2;PRKCD;IRAK3;GAB2;IRAK4;TNFRSF1B;YWHAZ;IL17RA;HCK;MAPKAPK3;TRAF3;MAPKAPK2;IRF2;IRF5;ALPK1;CRK;CD44;CSF1R;CAMK2D;EBI3;NOD1;CBL;SAMHD1;TANK;CSF2RA;RAP1B;INPP5D;FLNA;PTK2B;CSK;FYN;LYN;PTPN1;STAT5B;MAP3K3;SMAD3;TGFB1;IL10RA;STAT3;IL31RA;MSN;PTPN12;MAPK14;…
4	Signaling By Receptor Tyrosine Kinases R-HSA-9006934	57/496	2.17333e-15	2.7215e-13	3.82705	129.211	CYFIP2;ITGB1;NCF2;SH3KBP1;NAB1;NCF4;PTPRJ;LYL1;SPRED1;RPS6KA2;RPS6KA1;ITGAV;MEF2A;VAV3;MEF2C;MAP2K1;PRKCB;PRKCD;CYBB;CYBA;GAB2;RHOA;TIAM1;MAPKAPK3;MAPKAPK2;ELMO1;ELMO2;CRK;CD274;MAPKAP1;PSEN1;CBL;RAP1B;RAP1A;PTK2B;NCKAP1L;CSK;FYN;APOE;MEF2D;WASF2;PAG1;LYN;PTPN1;STAT5B;STAT3;VEGFC;PTPN12;ADAP1;MAPK14;DIAPH1;ITCH;ABI1;PTPN6;GRB2;TAB2;CALM1
4	Signaling By Interleukins R-HSA-449147	54/453	2.60964e-15	2.8979e-13	3.97891	133.61	ITGB1;CD86;ITGAM;ITGB2;IKBKB;RPS6KA2;RPS6KA1;HAVCR2;IL13RA1;MEF2A;MEF2C;MAP2K1;SERPINB2;SYK;RIPK2;IRAK3;GAB2;IRAK4;TNFRSF1B;YWHAZ;IL17RA;HCK;MAPKAPK3;MAPKAPK2;ALPK1;CRK;CSF1R;EBI3;NOD1;CBL;TANK;CSF2RA;RAP1B;INPP5D;PTK2B;FYN;LYN;STAT5B;MAP3K3;SMAD3;TGFB1;IL10RA;STAT3;IL31RA;MSN;PTPN12;MAPK14;NFKB1;BCL6;BCL2;CCM2;PTPN6;GRB2;TAB2
4	RAC1 GTPase Cycle R-HSA-9013149	33/178	2.82848e-15	2.8979e-13	6.56641	219.968	CYFIP2;ITGB1;DOCK5;NCF2;DOCK8;NCF4;ARHGAP39;ARHGAP17;IQGAP1;ARHGAP15;DOCK11;PREX1;ARHGDIB;NCKAP1L;WASF2;TMPO;PLEKHG3;VAV3;CYBB;CYBA;VRK2;ARAP1;ARHGAP26;GMIP;ARHGAP25;TIAM2;TIAM1;FMNL1;ARHGAP30;TAOK3;SPATA13;ABI1;DOCK2
4	Hemostasis R-HSA-109582	61/576	9.62965e-15	9.04385e-13	3.49902	112.927	DGKG;ITGB1;DOCK5;ITGAM;DOCK8;ITGB2;ITGAL;SLC8A1;PIK3CG;ABHD12;DOCK11;AKAP10;GNGT2;CAPZB;SIRPA;ITGAV;SLC16A3;VAV3;PRKCH;SERPINB2;FCER1G;ITGA4;SYK;PRKCB;PRKCD;PPP2R5A;PPP2R5C;YWHAZ;RHOA;APBB1IP;FGR;CEACAM1;IRF2;LCP2;CD48;CD47;TLN1;DOCK2;CRK;CD44;DGKH;RASGRP2;PIK3R5;RAP1B;RAP1A;INPP5D;PLCG2;FLNA;CSK;FYN;LYN;PTPN1;TGFB1;VEGFC;L1CAM;MAPK14;CAPZA2;PTPN6;GRB2;CALM1;FERMT3
4	RHO GTPase Cycle R-HSA-9012999	51/441	5.3769e-14	4.66136e-12	3.82854	116.978	CYFIP2;ITGB1;DOCK5;NCF2;DOCK8;NCF4;ARHGAP39;ARHGEF10L;PREX1;STK10;DOCK11;CAPZB;ARHGDIB;EPSTI1;EFHD2;TMPO;PLEKHG3;VAV3;CYBB;CYBA;VRK2;ARAP1;GMIP;RHOA;TIAM2;TIAM1;SPATA13;ELMO2;ARHGEF1;DOCK2;RHOQ;ARHGAP17;IQGAP1;ARHGAP15;ADD3;FGD4;STK38;PTK2B;NCKAP1L;CSK;WASF2;ARHGAP26;ARHGAP25;CCDC88A;DIAPH1;DIAPH2;FMNL1;ARHGAP30;TAOK3;ABI1;GRB2
4	Signaling By VEGF R-HSA-194138	24/102	7.37257e-14	5.83554e-12	8.78958	265.783	CYFIP2;VAV3;NCF2;PRKCB;MAPKAP1;NCF4;PRKCD;CYBB;VEGFC;CYBA;MAPK14;RHOA;MAPKAPK3;MAPKAPK2;ABI1;ELMO1;ELMO2;PTK2B;NCKAP1L;ITGAV;FYN;CALM1;CRK;WASF2
4	VEGFA-VEGFR2 Pathway R-HSA-4420097	23/93	7.76692e-14	5.83554e-12	9.37599	283.026	CYFIP2;VAV3;NCF2;PRKCB;MAPKAP1;NCF4;PRKCD;CYBB;CYBA;MAPK14;RHOA;MAPKAPK3;MAPKAPK2;ABI1;ELMO1;ELMO2;PTK2B;ITGAV;FYN;NCKAP1L;CALM1;CRK;WASF2
4	RHO GTPase Effectors R-HSA-195258	38/269	2.01334e-13	1.41814e-11	4.76083	139.177	CYFIP2;ITGB1;CDKN1B;NCF2;ARPC1B;NCF4;IQGAP1;PPP1CB;FLNA;NCKAP1L;WASF2;YWHAG;ACTR3;NCOA2;ACTR2;PPP1R12A;PRKCB;PRKCD;MRTFA;CYBB;PPP2R5A;CYBA;PPP2R5C;MAPK14;YWHAZ;RHOA;DIAPH1;CLIP1;DIAPH2;FMNL1;ARPC2;KANSL1;ABI1;GRB2;EVL;CALM1;RHOQ;MAD1L1
4	FCGR3A-mediated Phagocytosis R-HSA-9664422	18/60	1.08788e-12	7.21202e-11	12.1572	334.891	CYFIP2;ACTR3;VAV3;LYN;ACTR2;SYK;ARPC1B;FGR;HCK;ARPC2;ABI1;ELMO1;ELMO2;FYN;NCKAP1L;GRB2;CRK;WASF2
4	Fcgamma Receptor (FCGR) Dependent Phagocytosis R-HSA-2029480	21/87	1.57717e-12	9.87481e-11	9.05453	246.06	CYFIP2;ACTR3;VAV3;LYN;ACTR2;SYK;ARPC1B;PRKCD;PLD4;FGR;HCK;ARPC2;ABI1;ELMO1;PLCG2;ELMO2;FYN;NCKAP1L;GRB2;CRK;WASF2
4	Toll-like Receptor Cascades R-HSA-168898	28/162	2.20502e-12	1.30793e-10	5.98724	160.699	ITGAM;UNC93B1;ITGB2;NOD1;TANK;CTSS;IKBKB;RPS6KA2;RPS6KA1;PLCG2;CTSB;MEF2A;MAP2K1;MEF2C;MAP3K1;RIPK2;CD180;LY86;IRAK3;IRAK4;MAPK14;NFKB1;MAPKAPK3;TRAF3;MAPKAPK2;TAB2;TLR7;ALPK1
4	Diseases Of Signal Transduction By Growth Factor Receptors And Second Messengers R-HSA-5663202	47/424	2.51878e-12	1.41933e-10	3.62996	96.9463	CD86;CEBPB;CAMK2D;CDKN1B;HIP1;ZFYVE9;TNKS;MAPKAP1;PTEN;IQGAP1;PSEN1;CBL;DUSP16;PPP1CB;RAP1B;SPRED1;RAP1A;CSK;FYN;LRRFIP1;ATG7;LYN;STAT5B;TCF7L2;MAP2K1;SMAD3;TGFB1;STAT3;MSN;PPP2R5A;PTPN12;GAB2;PPP2R5C;SND1;TGFBR1;ETV6;APBB1IP;NCOR2;NR4A1;BIN2;BIRC6;GRB2;MAML3;PIK3AP1;TLN1;CALM1;KDM7A
4	Disease R-HSA-1643685	115/1736	1.02076e-11	5.4781e-10	2.15538	54.548	CYFIP2;RB1;CD86;ZFYVE9;PPP1CB;CCND3;AP1S2;KPNA4;SLC12A6;B2M;IFNAR2;ZBP1;MAP2K1;CYBA;SND1;BIN2;DPEP2;ELMO1;ELMO2;MAML3;DNA2;TLN1;NOTCH2;TNKS;MAPKAP1;IQGAP1;PSEN1;CORO1A;CSF2RA;RAP1B;RAP1A;HLCS;MAN2A1;PLCG2;ST3GAL4;NCKAP1L;ATG7;ST3GAL1;LYN;CTSA;UVRAG;STAT5B;SMAD3;TGFB1;GFPT1;ERLIN1;MSN;NFKB1;EXT1;NR4A1;ARPC2;GRB2;TAB2;CALM1;NFE2L2;ITGB1;CDKN1B;HIP1;SH3KBP1;ARPC1B;PTEN;MAGT1;DUSP16;IKBKB;SPRED1;GNGT…
4	Platelet Activation, Signaling And Aggregation R-HSA-76002	34/254	1.74835e-11	8.95632e-10	4.44825	110.182	DGKG;RASGRP2;PIK3CG;PIK3R5;ABHD12;RAP1B;GNGT2;RAP1A;PLCG2;FLNA;CSK;FYN;LYN;VAV3;PTPN1;PRKCH;FCER1G;TGFB1;SYK;PRKCB;PRKCD;VEGFC;MAPK14;YWHAZ;RHOA;APBB1IP;GRB2;LCP2;PTPN6;TLN1;CALM1;CRK;FERMT3;DGKH
4	Toll Like Receptor 4 (TLR4) Cascade R-HSA-166016	24/140	9.89476e-11	4.84843e-09	5.89855	135.882	MEF2A;MAP2K1;MEF2C;ITGAM;MAP3K1;RIPK2;CD180;ITGB2;LY86;IRAK3;NOD1;IRAK4;MAPK14;TANK;NFKB1;IKBKB;MAPKAPK3;TRAF3;RPS6KA2;RPS6KA1;MAPKAPK2;PLCG2;TAB2;ALPK1
4	RAC2 GTPase Cycle R-HSA-9013404	19/87	1.19107e-10	5.59306e-09	7.92697	181.139	ITGB1;VAV3;NCF2;NCF4;CYBB;ARHGAP39;CYBA;ARHGAP17;VRK2;IQGAP1;ARHGAP26;PREX1;TIAM1;TAOK3;ABI1;NCKAP1L;DOCK2;WASF2;TMPO
4	Interleukin-3, Interleukin-5 And GM-CSF Signaling R-HSA-512988	13/44	1.91745e-09	8.64388e-08	11.8155	237.164	LYN;STAT5B;SYK;GAB2;CBL;CSF2RA;YWHAZ;HCK;INPP5D;FYN;GRB2;PTPN6;CRK
4	RAC3 GTPase Cycle R-HSA-9013423	18/93	2.91974e-09	1.2656e-07	6.79635	133.56	ITGB1;NCF2;NCF4;CYBB;ARHGAP39;CYBA;ARHGAP17;VRK2;ARHGAP15;ARHGAP26;PREX1;TIAM1;TAOK3;ARHGDIB;ABI1;NCKAP1L;WASF2;TMPO
4	GPVI-mediated Activation Cascade R-HSA-114604	11/32	5.63134e-09	2.35056e-07	14.7232	279.665	LYN;VAV3;FCER1G;SYK;PLCG2;FYN;LCP2;PTPN6;PIK3CG;RHOA;PIK3R5
4	TRAF6 Mediated Induction Of NFkB And MAP Kinases Upon TLR7/8 Or 9 Activation R-HSA-975138	18/101	1.15286e-08	4.64027e-07	6.13872	112.206	MEF2A;MAP2K1;MEF2C;MAP3K1;RIPK2;NOD1;IRAK4;MAPK14;TANK;NFKB1;IKBKB;MAPKAPK3;RPS6KA2;RPS6KA1;MAPKAPK2;TAB2;TLR7;ALPK1
4	Integrin Signaling R-HSA-354192	10/27	1.22182e-08	4.74826e-07	16.5134	300.88	RAP1B;APBB1IP;PTPN1;RAP1A;SYK;CSK;GRB2;RASGRP2;TLN1;CRK
4	MyD88 Dependent Cascade Initiated On Endosome R-HSA-975155	18/102	1.35506e-08	5.09051e-07	6.06533	109.885	MEF2A;MAP2K1;MEF2C;MAP3K1;RIPK2;NOD1;IRAK4;MAPK14;TANK;NFKB1;IKBKB;MAPKAPK3;RPS6KA2;RPS6KA1;MAPKAPK2;TAB2;TLR7;ALPK1
4	Toll Like Receptor 7/8 (TLR7/8) Cascade R-HSA-168181	18/103	1.58942e-08	5.77831e-07	5.99366	107.63	MEF2A;MAP2K1;MEF2C;MAP3K1;RIPK2;NOD1;IRAK4;MAPK14;TANK;NFKB1;IKBKB;MAPKAPK3;RPS6KA2;RPS6KA1;MAPKAPK2;TAB2;TLR7;ALPK1
4	Regulation Of Actin Dynamics For Phagocytic Cup Formation R-HSA-2029482	14/62	2.11488e-08	7.44834e-07	8.22261	145.307	CYFIP2;ACTR3;VAV3;ACTR2;SYK;ARPC1B;ARPC2;ABI1;ELMO1;ELMO2;NCKAP1L;GRB2;CRK;WASF2
4	Toll Like Receptor 9 (TLR9) Cascade R-HSA-168138	18/106	2.5343e-08	8.65503e-07	5.78843	101.244	MEF2A;MAP2K1;MEF2C;MAP3K1;RIPK2;NOD1;IRAK4;MAPK14;TANK;NFKB1;IKBKB;MAPKAPK3;RPS6KA2;RPS6KA1;MAPKAPK2;TAB2;TLR7;ALPK1
4	MyD88 Cascade Initiated On Plasma Membrane R-HSA-975871	17/96	3.24133e-08	1.0744e-06	6.08354	104.909	MEF2A;MAP2K1;MEF2C;MAP3K1;RIPK2;NOD1;IRAK4;MAPK14;TANK;NFKB1;IKBKB;MAPKAPK3;RPS6KA2;RPS6KA1;MAPKAPK2;TAB2;ALPK1
4	Cell Surface Interactions At Vascular Wall R-HSA-202733	20/134	4.13047e-08	1.33001e-06	4.97266	84.5466	LYN;ITGB1;TGFB1;ITGAM;FCER1G;ITGA4;ITGB2;L1CAM;ITGAL;CEACAM1;INPP5D;SIRPA;GRB2;ITGAV;CD48;FYN;PTPN6;CD47;SLC16A3;CD44
4	Cross-presentation Of Particulate Exogenous Antigens (Phagosomes) R-HSA-1236973	6/8	4.6255e-08	1.44804e-06	83.7959	1415.24	ITGB5;NCF2;NCF4;CYBB;CYBA;ITGAV
4	Antigen Activates B Cell Receptor Leading To Second Messenger Generation R-HSA-983695	10/31	5.66091e-08	1.72428e-06	13.3652	223.027	LYN;SYK;SH3KBP1;PLCG2;DAPP1;FYN;GRB2;PTPN6;CALM1;PIK3AP1
4	MyD88:MAL(TIRAP) Cascade Initiated On Plasma Membrane R-HSA-166058	18/112	6.12585e-08	1.8168e-06	5.41726	89.9707	MEF2A;MAP2K1;MEF2C;MAP3K1;RIPK2;IRAK3;NOD1;IRAK4;MAPK14;TANK;NFKB1;IKBKB;MAPKAPK3;RPS6KA2;RPS6KA1;MAPKAPK2;TAB2;ALPK1
4	Oncogenic MAPK Signaling R-HSA-6802957	15/78	6.64679e-08	1.92075e-06	6.71694	111.008	MAP2K1;CAMK2D;IQGAP1;DUSP16;SND1;PPP1CB;APBB1IP;RAP1B;SPRED1;RAP1A;CSK;TLN1;CALM1;ATG7;KDM7A
4	Signal Regulatory Protein Family Interactions R-HSA-391160	7/13	8.65768e-08	2.4393e-06	32.6278	530.601	TYROBP;PTK2B;SIRPA;GRB2;PTPN6;CD47;SKAP2
4	Interleukin-17 Signaling R-HSA-448424	14/69	8.97388e-08	2.46672e-06	7.17349	116.4	MEF2A;MAP2K1;MEF2C;RIPK2;NOD1;MAPK14;NFKB1;IL17RA;IKBKB;MAPKAPK3;RPS6KA2;RPS6KA1;MAPKAPK2;TAB2
4	MAP Kinase Activation R-HSA-450294	13/62	1.72147e-07	4.61928e-06	7.46813	116.316	MEF2A;MAP2K1;MEF2C;RIPK2;NOD1;MAPK14;NFKB1;IKBKB;MAPKAPK3;RPS6KA2;RPS6KA1;MAPKAPK2;TAB2
4	Platelet Aggregation (Plug Formation) R-HSA-76009	10/36	2.77071e-07	7.26185e-06	10.7922	162.951	RAP1B;APBB1IP;PTPN1;RAP1A;SYK;CSK;GRB2;RASGRP2;TLN1;CRK
4	FLT3 Signaling R-HSA-9607240	10/37	3.67903e-07	9.42334e-06	10.3919	153.961	STAT5B;HCK;CDKN1B;SYK;PTPRJ;CSK;FYN;GRB2;GAB2;CBL
4	Infectious Disease R-HSA-5663205	64/961	5.19223e-07	1.30037e-05	2.07464	30.022	CYFIP2;RB1;ITGB1;SH3KBP1;ARPC1B;MAGT1;DUSP16;IKBKB;GNGT2;AP1S2;KPNA4;B2M;YWHAG;IFNAR2;ACTR3;VAV3;ZBP1;ACTR2;MAP2K1;ITGA4;SYK;IFNGR1;RIPK2;IFNGR2;CYBA;YWHAZ;IL17RA;PARP8;NCOR2;FGR;HCK;TRAF3;DPEP2;ELMO1;ELMO2;TLR7;DOCK2;CRK;CXCR4;ATP1A3;NOD1;CBL;ADCY7;CORO1A;MAN2A1;PLCG2;ST3GAL4;NCKAP1L;FYN;ST3GAL1;WASF2;LYN;UVRAG;TGFB1;GALNT1;MAPK14;NFKB1;ARPC2;ABI1;PTPN6;GRB2;TAB2;CALM1;NFE2L2
4	Toll Like Receptor 3 (TLR3) Cascade R-HSA-168164	16/103	5.32653e-07	1.305e-05	5.18939	74.9628	MEF2A;MAP2K1;MEF2C;RIPK2;NOD1;MAPK14;TANK;NFKB1;IKBKB;MAPKAPK3;TRAF3;RPS6KA2;RPS6KA1;MAPKAPK2;TAB2;ALPK1
4	Leishmania Infection R-HSA-9658195	26/247	5.72837e-07	1.37359e-05	3.34566	48.0861	CYFIP2;ARPC1B;ADCY7;GNGT2;PLCG2;NCKAP1L;FYN;WASF2;LYN;VAV3;ACTR3;ACTR2;SYK;CYBA;MAPK14;NFKB1;FGR;HCK;ARPC2;ABI1;DPEP2;ELMO1;ELMO2;GRB2;CALM1;CRK
4	Signaling By NTRKs R-HSA-166520	18/132	7.742e-07	1.81776e-05	4.46221	62.7897	MEF2A;MAP2K1;MEF2C;NAB1;STAT3;MAPK14;RHOA;TIAM1;LYL1;RAP1A;MAPKAPK3;RPS6KA2;RPS6KA1;MAPKAPK2;GRB2;FYN;CRK;MEF2D
4	MyD88-independent TLR4 Cascade R-HSA-166166	16/107	9.03696e-07	2.0785e-05	4.96026	69.0307	MEF2A;MAP2K1;MEF2C;RIPK2;NOD1;MAPK14;TANK;NFKB1;IKBKB;MAPKAPK3;TRAF3;RPS6KA2;RPS6KA1;MAPKAPK2;TAB2;ALPK1
4	Signaling By BRAF And RAF1 Fusions R-HSA-6802952	12/62	1.27569e-06	2.8754e-05	6.74558	91.5511	APBB1IP;RAP1B;MAP2K1;CAMK2D;RAP1A;CSK;IQGAP1;TLN1;CALM1;ATG7;SND1;KDM7A
4	Regulation Of Signaling By CBL R-HSA-912631	7/18	1.37822e-06	3.04561e-05	17.7924	240.103	LYN;HCK;SYK;FYN;GRB2;CBL;CRK
4	DAP12 Interactions R-HSA-2172127	10/43	1.67625e-06	3.63295e-05	8.49985	113.039	VAV3;TYROBP;SYK;CD300LB;PLCG2;CD300E;FYN;GRB2;LCP2;B2M
4	Interleukin-2 Family Signaling R-HSA-451927	10/44	2.10204e-06	4.38704e-05	8.24942	107.841	STAT5B;SYK;INPP5D;STAT3;PTK2B;GRB2;PTPN6;GAB2;CSF2RA;HAVCR2
4	TGF-beta Receptor Signaling Activates SMADs R-HSA-2173789	10/44	2.10204e-06	4.38704e-05	8.24942	107.841	ITGB1;PPP1CB;SMAD3;TGFB1;ITGB5;SMURF2;ZFYVE9;ITGAV;CBL;TGFBR1
4	Signaling By NTRK1 (TRKA) R-HSA-187037	16/114	2.14363e-06	4.39249e-05	4.60427	60.0996	MEF2A;MAP2K1;MEF2C;NAB1;STAT3;MAPK14;RHOA;LYL1;RAP1A;MAPKAPK3;RPS6KA2;RPS6KA1;MAPKAPK2;GRB2;CRK;MEF2D
4	Fc Epsilon Receptor (FCERI) Signaling R-HSA-2454202	17/130	2.81393e-06	5.66303e-05	4.24558	54.2624	LYN;VAV3;FCER1G;MAP3K1;SYK;NFATC3;GAB2;RASGRP2;RASGRP4;NFKB1;IKBKB;PLCG2;GRB2;TAB2;LCP2;FYN;CALM1
4	RHO GTPases Activate WASPs And WAVEs R-HSA-5663213	9/36	2.91283e-06	5.75922e-05	9.33915	119.04	CYFIP2;ACTR3;ACTR2;ARPC2;ARPC1B;ABI1;NCKAP1L;GRB2;WASF2
4	DAP12 Signaling R-HSA-2424491	8/28	3.49848e-06	6.79792e-05	11.1948	140.642	VAV3;TYROBP;SYK;PLCG2;FYN;GRB2;LCP2;B2M
4	RHOA GTPase Cycle R-HSA-8980692	18/147	3.75789e-06	7.17821e-05	3.94027	49.2205	PLEKHG3;VAV3;ARHGAP39;ARHGEF10L;IQGAP1;ARAP1;ARHGAP26;GMIP;RHOA;PREX1;STK10;TIAM1;DIAPH1;ARHGAP30;ARHGDIB;ARHGEF1;DOCK2;TMPO
4	CDC42 GTPase Cycle R-HSA-9013148	18/149	4.56049e-06	8.56612e-05	3.87971	47.7129	PLEKHG3;VAV3;DOCK8;ARHGAP39;ARHGAP17;IQGAP1;ARAP1;ARHGAP26;GMIP;DOCK11;PREX1;TIAM1;FGD4;FMNL1;ARHGAP30;ARHGDIB;SPATA13;TMPO
4	FCERI Mediated Ca+2 Mobilization R-HSA-2871809	8/29	4.68435e-06	8.61347e-05	10.6611	130.826	LYN;VAV3;SYK;PLCG2;NFATC3;GRB2;LCP2;CALM1
4	Signaling By RAF1 Mutants R-HSA-9656223	9/38	4.73856e-06	8.61347e-05	8.69417	106.589	RAP1B;APBB1IP;CAMK2D;MAP2K1;RAP1A;CSK;IQGAP1;CALM1;TLN1
4	Signaling By B Cell Receptor (BCR) R-HSA-983705	15/109	5.68651e-06	0.000101725	4.49452	54.2822	LYN;SYK;PRKCB;SH3KBP1;NFATC3;DAPP1;NFKB1;IKBKB;PLCG2;REL;GRB2;FYN;PTPN6;CALM1;PIK3AP1
4	SARS-CoV Infections R-HSA-9679506	31/369	6.28215e-06	0.000110625	2.6117	31.2824	RB1;ITGB1;SH3KBP1;ATP1A3;NOD1;MAGT1;IKBKB;MAN2A1;PLCG2;ST3GAL4;B2M;ST3GAL1;YWHAG;IFNAR2;ZBP1;UVRAG;SYK;ITGA4;IFNGR1;RIPK2;IFNGR2;GALNT1;YWHAZ;IL17RA;PARP8;TRAF3;GRB2;TLR7;TAB2;PTPN6;NFE2L2
4	Paradoxical Activation Of RAF Signaling By Kinase Inactive BRAF R-HSA-6802955	9/41	9.27488e-06	0.000160812	7.87786	91.2902	RAP1B;APBB1IP;CAMK2D;MAP2K1;RAP1A;CSK;IQGAP1;CALM1;TLN1
4	RHOD GTPase Cycle R-HSA-9013405	10/52	1.04218e-05	0.000177961	6.67533	76.5768	DIAPH1;DIAPH2;CAPZB;EFHD2;ARHGAP39;ARHGAP17;VRK2;ADD3;ARHGAP26;TMPO
4	RHO GTPases Activate NADPH Oxidases R-HSA-5668599	7/24	1.24851e-05	0.000210011	11.5091	129.949	NCF2;PRKCB;NCF4;PRKCD;CYBB;CYBA;MAPK14
4	EPHB-mediated Forward Signaling R-HSA-3928662	8/34	1.69838e-05	0.000281481	8.60869	94.5514	ACTR3;LYN;ACTR2;TIAM1;ARPC2;ARPC1B;FYN;RHOA
4	Cell-Cell Communication R-HSA-1500931	15/120	1.85991e-05	0.000303786	4.02137	43.8023	ITGB1;CASK;IQGAP1;CD2AP;TYROBP;SIRPA;FLNA;PTK2B;GRB2;FYN;PTPN6;CD47;SKAP2;LIMS1;NECTIN1
4	SMAD2/3 Phosphorylation Motif Mutants In Cancer R-HSA-3304356	4/6	2.07422e-05	0.00033395	55.7027	600.662	SMAD3;TGFB1;ZFYVE9;TGFBR1
4	Costimulation By CD28 Family R-HSA-388841	11/68	2.13681e-05	0.000339181	5.4142	58.2222	CD86;LYN;CD274;MAPKAP1;PPP2R5A;CSK;FYN;GRB2;PTPN6;PPP2R5C;MAP3K14
4	P75 NTR Receptor-Mediated Signaling R-HSA-193704	13/95	2.51688e-05	0.000393961	4.45502	47.1782	VAV3;ARHGEF37;RIPK2;ARHGEF10L;PSEN1;RHOA;NFKB1;IKBKB;TIAM2;PREX1;TIAM1;FGD4;ARHGEF1
4	Death Receptor Signaling R-HSA-73887	16/139	2.80813e-05	0.000433529	3.66367	38.3968	VAV3;ARHGEF37;RIPK2;SPPL2A;ARHGEF10L;PSEN1;TANK;NFKB1;RHOA;TIAM2;IKBKB;PREX1;TIAM1;FGD4;TAB2;ARHGEF1
4	Potential Therapeutics For SARS R-HSA-9679191	13/97	3.15398e-05	0.000480343	4.34849	45.0689	IFNAR2;ZBP1;ITGB1;ITGA4;SYK;SH3KBP1;IFNGR1;IFNGR2;ATP1A3;PLCG2;GRB2;TLR7;NFE2L2
4	Activated TAK1 Mediates P38 MAPK Activation R-HSA-450302	6/19	3.22465e-05	0.000484557	12.8843	133.251	MAPKAPK3;RIPK2;MAPKAPK2;NOD1;TAB2;MAPK14
4	PECAM1 Interactions R-HSA-210990	5/12	3.27298e-05	0.000485348	19.9174	205.692	LYN;INPP5D;FYN;ITGAV;PTPN6
4	FCGR3A-mediated IL10 Synthesis R-HSA-9664323	8/38	4.0446e-05	0.000591982	7.45931	75.455	LYN;FGR;HCK;SYK;PLCG2;FYN;CALM1;ADCY7
4	Loss Of Function Of SMAD2/3 In Cancer R-HSA-3304349	4/7	4.70601e-05	0.000671351	37.1332	369.999	SMAD3;TGFB1;ZFYVE9;TGFBR1
4	Loss Of Function Of TGFBR1 In Cancer R-HSA-3656534	4/7	4.70601e-05	0.000671351	37.1332	369.999	SMAD3;TGFB1;ZFYVE9;TGFBR1
4	RHOG GTPase Cycle R-HSA-9013408	11/74	4.82119e-05	0.000672976	4.89703	48.676	ITGB1;PLEKHG3;VAV3;DOCK5;PREX1;ARHGDIB;ELMO2;ARHGAP39;VRK2;DOCK2;TMPO
4	FCERI Mediated MAPK Activation R-HSA-2871796	7/29	4.83683e-05	0.000672976	8.89111	88.348	LYN;VAV3;MAP3K1;SYK;PLCG2;GRB2;LCP2
4	FCGR Activation R-HSA-2029481	5/13	5.16611e-05	0.000710025	17.4268	172.017	LYN;FGR;HCK;SYK;FYN
4	Signaling By MET R-HSA-6806834	10/63	5.96353e-05	0.000809746	5.28686	51.4267	ITGB1;RAP1B;PTPN1;RAP1A;SH3KBP1;STAT3;PTPRJ;GRB2;CBL;CRK
4	Signaling By CSF3 (G-CSF) R-HSA-9674555	7/30	6.12041e-05	0.000821155	8.5041	82.5007	LYN;STAT5B;HCK;SYK;STAT3;GRB2;GAB2
4	Signaling By Non-Receptor Tyrosine Kinases R-HSA-9006927	9/52	6.91823e-05	0.000917276	5.85925	56.1244	PTPN1;CDKN1B;STAT3;ELMO1;ELMO2;ARAP1;CBL;CRK;RHOA
4	Signaling By TGF-beta Receptor Complex R-HSA-170834	12/91	7.41479e-05	0.000971682	4.26292	40.538	ITGB1;PPP1CB;NCOR2;SMAD3;TGFB1;ITGB5;SMURF2;ZFYVE9;ITGAV;CBL;RHOA;TGFBR1
4	Role Of LAT2/NTAL/LAB On Calcium Mobilization R-HSA-2730905	5/14	7.80595e-05	0.00101119	15.4897	146.502	LYN;SYK;FYN;GRB2;GAB2
4	Nucleotide-binding Domain, Leucine Rich Repeat Containing NLR Signaling Pathways R-HSA-168643	9/53	8.0787e-05	0.00103462	5.72579	53.9581	IKBKB;ITCH;AIM2;RIPK2;BCL2;NOD1;TAB2;MAPK14;NFKB1
4	Signaling By SCF-KIT R-HSA-1433557	8/42	8.63267e-05	0.00109315	6.58038	61.5751	LYN;STAT5B;STAT3;FYN;GRB2;PTPN6;GAB2;CBL
4	Nef And Signal Transduction R-HSA-164944	4/8	9.15203e-05	0.00113344	27.8485	258.962	HCK;ELMO1;FYN;DOCK2
4	Signaling By TGF-beta Receptor Complex In Cancer R-HSA-3304351	4/8	9.15203e-05	0.00113344	27.8485	258.962	SMAD3;TGFB1;ZFYVE9;TGFBR1
4	Immunoregulatory Interactions Between A Lymphoid And A non-Lymphoid Cell R-HSA-198933	14/123	9.91128e-05	0.00121413	3.60949	33.2768	ITGB1;ITGA4;CD300A;ITGB2;PILRA;ITGAL;LILRA5;TYROBP;TREML4;CD300LB;CD300E;CD300LD;B2M;LAIR1
4	GRB2:SOS Provides Linkage To MAPK Signaling For Integrins R-HSA-354194	5/15	0.000113738	0.00136364	13.94	126.598	APBB1IP;RAP1B;RAP1A;GRB2;TLN1
4	p130Cas Linkage To MAPK Signaling For Integrins R-HSA-372708	5/15	0.000113738	0.00136364	13.94	126.598	APBB1IP;RAP1B;RAP1A;TLN1;CRK
4	Signaling By High-Kinase Activity BRAF Mutants R-HSA-6802948	7/33	0.000117274	0.00137675	7.52168	68.0787	RAP1B;APBB1IP;MAP2K1;RAP1A;CSK;IQGAP1;TLN1
4	Signaling To ERKs R-HSA-187687	7/33	0.000117274	0.00137675	7.52168	68.0787	MAP2K1;RAP1A;MAPKAPK3;MAPKAPK2;GRB2;MAPK14;CRK
4	Signaling By Erythropoietin R-HSA-9006335	6/24	0.000137834	0.00160143	9.30294	82.6981	LYN;STAT5B;PLCG2;GRB2;PIK3CG;PIK3R5
4	Detoxification Of Reactive Oxygen Species R-HSA-3299685	7/34	0.000143276	0.00164767	7.24273	64.1035	GPX1;NCF2;NCF4;GSR;CYBB;CYBA;ATP7A
4	Rap1 Signaling R-HSA-392517	5/16	0.000160706	0.00181115	12.6721	110.703	RAP1GAP2;RAP1B;RAP1A;RASGRP2;YWHAZ
4	Regulation Of KIT Signaling R-HSA-1433559	5/16	0.000160706	0.00181115	12.6721	110.703	LYN;FYN;GRB2;PTPN6;CBL
4	Metabolism Of Lipids R-HSA-556833	45/732	0.000172825	0.00192845	1.87023	16.2022	SGMS1;SLC44A2;PTEN;PRKAG2;PLD4;HSD17B11;PIK3CG;PIK3R5;AGPAT4;PPP1CB;GM2A;INPP5F;AGMO;INPP5D;PIP4K2A;B4GALNT1;CEPT1;CTSA;NCOA1;ACOT9;OSBPL8;NCOA2;PHYH;CERS6;GPX1;GK;DDHD1;GPCPD1;NCOR2;INPP4A;TIAM2;FABP4;SYNJ1;SOAT1;GPD2;AGPS;LPCAT2;MAPKAPK2;ACER3;ALOX5AP;DPEP2;PLBD1;PPARG;DEGS1;TNFRSF21
4	TCR Signaling R-HSA-202403	13/116	0.00020345	0.00224792	3.54284	30.1144	RIPK2;PTEN;PTPRJ;NFKB1;IKBKB;PTPRC;INPP5D;PLCG2;TAB2;EVL;LCP2;CSK;PAG1
4	RHOC GTPase Cycle R-HSA-9013106	10/73	0.0002121	0.00232075	4.44537	37.6009	PREX1;STK10;DIAPH1;ARHGAP39;ARHGEF10L;ARHGEF1;IQGAP1;ARHGAP26;RHOA;TMPO
4	Platelet Sensitization By LDL R-HSA-432142	5/17	0.000221161	0.00234	11.6155	97.7631	FGR;PPP2R5A;PTPN6;PPP2R5C;MAPK14
4	Signaling By Cytosolic FGFR1 Fusion Mutants R-HSA-1839117	5/17	0.000221161	0.00234	11.6155	97.7631	STAT5B;STAT3;GRB2;GAB2;LRRFIP1
4	Downregulation Of TGF-beta Receptor Signaling R-HSA-2173788	6/26	0.000222165	0.00234	8.37178	70.4242	PPP1CB;SMAD3;TGFB1;SMURF2;ZFYVE9;TGFBR1
4	Synthesis Of IP3 And IP4 In Cytosol R-HSA-1855204	6/26	0.000222165	0.00234	8.37178	70.4242	SYNJ1;INPP5D;PTEN;PLCG2;PLD4;CALM1
4	Nuclear Events (Kinase And Transcription Factor Activation) R-HSA-198725	9/61	0.00024674	0.00257478	4.84288	40.2307	MEF2A;LYL1;MEF2C;NAB1;RPS6KA2;RPS6KA1;MAPKAPK2;MAPK14;MEF2D
4	MAP2K And MAPK Activation R-HSA-5674135	7/37	0.000250423	0.00258924	6.51744	54.0449	RAP1B;APBB1IP;MAP2K1;RAP1A;CSK;IQGAP1;TLN1
4	Effects Of PIP2 Hydrolysis R-HSA-114508	6/27	0.000277286	0.00281533	7.97271	65.3002	DGKG;ABHD12;PRKCH;PRKCD;RASGRP2;DGKH
4	Role Of Nef In HIV-1 Replication And Disease Pathogenesis R-HSA-164952	6/27	0.000277286	0.00281533	7.97271	65.3002	HCK;AP1S2;ELMO1;FYN;DOCK2;B2M
4	Interleukin-1 Family Signaling R-HSA-446652	15/152	0.000282052	0.00283815	3.07693	25.1491	MAP3K3;MAP2K1;SMAD3;RIPK2;STAT3;IRAK3;NOD1;IRAK4;PTPN12;TANK;NFKB1;IKBKB;TAB2;PTPN6;ALPK1
4	G Alpha (12/13) Signaling Events R-HSA-416482	10/78	0.000367545	0.00366569	4.11743	32.5634	VAV3;TIAM2;PREX1;TIAM1;FGD4;GNGT2;ARHGEF37;ARHGEF10L;ARHGEF1;RHOA
4	Phospholipid Metabolism R-HSA-1483257	18/208	0.000375296	0.00371016	2.66672	21.0346	OSBPL8;SLC44A2;PTEN;PLD4;DDHD1;GPCPD1;PIK3CG;PIK3R5;AGPAT4;INPP4A;INPP5F;SYNJ1;INPP5D;GPD2;LPCAT2;PIP4K2A;PLBD1;CEPT1
4	Signaling By KIT In Disease R-HSA-9669938	5/19	0.000392207	0.00384363	9.9551	78.085	LYN;STAT5B;STAT3;FYN;GRB2
4	MET Activates RAP1 And RAC1 R-HSA-8875555	4/11	0.000396753	0.00385466	15.9109	124.618	RAP1B;RAP1A;GRB2;CRK
4	Integrin Cell Surface Interactions R-HSA-216083	9/66	0.000451241	0.00434657	4.41692	34.0258	ITGB1;ITGAM;ITGB5;ITGA4;ITGB2;ITGAV;CD47;ITGAL;CD44
4	Intracellular Signaling By Second Messengers R-HSA-9006925	23/306	0.000484298	0.00462545	2.29346	17.5056	CD86;CAMK2D;CDKN1B;PHLPP1;TNKS;MAPKAP1;PRKCD;PTEN;PPP2R5A;GAB2;IRAK4;PPP2R5C;ADCY7;CAMKK2;NR4A1;GRK2;PIP4K2A;GRB2;PPARG;SLC38A9;FYN;CALM1;PIK3AP1
4	Syndecan Interactions R-HSA-3000170	5/20	0.00050804	0.00477928	9.29094	70.4714	ITGB1;TGFB1;ITGB5;CASK;ITGAV
4	MAPK Targets/ Nuclear Events Mediated By MAP Kinases R-HSA-450282	6/30	0.000508886	0.00477928	6.97504	52.8937	MEF2A;MEF2C;RPS6KA2;RPS6KA1;MAPKAPK2;MAPK14
4	RAF/MAP Kinase Cascade R-HSA-5673001	21/271	0.000564892	0.00526143	2.36753	17.7065	DUSP5;MAP2K1;CAMK2D;PPP2R5A;IQGAP1;PPP2R5C;CSF2RA;DUSP16;RASGRP4;APBB1IP;PPP1CB;RAP1B;SPRED1;RAP1A;RASA3;RASA4;GRB2;CSK;FYN;TLN1;CALM1
4	Platelet Adhesion To Exposed Collagen R-HSA-75892	4/12	0.000578766	0.00534647	13.9214	103.778	ITGB1;LYN;FCER1G;FYN
4	CTLA4 Inhibitory Signaling R-HSA-389513	5/21	0.000647815	0.00588781	8.70981	63.9466	CD86;LYN;PPP2R5A;FYN;PPP2R5C
4	Negative Regulation Of MET Activity R-HSA-6807004	5/21	0.000647815	0.00588781	8.70981	63.9466	PTPN1;SH3KBP1;PTPRJ;GRB2;CBL
4	Transcriptional Regulation Of White Adipocyte Differentiation R-HSA-381340	10/84	0.000669112	0.00603271	3.78241	27.6477	NCOA1;NCOR2;NCOA2;CCND3;CEBPB;TGFB1;FABP4;PPARG;KLF4;NFKB1
4	RAF Activation R-HSA-5673000	6/32	0.000732006	0.00654739	6.43783	46.4793	PPP1CB;CAMK2D;MAP2K1;PPP2R5A;PPP2R5C;CALM1
4	MAPK1/MAPK3 Signaling R-HSA-5684996	21/277	0.000750005	0.00665555	2.31132	16.6309	DUSP5;MAP2K1;CAMK2D;PPP2R5A;IQGAP1;PPP2R5C;CSF2RA;DUSP16;RASGRP4;APBB1IP;PPP1CB;RAP1B;SPRED1;RAP1A;RASA3;RASA4;GRB2;CSK;FYN;TLN1;CALM1
4	NRAGE Signals Death Thru JNK R-HSA-193648	8/57	0.000763709	0.00672422	4.56242	32.746	VAV3;TIAM2;PREX1;TIAM1;FGD4;ARHGEF37;ARHGEF10L;ARHGEF1
4	FLT3 Signaling Thru SRC Family Kinases R-HSA-9706374	3/6	0.000778969	0.00680541	27.8098	199.05	HCK;SYK;FYN
4	PTK6 Regulates RHO GTPases, RAS GTPase And MAP Kinases R-HSA-8849471	4/13	0.000813037	0.0069541	12.3739	88.037	ELMO1;ELMO2;CRK;RHOA
4	Trafficking And Processing Of Endosomal TLR R-HSA-1679131	4/13	0.000813037	0.0069541	12.3739	88.037	UNC93B1;TLR7;CTSS;CTSB
4	ERK/MAPK Targets R-HSA-198753	5/22	0.000814499	0.0069541	8.19704	58.305	MEF2A;MEF2C;RPS6KA2;RPS6KA1;MAPK14
4	TAK1-dependent IKK And NF-kappa-B Activation R-HSA-445989	7/45	0.000867282	0.00725132	5.14321	36.2604	IKBKB;RIPK2;NOD1;TAB2;ALPK1;TANK;NFKB1
4	CaM Pathway R-HSA-111997	6/33	0.000868614	0.00725132	6.19907	43.6948	CAMK2D;GRK2;PRKCD;CALM1;ADCY7;CAMKK2
4	NOD1/2 Signaling Pathway R-HSA-168638	6/33	0.000868614	0.00725132	6.19907	43.6948	IKBKB;ITCH;RIPK2;NOD1;TAB2;MAPK14
4	RHO GTPases Activate Formins R-HSA-5663220	12/119	0.000921488	0.00758042	3.14281	21.9667	ITGB1;DIAPH1;CLIP1;DIAPH2;FMNL1;KANSL1;MRTFA;PPP2R5A;EVL;PPP2R5C;MAD1L1;RHOA
4	Signaling By TGFB Family Members R-HSA-9006936	12/119	0.000921488	0.00758042	3.14281	21.9667	PPP1CB;ITGB1;NCOR2;SMAD3;TGFB1;SMURF2;ITGB5;ZFYVE9;ITGAV;CBL;RHOA;TGFBR1
4	CD28 Co-Stimulation R-HSA-389356	6/34	0.00102404	0.00836303	5.97736	41.1481	CD86;LYN;MAPKAP1;FYN;GRB2;MAP3K14
4	Cell Death Signaling Via NRAGE, NRIF And NADE R-HSA-204998	9/74	0.00105295	0.00849315	3.87169	26.5449	VAV3;TIAM2;PREX1;TIAM1;FGD4;ARHGEF37;ARHGEF10L;ARHGEF1;PSEN1
4	Interferon Gamma Signaling R-HSA-877300	10/89	0.00105505	0.00849315	3.54209	24.2781	PTPN1;CAMK2D;IFNGR1;IFNGR2;PRKCD;IRF2;IRF5;PTPN6;B2M;CD44
4	Interleukin-15 Signaling R-HSA-8983432	4/14	0.00110703	0.00878607	11.1359	75.792	STAT5B;STAT3;GRB2;GAB2
4	Regulation Of IFNG Signaling R-HSA-877312	4/14	0.00110703	0.00878607	11.1359	75.792	PTPN1;IFNGR1;IFNGR2;PTPN6
4	Ca-dependent Events R-HSA-111996	6/35	0.00119997	0.00945708	5.77095	38.8123	CAMK2D;GRK2;PRKCD;CALM1;ADCY7;CAMKK2
4	Growth Hormone Receptor Signaling R-HSA-982772	5/24	0.00124099	0.0097125	7.33343	49.0742	LYN;PTPN1;STAT5B;STAT3;PTPN6
4	EPH-Ephrin Signaling R-HSA-2682334	10/91	0.00125324	0.00974074	3.45427	23.0815	ACTR3;VAV3;LYN;ACTR2;TIAM1;ARPC2;ARPC1B;FYN;PSEN1;RHOA
4	Inositol Phosphate Metabolism R-HSA-1483249	7/48	0.00128588	0.00992591	4.76614	31.7249	INPP4A;SYNJ1;INPP5D;PTEN;PLCG2;PLD4;CALM1
4	CREB Phosphorylation R-HSA-199920	3/7	0.0013279	0.0101118	20.8563	138.155	RPS6KA2;MAPKAPK2;RPS6KA1
4	STAT5 Activation R-HSA-9645135	3/7	0.0013279	0.0101118	20.8563	138.155	STAT5B;GRB2;GAB2
4	Inactivation Of CSF3 (G-CSF) Signaling R-HSA-9705462	5/25	0.00150723	0.0114003	6.9664	45.2641	LYN;STAT5B;HCK;SYK;STAT3
4	Semaphorin Interactions R-HSA-373755	8/64	0.00165308	0.0124201	3.99067	25.5607	ITGB1;TYROBP;PTPRC;RRAS;SEMA4D;FYN;TLN1;RHOA
4	Interferon Signaling R-HSA-913531	16/200	0.00177692	0.0132622	2.44129	15.4604	IFITM3;IFNAR2;PTPN1;CAMK2D;IFNGR1;IFNGR2;PRKCD;SAMHD1;IRF2;FLNA;KPNA4;IRF5;PTPN6;B2M;EIF4G3;CD44
4	Synthesis Of PIPs At Plasma Membrane R-HSA-1660499	7/51	0.00184793	0.0136001	4.44048	27.947	INPP4A;SYNJ1;INPP5D;PTEN;PIP4K2A;PIK3CG;PIK3R5
4	Translocation Of SLC2A4 (GLUT4) To Plasma Membrane R-HSA-1445148	7/51	0.00184793	0.0136001	4.44048	27.947	RAB10;PRKAG2;LNPEP;CALM1;YWHAZ;YWHAG;RHOQ
4	MAPK Family Signaling Cascades R-HSA-5683057	22/318	0.00185839	0.0136001	2.09286	13.16	DUSP5;MAP2K1;CAMK2D;PPP2R5A;IQGAP1;PPP2R5C;CSF2RA;DUSP16;RASGRP4;APBB1IP;PPP1CB;RAP1B;CCND3;SPRED1;RAP1A;RASA3;RASA4;GRB2;CSK;FYN;TLN1;CALM1
4	Negative Regulation Of PI3K/AKT Network R-HSA-199418	11/113	0.00197436	0.0143555	3.01851	18.7978	CD86;PHLPP1;PTEN;PIP4K2A;PPP2R5A;GRB2;FYN;GAB2;IRAK4;PPP2R5C;PIK3AP1
4	Sema4D Mediated Inhibition Of Cell Attachment And Migration R-HSA-416550	3/8	0.00206974	0.0149525	16.6841	103.114	RRAS;SEMA4D;RHOA
4	Interleukin-1 Signaling R-HSA-9020702	11/114	0.00211817	0.015205	2.98905	18.4042	IKBKB;MAP3K3;MAP2K1;RIPK2;TAB2;IRAK3;NOD1;IRAK4;ALPK1;TANK;NFKB1
4	DAG And IP3 Signaling R-HSA-1489509	6/39	0.00214383	0.0152305	5.07039	31.1583	CAMK2D;GRK2;PRKCD;CALM1;ADCY7;CAMKK2
4	FLT3 Signaling In Disease R-HSA-9682385	5/27	0.00216227	0.0152305	6.33244	38.8596	STAT5B;GRB2;GAB2;CBL;ETV6
4	Interleukin Receptor SHC Signaling R-HSA-912526	5/27	0.00216227	0.0152305	6.33244	38.8596	INPP5D;GRB2;PTPN6;GAB2;CSF2RA
4	SARS-CoV-2 Infection R-HSA-9694516	20/283	0.00229146	0.0160402	2.13871	13.0003	RB1;IFNAR2;UVRAG;RIPK2;GALNT1;NOD1;MAGT1;YWHAZ;IL17RA;PARP8;IKBKB;MAN2A1;TRAF3;ST3GAL4;TLR7;TAB2;PTPN6;B2M;ST3GAL1;YWHAG
4	MET Promotes Cell Motility R-HSA-8875878	5/28	0.00255786	0.0177945	6.0568	36.1505	ITGB1;RAP1B;RAP1A;GRB2;CRK
4	Nervous System Development R-HSA-9675108	32/545	0.00296644	0.0203187	1.76253	10.2586	ITGB1;SH3KBP1;ARPC1B;NAB1;CXCR4;ARHGAP39;PSEN1;ALCAM;RRAS;RPS6KA2;RPS6KA1;ITGAV;FYN;LYN;ACTR3;VAV3;ACTR2;MAP2K1;ADGRV1;SEMA4D;MSN;GAB2;L1CAM;MAPK14;RHOA;TIAM1;PTPRC;TYROBP;ARPC2;EVL;GRB2;TLN1
4	Dectin-2 Family R-HSA-5621480	5/29	0.00300338	0.0203187	5.80413	33.7105	LYN;FCER1G;SYK;PLCG2;FYN
4	Myogenesis R-HSA-525793	5/29	0.00300338	0.0203187	5.80413	33.7105	MEF2A;TCF7L2;MEF2C;MAPK14;MEF2D
4	BH3-only Proteins Associate With And Inactivate Anti-Apoptotic BCL-2 Members R-HSA-111453	3/9	0.00302452	0.0203187	13.9027	80.6498	STAT3;BCL2;PMAIP1
4	Maturation Of Protein 3A R-HSA-9683673	3/9	0.00302452	0.0203187	13.9027	80.6498	GALNT1;ST3GAL4;ST3GAL1
4	Signaling By FLT3 Fusion Proteins R-HSA-9703465	4/18	0.00302887	0.0203187	7.95259	46.1216	STAT5B;GRB2;GAB2;ETV6
4	Intra-Golgi Traffic R-HSA-6811438	6/42	0.00315605	0.0208829	4.64713	26.7602	CYTH3;NAPSA;STX16;MAN2A1;VTI1A;NAPG
4	RHOF GTPase Cycle R-HSA-9035034	6/42	0.00315605	0.0208829	4.64713	26.7602	DIAPH1;DIAPH2;CAPZB;ARHGAP39;ADD3;TMPO
4	Vesicle-mediated Transport R-HSA-5653656	36/637	0.00316857	0.0208829	1.69479	9.7526	SCARB1;HIP1;SH3KBP1;STX16;DENND1A;PRKAG2;CBL;NAPG;RAB43;CYTH3;GRK3;GRK2;CAPZB;MAN2A1;FCHO2;AP1S2;VTI1A;DENND5A;APOE;LDLR;YWHAG;TPD52;ACTR3;ACTR2;NAPSA;GALNT1;LNPEP;YWHAZ;RAB10;RAB31;ARPC2;SYNJ1;CAPZA2;GRB2;CALM1;RHOQ
4	Antigen processing-Cross Presentation R-HSA-1236975	10/104	0.00340432	0.0223062	2.97454	16.9035	IKBKB;ITGB5;NCF2;NCF4;CYBB;CYBA;LNPEP;ITGAV;B2M;CTSS
4	FGFR1 Mutant Receptor Activation R-HSA-1839124	5/30	0.00350228	0.0228154	5.57168	31.5042	STAT5B;STAT3;GRB2;LRRFIP1;GAB2
4	GPCR Downstream Signaling R-HSA-388396	35/619	0.00356208	0.0230716	1.69465	9.55343	DGKG;ITGB1;CX3CR1;CAMK2D;CXCR4;ARHGEF10L;RASGRP2;ADCY7;PIK3CG;PIK3R5;CAMKK2;ABHD12;PREX1;FGD4;GPR132;GRK3;GNGT2;GRK2;GRK5;RPS6KA2;RPS6KA1;S1PR5;VAV3;PRKCH;ARHGEF37;PRKCB;RIPK2;PRKCD;RHOA;TIAM2;TIAM1;GRB2;ARHGEF1;CALM1;DGKH
4	Signaling By GPCR R-HSA-372790	38/689	0.00371785	0.0234969	1.65212	9.24299	DGKG;ITGB1;CX3CR1;CAMK2D;CXCR4;ARHGEF10L;RASGRP2;ADCY7;PIK3CG;PIK3R5;CAMKK2;ABHD12;ADGRE1;PREX1;FGD4;GPR132;GRK3;GNGT2;GRK2;GRK5;ADGRE5;RPS6KA2;RPS6KA1;S1PR5;VAV3;PRKCH;ARHGEF37;PRKCB;GPR35;RIPK2;PRKCD;RHOA;TIAM2;TIAM1;GRB2;ARHGEF1;CALM1;DGKH
4	Other Semaphorin Interactions R-HSA-416700	4/19	0.00373198	0.0234969	7.42203	41.4952	ITGB1;PTPRC;TYROBP;SEMA4D
4	RHO GTPases Activate CIT R-HSA-5625900	4/19	0.00373198	0.0234969	7.42203	41.4952	PPP1CB;CDKN1B;PPP1R12A;RHOA
4	Signaling By PDGFR In Disease R-HSA-9671555	4/19	0.00373198	0.0234969	7.42203	41.4952	BIN2;STAT3;GRB2;ETV6
4	Signaling To RAS R-HSA-167044	4/19	0.00373198	0.0234969	7.42203	41.4952	MAPKAPK3;MAPKAPK2;GRB2;MAPK14
4	Membrane Trafficking R-HSA-199991	34/599	0.00380457	0.0238208	1.70075	9.47581	HIP1;SH3KBP1;STX16;DENND1A;PRKAG2;CBL;NAPG;RAB43;CYTH3;GRK3;GRK2;CAPZB;MAN2A1;FCHO2;AP1S2;VTI1A;DENND5A;LDLR;YWHAG;TPD52;ACTR3;ACTR2;NAPSA;GALNT1;LNPEP;YWHAZ;RAB10;RAB31;ARPC2;SYNJ1;CAPZA2;GRB2;CALM1;RHOQ
4	C-type Lectin Receptors (CLRs) R-HSA-5621481	12/141	0.00388152	0.0241684	2.60384	14.4553	LYN;IKBKB;FCER1G;SYK;PRKCD;PLCG2;NFATC3;TAB2;FYN;CALM1;MAP3K14;NFKB1
4	Diseases Associated With TLR Signaling Cascade R-HSA-5602358	5/31	0.00405799	0.0251009	5.3571	29.5019	IKBKB;UNC93B1;TRAF3;IRAK4;NFKB1
4	Clathrin-mediated Endocytosis R-HSA-8856828	12/142	0.0041094	0.0251009	2.58367	14.1959	ACTR3;ACTR2;GRK3;GRK2;HIP1;ARPC2;SYNJ1;SH3KBP1;FCHO2;GRB2;CBL;LDLR
4	Activation Of NMDA Receptors And Postsynaptic Events R-HSA-442755	8/74	0.00415699	0.0251009	3.38426	18.5558	CAMK2D;RPS6KA2;RPS6KA1;PRKAG2;CASK;APBA1;CALM1;CAMKK2
4	Interleukin-4 And Interleukin-13 Signaling R-HSA-6785807	10/107	0.00417791	0.0251009	2.8821	15.788	ITGB1;TGFB1;ITGAM;BCL6;ITGB2;STAT3;BCL2;CCM2;TNFRSF1B;IL13RA1
4	Activation Of AMPK Downstream Of NMDARs R-HSA-9619483	3/10	0.00420947	0.0251009	11.916	65.1856	PRKAG2;CALM1;CAMKK2
4	CaMK IV-mediated Phosphorylation Of CREB R-HSA-111932	3/10	0.00420947	0.0251009	11.916	65.1856	CAMK2D;CALM1;CAMKK2
4	STAT5 Activation Downstream Of FLT3 ITD Mutants R-HSA-9702518	3/10	0.00420947	0.0251009	11.916	65.1856	STAT5B;GRB2;GAB2
4	Sodium/Calcium Exchangers R-HSA-425561	3/10	0.00420947	0.0251009	11.916	65.1856	CALM1;SLC8B1;SLC8A1
4	Phosphorylation Of CD3 And TCR Zeta Chains R-HSA-202427	4/20	0.00453797	0.0267764	6.95779	37.5392	PTPRC;PTPRJ;CSK;PAG1
4	Signal Transduction By L1 R-HSA-445144	4/20	0.00453797	0.0267764	6.95779	37.5392	ITGB1;MAP2K1;ITGAV;L1CAM
4	Transcriptional Regulation By MECP2 R-HSA-8986944	7/60	0.00471063	0.0276504	3.68471	19.7425	NCOR2;PTPN1;MEF2C;CAMK2D;PTEN;PPARG;CALM1
4	Cellular Response To Chemical Stress R-HSA-9711123	14/182	0.00474671	0.0277179	2.33468	12.4912	NCOA1;NCOA2;GPX1;NCF2;NCF4;PRKCD;GSR;STAT3;CYBB;CYBA;NCOR2;ATP7A;TKT;NFE2L2
4	Axon Guidance R-HSA-422475	30/519	0.00491747	0.0285669	1.73048	9.19746	ITGB1;SH3KBP1;ARPC1B;CXCR4;ARHGAP39;PSEN1;ALCAM;RRAS;RPS6KA2;RPS6KA1;ITGAV;FYN;LYN;ACTR3;VAV3;ACTR2;MAP2K1;SEMA4D;MSN;GAB2;L1CAM;MAPK14;RHOA;TIAM1;PTPRC;TYROBP;ARPC2;EVL;GRB2;TLN1
4	Interleukin-37 Signaling R-HSA-9008059	4/21	0.0054533	0.0313565	6.54817	34.126	SMAD3;STAT3;PTPN6;PTPN12
4	RHO GTPases Activate PAKs R-HSA-5627123	4/21	0.0054533	0.0313565	6.54817	34.126	PPP1CB;PPP1R12A;FLNA;CALM1
4	Transport Of Small Molecules R-HSA-382551	38/706	0.00552022	0.0315801	1.60861	8.36371	RYR1;SCARB1;CAMK2D;SLC43A2;ABCB7;SLC44A2;HFE;ATP1A3;MAGT1;ADD3;ATP2C1;ADCY7;SLC8A1;PARL;GNGT2;LRRC8C;SLC16A7;LRRC8D;APOE;ATP7A;SLC12A6;LDLR;SLC16A3;SLC15A4;SLC12A2;ATP8B4;SLC11A1;ABCC5;ERLIN1;APOBR;ABCA7;SLC16A10;SLC8B1;ASPH;SOAT1;APOC2;SGK3;CALM1
4	PLC Beta Mediated Events R-HSA-112043	6/47	0.00557982	0.0317599	4.07935	21.1661	CAMK2D;GRK2;PRKCD;CALM1;ADCY7;CAMKK2
4	Endosomal/Vacuolar Pathway R-HSA-1236977	3/11	0.00563925	0.0317772	10.426	53.9857	LNPEP;B2M;CTSS
4	RHO GTPases Activate IQGAPs R-HSA-5626467	3/11	0.00563925	0.0317772	10.426	53.9857	CLIP1;IQGAP1;CALM1
4	Nephrin Family Interactions R-HSA-373753	4/22	0.00648415	0.0363564	6.18406	31.1577	CASK;FYN;IQGAP1;CD2AP
4	Signaling By EGFR R-HSA-177929	6/49	0.00685428	0.0380531	3.88921	19.3795	SH3KBP1;CSK;GRB2;PTPN12;CBL;PAG1
4	Signaling By ERBB2 R-HSA-1227986	6/49	0.00685428	0.0380531	3.88921	19.3795	DIAPH1;PRKCD;FYN;GRB2;PTPN12;RHOA
4	Plasma Lipoprotein Clearance R-HSA-8964043	5/35	0.00691654	0.0382105	4.64186	23.0879	SCARB1;SOAT1;APOBR;APOE;LDLR
4	CD28 Dependent Vav1 Pathway R-HSA-389359	3/12	0.00732608	0.0396947	9.26705	45.5597	CD86;FYN;GRB2
4	Erythropoietin Activates Phosphoinositide-3-kinase (PI3K) R-HSA-9027276	3/12	0.00732608	0.0396947	9.26705	45.5597	LYN;PIK3CG;PIK3R5
4	Interleukin-2 Signaling R-HSA-9020558	3/12	0.00732608	0.0396947	9.26705	45.5597	STAT5B;SYK;PTK2B
4	p38MAPK Events R-HSA-171007	3/12	0.00732608	0.0396947	9.26705	45.5597	MAPKAPK3;MAPKAPK2;MAPK14
4	Ion Homeostasis R-HSA-5578775	6/50	0.00756493	0.0407876	3.80062	18.5631	RYR1;CAMK2D;ASPH;ATP1A3;CALM1;SLC8A1
4	CD28 Dependent PI3K/Akt Signaling R-HSA-389357	4/23	0.00763636	0.0407876	5.85828	28.5582	CD86;MAPKAP1;FYN;MAP3K14
4	Miscellaneous Transport And Binding Events R-HSA-5223345	4/23	0.00763636	0.0407876	5.85828	28.5582	LRRC8C;LRRC8D;MAGT1;ADD3
4	CLEC7A (Dectin-1) Signaling R-HSA-5607764	9/99	0.00767285	0.0407892	2.79259	13.6001	IKBKB;SYK;PRKCD;PLCG2;NFATC3;TAB2;CALM1;MAP3K14;NFKB1
4	PI Metabolism R-HSA-1483255	8/82	0.0077227	0.0408614	3.01714	14.6741	INPP4A;INPP5F;SYNJ1;INPP5D;PTEN;PIP4K2A;PIK3CG;PIK3R5
4	ROS And RNS Production In Phagocytes R-HSA-1222556	5/36	0.00780661	0.0409212	4.49189	21.7982	NCF2;SLC11A1;NCF4;CYBB;CYBA
4	Signaling By FGFR1 In Disease R-HSA-5655302	5/36	0.00780661	0.0409212	4.49189	21.7982	STAT5B;STAT3;GRB2;LRRFIP1;GAB2
4	Platelet Homeostasis R-HSA-418346	8/83	0.00829311	0.0432701	2.97676	14.2656	FGR;GNGT2;PPP2R5A;PTPN6;PPP2R5C;MAPK14;CALM1;SLC8A1
4	Triglyceride Metabolism R-HSA-8979227	5/37	0.00877323	0.0455642	4.35129	20.6079	PPP1CB;FABP4;GK;AGMO;GPD2
4	Interleukin-6 Family Signaling R-HSA-6783589	4/24	0.00891544	0.0460904	5.56508	26.267	STAT3;IL31RA;CCM2;CBL
4	G-protein Mediated Events R-HSA-112040	6/52	0.00914305	0.0466254	3.635	17.0654	CAMK2D;GRK2;PRKCD;CALM1;ADCY7;CAMKK2
4	SARS-CoV-1 Infection R-HSA-9678108	6/52	0.00914305	0.0466254	3.635	17.0654	RB1;UVRAG;GALNT1;ST3GAL4;ST3GAL1;PARP8
4	Transcriptional Activation Of Mitochondrial Biogenesis R-HSA-2151201	6/52	0.00914305	0.0466254	3.635	17.0654	NCOA1;NCOA2;GLUD1;MEF2C;CALM1;MEF2D
4	Glycosaminoglycan Metabolism R-HSA-1630316	10/120	0.00925427	0.04698	2.53976	11.8929	EXT1;ABCC5;CSGALNACT2;DSE;ST3GAL4;XYLT1;HS6ST1;ST3GAL1;CD44;B4GALT5
4	SARS-CoV-2 Activates/Modulates Innate And Adaptive Immune Responses R-HSA-9705671	10/121	0.00978346	0.0494438	2.51675	11.6452	IFNAR2;IKBKB;RIPK2;TRAF3;TAB2;TLR7;NOD1;PTPN6;B2M;IL17RA
4	Ion Transport By P-type ATPases R-HSA-936837	6/53	0.0100144	0.0503851	3.55747	16.3776	CAMK2D;ATP8B4;ATP1A3;ATP7A;ATP2C1;CALM1
4	RHOB GTPase Cycle R-HSA-9013026	7/69	0.0100717	0.0504478	3.14836	14.4763	PREX1;STK10;DIAPH1;ARHGAP39;ARHGEF10L;ARHGEF1;ARHGAP26
4	Developmental Biology R-HSA-1266738	52/1073	0.0102699	0.0510438	1.44358	6.60949	ITGB1;SPI1;SH3KBP1;ARPC1B;NAB1;ARHGAP39;CCND3;ALCAM;RPS6KA2;RPS6KA1;ITGAV;MEF2A;ACTR3;NCOA1;VAV3;ACTR2;NCOA2;MEF2C;MAP2K1;ADGRV1;GAB2;RHOA;NCOR2;TIAM1;TYROBP;RARA;PPARG;EVL;MAML3;TLN1;CEBPB;KRT80;CXCR4;PSEN1;RRAS;FYN;MEF2D;LYN;TCF7L2;SMAD3;TGFB1;SEMA4D;STAT3;MSN;L1CAM;KLF4;MAPK14;NFKB1;FABP4;PTPRC;ARPC2;GRB2
4	G Beta:Gamma Signaling Thru PI3Kgamma R-HSA-392451	4/25	0.0103265	0.0510438	5.2998	24.2362	GNGT2;PIK3CG;RHOA;PIK3R5
4	TRAF6 Mediated NF-kB Activation R-HSA-933542	4/25	0.0103265	0.0510438	5.2998	24.2362	IKBKB;MAP3K1;TANK;NFKB1
4	Ovarian Tumor Domain Proteases R-HSA-5689896	5/39	0.0109482	0.0538806	4.09491	18.4868	RIPK2;TRAF3;PTEN;NOD1;RHOA
4	PI3K/AKT Signaling In Cancer R-HSA-2219528	9/105	0.0111001	0.0543903	2.61723	11.7797	CD86;NR4A1;CDKN1B;MAPKAP1;PTEN;GRB2;FYN;GAB2;PIK3AP1
4	Chylomicron Clearance R-HSA-8964026	2/5	0.011307	0.0544573	18.5132	82.9823	APOE;LDLR
4	MECP2 Regulates Transcription Factors R-HSA-9022707	2/5	0.011307	0.0544573	18.5132	82.9823	MEF2C;PPARG
4	Reelin Signaling Pathway R-HSA-8866376	2/5	0.011307	0.0544573	18.5132	82.9823	SH3KBP1;FYN
4	Signaling By Membrane-Tethered Fusions Of PDGFRA Or PDGFRB R-HSA-9673768	2/5	0.011307	0.0544573	18.5132	82.9823	BIN2;ETV6
4	Prolonged ERK Activation Events R-HSA-169893	3/14	0.011509	0.0549604	7.58135	33.8479	MAP2K1;RAP1A;CRK
4	SEMA3A-Plexin Repulsion Signaling By Inhibiting Integrin Adhesion R-HSA-399955	3/14	0.011509	0.0549604	7.58135	33.8479	RRAS;FYN;TLN1
4	PI5P, PP2A And IER3 Regulate PI3K/AKT Signaling R-HSA-6811558	9/106	0.0117675	0.0559579	2.59012	11.5064	CD86;PIP4K2A;PPP2R5A;GRB2;FYN;GAB2;IRAK4;PPP2R5C;PIK3AP1
4	Role Of Phospholipids In Phagocytosis R-HSA-2029485	4/26	0.0118744	0.0562288	5.05864	22.4268	SYK;PRKCD;PLCG2;PLD4
4	Signaling By ALK Fusions And Activated Point Mutants R-HSA-9725370	6/55	0.0119314	0.0562622	3.41191	15.1099	CEBPB;HIP1;STAT3;MSN;BIRC6;GRB2
4	Mitochondrial Biogenesis R-HSA-1592230	8/89	0.0124008	0.0582321	2.7554	12.0962	NCOA1;NCOA2;GLUD1;MEF2C;PRKAG2;MAPK14;CALM1;MEF2D
4	Interferon Alpha/Beta Signaling R-HSA-909733	7/72	0.0125834	0.0588444	3.00259	13.1374	IFITM3;IFNAR2;PTPN1;IRF2;IRF5;PTPN6;SAMHD1
4	Cellular Senescence R-HSA-2559583	12/165	0.0130286	0.0606747	2.19264	9.5174	RB1;CEBPB;CDKN1B;MAPKAPK3;RPS6KA2;RPS6KA1;MAPKAPK2;STAT3;MAPK14;NFKB1;MAP3K5;MAP4K4
4	PIP3 Activates AKT Signaling R-HSA-1257604	17/268	0.0131475	0.0609762	1.89761	8.21954	CD86;CDKN1B;PHLPP1;TNKS;MAPKAP1;PTEN;PPP2R5A;GAB2;IRAK4;PPP2R5C;NR4A1;PIP4K2A;GRB2;PPARG;SLC38A9;FYN;PIK3AP1
4	Glycerophospholipid Biosynthesis R-HSA-1483206	10/127	0.0134577	0.0616858	2.38694	10.2834	OSBPL8;SLC44A2;GPD2;LPCAT2;PLBD1;PLD4;CEPT1;DDHD1;GPCPD1;AGPAT4
4	Negative Regulation Of MAPK Pathway R-HSA-5675221	5/41	0.0134647	0.0616858	3.86701	16.6579	DUSP5;MAP2K1;PPP2R5A;PPP2R5C;DUSP16
4	Non-integrin membrane-ECM Interactions R-HSA-3000171	5/41	0.0134647	0.0616858	3.86701	16.6579	ITGB1;TGFB1;ITGB5;CASK;ITGAV
4	CREB1 Phosphorylation Thru NMDA Receptor-Mediated Activation Of RAS Signaling R-HSA-442742	4/27	0.0135635	0.0618735	4.83845	20.8071	CAMK2D;RPS6KA2;RPS6KA1;CALM1
4	Class I MHC Mediated Antigen Processing And Presentation R-HSA-983169	22/378	0.0136155	0.0618735	1.73464	7.45296	UBE2F;WSB1;SMURF2;ITGB5;NCF2;ZBTB16;NCF4;KLHL2;RNF19B;CYBB;CBLB;LNPEP;CYBA;CTSS;IKBKB;HERC4;ITCH;TPP2;ITGAV;B2M;ATG7;RNF130
4	Activation Of BAD And Translocation To Mitochondria R-HSA-111447	3/15	0.0140192	0.0624492	6.94921	29.6545	BCL2;YWHAZ;YWHAG
4	EPHA-mediated Growth Cone Collapse R-HSA-3928663	3/15	0.0140192	0.0624492	6.94921	29.6545	LYN;FYN;RHOA
4	InlB-mediated Entry Of Listeria Monocytogenes Into Host Cell R-HSA-8875360	3/15	0.0140192	0.0624492	6.94921	29.6545	SH3KBP1;GRB2;CBL
4	Negative Regulation Of FLT3 R-HSA-9706369	3/15	0.0140192	0.0624492	6.94921	29.6545	PTPRJ;CSK;CBL
4	Signaling By FLT3 ITD And TKD Mutants R-HSA-9703648	3/15	0.0140192	0.0624492	6.94921	29.6545	STAT5B;GRB2;GAB2
4	Signaling By ERBB4 R-HSA-1236394	6/57	0.0140929	0.0625303	3.27777	13.9701	ITCH;GRB2;TAB2;PSEN1;APOE;ADAP1
4	Late SARS-CoV-2 Infection Events R-HSA-9772573	6/58	0.0152698	0.0672607	3.21457	13.4429	MAN2A1;GALNT1;ST3GAL4;MAGT1;ST3GAL1;PARP8
4	Downstream Signal Transduction R-HSA-186763	4/28	0.0153978	0.0672607	4.6366	19.351	STAT5B;STAT3;GRB2;CRK
4	Molecules Associated With Elastic Fibres R-HSA-2129379	4/28	0.0153978	0.0672607	4.6366	19.351	ITGB1;TGFB1;ITGB5;ITGAV
4	Recycling Pathway Of L1 R-HSA-437239	4/28	0.0153978	0.0672607	4.6366	19.351	RPS6KA2;RPS6KA1;MSN;L1CAM
4	RHOQ GTPase Cycle R-HSA-9013406	6/59	0.0165132	0.0709757	3.15376	12.9417	PLEKHG3;PREX1;ARHGAP17;IQGAP1;ARHGAP26;RHOQ
4	CD22 Mediated BCR Regulation R-HSA-5690714	2/6	0.0165711	0.0709757	13.8842	56.9265	LYN;PTPN6
4	Fibronectin Matrix Formation R-HSA-1566977	2/6	0.0165711	0.0709757	13.8842	56.9265	ITGB1;CEACAM1
4	Proton-coupled Monocarboxylate Transport R-HSA-433692	2/6	0.0165711	0.0709757	13.8842	56.9265	SLC16A7;SLC16A3
4	RUNX3 Regulates Immune Response And Cell Migration R-HSA-8949275	2/6	0.0165711	0.0709757	13.8842	56.9265	ITGA4;ITGAL
4	Cell-extracellular Matrix Interactions R-HSA-446353	3/16	0.016815	0.0709757	6.41432	26.2056	ITGB1;FLNA;LIMS1
4	MAP3K8 (TPL2)-dependent MAPK1/3 Activation R-HSA-5684264	3/16	0.016815	0.0709757	6.41432	26.2056	IKBKB;MAP2K1;NFKB1
4	TGF-beta Receptor Signaling In EMT (Epithelial To Mesenchymal Transition) R-HSA-2173791	3/16	0.016815	0.0709757	6.41432	26.2056	TGFB1;RHOA;TGFBR1
4	p75NTR Signals Via NF-kB R-HSA-193639	3/16	0.016815	0.0709757	6.41432	26.2056	IKBKB;RIPK2;NFKB1
4	G Alpha (Q) Signaling Events R-HSA-416476	14/212	0.0168788	0.0709791	1.97783	8.07291	DGKG;PRKCH;RIPK2;PRKCD;RASGRP2;ABHD12;GPR132;GNGT2;GRK2;GRK5;RPS6KA2;RPS6KA1;GRB2;DGKH
4	Post NMDA Receptor Activation Events R-HSA-438064	6/61	0.0192056	0.0804637	3.03876	12.0108	CAMK2D;RPS6KA2;RPS6KA1;PRKAG2;CALM1;CAMKK2
4	Activation Of BH3-only Proteins R-HSA-114452	4/30	0.019516	0.0806707	4.2795	16.8463	BCL2;PMAIP1;YWHAZ;YWHAG
4	Translation Of Structural Proteins R-HSA-9683701	4/30	0.019516	0.0806707	4.2795	16.8463	GALNT1;ST3GAL4;ST3GAL1;PARP8
4	Heme Signaling R-HSA-9707616	5/45	0.0196058	0.0806707	3.47959	13.6815	NCOA1;NCOA2;MEF2C;MEF2D;NFE2L2
4	Aberrant Regulation Of Mitotic G1/S Transition In Cancer Due To RB1 Defects R-HSA-9659787	3/17	0.0198993	0.0806707	5.95585	23.3295	RB1;CCND3;CDKN1B
4	FOXO-mediated Transcription Of Cell Cycle Genes R-HSA-9617828	3/17	0.0198993	0.0806707	5.95585	23.3295	CDKN1B;SMAD3;KLF4
4	GAB1 Signalosome R-HSA-180292	3/17	0.0198993	0.0806707	5.95585	23.3295	CSK;GRB2;PAG1
4	Gastrin-CREB Signaling Pathway Via PKC And MAPK R-HSA-881907	3/17	0.0198993	0.0806707	5.95585	23.3295	RPS6KA2;RPS6KA1;GRB2
4	RIP-mediated NFkB Activation Via ZBP1 R-HSA-1810476	3/17	0.0198993	0.0806707	5.95585	23.3295	ZBP1;IKBKB;NFKB1
4	TNF Receptor Superfamily (TNFSF) Members Mediating Non-Canonical NF-kB Pathway R-HSA-5676594	3/17	0.0198993	0.0806707	5.95585	23.3295	TRAF3;TANK;MAP3K14
4	SARS-CoV-2-host Interactions R-HSA-9705683	13/196	0.0201602	0.0814358	1.98575	7.75244	IFNAR2;UVRAG;RIPK2;NOD1;YWHAZ;IL17RA;IKBKB;TRAF3;TLR7;TAB2;PTPN6;B2M;YWHAG
4	RHO GTPases Activate PKNs R-HSA-5625740	6/62	0.0206578	0.0831478	2.98434	11.5782	PPP1CB;NCOA2;PPP1R12A;YWHAZ;YWHAG;RHOA
4	EGFR Downregulation R-HSA-182971	4/31	0.0218061	0.0874573	4.12078	15.7643	SH3KBP1;GRB2;PTPN12;CBL
4	L1CAM Interactions R-HSA-373760	8/99	0.0222939	0.0874905	2.45133	9.3235	ITGB1;MAP2K1;ALCAM;RPS6KA2;RPS6KA1;MSN;ITGAV;L1CAM
4	ARMS-mediated Activation R-HSA-170984	2/7	0.0226683	0.0874905	11.1068	42.0589	RAP1A;CRK
4	Activation Of RAC1 Downstream Of NMDARs R-HSA-9619229	2/7	0.0226683	0.0874905	11.1068	42.0589	CALM1;CAMKK2
4	Cation-coupled Chloride Cotransporters R-HSA-426117	2/7	0.0226683	0.0874905	11.1068	42.0589	SLC12A2;SLC12A6
4	Erythropoietin Activates Phospholipase C Gamma (PLCG) R-HSA-9027277	2/7	0.0226683	0.0874905	11.1068	42.0589	LYN;PLCG2
4	Erythropoietin Activates STAT5 R-HSA-9027283	2/7	0.0226683	0.0874905	11.1068	42.0589	LYN;STAT5B
4	IkBA Variant Leads To EDA-ID R-HSA-5603029	2/7	0.0226683	0.0874905	11.1068	42.0589	IKBKB;NFKB1
4	RSK Activation R-HSA-444257	2/7	0.0226683	0.0874905	11.1068	42.0589	RPS6KA2;RPS6KA1
4	RUNX1 Regulates Transcription Of Genes Involved In Differentiation Of Myeloid Cells R-HSA-8939246	2/7	0.0226683	0.0874905	11.1068	42.0589	PRKCB;RUNX2
4	RUNX3 Regulates CDKN1A Transcription R-HSA-8941855	2/7	0.0226683	0.0874905	11.1068	42.0589	SMAD3;TGFB1
4	TYSND1 Cleaves Peroxisomal Proteins R-HSA-9033500	2/7	0.0226683	0.0874905	11.1068	42.0589	PHYH;AGPS
4	TP53 Regulates Metabolic Genes R-HSA-5628897	7/81	0.0227829	0.0876326	2.63617	9.96933	DDIT4;GSR;PTEN;PRKAG2;SLC38A9;YWHAZ;YWHAG
4	G Alpha (Z) Signaling Events R-HSA-418597	5/47	0.0232672	0.0886117	3.31355	12.4613	GNGT2;PRKCH;PRKCB;PRKCD;ADCY7
4	JNK (c-Jun Kinases) Phosphorylation And Activation Mediated By Activated Human TAK1 R-HSA-450321	3/18	0.0232733	0.0886117	5.5585	20.9024	RIPK2;NOD1;TAB2
4	VEGFR2 Mediated Cell Proliferation R-HSA-5218921	3/18	0.0232733	0.0886117	5.5585	20.9024	PRKCB;PRKCD;CALM1
4	G-protein Beta:Gamma Signaling R-HSA-397795	4/32	0.0242536	0.0917241	3.97341	14.7779	GNGT2;PIK3CG;RHOA;PIK3R5
4	Nuclear Signaling By ERBB4 R-HSA-1251985	4/32	0.0242536	0.0917241	3.97341	14.7779	TAB2;PSEN1;APOE;ADAP1
4	Retrograde Transport At Trans-Golgi-Network R-HSA-6811440	5/48	0.0252525	0.0951826	3.23632	11.9059	RAB43;NAPSA;STX16;VTI1A;NAPG
4	FOXO-mediated Transcription R-HSA-9614085	6/65	0.0254559	0.0956293	2.83215	10.3963	CDKN1B;SMAD3;BCL6;KLF4;YWHAZ;YWHAG
4	Neurotransmitter Receptors And Postsynaptic Signal Transmission R-HSA-112314	12/182	0.0259877	0.0973028	1.97163	7.1967	CAMK2D;GNGT2;PRKCB;RPS6KA2;RPS6KA1;NPTN;CASK;PRKAG2;APBA1;CALM1;ADCY7;CAMKK2
4	Sialic Acid Metabolism R-HSA-4085001	4/33	0.0268605	0.0995357	3.83619	13.8759	CTSA;ST3GAL4;ST3GAL5;ST3GAL1
4	Signaling By WNT In Cancer R-HSA-4791275	4/33	0.0268605	0.0995357	3.83619	13.8759	TCF7L2;TNKS;PPP2R5A;PPP2R5C
4	Listeria Monocytogenes Entry Into Host Cells R-HSA-8876384	3/19	0.0269374	0.0995357	5.21082	18.8332	SH3KBP1;GRB2;CBL
4	RHO GTPases Activate ROCKs R-HSA-5627117	3/19	0.0269374	0.0995357	5.21082	18.8332	PPP1CB;PPP1R12A;RHOA
5	Immune System R-HSA-168256	226/1943	2.90785e-43	3.46325e-40	3.40521	333.519	APP;IFITM1;IL1RN;IFITM2;WIPF1;GMFG;HERC4;CPNE2;PGLYRP1;ATP6V1G1;RSAD2;PRKCB;IL1R2;SLC11A1;TALDO1;MCEMP1;RNF125;SLPI;CRISPLD2;ORAI2;NUP98;ATP6V0D1;CD101;EBI3;FPR1;FPR2;IQGAP1;BCL10;IQGAP2;CFP;MEFV;TRPM2;PRDX5;INPP5D;ATG7;N4BP1;PAG1;S100A11;ATP6V0A1;LYN;CCR1;VASP;EGR1;RAB27A;PILRA;BST1;CYLD;GRB2;FBXL5;GSDME;ARHGAP9;CDKN1B;ARPC1B;PYGL;PPP3CA;GLIPR1;ARIH2;RAC2;ARIH1;CD33;CAP1;CD53;VAV3;FCER1G;ANXA1;S…
5	Innate Immune System R-HSA-168249	144/1035	3.49772e-35	2.08289e-32	3.90344	309.692	APP;NCF1;NCF2;WIPF1;GMFG;NCF4;ACTG1;RAB44;LAMP2;COTL1;CPNE2;OSTF1;PGLYRP1;MAP2K3;MAP2K4;ATP6V1G1;DGAT1;IST1;CD300A;SLC11A1;MCEMP1;ATP11B;DOK3;TYROBP;RNF125;CLEC4D;RAB31;SLPI;CRISPLD2;MAPKAPK2;ADAM8;CLEC4E;ATP6V0D1;S100A9;S100A8;C5AR2;C5AR1;FPR1;FPR2;IQGAP1;BCL10;IQGAP2;CFP;MEFV;RASGRP4;RAP1B;CNN2;TRPM2;SDCBP;PRDX5;IRAK2;CD300LB;NLRP3;ATG7;N4BP1;S100A11;ATP6V0A1;LYN;MGAM;ATP8B4;RAB27A;ISG15;ARPC5;…
5	Neutrophil Degranulation R-HSA-6798695	86/468	1.25621e-29	4.98714e-27	5.19021	345.392	ARHGAP9;ITGAM;DDX3X;TNFAIP6;GMFG;ITGB2;SNAP23;SLC2A3;PYGL;ITGAL;RAB44;GLIPR1;GM2A;ADGRE5;LAMP2;COTL1;OSTF1;PGLYRP1;CD33;CAP1;CD53;HGSNAT;FCER1G;ANXA2;DGAT1;IST1;CD300A;NFAM1;SLC11A1;RHOG;PLAUR;MCEMP1;ATP11B;TNFRSF1B;MMP8;MMP9;FGR;CLEC4D;RAB31;PKM;DOK3;TYROBP;SLPI;CRISPLD2;ADAM8;PLEKHO2;DOCK2;S100A9;S100A8;CD44;TLR2;LILRA6;PTAFR;FGL2;C5AR1;FPR1;FPR2;IQGAP1;RETN;CFP;IQGAP2;RAP1B;CNN2;TRPM2;SDCBP;PR…
5	Cytokine Signaling In Immune System R-HSA-1280215	93/702	3.42106e-21	1.01862e-18	3.50814	165.319	APP;IFITM1;IL1RN;CDKN1B;CSF3R;ITGAM;IFITM2;CSF1;CD80;ITGB2;IL1RAP;CXCL2;LMNB1;IL18RAP;KPNA4;ARIH1;IL13RA1;IFNAR2;MAP2K3;MAP2K4;ANXA1;ANXA2;RSAD2;SYK;IL15;IL1R2;TALDO1;IRAK3;FOS;GAB2;IRAK4;OPRM1;TNFRSF1B;MMP9;TNFRSF1A;IL17RA;HCK;IL1B;IRF1;OAS3;MAPKAPK2;NUP98;S100A9;CRK;SOS2;CD44;BIRC3;RNASEL;SP100;CEBPD;PTAFR;EBI3;FPR1;CSF2RB;PTGS2;FOXO3;SAMHD1;CSF2RA;RELB;RAP1B;CNN2;SOCS3;BCL2L11;IRAK2;ALOX5;INPP…
5	Signaling By Interleukins R-HSA-449147	72/453	4.43814e-21	1.05716e-18	4.28308	200.723	APP;IL1RN;CSF3R;ITGAM;CSF1;CD80;ITGB2;IL1RAP;CXCL2;LMNB1;IL18RAP;IL13RA1;MAP2K3;MAP2K4;ANXA1;ANXA2;SYK;IL15;IL1R2;TALDO1;IRAK3;FOS;GAB2;IRAK4;OPRM1;TNFRSF1B;MMP9;TNFRSF1A;IL17RA;HCK;IL1B;MAPKAPK2;S100A9;CRK;SOS2;CEBPD;PTAFR;EBI3;FPR1;CSF2RB;PTGS2;FOXO3;CSF2RA;RAP1B;CNN2;SOCS3;IRAK2;ALOX5;INPP5D;CCL4;STAT4;PTK2B;STAT6;N4BP1;MCL1;LYN;CCR1;MAP3K3;IL10RB;IL10RA;STAT3;PTPN12;MAPK14;BATF;NFKBIA;SEM1;BC…
5	Interleukin-10 Signaling R-HSA-6783783	16/45	4.54156e-11	9.01499e-09	11.9309	284.136	CCR1;IL1RN;CSF1;IL10RB;CD80;IL10RA;IL1R2;PTAFR;STAT3;FPR1;PTGS2;TNFRSF1B;CXCL2;TNFRSF1A;IL1B;CCL4
5	Hemostasis R-HSA-109582	61/576	4.47703e-10	7.61735e-08	2.63031	56.6223	DGKG;APP;DOCK5;CD84;ITGAM;ITGB2;PLEK;JMJD1C;ARRB2;SLC7A11;ITGAL;TREM1;DOCK11;CAPZB;TMSB4X;LAMP2;RAC2;SLC16A3;CAP1;VAV3;SRGN;FCER1G;ANXA2;SYK;PRKCB;ACTN1;RHOG;PLAUR;KIF23;F5;APBB1IP;FGR;JAML;IRF1;ORAI2;LCP2;DOCK2;S100A9;CRK;CD44;DGKH;SELPLG;GNAI3;THBS1;PHF21A;GNAI2;RAP1B;GNG2;INPP5D;SH2B2;LYN;NFE2;PTPN1;ATP2B1;GNG12;MAPK14;EHD1;SELL;CAPZA1;PTPN6;GRB2
5	Signal Transduction R-HSA-162582	170/2465	4.23075e-09	6.29853e-07	1.71011	32.9725	DGKG;CHRM3;APP;NCF1;NCF2;WIPF1;NAB1;CD80;NCF4;IL1RAP;NR3C1;ACTG1;IGF1R;PREX1;DOCK11;CCND3;BASP1;CCRL2;PIP4K2A;TLE3;ATP6V1G1;TPM4;PRKCB;RALGAPA1;ACTN1;CLIP1;MAPKAPK2;SPATA13;NUP98;TRIB1;ATP6V0D1;S100A9;S100A8;DGKH;NOTCH2;CD274;NOTCH1;C5AR2;C5AR1;FPR1;CSF2RB;FPR2;IQGAP1;ADRB2;IQGAP2;FOXO3;ARHGAP15;CSF2RA;RASGRP4;RAP1B;HCAR2;SOCS3;BCL2L11;GRK2;RDH11;STK38;EIF4EBP1;ST3GAL4;NLRP3;PIP5K1B;ST3GAL6;PAG1;…
5	RHO GTPase Cycle R-HSA-9012999	47/441	3.83747e-08	5.07825e-06	2.6224	44.7798	ARHGAP9;DOCK5;NCF1;WIPF1;NCF2;NCF4;SNAP23;IQGAP1;IQGAP2;ARHGAP15;ACTG1;LMNB1;PREX1;FGD4;AKAP13;DOCK11;CAPZB;BASP1;STK38;EFHD2;RAC2;FLOT1;PTK2B;EMD;LBR;VAV3;TPM4;RALGAPA1;ACTN1;RHOG;ERBIN;WWP2;GMIP;ARHGAP26;MPP7;ARHGAP24;DIAPH1;ARHGAP31;FMNL1;GFOD1;PEAK1;CDC42EP3;SPATA13;GRB2;DOCK2;SOS2;PICALM
5	Interleukin-4 And Interleukin-13 Signaling R-HSA-6785807	20/107	5.30076e-08	6.31321e-06	4.97866	83.4067	ITGAM;ANXA1;CEBPD;ITGB2;STAT3;FOS;OPRM1;FOXO3;TNFRSF1B;PTGS2;MMP9;BATF;SOCS3;BCL6;IL1B;ALOX5;LCN2;STAT6;IL13RA1;MCL1
5	Signaling By Rho GTPases R-HSA-194315	60/644	7.3295e-08	7.93585e-06	2.27033	37.2987	ARHGAP9;DOCK5;CDKN1B;NCF1;WIPF1;NCF2;ARPC1B;NCF4;SNAP23;ACTG1;LMNB1;PREX1;AKAP13;DOCK11;CAPZB;BASP1;EFHD2;RAC2;FLOT1;EMD;LBR;NDEL1;ACTR3;VAV3;TPM4;PRKCB;RALGAPA1;ACTN1;RHOG;GMIP;CLIP1;GFOD1;PEAK1;CDC42EP3;SPATA13;NUP98;DOCK2;S100A9;SOS2;S100A8;PAFAH1B1;IQGAP1;IQGAP2;ARHGAP15;FGD4;STK38;PTK2B;ERBIN;WWP2;ARPC5;ARHGAP26;MAPK14;MPP7;ARHGAP24;DIAPH1;ARHGAP31;FMNL1;ARPC3;GRB2;PICALM
5	Adaptive Immune System R-HSA-1280218	65/733	1.30712e-07	1.29732e-05	2.15333	34.1309	IFITM1;NCF1;NCF2;CD80;NCF4;ITGB2;SNAP23;PTEN;RNF19B;ITGAL;TREM1;HERC4;PPP3CA;CAPZB;ARIH2;CD33;SYK;PRKCB;CD300A;KIF23;FBXO11;DNM2;TYROBP;JAML;ORAI2;LCP2;TLR6;HCST;S100A9;TLR4;S100A8;CD101;TLR2;LILRA6;CD274;BCL10;RAP1B;SOCS3;HECTD1;INPP5D;CD300LB;CD300LD;CD300LF;LONRF1;ATG7;XDH;PAG1;LYN;VASP;RAP1GAP2;UBE2H;UBE2B;KLHL2;PILRA;FBXO31;NFKBIA;SEM1;PTPRC;SELL;CAPZA1;PTPN6;GRB2;PIK3AP1;FBXL5;MYD88
5	Signaling By Rho GTPases, Miro GTPases And RHOBTB3 R-HSA-9716542	60/660	1.72497e-07	1.58034e-05	2.20788	34.383	ARHGAP9;DOCK5;CDKN1B;NCF1;WIPF1;NCF2;ARPC1B;NCF4;SNAP23;ACTG1;LMNB1;PREX1;AKAP13;DOCK11;CAPZB;BASP1;EFHD2;RAC2;FLOT1;EMD;LBR;NDEL1;ACTR3;VAV3;TPM4;PRKCB;RALGAPA1;ACTN1;RHOG;GMIP;CLIP1;GFOD1;PEAK1;CDC42EP3;SPATA13;NUP98;DOCK2;S100A9;SOS2;S100A8;PAFAH1B1;IQGAP1;IQGAP2;ARHGAP15;FGD4;STK38;PTK2B;ERBIN;WWP2;ARPC5;ARHGAP26;MAPK14;MPP7;ARHGAP24;DIAPH1;ARHGAP31;FMNL1;ARPC3;GRB2;PICALM
5	Interleukin-2 Family Signaling R-HSA-451927	12/44	3.48191e-07	2.96211e-05	8.07139	120.026	SYK;IL15;INPP5D;STAT3;STAT4;PTK2B;CSF2RB;GRB2;PTPN6;GAB2;CSF2RA;SOS2
5	RAC1 GTPase Cycle R-HSA-9013149	25/178	4.18599e-07	3.3165e-05	3.54667	52.0876	ARHGAP9;DOCK5;NCF1;NCF2;WIPF1;NCF4;SNAP23;IQGAP1;ARHGAP15;IQGAP2;DOCK11;PREX1;EMD;LBR;VAV3;ERBIN;ARHGAP26;GMIP;ARHGAP24;MPP7;ARHGAP31;FMNL1;SPATA13;DOCK2;SOS2
5	Platelet Activation, Signaling And Aggregation R-HSA-76002	31/254	4.45541e-07	3.3165e-05	3.02703	44.2672	DGKG;APP;PLEK;GNAI3;ARRB2;THBS1;GNAI2;RAP1B;GNG2;TMSB4X;LAMP2;RAC2;LYN;CAP1;VAV3;SRGN;PTPN1;FCER1G;SYK;PRKCB;ACTN1;RHOG;GNG12;MAPK14;F5;APBB1IP;GRB2;LCP2;PTPN6;CRK;DGKH
5	Toll Like Receptor 4 (TLR4) Cascade R-HSA-166016	21/140	1.17348e-06	8.22129e-05	3.81977	52.161	MAP2K3;APP;MAP2K4;ITGAM;ITGB2;IRAK3;FOS;IRAK4;MAPK14;DNM2;NFKBIA;IRAK2;MAPKAPK2;TLR6;S100A9;TLR4;S100A8;N4BP1;MYD88;BIRC3;TLR2
5	FCGR3A-mediated Phagocytosis R-HSA-9664422	13/60	2.00932e-06	0.00013295	5.9554	78.1213	ACTR3;VAV3;LYN;SYK;WIPF1;ARPC1B;ARPC5;ACTG1;FGR;HCK;ARPC3;GRB2;CRK
5	Interferon Alpha/Beta Signaling R-HSA-909733	14/72	3.21908e-06	0.000201786	5.20003	65.7617	IFNAR2;EGR1;PTPN1;IFITM1;RNASEL;IFITM2;RSAD2;ISG15;SAMHD1;ISG20;SOCS3;IRF1;OAS3;PTPN6
5	Toll-like Receptor Cascades R-HSA-168898	22/162	3.59789e-06	0.000214255	3.40153	42.6388	MAP2K3;APP;MAP2K4;ITGAM;ITGB2;IRAK3;FOS;IRAK4;MAPK14;DNM2;NFKBIA;IRAK2;MAPKAPK2;TLR6;S100A9;TLR4;S100A8;N4BP1;MYD88;GSDME;BIRC3;TLR2
5	RHO GTPases Activate NADPH Oxidases R-HSA-5668599	8/24	6.1947e-06	0.000351328	10.7225	128.582	NCF1;NCF2;PRKCB;NCF4;RAC2;MAPK14;S100A9;S100A8
5	IRAK4 Deficiency (TLR2/4) R-HSA-5603041	7/18	7.40119e-06	0.000400674	13.635	161.083	IRAK4;TLR6;S100A9;TLR4;MYD88;S100A8;TLR2
5	Rab Regulation Of Trafficking R-HSA-9007101	18/122	8.49604e-06	0.000439947	3.73649	43.627	DENND1C;DENND4A;RAB27A;DENND3;TRAPPC9;GABARAP;RAB43;RABGEF1;MAP1LC3B;RAB31;TBC1D14;DENND5A;RIN3;ULK1;OPTN;TBC1D15;RAB8A;RAB8B
5	MyD88:MAL(TIRAP) Cascade Initiated On Plasma Membrane R-HSA-166058	17/112	1.02238e-05	0.000507355	3.86067	44.3622	MAP2K3;APP;MAP2K4;IRAK3;FOS;IRAK4;MAPK14;NFKBIA;IRAK2;MAPKAPK2;TLR6;S100A9;TLR4;S100A8;N4BP1;MYD88;TLR2
5	Interleukin-3, Interleukin-5 And GM-CSF Signaling R-HSA-512988	10/44	1.95405e-05	0.000930907	6.31558	68.48	LYN;HCK;SYK;INPP5D;CSF2RB;GRB2;PTPN6;GAB2;CSF2RA;CRK
5	TBC/RABGAPs R-HSA-8854214	10/45	2.41207e-05	0.00110492	6.13481	65.228	RAB43;RABGEF1;MAP1LC3B;TBC1D14;ULK1;GABARAP;RAB8A;TBC1D15;OPTN;RAB8B
5	Disease R-HSA-1643685	113/1736	3.45759e-05	0.00152518	1.55027	15.9249	APP;WIPF1;CD80;ARID4A;NR3C1;ANTXR2;ACTG1;CCND3;KPNA4;IFNAR2;MAP2K3;MAP2K4;ENTPD1;TPM4;TALDO1;SLPI;SLC9A9;NUP98;S100A9;S100A8;SLC27A4;NOTCH2;NOTCH1;CSF2RB;IQGAP1;ZC3HAV1;ADRB2;FOXO3;CFP;MEFV;CORO1A;CSF2RA;PHF21A;RAP1B;BCL2L11;RDH12;IRAK2;ST3GAL4;NLRP3;ATG7;LYN;GGT5;SRPK2;PLK2;ISG15;BRAF;ARPC5;GNG12;NFKBIA;SEM1;NR4A1;TCN2;ARPC3;GRB2;MYD88;NFE2L2;GSDME;CDKN1B;ELL;ARPC1B;PTEN;SLC2A1;SLC40A1;ARRB2;DUS…
5	Signaling By CSF3 (G-CSF) R-HSA-9674555	8/30	3.87814e-05	0.0016496	7.79571	79.1855	LYN;SOCS3;HCK;CSF3R;SYK;STAT3;GRB2;GAB2
5	Diseases Associated With TLR Signaling Cascade R-HSA-5602358	8/31	5.02255e-05	0.00202341	7.45638	73.8106	NFKBIA;IRAK4;TLR6;S100A9;TLR4;MYD88;S100A8;TLR2
5	Leishmania Infection R-HSA-9658195	26/247	5.13691e-05	0.00202341	2.54736	25.1589	WIPF1;ARPC1B;GNAI3;ADRB2;MEFV;GNAI2;ACTG1;PSTPIP1;GNG2;NLRP3;LYN;VAV3;GGT5;ACTR3;ENTPD1;SYK;PLK2;ARPC5;GNG12;MAPK14;FGR;HCK;ARPC3;IL1B;GRB2;CRK
5	Interleukin-1 Family Signaling R-HSA-446652	19/152	5.26663e-05	0.00202341	3.08289	30.3712	APP;MAP2K4;MAP3K3;IL1RN;IL1R2;STAT3;IRAK3;IL1RAP;IRAK4;PTPN12;NFKBIA;SEM1;IL18RAP;IRAK2;IL1B;ALOX5;PTPN6;N4BP1;MYD88
5	GPVI-mediated Activation Cascade R-HSA-114604	8/32	6.43486e-05	0.00234957	7.14532	68.9609	LYN;VAV3;FCER1G;SYK;RAC2;RHOG;LCP2;PTPN6
5	MyD88 Deficiency (TLR2/4) R-HSA-5602498	6/17	6.51016e-05	0.00234957	11.6741	112.533	TLR6;S100A9;TLR4;MYD88;S100A8;TLR2
5	Regulation Of TLR By Endogenous Ligand R-HSA-5686938	6/18	9.3952e-05	0.00329108	10.7007	99.2244	TLR6;S100A9;TLR4;S100A8;GSDME;TLR2
5	Nucleotide-binding Domain, Leucine Rich Repeat Containing NLR Signaling Pathways R-HSA-168643	10/53	0.000106497	0.00352935	4.99136	45.6579	APP;CYLD;PSTPIP1;IRAK2;CASP4;TNFAIP3;NLRP3;MEFV;MAPK14;BIRC3
5	Cell Surface Interactions At Vascular Wall R-HSA-202733	17/134	0.000106681	0.00352935	3.13111	28.6361	LYN;CD84;ITGAM;FCER1G;SELPLG;ITGB2;SLC7A11;ITGAL;TREM1;JAML;SELL;INPP5D;GRB2;PTPN6;SLC16A3;S100A9;CD44
5	Interleukin-12 Family Signaling R-HSA-447115	10/54	0.000125503	0.00387056	4.87766	43.8169	CNN2;RAP1B;ANXA2;CAPZA1;EBI3;STAT3;STAT4;TALDO1;S100A9;LMNB1
5	Gene And Protein Expression By JAK-STAT Signaling After Interleukin-12 Stimulation R-HSA-8950505	8/35	0.000127765	0.00387056	6.3504	56.9333	CNN2;RAP1B;ANXA2;CAPZA1;STAT4;TALDO1;S100A9;LMNB1
5	Fcgamma Receptor (FCGR) Dependent Phagocytosis R-HSA-2029480	13/87	0.000129994	0.00387056	3.77713	33.7978	ACTR3;VAV3;LYN;SYK;WIPF1;ARPC1B;ARPC5;ACTG1;FGR;HCK;ARPC3;GRB2;CRK
5	RAC2 GTPase Cycle R-HSA-9013404	13/87	0.000129994	0.00387056	3.77713	33.7978	VAV3;NCF1;NCF2;NCF4;ERBIN;IQGAP1;ARHGAP26;MPP7;PREX1;RAC2;DOCK2;EMD;LBR
5	ROS And RNS Production In Phagocytes R-HSA-1222556	8/36	0.00015786	0.00458564	6.12327	53.6019	ATP6V1G1;NCF1;NCF2;SLC11A1;NCF4;RAC2;ATP6V0D1;ATP6V0A1
5	Signal Regulatory Protein Family Interactions R-HSA-391160	5/13	0.000171751	0.00487036	13.3637	115.856	TYROBP;PTK2B;GRB2;PTPN6;SKAP2
5	FCERI Mediated MAPK Activation R-HSA-2871796	7/29	0.00023543	0.00652086	6.81359	56.9214	LYN;VAV3;MAP2K4;SYK;GRB2;LCP2;FOS
5	Formyl Peptide Receptors Bind Formyl Peptides And Many Other Ligands R-HSA-444473	4/8	0.000244437	0.00661647	21.3624	177.662	APP;ANXA1;FPR1;FPR2
5	Interleukin-15 Signaling R-HSA-8983432	5/14	0.000257312	0.0068102	11.8782	98.1758	IL15;STAT3;GRB2;GAB2;SOS2
5	Membrane Trafficking R-HSA-199991	46/599	0.000289628	0.00749884	1.81098	14.7539	DENND1C;APP;SNAP23;DENND3;STON2;ARRB2;ADRB2;PIK3C2A;GABARAP;RAB43;RABGEF1;MAP1LC3B;GRK2;CYTH4;CAPZB;CUX1;NLRP3;TBC1D14;DENND5A;RAB8A;TBC1D15;CYTH1;RAB8B;TPD52;ACTR3;DENND4A;RAB27A;KIF23;ARPC5;TRAPPC9;VPS37B;F5;DNM2;SNX18;RAB31;SYNJ1;ARPC3;CAPZA1;PREB;RIN3;ULK1;GRB2;VAMP4;OPTN;PAFAH1B1;PICALM
5	CDC42 GTPase Cycle R-HSA-9013148	17/149	0.000386593	0.00978067	2.77311	21.7914	ARHGAP9;VAV3;WIPF1;SNAP23;IQGAP1;IQGAP2;ARHGAP26;GMIP;ARHGAP24;DOCK11;PREX1;FGD4;ARHGAP31;FMNL1;SPATA13;CDC42EP3;LBR
5	Regulation Of Actin Dynamics For Phagocytic Cup Formation R-HSA-2029482	10/62	0.000407821	0.00978067	4.12552	32.1984	ACTR3;VAV3;SYK;WIPF1;ARPC3;ARPC1B;GRB2;ARPC5;CRK;ACTG1
5	Signaling By BRAF And RAF1 Fusions R-HSA-6802952	10/62	0.000407821	0.00978067	4.12552	32.1984	APBB1IP;RAP1B;BCL2L11;KSR1;BRAF;ARRB2;IQGAP1;ZC3HAV1;ATG7;KDM7A
5	Immunoregulatory Interactions Between A Lymphoid And A non-Lymphoid Cell R-HSA-198933	15/123	0.000410608	0.00978067	2.98761	23.297	LILRA6;IFITM1;CD300A;ITGB2;PILRA;ITGAL;TREM1;TYROBP;JAML;SELL;CD300LB;CD300LD;CD300LF;HCST;CD33
5	Signaling By SCF-KIT R-HSA-1433557	8/42	0.000485183	0.0112852	5.04111	38.4686	LYN;FES;STAT3;GRB2;PTPN6;GAB2;MMP9;SH2B2
5	RHO GTPase Effectors R-HSA-195258	25/269	0.000492722	0.0112852	2.21326	16.8552	CDKN1B;NCF1;WIPF1;NCF2;ARPC1B;NCF4;IQGAP1;IQGAP2;ACTG1;RAC2;NDEL1;ACTR3;PRKCB;RHOG;ARPC5;MAPK14;DIAPH1;CLIP1;FMNL1;ARPC3;GRB2;NUP98;S100A9;S100A8;PAFAH1B1
5	Signaling By Receptor Tyrosine Kinases R-HSA-9006934	39/496	0.000520065	0.0116868	1.85233	14.0065	CD274;NCF1;NCF2;NAB1;NCF4;THBS1;IGF1R;RAP1B;PTK2B;STAT6;SH2B2;PAG1;ATP6V0A1;LYN;VAV3;PTPN1;EGR1;ATP6V1G1;JUND;PRKCB;STAT3;ERBIN;BRAF;FOS;PTPN12;GAB2;MAPK14;MMP9;DNM2;DIAPH1;NCOR1;FES;MAPKAPK2;FOSB;PTPN6;GRB2;ATP6V0D1;TRIB1;CRK
5	Interleukin-1 Signaling R-HSA-9020702	14/114	0.000588995	0.0129906	3.00937	22.3809	APP;MAP2K4;MAP3K3;IL1RN;IL1R2;IRAK3;IL1RAP;IRAK4;NFKBIA;SEM1;IRAK2;IL1B;N4BP1;MYD88
5	RAB GEFs Exchange GTP For GDP On RABs R-HSA-8876198	12/89	0.000613867	0.013293	3.34643	24.7493	DENND1C;RABGEF1;RAB31;DENND4A;RAB27A;DENND5A;RIN3;ULK1;DENND3;TRAPPC9;RAB8A;RAB8B
5	Detoxification Of Reactive Oxygen Species R-HSA-3299685	7/34	0.000667251	0.0138762	5.55036	40.5861	PRDX5;NCF1;NCF2;TXNRD1;NCF4;GSR;ATP7A
5	Interleukin-12 Signaling R-HSA-9020591	8/44	0.000673048	0.0138762	4.76055	34.7696	CNN2;RAP1B;ANXA2;CAPZA1;STAT4;TALDO1;S100A9;LMNB1
5	Inactivation Of CSF3 (G-CSF) Signaling R-HSA-9705462	6/25	0.000684593	0.0138762	6.75584	49.2277	LYN;SOCS3;HCK;CSF3R;SYK;STAT3
5	Oncogenic MAPK Signaling R-HSA-6802957	11/78	0.000697635	0.0138762	3.52328	25.6065	APBB1IP;RAP1B;BCL2L11;KSR1;BRAF;ARRB2;IQGAP1;ZC3HAV1;DUSP16;ATG7;KDM7A
5	Interferon Signaling R-HSA-913531	20/200	0.000702757	0.0138762	2.39458	17.3859	IFNAR2;EGR1;PTPN1;IFITM1;RNASEL;SP100;IFITM2;RSAD2;PTAFR;ISG15;SAMHD1;ISG20;SOCS3;IRF1;OAS3;KPNA4;PTPN6;NUP98;ARIH1;CD44
5	Signaling By Cytosolic FGFR1 Fusion Mutants R-HSA-1839117	5/17	0.000710705	0.0138762	8.90724	64.5708	CUX1;STAT3;GRB2;GAB2;LRRFIP1
5	Regulation Of Signaling By CBL R-HSA-912631	5/18	0.000947919	0.0181039	8.22164	57.2328	LYN;HCK;SYK;GRB2;CRK
5	RHO GTPases Activate WASPs And WAVEs R-HSA-5663213	7/36	0.000957636	0.0181039	5.16703	35.9163	ACTR3;WIPF1;ARPC3;ARPC1B;GRB2;ARPC5;ACTG1
5	Integrin Signaling R-HSA-354192	6/27	0.0010598	0.0193263	6.11179	41.8638	RAP1B;APBB1IP;PTPN1;SYK;GRB2;CRK
5	Interleukin Receptor SHC Signaling R-HSA-912526	6/27	0.0010598	0.0193263	6.11179	41.8638	INPP5D;CSF2RB;GRB2;PTPN6;GAB2;CSF2RA
5	Vesicle-mediated Transport R-HSA-5653656	46/637	0.00107098	0.0193263	1.69107	11.5655	DENND1C;APP;SNAP23;DENND3;STON2;ARRB2;ADRB2;PIK3C2A;GABARAP;RAB43;RABGEF1;MAP1LC3B;GRK2;CYTH4;CAPZB;CUX1;NLRP3;TBC1D14;DENND5A;RAB8A;TBC1D15;CYTH1;RAB8B;TPD52;ACTR3;DENND4A;RAB27A;KIF23;ARPC5;TRAPPC9;VPS37B;F5;DNM2;SNX18;RAB31;SYNJ1;ARPC3;CAPZA1;PREB;RIN3;ULK1;GRB2;VAMP4;OPTN;PAFAH1B1;PICALM
5	FLT3 Signaling R-HSA-9607240	7/37	0.00113592	0.0201923	4.99454	33.8645	HCK;CDKN1B;BCL2L11;SYK;GRB2;GAB2;FOXO3
5	Transcriptional Regulation By MECP2 R-HSA-8986944	9/60	0.00134392	0.0235384	3.78171	25.0053	PTPN1;NCOR1;NOTCH1;AGO2;PTEN;SLC2A3;OPRM1;LBR;TNRC6B
5	Nuclear Events (Kinase And Transcription Factor Activation) R-HSA-198725	9/61	0.00151488	0.0261481	3.70879	24.079	EGR1;JUND;NAB1;MAPKAPK2;FOSB;FOS;TRIB1;MAPK14;DNM2
5	NGF-stimulated Transcription R-HSA-9031628	7/39	0.00156986	0.0264271	4.68189	30.2299	EGR1;JUND;NAB1;FOSB;FOS;TRIB1;DNM2
5	FCERI Mediated Ca+2 Mobilization R-HSA-2871809	6/29	0.00157542	0.0264271	5.57974	36.0074	LYN;VAV3;PPP3CA;SYK;GRB2;LCP2
5	Diseases Of Signal Transduction By Growth Factor Receptors And Second Messengers R-HSA-5663202	33/424	0.00160011	0.0264684	1.82565	11.753	HDAC4;CEBPB;CDKN1B;NOTCH1;CD80;PTEN;IQGAP1;ZC3HAV1;ARRB2;FOXO3;DUSP16;RAP1B;BCL2L11;CUX1;RAC2;LRRFIP1;ATG7;LYN;TPM4;KSR1;STAT3;RHOG;ERBIN;BRAF;PTPN12;GAB2;APBB1IP;SEM1;NR4A1;NCOR1;GRB2;PIK3AP1;KDM7A
5	Metal Sequestration By Antimicrobial Proteins R-HSA-6799990	3/6	0.00162926	0.0265815	21.3397	136.993	LCN2;S100A9;S100A8
5	RHOG GTPase Cycle R-HSA-9013408	10/74	0.00167974	0.0270348	3.34987	21.4027	VAV3;DOCK5;PREX1;RHOG;ERBIN;DOCK2;IQGAP2;EMD;LBR;MPP7
5	Signaling By NTRK1 (TRKA) R-HSA-187037	13/114	0.00181411	0.0283668	2.76347	17.4435	EGR1;JUND;NAB1;STAT3;BRAF;FOS;MAPK14;DNM2;MAPKAPK2;FOSB;GRB2;TRIB1;CRK
5	Clathrin-mediated Endocytosis R-HSA-8856828	15/142	0.00182502	0.0283668	2.5381	16.0057	ACTR3;ADRB2;ARPC5;ARRB2;STON2;PIK3C2A;DNM2;SNX18;GRK2;SYNJ1;ARPC3;NLRP3;GRB2;VAMP4;PICALM
5	Synthesis Of PIPs At Plasma Membrane R-HSA-1660499	8/51	0.00183396	0.0283668	3.98411	25.105	INPP4A;SYNJ1;INPP5D;PTEN;PIP4K2A;PIP5K1B;PIK3C2A;BMX
5	TRAF6 Mediated Induction Of NFkB And MAP Kinases Upon TLR7/8 Or 9 Activation R-HSA-975138	12/101	0.00188913	0.0288456	2.8934	18.1463	MAP2K3;NFKBIA;APP;MAP2K4;IRAK2;MAPKAPK2;FOS;IRAK4;MAPK14;TLR4;N4BP1;MYD88
5	MyD88 Dependent Cascade Initiated On Endosome R-HSA-975155	12/102	0.00205561	0.0306521	2.8611	17.7021	MAP2K3;NFKBIA;APP;MAP2K4;IRAK2;MAPKAPK2;FOS;IRAK4;MAPK14;TLR4;N4BP1;MYD88
5	RHOD GTPase Cycle R-HSA-9013405	8/52	0.00208367	0.0306521	3.89336	24.0361	DIAPH1;CAPZB;ACTN1;EFHD2;ARHGAP26;EMD;LBR;LMNB1
5	FCGR Activation R-HSA-2029481	4/13	0.00208465	0.0306521	9.49192	58.5951	LYN;FGR;HCK;SYK
5	Fc Epsilon Receptor (FCERI) Signaling R-HSA-2454202	14/130	0.00213088	0.0309497	2.5921	15.9446	LYN;VAV3;MAP2K4;FCER1G;SYK;BCL10;FOS;GAB2;RASGRP4;NFKBIA;SEM1;PPP3CA;GRB2;LCP2
5	Toll Like Receptor 7/8 (TLR7/8) Cascade R-HSA-168181	12/103	0.00223391	0.0320552	2.82951	17.2713	MAP2K3;NFKBIA;APP;MAP2K4;IRAK2;MAPKAPK2;FOS;IRAK4;MAPK14;TLR4;N4BP1;MYD88
5	Antigen Activates B Cell Receptor Leading To Second Messenger Generation R-HSA-983695	6/31	0.00226234	0.0320768	5.13283	31.2659	LYN;SYK;ORAI2;GRB2;PTPN6;PIK3AP1
5	RHOA GTPase Cycle R-HSA-8980692	15/147	0.00256361	0.0359207	2.44132	14.5657	ARHGAP9;VAV3;SNAP23;ERBIN;IQGAP1;ARHGAP26;GMIP;ARHGAP24;PREX1;DIAPH1;AKAP13;ARHGAP31;FLOT1;DOCK2;LBR
5	Phospholipid Metabolism R-HSA-1483257	19/208	0.00270233	0.0374242	2.16303	12.7914	DGAT2;SLC44A1;PNPLA7;DGAT1;MBOAT7;SH2D3C;PTEN;BMX;PIK3C2A;GPCPD1;INPP4A;SYNJ1;INPP5D;GPD2;LPCAT2;PIP4K2A;PLBD1;PIP5K1B;GPAT3
5	DAP12 Interactions R-HSA-2172127	7/43	0.00281559	0.0380841	4.16081	24.4347	VAV3;TYROBP;SYK;CD300LB;GRB2;LCP2;TREM1
5	Role Of LAT2/NTAL/LAB On Calcium Mobilization R-HSA-2730905	4/14	0.00281559	0.0380841	8.54228	50.1653	LYN;SYK;GRB2;GAB2
5	Toll Like Receptor 9 (TLR9) Cascade R-HSA-168138	12/106	0.00284592	0.0380841	2.73877	16.0543	MAP2K3;NFKBIA;APP;MAP2K4;IRAK2;MAPKAPK2;FOS;IRAK4;MAPK14;TLR4;N4BP1;MYD88
5	RAC3 GTPase Cycle R-HSA-9013423	11/93	0.00297781	0.0394063	2.87651	16.7314	PREX1;NCF1;NCF2;NCF4;SNAP23;ERBIN;ARHGAP15;ARHGAP26;EMD;LBR;MPP7
5	Cellular Senescence R-HSA-2559583	16/165	0.00314606	0.0403841	2.30751	13.2949	MAP2K3;KDM6B;CDKN2D;MAP2K4;CEBPB;CDKN1B;TINF2;STAT3;FOS;MAPK14;ETS2;LMNB1;MAPKAPK2;ETF1;MAP3K5;TNRC6B
5	NOD1/2 Signaling Pathway R-HSA-168638	6/33	0.00315342	0.0403841	4.75212	27.3687	CYLD;IRAK2;CASP4;TNFAIP3;MAPK14;BIRC3
5	Signaling By High-Kinase Activity BRAF Mutants R-HSA-6802948	6/33	0.00315342	0.0403841	4.75212	27.3687	RAP1B;APBB1IP;KSR1;BRAF;ARRB2;IQGAP1
5	Cellular Response To Chemical Stress R-HSA-9711123	17/182	0.00350963	0.0441088	2.21463	12.5176	NOTCH1;NCF1;NCF2;TXNRD1;NCF4;GSR;STAT3;TALDO1;SLC7A11;SEM1;PRDX5;MAP1LC3B;NCOR1;SESN2;NLRP3;ATP7A;NFE2L2
5	Metabolism Of Nucleotides R-HSA-15869	11/95	0.00351833	0.0441088	2.80773	15.863	ENTPD1;ENTPD3;GDA;TXNRD1;GSR;ACOD1;GLRX;NT5C2;SAMHD1;DCK;XDH
5	EPHB-mediated Forward Signaling R-HSA-3928662	6/34	0.00368617	0.0457024	4.58216	25.6746	ACTR3;LYN;ARPC3;ARPC1B;ARPC5;ACTG1
5	Regulated Necrosis R-HSA-5218859	8/57	0.00375872	0.0457024	3.49516	19.5159	SDCBP;IL1B;IRF1;CASP4;FLOT1;OGT;BIRC3;GSDME
5	Growth Hormone Receptor Signaling R-HSA-982772	5/24	0.00376057	0.0457024	5.62356	31.3974	LYN;PTPN1;SOCS3;STAT3;PTPN6
5	MyD88 Cascade Initiated On Plasma Membrane R-HSA-975871	11/96	0.00381658	0.0459146	2.77455	15.4498	MAP2K3;NFKBIA;APP;MAP2K4;IRAK2;MAPKAPK2;FOS;IRAK4;MAPK14;N4BP1;MYD88
5	Cross-presentation Of Particulate Exogenous Antigens (Phagosomes) R-HSA-1236973	3/8	0.00426321	0.050504	12.8025	69.8724	NCF1;NCF2;NCF4
5	Nucleotide Catabolism R-HSA-8956319	6/35	0.00428287	0.050504	4.42392	24.1242	ENTPD1;ENTPD3;GDA;NT5C2;SAMHD1;XDH
5	Cell Recruitment (Pro-Inflammatory Response) R-HSA-9664424	5/25	0.00452957	0.0528894	5.34211	28.832	PSTPIP1;ENTPD1;IL1B;NLRP3;MEFV
5	RHOQ GTPase Cycle R-HSA-9013406	8/59	0.00466349	0.0539244	3.35774	18.0243	PREX1;GFOD1;SNAP23;CDC42EP3;WWP2;IQGAP1;ARHGAP26;MPP7
5	Regulation Of KIT Signaling R-HSA-1433559	4/16	0.00476542	0.0540472	7.11782	38.0545	LYN;GRB2;PTPN6;SH2B2
5	NLRP3 Inflammasome R-HSA-844456	4/16	0.00476542	0.0540472	7.11782	38.0545	APP;PSTPIP1;NLRP3;MEFV
5	Negative Regulation Of PI3K/AKT Network R-HSA-199418	12/113	0.00481025	0.0540472	2.54802	13.5988	CD80;PTEN;RAC2;RHOG;PIP4K2A;PIP5K1B;GRB2;IL1RAP;GAB2;IRAK4;PIK3AP1;MYD88
5	Platelet Aggregation (Plug Formation) R-HSA-76009	6/36	0.00494792	0.0550745	4.27623	22.7016	RAP1B;APBB1IP;PTPN1;SYK;GRB2;CRK
5	Extra-nuclear Estrogen Signaling R-HSA-9009391	9/73	0.00526433	0.0579258	3.01149	15.8007	CDKN1B;GNG2;GNAI3;FOS;FOXO3;GNG12;MMP9;IGF1R;GNAI2
5	Inositol Phosphate Metabolism R-HSA-1483249	7/48	0.00530136	0.0579258	3.65243	19.138	INPP4A;INPP5A;SYNJ1;INPP5D;PTEN;IP6K1;NUDT4
5	MAP2K And MAPK Activation R-HSA-5674135	6/37	0.00568573	0.0615609	4.13807	21.393	RAP1B;APBB1IP;KSR1;BRAF;ARRB2;IQGAP1
5	FOXO-mediated Transcription Of Cell Cycle Genes R-HSA-9617828	4/17	0.00601303	0.0645182	6.56995	33.5976	BTG1;CDKN1B;GADD45A;FOXO3
5	Infectious Disease R-HSA-5663205	60/961	0.00617662	0.065164	1.44636	7.35763	ELL;WIPF1;ARPC1B;ARID4A;NR3C1;ANTXR2;DUSP16;ACTG1;MAP1LC3B;PSTPIP1;KPNA4;ACTR3;IFNAR2;MAP2K3;VAV3;MAP2K4;ENTPD1;SYK;VPS37B;IL17RA;PARP8;FGR;HCK;NCOR1;PACS1;IL1B;MAN1B1;NUP98;DOCK2;CRK;TLR2;CEBPD;GNAI3;CXCR4;ATP1A3;ADRB2;MEFV;CORO1A;PHF21A;GNAI2;GNG2;IRAK2;ST3GAL4;NLRP3;LYN;GGT5;SRPK2;PLK2;TXNRD1;ISG15;ARPC5;MAPK14;GNG12;SEM1;NLRP12;ARPC3;MGAT4A;PTPN6;GRB2;NFE2L2
5	BH3-only Proteins Associate With And Inactivate Anti-Apoptotic BCL-2 Members R-HSA-111453	3/9	0.00618265	0.065164	10.6682	54.2583	BCL2L11;STAT3;BID
5	Signaling By NTRKs R-HSA-166520	13/132	0.00647039	0.0673246	2.34325	11.8112	EGR1;JUND;NAB1;STAT3;BRAF;FOS;MAPK14;DNM2;MAPKAPK2;FOSB;GRB2;TRIB1;CRK
5	Signaling By RAF1 Mutants R-HSA-9656223	6/38	0.0065007	0.0673246	4.00855	20.1864	RAP1B;APBB1IP;KSR1;BRAF;ARRB2;IQGAP1
5	Antigen processing-Cross Presentation R-HSA-1236975	11/104	0.00699573	0.0718268	2.53481	12.5789	SEM1;NCF1;NCF2;NCF4;SNAP23;TLR6;S100A9;TLR4;S100A8;MYD88;TLR2
5	RHOU GTPase Cycle R-HSA-9013420	6/39	0.00739722	0.0744246	3.88687	19.0715	ARHGAP31;PEAK1;PTK2B;WWP2;GRB2;IQGAP1
5	MECP2 Regulates Neuronal Receptors And Channels R-HSA-9022699	4/18	0.00746021	0.0744246	6.10035	29.8806	PTPN1;NOTCH1;SLC2A3;OPRM1
5	Pre-NOTCH Processing In Golgi R-HSA-1912420	4/18	0.00746021	0.0744246	6.10035	29.8806	NOTCH2;NOTCH1;ST3GAL4;ST3GAL6
5	DAP12 Signaling R-HSA-2424491	5/28	0.0074987	0.0744246	4.64458	22.726	VAV3;TYROBP;SYK;GRB2;LCP2
5	PI5P, PP2A And IER3 Regulate PI3K/AKT Signaling R-HSA-6811558	11/106	0.00804648	0.0792013	2.48118	11.9656	CD80;RAC2;RHOG;PIP4K2A;PIP5K1B;GRB2;IL1RAP;GAB2;IRAK4;PIK3AP1;MYD88
5	FOXO-mediated Transcription R-HSA-9614085	8/65	0.00839472	0.0819518	3.00335	14.3565	BTG1;CDKN1B;BCL2L11;BCL6;GADD45A;RETN;NR3C1;FOXO3
5	Constitutive Signaling By Overexpressed ERBB2 R-HSA-9634285	3/10	0.00854002	0.0826924	9.14366	43.5512	ERBIN;GRB2;PTPN12
5	MyD88-independent TLR4 Cascade R-HSA-166166	11/107	0.00861581	0.0827534	2.45521	11.6725	MAP2K3;NFKBIA;APP;MAP2K4;IRAK2;MAPKAPK2;FOS;MAPK14;TLR4;N4BP1;BIRC3
5	Dectin-2 Family R-HSA-5621480	5/29	0.00873272	0.0832054	4.45082	21.0999	LYN;FCER1G;CLEC4D;SYK;CLEC4E
5	Initiation Of Nuclear Envelope (NE) Reformation R-HSA-2995383	4/19	0.00911913	0.0848506	5.69336	26.7439	VRK1;EMD;LBR;LMNB1
5	Other Semaphorin Interactions R-HSA-416700	4/19	0.00911913	0.0848506	5.69336	26.7439	SEMA4A;PTPRC;TYROBP;SEMA4D
5	Activated TAK1 Mediates P38 MAPK Activation R-HSA-450302	4/19	0.00911913	0.0848506	5.69336	26.7439	MAP2K3;IRAK2;MAPKAPK2;MAPK14
5	Paradoxical Activation Of RAF Signaling By Kinase Inactive BRAF R-HSA-6802955	6/41	0.0094522	0.087268	3.66438	17.0815	RAP1B;APBB1IP;KSR1;BRAF;ARRB2;IQGAP1
5	PIP3 Activates AKT Signaling R-HSA-1257604	21/268	0.00972413	0.089088	1.82789	8.46886	EGR1;CDKN1B;CD80;RHOG;PTEN;WWP2;GAB2;IL1RAP;IRAK4;FOXO3;SEM1;NR4A1;AGO2;SNAI1;RAC2;PIP4K2A;PIP5K1B;GRB2;PIK3AP1;MYD88;TNRC6B
5	Signaling By B Cell Receptor (BCR) R-HSA-983705	11/109	0.00984759	0.0895304	2.40485	11.1117	LYN;NFKBIA;SEM1;PPP3CA;SYK;PRKCB;ORAI2;GRB2;PTPN6;BCL10;PIK3AP1
5	FGFR1 Mutant Receptor Activation R-HSA-1839124	5/30	0.0101002	0.0911311	4.27256	19.6333	CUX1;STAT3;GRB2;LRRFIP1;GAB2
5	RHOF GTPase Cycle R-HSA-9035034	6/42	0.0106192	0.0950933	3.56241	16.1915	DIAPH1;CAPZB;BASP1;ACTN1;SNAP23;LMNB1
5	PI Metabolism R-HSA-1483255	9/82	0.0111388	0.0979968	2.63897	11.8683	INPP4A;PNPLA7;SYNJ1;INPP5D;PTEN;PIP4K2A;PIP5K1B;PIK3C2A;BMX
5	MET Activates RAP1 And RAC1 R-HSA-8875555	3/11	0.0113548	0.0979968	8.00028	35.8262	RAP1B;GRB2;CRK
5	RHO GTPases Activate IQGAPs R-HSA-5626467	3/11	0.0113548	0.0979968	8.00028	35.8262	CLIP1;IQGAP1;IQGAP2
5	Regulation Of PTEN mRNA Translation R-HSA-8943723	3/11	0.0113548	0.0979968	8.00028	35.8262	AGO2;PTEN;TNRC6B
5	Uptake And Function Of Anthrax Toxins R-HSA-5210891	3/11	0.0113548	0.0979968	8.00028	35.8262	MAP2K3;MAP2K4;ANTXR2
6	Immune System R-HSA-168256	125/1943	1.09628e-17	1.11711e-14	2.63025	102.717	CYFIP2;IL23R;RORA;CBLB;SLA2;IL27RA;RPS6KA3;HERC3;IL18RAP;GRAP2;TBC1D10C;TNFRSF4;CD96;NUP210;CISH;DGAT1;IL1R1;PRKCA;ATP11B;ARHGAP45;RNF125;BIN2;MAPKAPK3;STIM1;CD8A;ELMO1;TRIM14;PRKCQ;CD226;CARD11;TXK;ITPR2;UBR2;GATA3;IQGAP2;HIF1A;RASGRP1;FOXO1;CNN2;CRACR2A;KLRK1;SOCS1;SLAMF6;ICOS;ARSB;STAT5B;ATP8B4;UBE2H;SMAD3;BCL11B;TNFRSF9;SH2D1A;NFATC3;NFATC2;RAB27A;NUP153;NFKB1;CYLD;PTPRC;BCL2;CD28;TPP2;CD27;T…
6	Signal Transduction R-HSA-162582	141/2465	1.22006e-15	6.21619e-13	2.33543	80.1985	CYFIP2;MAML2;GPR68;DGKA;RORA;MSI2;IKZF1;NR3C1;DOCK10;PREX1;RPS6KA3;DOCK11;CCND3;CYSLTR2;RGS1;GRAP2;ARHGDIB;EPSTI1;CDON;TLE4;RNF43;PRKCH;FNBP1;MRTFA;PRKCA;TEX2;RUNX3;RUNX1;ARHGAP45;MAPKAPK3;MADD;SPATA13;ADAM12;ELMO1;PRKCQ;NSMAF;SH2D2A;TCF7;ITPR2;GATA3;IQGAP2;RASAL3;NLK;ARHGAP15;STK4;HIF1A;RASGRP1;FOXO1;PIK3R5;SOCS1;ICOS;SCAI;STAT5B;SMAD3;BCL11B;PDE2A;PHC3;NFKB1;CYLD;STK24;GPR183;ID2;CCDC88C;BCL2;C…
6	Cytokine Signaling In Immune System R-HSA-1280215	62/702	7.70092e-15	2.61574e-12	3.47768	113.016	ITGB1;IL23R;RORA;SLA2;IL27RA;RPS6KA3;IL18RAP;GRAP2;TNFRSF4;JAK1;CCR2;NUP210;CISH;IFNGR1;IL1R1;TNFRSF18;PRKCA;OPRM1;ZEB1;CREB1;MAPKAPK3;LCK;PELI1;TRIM14;LTB;SP100;NLRC5;GATA3;IL2RG;HIF1A;FOXO1;CNN2;IL1RL1;SOCS1;CCL5;STAT4;IL21R;FYN;IL12RB2;PTPN18;STAT5B;SMAD3;BCL11B;TNFRSF9;NUP153;PTPN13;NFKB1;CD4;CD40LG;IL2RA;IL2RB;BCL2;PDCD4;CD27;TNFSF8;CCM2;TAB2;PTPN7;PTPN4;FGF13;IL7R;IL18R1
6	Signaling By Interleukins R-HSA-449147	47/453	5.06638e-14	1.29066e-11	4.09024	125.217	ITGB1;IL23R;NLRC5;RORA;GATA3;IL2RG;HIF1A;FOXO1;IL27RA;CNN2;RPS6KA3;IL1RL1;SOCS1;IL18RAP;CCL5;STAT4;IL21R;FYN;JAK1;IL12RB2;CCR2;PTPN18;STAT5B;SMAD3;CISH;IL1R1;PRKCA;OPRM1;PTPN13;NFKB1;CD4;ZEB1;CREB1;MAPKAPK3;LCK;IL2RA;IL2RB;PELI1;BCL2;PDCD4;CCM2;TAB2;PTPN7;PTPN4;FGF13;IL7R;IL18R1
6	Adaptive Immune System R-HSA-1280218	53/733	1.3412e-09	2.73337e-07	2.74479	56.0752	ITGB1;ITK;SH3KBP1;PTPN22;CBLB;CD3E;CD3D;HERC3;GRAP2;CTLA4;ITGAV;ITGB7;CTSE;CD96;ITGA4;PRKCA;ZAP70;STIM1;LCK;CD8A;PRKCQ;LCP2;CD226;HCST;CARD11;ITPR2;UBR2;RASGRP1;ZNRF1;ZNRF2;KLRK1;SOCS1;HECTD1;RNF138;RICTOR;FYN;SLAMF6;ICOS;UBE2H;TRAT1;SH2D1A;NFATC3;NFATC2;NFKB1;CD4;PTPRC;CD40LG;CD28;TPP2;KLRD1;TAB2;CD247;PDCD1
6	RUNX1 And FOXP3 Control Development Of Regulatory T Lymphocytes (Tregs) R-HSA-8877330	6/10	1.15996e-07	1.97001e-05	50.2876	803.078	IL2RA;TNFRSF18;CTLA4;NFATC2;FOXP3;RUNX1
6	Generation Of Second Messenger Molecules R-HSA-202433	9/32	2.26546e-07	3.07865e-05	13.1739	201.565	ITK;ZAP70;CD4;LCK;GRAP2;LCP2;CD247;CD3E;CD3D
6	Translocation Of ZAP-70 To Immunological Synapse R-HSA-202430	7/17	2.66336e-07	3.07865e-05	23.5009	355.768	ZAP70;CD4;LCK;PTPN22;CD247;CD3E;CD3D
6	TCR Signaling R-HSA-202403	16/116	2.71912e-07	3.07865e-05	5.43128	82.109	ITK;TRAT1;PTPN22;CD3E;CD3D;NFKB1;ZAP70;CD4;PTPRC;LCK;GRAP2;PRKCQ;TAB2;LCP2;CD247;CARD11
6	RHO GTPase Cycle R-HSA-9012999	34/441	3.0649e-07	3.12314e-05	2.88184	43.222	CYFIP2;ITGB1;DOCK8;MSI2;IQGAP2;ARHGAP15;DOCK10;GNA13;PREX1;AKAP13;DOCK11;ARHGDIB;EPSTI1;NCK2;RAC2;REPS1;FNBP1;RHOH;ARHGEF18;TEX2;PTPN13;DEF6;ARHGAP45;SLC4A7;ARHGAP10;ZAP70;LCK;PEAK1;SPATA13;ARHGEF3;ARHGEF1;ESYT1;DOCK2;CDC42SE2
6	Interleukin-2 Signaling R-HSA-9020558	6/12	4.85426e-07	4.49681e-05	33.5216	487.345	STAT5B;LCK;IL2RA;IL2RB;IL2RG;JAK1
6	Costimulation By CD28 Family R-HSA-388841	12/68	5.7265e-07	4.86275e-05	7.23972	104.056	CD4;LCK;GRAP2;CD28;CTLA4;FYN;RICTOR;CD247;PDCD1;CD3E;ICOS;CD3D
6	Role Of Nef In HIV-1 Replication And Disease Pathogenesis R-HSA-164952	8/27	6.93714e-07	5.43765e-05	14.1538	200.718	CD4;LCK;PACS1;CD28;ELMO1;FYN;CD247;DOCK2
6	Phosphorylation Of CD3 And TCR Zeta Chains R-HSA-202427	7/20	9.83411e-07	7.15783e-05	18.0748	250.015	CD4;PTPRC;LCK;PTPN22;CD247;CD3E;CD3D
6	Nef And Signal Transduction R-HSA-164944	5/8	1.0957e-06	7.44347e-05	55.7816	765.553	LCK;ELMO1;FYN;CD247;DOCK2
6	Interleukin-4 And Interleukin-13 Signaling R-HSA-6785807	14/107	2.86768e-06	0.000182636	5.09402	65.01	ITGB1;IL23R;RORA;GATA3;OPRM1;IL2RG;HIF1A;FOXO1;SOCS1;ZEB1;BCL2;CCM2;FGF13;JAK1
6	Immunoregulatory Interactions Between A Lymphoid And A non-Lymphoid Cell R-HSA-198933	15/123	3.12778e-06	0.000187483	4.70443	59.6296	ITGB1;CD96;ITGA4;SH2D1A;CD3E;CD3D;KLRK1;CD40LG;CD8A;CD226;SLAMF6;KLRD1;ITGB7;CD247;HCST
6	Infectious Disease R-HSA-5663205	54/961	3.47412e-06	0.000196674	2.07516	26.0851	CYFIP2;ITGB1;SH3KBP1;PSIP1;ARID4B;CHD3;NR3C1;ZDHHC2;CYSLTR2;RPS16;RPS13;JAK1;NUP210;ITGA4;IFNGR1;IL1R1;RPL13A;PRKCA;RPSA;ATP1B3;VPS37B;NCOR1;CREB1;LCK;PACS1;ELMO1;ST6GALNAC3;DOCK2;RAMP3;ZDHHC20;RPL12;ITPR2;ADCY7;PHF21A;NT5E;FUT8;RPS15A;GNG2;MGAT5;LRIG1;FYN;RPL18;MTA3;SRPK2;RNGTT;NUP153;NFKB1;SRPK1;CD4;CD28;TAB2;CD247;PDCD1;RPS24
6	Signaling By Receptor Tyrosine Kinases R-HSA-9006934	34/496	4.2944e-06	0.000222433	2.53141	31.2837	CYFIP2;ITGB1;SH3KBP1;ITGB3;SH2D2A;PDE3B;ITPR2;IL2RG;STK4;HIF1A;RPS6KA3;SOCS1;GRAP2;NCK2;LRIG1;RICTOR;ITGAV;FYN;WWOX;PTPN18;STAT5B;BCL11B;TCF12;RANBP9;PRKCA;NCOR1;CREB1;MAPKAPK3;LCK;ID2;ADAM12;ELMO1;TAB2;FGF13
6	SARS-CoV Infections R-HSA-9679506	28/369	4.61169e-06	0.000222433	2.81184	34.5488	ITGB1;SH3KBP1;ZDHHC20;ARID4B;CHD3;NR3C1;ZDHHC2;PHF21A;FUT8;RPS16;RPS15A;MGAT5;MTA3;RPS13;JAK1;SRPK2;NUP210;ITGA4;IL1R1;IFNGR1;ATP1B3;RPSA;NUP153;SRPK1;TAB2;PDCD1;ST6GALNAC3;RPS24
6	Interleukin-21 Signaling R-HSA-9020958	5/10	4.69579e-06	0.000222433	33.4655	410.583	STAT5B;IL21R;STAT4;IL2RG;JAK1
6	Potential Therapeutics For SARS R-HSA-9679191	13/97	4.93545e-06	0.000222433	5.23025	63.9088	ITGB1;ITGA4;IL1R1;SH3KBP1;IFNGR1;ARID4B;ATP1B3;CHD3;NR3C1;PHF21A;PDCD1;MTA3;JAK1
6	RAC1 GTPase Cycle R-HSA-9013149	18/178	5.09023e-06	0.000222433	3.82044	46.5642	CYFIP2;ITGB1;DOCK8;ARHGEF18;ARHGAP15;IQGAP2;DEF6;ARHGAP45;DOCK10;GNA13;DOCK11;PREX1;ARHGAP10;ARHGDIB;SPATA13;ESYT1;DOCK2;REPS1
6	Signaling By Rho GTPases, Miro GTPases And RHOBTB3 R-HSA-9716542	41/660	5.23886e-06	0.000222433	2.28855	27.8274	CYFIP2;ITGB1;DOCK8;RAP1GDS1;MSI2;IQGAP2;ARHGAP15;DOCK10;GNA13;PREX1;AKAP13;DOCK11;ARHGDIB;EPSTI1;NCK2;RAC2;SCAI;REPS1;NCOA2;PPP1R12A;FNBP1;MRTFA;RHOH;ARHGEF18;PRKCA;TEX2;PTPN13;DEF6;ARHGAP45;SLC4A7;ARHGAP10;ZAP70;KANSL1;LCK;PEAK1;SPATA13;ARHGEF3;ARHGEF1;ESYT1;DOCK2;CDC42SE2
6	Regulation Of RUNX1 Expression And Activity R-HSA-8934593	6/17	5.73699e-06	0.00023384	18.2798	220.611	TNRC6C;CCND3;CCND2;CDK6;RUNX1;TNRC6B
6	Signaling By Rho GTPases R-HSA-194315	40/644	6.85947e-06	0.000268838	2.2858	27.1779	CYFIP2;ITGB1;DOCK8;MSI2;IQGAP2;ARHGAP15;DOCK10;GNA13;PREX1;AKAP13;DOCK11;ARHGDIB;EPSTI1;NCK2;RAC2;SCAI;REPS1;NCOA2;PPP1R12A;FNBP1;MRTFA;RHOH;ARHGEF18;PRKCA;TEX2;PTPN13;DEF6;ARHGAP45;SLC4A7;ARHGAP10;ZAP70;KANSL1;LCK;PEAK1;SPATA13;ARHGEF3;ARHGEF1;ESYT1;DOCK2;CDC42SE2
6	FCERI Mediated Ca+2 Mobilization R-HSA-2871809	7/29	1.57468e-05	0.000594296	10.6756	118.06	ITK;TXK;GRAP2;NFATC3;ITPR2;NFATC2;LCP2
6	Hemostasis R-HSA-109582	36/576	1.73468e-05	0.0006313	2.29205	25.1256	ITGB1;SELPLG;DGKA;ITGB3;DOCK8;ITPR2;CTSW;GATA3;RASGRP1;PHF21A;PIK3R5;DOCK10;GNA13;DOCK11;GNG2;KIF13B;RAC2;ITGAV;FYN;KIF21B;S100A10;PRKCH;ITGA4;ITPK1;PDE2A;ATP2B4;PRKCA;ATP1B3;ATP2B1;CD2;STIM1;LCK;PRKCQ;LCP2;CD48;DOCK2
6	Interleukin-37 Signaling R-HSA-9008059	6/21	2.27633e-05	0.000773194	13.4024	143.277	PTPN18;SMAD3;PTPN7;PTPN13;PTPN4;IL18R1
6	PD-1 Signaling R-HSA-389948	6/21	2.27633e-05	0.000773194	13.4024	143.277	CD4;LCK;CD247;PDCD1;CD3E;CD3D
6	Transcriptional Regulation By RUNX1 R-HSA-8878171	18/204	3.29845e-05	0.00108423	3.28196	33.8681	KMT2A;PCGF5;TNFRSF18;TCF12;NFATC2;GATA3;PHC3;FOXP3;RUNX2;RUNX1;TNRC6C;CCND3;CCND2;CDK6;IL2RA;CTLA4;PRKCQ;TNRC6B
6	Interleukin-2 Family Signaling R-HSA-451927	8/44	3.5735e-05	0.00113794	7.46351	76.4217	STAT5B;LCK;IL2RA;IL2RB;IL21R;STAT4;IL2RG;JAK1
6	Interleukin-7 Signaling R-HSA-1266695	6/25	6.72439e-05	0.00207641	10.5787	101.631	STAT5B;SOCS1;CISH;IL2RG;IL7R;JAK1
6	VEGFA-VEGFR2 Pathway R-HSA-4420097	11/93	8.49094e-05	0.00254478	4.51821	42.3533	CYFIP2;MAPKAPK3;ITGB3;SH2D2A;NCK2;ELMO1;ITPR2;ITGAV;PRKCA;FYN;RICTOR
6	Disease R-HSA-1643685	78/1736	8.90324e-05	0.00259212	1.64768	15.3671	CYFIP2;ITGB1;MAML2;SH3KBP1;ITGB3;PSIP1;ARID4B;CHD3;NR3C1;ZDHHC2;CCND3;CYSLTR2;DUSP10;RPS16;CCND2;RAC2;ADAMTS6;RPS13;JAK1;RNF43;NUP210;ITGA4;IFNGR1;IL1R1;RPL13A;PRKCA;RPSA;ATP1B3;VPS37B;TGFBR2;NCOR1;CREB1;BIN2;LCK;PACS1;SLC9A9;ELMO1;BIRC6;ST6GALNAC3;DOCK2;RAMP3;ZDHHC20;RPL12;ITPR2;ZC3HAV1;HDAC8;ADCY7;FOXO1;PHF21A;NT5E;FUT8;RPS15A;GNG2;MGAT5;LRIG1;RICTOR;FYN;ICOS;RPL18;MTA3;ARSB;SRPK2;STAT5B;RNGTT;…
6	Intracellular Signaling By Second Messengers R-HSA-9006925	22/306	0.000105759	0.00299357	2.63229	24.0969	CNOT6L;TRAT1;ITPR2;PRKCA;CHD3;PHC3;ADCY7;FOXO1;RPTOR;TNRC6C;IL1RL1;CREB1;LCK;CAMK4;CD28;RAC2;RICTOR;FYN;ICOS;FGF13;MTA3;TNRC6B
6	Fc Epsilon Receptor (FCERI) Signaling R-HSA-2454202	13/130	0.000115134	0.00317086	3.74864	33.998	ITK;TXK;NFATC3;ITPR2;NFATC2;RASGRP1;NFKB1;GRAP2;PRKCQ;TAB2;LCP2;FYN;CARD11
6	CDC42 GTPase Cycle R-HSA-9013148	14/149	0.000124704	0.00334405	3.50159	31.4778	FNBP1;DOCK8;IQGAP2;DEF6;ARHGAP45;DOCK10;GNA13;DOCK11;PREX1;ARHGAP10;ARHGDIB;SPATA13;CDC42SE2;REPS1
6	DAP12 Signaling R-HSA-2424491	6/28	0.000132761	0.00346881	9.13472	81.5452	KLRK1;LCK;GRAP2;FYN;KLRD1;LCP2
6	GPCR Downstream Signaling R-HSA-388396	35/619	0.000167321	0.00426251	2.05195	17.8429	ITGB1;RAMP3;GPR68;DGKA;PDE3B;ITPR2;CXCR6;ADCY7;RASGRP1;PIK3R5;GNA13;PREX1;RPS6KA3;AKAP13;GPR132;CYSLTR2;PPP3CC;GNG2;RGS1;CCL5;CXCR3;CCR2;P2RY10;PRKCH;PDE2A;ARHGEF18;PRKCA;OPRM1;CREB1;GPR183;CAMK4;ARHGEF3;PRKCQ;ARHGEF1;PDE7A
6	Circadian Clock R-HSA-400253	9/69	0.000174914	0.00434726	5.04036	43.6053	NCOA2;CRTC3;CREB1;NCOR1;NRIP1;CREM;RORA;NR3C1;HIF1A
6	Signaling By VEGF R-HSA-194138	11/102	0.000195898	0.00475286	4.06946	34.7447	CYFIP2;MAPKAPK3;SH2D2A;ITGB3;ELMO1;NCK2;ITPR2;PRKCA;ITGAV;FYN;RICTOR
6	Death Receptor Signaling R-HSA-73887	13/139	0.000225684	0.00524707	3.47926	29.2131	TNFAIP3;ARHGEF18;TRAF1;NFKB1;GNA13;PREX1;CYLD;AKAP13;MADD;ARHGEF3;TAB2;ARHGEF1;NSMAF
6	Syndecan Interactions R-HSA-3000170	5/20	0.000226566	0.00524707	11.1494	93.5713	ITGB1;ITGB3;PRKCA;ITGAV;FGF13
6	Drug-mediated Inhibition Of CDK4/CDK6 Activity R-HSA-9754119	3/5	0.000238255	0.00533503	50.0335	417.388	CCND3;CCND2;CDK6
6	Regulation Of MECP2 Expression And Activity R-HSA-9022692	6/31	0.000240835	0.00533503	8.03731	66.962	TNRC6C;CREB1;NCOR1;CAMK4;PRKCA;TNRC6B
6	Interleukin-3, Interleukin-5 And GM-CSF Signaling R-HSA-512988	7/44	0.000264439	0.00573327	6.34275	52.2509	STAT5B;IL2RA;IL2RB;FYN;PRKCA;IL2RG;JAK1
6	Interleukin-35 Signaling R-HSA-8984722	4/12	0.00029739	0.00618449	16.7014	135.623	STAT4;IL12RB2;IL27RA;JAK1
6	PECAM1 Interactions R-HSA-210990	4/12	0.00029739	0.00618449	16.7014	135.623	LCK;ITGB3;FYN;ITGAV
6	Transcriptional Regulation By MECP2 R-HSA-8986944	8/60	0.000342372	0.00697755	5.16278	41.197	TNRC6C;CREB1;NCOR1;CAMK4;PRKCA;OPRM1;PTPN4;TNRC6B
6	Innate Immune System R-HSA-168249	50/1035	0.000357127	0.00713554	1.74866	13.8798	CYFIP2;ITK;TNFAIP3;RPS6KA3;GRAP2;TBC1D10C;RAC2;ITGAV;CCR2;DGAT1;PRKCA;ATP11B;KCNAB2;ARHGAP45;RNF125;CREB1;BIN2;MAPKAPK3;LCK;PELI1;ELMO1;PRKCQ;LCP2;DOCK2;CARD11;TXK;NLRC5;ITPR2;NLRC3;IQGAP2;RASGRP1;CNN2;CRACR2A;KLRK1;SOCS1;FYN;ARSB;ATP8B4;NFATC3;NFATC2;RAB27A;NFKB1;CYLD;CD4;PTPRC;BCL2;KLRD1;TAB2;CD247;PTPN4
6	Ca2+ Pathway R-HSA-4086398	8/61	0.000384113	0.00752714	5.06511	39.8349	TNRC6C;GNG2;LEF1;TCF7;ITPR2;PRKCA;NLK;TNRC6B
6	Downstream TCR Signaling R-HSA-202424	10/94	0.000423186	0.00813634	4.00228	31.0885	CD4;LCK;TRAT1;PRKCQ;TAB2;CD247;CD3E;CD3D;CARD11;NFKB1
6	Interleukin-1 Family Signaling R-HSA-446652	13/152	0.000538269	0.0101573	3.15173	23.7236	PTPN18;SMAD3;IL1R1;NLRC5;PTPN13;NFKB1;IL1RL1;IL18RAP;PELI1;TAB2;PTPN7;PTPN4;IL18R1
6	Interleukin-15 Signaling R-HSA-8983432	4/14	0.000573982	0.0106343	13.3597	99.7024	STAT5B;IL2RB;IL2RG;JAK1
6	FCGR3A-mediated IL10 Synthesis R-HSA-9664323	6/38	0.000759309	0.0138167	6.27688	45.0875	CREB1;ITPR2;FYN;PRKCA;CD247;ADCY7
6	Ion Transport By P-type ATPases R-HSA-936837	7/53	0.000847958	0.0151591	5.09941	36.0665	ATP8B4;ATP8A2;ATP2B4;ATP11B;ATP1B3;ATP10A;ATP2B1
6	Interleukin-12 Family Signaling R-HSA-447115	7/54	0.000950075	0.0166414	4.99065	34.7298	CNN2;IL23R;STAT4;PDCD4;IL27RA;JAK1;IL12RB2
6	PIP3 Activates AKT Signaling R-HSA-1257604	18/268	0.0009679	0.0166414	2.43365	16.8905	CNOT6L;TRAT1;CHD3;PHC3;FOXO1;RPTOR;TNRC6C;IL1RL1;CREB1;LCK;CD28;RAC2;RICTOR;FYN;ICOS;FGF13;MTA3;TNRC6B
6	Regulation Of KIT Signaling R-HSA-1433559	4/16	0.000996141	0.0166414	11.132	76.9399	SOCS1;LCK;PRKCA;FYN
6	Effects Of PIP2 Hydrolysis R-HSA-114508	5/27	0.0009962	0.0166414	7.59914	52.5219	PRKCH;DGKA;ITPR2;PRKCQ;RASGRP1
6	PI3K/AKT Signaling In Cancer R-HSA-2219528	10/105	0.00101481	0.0166789	3.53684	24.3796	CREB1;LCK;TRAT1;CD28;RAC2;FYN;RICTOR;ICOS;FGF13;FOXO1
6	Signaling By GPCR R-HSA-372790	35/689	0.0011635	0.0188191	1.82551	12.3337	ITGB1;RAMP3;GPR68;DGKA;PDE3B;ITPR2;CXCR6;ADCY7;RASGRP1;PIK3R5;GNA13;PREX1;RPS6KA3;AKAP13;GPR132;CYSLTR2;PPP3CC;GNG2;RGS1;CCL5;CXCR3;CCR2;P2RY10;PRKCH;PDE2A;ARHGEF18;PRKCA;OPRM1;CREB1;GPR183;CAMK4;ARHGEF3;PRKCQ;ARHGEF1;PDE7A
6	Binding Of TCF/LEF:CTNNB1 To Target Gene Promoters R-HSA-4411364	3/8	0.00124913	0.0195825	20.0103	133.775	LEF1;TCF7;RUNX3
6	RUNX3 Regulates WNT Signaling R-HSA-8951430	3/8	0.00124913	0.0195825	20.0103	133.775	LEF1;TCF7;RUNX3
6	Signaling By SCF-KIT R-HSA-1433557	6/42	0.00130719	0.0201822	5.5783	37.0392	STAT5B;SOCS1;LCK;GRAP2;FYN;PRKCA
6	TNFs Bind Their Physiological Receptors R-HSA-5669034	5/29	0.00139654	0.0212398	6.96516	45.7873	TNFRSF18;TNFRSF9;CD27;TNFSF8;TNFRSF4
6	Late SARS-CoV-2 Infection Events R-HSA-9772573	7/58	0.00145894	0.0218626	4.59828	30.027	SRPK2;FUT8;ZDHHC20;MGAT5;ST6GALNAC3;ZDHHC2;SRPK1
6	DAP12 Interactions R-HSA-2172127	6/43	0.00148218	0.021889	5.42725	35.3544	KLRK1;LCK;GRAP2;FYN;KLRD1;LCP2
6	Host Interactions Of HIV Factors R-HSA-162909	11/130	0.00153669	0.0223698	3.10743	20.1303	CD4;NUP210;LCK;PACS1;ELMO1;CD28;PSIP1;NUP153;FYN;CD247;DOCK2
6	TNF Signaling R-HSA-75893	6/44	0.00167446	0.024032	5.28416	33.7777	CYLD;MADD;TNFAIP3;TAB2;TRAF1;NSMAF
6	Chromatin Modifying Enzymes R-HSA-3247509	16/238	0.00179597	0.025418	2.43107	15.3697	NCOA2;KDM2B;KMT2A;ARID5B;ARID4B;CHD3;HDAC8;PHF21A;NFKB1;NSD3;NCOR1;AEBP2;KANSL1;SMYD3;OGT;MTA3
6	Interleukin-9 Signaling R-HSA-8985947	3/9	0.0018331	0.025588	16.6744	105.078	STAT5B;IL2RG;JAK1
6	Heme Signaling R-HSA-9707616	6/45	0.00188509	0.0259582	5.1484	32.2999	NCOA2;CRTC3;CREB1;NCOR1;NRIP1;RORA
6	GPVI-mediated Activation Cascade R-HSA-114604	5/32	0.00220344	0.0299374	6.19029	37.8706	LCK;RAC2;FYN;LCP2;PIK3R5
6	Nef-mediated Downmodulation Of Cell Surface Receptors By Recruitment To Clathrin Adapters R-HSA-164938	4/20	0.00241678	0.032404	8.34725	50.2948	CD4;LCK;PACS1;CD28
6	Competing Endogenous RNAs (ceRNAs) Regulate PTEN Translation R-HSA-8948700	3/10	0.00256206	0.0339057	14.2916	85.2772	TNRC6C;CNOT6L;TNRC6B
6	MAPK Family Signaling Cascades R-HSA-5683057	19/318	0.00273235	0.0356957	2.14616	12.6679	ITGB3;RANBP9;PRKCA;RASAL3;IL2RG;RASGRP1;FOXO1;TNRC6C;CCND3;DUSP10;IL2RA;RASA2;IL2RB;PRKCQ;FYN;PTPN7;FGF13;JAK1;TNRC6B
6	CD28 Co-Stimulation R-HSA-389356	5/34	0.00290206	0.037433	5.76278	33.6681	LCK;GRAP2;CD28;FYN;RICTOR
6	Ion Homeostasis R-HSA-5578775	6/50	0.0032526	0.04143	4.56218	26.1335	STIM1;ATP2B4;ITPR2;ATP1B3;PRKCA;ATP2B1
6	CLEC7A (Dectin-1) Induces NFAT Activation R-HSA-5607763	3/11	0.00344673	0.0428319	12.5045	70.9047	NFATC3;ITPR2;NFATC2
6	Regulation Of PTEN mRNA Translation R-HSA-8943723	3/11	0.00344673	0.0428319	12.5045	70.9047	TNRC6C;CNOT6L;TNRC6B
6	Peptide Chain Elongation R-HSA-156902	8/86	0.00366647	0.0450137	3.43723	19.2778	RPS16;RPS15A;RPL12;RPL13A;RPSA;RPL18;RPS13;RPS24
6	RHOH GTPase Cycle R-HSA-9013407	5/36	0.00374798	0.0454666	5.39043	30.1139	SLC4A7;ZAP70;LCK;ARHGDIB;RHOH
6	G Alpha (Q) Signaling Events R-HSA-416476	14/212	0.00396497	0.0470492	2.37965	13.1601	P2RY10;PRKCH;GPR68;DGKA;ITPR2;PRKCA;RASGRP1;RPS6KA3;GPR132;CYSLTR2;CREB1;GNG2;RGS1;PRKCQ
6	SUMO E3 Ligases SUMOylate Target Proteins R-HSA-3108232	12/168	0.00397079	0.0470492	2.58545	14.2944	NCOA2;SP100;NUP210;UHRF2;SATB1;NRIP1;MRTFA;RORA;NUP153;CHD3;NR3C1;PHC3
6	RHOA GTPase Cycle R-HSA-8980692	11/147	0.00401926	0.0470762	2.7166	14.9866	PREX1;AKAP13;ARHGAP10;ARHGDIB;ARHGEF3;ARHGEF18;ARHGEF1;TEX2;DOCK2;DEF6;ARHGAP45
6	CD28 Dependent PI3K/Akt Signaling R-HSA-389357	4/23	0.00412111	0.0477206	7.02817	38.5961	LCK;CD28;FYN;RICTOR
6	Opioid Signaling R-HSA-111885	8/88	0.00422263	0.0479065	3.35095	18.3207	PPP3CC;CREB1;GNG2;CAMK4;ITPR2;PRKCA;OPRM1;ADCY7
6	FLT3 Signaling R-HSA-9607240	5/37	0.0042312	0.0479065	5.22171	28.5381	STAT5B;LCK;GRAP2;FYN;SLA2
6	CD28 Dependent Vav1 Pathway R-HSA-389359	3/12	0.00449651	0.0498037	11.1145	60.0681	LCK;CD28;FYN
6	Disorders Of Developmental Biology R-HSA-9675151	3/12	0.00449651	0.0498037	11.1145	60.0681	NCOR1;CAMK4;PRKCA
6	Signaling By B Cell Receptor (BCR) R-HSA-983705	9/109	0.00470868	0.0508615	3.01797	16.1713	STIM1;SH3KBP1;NFATC3;ITPR2;NFATC2;FYN;RASGRP1;CARD11;NFKB1
6	Eukaryotic Translation Elongation R-HSA-156842	8/90	0.00484158	0.0508615	3.26888	17.4248	RPS16;RPS15A;RPL12;RPL13A;RPSA;RPL18;RPS13;RPS24
6	Eukaryotic Translation Termination R-HSA-72764	8/90	0.00484158	0.0508615	3.26888	17.4248	RPS16;RPS15A;RPL12;RPL13A;RPSA;RPL18;RPS13;RPS24
6	Selenocysteine Synthesis R-HSA-2408557	8/90	0.00484158	0.0508615	3.26888	17.4248	RPS16;RPS15A;RPL12;RPL13A;RPSA;RPL18;RPS13;RPS24
6	Viral mRNA Translation R-HSA-192823	8/90	0.00484158	0.0508615	3.26888	17.4248	RPS16;RPS15A;RPL12;RPL13A;RPSA;RPL18;RPS13;RPS24
6	SUMOylation R-HSA-2990846	12/174	0.00524779	0.0545663	2.48891	13.0667	NCOA2;SP100;NUP210;UHRF2;SATB1;NRIP1;MRTFA;RORA;NUP153;CHD3;NR3C1;PHC3
6	DAG And IP3 Signaling R-HSA-1489509	5/39	0.00532809	0.0548417	4.91405	25.7239	CREB1;CAMK4;ITPR2;PRKCA;ADCY7
6	Nonsense Mediated Decay (NMD) Independent Of Exon Junction Complex (EJC) R-HSA-975956	8/92	0.00552775	0.0563277	3.19072	16.5853	RPS16;RPS15A;RPL12;RPL13A;RPSA;RPL18;RPS13;RPS24
6	Nonsense Mediated Decay (NMD) Enhanced By Exon Junction Complex (EJC) R-HSA-975957	9/112	0.00562155	0.0567165	2.92961	15.1787	RPS16;RPS15A;RPL12;RPL13A;RPSA;RPL18;RPS13;RPS24;SMG6
6	Cell Surface Interactions At Vascular Wall R-HSA-202733	10/134	0.00606833	0.0606238	2.70561	13.8113	ITGB1;CD2;SELPLG;ITGA4;LCK;ITGB3;ATP1B3;ITGAV;CD48;FYN
6	NRAGE Signals Death Thru JNK R-HSA-193648	6/57	0.00625816	0.0619132	3.93457	19.9635	GNA13;AKAP13;PREX1;ARHGEF3;ARHGEF18;ARHGEF1
6	Platelet Calcium Homeostasis R-HSA-418360	4/26	0.006493	0.063013	6.06885	30.569	STIM1;ATP2B4;ITPR2;ATP2B1
6	TNFR1-induced NFkappaB Signaling Pathway R-HSA-5357956	4/26	0.006493	0.063013	6.06885	30.569	CYLD;TNFAIP3;TAB2;TRAF1
6	Non-integrin membrane-ECM Interactions R-HSA-3000171	5/41	0.00661199	0.0635624	4.64057	23.2904	ITGB1;ITGB3;ITGAV;PRKCA;FGF13
6	Factors Involved In Megakaryocyte Development And Platelet Production R-HSA-983231	10/136	0.00671978	0.0639949	2.66239	13.3191	DOCK10;DOCK11;DOCK8;ITPK1;KIF13B;PRKCA;KIF21B;GATA3;DOCK2;PHF21A
6	Influenza Viral RNA Transcription And Replication R-HSA-168273	10/137	0.0070652	0.0654333	2.64129	13.0812	RPS16;RPS15A;NUP210;RPL12;RPL13A;RPSA;NUP153;RPL18;RPS13;RPS24
6	Regulation Of IFNG Signaling R-HSA-877312	3/14	0.00712292	0.0654333	9.09278	44.9587	SOCS1;IFNGR1;JAK1
6	Repression Of WNT Target Genes R-HSA-4641265	3/14	0.00712292	0.0654333	9.09278	44.9587	TLE4;LEF1;TCF7
6	Diseases Of Signal Transduction By Growth Factor Receptors And Second Messengers R-HSA-5663202	22/424	0.00712767	0.0654333	1.84816	9.13687	RNF43;STAT5B;SMAD3;MAML2;TRAT1;ITGB3;ZC3HAV1;HDAC8;FOXO1;TGFBR2;NCOR1;DUSP10;CREB1;BIN2;LCK;CD28;RAC2;RICTOR;BIRC6;FYN;ICOS;FGF13
6	Interleukin Receptor SHC Signaling R-HSA-912526	4/27	0.00744897	0.0670896	5.80468	28.4411	IL2RA;IL2RB;IL2RG;JAK1
6	HIV Infection R-HSA-162906	14/229	0.00771859	0.0670896	2.18955	10.6502	RNGTT;NUP210;PSIP1;NUP153;VPS37B;CD4;PACS1;LCK;CD28;ELMO1;LRIG1;FYN;CD247;DOCK2
6	Constitutive Signaling By Aberrant PI3K In Cancer R-HSA-2219530	7/78	0.00778378	0.0670896	3.29958	16.0218	LCK;TRAT1;RAC2;CD28;FYN;ICOS;FGF13
6	G Alpha (12/13) Signaling Events R-HSA-416482	7/78	0.00778378	0.0670896	3.29958	16.0218	GNA13;AKAP13;PREX1;GNG2;ARHGEF3;ARHGEF18;ARHGEF1
6	HDACs Deacetylate Histones R-HSA-3214815	6/60	0.00802454	0.0670896	3.71541	17.9278	NCOR1;ARID4B;CHD3;HDAC8;MTA3;PHF21A
6	Formation Of A Pool Of Free 40S Subunits R-HSA-72689	8/98	0.00803501	0.0670896	2.97708	14.3613	RPS16;RPS15A;RPL12;RPL13A;RPSA;RPL18;RPS13;RPS24
6	Response Of EIF2AK4 (GCN2) To Amino Acid Deficiency R-HSA-9633012	8/98	0.00803501	0.0670896	2.97708	14.3613	RPS16;RPS15A;RPL12;RPL13A;RPSA;RPL18;RPS13;RPS24
6	PTK6 Expression R-HSA-8849473	2/5	0.0080541	0.0670896	22.1978	107.028	NR3C1;HIF1A
6	RUNX3 Regulates BCL2L11 (BIM) Transcription R-HSA-8952158	2/5	0.0080541	0.0670896	22.1978	107.028	SMAD3;RUNX3
6	Reelin Signaling Pathway R-HSA-8866376	2/5	0.0080541	0.0670896	22.1978	107.028	SH3KBP1;FYN
6	Platelet Activation, Signaling And Aggregation R-HSA-76002	15/254	0.00807922	0.0670896	2.11143	10.1738	PRKCH;DGKA;ITGB3;ITPR2;PRKCA;CTSW;RASGRP1;PIK3R5;GNA13;GNG2;LCK;RAC2;PRKCQ;LCP2;FYN
6	SUMOylation Of Transcription Cofactors R-HSA-3899300	5/43	0.00809816	0.0670896	4.39587	21.171	NCOA2;UHRF2;NRIP1;MRTFA;PHC3
6	Interleukin-12 Signaling R-HSA-9020591	5/44	0.00892171	0.0727298	4.28294	20.2123	CNN2;STAT4;PDCD4;IL12RB2;JAK1
6	TGF-beta Receptor Signaling Activates SMADs R-HSA-2173789	5/44	0.00892171	0.0727298	4.28294	20.2123	ITGB1;SMAD3;ITGB3;ITGAV;TGFBR2
6	Beta-catenin Independent WNT Signaling R-HSA-3858494	10/142	0.00900299	0.0728099	2.54058	11.9666	TNRC6C;GNG2;TCF7;LEF1;RAC2;ITPR2;RORA;PRKCA;NLK;TNRC6B
6	SARS-CoV-2 Infection R-HSA-9694516	16/283	0.00945669	0.0758769	2.0166	9.39944	SRPK2;NUP210;ZDHHC20;RPSA;NUP153;ZDHHC2;SRPK1;FUT8;RPS16;RPS15A;MGAT5;TAB2;ST6GALNAC3;RPS13;RPS24;JAK1
6	Early Phase Of HIV Life Cycle R-HSA-162594	3/16	0.0104932	0.0835356	7.6931	35.0577	CD4;LRIG1;PSIP1
6	NR1H2 And NR1H3-mediated Signaling R-HSA-9024446	5/46	0.0107386	0.0848268	4.07359	18.4693	ARL4C;TNRC6C;NCOR1;NRIP1;TNRC6B
6	G Alpha (Z) Signaling Events R-HSA-418597	5/47	0.0117354	0.0881256	3.9764	17.6757	GNG2;PRKCH;PRKCA;PRKCQ;ADCY7
6	PKMTs Methylate Histone Lysines R-HSA-3214841	5/47	0.0117354	0.0881256	3.9764	17.6757	NSD3;KMT2A;AEBP2;SMYD3;NFKB1
6	PLC Beta Mediated Events R-HSA-112043	5/47	0.0117354	0.0881256	3.9764	17.6757	CREB1;CAMK4;ITPR2;PRKCA;ADCY7
6	SARS-CoV-2 Modulates Host Translation Machinery R-HSA-9754678	5/47	0.0117354	0.0881256	3.9764	17.6757	RPS15A;RPS16;RPSA;RPS13;RPS24
6	FLT3 Signaling Thru SRC Family Kinases R-HSA-9706374	2/6	0.0118481	0.0881256	16.6475	73.8415	LCK;FYN
6	RUNX1 Regulates Transcription Of Genes Involved In WNT Signaling R-HSA-8939256	2/6	0.0118481	0.0881256	16.6475	73.8415	FOXP3;RUNX1
6	RUNX3 Regulates Immune Response And Cell Migration R-HSA-8949275	2/6	0.0118481	0.0881256	16.6475	73.8415	ITGA4;RUNX3
6	SMAD2/3 Phosphorylation Motif Mutants In Cancer R-HSA-3304356	2/6	0.0118481	0.0881256	16.6475	73.8415	SMAD3;TGFBR2
6	Antigen Activates B Cell Receptor Leading To Second Messenger Generation R-HSA-983695	4/31	0.0121847	0.0891432	4.94371	21.7898	STIM1;SH3KBP1;ITPR2;FYN
6	Aberrant Regulation Of Mitotic G1/S Transition In Cancer Due To RB1 Defects R-HSA-9659787	3/17	0.012469	0.0891432	7.14323	31.3195	CCND3;CCND2;CDK6
6	FOXO-mediated Transcription Of Cell Cycle Genes R-HSA-9617828	3/17	0.012469	0.0891432	7.14323	31.3195	RBL2;SMAD3;FOXO1
6	Gastrin-CREB Signaling Pathway Via PKC And MAPK R-HSA-881907	3/17	0.012469	0.0891432	7.14323	31.3195	RPS6KA3;CREB1;PRKCA
6	Gastrulation R-HSA-9758941	3/17	0.012469	0.0891432	7.14323	31.3195	SMAD3;LEF1;TCF7
6	Integrin Cell Surface Interactions R-HSA-216083	6/66	0.0125859	0.0891432	3.34283	14.6255	ITGB1;ITGA4;ITGB3;ITGAV;ITGB7;ITGAE
6	PI5P, PP2A And IER3 Regulate PI3K/AKT Signaling R-HSA-6811558	8/106	0.0125973	0.0891432	2.73293	11.9546	IL1RL1;LCK;TRAT1;CD28;RAC2;FYN;ICOS;FGF13
6	NOTCH1 Intracellular Domain Regulates Transcription R-HSA-2122947	5/48	0.0127932	0.0899054	3.88372	16.9285	TLE4;NCOR1;MAML2;HDAC8;HIF1A
6	Glucagon Signaling In Metabolic Regulation R-HSA-163359	4/32	0.0136107	0.0949949	4.7669	20.4829	CYSLTR2;GNG2;PRKCA;ADCY7
6	RAC2 GTPase Cycle R-HSA-9013404	7/87	0.0137783	0.0955106	2.92701	12.5413	ITGB1;DOCK10;PREX1;RAC2;ESYT1;DOCK2;DEF6
6	L13a-mediated Translational Silencing Of Ceruloplasmin Expression R-HSA-156827	8/108	0.0139862	0.0956509	2.67799	11.4342	RPS16;RPS15A;RPL12;RPL13A;RPSA;RPL18;RPS13;RPS24
6	SRP-dependent Cotranslational Protein Targeting To Membrane R-HSA-1799339	8/108	0.0139862	0.0956509	2.67799	11.4342	RPS16;RPS15A;RPL12;RPL13A;RPSA;RPL18;RPS13;RPS24
6	MECP2 Regulates Neuronal Receptors And Channels R-HSA-9022699	3/18	0.014643	0.099343	6.66667	28.1586	CREB1;OPRM1;PTPN4
6	GTP Hydrolysis And Joining Of 60S Ribosomal Subunit R-HSA-72706	8/109	0.0147211	0.099343	2.65134	11.1846	RPS16;RPS15A;RPL12;RPL13A;RPSA;RPL18;RPS13;RPS24
7	Eukaryotic Translation Elongation R-HSA-156842	79/90	1.14988e-115	1.17633e-112	323.049	85497.4	RPL4;RPL5;RPL30;RPL3;RPL32;RPL31;RPL34;RPLP1;RPLP0;RPL10A;RPL8;RPL9;RPL6;RPL7;EEF1B2;RPS15;RPS4X;RPL7A;RPS14;RPS17;RPS16;RPL18A;RPS19;RPL36AL;RPL36;RPL35;RPLP2;RPL38;RPL37;RPS11;RPL39;RPS10;RPS13;RPS12;RPS9;RPL21;RPS7;RPS8;RPL23;RPS5;RPL22;RPS6;RPL13A;RPSA;EEF1A1;EEF1G;EEF1D;RPL37A;RPL27;RPL26;RPL29;RPL28;UBA52;RPL12;RPL11;RPL36A;RPS15A;RPL14;RPS3;RPL15;RPS2;RPL18;RPS27A;RPL19;RPL41;RPL35A;RPL23A…
7	Peptide Chain Elongation R-HSA-156902	76/86	9.61665e-112	4.91892e-109	339.525	86791.4	RPL4;RPL5;RPL30;RPL3;RPL32;RPL31;RPL34;RPLP1;RPLP0;RPL10A;RPL8;RPL9;RPL6;RPL7;RPS15;RPS4X;RPL7A;RPS14;RPS17;RPS16;RPL18A;RPS19;RPL36AL;RPL36;RPL35;RPLP2;RPL38;RPL37;RPS11;RPL39;RPS10;RPS13;RPS12;RPS9;RPL21;RPS7;RPS8;RPL23;RPS5;RPL22;RPS6;RPL13A;RPSA;EEF1A1;RPL37A;RPL27;RPL26;RPL29;RPL28;UBA52;RPL12;RPL11;RPL36A;RPS15A;RPL14;RPS3;RPL15;RPS2;RPL18;RPS27A;RPL19;RPL41;RPL35A;RPL23A;EEF2;RPS25;RPS28;R…
7	Selenocysteine Synthesis R-HSA-2408557	75/90	5.09649e-106	1.7379e-103	222.803	54017.6	RPL4;RPL5;RPL30;RPL3;RPL32;RPL31;RPL34;RPLP1;RPLP0;RPL10A;RPL8;RPL9;RPL6;RPL7;RPS15;RPS4X;RPL7A;RPS14;RPS17;RPS16;RPL18A;RPS19;RPL36AL;RPL36;RPL35;RPLP2;RPL38;RPL37;RPS11;RPL39;RPS10;RPS13;RPS12;RPS9;RPL21;RPS7;RPS8;RPL23;RPS5;RPL22;RPS6;RPL13A;RPSA;RPL37A;RPL27;RPL26;RPL29;RPL28;UBA52;RPL12;RPL11;RPL36A;RPS15A;RPL14;RPS3;RPL15;RPS2;RPL18;RPS27A;RPL19;EEFSEC;RPL41;RPL35A;RPL23A;RPS25;RPS28;RPS27;…
7	Eukaryotic Translation Termination R-HSA-72764	74/90	1.06381e-103	2.17655e-101	205.612	48751.5	RPL4;RPL5;RPL30;RPL3;RPL32;RPL31;RPL34;RPLP1;RPLP0;RPL10A;RPL8;RPL9;RPL6;RPL7;RPS15;RPS4X;RPL7A;RPS14;RPS17;RPS16;RPL18A;RPS19;RPL36AL;RPL36;RPL35;RPLP2;RPL38;RPL37;RPS11;RPL39;RPS10;RPS13;RPS12;RPS9;RPL21;RPS7;RPS8;RPL23;RPS5;RPL22;RPS6;RPL13A;RPSA;RPL37A;RPL27;RPL26;RPL29;RPL28;UBA52;RPL12;RPL11;RPL36A;RPS15A;RPL14;RPS3;RPL15;RPS2;RPL18;RPS27A;RPL19;RPL41;RPL35A;RPL23A;RPS25;RPS28;RPS27;RPS29;R…
7	Viral mRNA Translation R-HSA-192823	74/90	1.06381e-103	2.17655e-101	205.612	48751.5	RPL4;RPL5;RPL30;RPL3;RPL32;RPL31;RPL34;RPLP1;RPLP0;RPL10A;RPL8;RPL9;RPL6;RPL7;RPS15;RPS4X;RPL7A;RPS14;RPS17;RPS16;RPL18A;RPS19;RPL36AL;RPL36;RPL35;RPLP2;RPL38;RPL37;RPS11;RPL39;RPS10;RPS13;RPS12;RPS9;RPL21;RPS7;RPS8;RPL23;RPS5;RPL22;RPS6;RPL13A;RPSA;RPL37A;RPL27;RPL26;RPL29;RPL28;UBA52;RPL12;RPL11;RPL36A;RPS15A;RPL14;RPS3;RPL15;RPS2;RPL18;RPS27A;RPL19;RPL41;RPL35A;RPL23A;RPS25;RPS28;RPS27;RPS29;R…
7	Formation Of A Pool Of Free 40S Subunits R-HSA-72689	76/98	9.33919e-103	1.59233e-100	154.234	36234.6	RPL4;RPL5;RPL30;RPL3;RPL32;RPL31;RPL34;RPLP1;RPLP0;RPL10A;RPL8;RPL9;RPL6;RPL7;RPS15;RPS4X;RPS14;RPL7A;RPS17;RPS16;RPL18A;RPS19;RPL36AL;RPL36;RPL35;RPLP2;RPL38;RPL37;RPS11;RPL39;RPS10;RPS13;RPS12;RPS9;RPL21;RPS7;RPS8;RPL23;RPS5;RPL22;RPS6;RPL13A;RPSA;RPL37A;RPL27;RPL26;RPL29;RPL28;UBA52;RPL12;RPL11;RPL36A;RPS15A;RPL14;RPS3;RPL15;RPS2;RPL18;RPS27A;RPL19;RPL41;RPL35A;RPL23A;RPS25;RPS28;RPS27;RPS29;R…
7	Nonsense Mediated Decay (NMD) Independent Of Exon Junction Complex (EJC) R-HSA-975956	74/92	2.78759e-102	4.07386e-100	182.747	42733.4	RPL4;RPL5;RPL30;RPL3;RPL32;RPL31;RPL34;RPLP1;RPLP0;RPL10A;RPL8;RPL9;RPL6;RPL7;RPS15;RPS4X;RPL7A;RPS14;RPS17;RPS16;RPL18A;RPS19;RPL36AL;RPL36;RPL35;RPLP2;RPL38;RPL37;RPS11;RPL39;RPS10;RPS13;RPS12;RPS9;RPL21;RPS7;RPS8;RPL23;RPS5;RPL22;RPS6;RPL13A;RPSA;RPL37A;RPL27;RPL26;RPL29;RPL28;UBA52;RPL12;RPL11;RPL36A;RPS15A;RPL14;RPS3;RPL15;RPS2;RPL18;RPS27A;RPL19;RPL41;RPL35A;RPL23A;RPS25;RPS28;RPS27;RPS29;R…
7	Response Of EIF2AK4 (GCN2) To Amino Acid Deficiency R-HSA-9633012	74/98	1.91477e-98	2.44851e-96	137.018	30829.6	RPL4;RPL5;RPL30;RPL3;RPL32;RPL31;RPL34;RPLP1;RPLP0;RPL10A;RPL8;RPL9;RPL6;RPL7;RPS15;RPS4X;RPS14;RPL7A;RPS17;RPS16;RPL18A;RPS19;RPL36AL;RPL36;RPL35;RPLP2;RPL38;RPL37;RPS11;RPL39;RPS10;RPS13;RPS12;RPS9;RPL21;RPS7;RPS8;RPL23;RPS5;RPL22;RPS6;RPL13A;RPSA;RPL37A;RPL27;RPL26;RPL29;RPL28;UBA52;RPL12;RPL11;RPL36A;RPS15A;RPL14;RPS3;RPL15;RPS2;RPL18;RPS27A;RPL19;RPL41;RPL35A;RPL23A;RPS25;RPS28;RPS27;RPS29;R…
7	L13a-mediated Translational Silencing Of Ceruloplasmin Expression R-HSA-156827	76/108	4.51776e-97	5.13519e-95	105.982	23511.3	RPL4;RPL5;RPL30;RPL3;RPL32;RPL31;RPL34;RPLP1;RPLP0;RPL10A;RPL8;RPL9;RPL6;RPL7;RPS15;RPS4X;RPS14;RPL7A;RPS17;RPS16;RPL18A;RPS19;RPL36AL;RPL36;RPL35;RPLP2;RPL38;RPL37;RPS11;RPL39;RPS10;RPS13;RPS12;RPS9;RPL21;RPS7;RPS8;RPL23;RPS5;RPL22;RPS6;RPL13A;RPSA;RPL37A;RPL27;RPL26;RPL29;RPL28;UBA52;RPL12;RPL11;RPL36A;RPS15A;RPL14;RPS3;RPL15;RPS2;RPL18;RPS27A;RPL19;RPL41;RPL35A;RPL23A;RPS25;RPS28;RPS27;RPS29;R…
7	GTP Hydrolysis And Joining Of 60S Ribosomal Subunit R-HSA-72706	76/109	1.46031e-96	1.4939e-94	102.765	22677.1	RPL4;RPL5;RPL30;RPL3;RPL32;RPL31;RPL34;RPLP1;RPLP0;RPL10A;RPL8;RPL9;RPL6;RPL7;RPS15;RPS4X;RPS14;RPL7A;RPS17;RPS16;RPL18A;RPS19;RPL36AL;RPL36;RPL35;RPLP2;RPL38;RPL37;RPS11;RPL39;RPS10;RPS13;RPS12;RPS9;RPL21;RPS7;RPS8;RPL23;RPS5;RPL22;RPS6;RPL13A;RPSA;RPL37A;RPL27;RPL26;RPL29;RPL28;UBA52;RPL12;RPL11;RPL36A;RPS15A;RPL14;RPS3;RPL15;RPS2;RPL18;RPS27A;RPL19;RPL41;RPL35A;RPL23A;RPS25;RPS28;RPS27;RPS29;R…
7	SRP-dependent Cotranslational Protein Targeting To Membrane R-HSA-1799339	75/108	4.63884e-95	4.31412e-93	101.181	21977.5	RPL4;RPL5;RPL30;RPL3;RPL32;RPL31;RPL34;RPLP1;RPLP0;RPL10A;RPL8;RPL9;RPL6;RPL7;RPS15;RPS4X;RPS14;RPL7A;RPS17;RPS16;RPL18A;RPS19;RPL36AL;RPL36;RPL35;RPLP2;RPL38;RPL37;RPS11;RPL39;RPS10;RPS13;RPS12;RPS9;RPL21;RPS7;RPS8;RPL23;RPS5;RPL22;RPS6;RPL13A;RPSA;RPL37A;RPL27;RPL26;RPL29;RPL28;UBA52;RPL12;RPL11;RPL36A;RPS15A;RPL14;RPS3;RPL15;RPS2;RPL18;RPS27A;SEC11A;RPL19;RPL41;RPL35A;RPL23A;RPS25;RPS28;RPS27;…
7	Cap-dependent Translation Initiation R-HSA-72737	76/116	3.13874e-93	2.67578e-91	84.7505	18051.6	RPL4;RPL5;RPL30;RPL3;RPL32;RPL31;RPL34;RPLP1;RPLP0;RPL10A;RPL8;RPL9;RPL6;RPL7;RPS15;RPS4X;RPS14;RPL7A;RPS17;RPS16;RPL18A;RPS19;RPL36AL;RPL36;RPL35;RPLP2;RPL38;RPL37;RPS11;RPL39;RPS10;RPS13;RPS12;RPS9;RPL21;RPS7;RPS8;RPL23;RPS5;RPL22;RPS6;RPL13A;RPSA;RPL37A;RPL27;RPL26;RPL29;RPL28;UBA52;RPL12;RPL11;RPL36A;RPS15A;RPL14;RPS3;RPL15;RPS2;RPL18;RPS27A;RPL19;RPL41;RPL35A;RPL23A;RPS25;RPS28;RPS27;RPS29;R…
7	Selenoamino Acid Metabolism R-HSA-2408522	75/114	3.32908e-92	2.61973e-90	85.5879	18027.8	RPL4;RPL5;RPL30;RPL3;RPL32;RPL31;RPL34;RPLP1;RPLP0;RPL10A;RPL8;RPL9;RPL6;RPL7;RPS15;RPS4X;RPS14;RPL7A;RPS17;RPS16;RPL18A;RPS19;RPL36AL;RPL36;RPL35;RPLP2;RPL38;RPL37;RPS11;RPL39;RPS10;RPS13;RPS12;RPS9;RPL21;RPS7;RPS8;RPL23;RPS5;RPL22;RPS6;RPL13A;RPSA;RPL37A;RPL27;RPL26;RPL29;RPL28;UBA52;RPL12;RPL11;RPL36A;RPS15A;RPL14;RPS3;RPL15;RPS2;RPL18;RPS27A;RPL19;EEFSEC;RPL41;RPL35A;RPL23A;RPS25;RPS28;RPS27;…
7	Nonsense Mediated Decay (NMD) Enhanced By Exon Junction Complex (EJC) R-HSA-975957	74/112	3.51063e-91	2.56527e-89	86.4756	18011.1	RPL4;RPL5;RPL30;RPL3;RPL32;RPL31;RPL34;RPLP1;RPLP0;RPL10A;RPL8;RPL9;RPL6;RPL7;RPS15;RPS4X;RPS14;RPL7A;RPS17;RPS16;RPL18A;RPS19;RPL36AL;RPL36;RPL35;RPLP2;RPL38;RPL37;RPS11;RPL39;RPS10;RPS13;RPS12;RPS9;RPL21;RPS7;RPS8;RPL23;RPS5;RPL22;RPS6;RPL13A;RPSA;RPL37A;RPL27;RPL26;RPL29;RPL28;UBA52;RPL12;RPL11;RPL36A;RPS15A;RPL14;RPS3;RPL15;RPS2;RPL18;RPS27A;RPL19;RPL41;RPL35A;RPL23A;RPS25;RPS28;RPS27;RPS29;R…
7	Influenza Viral RNA Transcription And Replication R-HSA-168273	77/137	8.38861e-87	5.72103e-85	57.3163	11360	RPL4;RPL5;RPL30;RPL3;RPL32;RPL31;RPL34;RPLP1;RPLP0;RPL10A;RPL8;RPL9;RPL6;RPL7;RPS15;RPS4X;RPS14;RPL7A;RPS17;RPS16;RPL18A;RPS19;RPL36AL;RPL36;RPL35;RPLP2;RPL38;RPL37;RPS11;RPL39;RPS10;RPS13;RPS12;RPS9;NUP210;RPL21;RPS7;RPS8;RPL23;RPS5;RPL22;RPS6;RPL13A;RPSA;RPL37A;RPL27;RPL26;RPL29;RPL28;UBA52;RPL12;RPL11;RPL36A;RPS15A;TPR;RPL14;RPS3;RPL15;RPS2;RPL18;RPS27A;RPL19;RPL41;RPL35A;NUP153;RPL23A;RPS25;R…
7	Influenza Infection R-HSA-168255	77/157	1.47772e-80	9.44817e-79	42.943	7893.62	RPL4;RPL5;RPL30;RPL3;RPL32;RPL31;RPL34;RPLP1;RPLP0;RPL10A;RPL8;RPL9;RPL6;RPL7;RPS15;RPS4X;RPS14;RPL7A;RPS17;RPS16;RPL18A;RPS19;RPL36AL;RPL36;RPL35;RPLP2;RPL38;RPL37;RPS11;RPL39;RPS10;RPS13;RPS12;RPS9;NUP210;RPL21;RPS7;RPS8;RPL23;RPS5;RPL22;RPS6;RPL13A;RPSA;RPL37A;RPL27;RPL26;RPL29;RPL28;UBA52;RPL12;RPL11;RPL36A;RPS15A;TPR;RPL14;RPS3;RPL15;RPS2;RPL18;RPS27A;RPL19;RPL41;RPL35A;NUP153;RPL23A;RPS25;R…
7	Cellular Response To Starvation R-HSA-9711097	75/153	2.02214e-78	1.21685e-76	42.7081	7640.38	RPL4;RPL5;RPL30;RPL3;RPL32;RPL31;RPL34;RPLP1;RPLP0;RPL10A;RPL8;RPL9;RPL6;RPL7;RPS15;RPS4X;RPS14;RPL7A;RPS17;RPS16;RPL18A;RPS19;RPL36AL;SESN1;RPL36;RPL35;RPLP2;RPL38;RPL37;RPS11;RPL39;RPS10;RPS13;RPS12;RPS9;RPL21;RPS7;RPS8;RPL23;RPS5;RPL22;RPS6;RPL13A;RPSA;RPL37A;RPL27;RPL26;RPL29;RPL28;UBA52;RPL12;RPL11;RPL36A;RPS15A;RPL14;RPS3;RPL15;RPS2;RPL18;RPS27A;RPL19;RPL41;RPL35A;RPL23A;RPS25;RPS28;RPS27;R…
7	Regulation Of Expression Of SLITs And ROBOs R-HSA-9010553	74/167	3.63273e-73	2.0646e-71	35.2342	5877.02	RPL4;RPL5;RPL30;RPL3;RPL32;RPL31;RPL34;RPLP1;RPLP0;RPL10A;RPL8;RPL9;RPL6;RPL7;RPS15;RPS4X;RPS14;RPL7A;RPS17;RPS16;RPL18A;RPS19;RPL36AL;RPL36;RPL35;RPLP2;RPL38;RPL37;RPS11;RPL39;RPS10;RPS13;RPS12;RPS9;RPL21;RPS7;RPS8;RPL23;RPS5;RPL22;RPS6;RPL13A;RPSA;RPL37A;RPL27;RPL26;RPL29;RPL28;UBA52;RPL12;RPL11;RPL36A;RPS15A;RPL14;RPS3;RPL15;RPS2;RPL18;RPS27A;RPL19;RPL41;RPL35A;RPL23A;RPS25;RPS28;RPS27;RPS29;R…
7	Major Pathway Of rRNA Processing In Nucleolus And Cytosol R-HSA-6791226	75/179	7.00285e-72	3.77048e-70	31.9882	5240.94	RPL4;RPL5;RPL30;RPL3;RPL32;RPL31;RPL34;RPLP1;RPLP0;RPL10A;RPL8;RPL9;RPL6;RPL7;RPS15;RPS4X;RPS14;RPL7A;RPS17;RPS16;RPL18A;RPS19;RPL36AL;RPL36;RPL35;RPLP2;RPL38;RPL37;RPS11;RPL39;RPS10;RPS13;RPS12;RPS9;RPL21;RPS7;RPS8;RPL23;RPS5;RPL22;RPS6;RPL13A;RPSA;XRN2;RPL37A;RPL27;RPL26;RPL29;RPL28;UBA52;RPL12;RPL11;RPL36A;RPS15A;RPL14;RPS3;RPL15;RPS2;RPL18;RPS27A;RPL19;RPL41;RPL35A;RPL23A;RPS25;RPS28;RPS27;RP…
7	rRNA Processing In Nucleus And Cytosol R-HSA-8868773	75/189	1.03966e-69	5.31789e-68	29.1672	4632.9	RPL4;RPL5;RPL30;RPL3;RPL32;RPL31;RPL34;RPLP1;RPLP0;RPL10A;RPL8;RPL9;RPL6;RPL7;RPS15;RPS4X;RPS14;RPL7A;RPS17;RPS16;RPL18A;RPS19;RPL36AL;RPL36;RPL35;RPLP2;RPL38;RPL37;RPS11;RPL39;RPS10;RPS13;RPS12;RPS9;RPL21;RPS7;RPS8;RPL23;RPS5;RPL22;RPS6;RPL13A;RPSA;XRN2;RPL37A;RPL27;RPL26;RPL29;RPL28;UBA52;RPL12;RPL11;RPL36A;RPS15A;RPL14;RPS3;RPL15;RPS2;RPL18;RPS27A;RPL19;RPL41;RPL35A;RPL23A;RPS25;RPS28;RPS27;RP…
7	rRNA Processing R-HSA-72312	75/199	1.0913e-67	5.31617e-66	26.8011	4132.36	RPL4;RPL5;RPL30;RPL3;RPL32;RPL31;RPL34;RPLP1;RPLP0;RPL8;RPL10A;RPL9;RPL6;RPL7;RPS15;RPS4X;RPS14;RPL7A;RPS17;RPS16;RPL18A;RPS19;RPL36AL;RPL36;RPL35;RPLP2;RPL38;RPL37;RPS11;RPL39;RPS10;RPS13;RPS12;RPS9;RPL21;RPS7;RPS8;RPL23;RPS5;RPL22;RPS6;RPL13A;RPSA;XRN2;RPL37A;RPL27;RPL26;RPL29;RPL28;UBA52;RPL12;RPL11;RPL36A;RPS15A;RPL14;RPS3;RPL15;RPS2;RPL18;RPS27A;RPL19;RPL41;RPL35A;RPL23A;RPS25;RPS28;RPS27;RP…
7	Signaling By ROBO Receptors R-HSA-376176	76/209	3.36409e-67	1.5643e-65	25.367	3882.67	RPL4;RPL5;RPL30;RPL3;RPL32;RPL31;RPL34;RPLP1;RPLP0;RPL8;RPL10A;RPL9;RPL6;RPL7;RPS15;RPS4X;RPS14;RPL7A;RPS17;RPS16;RPL18A;RPS19;RPL36AL;RPL36;RPL35;RPLP2;RPL38;RPL37;RPS11;RPL39;RPS10;RPS13;RPS12;RPS9;RPL21;RPS7;RPS8;RPL23;RPS5;RPL22;RPS6;RPL13A;PRKCA;RPSA;RPL37A;RPL27;EVL;RPL26;RPL29;RPL28;UBA52;RPL12;RPL11;RPL36A;RPS15A;RPL14;RPS3;RPL15;RPS2;RPL18;RPS27A;RPL19;RPL41;RPL35A;RPL23A;RPS25;RPS28;RPS…
7	Translation R-HSA-72766	82/281	1.2371e-63	5.5024e-62	18.4843	2677.45	RPL4;RPL5;RPL30;RPL3;RPL32;RPL31;RPL34;RPLP1;RPLP0;RPL8;RPL10A;RPL9;RPL6;RPL7;RPS15;EEF1B2;RPS4X;RPS14;RPL7A;RPS17;RPS16;RPL18A;RPS19;RPL36AL;RPL36;RPL35;RPLP2;RPL38;RPL37;RPS11;RPL39;RPS10;RPS13;RPS12;RPS9;RPL21;RPS7;RPS8;RPL23;RPS5;RPL22;RPS6;RPL13A;RPSA;EEF1A1;EEF1G;EEF1D;RPL37A;RPL27;RPL26;RPL29;RPL28;UBA52;RPL12;RPL11;RPL36A;RPS15A;RPL14;RPS3;RPL15;RPS2;RPL18;RPS27A;SEC11A;RPL19;RPL41;RPL35A…
7	Metabolism Of Amino Acids And Derivatives R-HSA-71291	77/364	2.65254e-48	1.13065e-46	11.8425	1297.33	RPL4;RPL5;RPL30;RPL3;RPL32;RPL31;RPL34;RPLP1;RPLP0;RPL8;RPL10A;RPL9;RPL6;RPL7;RPS15;RPS4X;RPS14;RPL7A;RPS17;RPS16;RPL18A;RPS19;RPL36AL;RPL36;RPL35;RPLP2;RPL38;RPL37;RPS11;RPL39;RPS10;RPS13;RPS12;RPS9;RPL21;RPS7;RPS8;RPL23;RPS5;RPL22;RPS6;RPL13A;RPSA;RPL37A;HECA;RPL27;RPL26;RPL29;RPL28;UBA52;RPL12;RPL11;RPL36A;RPS15A;RPL14;RPS3;RPL15;RPS2;RPL18;RPS27A;RPL19;EEFSEC;RPL41;RPL35A;RPL23A;RPS25;RPS28;R…
7	Infectious Disease R-HSA-5663205	111/961	1.60132e-42	6.55261e-41	6.06958	584.123	CYFIP2;RPL4;RPL5;PATJ;RPL30;VIPR1;RPL3;RPL32;RPL31;RPL34;ARID4A;ARID4B;RPL8;RPL10A;RPL9;RPL6;RPL7;RPS15;RPS14;RPS17;RPS16;RPL18A;RPS19;RPL36AL;RPL36;RPL35;RPL38;RPL37;RPS11;RPL39;RPS10;RPS13;RPS12;RPS9;ST6GAL1;NUP210;RPL21;RPS7;RPS8;RPL23;RPS5;RPL22;RPS6;PRKCA;RPSA;ATP1B3;SNRPG;ELMO1;RPL27;RPL26;RPL29;RPL28;UBA52;ITPR2;TPR;SRPK2;RPL41;NUP153;EEF2;SRPK1;RPS25;RPS28;RPS27;RPS29;RPL27A;CD28;RPS20;RP…
7	Axon Guidance R-HSA-422475	83/519	3.43697e-42	1.35231e-40	8.45425	807.161	RPL4;RPL5;RPL30;RPL3;RPL32;RPL31;SH3KBP1;RPL34;RPLP1;RPLP0;RPL8;RPL10A;RPL9;RPL6;RPL7;RPS15;RPS4X;RPL7A;RPS14;RPS6KA3;RPS17;RPS16;RPL18A;RPS19;RPL36AL;RPL36;RPL35;RPLP2;RPL38;RPL37;RPS11;RPL39;RPS10;RPS13;RPS12;RPS9;RPL21;RPS7;RPS8;RPL23;RPS5;RPL22;RPS6;RPL13A;PRKCA;RPSA;RPL37A;PRKCQ;RPL27;EVL;RPL26;RPL29;RPL28;UBA52;RPL12;RPL11;RPL36A;ABLIM1;RPS15A;RPL14;RPS3;FYN;RPL15;RPS2;RPL18;RPS27A;RPL19;RP…
7	Nervous System Development R-HSA-9675108	84/545	1.96969e-41	7.46294e-40	8.10037	759.232	RPL4;RPL5;RPL30;RPL3;RPL32;RPL31;SH3KBP1;RPL34;RPLP1;RPLP0;RPL8;RPL10A;RPL9;RPL6;RPL7;RPS15;RPS4X;RPL7A;RPS14;RPS6KA3;RPS17;RPS16;RPL18A;RPS19;RPL36AL;RPL36;RPL35;RPLP2;RPL38;RPL37;RPS11;RPL39;RPS10;RPS13;RPS12;RPS9;RPL21;RPS7;RPS8;RPL23;RPS5;RPL22;RPS6;RPL13A;PRKCA;RPSA;RPL37A;PRKCQ;RPL27;EVL;RPL26;RPL29;UTRN;RPL28;UBA52;RPL12;RPL11;RPL36A;ABLIM1;RPS15A;RPL14;RPS3;FYN;RPL15;RPS2;RPL18;RPS27A;RPL…
7	Formation Of Ternary Complex, And Subsequently, 43S Complex R-HSA-72695	31/50	3.54538e-37	1.29533e-35	66.0399	5542.73	RPS15;RPS4X;RPS14;RPS17;RPS16;RPS15A;RPS19;RPS3;RPS2;RPS11;RPS27A;RPS10;RPS13;RPS12;RPS9;RPS7;RPS8;RPS5;RPS6;RPSA;RPS25;RPS28;RPS27;RPS29;EIF3H;EIF3E;RPS20;FAU;RPS21;RPS24;RPS23
7	SARS-CoV-2 Modulates Host Translation Machinery R-HSA-9754678	30/47	1.38793e-36	4.89604e-35	71.2875	5885.87	RPS15;RPS4X;RPS14;RPS17;RPS15A;RPS16;RPS19;RPS3;RPS2;RPS11;RPS27A;RPS10;RPS13;RPS12;RPS9;RPS7;RPS8;RPS5;RPS6;RPSA;RPS25;RPS28;RPS27;RPS29;SNRPG;RPS20;FAU;RPS21;RPS24;RPS23
7	Cellular Responses To Stress R-HSA-2262752	89/722	4.94191e-36	1.68519e-34	6.26718	509.493	RPL4;RPL5;RPL30;RPL3;RPL32;RPL31;RPL34;RPLP1;RPLP0;RPL8;RPL10A;RPL9;ETS1;RPL6;RPL7;RPS15;RPS4X;RPL7A;RPS14;RPS6KA3;RPS17;RPS16;RPL18A;RPS19;RPL36AL;SESN1;RPL36;RPL35;RPLP2;RPL38;RPL37;RPS11;RPL39;RPS10;RPS13;RPS12;NCOA2;RPS9;NUP210;RPL21;RPS7;RPS8;RPL23;RPS5;RPL22;RPS6;RPL13A;RPSA;EEF1A1;COX7A2L;RPL37A;RPL27;RPL26;TNIK;RPL29;RPL28;UBA52;RPL12;RPL11;RPL36A;ADD1;RPS15A;TPR;NRIP1;RPL14;RPS3;RPL15;RP…
7	Cellular Responses To Stimuli R-HSA-8953897	89/736	2.2489e-35	7.42137e-34	6.12702	488.814	RPL4;RPL5;RPL30;RPL3;RPL32;RPL31;RPL34;RPLP1;RPLP0;RPL8;RPL10A;RPL9;ETS1;RPL6;RPL7;RPS15;RPS4X;RPL7A;RPS14;RPS6KA3;RPS17;RPS16;RPL18A;RPS19;RPL36AL;SESN1;RPL36;RPL35;RPLP2;RPL38;RPL37;RPS11;RPL39;RPS10;RPS13;RPS12;NCOA2;RPS9;NUP210;RPL21;RPS7;RPS8;RPL23;RPS5;RPL22;RPS6;RPL13A;RPSA;EEF1A1;COX7A2L;RPL37A;RPL27;RPL26;TNIK;RPL29;RPL28;UBA52;RPL12;RPL11;RPL36A;ADD1;RPS15A;TPR;NRIP1;RPL14;RPS3;RPL15;RP…
7	Metabolism Of RNA R-HSA-8953854	84/666	1.02445e-34	3.27503e-33	6.37547	498.968	RPL4;RPL5;RPL30;RPL3;RPL32;RPL31;RPL34;RPLP1;TUT4;RPLP0;RPL8;RPL10A;RPL9;RPL6;RPL7;RPS15;RPS4X;RPL7A;RPS14;RPS17;RPS16;RPL18A;RPS19;RPL36AL;RPL36;RPL35;RPLP2;RPL38;RPL37;RPS11;RPL39;RPS10;RPS13;RPS12;RPS9;CNOT6L;NUP210;RPL21;RPS7;RPS8;RPL23;RPS5;RPL22;RPS6;RPL13A;PRKCA;RPSA;RPL37A;XRN2;SNRPG;RPL27;RPL26;RPL29;RPL28;UBA52;RPL12;RPL11;RPL36A;THADA;RPS15A;TPR;RPL14;RPS3;RPL15;RPS2;RPL18;RPS27A;RPL19…
7	Ribosomal Scanning And Start Codon Recognition R-HSA-72702	31/57	1.20832e-34	3.63563e-33	48.2426	3767.68	RPS15;RPS4X;RPS14;RPS17;RPS16;RPS15A;RPS19;RPS3;RPS2;RPS11;RPS27A;RPS10;RPS13;RPS12;RPS9;RPS7;RPS8;RPS5;RPS6;RPSA;RPS25;RPS28;RPS27;RPS29;EIF3H;EIF3E;RPS20;FAU;RPS21;RPS24;RPS23
7	Translation Initiation Complex Formation R-HSA-72649	31/57	1.20832e-34	3.63563e-33	48.2426	3767.68	RPS15;RPS4X;RPS14;RPS17;RPS16;RPS15A;RPS19;RPS3;RPS2;RPS11;RPS27A;RPS10;RPS13;RPS12;RPS9;RPS7;RPS8;RPS5;RPS6;RPSA;RPS25;RPS28;RPS27;RPS29;EIF3H;EIF3E;RPS20;FAU;RPS21;RPS24;RPS23
7	mRNA Activation Upon Binding Of Cap-Binding Complex And eIFs, Subsequent Binding To 43S R-HSA-72662	31/58	2.53519e-34	7.40999e-33	46.4535	3593.53	RPS15;RPS4X;RPS14;RPS17;RPS16;RPS15A;RPS19;RPS3;RPS2;RPS11;RPS27A;RPS10;RPS13;RPS12;RPS9;RPS7;RPS8;RPS5;RPS6;RPSA;RPS25;RPS28;RPS27;RPS29;EIF3H;EIF3E;RPS20;FAU;RPS21;RPS24;RPS23
7	Disease R-HSA-1643685	131/1736	1.13189e-30	3.21647e-29	3.831	264.161	CYFIP2;RPL4;RPL5;PATJ;RPL30;VIPR1;RPL3;MAML2;RPL32;RPL31;RPL34;ARID4A;ARID4B;RPL8;RPL10A;RPL9;RPL6;RPL7;RPS15;RPS14;RPS17;CCND3;RPS16;CCND2;RPL18A;RPS19;RPL36AL;RPL36;RPL35;RPL38;RPL37;RPS11;RPL39;RPS10;RPS13;RPS12;RPS9;ST6GAL1;NUP210;RPL21;RPS7;RPS8;RPL23;RPS5;RPL22;RPS6;PRKCA;RPSA;ATP1B3;SLC9A9;SNRPG;ELMO1;RPL27;RPL26;RPL29;RPL28;UBA52;ITPR2;ZC3HAV1;FOXO1;TPR;ICOS;SRPK2;STAT5B;RPL41;SMAD4;NUP15…
7	Developmental Biology R-HSA-1266738	97/1073	2.92459e-28	8.08611e-27	4.4333	281.068	RPL4;RPL5;RPL30;RPL3;MAML2;RPL32;RPL31;RPL34;RPL8;RPL10A;RPL9;RPL6;RPL7;RPS15;RPS14;RPS6KA3;RPS17;CCND3;RPS16;RPL18A;RPS19;RPL36AL;RPL36;RPL35;RPL38;RPL37;RPS11;RPL39;RPS10;RPS13;RPS12;RPS9;RPL21;RPS7;RPS8;RPL23;RPS5;RPL22;RPS6;PRKCA;RPSA;FOXP1;PRKCQ;RPL27;RPL26;RPL29;UTRN;RPL28;UBA52;KMT2A;TCF7;KLK8;FOXO1;RPL41;SMAD4;RPS25;RPS28;PTPRC;RPS27;RPS29;RPL27A;RPS20;FGF13;RPS21;RPS24;RPS23;SH3KBP1;RPLP…
7	SARS-CoV-2-host Interactions R-HSA-9705683	37/196	1.03547e-21	2.78761e-20	9.46935	457.554	PATJ;RPS15;RPS4X;RPS14;RPS17;RPS16;RPS15A;RPS19;TPR;RPS3;RPS2;RPS11;RPS27A;RPS10;IKBKE;RPS13;RPS12;JAK1;RPS9;NUP210;RPS7;STAT1;RPS8;RPS5;RPS6;RPSA;NUP153;RPS25;RPS28;RPS27;RPS29;SNRPG;RPS20;FAU;RPS21;RPS24;RPS23
7	SARS-CoV Infections R-HSA-9679506	49/369	2.14825e-21	5.63501e-20	6.33931	301.685	PATJ;SH3KBP1;ARID4A;ARID4B;CHD3;RPS15;RPS4X;RPS14;RPS17;RPS16;RPS19;RPS11;RPS10;IKBKE;RPS13;RPS12;JAK1;ST6GAL1;RPS9;NUP210;RPS7;ITGA4;RPS8;RPS5;RPS6;ATP1B3;RPSA;SNRPG;UBA52;ZDHHC20;RPS15A;TPR;RPS3;S1PR1;RPS2;RPS27A;SRPK2;STAT1;NUP153;SRPK1;RPS25;RPS28;RPS27;RPS29;RPS20;FAU;RPS21;RPS24;RPS23
7	SARS-CoV-2 Infection R-HSA-9694516	42/283	2.53363e-20	6.47975e-19	7.1367	322.023	PATJ;ZDHHC20;RPS15;RPS4X;RPS14;RPS17;RPS16;RPS15A;RPS19;TPR;RPS3;RPS2;RPS11;RPS27A;RPS10;IKBKE;RPS13;RPS12;JAK1;SRPK2;ST6GAL1;RPS9;NUP210;RPS7;STAT1;RPS8;RPS5;RPS6;RPSA;NUP153;SRPK1;RPS25;RPS28;RPS27;RPS29;SNRPG;RPS20;FAU;UBA52;RPS21;RPS24;RPS23
7	Metabolism Of Proteins R-HSA-392499	117/1890	6.31585e-20	1.57588e-18	2.95952	130.836	RPL4;RPL5;RPL30;RPL3;RPL32;RPL31;RPL34;RPL8;RPL10A;RPL9;RPL6;GALNT10;RPL7;RPS15;EEF1B2;RPS14;RPS17;RPS16;RPL18A;RPS19;RPL36AL;RPL36;RPL35;RPL38;RPL37;RPS11;RPL39;RPS10;RPS13;RPS12;RPS9;ST6GAL1;NUP210;RPL21;RPS7;IGFBP4;RPS8;COG5;RPL23;RPS5;USP3;RPL22;RPS6;SHISA5;MRTFA;RPSA;EEF1A1;XRN2;RPL27;RPL26;RPL29;RPL28;UBA52;THY1;DPP4;TPR;DPH5;ST8SIA6;RPL41;SMAD4;UBE2H;ST8SIA1;NUP153;EEF2;SMAD7;CCT6A;CYLD;RP…
7	Metabolism R-HSA-1430728	97/2049	1.48448e-09	3.61578e-08	2.09978	42.6848	RPL4;RPL5;RPL30;RPL3;RPL32;RPL31;RPL34;RPL8;RPL10A;RPL9;RPL6;RPL7;RPS15;RPS14;RPS17;RPS16;RPL18A;RPS19;RPL36AL;RPL36;RPL35;RPL38;RPL37;RPS11;RPL39;RPS10;RPS13;RPS12;RPS9;NUP210;RPL21;RPS7;RPS8;RPL23;RPS5;RPL22;RPS6;PRKCA;RPSA;INPP4B;COX7A2L;PRKD2;RPL27;HECA;RPL26;RPL29;RPL28;UBA52;ITPR2;MGST2;PIK3R5;UGCG;TPR;EEFSEC;RPL41;NUP153;RPS25;RPS28;RPS27;RPS29;RPL27A;UST;RPS20;RPS21;RPS24;RPS23;RPLP1;RPLP…
7	Immune System R-HSA-168256	93/1943	2.0167e-09	4.79787e-08	2.11615	42.3691	CYFIP2;ITK;SH3KBP1;RPLP0;PTPN22;CBLB;CD3E;CD3D;IL27RA;RPS6KA3;HERC3;GRAP2;TBC1D10C;RAC2;ITGB7;CTSE;IKBKE;JAK1;CD53;CD96;NUP210;ITGA4;PRKCA;ATP11B;OPRM1;ARHGAP45;EEF1A1;ZAP70;PPM1B;RNF125;ZEB1;STIM1;LCK;CD8A;PELI1;ELMO1;PRKCQ;EVL;CD226;LTB;DOCK2;UBA52;HCST;RAPGEF4;SP100;TXK;NLRC5;ITPR2;IQGAP2;IL2RG;RASGRP1;FOXO1;TSPAN32;ZNRF1;CRACR2A;ZNRF2;RNF138;TPR;STAT4;IL21R;S1PR1;RICTOR;FYN;SLAMF6;ICOS;RPS27A…
7	Interleukin-21 Signaling R-HSA-9020958	6/10	5.26118e-08	1.22322e-06	57.7589	968.058	STAT5B;STAT1;IL21R;STAT4;IL2RG;JAK1
7	Generation Of Second Messenger Molecules R-HSA-202433	9/32	7.30784e-08	1.66132e-06	15.1426	248.82	ITK;ZAP70;CD4;LCK;GRAP2;EVL;CD247;CD3E;CD3D
7	Signal Transduction R-HSA-162582	105/2465	7.70917e-08	1.71445e-06	1.87236	30.666	CYFIP2;VIPR1;MAML2;DGKA;IKZF1;DOCK10;RPS6KA3;DOCK11;CCND3;GRAP2;ARHGDIB;EPSTI1;CEP97;TLE4;PRKCH;WNT5B;ACTN1;RPS6;MRTFA;PRKCA;TEX2;RUNX3;ARHGAP45;MADD;ELMO1;PRKCQ;UBA52;TCF7;ITPR2;IQGAP2;RASAL3;NLK;ARHGAP15;STK4;RASGRP1;FOXO1;PIK3R5;STK38;ICOS;STAT5B;SMAD4;BCL11B;PDE2A;SMAD7;CCT6A;CYLD;RPS27;GPR183;BCL2;CD28;RANBP10;FGF13;GPR18;CDC42SE2;SH3KBP1;PDE3B;CHD3;AKAP13;GPR132;DUSP10;TAGAP;RACK1;CCR9;RAC2…
7	Translocation Of ZAP-70 To Immunological Synapse R-HSA-202430	7/17	1.07683e-07	2.34382e-06	26.9992	433.177	ZAP70;CD4;LCK;PTPN22;CD247;CD3E;CD3D
7	Adaptive Immune System R-HSA-1280218	44/733	1.59097e-07	3.39076e-06	2.56521	40.1551	ITK;SH3KBP1;ITPR2;PTPN22;CBLB;CD3E;CD3D;RASGRP1;ZNRF1;ZNRF2;HERC3;RNF138;GRAP2;RICTOR;ITGB7;FYN;SLAMF6;ICOS;RPS27A;CTSE;CD96;UBE2H;ITGA4;TRAT1;SH2D1A;NFATC3;PRKCA;ZAP70;CD4;PTPRC;STIM1;SELL;LCK;CD8A;CD28;TPP2;PRKCQ;EVL;CD226;KLRD1;CD247;UBA52;HCST;RAPGEF4
7	TCR Signaling R-HSA-202403	15/116	2.77866e-07	5.80115e-06	5.79327	87.456	ITK;TRAT1;PTPN22;CD3E;CD3D;ZAP70;CD4;PTPRC;LCK;GRAP2;PRKCQ;EVL;CD247;RPS27A;UBA52
7	Phosphorylation Of CD3 And TCR Zeta Chains R-HSA-202427	7/20	4.01494e-07	8.21456e-06	20.7654	305.835	CD4;PTPRC;LCK;PTPN22;CD247;CD3E;CD3D
7	Nef And Signal Transduction R-HSA-164944	5/8	5.66559e-07	1.13645e-05	64.0533	921.322	LCK;ELMO1;FYN;CD247;DOCK2
7	Role Of Nef In HIV-1 Replication And Disease Pathogenesis R-HSA-164952	7/27	3.93659e-06	7.74448e-05	13.4927	167.919	CD4;LCK;CD28;ELMO1;FYN;CD247;DOCK2
7	Host Interactions Of HIV Factors R-HSA-162909	14/130	6.28985e-06	0.000121406	4.69478	56.2274	NPM1;NUP210;PSIP1;NUP153;CD4;LCK;TPR;ELMO1;CD28;FYN;CD247;DOCK2;RPS27A;UBA52
7	Costimulation By CD28 Family R-HSA-388841	10/68	8.5008e-06	0.000161043	6.67331	77.9132	CD4;LCK;GRAP2;CD28;FYN;RICTOR;CD247;CD3E;ICOS;CD3D
7	Cytokine Signaling In Immune System R-HSA-1280215	38/702	1.27061e-05	0.000236333	2.27274	25.6215	SP100;RPLP0;NLRC5;IL2RG;FOXO1;IL27RA;RPS6KA3;GRAP2;TPR;STAT4;IL21R;S1PR1;FYN;RPS27A;JAK1;PTPN18;STAT5B;NUP210;BCL11B;STAT1;PRKCA;NUP153;OPRM1;SMAD7;PPM1B;CD4;ZEB1;LCK;PELI1;BCL2;PDCD4;CD27;TNFSF8;CCM2;LTB;FGF13;IL7R;UBA52
7	Immunoregulatory Interactions Between A Lymphoid And A non-Lymphoid Cell R-HSA-198933	13/123	1.64554e-05	0.000300606	4.58943	50.5519	CD96;ITGA4;SH2D1A;CD3E;CD3D;SELL;CD8A;CD226;SLAMF6;KLRD1;ITGB7;CD247;HCST
7	Diseases Of Signal Transduction By Growth Factor Receptors And Second Messengers R-HSA-5663202	26/424	4.02289e-05	0.000722004	2.56602	25.9705	MAML2;ZC3HAV1;HDAC8;FOXO1;DUSP10;TPR;RAC2;RICTOR;FYN;TBL1X;ICOS;RPS27A;STAT5B;NPM1;SMAD4;STAT1;TRAT1;RPS6;TGFBR2;EEF1G;PPM1B;LCK;CD28;BIRC6;FGF13;UBA52
7	Signaling By Interleukins R-HSA-449147	27/453	4.68136e-05	0.000825695	2.49104	24.834	RPLP0;NLRC5;IL2RG;FOXO1;IL27RA;RPS6KA3;STAT4;IL21R;S1PR1;FYN;RPS27A;JAK1;PTPN18;STAT5B;STAT1;PRKCA;OPRM1;CD4;ZEB1;LCK;PELI1;BCL2;PDCD4;CCM2;FGF13;IL7R;UBA52
7	Interleukin-9 Signaling R-HSA-8985947	4/9	4.82865e-05	0.000837238	30.6819	304.928	STAT5B;STAT1;IL2RG;JAK1
7	HIV Infection R-HSA-162906	17/229	9.08683e-05	0.0015493	3.12266	29.0598	NPM1;RNGTT;NUP210;PSIP1;NUP153;VPS37B;CD4;LCK;TPR;CD28;ELMO1;LRIG1;FYN;CD247;RPS27A;DOCK2;UBA52
7	Interleukin-2 Family Signaling R-HSA-451927	7/44	0.000116601	0.00195545	7.28697	65.9963	STAT5B;STAT1;LCK;IL21R;STAT4;IL2RG;JAK1
7	PD-1 Signaling R-HSA-389948	5/21	0.000156205	0.00257738	12.002	105.189	CD4;LCK;CD247;CD3E;CD3D
7	Interleukin-2 Signaling R-HSA-9020558	4/12	0.000178422	0.00285196	19.1732	165.491	STAT5B;LCK;IL2RG;JAK1
7	Interleukin-35 Signaling R-HSA-8984722	4/12	0.000178422	0.00285196	19.1732	165.491	STAT1;STAT4;IL27RA;JAK1
7	RHO GTPase Cycle R-HSA-9012999	25/441	0.000193545	0.00304609	2.3535	20.1224	CYFIP2;IQGAP2;ARHGAP15;DOCK10;AKAP13;DOCK11;STK38;TAGAP;ARHGDIB;EPSTI1;RAC2;CEP97;ACTN1;RRAS2;RHOH;ARHGEF18;TEX2;HSPE1;ARHGAP45;CCT6A;ZAP70;LCK;ARHGEF1;DOCK2;CDC42SE2
7	Negative Regulators Of DDX58/IFIH1 Signaling R-HSA-936440	6/35	0.00023596	0.00365738	7.95652	66.4517	CYLD;RNF125;NLRC5;RPS27A;IKBKE;UBA52
7	FLT3 Signaling R-HSA-9607240	6/37	0.000323643	0.0049416	7.44243	59.8064	STAT5B;LCK;GRAP2;FYN;RPS27A;UBA52
7	Inactivation Of CSF3 (G-CSF) Signaling R-HSA-9705462	5/25	0.000374788	0.00563836	9.59961	75.7327	STAT5B;STAT1;RPS27A;UBA52;JAK1
7	Interleukin-4 And Interleukin-13 Signaling R-HSA-6785807	10/107	0.000422658	0.00626637	3.98222	30.9376	ZEB1;STAT1;BCL2;S1PR1;CCM2;OPRM1;FGF13;IL2RG;FOXO1;JAK1
7	Effects Of PIP2 Hydrolysis R-HSA-114508	5/27	0.000545963	0.00797886	8.72602	65.5582	PRKCH;DGKA;ITPR2;PRKCQ;RASGRP1
7	TGF-beta Receptor Signaling In EMT (Epithelial To Mesenchymal Transition) R-HSA-2173791	4/16	0.000604693	0.00871269	12.7795	94.7064	ARHGEF18;RPS27A;UBA52;TGFBR2
7	ISG15 Antiviral Mechanism R-HSA-1169408	8/75	0.000654948	0.00918638	4.60104	33.73	PPM1B;NUP210;STAT1;TPR;NUP153;RPS27A;UBA52;JAK1
7	Signaling By SCF-KIT R-HSA-1433557	6/42	0.000655529	0.00918638	6.40711	46.9646	STAT5B;STAT1;LCK;GRAP2;FYN;PRKCA
7	Downstream TCR Signaling R-HSA-202424	9/94	0.000681049	0.00941504	4.08436	29.7827	CD4;LCK;TRAT1;PRKCQ;CD247;CD3E;RPS27A;CD3D;UBA52
7	FCERI Mediated Ca+2 Mobilization R-HSA-2871809	5/29	0.000769992	0.0104298	7.99803	57.3389	ITK;TXK;GRAP2;NFATC3;ITPR2
7	Regulation Of RUNX1 Expression And Activity R-HSA-8934593	4/17	0.000774845	0.0104298	11.7959	84.4921	TNRC6C;CCND3;CCND2;TNRC6B
7	Binding Of TCF/LEF:CTNNB1 To Target Gene Promoters R-HSA-4411364	3/8	0.000848526	0.0111287	22.9662	162.417	LEF1;TCF7;RUNX3
7	RUNX3 Regulates WNT Signaling R-HSA-8951430	3/8	0.000848526	0.0111287	22.9662	162.417	LEF1;TCF7;RUNX3
7	Signaling By CSF3 (G-CSF) R-HSA-9674555	5/30	0.000904752	0.0116798	7.67771	53.8043	STAT5B;STAT1;RPS27A;UBA52;JAK1
7	Ca2+ Pathway R-HSA-4086398	7/61	0.000913374	0.0116798	4.98856	34.9118	TNRC6C;LEF1;TCF7;ITPR2;PRKCA;NLK;TNRC6B
7	Intracellular Signaling By Second Messengers R-HSA-9006925	18/306	0.000972254	0.0122792	2.42915	16.8483	CNOT6L;TRAT1;ITPR2;PRKCA;CHD3;FOXO1;TNRC6C;LCK;CAMK4;CD28;RAC2;RICTOR;FYN;ICOS;RPS27A;FGF13;UBA52;TNRC6B
7	Downregulation Of SMAD2/3:SMAD4 Transcriptional Activity R-HSA-2173795	5/31	0.0010563	0.0130192	7.38204	50.589	SMAD4;STAT1;RPS27A;UBA52;SMAD7
7	Regulation Of MECP2 Expression And Activity R-HSA-9022692	5/31	0.0010563	0.0130192	7.38204	50.589	TNRC6C;CAMK4;PRKCA;TBL1X;TNRC6B
7	Signaling By Receptor Tyrosine Kinases R-HSA-9006934	25/496	0.00107795	0.0130926	2.07268	14.162	CYFIP2;SH3KBP1;PDE3B;ITPR2;IL2RG;STK4;RPS6KA3;GRAP2;LRIG1;RICTOR;FYN;RPS27A;PTPN18;STAT5B;BCL11B;STAT1;NTRK3;TCF12;RANBP9;PRKCA;LCK;RANBP10;ELMO1;FGF13;UBA52
7	Beta-catenin Independent WNT Signaling R-HSA-3858494	11/142	0.00108785	0.0130926	3.24431	22.1377	TNRC6C;WNT5B;TCF7;LEF1;RAC2;ITPR2;PRKCA;NLK;RPS27A;UBA52;TNRC6B
7	Signaling By KIT In Disease R-HSA-9669938	4/19	0.0012117	0.0144136	10.222	68.6485	STAT5B;STAT1;LCK;FYN
7	Signaling By Rho GTPases R-HSA-194315	30/644	0.00125818	0.0147945	1.91324	12.7768	CYFIP2;IQGAP2;ARHGAP15;DOCK10;AKAP13;DOCK11;STK38;TAGAP;ARHGDIB;EPSTI1;RAC2;CEP97;NCOA2;ACTN1;MRTFA;RRAS2;RHOH;ARHGEF18;PRKCA;TEX2;HSPE1;ARHGAP45;CCT6A;ZAP70;RPS27;LCK;EVL;ARHGEF1;DOCK2;CDC42SE2
7	Antiviral Mechanism By IFN-stimulated Genes R-HSA-1169410	8/83	0.00128201	0.0149034	4.10857	27.3603	PPM1B;NUP210;STAT1;TPR;NUP153;RPS27A;UBA52;JAK1
7	SUMO E3 Ligases SUMOylate Target Proteins R-HSA-3108232	12/168	0.00133302	0.0153174	2.97415	19.6898	TOP2B;NCOA2;SP100;NPM1;NUP210;SATB1;TPR;NRIP1;MRTFA;NUP153;CHD3;IKBKE
7	NOTCH1 Intracellular Domain Regulates Transcription R-HSA-2122947	6/48	0.00134757	0.0153174	5.49012	36.2867	TLE4;MAML2;TBL1X;HDAC8;RPS27A;UBA52
7	Oncogene Induced Senescence R-HSA-2559585	5/33	0.00141476	0.0159044	6.85404	44.968	TNRC6C;RPS27A;ETS1;UBA52;TNRC6B
7	PI3K/AKT Signaling In Cancer R-HSA-2219528	9/105	0.00150351	0.0167184	3.61431	23.4929	LCK;TRAT1;CD28;RAC2;FYN;RICTOR;ICOS;FGF13;FOXO1
7	CD28 Co-Stimulation R-HSA-389356	5/34	0.00162423	0.0178666	6.61736	42.5014	LCK;GRAP2;CD28;FYN;RICTOR
7	Competing Endogenous RNAs (ceRNAs) Regulate PTEN Translation R-HSA-8948700	3/10	0.00174999	0.0190451	16.4028	104.127	TNRC6C;CNOT6L;TNRC6B
7	SUMOylation R-HSA-2990846	12/174	0.00179613	0.0191462	2.86311	18.1009	TOP2B;NCOA2;SP100;NPM1;NUP210;SATB1;TPR;NRIP1;MRTFA;NUP153;CHD3;IKBKE
7	Negative Regulation Of MET Activity R-HSA-6807004	4/21	0.00179671	0.0191462	9.01853	57.0133	SH3KBP1;LRIG1;RPS27A;UBA52
7	Signaling By Rho GTPases, Miro GTPases And RHOBTB3 R-HSA-9716542	30/660	0.00182944	0.019294	1.86307	11.7443	CYFIP2;IQGAP2;ARHGAP15;DOCK10;AKAP13;DOCK11;STK38;TAGAP;ARHGDIB;EPSTI1;RAC2;CEP97;NCOA2;ACTN1;MRTFA;RRAS2;RHOH;ARHGEF18;PRKCA;TEX2;HSPE1;ARHGAP45;CCT6A;ZAP70;RPS27;LCK;EVL;ARHGEF1;DOCK2;CDC42SE2
7	Regulation Of TNFR1 Signaling R-HSA-5357905	5/35	0.00185561	0.0193703	6.39645	40.2307	CYLD;MADD;RACK1;RPS27A;UBA52
7	Fc Epsilon Receptor (FCERI) Signaling R-HSA-2454202	10/130	0.00190497	0.0196847	3.21514	20.1373	ITK;GRAP2;TXK;NFATC3;ITPR2;PRKCQ;FYN;RPS27A;UBA52;RASGRP1
7	Interleukin-27 Signaling R-HSA-9020956	3/11	0.00236072	0.023911	14.3517	86.8102	STAT1;IL27RA;JAK1
7	Regulation Of PTEN mRNA Translation R-HSA-8943723	3/11	0.00236072	0.023911	14.3517	86.8102	TNRC6C;CNOT6L;TNRC6B
7	Interleukin-12 Family Signaling R-HSA-447115	6/54	0.00249333	0.0250066	4.80237	28.7861	STAT1;RPLP0;STAT4;PDCD4;IL27RA;JAK1
7	CD28 Dependent PI3K/Akt Signaling R-HSA-389357	4/23	0.00255293	0.0253558	8.06838	48.1724	LCK;CD28;FYN;RICTOR
7	Signaling By ALK Fusions And Activated Point Mutants R-HSA-9725370	6/55	0.00273929	0.0269451	4.70412	27.7546	EEF1G;PPM1B;NPM1;RPS6;TPR;BIRC6
7	Transcriptional Regulation By RUNX3 R-HSA-8878159	8/95	0.00302945	0.0289833	3.53968	20.5279	SMAD4;MAML2;ITGA4;LEF1;TCF7;RPS27A;RUNX3;UBA52
7	ALK Mutants Bind TKIs R-HSA-9700645	3/12	0.00308816	0.0289833	12.7564	73.7342	NPM1;PPM1B;BIRC6
7	CD28 Dependent Vav1 Pathway R-HSA-389359	3/12	0.00308816	0.0289833	12.7564	73.7342	LCK;CD28;FYN
7	Disorders Of Developmental Biology R-HSA-9675151	3/12	0.00308816	0.0289833	12.7564	73.7342	CAMK4;PRKCA;TBL1X
7	TICAM1-dependent Activation Of IRF3/IRF7 R-HSA-9013973	3/12	0.00308816	0.0289833	12.7564	73.7342	RPS27A;IKBKE;UBA52
7	Potential Therapeutics For SARS R-HSA-9679191	8/97	0.00344639	0.0320514	3.45978	19.6184	ITGA4;SH3KBP1;S1PR1;ARID4A;ARID4B;ATP1B3;CHD3;JAK1
7	Interleukin-7 Signaling R-HSA-1266695	4/25	0.00350275	0.0322821	7.29921	41.2713	STAT5B;IL2RG;IL7R;JAK1
7	Late SARS-CoV-2 Infection Events R-HSA-9772573	6/58	0.00358667	0.0326233	4.43205	24.9548	SRPK2;ST6GAL1;ZDHHC20;RPS27A;UBA52;SRPK1
7	MAPK Family Signaling Cascades R-HSA-5683057	17/318	0.00360356	0.0326233	2.18919	12.316	RANBP9;PRKCA;RASAL3;IL2RG;RASGRP1;FOXO1;TNRC6C;CCND3;DUSP10;RASA3;PRKCQ;FYN;RPS27A;FGF13;UBA52;JAK1;TNRC6B
7	Constitutive Signaling By Aberrant PI3K In Cancer R-HSA-2219530	7/78	0.00381564	0.0342403	3.7908	21.1096	LCK;TRAT1;RAC2;CD28;FYN;ICOS;FGF13
7	PIP3 Activates AKT Signaling R-HSA-1257604	15/268	0.00398415	0.0354416	2.2946	12.6786	CNOT6L;TRAT1;CHD3;FOXO1;TNRC6C;LCK;CD28;RAC2;RICTOR;FYN;ICOS;RPS27A;FGF13;UBA52;TNRC6B
7	Downregulation Of TGF-beta Receptor Signaling R-HSA-2173788	4/26	0.004057	0.0354728	6.96707	38.3698	RPS27A;UBA52;SMAD7;TGFBR2
7	Interleukin-20 Family Signaling R-HSA-8854691	4/26	0.004057	0.0354728	6.96707	38.3698	STAT5B;STAT1;STAT4;JAK1
7	Deactivation Of Beta-Catenin Transactivating Complex R-HSA-3769402	5/42	0.00420026	0.0364141	5.18444	28.3724	TLE4;LEF1;TCF7;RPS27A;UBA52
7	Transcriptional Regulation By MECP2 R-HSA-8986944	6/60	0.00425065	0.0365413	4.26746	23.3032	TNRC6C;CAMK4;PRKCA;OPRM1;TBL1X;TNRC6B
7	Interleukin-15 Signaling R-HSA-8983432	3/14	0.00491861	0.0415846	10.436	55.4644	STAT5B;IL2RG;JAK1
7	Repression Of WNT Target Genes R-HSA-4641265	3/14	0.00491861	0.0415846	10.436	55.4644	TLE4;LEF1;TCF7
7	HIV Life Cycle R-HSA-162587	10/149	0.00509137	0.0420926	2.77294	14.6417	CD4;RNGTT;NUP210;TPR;LRIG1;PSIP1;NUP153;VPS37B;RPS27A;UBA52
7	Interleukin-3, Interleukin-5 And GM-CSF Signaling R-HSA-512988	5/44	0.00514328	0.0420926	4.91807	25.9185	STAT5B;FYN;PRKCA;IL2RG;JAK1
7	TGF-beta Receptor Signaling Activates SMADs R-HSA-2173789	5/44	0.00514328	0.0420926	4.91807	25.9185	SMAD4;RPS27A;UBA52;SMAD7;TGFBR2
7	TNF Signaling R-HSA-75893	5/44	0.00514328	0.0420926	4.91807	25.9185	CYLD;MADD;RACK1;RPS27A;UBA52
7	DAP12 Signaling R-HSA-2424491	4/28	0.00533709	0.0433321	6.38583	33.4175	LCK;GRAP2;FYN;KLRD1
7	Signaling By MET R-HSA-6806834	6/63	0.00541097	0.043586	4.04223	21.0977	SH3KBP1;LRIG1;RANBP10;RANBP9;RPS27A;UBA52
7	InlB-mediated Entry Of Listeria Monocytogenes Into Host Cell R-HSA-8875360	3/15	0.00603256	0.0478396	9.56582	48.8869	SH3KBP1;RPS27A;UBA52
7	Membrane Binding And Targetting Of GAG Proteins R-HSA-174490	3/15	0.00603256	0.0478396	9.56582	48.8869	VPS37B;RPS27A;UBA52
7	Drug-mediated Inhibition Of CDK4/CDK6 Activity R-HSA-9754119	2/5	0.00621374	0.0478969	25.4706	129.416	CCND3;CCND2
7	RUNX3 Regulates BCL2L11 (BIM) Transcription R-HSA-8952158	2/5	0.00621374	0.0478969	25.4706	129.416	SMAD4;RUNX3
7	Reelin Signaling Pathway R-HSA-8866376	2/5	0.00621374	0.0478969	25.4706	129.416	SH3KBP1;FYN
7	NR1H2 And NR1H3-mediated Signaling R-HSA-9024446	5/46	0.00622707	0.0478969	4.67768	23.7573	ARL4C;TNRC6C;NRIP1;TBL1X;TNRC6B
7	Signaling By B Cell Receptor (BCR) R-HSA-983705	8/109	0.00695663	0.0531092	3.04683	15.1369	STIM1;SH3KBP1;NFATC3;ITPR2;FYN;RPS27A;UBA52;RASGRP1
7	Early Phase Of HIV Life Cycle R-HSA-162594	3/16	0.00728515	0.0540051	8.82953	43.4582	CD4;LRIG1;PSIP1
7	Rap1 Signaling R-HSA-392517	3/16	0.00728515	0.0540051	8.82953	43.4582	PRKCA;RASGRP1;RAPGEF4
7	Regulation Of KIT Signaling R-HSA-1433559	3/16	0.00728515	0.0540051	8.82953	43.4582	LCK;PRKCA;FYN
7	Translesion Synthesis By REV1 R-HSA-110312	3/16	0.00728515	0.0540051	8.82953	43.4582	REV3L;RPS27A;UBA52
7	Antigen Activates B Cell Receptor Leading To Second Messenger Generation R-HSA-983695	4/31	0.00772229	0.0568338	5.67542	27.6032	STIM1;SH3KBP1;ITPR2;FYN
7	Signaling By ERBB2 R-HSA-1227986	5/49	0.00813902	0.0590512	4.35808	20.9671	PTPN18;PRKCA;FYN;RPS27A;UBA52
7	Signaling By NOTCH3 R-HSA-9012852	5/49	0.00813902	0.0590512	4.35808	20.9671	MAML2;STAT1;IKZF1;RPS27A;UBA52
7	MAPK6/MAPK4 Signaling R-HSA-5687128	7/90	0.00831699	0.0595964	3.24073	15.5213	TNRC6C;CCND3;PRKCA;RPS27A;UBA52;FOXO1;TNRC6B
7	GPVI-mediated Activation Cascade R-HSA-114604	4/32	0.00865035	0.0595964	5.47244	25.9949	LCK;RAC2;FYN;PIK3R5
7	Activation Of IRF3/IRF7 Mediated By TBK1/IKK Epsilon R-HSA-936964	3/17	0.00868022	0.0595964	8.19843	38.9155	RPS27A;IKBKE;UBA52
7	FOXO-mediated Transcription Of Cell Cycle Genes R-HSA-9617828	3/17	0.00868022	0.0595964	8.19843	38.9155	SMAD4;BTG1;FOXO1
7	Gastrulation R-HSA-9758941	3/17	0.00868022	0.0595964	8.19843	38.9155	SMAD4;LEF1;TCF7
7	Protein Methylation R-HSA-8876725	3/17	0.00868022	0.0595964	8.19843	38.9155	EEF1A1;RPS2;EEF2
7	Translesion Synthesis By POLI R-HSA-5656121	3/17	0.00868022	0.0595964	8.19843	38.9155	REV3L;RPS27A;UBA52
7	Translesion Synthesis By POLK R-HSA-5655862	3/17	0.00868022	0.0595964	8.19843	38.9155	REV3L;RPS27A;UBA52
7	Signaling By TGF-beta Receptor Complex R-HSA-170834	7/91	0.00881725	0.0601336	3.20198	15.1487	SMAD4;STAT1;ARHGEF18;RPS27A;UBA52;TGFBR2;SMAD7
7	FLT3 Signaling Thru SRC Family Kinases R-HSA-9706374	2/6	0.00916317	0.0616706	19.102	89.6371	LCK;FYN
7	RUNX3 Regulates Immune Response And Cell Migration R-HSA-8949275	2/6	0.00916317	0.0616706	19.102	89.6371	ITGA4;RUNX3
7	Transcriptional Activity Of SMAD2/SMAD3:SMAD4 Heterotrimer R-HSA-2173793	5/51	0.00961887	0.0643144	4.16817	19.3571	SMAD4;STAT1;RPS27A;UBA52;SMAD7
7	Assembly Of HIV Virion R-HSA-175474	3/18	0.010221	0.0674588	7.65147	35.0691	VPS37B;RPS27A;UBA52
7	Regulation Of NF-kappa B Signaling R-HSA-9758274	3/18	0.010221	0.0674588	7.65147	35.0691	NLRC5;RPS27A;UBA52
7	Nuclear Import Of Rev Protein R-HSA-180746	4/34	0.0107182	0.070287	5.10709	23.1648	NPM1;NUP210;TPR;NUP153
7	Signaling By NOTCH1 R-HSA-1980143	6/74	0.0116758	0.0760787	3.38642	15.0704	TLE4;MAML2;TBL1X;HDAC8;RPS27A;UBA52
7	Vpr-mediated Nuclear Import Of PICs R-HSA-180910	4/35	0.0118618	0.0761514	4.94209	21.9153	NUP210;TPR;PSIP1;NUP153
7	Listeria Monocytogenes Entry Into Host Cells R-HSA-8876384	3/19	0.0119103	0.0761514	7.17289	31.7784	SH3KBP1;RPS27A;UBA52
7	Regulation Of TP53 Activity Thru Methylation R-HSA-6804760	3/19	0.0119103	0.0761514	7.17289	31.7784	JMY;RPS27A;UBA52
7	FLT3 Signaling By CBL Mutants R-HSA-9706377	2/7	0.0126122	0.0781958	15.2808	66.8242	RPS27A;UBA52
7	Loss Of Function Of SMAD2/3 In Cancer R-HSA-3304349	2/7	0.0126122	0.0781958	15.2808	66.8242	SMAD4;TGFBR2
7	Modulation By Mtb Of Host Immune System R-HSA-9637628	2/7	0.0126122	0.0781958	15.2808	66.8242	RPS27A;UBA52
7	Post-transcriptional Silencing By Small RNAs R-HSA-426496	2/7	0.0126122	0.0781958	15.2808	66.8242	TNRC6C;TNRC6B
7	RUNX3 Regulates CDKN1A Transcription R-HSA-8941855	2/7	0.0126122	0.0781958	15.2808	66.8242	SMAD4;RUNX3
7	NR1H3 And NR1H2 Regulate Gene Expression Linked To Cholesterol Transport And Efflux R-HSA-9029569	4/36	0.0130808	0.0796525	4.7874	20.7611	ARL4C;TNRC6C;TBL1X;TNRC6B
7	RHOH GTPase Cycle R-HSA-9013407	4/36	0.0130808	0.0796525	4.7874	20.7611	ZAP70;LCK;ARHGDIB;RHOH
7	SMAD2/SMAD3:SMAD4 Heterotrimer Regulates Transcription R-HSA-2173796	4/36	0.0130808	0.0796525	4.7874	20.7611	SMAD4;RPS27A;UBA52;SMAD7
7	Chaperone Mediated Autophagy R-HSA-9613829	3/20	0.0137502	0.0816577	6.75061	28.9378	EEF1A1;RPS27A;UBA52
7	Nef-mediated Downmodulation Of Cell Surface Receptors By Recruitment To Clathrin Adapters R-HSA-164938	3/20	0.0137502	0.0816577	6.75061	28.9378	CD4;LCK;CD28
7	Regulation Of FZD By Ubiquitination R-HSA-4641263	3/20	0.0137502	0.0816577	6.75061	28.9378	ZNRF3;RPS27A;UBA52
7	Syndecan Interactions R-HSA-3000170	3/20	0.0137502	0.0816577	6.75061	28.9378	ACTN1;PRKCA;FGF13
7	Hemostasis R-HSA-109582	24/576	0.0138092	0.0816577	1.6871	7.22487	PRKCH;SELPLG;ITGA4;DGKA;ACTN1;PDE2A;ITPR2;PRKCA;ATP1B3;RASGRP1;PIK3R5;DOCK10;CD2;DOCK11;STIM1;SELL;LCK;RAC2;PRKCQ;FYN;KIF1B;KIF21B;DOCK2;RAPGEF4
7	Interferon Signaling R-HSA-913531	11/200	0.0142717	0.0839079	2.24196	9.52716	SP100;PPM1B;NUP210;BCL11B;STAT1;TPR;NUP153;RPS27A;UBA52;JAK1;SMAD7
7	Interactions Of Rev With Host Cellular Proteins R-HSA-177243	4/37	0.0143767	0.0840421	4.64209	19.6924	NPM1;NUP210;TPR;NUP153
7	SUMOylation Of Chromatin Organization Proteins R-HSA-4551638	5/57	0.0151443	0.0880265	3.68609	15.4452	NUP210;SATB1;TPR;NUP153;CHD3
7	VxPx Cargo-Targeting To Cilium R-HSA-5620916	3/21	0.0157424	0.0900188	6.37525	26.4662	RAB3IP;EXOC4;PRKD2
7	FCGR3A-mediated IL10 Synthesis R-HSA-9664323	4/38	0.0157511	0.0900188	4.50533	18.7009	ITPR2;FYN;PRKCA;CD247
7	Interactions Of Vpr With Host Cellular Proteins R-HSA-176033	4/38	0.0157511	0.0900188	4.50533	18.7009	NUP210;TPR;PSIP1;NUP153
7	Constitutive Signaling By NOTCH1 HD+PEST Domain Mutants R-HSA-2894862	5/58	0.0162347	0.0903704	3.61635	14.9016	MAML2;TBL1X;HDAC8;RPS27A;UBA52
7	Alpha-defensins R-HSA-1462054	2/8	0.0165335	0.0903704	12.7333	52.2368	CD4;TSPAN32
7	InlA-mediated Entry Of Listeria Monocytogenes Into Host Cells R-HSA-8876493	2/8	0.0165335	0.0903704	12.7333	52.2368	RPS27A;UBA52
7	Myoclonic Epilepsy Of Lafora R-HSA-3785653	2/8	0.0165335	0.0903704	12.7333	52.2368	RPS27A;UBA52
7	Nef Mediated CD4 Down-regulation R-HSA-167590	2/8	0.0165335	0.0903704	12.7333	52.2368	CD4;LCK
7	Signaling By TGF-beta Receptor Complex In Cancer R-HSA-3304351	2/8	0.0165335	0.0903704	12.7333	52.2368	SMAD4;TGFBR2
7	Synthesis Of diphthamide-EEF2 R-HSA-5358493	2/8	0.0165335	0.0903704	12.7333	52.2368	DPH5;EEF2
7	RAC1 GTPase Cycle R-HSA-9013149	10/178	0.0166004	0.0903704	2.29084	9.3886	CYFIP2;DOCK10;DOCK11;ARHGDIB;TAGAP;ARHGEF18;ARHGAP15;IQGAP2;DOCK2;ARHGAP45
7	Innate Immune System R-HSA-168249	38/1035	0.0166077	0.0903704	1.48686	6.093	CYFIP2;ITK;TXK;NLRC5;ITPR2;IQGAP2;RASGRP1;TSPAN32;RPS6KA3;CRACR2A;GRAP2;TBC1D10C;RAC2;FYN;RPS27A;IKBKE;CD53;ATP8B4;NFATC3;PRKCA;ATP11B;EEF2;ARHGAP45;EEF1A1;CYLD;CD4;RNF125;PTPRC;SELL;LCK;PELI1;BCL2;ELMO1;PRKCQ;KLRD1;CD247;DOCK2;UBA52
7	DDX58/IFIH1-mediated Induction Of Interferon-Alpha/Beta R-HSA-168928	6/81	0.0176397	0.0954786	3.06925	12.3924	CYLD;RNF125;NLRC5;RPS27A;IKBKE;UBA52
7	HDACs Deacetylate Histones R-HSA-3214815	5/60	0.0185693	0.0994573	3.48449	13.89	ARID4A;ARID4B;CHD3;TBL1X;HDAC8
7	rRNA Modification In Nucleus And Cytosol R-HSA-6790901	5/60	0.0185693	0.0994573	3.48449	13.89	RPS14;RPS9;RPS7;RPS6;RPS2
8	Immune System R-HSA-168256	242/1943	2.78103e-48	3.42345e-45	3.53818	387.436	IFITM1;IL1RN;IFITM2;WIPF1;GMFG;WIPF2;PITPNA;ABCA13;ICAM1;HERC4;FTH1;TRIM25;PGLYRP1;MEF2A;ATP6V1G1;WSB1;IL1R2;SLC11A1;PRKCD;CDC34;CRISPLD2;ORAI2;BTK;ORAI1;TXNIP;ATP6V0D1;CD101;NLRX1;FPR2;IQGAP1;CFP;MEFV;HIF1A;C3;PRDX5;INPP5D;ATG7;N4BP1;PAG1;S100A11;ATP6V0A1;LYN;CCR1;VASP;EGR1;FUCA2;RAB27A;LNPEP;PILRA;BST1;GRB2;FBXL5;GSDME;ARHGAP9;CDKN1A;TNFRSF13B;HEXB;ARPC1B;PYGL;ARIH2;RAC2;OLR1;ARIH1;JAK2;CD33;HA…
8	Innate Immune System R-HSA-168249	160/1035	1.48735e-42	9.15465e-40	4.26315	410.591	NCF1;NCF2;WIPF1;GMFG;WIPF2;NCF4;UBE2D3;ABCA13;RAB44;FTH1;CLEC5A;COTL1;TRIM25;EP300;SIRPA;MAP3K8;CAPN1;OSTF1;PGLYRP1;CD177;MEF2A;MAP2K3;MAP2K4;ATP6V1G1;CD300A;SLC11A1;PRKCD;ADAM10;ARHGAP45;CDC34;DOK3;TYROBP;CLEC4D;RAB31;MAPKAPK3;CRISPLD2;RAB37;MAPKAPK2;BTK;TXNIP;ADAM8;CLEC4E;ATP6V0D1;S100A9;S100A8;ATP6V1A;NLRX1;C5AR2;C5AR1;FPR2;IQGAP1;GPR84;CFP;MEFV;RASGRP4;C3;ADGRG3;SDCBP;PRDX5;IRAK2;UBC;CD300LB;…
8	Neutrophil Degranulation R-HSA-6798695	89/468	2.57319e-30	1.05586e-27	5.15491	351.217	ARHGAP9;ITGAM;B4GALT1;DDX3X;GMFG;HEXB;SNAP23;PYGL;TCIRG1;ABCA13;RAB44;FTH1;CLEC5A;COTL1;OLR1;SIRPA;CAPN1;OSTF1;PGLYRP1;CD33;CD177;CAP1;CD53;ACTR2;FCER1G;CD300A;NFAM1;SLC11A1;PRKCD;ATP6AP2;RHOG;PLAUR;ADAM10;AMPD3;TNFRSF1B;MMP9;CKAP4;ARHGAP45;VAMP8;RAP2C;FGR;CLEC4D;RAB31;PKM;DOK3;TYROBP;RAB37;CRISPLD2;ADAM8;PLEKHO2;CD47;S100A9;ATP6V0C;S100A8;CD44;TLR2;LTF;LILRA6;CD63;CSTB;CLEC12A;PTAFR;FGL2;C5AR1;F…
8	Signaling By Interleukins R-HSA-449147	79/453	1.97379e-24	6.07434e-22	4.58425	250.218	CDKN1A;IL1RN;CSF3R;ITGAM;CSF1;CD80;PITPNA;IL1RAP;TNF;CXCL2;ICAM1;LMNB1;IL18RAP;MAP3K8;JAK2;HAVCR2;IL13RA1;MEF2A;MAP2K3;MAP2K4;CISH;SYK;IL1R2;IRAK3;FOS;GAB2;IRAK4;TNFRSF1B;MMP9;DUSP6;VAV1;IL17RA;MAPKAPK3;TRAF6;IL1B;MAPKAPK2;PELI1;S100A9;SQSTM1;NLRX1;PELI2;PTAFR;CSF2RB;PTGS2;FOXO3;CBL;HIF1A;CSF2RA;SOCS3;IL1RL2;IRAK2;ALOX5;INPP5D;CCL4;UBC;CCL3;PTK2B;N4BP1;MCL1;LYN;CCR1;TGFB1;IL10RB;IL10RA;STAT3;MSN;…
8	Cytokine Signaling In Immune System R-HSA-1280215	95/702	6.81104e-21	1.67688e-18	3.41779	158.708	CDKN1A;IFITM1;IL1RN;CSF3R;ITGAM;IFITM2;CSF1;TNFRSF13B;CD80;UBE2D3;PITPNA;IL1RAP;TNF;CXCL2;ICAM1;LMNB1;IL18RAP;TRIM25;MAP3K8;ARIH1;JAK2;HAVCR2;IL13RA1;MEF2A;MAP2K3;MAP2K4;CISH;SYK;IFNGR2;IL1R2;PRKCD;IRAK3;FOS;GAB2;IRAK4;TNFRSF1B;MMP9;DUSP6;VAV1;PIAS1;IL17RA;ADAM17;MAPKAPK3;TRAF6;IL1B;MAPKAPK2;PELI1;LTB;S100A9;SQSTM1;CD44;BIRC3;NLRX1;PELI2;PTAFR;CSF2RB;PTGS2;FOXO3;CBL;HIF1A;CSF2RA;SOCS3;IL1RL2;BCL2…
8	Signal Transduction R-HSA-162582	210/2465	1.11888e-18	2.29557e-16	2.14382	88.6131	TRIO;WIPF1;WIPF2;RBPJ;IER3;MEF2A;ATP6V1G1;ACTN1;PRKCD;CSNK1E;RUNX1;SPATA13;BTK;TRIB1;ATP6V0D1;PFN1;FPR2;IQGAP1;HIF1A;C3;ABR;ST3GAL4;PIP5K1B;PIP5K1C;PAG1;ATP6V0A1;LYN;CCR1;EGR1;EGR2;EGR3;JUND;BRAF;ID2;ID1;GRB2;ARHGAP9;CDKN1A;ARPC1B;LFNG;RAC2;FFAR2;JAK2;NDEL1;VAV3;DUSP5;ATP6V0B;SYK;GPR35;NCOA3;RHOG;FOS;GAB2;GMIP;DUSP6;LRRC41;VAV1;APBB1IP;TAX1BP1;RARA;ATP6V0C;RHOQ;PPARD;HBEGF;PTAFR;CXCR4;CXCR2;P2RY1…
8	Signaling By Receptor Tyrosine Kinases R-HSA-9006934	64/496	2.00637e-13	3.52835e-11	3.15035	92.1076	NCF1;NCF2;NAB1;NCF4;TCIRG1;PRDM1;IGF1R;EP300;JAK2;MEF2A;VAV3;ATP6V1G1;ATP6V0B;ATP6AP1;PDPK1;PRKCD;MATK;ADAM10;FOS;GAB2;MMP9;DUSP6;VAV1;DNM2;ADAM17;MAPKAPK3;MAPKAPK2;ATP6V1B2;ATP6V0D1;TRIB1;ATP6V0C;HBEGF;ATP6V1A;FURIN;CBL;HIF1A;THBS1;POLR2A;UBC;PTK2B;SH2B2;PAG1;ATP6V0A1;LYN;PTPN1;EGR1;EGR2;JUND;EGR3;STAT3;ERBIN;BRAF;PTPN12;DIAPH1;ITCH;TEC;FES;ID2;ABI1;ID1;PTPN6;GRB2;TAB2;PTPN2
8	Interleukin-10 Signaling R-HSA-6783783	17/45	7.34912e-12	1.13085e-09	12.5191	320.946	CCR1;IL1RN;CSF1;IL10RB;CD80;IL10RA;IL1R2;PTAFR;STAT3;PTGS2;TNFRSF1B;CXCL2;TNF;ICAM1;IL1B;CCL4;CCL3
8	Toll Like Receptor 4 (TLR4) Cascade R-HSA-166016	29/140	1.18434e-11	1.61991e-09	5.43429	136.723	NLRX1;ITGAM;UBE2D3;PELI2;IRAK2;UBC;MAP3K8;N4BP1;MAP2K3;MEF2A;MAP2K4;IRAK3;FOS;IRAK4;DUSP6;DNM2;NFKBIA;MAPKAPK3;TRAF6;MAPKAPK2;BTK;PELI1;TAB2;S100A9;TLR4;S100A8;MYD88;BIRC3;TLR2
8	MyD88:MAL(TIRAP) Cascade Initiated On Plasma Membrane R-HSA-166058	25/112	5.62469e-11	6.92399e-09	5.95848	140.628	NLRX1;PELI2;IRAK2;UBC;MAP3K8;N4BP1;MAP2K3;MEF2A;MAP2K4;IRAK3;FOS;IRAK4;DUSP6;NFKBIA;MAPKAPK3;TRAF6;MAPKAPK2;BTK;PELI1;TAB2;S100A9;TLR4;S100A8;MYD88;TLR2
8	Toll-like Receptor Cascades R-HSA-168898	30/162	1.00561e-10	1.12537e-08	4.72727	108.823	NLRX1;ITGAM;UBE2D3;PELI2;IRAK2;UBC;MAP3K8;N4BP1;MAP2K3;MEF2A;MAP2K4;IRAK3;FOS;IRAK4;DUSP6;DNM2;NFKBIA;MAPKAPK3;TRAF6;MAPKAPK2;BTK;PELI1;TAB2;S100A9;TLR4;S100A8;MYD88;GSDME;BIRC3;TLR2
8	Hemostasis R-HSA-109582	62/576	1.01788e-09	1.04418e-07	2.54791	52.7559	DGKG;DOCK5;CD84;DOCK4;ITGAM;PLEK;JMJD1C;ARRB2;SLC7A11;TREM1;PIK3CG;RAC2;OLR1;SIRPA;JAK2;SLC16A3;CD177;CAP1;VAV3;SRGN;FCER1G;SYK;PDPK1;ACTN1;PRKCD;RHOG;PLAUR;DGKZ;VAV1;APBB1IP;FGR;JAML;ORAI2;ORAI1;LCP2;ITGA5;CD47;PFN1;S100A9;CD44;CD63;SELPLG;THBS1;PHF21A;GNA13;KIF3B;GNG5;INPP5D;SH2B2;LYN;P2RY12;NFE2;PTPN1;TGFB1;ATP2B1;EHD1;CAPZA1;GNAQ;GNB2;CD9;PTPN6;GRB2
8	ROS And RNS Production In Phagocytes R-HSA-1222556	13/36	4.24304e-09	4.01784e-07	11.6074	223.767	ATP6V1A;ATP6V0B;ATP6V1G1;NCF1;NCF2;SLC11A1;NCF4;TCIRG1;RAC2;ATP6V1B2;ATP6V0D1;ATP6V0C;ATP6V0A1
8	Interleukin-1 Family Signaling R-HSA-446652	26/152	1.01131e-08	8.74074e-07	4.27463	78.6936	IL1RN;NLRX1;PELI2;IL1RAP;IL1RL2;IL18RAP;IRAK2;ALOX5;UBC;MAP3K8;N4BP1;MAP2K4;IL1R2;STAT3;IRAK3;IRAK4;PTPN12;NFKBIA;IL1B;TRAF6;PELI1;TAB2;PTPN6;SQSTM1;MYD88;PTPN2
8	FCGR3A-mediated Phagocytosis R-HSA-9664422	16/60	1.06508e-08	8.74074e-07	7.48367	137.382	VAV3;LYN;ACTR2;SYK;WIPF1;ARPC1B;WIPF2;MYO9B;ARPC5;VAV1;FGR;ARPC2;ABI1;BTK;MYH9;GRB2
8	Adaptive Immune System R-HSA-1280218	70/733	1.34609e-08	1.03565e-06	2.23261	40.4626	IFITM1;NCF1;NCF2;CD80;NCF4;UBE2D3;SNAP23;RNF19B;TREM1;ICAM1;NPEPPS;HERC4;ARIH2;MAP3K8;CD33;MYLIP;WSB1;SYK;CD300A;PDPK1;FBXO11;LRRC41;VAV1;DNM2;VAMP8;ENAH;CDC34;TYROBP;JAML;TRAF6;ORAI2;BTK;ORAI1;LCP2;S100A9;TLR4;S100A8;CD101;TLR2;LILRA6;DAPP1;C3;SOCS3;HECTD1;KIF3B;INPP5D;UBC;CD300LB;CD300LD;RBBP6;CD300LF;ATG7;PAG1;LYN;VASP;UBE2B;KLHL2;LNPEP;PILRA;NFKBIA;ITCH;CAPZA1;MKRN1;PTPN6;GRB2;TAB2;FCGR2B;PIK…
8	Diseases Of Signal Transduction By Growth Factor Receptors And Second Messengers R-HSA-5663202	48/424	1.68639e-08	1.22114e-06	2.67398	47.8592	CDKN1A;CEBPB;GSK3A;NOTCH1;CD80;IQGAP1;ARRB2;RBPJ;FOXO3;CBL;DUSP16;BCL2L11;POLR2A;CUX1;UBC;RAC2;EP300;LRRFIP1;JAK2;ATG7;LYN;TGFB1;KSR1;PDPK1;STAT3;RHOG;ERBIN;ADAM10;MSN;BRAF;PTPN12;GAB2;DUSP6;VAV1;TGFBR1;EML4;APBB1IP;NR4A1;ADAM17;TBL1XR1;MDM2;MYH9;GRB2;PIK3AP1;SQSTM1;KDM7A;HBEGF;BCL2L1
8	Interleukin-4 And Interleukin-13 Signaling R-HSA-6785807	21/107	2.20863e-08	1.51046e-06	5.04155	88.874	CDKN1A;TGFB1;ITGAM;STAT3;FOS;FOXO3;TNFRSF1B;PTGS2;TNF;HIF1A;MMP9;ICAM1;SOCS3;BCL6;IL1B;ALOX5;LCN2;JAK2;IL13RA1;MCL1;BCL2L1
8	TRAF6 Mediated Induction Of NFkB And MAP Kinases Upon TLR7/8 Or 9 Activation R-HSA-975138	20/101	4.06948e-08	2.6366e-06	5.09367	86.6798	MAP2K3;MEF2A;MAP2K4;NLRX1;PELI2;FOS;IRAK4;DUSP6;NFKBIA;MAPKAPK3;IRAK2;TRAF6;MAPKAPK2;UBC;PELI1;MAP3K8;TAB2;TLR4;N4BP1;MYD88
8	MyD88 Dependent Cascade Initiated On Endosome R-HSA-975155	20/102	4.84143e-08	2.9799e-06	5.03128	84.7443	MAP2K3;MEF2A;MAP2K4;NLRX1;PELI2;FOS;IRAK4;DUSP6;NFKBIA;MAPKAPK3;IRAK2;TRAF6;MAPKAPK2;UBC;PELI1;MAP3K8;TAB2;TLR4;N4BP1;MYD88
8	Toll Like Receptor 7/8 (TLR7/8) Cascade R-HSA-168181	20/103	5.74623e-08	3.36839e-06	4.9704	82.8672	MAP2K3;MEF2A;MAP2K4;NLRX1;PELI2;FOS;IRAK4;DUSP6;NFKBIA;MAPKAPK3;IRAK2;TRAF6;MAPKAPK2;UBC;PELI1;MAP3K8;TAB2;TLR4;N4BP1;MYD88
8	MyD88 Cascade Initiated On Plasma Membrane R-HSA-975871	19/96	8.92622e-08	4.99463e-06	5.0859	82.5528	MAP2K3;MEF2A;MAP2K4;NLRX1;PELI2;FOS;IRAK4;DUSP6;NFKBIA;MAPKAPK3;IRAK2;TRAF6;MAPKAPK2;UBC;PELI1;MAP3K8;TAB2;N4BP1;MYD88
8	Toll Like Receptor 9 (TLR9) Cascade R-HSA-168138	20/106	9.47715e-08	5.07234e-06	4.79626	77.5641	MAP2K3;MEF2A;MAP2K4;NLRX1;PELI2;FOS;IRAK4;DUSP6;NFKBIA;MAPKAPK3;IRAK2;TRAF6;MAPKAPK2;UBC;PELI1;MAP3K8;TAB2;TLR4;N4BP1;MYD88
8	GPVI-mediated Activation Cascade R-HSA-114604	11/32	1.21184e-07	6.21573e-06	10.735	170.965	LYN;VAV3;FCER1G;SYK;PDPK1;RAC2;RHOG;LCP2;PTPN6;PIK3CG;VAV1
8	RHO GTPase Cycle R-HSA-9012999	47/441	1.49174e-07	7.34531e-06	2.49345	39.1925	ARHGAP9;DOCK5;DOCK4;TRIO;NCF1;WIPF1;NCF2;WIPF2;NCF4;SNAP23;IQGAP1;LMNB1;GNA13;ABR;BASP1;EFHD2;RAC2;FLOT1;PTK2B;RBBP6;PLEKHG3;VAV3;EGR2;CPSF7;ATP6AP1;ACTN1;NCOA3;RHOG;ERBIN;WWP2;MYO9B;GMIP;VAV1;MPP7;ARHGAP24;CKAP4;ARHGAP45;FMNL3;DIAPH1;FMNL1;FMNL2;GFOD1;ABI1;SPATA13;GRB2;RHOQ;PICALM
8	Disease R-HSA-1643685	128/1736	1.6589e-07	7.85428e-06	1.71085	26.7098	WIPF1;CD80;WIPF2;ENO1;RBPJ;ANTXR2;CCND3;TRIM25;EP300;CAPN1;SLC12A6;MAP2K3;MAP2K4;ENTPD1;ADAM10;EML4;ADAM17;TBL1XR1;BTK;TXNIP;CHMP4B;S100A9;SQSTM1;S100A8;ISCU;NOTCH2;NOTCH1;CSF2RB;IQGAP1;GPR84;ADRB2;FOXO3;CFP;MEFV;CORO1A;CSF2RA;PHF21A;C3;BCL2L11;IRAK2;HRH2;UBC;ST3GAL4;NLRP3;ATG7;ST3GAL1;LYN;GGT5;PRNP;TGFB1;MSN;BRAF;ARPC5;NFKBIA;SLC2A9;NR4A1;ARPC2;GNB2;MDM2;GRB2;TAB2;MYD88;NFE2L2;GSDME;BCL2L1;GSK3A…
8	Leishmania Infection R-HSA-9658195	32/247	2.04927e-07	9.34315e-06	3.08903	47.5729	WIPF1;WIPF2;ARPC1B;FURIN;ADRB2;GPR84;MEFV;C3;NT5E;PSTPIP1;GNG5;HRH2;NLRP3;LYN;VAV3;GGT5;ACTR2;ENTPD1;SYK;MYO9B;ARPC5;VAV1;FGR;ADAM17;ARPC2;IL1B;GNB2;ABI1;BTK;TXNIP;MYH9;GRB2
8	RAC1 GTPase Cycle R-HSA-9013149	26/178	2.71011e-07	1.19148e-05	3.53858	53.5073	ARHGAP9;DOCK5;DOCK4;TRIO;NCF1;NCF2;WIPF1;WIPF2;NCF4;SNAP23;IQGAP1;GNA13;ABR;PLEKHG3;VAV3;EGR2;ERBIN;MYO9B;GMIP;ARHGAP24;VAV1;MPP7;ARHGAP45;FMNL1;SPATA13;ABI1
8	Signaling By SCF-KIT R-HSA-1433557	12/42	3.24282e-07	1.37652e-05	8.20259	122.56	LYN;TEC;FES;STAT3;GRB2;PTPN6;GAB2;CBL;JAK2;MMP9;SH2B2;VAV1
8	Signaling By Rho GTPases R-HSA-194315	60/644	3.51662e-07	1.44299e-05	2.15707	32.0553	ARHGAP9;DOCK5;DOCK4;TRIO;NCF1;WIPF1;NCF2;WIPF2;ARPC1B;NCF4;SNAP23;LMNB1;BASP1;EFHD2;RAC2;FLOT1;NDEL1;PLEKHG3;VAV3;ACTR2;ATP6AP1;PDPK1;ACTN1;NCOA3;PRKCD;RHOG;GMIP;VAV1;CKAP4;ARHGAP45;GFOD1;SPATA13;BTK;MYH9;PFN1;S100A9;S100A8;RHOQ;IQGAP1;GNA13;ABR;PTK2B;RBBP6;EGR2;CPSF7;ERBIN;WWP2;MYO9B;ARPC5;MPP7;ARHGAP24;FMNL3;DIAPH1;FMNL1;FMNL2;ARPC2;ABI1;GRB2;B9D2;PICALM
8	Signaling By Rho GTPases, Miro GTPases And RHOBTB3 R-HSA-9716542	61/660	3.6912e-07	1.46576e-05	2.1388	31.6802	ARHGAP9;DOCK5;DOCK4;TRIO;NCF1;WIPF1;NCF2;WIPF2;ARPC1B;NCF4;SNAP23;LMNB1;BASP1;EFHD2;RAC2;FLOT1;NDEL1;PLEKHG3;VAV3;ACTR2;ATP6AP1;PDPK1;ACTN1;NCOA3;PRKCD;RHOG;GMIP;LRRC41;VAV1;CKAP4;ARHGAP45;GFOD1;SPATA13;BTK;MYH9;PFN1;S100A9;S100A8;RHOQ;IQGAP1;GNA13;ABR;PTK2B;RBBP6;EGR2;CPSF7;ERBIN;WWP2;MYO9B;ARPC5;MPP7;ARHGAP24;FMNL3;DIAPH1;FMNL1;FMNL2;ARPC2;ABI1;GRB2;B9D2;PICALM
8	Platelet Activation, Signaling And Aggregation R-HSA-76002	32/254	3.88583e-07	1.49483e-05	2.99051	44.1423	DGKG;CD63;PLEK;ARRB2;THBS1;PIK3CG;GNA13;GNG5;RAC2;LYN;CAP1;VAV3;P2RY12;SRGN;PTPN1;FCER1G;TGFB1;SYK;PDPK1;ACTN1;PRKCD;RHOG;DGKZ;VAV1;APBB1IP;GNAQ;GNB2;CD9;GRB2;LCP2;PTPN6;PFN1
8	Iron Uptake And Transport R-HSA-917937	14/59	4.28787e-07	1.59951e-05	6.38853	93.6706	ATP6V1A;ATP6V0B;ATP6V1G1;ATP6AP1;SLC40A1;TCIRG1;FTH1;UBC;ATP6V1B2;LCN2;ATP6V0D1;FBXL5;ATP6V0C;ATP6V0A1
8	Fcgamma Receptor (FCGR) Dependent Phagocytosis R-HSA-2029480	17/87	5.11689e-07	1.85261e-05	4.99659	72.3784	VAV3;LYN;ACTR2;SYK;WIPF1;ARPC1B;WIPF2;PRKCD;MYO9B;ARPC5;VAV1;FGR;ARPC2;ABI1;BTK;MYH9;GRB2
8	Interleukin-3, Interleukin-5 And GM-CSF Signaling R-HSA-512988	12/44	5.66995e-07	1.9942e-05	7.68912	110.592	LYN;TEC;SYK;INPP5D;CSF2RB;GRB2;PTPN6;GAB2;CBL;JAK2;CSF2RA;VAV1
8	Signaling By CSF3 (G-CSF) R-HSA-9674555	10/30	6.37816e-07	2.15412e-05	10.2366	146.027	LYN;SOCS3;CSF3R;SYK;UBE2D3;UBC;STAT3;GRB2;GAB2;JAK2
8	Signal Regulatory Protein Family Interactions R-HSA-391160	7/13	6.62877e-07	2.15412e-05	23.826	338.965	TYROBP;PTK2B;SIRPA;GRB2;PTPN6;CD47;SKAP2
8	Nuclear Events (Kinase And Transcription Factor Activation) R-HSA-198725	14/61	6.64959e-07	2.15412e-05	6.11603	86.9916	MEF2A;EGR1;EGR2;EGR3;JUND;NAB1;FOS;DUSP6;DNM2;ID2;MAPKAPK2;ID1;EP300;TRIB1
8	Regulation Of Actin Dynamics For Phagocytic Cup Formation R-HSA-2029482	14/62	8.22083e-07	2.59483e-05	5.9883	83.9046	VAV3;ACTR2;SYK;WIPF1;ARPC1B;WIPF2;MYO9B;ARPC5;VAV1;ARPC2;ABI1;BTK;MYH9;GRB2
8	Antigen Activates B Cell Receptor Leading To Second Messenger Generation R-HSA-983695	10/31	9.01996e-07	2.77589e-05	9.74859	135.687	LYN;SYK;BTK;ORAI2;DAPP1;ORAI1;GRB2;PTPN6;PIK3AP1;VAV1
8	NGF-stimulated Transcription R-HSA-9031628	11/39	1.1632e-06	3.49245e-05	8.04829	109.974	EGR1;EGR2;EGR3;JUND;NAB1;ID2;ID1;EP300;FOS;TRIB1;DNM2
8	Regulation Of IFNG Signaling R-HSA-877312	7/14	1.27184e-06	3.7277e-05	20.4212	277.219	PTPN1;SOCS3;IFNGR2;PTPN6;JAK2;PTPN2;PIAS1
[truncated: 3,366 more rows]

## Sheet: KEGG_2019_Mouse
cluster	Term	Overlap	P.value	Adjusted.P.value	Odds.Ratio	Combined.Score	Genes
[truncated: 2,203 more rows]

## Sheet: BioCarta_2016
cluster	Term	Overlap	P.value	Adjusted.P.value	Odds.Ratio	Combined.Score	Genes
[truncated: 843 more rows]

[truncated: 8 more sheets: CellMarker_Augmented_2021, GO_Biological_Process_2021, GO_Cellular_Component_2021, GO_Molecular_Function_2021, MSigDB_Hallmark_2020, MSigDB_Computational, WikiPathway_2023_Human, TRRUST_Transcription_Factors_20]
