# Supplementary material for: Spatial and phenotypic heterogeneity of resident and monocyte-derived macrophages during inflammatory exacerbations leading to pulmonary fibrosis
Source: Front Immunol. 2024 Jul 19;15:1425466. doi: 10.3389/fimmu.2024.1425466 (PMC11294112; doi:10.3389/fimmu.2024.1425466)
Supplement: Supplementary file 5 [file Table_4.xlsx]

## Sheet: cells by disease
	Control	IPF
0	4652	18718
1	1582	11144
2	4535	1801
3	1051	33
4	694	16
combined	12514	31712

## Sheet: Clusters
p_val	avg_log2FC	pct.1 - IPF	pct.2 - Ctl	p_val_adj	cluster	gene	mean.1 - IPF	mean.2 - Ctl
0	1.2849	0.674	0.489	0	0	PDK4	2.42491	1.14001
0	1.25522	0.549	0.396	0	0	RETN	2.12407	0.86885
0	0.86628	0.534	0.291	0	0	VCAN	1.49433	0.628049
0	0.849573	0.566	0.377	0	0	MS4A6A	1.41809	0.568517
0	0.829745	0.953	0.93	0	0	CRIP1	4.8016	3.97186
0	0.737324	0.868	0.801	0	0	MRC1	2.84197	2.10464
0	0.731967	0.701	0.608	0	0	S100A8	2.58871	1.85675
0	0.694409	0.97	0.962	0	0	S100A10	4.00588	3.31147
0	0.611159	0.933	0.932	0	0	ANXA1	3.49594	2.88478
0	0.596386	0.632	0.53	0	0	TMEM52B	1.67132	1.07494
0	0.596068	0.808	0.785	0	0	RHOB	2.36368	1.76761
0	0.573931	0.781	0.735	0	0	LST1	2.07037	1.49644
0	0.56541	0.893	0.902	0	0	GPCPD1	3.00511	2.4397
0	0.564365	0.927	0.913	0	0	FOS	3.57831	3.01394
0	0.545647	0.795	0.768	0	0	SLC8A1	2.28112	1.73547
0	0.513742	0.966	0.954	0	0	S100A4	4.39972	3.88598
0	0.508784	0.852	0.754	0	0	OLR1	2.61003	2.10125
4.59855e-284	0.502044	0.675	0.62	2.11289e-279	0	CLEC7A	1.52558	1.02354
6.07718e-251	0.507437	0.871	0.88	2.79228e-246	0	EMP3	2.74427	2.23683
3.66358e-228	0.724548	0.691	0.669	1.6833e-223	0	PELI1	2.47516	1.75061
8.31696e-206	0.57434	0.783	0.8	3.82139e-201	0	RBPJ	2.20986	1.63552
1.2362e-199	0.531316	0.681	0.658	5.67995e-195	0	ADGRE5	1.88839	1.35708
1.565e-195	0.509686	0.743	0.72	7.19071e-191	0	SAMSN1	2.4223	1.91261
4.82878e-188	0.537774	0.739	0.71	2.21868e-183	0	MCF2L2	2.48918	1.95141
1.24821e-158	0.611833	0.367	0.279	5.73514e-154	0	PKP2	1.14707	0.535235
7.05341e-145	0.532844	0.44	0.346	3.24083e-140	0	RNASE1	1.77999	1.24714
7.93363e-120	0.64406	0.731	0.712	3.64527e-115	0	FN1	3.80014	3.15608
1.25916e-101	0.885115	0.449	0.415	5.78548e-97	0	TEX14	1.68979	0.804677
1.09025e-75	0.543611	0.303	0.251	5.00939e-71	0	HLA-DQA2	1.06134	0.517725
0	4.36933	0.935	0.291	0	1	SPP1	5.8658	1.49647
0	2.11222	0.443	0.08	0	1	CHIT1	2.36442	0.252202
0	1.91122	0.377	0.086	0	1	CTSK	2.0596	0.148379
0	1.91094	0.38	0.047	0	1	CHI3L1	2.02252	0.111589
0	1.77702	0.22	0.028	0	1	MMP7	1.78368	0.00665934
0	1.70603	0.39	0.051	0	1	MMP9	1.79992	0.0938877
0	1.3042	0.848	0.521	0	1	FNIP2	2.38323	1.07903
0	1.10395	0.248	0.109	0	1	CCL2	1.22652	0.122569
0	1.08853	0.448	0.158	0	1	ENSG00000231971	1.44587	0.357337
0	1.05394	0.552	0.129	0	1	SH3RF3	1.21679	0.162854
0	1.03987	0.684	0.419	0	1	CBLB	1.80884	0.76897
0	0.974224	0.898	0.829	0	1	GPNMB	3.30948	2.33526
0	0.939433	0.712	0.501	0	1	MYO1E	2.07889	1.13945
0	0.935697	0.65	0.324	0	1	CD109	1.53932	0.60362
0	0.898284	0.903	0.727	0	1	JARID2	2.84095	1.94267
0	0.88887	0.816	0.531	0	1	ARID5B	2.11846	1.22959
0	0.864537	0.651	0.483	0	1	CALM3	1.73216	0.867625
0	0.861935	0.547	0.327	0	1	ARHGAP24	1.45999	0.598053
0	0.842877	0.31	0.059	0	1	GPC4	0.879531	0.0366541
0	0.835093	0.623	0.419	0	1	NHSL1	1.68953	0.85444
0	0.770107	0.518	0.202	0	1	MTSS1	1.1473	0.377195
0	0.758017	0.788	0.654	0	1	SLC39A11	2.08055	1.32253
0	0.752748	0.667	0.426	0	1	FRMD4B	1.50202	0.749272
0	0.743588	0.881	0.692	0	1	FMN1	2.66092	1.91733
0	0.733348	0.523	0.272	0	1	MFSD12	1.22555	0.492199
0	0.732283	0.24	0.059	0	1	HS3ST2	0.915496	0.183213
0	0.729785	0.81	0.639	0	1	SLC1A3	2.39209	1.66231
0	0.717031	0.642	0.374	0	1	RGS1	1.7846	1.06757
0	0.714898	0.76	0.664	0	1	LIPA	2.33264	1.61774
0	0.712339	0.739	0.418	0	1	EMP1	1.82886	1.11652
0	0.705372	0.83	0.604	0	1	SDC2	2.48889	1.78352
0	0.700723	0.51	0.171	0	1	FAM20C	0.899784	0.199061
0	0.696964	0.574	0.264	0	1	SRGAP1	1.14413	0.447161
0	0.690902	0.586	0.355	0	1	LRCH1	1.26604	0.575133
0	0.682939	0.601	0.306	0	1	PRKCB	1.29552	0.612584
0	0.68195	0.837	0.623	0	1	ITGAX	2.08162	1.39967
0	0.681006	0.687	0.342	0	1	SMIM3	1.3183	0.63729
0	0.671925	0.904	0.829	0	1	ASAP1	2.85327	2.18135
0	0.622479	0.61	0.362	0	1	LILRB4	1.22763	0.605151
0	0.621774	0.419	0.134	0	1	MATK	0.831859	0.210085
0	0.609288	0.446	0.249	0	1	SPARC	1.0587	0.449415
0	0.600501	0.631	0.341	0	1	RNF145	1.12876	0.528258
0	0.600307	0.378	0.099	0	1	AMPD3	0.725973	0.125666
0	0.600159	0.351	0.137	0	1	IRAK2	0.785456	0.185297
0	0.596373	0.61	0.363	0	1	BCAT1	1.25686	0.660489
0	0.592417	0.722	0.571	0	1	OSBPL8	1.78157	1.18915
0	0.583756	0.69	0.517	0	1	BCL2A1	1.59921	1.01546
0	0.568595	0.768	0.632	0	1	CPM	2.00605	1.43746
0	0.567772	0.12	0.028	0	1	TIMP3	0.608649	0.0408779
0	0.566588	0.905	0.795	0	1	CHST11	2.92569	2.3591
0	0.566384	0.557	0.284	0	1	CD84	1.03721	0.470826
0	0.564536	0.541	0.339	0	1	SYTL3	1.26448	0.699943
0	0.564417	0.433	0.144	0	1	PLXNC1	0.767254	0.202837
0	0.563239	0.664	0.424	0	1	RALA	1.34089	0.777655
0	0.557359	0.676	0.461	0	1	TBC1D8	1.47894	0.921584
0	0.553915	0.534	0.331	0	1	PFKFB3	1.13806	0.584145
0	0.552926	0.201	0.032	0	1	LINC02244	0.575028	0.0221018
0	0.550214	0.359	0.161	0	1	DOCK3	0.77774	0.227526
0	0.547366	0.635	0.409	0	1	C15orf48	1.76138	1.21402
0	0.543588	0.587	0.351	0	1	GAS7	1.18484	0.641249
0	0.542991	0.785	0.642	0	1	PTPRJ	1.9948	1.45181
0	0.5411	0.996	0.994	0	1	MT-RNR2	5.02492	4.48382
0	0.5407	0.851	0.726	0	1	SOD2	2.44128	1.90058
0	0.539876	0.426	0.157	0	1	PLEKHO1	0.748348	0.208472
0	0.536316	0.587	0.367	0	1	RPS6KA2	1.08026	0.54394
0	0.534935	0.458	0.23	0	1	BCL2	0.887519	0.352585
0	0.533967	0.343	0.149	0	1	SLC39A8	0.743616	0.209649
0	0.528797	0.795	0.709	0	1	ITGB2	2.0574	1.5286
0	0.523534	0.579	0.405	0	1	TUT7	1.17583	0.652299
0	0.520368	0.479	0.28	0	1	ITGB1BP1	0.92281	0.402441
0	0.519994	0.727	0.543	0	1	NBPF14	1.45023	0.930236
0	0.519632	0.805	0.674	0	1	RPL7P9	2.10234	1.58271
0	0.51794	0.463	0.27	0	1	TSC22D1	0.973341	0.455401
0	0.517562	0.515	0.292	0	1	STARD13	1.02328	0.505716
0	0.513197	0.832	0.705	0	1	HIF1A	2.3207	1.80751
0	0.512326	0.448	0.242	0	1	HS2ST1	0.824708	0.312382
0	0.509412	0.794	0.588	0	1	ABCA1	2.2667	1.75728
0	0.504533	0.531	0.268	0	1	MERTK	1.09588	0.591348
9.04061e-308	0.521986	0.719	0.568	4.15389e-303	1	AFF1	1.66164	1.13965
5.34313e-300	0.578206	0.35	0.191	2.45501e-295	1	TPST1	0.919397	0.341191
6.92366e-299	0.509	0.157	0.053	3.18121e-294	1	ZNF385D	0.511316	0.00231587
5.54488e-285	0.504614	0.851	0.748	2.5477e-280	1	GK	2.73109	2.22647
5.11872e-283	0.603766	0.425	0.249	2.3519e-278	1	MT1X	1.19928	0.59551
3.59603e-278	0.705925	0.626	0.513	1.65227e-273	1	FDX1	1.84845	1.14253
1.14757e-232	0.510263	0.618	0.481	5.27275e-228	1	CD14	1.64354	1.13328
1.29168e-192	0.522699	0.824	0.776	5.93488e-188	1	FABP5	2.7785	2.2558
2.11415e-190	0.593306	0.199	0.098	9.7139e-186	1	G0S2	0.913631	0.320325
1.91724e-185	0.512584	0.822	0.772	8.80916e-181	1	FABP5P7	2.7679	2.25532
7.08699e-184	0.536906	0.615	0.509	3.25626e-179	1	TPRG1	1.63696	1.10005
8.05318e-181	0.529527	0.831	0.789	3.70019e-176	1	RGCC	2.73715	2.20763
1.72665e-80	0.595567	0.406	0.337	7.93346e-76	1	CIR1	1.2328	0.637234
4.34999e-19	0.532182	0.376	0.336	1.99869e-14	1	CXCL8	1.57659	1.0444
0	3.3167	0.887	0.164	0	2	IFI27	4.36328	1.04658
0	2.7897	0.975	0.367	0	2	FABP4	4.9119	2.1222
0	2.4073	0.951	0.427	0	2	LSAMP	3.72015	1.31285
0	2.28672	0.952	0.236	0	2	SERPING1	2.87276	0.586039
0	2.08079	0.851	0.168	0	2	CES1P1	2.45075	0.36996
0	1.90324	0.999	0.735	0	2	C1QB	5.3057	3.40247
0	1.84796	0.767	0.128	0	2	RBP4	2.08693	0.238969
0	1.77513	0.821	0.234	0	2	ATP10A	2.46851	0.69338
0	1.75691	0.878	0.352	0	2	SCD	2.5544	0.797487
0	1.69784	0.819	0.129	0	2	ENSG00000239268	2.12334	0.425496
0	1.66493	0.964	0.462	0	2	NUPR1	3.30806	1.64313
0	1.65317	0.998	0.655	0	2	C1QC	4.22414	2.57097
0	1.64177	0.994	0.864	0	2	CD52	5.14661	3.50485
0	1.52945	0.804	0.187	0	2	INHBA	2.26432	0.734876
0	1.52726	1	0.78	0	2	C1QA	5.09364	3.56639
0	1.52484	0.904	0.236	0	2	LGALS3BP	1.96619	0.441349
0	1.48869	0.613	0.102	0	2	RND3	1.78599	0.2973
0	1.35545	0.988	0.711	0	2	SERPINA1	3.28353	1.92808
0	1.31094	0.789	0.155	0	2	MME	1.6239	0.312961
0	1.29506	0.687	0.148	0	2	AKR1C3	1.61359	0.318532
0	1.29122	0.715	0.113	0	2	KLHL29	1.51729	0.22607
0	1.23468	0.93	0.537	0	2	CFD	2.62833	1.39365
0	1.22915	0.993	0.802	0	2	MSR1	4.10739	2.87824
0	1.21508	0.543	0.079	0	2	IGFBP2	1.32947	0.114388
0	1.19028	0.752	0.175	0	2	ENSG00000256948	1.57735	0.387071
0	1.16998	0.878	0.532	0	2	PSME4	2.44127	1.27129
0	1.14997	0.444	0.064	0	2	PVR	1.24418	0.0942094
0	1.14479	0.877	0.41	0	2	DST	2.01038	0.865588
0	1.08668	0.999	0.952	0	2	HLA-DRB1	4.91132	3.82464
0	1.06995	0.829	0.247	0	2	PLA2G16	1.54284	0.472885
0	1.06991	1	0.921	0	2	APOC1	6.29472	5.2248
0	1.04255	0.981	0.725	0	2	HLA-DQA1	3.22794	2.1854
0	1.03281	0.781	0.226	0	2	PHLDA3	1.41879	0.385982
0	1.03274	0.941	0.513	0	2	SVIL	2.44892	1.41618
0	1.01766	0.558	0.067	0	2	TRHDE	1.10313	0.0854663
0	1.01224	0.946	0.544	0	2	TREM1	2.26679	1.25455
0	1.00147	0.336	0.037	0	2	CAMP	1.03109	0.0296129
0	0.999452	0.977	0.694	0	2	CTSC	2.80354	1.80409
0	0.985906	0.457	0.051	0	2	AKR1C2	1.08188	0.095974
0	0.980267	0.785	0.275	0	2	GLDN	1.72703	0.74676
0	0.975454	0.95	0.609	0	2	LY6E	2.51952	1.54406
0	0.949413	0.65	0.19	0	2	MACC1	1.46109	0.511673
0	0.939778	1	0.984	0	2	CD74	5.94059	5.00081
0	0.931876	0.65	0.114	0	2	PPIC	1.07043	0.138556
0	0.918848	0.953	0.602	0	2	ALDH2	2.39201	1.47317
0	0.905441	0.592	0.141	0	2	ENSG00000243004	1.179	0.273563
0	0.898749	0.878	0.495	0	2	TANC2	2.00182	1.10307
0	0.885117	0.636	0.132	0	2	IQSEC3	1.15599	0.270876
0	0.871764	0.719	0.318	0	2	GPX3	1.49023	0.618469
0	0.864968	0.443	0.211	0	2	CCL20	1.86712	1.00215
0	0.857054	0.648	0.136	0	2	FHL1	1.13469	0.277631
0	0.856983	0.961	0.716	0	2	IFI6	3.17132	2.31433
0	0.84501	0.768	0.422	0	2	SIK2	1.86675	1.02174
0	0.837236	0.555	0.057	0	2	GPD1	0.903243	0.0660067
0	0.835933	0.94	0.678	0	2	HLA-DRB6	3.05073	2.21479
0	0.81857	0.758	0.253	0	2	PDLIM1	1.34057	0.522
0	0.805306	0.714	0.266	0	2	AXL	1.45404	0.648733
0	0.804594	0.728	0.413	0	2	MGST1	1.70289	0.898296
0	0.803488	0.969	0.719	0	2	HLA-DQB1	2.66145	1.85797
0	0.800277	0.936	0.682	0	2	BSG	2.16389	1.36361
0	0.791591	0.913	0.616	0	2	PLD3	2.33972	1.54812
0	0.785922	0.471	0.113	0	2	MOGAT1	0.999317	0.213395
0	0.782466	0.494	0.153	0	2	VMO1	1.05725	0.274788
0	0.777584	0.738	0.245	0	2	FAM89A	1.24668	0.469097
0	0.771312	0.682	0.194	0	2	PCOLCE2	1.14461	0.373295
0	0.769759	0.447	0.036	0	2	SLC19A3	0.803838	0.0340787
0	0.768738	0.655	0.173	0	2	ACO1	1.02606	0.257324
0	0.768657	0.652	0.182	0	2	OASL	1.12793	0.359272
0	0.766485	0.611	0.183	0	2	ENSG00000237356	1.08864	0.322156
0	0.764148	0.69	0.289	0	2	ATP1B1	1.31965	0.555501
0	0.754935	0.946	0.697	0	2	ENSG00000253859	2.45782	1.70288
0	0.753645	0.406	0.053	0	2	AKR1C1	0.915125	0.16148
0	0.737588	0.994	0.906	0	2	HLA-C	3.56736	2.82977
0	0.734411	0.594	0.228	0	2	ITGB8	1.32311	0.588701
0	0.732107	0.911	0.545	0	2	FRMD4A	2.15349	1.42138
0	0.731301	0.996	0.85	0	2	MARCO	3.702	2.9707
0	0.728633	0.576	0.256	0	2	TTC39B	1.2356	0.506971
0	0.722359	0.721	0.309	0	2	ACYP2	1.28344	0.56108
0	0.704492	0.462	0.132	0	2	DEFB1	1.05331	0.348817
0	0.70345	0.905	0.529	0	2	MCEMP1	2.20699	1.50354
0	0.691888	0.932	0.691	0	2	SNX10	2.27156	1.57967
0	0.688029	0.43	0.039	0	2	AOC3	0.716464	0.0284356
0	0.686385	0.527	0.083	0	2	MLPH	0.793102	0.106717
0	0.684828	0.447	0.092	0	2	ENSG00000263718	0.834806	0.149978
0	0.681338	0.717	0.303	0	2	AKR1B1	1.22619	0.544856
0	0.676494	0.919	0.587	0	2	ABCG1	2.27189	1.59539
0	0.669194	0.998	0.925	0	2	GRN	3.70257	3.03338
0	0.667784	0.39	0.043	0	2	CPE	0.723928	0.0561445
0	0.667103	0.842	0.479	0	2	PSME2	1.57979	0.91269
0	0.650292	0.699	0.292	0	2	STMN1	1.27123	0.620935
0	0.647586	0.641	0.287	0	2	KIF16B	1.14605	0.498462
0	0.645163	0.788	0.392	0	2	RMDN3	1.37469	0.729525
0	0.644874	0.614	0.285	0	2	ACOT7	1.18693	0.542053
0	0.635474	0.956	0.749	0	2	ALOX5AP	3.10281	2.46734
0	0.630139	0.873	0.624	0	2	FTH1P20	2.04996	1.41982
0	0.628448	1	1	0	2	FTL	9.10624	8.47779
0	0.62724	0.778	0.447	0	2	ISG15	1.79979	1.17255
0	0.618406	0.995	0.918	0	2	HLA-A	3.59771	2.97931
0	0.614602	0.95	0.701	0	2	CD81	2.12104	1.50643
0	0.613845	0.801	0.404	0	2	GYPC	1.35212	0.738277
0	0.610623	0.658	0.31	0	2	MIR3945HG	1.3036	0.692973
0	0.606655	0.985	0.84	0	2	ITM2B	2.82953	2.22288
0	0.600995	0.471	0.143	0	2	DDX58	0.839013	0.238018
0	0.597997	0.964	0.783	0	2	BCAS4	2.57636	1.97836
0	0.597846	0.74	0.382	0	2	HPGD	1.46414	0.866298
0	0.597197	0.795	0.45	0	2	STOM	1.43841	0.841216
0	0.596924	0.545	0.134	0	2	AMIGO2	0.802663	0.205739
0	0.593124	0.376	0.085	0	2	OSBPL10	0.732724	0.1396
0	0.591928	0.995	0.898	0	2	HLA-DPA1	3.75137	3.15945
0	0.589638	0.673	0.278	0	2	S100A13	1.14141	0.551773
0	0.588833	0.782	0.418	0	2	CYB5A	1.30157	0.712733
0	0.586741	0.768	0.396	0	2	SEPT11	1.28755	0.700808
0	0.585752	0.644	0.254	0	2	ACOT1	0.962516	0.376764
0	0.581123	0.792	0.43	0	2	POR	1.43218	0.85106
0	0.576938	0.706	0.369	0	2	LDHB	1.25128	0.674341
0	0.574825	0.93	0.654	0	2	GRINA	1.90974	1.33492
0	0.569904	0.957	0.748	0	2	GSTP1	2.3159	1.746
0	0.568637	0.987	0.871	0	2	TSPO	3.08738	2.51875
0	0.56708	0.696	0.319	0	2	SPATS2L	1.11632	0.549237
0	0.566592	0.713	0.422	0	2	NRP1	1.53193	0.965341
0	0.563016	0.221	0.037	0	2	LINC02154	0.669136	0.10612
0	0.5625	0.945	0.74	0	2	MGST3	2.30207	1.73957
0	0.560231	0.905	0.601	0	2	PYCARD	1.81106	1.25083
0	0.556879	0.874	0.548	0	2	NUCB1	1.57391	1.01704
0	0.551905	0.375	0.068	0	2	CHRM3	0.656768	0.104863
0	0.549442	0.334	0.093	0	2	WFDC21P	0.765642	0.2162
0	0.54642	0.513	0.122	0	2	PARAL1	0.772456	0.226036
0	0.531234	0.935	0.713	0	2	NDUFA1	2.03687	1.50563
0	0.529366	0.981	0.87	0	2	TXN	3.11787	2.5885
0	0.52735	0.898	0.63	0	2	ENSG00000260342	1.78546	1.25811
0	0.524745	0.557	0.187	0	2	RETREG1	0.929542	0.404797
0	0.52376	1	0.984	0	2	HLA-DRA	5.35438	4.83062
0	0.523469	0.735	0.413	0	2	ATP2C1	1.29081	0.767341
0	0.52267	0.951	0.762	0	2	NDUFS5	2.21378	1.69111
0	0.522396	1	0.992	0	2	SCHLAP1	5.81266	5.29026
0	0.520868	0.887	0.634	0	2	C9orf16	1.82166	1.30079
0	0.513018	0.439	0.126	0	2	ME1	0.725719	0.212701
0	0.512422	0.99	0.902	0	2	ELOB	3.10868	2.59626
0	0.511472	0.394	0.059	0	2	EPB41L4A	0.595549	0.0840777
0	0.506755	0.936	0.723	0	2	DOCK8	2.29355	1.7868
0	0.506472	0.679	0.312	0	2	APIP	1.03331	0.52684
0	0.503566	0.842	0.54	0	2	LRPAP1	1.56755	1.06399
0	0.503532	0.785	0.437	0	2	PNPLA6	1.3232	0.819671
0	0.501093	0.547	0.215	0	2	C2	0.861118	0.360025
0	0.500351	0.664	0.303	0	2	CARD16	1.04605	0.545698
1.99217e-283	0.504244	0.278	0.112	9.15341e-279	2	CCDC138	0.820566	0.316321
6.08732e-212	0.564928	0.566	0.358	2.79694e-207	2	FTH1P10	1.36985	0.804922
6.21505e-87	0.517809	0.371	0.26	2.85563e-82	2	FABP3	1.15742	0.639614
0	3.0388	0.975	0.183	0	3	MTND4P12	3.51311	0.474305
0	2.43746	0.974	0.441	0	3	FABP4	5.28458	2.84713
0	2.01629	0.943	0.324	0	3	SERPING1	3.11384	1.09755
0	1.70578	0.68	0.089	0	3	AKR1C1	1.8589	0.153116
0	1.58629	0.863	0.26	0	3	INHBA	2.55289	0.966602
0	1.46735	0.729	0.244	0	3	MACC1	2.06028	0.59293
0	1.42647	0.874	0.335	0	3	GLDN	2.25965	0.833177
0	1.41386	0.995	0.728	0	3	HLA-DRB5	3.92812	2.51426
0	1.40142	0.748	0.268	0	3	ITGB8	2.02048	0.61906
0	1.36654	0.961	0.564	0	3	SVIL	2.89942	1.53288
0	1.36585	0.837	0.348	0	3	MIR3945HG	2.0542	0.688349
0	1.35581	0.766	0.233	0	3	MME	1.86768	0.511871
0	1.31293	0.905	0.318	0	3	LGALS3BP	2.0195	0.706571
0	1.2665	0.703	0.193	0	3	ENSG00000243004	1.60654	0.340037
0	1.26358	0.873	0.264	0	3	HLA-DQA2	2.16102	0.897449
0	1.19837	0.836	0.293	0	3	PHLDA3	1.68397	0.4856
0	1.19234	0.904	0.471	0	3	POR	2.04906	0.856727
0	1.17183	0.794	0.235	0	3	OASL	1.56216	0.390323
0	1.16545	0.588	0.097	0	3	AKR1C2	1.38953	0.224074
0	1.0439	0.685	0.116	0	3	SEMA6B	1.16459	0.120689
0	1.03657	0.625	0.081	0	3	AOC3	1.0909	0.0543323
0	1.00863	0.804	0.303	0	3	FAM89A	1.53532	0.526693
0	0.899374	0.564	0.119	0	3	SECTM1	1.02703	0.127654
0	0.867982	0.772	0.253	0	3	CES1P1	1.78667	0.918692
0	0.781007	0.657	0.2	0	3	MT-TQ	1.13702	0.356012
0	0.589805	0.334	0.042	0	3	NNMT	0.624347	0.0345415
0	0.52635	0.348	0.056	0	3	STON1	0.592043	0.0656929
0	0.505375	0.393	0.071	0	3	PRUNE2	0.557192	0.0518166
4.4811e-305	0.984312	0.631	0.189	2.05893e-300	3	KLHL29	1.42664	0.442324
4.54781e-305	0.782031	0.649	0.193	2.08958e-300	3	IQSEC3	1.16281	0.380778
3.30849e-302	1.13565	0.825	0.376	1.52015e-297	3	PDE3B	1.80735	0.6717
5.02307e-302	0.932286	0.804	0.318	2.30795e-297	3	PLA2G16	1.54857	0.616287
1.84647e-300	0.972179	1	0.927	8.48397e-296	3	HLA-A	4.02237	3.05019
1.23374e-292	1.55249	0.539	0.147	5.66866e-288	3	CXCL5	2.06028	0.507787
3.41148e-292	1.3412	0.764	0.307	1.56747e-287	3	ATP10A	2.376	1.0348
8.81927e-290	1.45868	0.912	0.492	4.05219e-285	3	LSAMP	3.39889	1.94022
5.16861e-287	1.02077	0.776	0.338	2.37482e-282	3	VRK2	1.54994	0.529169
1.66595e-285	0.959691	0.659	0.214	7.65454e-281	3	AKR1C3	1.51124	0.551551
1.40758e-283	0.964531	0.661	0.23	6.4674e-279	3	RETREG1	1.36545	0.400919
1.52554e-282	0.710556	0.532	0.145	7.00938e-278	3	ENSG00000228665	0.88147	0.170913
1.2238e-279	0.58874	0.382	0.081	5.62301e-275	3	ENSG00000284644	0.673573	0.0848332
2.17709e-277	1.24396	0.962	0.673	1.00031e-272	3	RSF1	2.70718	1.46322
5.20657e-277	0.792016	0.632	0.199	2.39226e-272	3	FHL1	1.17465	0.382634
5.03792e-276	1.09387	0.968	0.687	2.31478e-271	3	GRINA	2.44313	1.34926
3.85872e-271	1.42117	0.715	0.256	1.77296e-266	3	IFI27	3.63102	2.20985
2.03843e-269	1.09361	0.993	0.807	9.36598e-265	3	C1QA	4.95934	3.86573
2.30752e-269	0.623624	0.4	0.088	1.06024e-264	3	SLC19A3	0.756267	0.132643
3.95448e-268	0.617722	0.408	0.094	1.81697e-263	3	ENSG00000244198	0.725206	0.107484
7.07406e-267	0.961728	0.85	0.437	3.25032e-262	3	SPN	1.65805	0.696325
3.21834e-266	0.738169	0.556	0.168	1.47873e-261	3	PLEKHM3	0.954025	0.215856
2.07091e-260	1.10683	0.985	0.768	9.51523e-256	3	C1QB	4.93944	3.83261
2.47424e-258	0.68041	0.548	0.155	1.13684e-253	3	MOGAT1	0.977195	0.296786
1.29178e-256	1.18875	0.849	0.417	5.93536e-252	3	SCD	2.36416	1.17541
2.67905e-253	1.29279	0.516	0.157	1.23094e-248	3	ENSG00000281383	1.65171	0.358925
8.29388e-246	1.40593	0.951	0.802	3.81079e-241	3	MTCO2P12	3.41583	2.0099
2.40935e-245	0.57961	0.436	0.111	1.10702e-240	3	ARHGEF28	0.712267	0.132657
7.97111e-244	1.12636	0.851	0.454	3.66249e-239	3	NRP1	2.10056	0.974197
3.42752e-243	0.54341	0.375	0.084	1.57484e-238	3	ENSG00000256234	0.666044	0.122633
1.91364e-242	0.680598	0.398	0.096	8.79259e-238	3	LINC01091	0.801258	0.12066
5.61842e-242	0.999403	0.801	0.383	2.5815e-237	3	MT-TC	1.59909	0.599686
2.37917e-240	0.56091	0.407	0.099	1.09316e-235	3	EPB41L4A	0.693461	0.132551
1.23391e-239	0.984057	0.272	0.049	5.66946e-235	3	ENSG00000281181	1.14125	0.157193
1.45829e-239	1.04099	0.935	0.589	6.70039e-235	3	ANPEP	2.36468	1.32368
2.38279e-237	1.00194	0.756	0.334	1.09482e-232	3	IL7R	1.71023	0.708299
1.1512e-234	0.803527	1	0.976	5.28942e-230	3	HLA-B	4.64028	3.83676
2.43321e-234	0.932133	0.997	0.911	1.11799e-229	3	TXNIP	3.9099	2.97777
1.1999e-231	0.792444	0.689	0.278	5.51319e-227	3	CD82	1.17524	0.382795
1.30782e-229	0.693203	0.554	0.181	6.00903e-225	3	IL15	0.92628	0.233076
1.20423e-228	0.854738	0.831	0.44	5.53309e-224	3	ACADVL	1.54265	0.687908
1.66089e-228	0.691172	0.6	0.211	7.63129e-224	3	NSFP1	0.976519	0.285347
1.3033e-223	0.744512	0.689	0.284	5.98829e-219	3	APOL6	1.14306	0.398546
2.14999e-215	0.912859	0.991	0.697	9.87855e-211	3	C1QC	3.82718	2.91432
2.85224e-215	0.590553	0.555	0.184	1.31052e-210	3	AMIGO2	0.864026	0.273473
1.2556e-212	0.894422	0.975	0.709	5.76911e-208	3	HLA-DRB6	3.23357	2.33915
3.08841e-212	0.634058	0.633	0.224	1.41903e-207	3	FPR2	1.08339	0.449329
9.36194e-212	0.908979	0.851	0.463	4.30153e-207	3	PRKCH	1.80126	0.892279
4.74045e-211	0.85152	0.966	0.754	2.17809e-206	3	RAB10	2.4419	1.59038
1.90626e-210	0.711717	0.534	0.181	8.75868e-206	3	SPOCD1	0.964975	0.253258
3.50627e-210	0.74151	0.643	0.25	1.61103e-205	3	ZHX2	1.13581	0.394298
1.57745e-208	0.932471	0.967	0.731	7.24791e-204	3	DENND5A	2.66562	1.73315
8.96919e-206	1.01564	0.882	0.541	4.12108e-201	3	TANC2	2.22676	1.21112
1.33213e-205	0.880199	0.952	0.627	6.12074e-201	3	ABCG1	2.53922	1.65902
6.07719e-205	0.712261	0.998	0.982	2.79229e-200	3	TPT1	4.86046	4.1482
6.16272e-205	0.89768	0.954	0.69	2.83159e-200	3	ETV6	2.35768	1.46
1.89564e-204	0.81215	0.686	0.286	8.70991e-200	3	TMEM131L	1.33201	0.519858
3.6496e-203	0.858349	0.943	0.636	1.67688e-198	3	HIPK2	2.22733	1.36898
1.02432e-202	0.97548	0.739	0.359	4.70644e-198	3	ACYP2	1.60959	0.634115
7.67707e-202	0.974376	0.905	0.574	3.52738e-197	3	PSME4	2.42639	1.45201
1.42407e-199	0.678262	0.513	0.173	6.54317e-195	3	KAZN	0.889395	0.211132
4.09314e-198	0.623734	0.531	0.184	1.88067e-193	3	BCAR3	0.878577	0.254843
7.68962e-198	0.91433	0.959	0.749	3.53315e-193	3	DOCK8	2.73663	1.8223
1.48265e-197	0.605067	0.517	0.173	6.81233e-193	3	CCDC69	0.851542	0.246475
2.22948e-195	0.787711	0.67	0.289	1.02438e-190	3	FAM126A	1.28363	0.495916
3.27856e-195	0.87719	0.938	0.669	1.5064e-190	3	SEPT9	2.27787	1.40068
1.33566e-193	0.713873	0.636	0.266	6.13697e-189	3	FARP2	1.11138	0.397503
1.94463e-193	0.820202	0.847	0.49	8.93497e-189	3	STIM1	1.68893	0.868726
1.83753e-192	0.960064	0.864	0.437	8.44288e-188	3	THBS1	2.37061	1.41054
2.989e-188	0.628113	0.593	0.23	1.37335e-183	3	RASSF5	0.970419	0.342306
1.50917e-186	0.874928	0.852	0.535	6.93417e-182	3	EVI5	1.83373	0.958802
1.14581e-185	0.826308	0.899	0.584	5.26465e-181	3	PCNX1	2.02409	1.19778
1.72418e-185	0.784395	0.997	0.953	7.92208e-181	3	LAPTM5	3.80374	3.01934
1.03168e-184	0.697367	0.587	0.233	4.74027e-180	3	ACO1	1.05228	0.35491
1.20084e-182	0.813291	0.98	0.808	5.51749e-178	3	SNTB1	2.87441	2.06112
2.37234e-182	0.853389	0.903	0.57	1.09002e-177	3	GPRIN3	2.0884	1.23501
2.789e-182	0.655743	0.999	0.986	1.28146e-177	3	CD74	5.80873	5.15299
9.43645e-180	0.712877	0.83	0.469	4.33576e-175	3	SH2B3	1.48295	0.770076
3.19708e-179	0.780435	0.93	0.639	1.46896e-174	3	ALOX5	2.07077	1.29033
3.65908e-179	0.718381	0.621	0.255	1.68124e-174	3	PCOLCE2	1.17877	0.46039
2.39018e-178	0.765638	0.923	0.685	1.09821e-173	3	COP1	2.07615	1.31051
6.68273e-177	0.769659	0.969	0.729	3.07051e-172	3	CTSC	2.74082	1.97116
7.47668e-177	0.575433	0.523	0.194	3.43531e-172	3	GBP2	0.869864	0.294431
2.33724e-176	0.869119	0.822	0.484	1.07389e-171	3	GPD2	1.6988	0.829682
1.5552e-172	0.741194	0.976	0.826	7.14566e-168	3	MSR1	3.84905	3.10786
1.08586e-171	0.801636	0.839	0.5	4.98918e-167	3	ENG	1.61482	0.813183
2.75758e-168	0.753942	0.681	0.326	1.26702e-163	3	ARHGAP31	1.25324	0.499299
2.45061e-165	0.686245	0.777	0.42	1.12598e-160	3	NPLOC4	1.35768	0.671437
3.90016e-165	0.519043	0.446	0.149	1.79201e-160	3	CABLES1	0.753901	0.234859
1.82077e-164	0.53145	0.509	0.185	8.36587e-160	3	NLRP1	0.803547	0.272097
6.83209e-164	0.500622	0.443	0.146	3.13914e-159	3	MT1F	0.727619	0.226997
5.9699e-163	0.672531	0.74	0.379	2.74299e-158	3	SOS2	1.2754	0.602872
6.00813e-163	0.746999	0.945	0.714	2.76055e-158	3	EML4	2.41446	1.66746
2.00479e-162	0.565424	0.485	0.174	9.2114e-158	3	ALG9	0.818718	0.253294
1.18708e-159	0.720252	0.822	0.497	5.45427e-155	3	PTPN6	1.49339	0.773138
9.87561e-159	0.653656	0.667	0.315	4.53755e-154	3	DDX60L	1.1717	0.518042
3.14876e-158	0.547908	0.377	0.117	1.44676e-153	3	PPP2R3A	0.695928	0.14802
1.43717e-157	0.734003	0.826	0.502	6.60338e-153	3	ENSG00000265257	1.60523	0.871224
1.66507e-157	0.522923	0.419	0.139	7.65048e-153	3	PRAG1	0.721982	0.199059
2.08773e-156	0.762513	0.914	0.589	9.5925e-152	3	FRMD4A	2.26658	1.50407
4.15121e-156	0.738021	0.851	0.501	1.90735e-151	3	FLVCR2	1.81305	1.07503
2.20133e-155	0.763451	0.878	0.584	1.01145e-150	3	DOCK11	1.9619	1.19845
5.71795e-155	0.700381	0.724	0.387	2.62722e-150	3	SETX	1.3182	0.617816
5.0041e-154	0.714822	0.72	0.377	2.29923e-149	3	CUL1	1.27979	0.564973
1.14007e-153	0.681823	0.762	0.381	5.23828e-149	3	THBD	1.58096	0.899141
1.32895e-153	0.855312	0.953	0.781	6.10615e-149	3	GAB2	2.76059	1.90528
2.99382e-153	0.71186	0.932	0.622	1.37557e-148	3	TCF7L2	2.2296	1.51774
6.93043e-153	0.687239	0.603	0.275	3.18433e-148	3	RELB	1.0934	0.406162
1.13484e-152	0.734411	0.79	0.449	5.21425e-148	3	SLC43A2	1.55221	0.817797
5.90631e-152	0.705713	0.568	0.219	2.71377e-147	3	ENSG00000239268	1.51451	0.808794
7.37245e-152	0.683709	0.83	0.491	3.38742e-147	3	STOM	1.58319	0.899478
3.37806e-151	0.533138	0.524	0.206	1.55212e-146	3	EPB41	0.844147	0.311009
6.8997e-151	0.660419	0.72	0.373	3.1702e-146	3	ACTN4	1.29289	0.632471
1.72615e-150	0.698593	0.802	0.474	7.93116e-146	3	VPS53	1.46715	0.768562
1.45835e-149	0.722279	0.91	0.585	6.70066e-145	3	CFD	2.35664	1.63436
4.22465e-149	0.503142	0.387	0.122	1.9411e-144	3	GPD1	0.693461	0.190319
6.21406e-149	0.764968	0.675	0.346	2.85518e-144	3	FOXN2	1.30425	0.539284
1.67522e-148	0.6281	0.741	0.397	7.69713e-144	3	QSOX1	1.25268	0.624583
1.92775e-148	0.767892	0.714	0.367	8.85744e-144	3	GPX3	1.47292	0.705027
1.71719e-145	0.570585	0.685	0.338	7.88996e-141	3	RARA	1.07898	0.508398
8.2867e-145	0.599903	0.999	0.934	3.80749e-140	3	GRN	3.72973	3.12982
8.73882e-145	0.634532	0.727	0.391	4.01523e-140	3	PCCA	1.26215	0.627615
2.84983e-143	0.642453	0.444	0.164	1.30941e-138	3	ME1	0.882914	0.240461
3.90801e-143	0.64525	0.821	0.53	1.79561e-138	3	HADHB	1.50516	0.85991
5.02924e-143	0.755305	0.84	0.565	2.31078e-138	3	GRK3	1.83634	1.08104
1.44021e-142	0.530234	0.525	0.209	6.61733e-138	3	ENSG00000278610	0.887237	0.357004
3.74383e-142	0.675045	0.958	0.784	1.72018e-137	3	RUNX1	2.53187	1.85683
6.781e-142	0.622499	0.66	0.312	3.11566e-137	3	STAC	1.25157	0.629066
1.2668e-141	0.716006	0.791	0.47	5.82055e-137	3	GTDC1	1.57651	0.860503
6.18825e-141	0.547412	0.619	0.288	2.84331e-136	3	ARHGAP30	0.947138	0.399726
6.72738e-141	0.525208	0.595	0.265	3.09103e-136	3	DCAF5	0.924177	0.398969
2.40654e-140	0.730978	0.961	0.753	1.10573e-135	3	PPARG	3.03776	2.30679
3.12065e-140	0.700253	0.901	0.628	1.43385e-135	3	CMIP	1.96668	1.26642
3.45417e-139	0.708787	0.97	0.802	1.58709e-134	3	KYNU	2.97872	2.26993
1.46673e-138	0.681269	0.863	0.577	6.73917e-134	3	PACSIN2	1.77622	1.09495
1.60617e-138	0.734779	0.912	0.635	7.37987e-134	3	UBASH3B	2.28226	1.54748
1.84633e-138	0.612982	0.761	0.418	8.48332e-134	3	GGA2	1.31231	0.699331
2.21036e-137	0.581256	0.596	0.276	1.01559e-132	3	MAP4K5	0.992661	0.411405
3.24284e-137	0.578079	0.67	0.326	1.48999e-132	3	S100A13	1.17936	0.60128
1.77875e-135	0.632757	0.756	0.42	8.17282e-131	3	TRAF3	1.40066	0.767902
3.24581e-134	0.66807	0.868	0.585	1.49135e-129	3	ASH1L	1.72198	1.05391
1.693e-133	0.538718	0.365	0.12	7.77882e-129	3	OSBPL10	0.737232	0.198513
7.38187e-133	0.582643	0.71	0.384	3.39175e-128	3	TMBIM1	1.12181	0.539168
2.20775e-132	0.623117	0.617	0.291	1.0144e-127	3	PCSK5	1.19862	0.575504
5.32075e-132	0.712324	0.902	0.635	2.44472e-127	3	EPB41L3	2.12273	1.4104
3.00536e-131	0.5126	0.614	0.287	1.38087e-126	3	ENSG00000228106	0.963611	0.451011
1.01934e-130	0.571874	0.636	0.313	4.68357e-126	3	NSF	1.04649	0.474615
9.86454e-130	0.512779	0.644	0.313	4.53246e-125	3	FOXJ3	1.01391	0.501128
1.38411e-129	0.584866	0.735	0.408	6.35957e-125	3	PRH1	1.28854	0.703672
1.15252e-128	0.618622	0.922	0.646	5.2955e-124	3	ALDH2	2.24316	1.62453
6.78915e-128	0.620277	0.745	0.434	3.11941e-123	3	PARP14	1.33939	0.719113
1.11299e-127	0.51325	0.534	0.233	5.11386e-123	3	DTNB	0.847849	0.334599
2.40561e-127	0.553675	0.616	0.301	1.10531e-122	3	MAPK14	1.00399	0.450312
2.99734e-127	0.624362	0.892	0.62	1.37719e-122	3	KCNAB2	1.77583	1.15147
3.09234e-127	0.618058	0.671	0.351	1.42084e-122	3	GALNT2	1.17818	0.560124
3.74018e-126	0.543761	0.757	0.426	1.7185e-121	3	RGPD8	1.2347	0.690937
4.73438e-126	0.58152	0.962	0.778	2.17531e-121	3	ENSG00000268083	2.48105	1.89953
2.83631e-125	0.580942	0.987	0.884	1.3032e-120	3	ZFAND3	2.88508	2.30414
2.99792e-125	0.52976	0.579	0.273	1.37745e-120	3	PLA2G15	0.899418	0.369658
2.31868e-124	0.528778	0.618	0.303	1.06536e-119	3	SENP5	0.980572	0.451793
5.05122e-124	0.575325	0.633	0.315	2.32089e-119	3	ST7	1.0752	0.499873
6.01933e-124	0.641058	0.889	0.629	2.7657e-119	3	CD58	1.8589	1.21784
2.25513e-123	0.611068	0.97	0.824	1.03616e-118	3	LPP	2.54493	1.93386
7.35309e-123	0.551883	0.625	0.309	3.37852e-118	3	ITPK1	0.98394	0.432058
9.16704e-123	0.517333	0.715	0.387	4.21198e-118	3	ZFR	1.1352	0.61787
3.22861e-122	0.607296	0.796	0.49	1.48345e-117	3	ANKHD1	1.42118	0.813884
2.54908e-121	0.625552	0.839	0.545	1.17123e-116	3	ST3GAL1	1.59557	0.970019
3.45639e-121	1.29157	0.362	0.133	1.58811e-116	3	ENSG00000278996	1.69428	0.402718
1.39546e-120	0.54886	0.749	0.429	6.4117e-116	3	SUPT6H	1.24034	0.691483
4.67489e-120	0.573262	0.71	0.382	2.14797e-115	3	PLEC	1.15685	0.58359
6.2464e-120	0.573003	0.682	0.357	2.87003e-115	3	SIPA1L2	1.18171	0.608704
6.80734e-120	0.575952	0.857	0.59	3.12777e-115	3	ERGIC1	1.66058	1.08463
9.61688e-120	0.533943	0.777	0.46	4.41867e-115	3	POLR2J4	1.2765	0.742559
1.50703e-119	0.592475	0.848	0.58	6.92434e-115	3	NCOR1	1.58185	0.989379
2.447e-119	0.65379	0.77	0.45	1.12432e-114	3	MGST1	1.6479	0.994107
3.75513e-119	0.574078	0.7	0.389	1.72537e-114	3	OSBPL11	1.25268	0.678605
5.33269e-119	0.549226	0.881	0.528	2.45021e-114	3	KCNMA1	2.14004	1.59082
2.36237e-118	0.60987	0.873	0.595	1.08544e-113	3	PSEN1	1.70453	1.09466
9.8897e-118	0.653099	0.611	0.294	4.54402e-113	3	MAMLD1	1.4296	0.776505
1.46844e-117	0.655045	0.668	0.387	6.74704e-113	3	ENSG00000244245	1.2538	0.598755
2.8355e-117	0.607616	0.849	0.572	1.30283e-112	3	PECAM1	1.6794	1.07179
5.93844e-117	0.577264	0.839	0.543	2.72853e-112	3	POLR2J3	1.54402	0.966752
7.97027e-117	0.595447	0.639	0.334	3.6621e-112	3	ITPR1	1.15506	0.559614
1.92863e-116	0.566334	0.734	0.423	8.86147e-112	3	SLC25A13	1.25157	0.685232
2.29982e-116	0.568535	0.975	0.841	1.0567e-111	3	RAPGEF1	2.67253	2.10399
6.32935e-116	0.50128	0.624	0.322	2.90815e-111	3	GOLGB1	1.01654	0.515261
1.34204e-115	0.533253	0.707	0.394	6.16626e-111	3	TBK1	1.17995	0.646693
1.61976e-115	0.580321	0.641	0.332	7.44233e-111	3	FER	1.13278	0.552456
2.72752e-115	0.567204	0.686	0.376	1.25321e-110	3	SLC7A8	1.25324	0.686038
7.08939e-115	0.519785	0.579	0.277	3.25736e-110	3	IP6K1	0.945066	0.42528
9.39682e-115	0.502264	0.599	0.29	4.31756e-110	3	ENSG00000284686	1.01127	0.509005
7.04334e-114	0.566099	0.843	0.558	3.23621e-109	3	HAVCR2	1.59293	1.02683
2.23324e-113	0.573678	0.893	0.631	1.02611e-108	3	COL4A3BP	1.75587	1.18219
5.12824e-113	0.560957	0.83	0.556	2.35627e-108	3	SIRPA	1.47675	0.915793
1.01191e-112	0.537318	0.635	0.33	4.64944e-108	3	AVL9	1.04971	0.51239
1.18534e-112	0.515213	0.702	0.395	5.4463e-108	3	SETD2	1.15087	0.635659
1.4275e-111	0.533067	0.728	0.428	6.55895e-107	3	NCOR2	1.21935	0.68628
6.60271e-111	0.521909	0.658	0.346	3.03375e-106	3	SLCO3A1	1.11814	0.596227
1.08185e-110	0.690799	0.928	0.733	4.97077e-106	3	PTPN12	2.32618	1.63538
1.44882e-110	0.630686	0.758	0.472	6.65688e-106	3	HPCAL1	1.39358	0.762898
3.90952e-110	0.583986	0.642	0.347	1.79631e-105	3	ENSG00000240401	1.14787	0.563886
5.62561e-109	0.530308	0.611	0.319	2.5848e-104	3	TSPAN3	0.983267	0.452959
7.41428e-109	0.592338	0.95	0.719	3.40664e-104	3	CYP27A1	2.37395	1.78161
1.16459e-108	0.717578	0.842	0.593	5.35094e-104	3	HCK	1.90866	1.19109
5.13754e-108	0.581542	0.804	0.512	2.36054e-103	3	ARMC8	1.58141	0.999867
6.13475e-108	0.535976	0.672	0.368	2.81873e-103	3	USP4	1.09962	0.563649
1.06829e-107	0.541771	0.806	0.523	4.90846e-103	3	COG5	1.44435	0.902579
2.76758e-107	0.539368	0.713	0.428	1.27162e-102	3	CLIP1	1.21878	0.679408
5.30082e-107	0.551066	0.732	0.429	2.43557e-102	3	NT5C2	1.25547	0.704407
5.97996e-107	0.512194	0.661	0.364	2.74761e-102	3	PEX14	1.0752	0.563004
1.52661e-106	0.514742	0.625	0.329	7.01432e-102	3	ZNF148	1.03354	0.518803
2.83081e-106	0.557944	0.837	0.568	1.30067e-101	3	KDM4C	1.56306	1.00511
3.50005e-106	0.617378	0.736	0.435	1.60817e-101	3	MAP4K4	1.52611	0.908728
8.69259e-106	0.774519	0.97	0.852	3.99399e-101	3	MT2A	4.57695	3.80244
1.45663e-105	0.597904	0.919	0.735	6.69277e-101	3	LYN	2.22192	1.62401
2.05563e-105	0.504846	0.618	0.326	9.44501e-101	3	PARP8	1.02245	0.517604
6.65105e-105	0.522197	0.709	0.418	3.05596e-100	3	TUBB6	1.18639	0.664195
1.1146e-104	0.587233	0.813	0.563	5.12123e-100	3	EFHD2	1.55448	0.967242
1.25264e-104	0.511276	0.723	0.444	5.75549e-100	3	RRBP1	1.2296	0.718323
2.09101e-104	0.561997	0.732	0.463	9.60754e-100	3	CYB5A	1.36235	0.800352
3.18806e-104	0.605501	0.894	0.677	1.46482e-99	3	SPIDR	1.99065	1.38515
3.54075e-104	0.545343	0.982	0.88	1.62687e-99	3	CD52	4.41083	3.86549
1.47941e-103	0.560948	0.662	0.392	6.79744e-99	3	GPI	1.16102	0.600077
4.20654e-103	0.56022	0.974	0.851	1.93278e-98	3	DDAH2	2.71956	2.15934
3.4662e-102	0.503878	0.44	0.193	1.59261e-97	3	FGD5	0.779713	0.275836
1.47388e-101	0.566941	0.761	0.472	6.77202e-97	3	NCOA1	1.39054	0.823601
2.48194e-101	0.568146	0.609	0.331	1.14038e-96	3	KIF16B	1.14967	0.581526
5.09972e-101	0.530091	0.738	0.449	2.34317e-96	3	ENSG00000280828	1.2787	0.748607
1.46497e-100	0.562224	0.946	0.762	6.73112e-96	3	ZSWIM6	2.36571	1.80349
2.68801e-100	0.504311	0.537	0.263	1.23506e-95	3	SASH1	0.991323	0.487013
1.10326e-99	0.602603	0.802	0.523	5.06913e-95	3	ENSG00000269242	1.43454	0.831933
1.28022e-99	0.571542	0.863	0.631	5.88221e-95	3	RTN3	1.76921	1.19767
1.43239e-99	0.529236	0.829	0.56	6.58139e-95	3	PIP4K2A	1.54082	1.01158
2.34468e-99	0.521434	0.675	0.393	1.07731e-94	3	DDHD1	1.18931	0.66788
2.3184e-98	0.527939	0.701	0.415	1.06523e-93	3	GSAP	1.22846	0.700525
3.77008e-98	0.533671	0.611	0.327	1.73224e-93	3	ROCK2	1.09402	0.560353
3.48475e-96	0.633459	0.792	0.478	1.60114e-91	3	HMOX1	2.13096	1.4975
3.15232e-95	0.516269	0.845	0.586	1.4484e-90	3	MYH9	1.51451	0.998237
4.78569e-95	0.522066	0.943	0.724	2.19888e-90	3	PDE8A	2.23385	1.71178
1.22109e-94	0.533312	0.569	0.293	5.61052e-90	3	ENSG00000235609	1.03029	0.496979
1.29298e-94	0.510398	0.744	0.457	5.94084e-90	3	CD151	1.23809	0.727689
1.55172e-94	0.543586	0.939	0.741	7.12968e-90	3	C1orf162	2.41246	1.86887
1.2482e-93	0.547767	0.693	0.415	5.73512e-89	3	NCOA2	1.2627	0.714935
7.13748e-93	0.512546	0.59	0.316	3.27946e-88	3	FAM129A	1.01851	0.505967
8.11977e-93	0.509733	0.77	0.465	3.73079e-88	3	MIR4300HG	1.62607	1.11634
1.23338e-92	0.521395	0.724	0.438	5.667e-88	3	FBXW7	1.31017	0.788773
1.34541e-92	0.519411	0.713	0.428	6.18173e-88	3	FAM107B	1.31124	0.791831
2.18789e-92	0.554283	0.87	0.62	1.00527e-87	3	TAPBP	1.62262	1.06834
8.37881e-92	0.535321	0.958	0.784	3.84981e-87	3	PLAUR	2.60216	2.06684
1.00442e-89	0.590058	0.485	0.238	4.615e-85	3	ENSG00000237356	1.03289	0.442837
3.54003e-89	0.500128	0.699	0.426	1.62654e-84	3	CERS6	1.28363	0.783499
1.08748e-88	0.506673	0.79	0.521	4.99664e-84	3	PIK3CB	1.48533	0.978659
1.24755e-88	0.515522	0.909	0.651	5.73213e-84	3	LY6E	2.20758	1.69206
5.44831e-88	0.584044	0.736	0.462	2.50334e-83	3	PITPNC1	1.48105	0.897003
1.23055e-86	0.520094	0.931	0.758	5.65403e-82	3	GNB1	2.08715	1.56706
4.89687e-86	0.525934	0.97	0.802	2.24997e-81	3	OLR1	2.93309	2.40716
1.95941e-85	0.508866	0.776	0.52	9.00288e-81	3	AAK1	1.4102	0.901339
1.73562e-84	0.551612	0.827	0.573	7.97465e-80	3	MGAT5	1.70126	1.14965
3.02669e-84	0.524059	0.865	0.644	1.39067e-79	3	N4BP2L2	1.73883	1.21477
1.37832e-80	0.509566	0.88	0.675	6.33296e-76	3	TBXAS1	1.96395	1.45439
9.08526e-74	0.539618	0.606	0.355	4.1744e-69	3	NFAM1	1.18405	0.644434
1.66104e-49	0.528135	0.66	0.472	7.63198e-45	3	DST	1.62132	1.09319
1.99478e-40	0.687324	0.429	0.272	9.16543e-36	3	FABP3	1.34987	0.662547
4.55815e-23	0.590075	0.166	0.083	2.09433e-18	3	NCALD	0.795902	0.205826
0	3.63758	1	0.537	0	4	SLC27A4	4.88917	1.25159
0	3.46177	1	0.189	0	4	MTND4P12	4.21373	0.751957
0	2.31169	0.973	0.378	0	4	FTH1P10	3.2056	0.893916
0	2.26215	0.973	0.495	0	4	LSAMP	4.29847	2.03632
0	2.09534	0.914	0.265	0	4	INHBA	3.23201	1.13667
0	1.87622	0.966	0.302	0	4	RPL13AP20	2.49303	0.616809
0	1.79933	0.892	0.245	0	4	MACC1	2.5583	0.758973
0	1.44584	0.961	0.508	0	4	CSTA	2.50882	1.06298
0	1.44157	0.938	0.131	0	4	ENSG00000240040	1.75293	0.311359
0	1.4034	0.996	0.83	0	4	ENSG00000242299	3.60046	2.19706
0	1.35212	0.887	0.29	0	4	RPL21P28	1.92172	0.569596
0	1.32802	0.992	0.615	0	4	ENSG00000218175	2.6038	1.27579
0	1.31087	0.98	0.569	0	4	RPS23P8	2.44644	1.13557
0	1.30255	0.835	0.218	0	4	ENSG00000239268	2.22312	0.920569
0	1.28914	0.944	0.385	0	4	ENSG00000244245	2.01012	0.720988
0	1.24316	0.811	0.12	0	4	RPL21P119	1.54652	0.303369
0	1.21232	0.894	0.247	0	4	ENSG00000256948	1.90662	0.6943
0	1.19879	0.939	0.287	0	4	RPL34P18	1.74325	0.544465
0	1.12592	0.865	0.231	0	4	RPS2P55	1.55208	0.426163
0	1.04179	0.535	0.042	0	4	SERPINB5	1.24771	0.205924
0	1.03598	0.825	0.113	0	4	RPLP0P6	1.26473	0.228746
0	1.02489	0.856	0.156	0	4	RPS19P1	1.32842	0.303526
0	1.0212	0.489	0.037	0	4	GNG11	1.13473	0.113531
0	1.00842	0.813	0.086	0	4	RPL23AP65	1.20604	0.19762
0	0.966286	0.794	0.2	0	4	FHL1	1.45165	0.485367
0	0.938757	0.721	0.127	0	4	EGR2	1.19455	0.255792
0	0.919003	0.562	0.019	0	4	ENSG00000266450	1.00811	0.0891023
0	0.876357	0.78	0.126	0	4	RPL10P12	1.14027	0.263915
0	0.874553	0.783	0.175	0	4	RPS2P7	1.20428	0.329729
0	0.873105	0.856	0.258	0	4	ENSG00000218227	1.31296	0.439854
0	0.862916	0.79	0.14	0	4	ENSG00000244192	1.14027	0.277356
0	0.858153	0.689	0.128	0	4	TRHDE	1.21395	0.355797
0	0.848127	0.814	0.181	0	4	FAUP1	1.17308	0.324955
0	0.839195	0.807	0.21	0	4	BDNF-AS	1.23482	0.395625
0	0.829213	0.697	0.013	0	4	IGLL5	0.910949	0.081736
0	0.824529	0.694	0.032	0	4	ENSG00000231747	0.935593	0.111063
0	0.797665	0.531	0.034	0	4	ENSG00000263745	0.915265	0.1176
0	0.793233	0.728	0.096	0	4	RPL30P4	1.00102	0.207783
0	0.790892	0.789	0.115	0	4	ENSG00000213293	1.02318	0.232288
0	0.785261	0.589	0.105	0	4	CHRM3	1.03513	0.249867
0	0.754954	0.514	0.064	0	4	HP	0.97334	0.218385
0	0.751367	0.585	0.094	0	4	ZBTB7C	0.975408	0.224041
0	0.751084	0.659	0.031	0	4	RPS17P2	0.863715	0.112631
0	0.733437	0.708	0.066	0	4	IGHA1	0.891364	0.157928
0	0.707927	0.713	0.166	0	4	ENSG00000226822	1.02018	0.31225
0	0.706825	0.535	0.075	0	4	CXADR	0.881472	0.174647
0	0.679726	0.654	0.12	0	4	GPD1	0.974374	0.294648
0	0.673817	0.742	0.153	0	4	ENSG00000230383	0.968156	0.294339
0	0.652564	0.621	0.074	0	4	RPL21P39	0.843474	0.19091
0	0.64498	0.561	0.088	0	4	SLC19A3	0.864831	0.219851
0	0.644786	0.566	0.083	0	4	CD69	0.882574	0.237788
0	0.641228	0.694	0.159	0	4	DZIP1	0.938776	0.297548
0	0.616703	0.613	0.055	0	4	ENSG00000242327	0.76673	0.150026
0	0.615242	0.699	0.146	0	4	RPL7AP50	0.880368	0.265127
0	0.568486	0.576	0.031	0	4	IGLC3	0.696997	0.128511
0	0.543783	0.631	0.114	0	4	ENSG00000180211	0.779807	0.236025
0	0.541692	0.714	0.11	0	4	SFTPC	0.905535	0.363844
0	0.535715	0.539	0.022	0	4	ENSG00000243802	0.653738	0.118023
0	0.529369	0.654	0.138	0	4	LINC02067	0.775065	0.245697
0	0.523523	0.573	0.066	0	4	ENSG00000217239	0.685672	0.162148
0	0.519617	0.642	0.126	0	4	RPS15AP11	0.754737	0.23512
0	0.503848	0.59	0.085	0	4	RPS15AP38	0.68061	0.176761
2.47062e-303	1.34179	0.999	0.729	1.13518e-298	4	ENSG00000253859	3.20692	1.86513
2.72846e-303	1.27482	0.997	0.765	1.25364e-298	4	DGKI	3.13519	1.86038
5.03083e-299	1.42078	0.676	0.167	2.31152e-294	4	RND3	2.14487	0.724097
1.87775e-295	1.50489	0.98	0.739	8.62769e-291	4	ENSG00000234287	3.39927	1.89437
1.90914e-293	0.578621	0.646	0.144	8.77191e-289	4	ENSG00000243181	0.865947	0.287326
2.16339e-293	1.19752	0.996	0.827	9.94011e-289	4	RPL41P2	3.29816	2.10065
7.48903e-293	0.838845	0.834	0.258	3.44099e-288	4	TSPAN9	1.31214	0.473297
7.7349e-286	0.550202	0.648	0.145	3.55395e-281	4	TBC1D3P1-DHX40P1	0.813727	0.263525
6.31448e-285	1.50066	0.98	0.712	2.90131e-280	4	HLA-DRB6	3.89095	2.39029
3.37946e-282	1.2143	0.982	0.617	1.55276e-277	4	ENSG00000257322	2.5583	1.344
1.25842e-281	1.50355	0.868	0.309	5.78206e-277	4	ATP10A	2.71877	1.21522
2.16309e-277	0.912989	0.999	0.919	9.93876e-273	4	LINC00486	3.72031	2.80732
7.84029e-274	1.0202	1	0.972	3.60238e-269	4	ENSG00000266865	4.93924	3.91904
3.1316e-273	1.31635	0.939	0.485	1.43888e-268	4	PLEKHA6	2.32112	1.00477
2.19068e-272	1.34346	0.983	0.745	1.00655e-267	4	ENSG00000227081	3.22703	1.88357
6.34861e-267	1.21037	0.99	0.805	2.91699e-262	4	RPL23A	3.2784	2.06804
1.19735e-266	1.23274	0.977	0.682	5.50149e-262	4	RPL13AP5	2.76822	1.53548
3.45587e-263	1.05854	1	0.966	1.58787e-258	4	STEAP1B	4.78851	3.72997
1.63491e-261	0.89932	0.866	0.297	7.51193e-257	4	PHLDA3	1.56037	0.66105
1.14421e-259	1.13726	0.972	0.687	5.25729e-255	4	AMBRA1	2.53675	1.39949
2.4265e-257	0.960525	0.999	0.922	1.1149e-252	4	RPL13P12	3.77803	2.81751
8.02942e-257	0.93843	0.718	0.191	3.68928e-252	4	KLHL29	1.52832	0.589894
1.37164e-252	1.12721	0.98	0.731	6.30228e-248	4	ENSG00000230979	2.7957	1.66848
5.8366e-250	1.06279	0.948	0.493	2.68174e-245	4	ENSG00000213598	1.97334	0.910547
1.69969e-248	0.701316	0.77	0.239	7.80955e-244	4	ENSG00000277998	1.12358	0.422266
1.98495e-247	1.2602	0.939	0.532	9.12024e-243	4	RPL21P16	2.36792	1.10772
1.18384e-246	0.573708	0.761	0.212	5.43939e-242	4	ENSG00000219023	0.951441	0.377733
1.4093e-245	0.804691	0.717	0.197	6.47533e-241	4	ENSG00000243004	1.30968	0.504993
6.07156e-245	1.09804	0.993	0.847	2.7897e-240	4	RPL3P4	3.4081	2.31006
4.38095e-243	1.21548	0.903	0.455	2.01291e-238	4	ENSG00000229503	2.1852	0.969713
9.60942e-243	1.07093	0.963	0.593	4.41524e-238	4	ENSG00000227615	2.32639	1.25546
2.33896e-241	1.08165	1	0.993	1.07468e-236	4	SCHLAP1	6.45235	5.3707
2.70587e-241	0.597745	0.71	0.202	1.24327e-236	4	EIF3FP3	0.94301	0.345265
3.05032e-238	0.765072	0.844	0.303	1.40153e-233	4	ENSG00000232346	1.33487	0.569803
7.64362e-238	1.11323	0.951	0.546	3.51201e-233	4	RPS2P5	2.28446	1.17124
1.45879e-237	0.934425	0.948	0.457	6.70269e-233	4	ENSG00000146677	1.82007	0.885646
2.00225e-236	1.0192	0.358	0.058	9.19973e-232	4	LINC02154	1.28321	0.264011
5.99201e-235	0.873179	0.901	0.381	2.75315e-230	4	RPS27AP16	1.55277	0.679593
9.98145e-234	0.965935	0.996	0.828	4.58618e-229	4	UQCRB	2.99006	2.02412
1.1079e-233	0.687468	0.789	0.263	5.09047e-229	4	RPSAP9	1.15677	0.469302
1.94747e-233	0.90852	0.931	0.434	8.94803e-229	4	RPL12P4	1.73595	0.827429
4.32783e-233	0.919254	0.963	0.484	1.98851e-228	4	OOEP	1.98108	1.06183
4.73183e-230	0.960151	1	0.986	2.17413e-225	4	CD74	6.13918	5.17903
2.73623e-228	0.613432	0.748	0.225	1.25722e-223	4	CASP1	0.998984	0.385552
6.11647e-226	0.866282	0.858	0.317	2.81034e-221	4	PDLIM1	1.6138	0.747515
2.34587e-225	0.90603	1	0.975	1.07785e-220	4	CCSER1	5.20621	4.30018
4.39985e-224	1.00714	0.846	0.365	2.0216e-219	4	ENSG00000239470	1.73106	0.723923
1.49177e-222	0.976207	0.992	0.834	6.85425e-218	4	PLEKHA7	3.08746	2.11126
2.1616e-222	0.843822	0.941	0.362	9.93191e-218	4	RPS4Y1	1.81488	0.97106
9.49393e-222	1.27553	0.956	0.446	4.36218e-217	4	FABP4	4.33437	3.05884
1.11575e-221	0.51651	0.883	0.269	5.12653e-217	4	HLA-DQA2	1.54374	1.02723
1.55261e-221	0.569841	0.676	0.183	7.13377e-217	4	PPIC	0.966077	0.396236
3.16311e-221	0.891438	0.739	0.236	1.45335e-216	4	ENSG00000237356	1.40561	0.514171
4.97437e-221	1.00071	0.946	0.514	2.28557e-216	4	RPL7P1	2.06651	1.0658
4.51352e-220	0.933505	0.994	0.889	2.07383e-215	4	RPS10-NUDT3	3.44159	2.50808
4.86619e-220	0.967158	0.993	0.88	2.23587e-215	4	EEF1A1	3.49285	2.52569
1.26446e-218	0.641076	0.807	0.27	5.80979e-214	4	UBB	1.10386	0.462788
6.53754e-217	0.844226	0.928	0.432	3.0038e-212	4	ENSG00000218426	1.6257	0.781473
1.33e-212	0.824068	0.717	0.231	6.11095e-208	4	TGM2	1.32842	0.504348
1.26585e-209	0.750645	0.725	0.234	5.81618e-205	4	ACO1	1.2157	0.465056
1.41813e-204	0.828831	0.841	0.312	6.51589e-200	4	STAC	1.54095	0.712119
4.77683e-203	1.06274	0.999	0.73	2.19481e-198	4	HLA-DRB5	3.67521	2.61247
5.21019e-200	0.807437	0.939	0.471	2.39392e-195	4	NBEAL1	1.68504	0.877603
2.83815e-198	0.814052	0.858	0.342	1.30405e-193	4	STMN1	1.59509	0.781034
3.35015e-198	0.822672	0.838	0.32	1.53929e-193	4	AKT3	1.50704	0.684363
1.91896e-196	0.995553	0.99	0.813	8.81705e-192	4	ENSG00000212664	3.28426	2.2887
4.96079e-196	0.833971	0.987	0.84	2.27933e-191	4	ENSG00000185641	2.99949	2.16552
1.08393e-195	0.70017	0.868	0.357	4.98032e-191	4	ADGRL3-AS1	1.3389	0.638726
1.16677e-195	0.993526	0.969	0.716	5.36094e-191	4	NPM1	2.54548	1.55195
1.23996e-195	0.891796	0.948	0.558	5.69724e-191	4	RPL10P16	2.00558	1.11378
5.83059e-193	0.842521	0.949	0.537	2.67898e-188	4	RPL13AP25	1.90282	1.0603
6.83281e-193	1.01801	0.956	0.661	3.13947e-188	4	CLVS1	2.41211	1.3941
1.63498e-190	0.560697	0.899	0.33	7.51226e-186	4	SERPING1	1.88533	1.32463
1.64437e-189	0.977859	0.865	0.389	7.5554e-185	4	OSBPL11	1.77388	0.796018
1.43472e-187	0.643042	0.728	0.236	6.59211e-183	4	ARHGAP6	1.11891	0.47587
4.14538e-187	0.792781	1	0.986	1.90468e-182	4	HLA-DRA	5.70781	4.91502
2.35563e-186	0.707316	0.863	0.346	1.08234e-181	4	CARD16	1.38085	0.673538
3.14514e-186	0.752778	0.503	0.126	1.4451e-181	4	ENSG00000267834	1.14946	0.396683
5.17607e-186	0.847506	0.886	0.41	2.37825e-181	4	LDHB	1.66852	0.821009
6.11371e-184	0.828624	0.999	0.921	2.80907e-179	4	HLA-DPB1	4.10623	3.2776
1.63255e-183	0.51601	0.728	0.241	7.50108e-179	4	ENSG00000213315	0.918494	0.402484
2.48064e-182	0.6685	0.858	0.322	1.13978e-177	4	PLA2G16	1.41326	0.744758
4.29041e-182	0.748454	0.994	0.944	1.97132e-177	4	RPL31	3.81025	3.0618
7.16919e-180	0.846979	0.996	0.909	3.29403e-175	4	RPL10P9	3.82151	2.97453
4.70638e-179	0.585997	0.73	0.239	2.16244e-174	4	AQP3	1.14395	0.557957
5.68174e-179	0.869812	0.935	0.505	2.61059e-174	4	SNX2	1.81777	0.947955
3.09767e-178	0.925258	0.992	0.751	1.42329e-173	4	HLA-DQB1	2.96139	2.03613
5.01048e-177	1.14037	0.769	0.299	2.30217e-172	4	ENSG00000267519	1.81315	0.672779
6.11787e-177	1.01313	0.979	0.707	2.81098e-172	4	RASAL2	2.68409	1.67096
6.87073e-176	0.694026	1	0.959	3.15689e-171	4	RPS20	3.99987	3.30585
8.224e-173	0.906895	0.997	0.897	3.77868e-168	4	CEBPB	3.54826	2.64137
8.9952e-173	0.564162	0.762	0.279	4.13302e-168	4	RPL10AP6	1.04107	0.476903
6.80647e-171	0.807941	0.999	0.974	3.12737e-166	4	RPS27	4.93307	4.12513
2.24827e-170	0.995557	0.949	0.577	1.03301e-165	4	MCEMP1	2.66852	1.67296
2.10827e-169	0.744859	0.838	0.338	9.68685e-165	4	ATP1B1	1.49555	0.750692
4.84597e-168	0.789155	0.9	0.454	2.22658e-163	4	GYPC	1.68946	0.900302
2.4748e-167	0.709582	0.551	0.158	1.1371e-162	4	MOGAT1	1.14946	0.439879
1.46339e-166	0.991842	0.956	0.568	6.72382e-162	4	SVIL	2.65986	1.66802
1.9436e-166	0.520171	0.53	0.146	8.93024e-162	4	BTG2	0.791594	0.271423
3.82266e-164	0.578251	0.787	0.307	1.7564e-159	4	SHLD2P3	1.06165	0.483404
1.42028e-162	0.883279	0.979	0.647	6.52575e-158	4	ALDH2	2.57817	1.69489
3.78758e-162	0.51416	0.483	0.127	1.74028e-157	4	ENSG00000259354	0.818344	0.304183
2.58774e-161	0.666478	0.886	0.426	1.18899e-156	4	EPB42	1.4239	0.757423
6.77604e-160	1.00734	0.992	0.754	3.11339e-155	4	PPARG	3.37479	2.36746
1.74725e-159	0.690805	0.838	0.378	8.02807e-155	4	ENSG00000255723	1.39096	0.700157
3.94816e-156	0.929753	0.968	0.527	1.81406e-151	4	NUPR1	3.00355	2.0738
5.1005e-156	0.743513	0.938	0.528	2.34353e-151	4	HS3ST4	1.74568	1.00216
2.70664e-155	0.599708	0.714	0.257	1.24362e-150	4	PCOLCE2	1.17398	0.574275
7.08617e-155	0.500535	0.241	0.039	3.25588e-150	4	VGLL3	0.626357	0.125822
4.6461e-154	0.754047	0.948	0.592	2.13474e-149	4	ENSG00000233836	1.92386	1.16981
6.21896e-154	0.831112	0.923	0.469	2.85742e-149	4	DST	1.98673	1.15562
9.31442e-154	0.650174	0.845	0.38	4.2797e-149	4	RPL26P19	1.37225	0.722072
1.14623e-152	0.674559	0.999	0.951	5.26658e-148	4	RPS13	3.97437	3.29981
1.96617e-150	0.645378	1	0.95	9.03396e-146	4	RBFOX2	3.91068	3.2653
1.13347e-149	0.882205	0.989	0.812	5.20795e-145	4	FBP1	3.32578	2.44358
2.03353e-149	0.711008	0.915	0.5	9.34345e-145	4	EIF4A2	1.62372	0.912714
4.49027e-149	0.527952	0.565	0.175	2.06315e-144	4	ALG9	0.881472	0.353519
1.77713e-148	0.517652	0.7	0.239	8.16539e-144	4	MME	1.1901	0.672451
1.81666e-148	0.910483	1	0.932	8.34699e-144	4	APOC1	6.34263	5.43215
1.00696e-147	0.550362	0.839	0.348	4.6267e-143	4	IVNS1ABP	1.18027	0.629911
3.88202e-147	0.503808	0.721	0.271	1.78367e-142	4	EFCAB10	0.928137	0.424329
5.16023e-147	0.633356	0.907	0.455	2.37097e-142	4	PTMAP5	1.47888	0.845524
3.58707e-146	0.739811	0.997	0.919	1.64815e-141	4	EEF1A1P5	3.88216	3.14235
1.54086e-145	0.553805	0.796	0.307	7.07977e-141	4	FAM89A	1.22268	0.668878
4.892e-144	0.832969	0.932	0.543	2.24773e-139	4	TANC2	2.16993	1.33696
5.45913e-144	0.891873	0.955	0.599	2.50831e-139	4	MOB3B	2.3497	1.45783
2.17694e-143	0.633886	0.997	0.907	1.00024e-138	4	ENSG00000233762	3.22594	2.59206
5.65391e-143	0.669379	1	0.958	2.5978e-138	4	HLA-DRB1	4.70224	4.03286
1.17858e-142	0.720521	0.994	0.889	5.41521e-138	4	ENSG00000235979	3.56071	2.84019
2.5857e-142	0.711531	0.925	0.526	1.18805e-137	4	NOP53	1.69574	0.984212
3.86832e-139	0.551727	0.639	0.226	1.77738e-134	4	B3GNT7	1.01415	0.462427
4.30372e-139	0.808239	0.938	0.56	1.97743e-134	4	EVI2B	1.90608	1.09784
1.22058e-138	0.854617	0.945	0.573	5.60821e-134	4	GPRIN3	2.18386	1.32924
3.51175e-138	0.756718	0.969	0.691	1.61355e-133	4	SNHG5	2.36003	1.60331
7.41705e-138	0.660899	0.88	0.441	3.40791e-133	4	RMDN3	1.55069	0.889793
2.22978e-137	1.04583	0.961	0.598	1.02452e-132	4	CXCL3	3.27379	2.22796
2.28917e-137	0.688387	0.996	0.858	1.05181e-132	4	ITM2B	3.02418	2.33579
3.14688e-137	0.677685	0.999	0.91	1.4459e-132	4	HLA-DPA1	3.9292	3.25152
5.07331e-137	0.620897	0.828	0.357	2.33103e-132	4	PCED1B	1.38708	0.766186
1.34434e-136	0.6603	0.799	0.356	6.17683e-132	4	BHLHE41	1.33487	0.674574
7.29069e-135	0.932944	0.968	0.702	3.34985e-130	4	ATP2B1	2.78571	1.85277
4.70503e-133	0.646285	0.985	0.855	2.16182e-128	4	RPL6P27	2.93107	2.28479
7.44086e-133	0.552472	1	0.987	3.41885e-128	4	RPL34	4.81633	4.26385
1.52196e-132	0.624179	0.924	0.515	6.99297e-128	4	RPS7P1	1.55761	0.933433
1.67455e-132	0.511224	0.565	0.184	7.69407e-128	4	DDX58	0.890269	0.379045
8.89513e-130	0.875226	0.962	0.629	4.08705e-125	4	ABCG1	2.6326	1.75737
2.05965e-127	0.758028	0.992	0.73	9.46347e-123	4	CTSC	2.77892	2.02089
2.86933e-124	0.696694	0.983	0.728	1.31837e-119	4	LTA4H	2.40599	1.7093
3.81631e-124	0.57219	1	0.983	1.75348e-119	4	TPT1	4.73564	4.16345
7.34569e-124	0.561875	0.883	0.468	3.37513e-119	4	BAIAP2L1	1.46717	0.905295
9.75427e-124	0.790683	0.996	0.881	4.48179e-119	4	CD52	4.67298	3.8823
2.30881e-123	0.658991	0.986	0.787	1.06083e-118	4	ENSG00000248993	2.62866	1.96967
3.10878e-123	0.665487	0.938	0.596	1.42839e-118	4	PEBP1	1.82295	1.15746
8.83955e-122	0.548466	0.861	0.42	4.06151e-117	4	STX11	1.30229	0.753822
2.87801e-121	0.767992	0.999	0.808	1.32236e-116	4	C1QA	4.68029	3.9123
6.63464e-120	0.575621	0.983	0.804	3.04842e-115	4	MINOS1	2.39638	1.82075
6.92149e-120	0.773031	0.98	0.775	3.18022e-115	4	ALOX5AP	3.35725	2.58422
9.10169e-119	0.557488	0.763	0.347	4.18195e-114	4	ENSG00000283117	1.20604	0.648557
1.77626e-118	0.551405	0.827	0.41	8.16139e-114	4	NDUFB5	1.25539	0.70399
1.14357e-117	0.556688	0.992	0.894	5.25437e-113	4	PABPC1	2.90146	2.34477
1.48794e-117	0.550381	0.714	0.293	6.83663e-113	4	GAS2L3	1.12731	0.576926
1.70227e-117	0.658332	0.935	0.62	7.82142e-113	4	EIF3E	1.91796	1.25962
3.60796e-115	0.737064	0.952	0.624	1.65775e-110	4	TCF7L2	2.3493	1.61224
1.87604e-114	0.800626	1	0.945	8.61982e-110	4	RPL21	4.42201	3.62138
1.89392e-114	0.768294	0.993	0.904	8.70198e-110	4	RPL21P75	3.64418	2.87589
2.77459e-114	0.64735	0.985	0.721	1.27484e-109	4	SNX10	2.37577	1.72842
4.75762e-114	0.596509	0.956	0.641	2.18598e-109	4	SMCO4	1.84291	1.2464
6.99272e-114	0.65693	0.935	0.636	3.21294e-109	4	RPS3AP6	2.0376	1.38067
1.37897e-113	0.616139	0.937	0.625	6.33593e-109	4	COMMD1	1.80852	1.19238
4.7073e-113	0.787788	0.838	0.427	2.16286e-108	4	SPRED1	1.79453	1.00674
2.4568e-111	0.616004	0.738	0.324	1.12882e-106	4	AXL	1.48543	0.869423
2.07734e-110	0.610359	0.9	0.538	9.54474e-106	4	EEF1B2P6	1.70637	1.09601
3.53476e-109	0.520868	0.999	0.976	1.62412e-104	4	HLA-B	4.36792	3.84705
3.78821e-109	0.605695	0.99	0.885	1.74057e-104	4	RPL7P23	3.39618	2.79049
1.28017e-108	0.731277	0.89	0.537	5.882e-104	4	CHP1	1.82122	1.08994
3.35711e-108	0.579255	0.992	0.716	1.54249e-103	4	MTND2P28	2.2761	1.69684
1.31162e-107	0.607126	0.987	0.801	6.02652e-103	4	FTLP3	3.21264	2.60551
1.92771e-107	0.635537	0.986	0.747	8.85724e-103	4	SERPINA1	2.88615	2.25062
4.24783e-107	0.559273	0.996	0.938	1.95175e-102	4	RPL3	3.72907	3.1698
7.91764e-107	0.737135	0.975	0.715	3.63792e-102	4	EML4	2.48107	1.74393
4.39433e-106	0.545014	0.994	0.92	2.01906e-101	4	RPL13AP7	3.52126	2.97625
6.29624e-106	0.535051	1	0.975	2.89293e-101	4	RPS2	4.53184	3.99679
1.68324e-105	0.606396	0.986	0.778	7.73401e-101	4	COX7B	2.38241	1.77602
1.73759e-104	0.523411	0.992	0.893	7.98369e-100	4	TXNRD1	3.03364	2.51023
1.07953e-103	0.60186	0.979	0.72	4.96012e-99	4	RPS13P2	2.29485	1.69299
1.33433e-103	0.639501	0.946	0.596	6.13087e-99	4	TREM1	2.13195	1.49245
1.82264e-103	1.08648	0.663	0.292	8.3745e-99	4	APOC4-APOC2	2.70419	1.61771
8.47767e-103	0.515179	0.855	0.457	3.89524e-98	4	GAREM1	1.3413	0.826126
9.49325e-103	0.511964	0.749	0.334	4.36186e-98	4	SLC12A6	1.13843	0.626463
2.94385e-101	0.58238	0.982	0.749	1.35261e-96	4	ENSG00000229267	2.45351	1.87113
3.29289e-101	0.533772	0.915	0.556	1.51298e-96	4	RPL15P3	1.62306	1.08929
4.16858e-101	0.565129	0.958	0.639	1.91534e-96	4	PYCARD	1.94037	1.37524
5.47445e-101	0.513191	0.996	0.938	2.51535e-96	4	RPS3	3.57084	3.05765
4.38647e-100	0.560625	0.939	0.602	2.01545e-95	4	TKT	1.75293	1.1923
7.4131e-100	0.748332	0.979	0.733	3.4061e-95	4	DENND5A	2.57545	1.82712
3.045e-99	0.528441	0.996	0.952	1.39909e-94	4	RPL15	3.93027	3.40183
5.05999e-98	0.660025	0.873	0.5	2.32491e-93	4	GAS5	1.69135	1.03132
4.281e-97	0.640241	0.992	0.77	1.96699e-92	4	C1QB	4.52586	3.88562
1.59821e-96	0.558445	0.928	0.603	7.34328e-92	4	NDUFS3	1.73717	1.17872
3.45442e-95	0.57967	0.876	0.493	1.5872e-90	4	STIM1	1.58293	1.00326
9.90583e-95	0.544985	0.999	0.918	4.55143e-90	4	LGALS3	3.74976	3.20478
1.05942e-94	0.537644	0.983	0.81	4.86771e-90	4	SPI1	2.45721	1.91957
2.7685e-92	0.574796	0.994	0.884	1.27204e-87	4	ENSG00000226084	3.36792	2.79313
1.71443e-91	0.747277	0.907	0.571	7.87729e-87	4	STXBP2	2.08961	1.34234
2.71308e-91	0.588529	0.875	0.494	1.24658e-86	4	ADIPOR2	1.68504	1.09651
7.32302e-91	0.511122	1	0.958	3.36471e-86	4	ENSG00000263809	4.20648	3.69536
3.07686e-88	0.514541	0.918	0.562	1.41372e-83	4	CD37	1.60714	1.0926
7.73529e-88	0.524649	0.958	0.681	3.55414e-83	4	EEF1A1P13	2.10528	1.58063
2.69362e-85	0.51032	0.992	0.886	1.23764e-80	4	TSPO	3.12428	2.61396
3.59258e-84	0.509337	0.944	0.666	1.65068e-79	4	ENSG00000258344	1.85025	1.34092
7.24574e-84	0.531502	0.994	0.908	3.3292e-79	4	RPL17-C18orf32	3.56209	3.03059
3.94986e-81	0.537668	0.845	0.466	1.81484e-76	4	SIK2	1.77388	1.23621
1.2685e-79	0.675042	0.892	0.567	5.82837e-75	4	CITED2	2.03859	1.36355
1.45465e-79	0.57074	0.992	0.7	6.68367e-75	4	C1QC	3.54618	2.97544
2.54895e-72	0.508151	0.875	0.504	1.17117e-67	4	IFITM10	2.12078	1.61263
9.61846e-44	0.571925	0.6	0.344	4.4194e-39	4	CXCL8	2.09009	1.51817
5.83928e-39	0.519922	0.87	0.613	2.68297e-34	4	FOXO1	2.16993	1.65
5.94185e-32	0.519477	0.487	0.273	2.7301e-27	4	FABP3	1.29485	0.775377

## Sheet: Reactome_2022
cluster	Term	Overlap	P.value	Adjusted.P.value	Odds.Ratio	Combined.Score	Genes
0	Immune System R-HSA-168256	12/1943	7.32431e-06	0.00198489	6.59457	77.9763	ANXA1;ADGRE5;CLEC7A;MRC1;FN1;PELI1;OLR1;RETN;FOS;HLA-DQA2;RNASE1;S100A8
0	Innate Immune System R-HSA-168249	8/1035	8.11065e-05	0.0109899	7.02703	66.1929	ADGRE5;CLEC7A;PELI1;OLR1;RETN;FOS;RNASE1;S100A8
0	Hemostasis R-HSA-109582	6/576	0.000150065	0.0135559	8.87918	78.1762	FN1;OLR1;RNASE1;SLC8A1;S100A10;RHOB
0	RHO GTPases Activate CIT R-HSA-5625900	2/19	0.000341866	0.016915	86.9455	693.92	RNASE1;RHOB
0	Interleukin-4 And Interleukin-13 Signaling R-HSA-6785807	3/107	0.00049159	0.016915	22.0418	167.911	ANXA1;FN1;FOS
0	Neutrophil Degranulation R-HSA-6798695	5/468	0.000512622	0.016915	8.7779	66.5011	ADGRE5;OLR1;RETN;RNASE1;S100A8
0	RHO GTPases Activate NADPH Oxidases R-HSA-5668599	2/24	0.000549311	0.016915	67.1684	504.222	RNASE1;S100A8
0	Sema4D In Semaphorin Signaling R-HSA-400685	2/24	0.000549311	0.016915	67.1684	504.222	RNASE1;RHOB
0	MyD88:MAL(TIRAP) Cascade Initiated On Plasma Membrane R-HSA-166058	3/112	0.000561754	0.016915	21.0254	157.364	PELI1;FOS;S100A8
0	FCERI Mediated MAPK Activation R-HSA-2871796	2/29	0.000804423	0.0217999	54.716	389.873	FOS;RNASE1
0	GPVI-mediated Activation Cascade R-HSA-114604	2/32	0.000980098	0.0241461	49.237	341.107	RNASE1;RHOB
0	Toll Like Receptor 4 (TLR4) Cascade R-HSA-166016	3/140	0.00107352	0.0242437	16.7047	114.207	PELI1;FOS;S100A8
0	Toll-like Receptor Cascades R-HSA-168898	3/162	0.00163292	0.0340402	14.3774	92.265	PELI1;FOS;S100A8
0	Cytokine Signaling In Immune System R-HSA-1280215	5/702	0.00309733	0.0599554	5.761	33.2825	ANXA1;FN1;PELI1;FOS;HLA-DQA2
0	RHO GTPases Activate PKNs R-HSA-5625740	2/62	0.00363739	0.0627763	24.5815	138.062	RNASE1;RHOB
0	Semaphorin Interactions R-HSA-373755	2/64	0.00387089	0.0627763	23.7861	132.115	RNASE1;RHOB
0	Signaling By Interleukins R-HSA-449147	4/453	0.003938	0.0627763	6.95661	38.5194	ANXA1;FN1;PELI1;FOS
0	Costimulation By CD28 Family R-HSA-388841	2/68	0.0043583	0.0656167	22.3401	121.433	HLA-DQA2;RNASE1
0	Platelet Activation, Signaling And Aggregation R-HSA-76002	3/254	0.00579565	0.0750963	9.06528	46.6921	FN1;RNASE1;RHOB
0	Signal Transduction R-HSA-162582	9/2465	0.00643209	0.0750963	3.20918	16.195	ANXA1;ADGRE5;PDK4;FN1;FOS;RBPJ;RNASE1;S100A8;RHOB
0	RHO GTPase Effectors R-HSA-195258	3/269	0.00678948	0.0750963	8.54757	42.6727	RNASE1;S100A8;RHOB
0	Activated NTRK2 Signals Thru CDK5 R-HSA-9032845	1/5	0.00722964	0.0750963	178.277	878.827	RNASE1
0	MyD88 Cascade Initiated On Plasma Membrane R-HSA-975871	2/96	0.00850837	0.0750963	15.6635	74.6634	PELI1;FOS
0	Fibronectin Matrix Formation R-HSA-1566977	1/6	0.00866951	0.0750963	142.614	677.125	FN1
0	Activated NTRK2 Signals Thru FYN R-HSA-9032500	1/6	0.00866951	0.0750963	142.614	677.125	RNASE1
0	Metal Sequestration By Antimicrobial Proteins R-HSA-6799990	1/6	0.00866951	0.0750963	142.614	677.125	S100A8
0	TRAF6 Mediated Induction Of NFkB And MAP Kinases Upon TLR7/8 Or 9 Activation R-HSA-975138	2/101	0.00938063	0.0750963	14.8687	69.4235	PELI1;FOS
0	MyD88 Dependent Cascade Initiated On Endosome R-HSA-975155	2/102	0.0095597	0.0750963	14.7193	68.4475	PELI1;FOS
0	Toll Like Receptor 7/8 (TLR7/8) Cascade R-HSA-168181	2/103	0.00974029	0.0750963	14.5728	67.4936	PELI1;FOS
0	Antigen processing-Cross Presentation R-HSA-1236975	2/104	0.00992241	0.0750963	14.4292	66.5613	MRC1;S100A8
0	Activation Of RAC1 Downstream Of NMDARs R-HSA-9619229	1/7	0.0101074	0.0750963	118.839	546.006	RNASE1
0	Inactivation Of CDC42 And RAC1 R-HSA-428543	1/7	0.0101074	0.0750963	118.839	546.006	RNASE1
0	Modulation By Mtb Of Host Immune System R-HSA-9637628	1/7	0.0101074	0.0750963	118.839	546.006	MRC1
0	Post-translational Protein Phosphorylation R-HSA-8957275	2/106	0.0102912	0.0750963	14.1503	64.7583	VCAN;FN1
0	Toll Like Receptor 9 (TLR9) Cascade R-HSA-168138	2/106	0.0102912	0.0750963	14.1503	64.7583	PELI1;FOS
0	Formyl Peptide Receptors Bind Formyl Peptides And Many Other Ligands R-HSA-444473	1/8	0.0115432	0.0750963	101.857	454.452	ANXA1
0	Defective CHST14 Causes EDS, Musculocontractural Type R-HSA-3595174	1/8	0.0115432	0.0750963	101.857	454.452	VCAN
0	Defective CHST3 Causes SEDCJD R-HSA-3595172	1/8	0.0115432	0.0750963	101.857	454.452	VCAN
0	Defective CHSY1 Causes TPBS R-HSA-3595177	1/8	0.0115432	0.0750963	101.857	454.452	VCAN
0	Sema4D Mediated Inhibition Of Cell Attachment And Migration R-HSA-416550	1/8	0.0115432	0.0750963	101.857	454.452	RNASE1
0	Nef And Signal Transduction R-HSA-164944	1/8	0.0115432	0.0750963	101.857	454.452	RNASE1
0	RHO GTPases Activate Formins R-HSA-5663220	2/119	0.0128339	0.0750963	12.5698	54.7498	RNASE1;RHOB
0	RHO GTPases Activate Rhotekin And Rhophilins R-HSA-5666185	1/9	0.012977	0.0750963	89.1205	387.191	RHOB
0	Hydrolysis Of LPC R-HSA-1483115	1/9	0.012977	0.0750963	89.1205	387.191	GPCPD1
0	Regulation Of IGF Transport And Uptake By IGFBPs R-HSA-381426	2/123	0.0136661	0.0750963	12.1518	52.1658	VCAN;FN1
0	Sodium/Calcium Exchangers R-HSA-425561	1/10	0.0144088	0.0750963	79.2143	335.862	SLC8A1
0	Activation Of AP-1 Family Of Transcription Factors R-HSA-450341	1/10	0.0144088	0.0750963	79.2143	335.862	FOS
0	RHO GTPases Activate KTN1 R-HSA-5625970	1/10	0.0144088	0.0750963	79.2143	335.862	RNASE1
0	IRAK1 Recruits IKK Complex R-HSA-937039	1/10	0.0144088	0.0750963	79.2143	335.862	PELI1
0	Fc Epsilon Receptor (FCERI) Signaling R-HSA-2454202	2/130	0.0151776	0.0750963	11.4832	48.091	FOS;RNASE1
0	Signaling By NTRKs R-HSA-166520	2/132	0.0156221	0.0750963	11.3054	47.02	FOS;RNASE1
0	RHO GTPases Activate IQGAPs R-HSA-5626467	1/11	0.0158387	0.0750963	71.2893	295.516	RNASE1
0	Reduction Of Cytosolic Ca++ Levels R-HSA-418359	1/11	0.0158387	0.0750963	71.2893	295.516	SLC8A1
0	Killing Mechanisms R-HSA-9664420	1/11	0.0158387	0.0750963	71.2893	295.516	RNASE1
0	MET Activates RAP1 And RAC1 R-HSA-8875555	1/11	0.0158387	0.0750963	71.2893	295.516	RNASE1
0	DSCAM Interactions R-HSA-376172	1/11	0.0158387	0.0750963	71.2893	295.516	RNASE1
0	Dermatan Sulfate Biosynthesis R-HSA-2022923	1/11	0.0158387	0.0750963	71.2893	295.516	VCAN
0	Cell Surface Interactions At Vascular Wall R-HSA-202733	2/134	0.0160723	0.0750963	11.133	45.9866	FN1;OLR1
0	ALK Mutants Bind TKIs R-HSA-9700645	1/12	0.0172665	0.0754712	64.8052	263.044	FN1
0	Activation Of RAC1 R-HSA-428540	1/12	0.0172665	0.0754712	64.8052	263.044	RNASE1
0	CD28 Dependent Vav1 Pathway R-HSA-389359	1/12	0.0172665	0.0754712	64.8052	263.044	RNASE1
0	NOTCH2 Intracellular Domain Regulates Transcription R-HSA-2197563	1/12	0.0172665	0.0754712	64.8052	263.044	RBPJ
0	PTK6 Regulates RHO GTPases, RAS GTPase And MAP Kinases R-HSA-8849471	1/13	0.0186923	0.0791502	59.4018	236.398	RNASE1
0	Dissolution Of Fibrin Clot R-HSA-75205	1/13	0.0186923	0.0791502	59.4018	236.398	S100A10
0	CS/DS Degradation R-HSA-2024101	1/14	0.0201161	0.0801686	54.8297	214.178	VCAN
0	RUNX3 Regulates NOTCH Signaling R-HSA-8941856	1/14	0.0201161	0.0801686	54.8297	214.178	RBPJ
0	DCC Mediated Attractive Signaling R-HSA-418885	1/14	0.0201161	0.0801686	54.8297	214.178	RNASE1
0	SEMA3A-Plexin Repulsion Signaling By Inhibiting Integrin Adhesion R-HSA-399955	1/14	0.0201161	0.0801686	54.8297	214.178	RNASE1
0	Adaptive Immune System R-HSA-1280218	4/733	0.0205191	0.0805894	4.22321	16.4131	MRC1;HLA-DQA2;RNASE1;S100A8
0	GRB2:SOS Provides Linkage To MAPK Signaling For Integrins R-HSA-354194	1/15	0.0215379	0.0822081	50.9107	195.392	FN1
0	p130Cas Linkage To MAPK Signaling For Integrins R-HSA-372708	1/15	0.0215379	0.0822081	50.9107	195.392	FN1
0	Regulation Of Gene Expression In Late Stage (Branching Morphogenesis) Pancreatic Bud Precursor Cells R-HSA-210744	1/16	0.0229578	0.0830528	47.5143	179.324	RBPJ
0	Regulation Of Pyruvate Dehydrogenase (PDH) Complex R-HSA-204174	1/16	0.0229578	0.0830528	47.5143	179.324	PDK4
0	Sema3A PAK Dependent Axon Repulsion R-HSA-399954	1/16	0.0229578	0.0830528	47.5143	179.324	RNASE1
0	Diseases Of Signal Transduction By Growth Factor Receptors And Second Messengers R-HSA-5663202	3/424	0.0229851	0.0830528	5.35812	20.2157	FN1;RBPJ;RNASE1
0	Translocation Of ZAP-70 To Immunological Synapse R-HSA-202430	1/17	0.0243756	0.0852227	44.5424	165.438	HLA-DQA2
0	MyD88 Deficiency (TLR2/4) R-HSA-5602498	1/17	0.0243756	0.0852227	44.5424	165.438	S100A8
0	IRAK4 Deficiency (TLR2/4) R-HSA-5603041	1/18	0.0257914	0.0852227	41.9202	153.332	S100A8
0	Regulation Of TLR By Endogenous Ligand R-HSA-5686938	1/18	0.0257914	0.0852227	41.9202	153.332	S100A8
0	Ephrin Signaling R-HSA-3928664	1/18	0.0257914	0.0852227	41.9202	153.332	RNASE1
0	RHO GTPases Activate ROCKs R-HSA-5627117	1/19	0.0272053	0.0852227	39.5893	142.693	RHOB
0	Nuclear Events Stimulated By ALK Signaling In Cancer R-HSA-9725371	1/19	0.0272053	0.0852227	39.5893	142.693	FN1
0	Phosphorylation Of CD3 And TCR Zeta Chains R-HSA-202427	1/20	0.0286172	0.0852227	37.5038	133.279	HLA-DQA2
0	Chaperone Mediated Autophagy R-HSA-9613829	1/20	0.0286172	0.0852227	37.5038	133.279	RNASE1
0	Chondroitin Sulfate Biosynthesis R-HSA-2022870	1/20	0.0286172	0.0852227	37.5038	133.279	VCAN
0	Defective B3GALT6 Causes EDSP2 And SEMDJL1 R-HSA-4420332	1/20	0.0286172	0.0852227	37.5038	133.279	VCAN
0	Defective B3GAT3 Causes JDSSDHD R-HSA-3560801	1/20	0.0286172	0.0852227	37.5038	133.279	VCAN
0	Defective B4GALT7 Causes EDS, Progeroid Type R-HSA-3560783	1/20	0.0286172	0.0852227	37.5038	133.279	VCAN
0	Sema4D Induced Cell Migration And Growth-Cone Collapse R-HSA-416572	1/20	0.0286172	0.0852227	37.5038	133.279	RHOB
0	Signal Transduction By L1 R-HSA-445144	1/20	0.0286172	0.0852227	37.5038	133.279	RNASE1
0	NOTCH4 Intracellular Domain Regulates Transcription R-HSA-9013695	1/20	0.0286172	0.0852227	37.5038	133.279	RBPJ
0	PD-1 Signaling R-HSA-389948	1/21	0.0300271	0.0865675	35.6268	124.895	HLA-DQA2
0	Azathioprine ADME R-HSA-9748787	1/21	0.0300271	0.0865675	35.6268	124.895	RNASE1
0	RHO GTPases Activate PAKs R-HSA-5627123	1/21	0.0300271	0.0865675	35.6268	124.895	RNASE1
0	Muscle Contraction R-HSA-397014	2/196	0.0326192	0.0927074	7.55136	25.8472	ANXA1;SLC8A1
0	Signaling By NTRK2 (TRKB) R-HSA-9006115	1/23	0.032841	0.0927074	32.3847	110.629	RNASE1
0	Estrogen-dependent Nuclear Events Downstream Of ESR-membrane Signaling R-HSA-9634638	1/24	0.034245	0.0956742	30.9752	104.517	FOS
0	Disease R-HSA-1643685	6/1736	0.0355292	0.0975792	2.75059	9.17982	VCAN;MRC1;FN1;RBPJ;RNASE1;S100A8
0	NOTCH3 Intracellular Domain Regulates Transcription R-HSA-9013508	1/25	0.035647	0.0975792	29.683	98.9659	RBPJ
0	GAG Synthesis Requires Tetrasaccharide Linker Sequence R-HSA-1971475	1/26	0.0370471	0.098429	28.4943	93.9048	VCAN
0	Platelet Calcium Homeostasis R-HSA-418360	1/26	0.0370471	0.098429	28.4943	93.9048	SLC8A1
0	Infection With Mycobacterium Tuberculosis R-HSA-9635486	1/26	0.0370471	0.098429	28.4943	93.9048	MRC1
0	Role Of Nef In HIV-1 Replication And Disease Pathogenesis R-HSA-164952	1/27	0.0384452	0.0992252	27.397	89.2737	RNASE1
0	VEGFR2 Mediated Vascular Permeability R-HSA-5218920	1/27	0.0384452	0.0992252	27.397	89.2737	RNASE1
0	Integrin Signaling R-HSA-354192	1/27	0.0384452	0.0992252	27.397	89.2737	FN1
0	DAP12 Signaling R-HSA-2424491	1/28	0.0398413	0.0999722	26.381	85.0219	RNASE1
0	MET Promotes Cell Motility R-HSA-8875878	1/28	0.0398413	0.0999722	26.381	85.0219	RNASE1
0	Notch-HLH Transcription Pathway R-HSA-350054	1/28	0.0398413	0.0999722	26.381	85.0219	RBPJ
1	Interleukin-4 And Interleukin-13 Signaling R-HSA-6785807	7/107	6.20406e-07	0.000184261	16.3125	233.152	CXCL8;ITGB2;ITGAX;BCL2;CCL2;MMP9;HIF1A
1	HS-GAG Biosynthesis R-HSA-2022928	4/30	1.04834e-05	0.00155679	34.7587	398.534	SDC2;GPC4;HS2ST1;HS3ST2
1	Signaling By Interleukins R-HSA-449147	10/453	4.42133e-05	0.00437711	5.35842	53.7261	RALA;CXCL8;IRAK2;RPS6KA2;ITGB2;ITGAX;BCL2;CCL2;MMP9;HIF1A
1	Heparan Sulfate/Heparin (HS-GAG) Metabolism R-HSA-1638091	4/53	0.000103324	0.00767182	18.4221	169.071	SDC2;GPC4;HS2ST1;HS3ST2
1	Glycosaminoglycan Metabolism R-HSA-1630316	5/120	0.00023191	0.011509	9.89155	82.784	CHST11;SDC2;GPC4;HS2ST1;HS3ST2
1	PTK6 Promotes HIF1A Stabilization R-HSA-8857538	2/6	0.000310207	0.011509	110.578	893.277	GPNMB;HIF1A
1	Hemostasis R-HSA-109582	10/576	0.000314541	0.011509	4.16746	33.608	CD84;DOCK3;SPARC;PRKCB;CD109;SDC2;ITGB2;ITGAX;TIMP3;MERTK
1	Cytokine Signaling In Immune System R-HSA-1280215	11/702	0.000373929	0.011509	3.77672	29.8038	RALA;CXCL8;IRAK2;RPS6KA2;ITGB2;ITGAX;BCL2;CCL2;PTPRJ;MMP9;HIF1A
1	Cell Surface Interactions At Vascular Wall R-HSA-202733	5/134	0.000386284	0.011509	8.81182	69.2515	CD84;SDC2;ITGB2;ITGAX;MERTK
1	Extracellular Matrix Organization R-HSA-1474244	7/291	0.000391772	0.011509	5.69047	44.6408	SPARC;MMP7;CTSK;SDC2;ITGB2;ITGAX;MMP9
1	Signaling By Receptor Tyrosine Kinases R-HSA-9006934	9/496	0.000463125	0.011509	4.32421	33.1992	RALA;DOCK3;SPARC;PRKCB;RPS6KA2;MATK;PTPRJ;MMP9;HIF1A
1	Activation Of Matrix Metalloproteinases R-HSA-1592389	3/33	0.00046501	0.011509	22.3348	171.385	MMP7;CTSK;MMP9
1	Collagen Degradation R-HSA-1442490	3/40	0.000822707	0.0187957	18.1029	128.584	MMP7;CTSK;MMP9
1	Immune System R-HSA-168256	19/1943	0.00119072	0.0252602	2.43283	16.3807	RALA;CXCL8;PRKCB;ITGB2;CBLB;PTPRJ;AMPD3;MMP9;HIF1A;LILRB4;CHIT1;MYO1E;IRAK2;CTSK;RPS6KA2;ITGAX;BCL2;CHI3L1;CCL2
1	Chondroitin Sulfate/Dermatan Sulfate Metabolism R-HSA-1793185	3/50	0.00157884	0.0293213	14.2441	91.8895	CHST11;SDC2;GPC4
1	Defective EXT1 Causes Exostoses 1, TRPS2 And CHDS R-HSA-3656253	2/13	0.0015796	0.0293213	40.196	259.287	SDC2;GPC4
1	Metabolism Of Carbohydrates R-HSA-71387	6/285	0.00203361	0.0355284	4.90848	30.4224	PFKFB3;CHST11;SDC2;GPC4;HS2ST1;HS3ST2
1	Innate Immune System R-HSA-168249	12/1035	0.00275142	0.0453984	2.76906	16.3254	CHIT1;MYO1E;IRAK2;CTSK;RPS6KA2;ITGB2;ITGAX;BCL2;CHI3L1;PTPRJ;AMPD3;MMP9
1	Response To Elevated Platelet Cytosolic Ca2+ R-HSA-76005	4/130	0.00306302	0.0478798	7.13636	41.3078	SPARC;PRKCB;CD109;TIMP3
1	Defective B3GALT6 Causes EDSP2 And SEMDJL1 R-HSA-4420332	2/20	0.00376805	0.0508686	24.5556	137.049	SDC2;GPC4
1	Defective B3GAT3 Causes JDSSDHD R-HSA-3560801	2/20	0.00376805	0.0508686	24.5556	137.049	SDC2;GPC4
1	Defective B4GALT7 Causes EDS, Progeroid Type R-HSA-3560783	2/20	0.00376805	0.0508686	24.5556	137.049	SDC2;GPC4
1	HS-GAG Degradation R-HSA-2024096	2/21	0.00415227	0.0536184	23.262	127.571	SDC2;GPC4
1	Extra-nuclear Estrogen Signaling R-HSA-9009391	3/73	0.00464319	0.0574594	9.55281	51.3211	MMP7;BCL2;MMP9
1	Neutrophil Degranulation R-HSA-6798695	7/468	0.00583036	0.0692647	3.47401	17.8726	CHIT1;ITGB2;ITGAX;CHI3L1;PTPRJ;AMPD3;MMP9
1	GAG Synthesis Requires Tetrasaccharide Linker Sequence R-HSA-1971475	2/26	0.006331	0.0723103	18.4111	93.2025	SDC2;GPC4
1	Toll-like Receptor Cascades R-HSA-168898	4/162	0.00667193	0.0723103	5.68182	28.465	IRAK2;CTSK;RPS6KA2;ITGB2
1	ATF4 Activates Genes In Response To Endoplasmic Reticulum Stress R-HSA-380994	2/27	0.00681713	0.0723103	17.6738	88.1624	CXCL8;CCL2
1	PERK Regulates Gene Expression R-HSA-381042	2/32	0.00949101	0.0972011	14.7244	68.5778	CXCL8;CCL2
2	Regulation Of Complement Cascade R-HSA-977606	6/45	9.52236e-07	0.000253156	21.4659	297.613	C1QB;C1QA;CD81;AKR1C1;SERPING1;C1QC
2	Immune System R-HSA-168256	34/1943	1.51796e-06	0.000253156	2.80326	37.5585	C1QB;C1QA;GRN;SERPINA1;CD81;GSTP1;MGST1;IFI6;DEFB1;PVR;TREM1;PLD3;OASL;PYCARD;STOM;ELOB;HLA-DQA1;CTSC;HLA-DPA1;CD74;CCL20;AKR1C1;HLA-C;MCEMP1;ISG15;HLA-A;IFI27;PSME4;PSME2;SERPING1;HLA-DRA;HLA-DRB1;FTL;C1QC
2	Innate Immune System R-HSA-168249	23/1035	2.22413e-06	0.000253156	3.42545	44.5862	C1QB;C1QA;GRN;SERPINA1;CD81;GSTP1;AKR1C1;MGST1;HLA-C;DEFB1;MCEMP1;ISG15;HLA-A;TREM1;PLD3;PYCARD;PSME4;PSME2;SERPING1;STOM;CTSC;FTL;C1QC
2	Interferon Signaling R-HSA-913531	10/200	2.45782e-06	0.000253156	7.49886	96.857	IFI27;IFI6;HLA-C;HLA-DRA;ISG15;HLA-A;HLA-DQA1;HLA-DRB1;OASL;HLA-DPA1
2	Complement Cascade R-HSA-166658	6/55	3.18921e-06	0.000262791	17.0765	216.115	C1QB;C1QA;CD81;AKR1C1;SERPING1;C1QC
2	Interferon Gamma Signaling R-HSA-877300	7/89	4.37332e-06	0.000300301	11.9694	147.702	HLA-C;HLA-DRA;HLA-A;HLA-DQA1;HLA-DRB1;OASL;HLA-DPA1
2	Translocation Of ZAP-70 To Immunological Synapse R-HSA-202430	4/17	6.35735e-06	0.000374175	42.391	507.247	HLA-DRA;HLA-DQA1;HLA-DRB1;HLA-DPA1
2	Classical Antibody-Mediated Complement Activation R-HSA-173623	3/6	7.81278e-06	0.000402358	136.89	1609.79	C1QB;C1QA;C1QC
2	Phosphorylation Of CD3 And TCR Zeta Chains R-HSA-202427	4/20	1.27201e-05	0.000536384	34.4375	388.191	HLA-DRA;HLA-DQA1;HLA-DRB1;HLA-DPA1
2	Metabolism R-HSA-1430728	33/2049	1.31926e-05	0.000536384	2.53877	28.5252	CHRM3;HPGD;MGST3;MOGAT1;GSTP1;MGST1;APIP;AKR1B1;PLD3;OSBPL10;LDHB;ALDH2;BSG;SLC19A3;TSPO;AOC3;CYB5A;ACOT7;AKR1C1;AKR1C3;NDUFA1;AKR1C2;RBP4;FABP3;FABP4;SCD;NDUFS5;GPD1;PSME4;ALOX5AP;ACOT1;PSME2;PNPLA6
2	Interferon Alpha/Beta Signaling R-HSA-909733	6/72	1.55018e-05	0.000536384	12.6671	140.282	IFI27;IFI6;HLA-C;ISG15;HLA-A;OASL
2	PD-1 Signaling R-HSA-389948	4/21	1.56228e-05	0.000536384	32.4101	358.676	HLA-DRA;HLA-DQA1;HLA-DRB1;HLA-DPA1
2	Metabolism Of Lipids R-HSA-556833	17/732	3.04763e-05	0.000965865	3.47333	36.1176	ACOT7;HPGD;MOGAT1;AKR1C1;AKR1C3;AKR1B1;AKR1C2;PLD3;OSBPL10;FABP3;FABP4;SCD;GPD1;ALOX5AP;ACOT1;TSPO;PNPLA6
2	Downstream TCR Signaling R-HSA-202424	6/94	7.06977e-05	0.00208053	9.48976	90.6945	PSME4;PSME2;HLA-DRA;HLA-DQA1;HLA-DRB1;HLA-DPA1
2	Generation Of Second Messenger Molecules R-HSA-202433	4/32	8.81139e-05	0.0024202	19.6667	183.625	HLA-DRA;HLA-DQA1;HLA-DRB1;HLA-DPA1
2	MHC Class II Antigen Presentation R-HSA-2132295	6/104	0.000124014	0.00311607	8.5171	76.6123	CD74;HLA-DRA;HLA-DQA1;HLA-DRB1;CTSC;HLA-DPA1
2	Creation Of C4 And C2 Activators R-HSA-166786	3/14	0.000136139	0.00311607	37.3185	332.203	C1QB;C1QA;C1QC
2	Synthesis Of Bile Acids And Bile Salts Via 24-Hydroxycholesterol R-HSA-193775	3/14	0.000136139	0.00311607	37.3185	332.203	AKR1C1;AKR1C3;AKR1C2
2	Synthesis Of Bile Acids And Bile Salts Via 27-Hydroxycholesterol R-HSA-193807	3/15	0.000169252	0.0036701	34.2069	297.057	AKR1C1;AKR1C3;AKR1C2
2	TCR Signaling R-HSA-202403	6/116	0.000225533	0.00464597	7.58335	63.6778	PSME4;PSME2;HLA-DRA;HLA-DQA1;HLA-DRB1;HLA-DPA1
2	Scavenging By Class A Receptors R-HSA-3000480	3/19	0.00035271	0.00691984	25.65	203.914	MSR1;MARCO;FTL
2	Initial Triggering Of Complement R-HSA-166663	3/21	0.00047889	0.00896831	22.7977	174.267	C1QB;C1QA;C1QC
2	Synthesis Of Bile Acids And Bile Salts Via 7Alpha-Hydroxycholesterol R-HSA-193368	3/24	0.000717028	0.0121685	19.5379	141.462	AKR1C1;AKR1C3;AKR1C2
2	Cytokine Signaling In Immune System R-HSA-1280215	14/702	0.000730621	0.0121685	2.91019	21.0163	CCL20;IFI6;HLA-C;ISG15;HLA-A;OASL;IFI27;PSME4;PSME2;HLA-DRA;ELOB;HLA-DQA1;HLA-DRB1;HLA-DPA1
2	Neutrophil Degranulation R-HSA-6798695	11/468	0.000738383	0.0121685	3.40758	24.5722	PYCARD;GRN;SERPINA1;GSTP1;MGST1;HLA-C;STOM;MCEMP1;HLA-A;CTSC;FTL
2	Synthesis Of Lipoxins (LX) R-HSA-2142700	2/6	0.000800116	0.0126788	67.9726	484.696	HPGD;ALOX5AP
2	Metabolism Of Steroids R-HSA-8957322	6/153	0.000980998	0.0149693	5.66398	39.2341	SCD;AKR1C1;AKR1C3;AKR1B1;TSPO;AKR1C2
2	Adaptive Immune System R-HSA-1280218	14/733	0.00110624	0.0162776	2.78021	18.9243	CD74;CD81;HLA-C;HLA-A;PVR;TREM1;PSME4;PSME2;HLA-DRA;ELOB;HLA-DQA1;HLA-DRB1;CTSC;HLA-DPA1
2	Costimulation By CD28 Family R-HSA-388841	4/68	0.00162401	0.0230721	8.58854	55.163	HLA-DRA;HLA-DQA1;HLA-DRB1;HLA-DPA1
2	Fatty Acid Metabolism R-HSA-8978868	6/173	0.00183913	0.0252575	4.9806	31.3701	ACOT7;HPGD;SCD;ALOX5AP;AKR1C3;ACOT1
2	Synthesis Of Bile Acids And Bile Salts R-HSA-192105	3/34	0.00200834	0.0266915	13.2287	82.1561	AKR1C1;AKR1C3;AKR1C2
2	Immunoregulatory Interactions Between A Lymphoid And A non-Lymphoid Cell R-HSA-198933	5/123	0.00222569	0.0286557	5.84746	35.7145	CD81;HLA-C;HLA-A;PVR;TREM1
2	Glutathione Conjugation R-HSA-156590	3/36	0.0023706	0.0295965	12.4257	75.1086	GSTP1;MGST3;MGST1
2	Triglyceride Metabolism R-HSA-8979227	3/37	0.00256589	0.0310926	12.0596	71.9411	FABP3;FABP4;MOGAT1
2	Endosomal/Vacuolar Pathway R-HSA-1236977	2/11	0.00286332	0.0337053	30.2024	176.859	HLA-C;HLA-A
2	Cell Surface Interactions At Vascular Wall R-HSA-202733	5/134	0.0032239	0.0368958	5.34586	30.67	CD74;GYPC;BSG;ATP1B1;TREM1
2	Pregnenolone Biosynthesis R-HSA-196108	2/12	0.00341935	0.0373532	27.1808	154.341	AKR1B1;TSPO
2	Binding And Uptake Of Ligands By Scavenger Receptors R-HSA-2173782	3/41	0.0034452	0.0373532	10.788	61.1764	MSR1;MARCO;FTL
2	Retinoid Metabolism And Transport R-HSA-975634	3/43	0.00394578	0.0416836	10.2476	56.7215	RBP4;AKR1C1;AKR1C3
2	ER-Phagosome Pathway R-HSA-1236974	4/89	0.00432093	0.0445056	6.4598	35.169	PSME4;HLA-C;PSME2;HLA-A
2	Bile Acid And Bile Salt Metabolism R-HSA-194068	3/45	0.00448841	0.0451031	9.75862	52.7576	AKR1C1;AKR1C3;AKR1C2
2	NR1H2 And NR1H3-mediated Signaling R-HSA-9024446	3/46	0.00477581	0.0468485	9.53119	50.9365	SCD;APOC1;ABCG1
2	Metabolism Of Fat-Soluble Vitamins R-HSA-6806667	3/47	0.0050741	0.0486169	9.31411	49.2121	RBP4;AKR1C1;AKR1C3
2	Synthesis Of Prostaglandins (PG) And Thromboxanes (TX) R-HSA-2162123	2/15	0.00536134	0.0502016	20.9052	109.304	HPGD;AKR1C3
2	Autodegradation Of E3 Ubiquitin Ligase COP1 R-HSA-349425	3/51	0.00637822	0.0583961	8.53621	43.1494	PSME4;PSME2;CARD16
2	Vif-mediated Degradation Of APOBEC3G R-HSA-180585	3/53	0.00709829	0.0622233	8.19393	40.5428	PSME4;PSME2;ELOB
2	Ion Transport By P-type ATPases R-HSA-936837	3/53	0.00709829	0.0622233	8.19393	40.5428	ATP10A;ATP1B1;ATP2C1
2	Antigen processing-Cross Presentation R-HSA-1236975	4/104	0.00747466	0.0641575	5.48667	26.864	PSME4;HLA-C;PSME2;HLA-A
2	Stabilization Of P53 R-HSA-69541	3/56	0.00826546	0.0691837	7.72895	37.0655	PSME4;PSME2;CARD16
2	Aflatoxin Activation And Detoxification R-HSA-5423646	2/19	0.008564	0.0691837	15.9831	76.0825	MGST3;MGST1
2	Biosynthesis Of Specialized Proresolving Mediators (SPMs) R-HSA-9018678	2/19	0.008564	0.0691837	15.9831	76.0825	HPGD;ALOX5AP
2	Arachidonic Acid Metabolism R-HSA-2142753	3/59	0.009539	0.0755782	7.31379	34.0264	HPGD;ALOX5AP;AKR1C3
2	Hemostasis R-HSA-109582	10/576	0.0107062	0.0832252	2.46915	11.2024	LGALS3BP;CD74;SERPINA1;GYPC;KIF16B;DOCK8;BSG;SERPING1;ATP1B1;TREM1
2	Oxygen-dependent Proline Hydroxylation Of Hypoxia-inducible Factor Alpha R-HSA-1234176	3/64	0.0119029	0.0905301	6.71261	29.7434	PSME4;PSME2;ELOB
2	p53-Dependent G1 DNA Damage Response R-HSA-69563	3/65	0.0124124	0.0905301	6.604	28.9854	PSME4;PSME2;CARD16
2	Triglyceride Catabolism R-HSA-163560	2/23	0.0124285	0.0905301	12.9361	56.7605	FABP3;FABP4
2	Metabolism Of Vitamins And Cofactors R-HSA-196854	5/186	0.0125248	0.0905301	3.79998	16.6441	CYB5A;RBP4;AKR1C1;SLC19A3;AKR1C3
2	G1/S DNA Damage Checkpoints R-HSA-69615	3/67	0.0134685	0.0956726	6.39698	27.5544	PSME4;PSME2;CARD16
3	Innate Immune System R-HSA-168249	43/1035	5.679e-10	4.57159e-07	3.25815	69.3629	C1QB;C1QA;GRN;MGST1;CUL1;ITPR1;FPR2;PSEN1;PIK3CB;RELB;TBK1;ANPEP;ALOX5;HMOX1;OLR1;SIRPA;STOM;QSOX1;CD58;NLRP1;CTSC;LYN;NFAM1;AKR1C1;HLA-B;PLAUR;ARMC8;HLA-A;GAB2;KCNAB2;MAPK14;RAB10;HCK;SLC7A8;TRAF3;PSME4;TMBIM1;PECAM1;SERPING1;TXNIP;MYH9;PTPN6;C1QC
3	Immune System R-HSA-168256	60/1943	1.65711e-08	6.66989e-06	2.44818	43.8605	PIK3CB;OASL;MT2A;TBK1;ANPEP;OLR1;SIRPA;QSOX1;CTSC;HAVCR2;IL15;FBXW7;NFAM1;HLA-B;PLAUR;ARMC8;HLA-A;GAB2;KCNAB2;TAPBP;HCK;IFI27;SLC7A8;STIM1;TRAF3;PSME4;TMBIM1;RAPGEF1;PECAM1;SERPING1;TXNIP;MYH9;SOS2;C1QB;C1QA;GRN;MGST1;CUL1;ITPR1;FPR2;PSEN1;RELB;ALOX5;HMOX1;STOM;CD58;NLRP1;GBP2;HLA-DQA2;SH2B3;LYN;CD74;HLA-DRB5;AKR1C1;PTPN12;MAPK14;RAB10;PTPN6;IL7R;C1QC
3	Hemostasis R-HSA-109582	28/576	2.91716e-08	7.8277e-06	3.70825	64.3384	LGALS3BP;DOCK8;ITPR1;PIK3CB;THBS1;DOCK11;THBD;OLR1;SIRPA;QSOX1;CD58;SH2B3;LYN;CD74;PRKCH;ITPK1;PLAUR;CABLES1;ACTN4;MAPK14;SLC7A8;STIM1;KIF16B;KCNMA1;GNB1;PECAM1;SERPING1;PTPN6
3	Synthesis Of Bile Acids And Bile Salts Via 27-Hydroxycholesterol R-HSA-193807	6/15	4.12247e-08	8.29648e-06	45.9184	780.807	NCOA1;CYP27A1;NCOA2;AKR1C1;AKR1C3;AKR1C2
3	Neutrophil Degranulation R-HSA-6798695	23/468	4.38339e-07	7.05726e-05	3.70117	54.1862	GRN;NFAM1;HLA-B;MGST1;PLAUR;ARMC8;HLA-A;FPR2;PSEN1;KCNAB2;MAPK14;RAB10;ANPEP;ALOX5;TMBIM1;PECAM1;OLR1;SIRPA;STOM;QSOX1;PTPN6;CD58;CTSC
3	Synthesis Of Bile Acids And Bile Salts Via 7Alpha-Hydroxycholesterol R-HSA-193368	6/24	9.92486e-07	0.000133159	22.9487	317.221	NCOA1;CYP27A1;NCOA2;AKR1C1;AKR1C3;AKR1C2
3	Cytokine Signaling In Immune System R-HSA-1280215	28/702	1.61621e-06	0.000185864	2.99519	39.9421	CUL1;PIK3CB;RELB;OASL;MT2A;TBK1;ALOX5;HMOX1;GBP2;HLA-DQA2;SH2B3;HAVCR2;LYN;HLA-DRB5;IL15;HLA-B;HLA-A;GAB2;PTPN12;MAPK14;HCK;IFI27;TRAF3;PSME4;RAPGEF1;PTPN6;IL7R;SOS2
3	Synthesis Of Bile Acids And Bile Salts R-HSA-192105	6/34	8.77177e-06	0.000882659	14.7453	171.693	NCOA1;CYP27A1;NCOA2;AKR1C1;AKR1C3;AKR1C2
3	Cell Surface Interactions At Vascular Wall R-HSA-202733	10/134	2.79688e-05	0.00234226	5.60055	58.7185	LYN;THBD;CD74;SLC7A8;PECAM1;SIRPA;OLR1;PTPN6;PIK3CB;CD58
3	Metabolism Of Lipids R-HSA-556833	26/732	2.92279e-05	0.00234226	2.63079	27.4665	ACADVL;MOGAT1;PIK3CB;OSBPL10;ALOX5;PIP4K2A;NCOA1;NCOA2;CERS6;AKR1C1;AKR1C3;AKR1C2;DDHD1;CYP27A1;HADHB;NCOR2;PLA2G15;FABP3;NCOR1;FABP4;PCCA;SCD;GPD2;GPD1;TBXAS1;PPARG
3	Role Of LAT2/NTAL/LAB On Calcium Mobilization R-HSA-2730905	4/14	3.96977e-05	0.00234226	27.3583	277.255	LYN;SLC7A8;GAB2;PIK3CB
3	Synthesis Of Bile Acids And Bile Salts Via 24-Hydroxycholesterol R-HSA-193775	4/14	3.96977e-05	0.00234226	27.3583	277.255	CYP27A1;AKR1C1;AKR1C3;AKR1C2
3	Interleukin-2 Family Signaling R-HSA-451927	6/44	4.07349e-05	0.00234226	10.8594	109.771	IL15;PTPN6;PIK3CB;GAB2;SOS2;HAVCR2
3	Interleukin-3, Interleukin-5 And GM-CSF Signaling R-HSA-512988	6/44	4.07349e-05	0.00234226	10.8594	109.771	LYN;HCK;RAPGEF1;PTPN6;PIK3CB;GAB2
3	Bile Acid And Bile Salt Metabolism R-HSA-194068	6/45	4.64306e-05	0.00239473	10.5804	105.567	NCOA1;CYP27A1;NCOA2;AKR1C1;AKR1C3;AKR1C2
3	Interferon Gamma Signaling R-HSA-877300	8/89	4.75971e-05	0.00239473	6.8256	67.9334	MT2A;HLA-DRB5;HLA-B;PTPN6;HLA-A;GBP2;HLA-DQA2;OASL
3	Classical Antibody-Mediated Complement Activation R-HSA-173623	3/6	5.96307e-05	0.00282369	68.1834	663.243	C1QB;C1QA;C1QC
3	Signal Transduction R-HSA-162582	59/2465	8.03407e-05	0.00359302	1.82094	17.1701	NRP1;PRAG1;DOCK8;PDE3B;PIK3CB;OSBPL11;PCSK5;CXCL5;DOCK11;EFHD2;PIP4K2A;ITGB8;PDE8A;NCOA1;NCOA2;PRKCH;DST;FBXW7;USP4;GAB2;VRK2;RUNX1;NCOR2;CLIP1;NCOR1;PSME4;RAPGEF1;RARA;MYH9;PPARG;SOS2;ABCG1;ROCK2;ARHGEF28;AMIGO2;CUL1;ITPR1;FPR2;PSEN1;THBS1;FGD5;GRK3;STOM;SH2B3;LYN;FARP2;TCF7L2;KDM4C;AKR1C3;INHBA;PTPN12;MAPK14;ARHGAP31;FER;ARHGAP30;SCD;GNB1;PTPN6;MAMLD1
3	Platelet Activation, Signaling And Aggregation R-HSA-76002	13/254	9.84283e-05	0.00417025	3.76375	34.7251	LYN;LGALS3BP;PRKCH;ITPR1;ACTN4;PIK3CB;MAPK14;THBS1;GNB1;PECAM1;SERPING1;QSOX1;PTPN6
3	Regulation Of Signaling By CBL R-HSA-912631	4/18	0.000115885	0.00466439	19.5377	177.068	LYN;HCK;RAPGEF1;PIK3CB
3	Cytoprotection By HMOX1 R-HSA-9707564	6/57	0.000178669	0.00654771	8.08597	69.7817	NCOA1;NCOR2;NCOA2;NCOR1;TXNIP;HMOX1
3	Diseases Of Signal Transduction By Growth Factor Receptors And Second Messengers R-HSA-5663202	17/424	0.000178944	0.00654771	2.93158	25.295	LYN;TCF7L2;FBXW7;CUL1;RRBP1;GAB2;PSEN1;PIK3CB;PTPN12;ETV6;EML4;NCOR2;NCOR1;GOLGB1;PSME4;MYH9;MAMLD1
3	Constitutive Signaling By NOTCH1 HD+PEST Domain Mutants R-HSA-2894862	6/58	0.00019687	0.00682178	7.93007	67.667	NCOR2;NCOR1;FBXW7;CUL1;PSEN1;MAMLD1
3	Signaling By Rho GTPases R-HSA-194315	22/644	0.000210727	0.00682178	2.50025	21.1645	FARP2;NCOA2;KDM4C;PRAG1;DST;ROCK2;ARHGEF28;DOCK8;AMIGO2;VRK2;OSBPL11;MAPK14;DOCK11;FGD5;CLIP1;ARHGAP31;ARHGAP30;RAPGEF1;EFHD2;MYH9;STOM;SOS2
3	Platelet Homeostasis R-HSA-418346	7/83	0.000211857	0.00682178	6.3446	53.6728	STIM1;KCNMA1;GNB1;PECAM1;ITPR1;PTPN6;MAPK14
3	NR1H2 And NR1H3 Regulate Gene Expression To Control Bile Acid Homeostasis R-HSA-9623433	3/9	0.000242418	0.00722764	34.0865	283.765	NCOA1;NCOR2;NCOR1
3	Type I Hemidesmosome Assembly R-HSA-446107	3/9	0.000242418	0.00722764	34.0865	283.765	CD151;DST;PLEC
3	RHO GTPase Cycle R-HSA-9012999	17/441	0.000283303	0.00814495	2.81156	22.9676	FARP2;PRAG1;DST;ROCK2;ARHGEF28;DOCK8;AMIGO2;VRK2;OSBPL11;DOCK11;FGD5;ARHGAP31;ARHGAP30;RAPGEF1;EFHD2;STOM;SOS2
3	Signaling By Rho GTPases, Miro GTPases And RHOBTB3 R-HSA-9716542	22/660	0.000295844	0.00821222	2.4355	19.7901	FARP2;NCOA2;KDM4C;PRAG1;DST;ROCK2;ARHGEF28;DOCK8;AMIGO2;VRK2;OSBPL11;MAPK14;DOCK11;FGD5;CLIP1;ARHGAP31;ARHGAP30;RAPGEF1;EFHD2;MYH9;STOM;SOS2
3	Signaling By SCF-KIT R-HSA-1433557	5/42	0.000350358	0.00922681	9.26217	73.695	LYN;FER;PTPN6;GAB2;SH2B3
3	Cellular Response To Chemical Stress R-HSA-9711123	10/182	0.000355318	0.00922681	4.02771	31.9901	NCOA1;NCOR2;NCOA2;NPLOC4;NCOR1;GPX3;PSME4;CUL1;TXNIP;HMOX1
3	Signaling By Interleukins R-HSA-449147	17/453	0.000385671	0.00970204	2.73248	21.4787	LYN;IL15;CUL1;GAB2;PIK3CB;PTPN12;MAPK14;HCK;TBK1;ALOX5;PSME4;RAPGEF1;HMOX1;PTPN6;IL7R;SOS2;HAVCR2
3	Regulation Of Complement Cascade R-HSA-977606	5/45	0.000485571	0.011845	8.5662	65.3617	C1QB;C1QA;AKR1C1;SERPING1;C1QC
3	NR1H2 And NR1H3-mediated Signaling R-HSA-9024446	5/46	0.000538355	0.0127463	8.35685	62.9019	NCOA1;NCOR2;NCOR1;SCD;ABCG1
3	PECAM1 Interactions R-HSA-210990	3/12	0.000614584	0.0141354	22.7209	168.011	LYN;PECAM1;PTPN6
3	Interferon Alpha/Beta Signaling R-HSA-909733	6/72	0.00064093	0.0142881	6.24348	45.9058	IFI27;HLA-B;PTPN6;HLA-A;GBP2;OASL
3	NOTCH1 Intracellular Domain Regulates Transcription R-HSA-2122947	5/48	0.000656718	0.0142881	7.96734	58.3867	NCOR2;NCOR1;FBXW7;CUL1;MAMLD1
3	Signaling By NOTCH1 R-HSA-1980143	6/74	0.000741714	0.0157126	6.05923	43.6662	NCOR2;NCOR1;FBXW7;CUL1;PSEN1;MAMLD1
3	Disease R-HSA-1643685	42/1736	0.000807848	0.0166748	1.78651	12.722	NRP1;ROCK2;MOGAT1;CUL1;ITPR1;RRBP1;PSEN1;PIK3CB;THBS1;TBK1;MGAT5;HMOX1;MAP4K5;ST3GAL1;LYN;TCF7L2;ALG9;FBXW7;HLA-B;HLA-A;GAB2;PTPN12;PARP14;MAPK14;PARP8;ETV6;CYP27A1;EML4;NCOR2;HCK;NCOR1;PCCA;TRAF3;GOLGB1;PSME4;GNB1;TBXAS1;SERPING1;TXNIP;MYH9;PTPN6;MAMLD1
3	Translation Of Structural Proteins R-HSA-9683701	4/30	0.000904248	0.018198	10.5139	73.6856	MOGAT1;PARP14;ST3GAL1;PARP8
3	Creation Of C4 And C2 Activators R-HSA-166786	3/14	0.000995081	0.0190724	18.5879	128.492	C1QB;C1QA;C1QC
3	Interleukin-15 Signaling R-HSA-8983432	3/14	0.000995081	0.0190724	18.5879	128.492	IL15;GAB2;SOS2
3	Antigen Activates B Cell Receptor Leading To Second Messenger Generation R-HSA-983695	4/31	0.00102639	0.019215	10.124	69.6702	LYN;STIM1;ITPR1;PTPN6
3	Signaling By Receptor Tyrosine Kinases R-HSA-9006934	17/496	0.00105752	0.0193478	2.48163	17.0037	LYN;NRP1;ROCK2;PDE3B;ITPR1;GAB2;PSEN1;PIK3CB;PTPN12;MAPK14;PCSK5;THBS1;FER;NCOR1;RAPGEF1;PTPN6;SH2B3
3	Complement Cascade R-HSA-166658	5/55	0.00122798	0.0214447	6.84948	45.9078	C1QB;C1QA;AKR1C1;SERPING1;C1QC
3	EPHA-mediated Growth Cone Collapse R-HSA-3928663	3/15	0.00123047	0.0214447	17.0381	114.161	LYN;ROCK2;MYH9
3	RAC1 GTPase Cycle R-HSA-9013149	9/178	0.00125205	0.0214447	3.67681	24.572	FARP2;DOCK11;ARHGAP31;FGD5;ARHGAP30;DOCK8;AMIGO2;VRK2;SOS2
3	Transcriptional Regulation Of White Adipocyte Differentiation R-HSA-381340	6/84	0.00144171	0.0241787	5.27972	34.5395	NCOA1;NCOR2;NCOA2;NCOR1;FABP4;PPARG
3	Regulation Of KIT Signaling R-HSA-1433559	3/16	0.00149815	0.0246125	15.7266	102.279	LYN;PTPN6;SH2B3
3	Late SARS-CoV-2 Infection Events R-HSA-9772573	5/58	0.00156105	0.025133	6.46078	41.7521	MOGAT1;MGAT5;PARP14;ST3GAL1;PARP8
3	Platelet Sensitization By LDL R-HSA-432142	3/17	0.00179965	0.0280935	14.6026	92.2906	PECAM1;PTPN6;MAPK14
3	NR1H3 And NR1H2 Regulate Gene Expression Linked To Cholesterol Transport And Efflux R-HSA-9029569	4/36	0.00181474	0.0280935	8.53993	53.9025	NCOA1;NCOR2;NCOR1;ABCG1
3	Cell-Cell Communication R-HSA-1500931	7/120	0.001923	0.0292078	4.25912	26.636	CD151;DST;SIRPA;PTPN6;ACTN4;PIK3CB;PLEC
3	Triglyceride Metabolism R-HSA-8979227	4/37	0.00201161	0.0294501	8.28072	51.4135	FABP3;FABP4;MOGAT1;GPD2
3	Post-translational Protein Modification R-HSA-597592	34/1383	0.00201212	0.0294501	1.79348	11.1349	MOGAT1;CUL1;DCAF5;THBS1;TUBB6;SENP5;MGAT5;QSOX1;ST3GAL1;CTSC;NCOA1;NSF;CD52;NCOA2;ALG9;COG5;FBXW7;USP4;GALNT2;HLA-B;LSAMP;PLAUR;HLA-A;PEX14;HIPK2;NCOR2;RAB10;NPLOC4;TRAF3;GOLGB1;PSME4;RARA;PPARG;LY6E
3	FBXW7 Mutants And NOTCH1 In Cancer R-HSA-2644605	2/5	0.00206342	0.0295756	45.2989	280.101	FBXW7;CUL1
3	Metabolism R-HSA-1430728	46/2049	0.00209418	0.0295756	1.65287	10.1959	ACADVL;NNMT;MOGAT1;MGST1;ITPR1;PIK3CB;NT5C2;OSBPL10;ALDH2;ALOX5;KYNU;SLC19A3;PIP4K2A;HMOX1;MAP4K5;IP6K1;ST3GAL1;NCOA1;AOC3;NCOA2;CYB5A;CERS6;AKR1C1;ITPK1;AKR1C3;AKR1C2;DDHD1;PARP14;PARP8;CYP27A1;HADHB;NCOR2;PLA2G15;FABP3;NCOR1;FABP4;PCCA;DDAH2;SCD;GPD2;PSME4;GPD1;GNB1;TBXAS1;PPARG;SLC25A13
3	Signaling By FLT3 Fusion Proteins R-HSA-9703465	3/18	0.00213641	0.0296518	13.6284	83.7958	GOLGB1;GAB2;ETV6
3	Nicotinamide Salvaging R-HSA-197264	3/19	0.00250978	0.0342436	12.776	76.4968	NNMT;PARP14;PARP8
3	Interferon Signaling R-HSA-913531	9/200	0.00277383	0.0372155	3.24964	19.1324	MT2A;HLA-DRB5;IFI27;HLA-B;PTPN6;HLA-A;GBP2;HLA-DQA2;OASL
3	Fc Epsilon Receptor (FCERI) Signaling R-HSA-2454202	7/130	0.0030204	0.0395286	3.91085	22.6922	LYN;SLC7A8;PSME4;CUL1;ITPR1;PIK3CB;GAB2
3	CD22 Mediated BCR Regulation R-HSA-5690714	2/6	0.00306532	0.0395286	33.9724	196.619	LYN;PTPN6
3	SARS-CoV-2 Infection R-HSA-9694516	11/283	0.00309354	0.0395286	2.79721	16.1635	NRP1;TBK1;TRAF3;MOGAT1;MGAT5;HLA-B;PTPN6;HLA-A;PARP14;ST3GAL1;PARP8
3	Inflammasomes R-HSA-622312	3/21	0.00337138	0.0405069	11.3552	64.639	HMOX1;TXNIP;NLRP1
3	Initial Triggering Of Complement R-HSA-166663	3/21	0.00337138	0.0405069	11.3552	64.639	C1QB;C1QA;C1QC
3	Interleukin-37 Signaling R-HSA-9008059	3/21	0.00337138	0.0405069	11.3552	64.639	TBK1;PTPN6;PTPN12
3	PD-1 Signaling R-HSA-389948	3/21	0.00337138	0.0405069	11.3552	64.639	HLA-DRB5;PTPN6;HLA-DQA2
3	SUMOylation Of Transcription Cofactors R-HSA-3899300	4/43	0.00351043	0.0415573	7.00463	39.5903	NCOA1;NCOR2;NCOA2;HIPK2
3	Heme Signaling R-HSA-9707616	4/45	0.00414289	0.0481885	6.66226	36.5516	NCOA1;NCOA2;NCOR1;HMOX1
3	Phase I - Functionalization Of Compounds R-HSA-211945	6/104	0.00422759	0.0481885	4.19794	22.9465	CYP27A1;NCOA1;AOC3;NCOA2;ALDH2;TBXAS1
3	Loss Of MECP2 Binding Ability To NCoR/SMRT Complex R-HSA-9022537	2/7	0.00425016	0.0481885	27.1766	148.406	NCOR2;NCOR1
3	Triglyceride Catabolism R-HSA-163560	3/23	0.00439374	0.0491244	10.2187	55.4627	FABP3;FABP4;GPD2
3	Signaling By Erythropoietin R-HSA-9006335	3/24	0.00496776	0.0547815	9.73159	51.624	LYN;RAPGEF1;PIK3CB
3	Signaling By Nuclear Receptors R-HSA-9006931	10/260	0.00505749	0.0550173	2.76	14.5918	NCOA1;NCOR2;NCOA2;NCOR1;SCD;GNB1;RARA;AKR1C3;ABCG1;RUNX1
3	Signaling By B Cell Receptor (BCR) R-HSA-983705	6/109	0.00531267	0.0570227	3.99314	20.9147	LYN;STIM1;PSME4;CUL1;ITPR1;PTPN6
3	Metabolism Of Vitamins And Cofactors R-HSA-196854	8/186	0.00613031	0.0649329	3.09068	15.7455	CYB5A;NNMT;PCCA;AKR1C1;SLC19A3;AKR1C3;PARP14;PARP8
3	Endogenous Sterols R-HSA-211976	3/27	0.00695186	0.0690999	8.51384	42.3031	NCOA1;CYP27A1;NCOA2
3	FLT3 Signaling In Disease R-HSA-9682385	3/27	0.00695186	0.0690999	8.51384	42.3031	GOLGB1;GAB2;ETV6
3	Interleukin Receptor SHC Signaling R-HSA-912526	3/27	0.00695186	0.0690999	8.51384	42.3031	PTPN6;PIK3CB;GAB2
3	SARS-CoV-1 Infection R-HSA-9678108	4/52	0.00695291	0.0690999	5.68866	28.2646	MOGAT1;PARP14;ST3GAL1;PARP8
3	Signaling By PDGF R-HSA-186797	4/52	0.00695291	0.0690999	5.68866	28.2646	RAPGEF1;PIK3CB;PTPN12;THBS1
3	CD163 Mediating An Anti-Inflammatory Response R-HSA-9662834	2/9	0.00714673	0.0701599	19.4099	95.906	MYH9;MAPK14
3	Metabolism Of Steroids R-HSA-8957322	7/153	0.00731224	0.0704216	3.29089	16.1853	CYP27A1;NCOA1;NCOA2;SCD;AKR1C1;AKR1C3;AKR1C2
3	Nuclear Receptor Transcription Pathway R-HSA-383280	4/53	0.00743583	0.0704216	5.57228	27.3122	NCOR2;NCOR1;RARA;PPARG
3	Nucleotide-binding Domain, Leucine Rich Repeat Containing NLR Signaling Pathways R-HSA-168643	4/53	0.00743583	0.0704216	5.57228	27.3122	TXNIP;HMOX1;NLRP1;MAPK14
3	Antigen Presentation: Folding, Assembly, Peptide Loading Of Class I MHC R-HSA-983170	3/28	0.00770313	0.0712761	8.17287	39.7702	HLA-B;HLA-A;TAPBP
3	Notch-HLH Transcription Pathway R-HSA-350054	3/28	0.00770313	0.0712761	8.17287	39.7702	NCOR2;NCOR1;MAMLD1
3	SARS-CoV Infections R-HSA-9679506	12/369	0.00832919	0.0761931	2.32305	11.1227	NRP1;TBK1;TRAF3;ROCK2;MOGAT1;MGAT5;HLA-B;PTPN6;HLA-A;PARP14;ST3GAL1;PARP8
3	Signaling By ALK Fusions And Activated Point Mutants R-HSA-9725370	4/55	0.00846678	0.0765816	5.35321	25.5434	EML4;CUL1;MYH9;RRBP1
3	Synthesis Of Pyrophosphates In Cytosol R-HSA-1855167	2/10	0.00884777	0.0791384	16.9828	80.2875	ITPK1;IP6K1
3	Fcgamma Receptor (FCGR) Dependent Phagocytosis R-HSA-2029480	5/87	0.00895026	0.0791754	4.16971	19.6647	LYN;HCK;ITPR1;MYH9;PIK3CB
3	Metabolism Of Water-Soluble Vitamins And Cofactors R-HSA-196849	6/122	0.00907353	0.0793934	3.54328	16.6619	CYB5A;NNMT;PCCA;SLC19A3;PARP14;PARP8
3	Signaling By CSF3 (G-CSF) R-HSA-9674555	3/30	0.00934452	0.0808854	7.56671	35.3589	LYN;HCK;GAB2
3	Platelet Degranulation R-HSA-114608	6/125	0.010158	0.085831	3.45343	15.8495	LGALS3BP;PECAM1;SERPING1;QSOX1;ACTN4;THBS1
3	Nicotinate Metabolism R-HSA-196807	3/31	0.0102358	0.085831	7.29609	33.4297	NNMT;PARP14;PARP8
3	Regulation Of MECP2 Expression And Activity R-HSA-9022692	3/31	0.0102358	0.085831	7.29609	33.4297	NCOR2;NCOR1;HIPK2
3	Endosomal/Vacuolar Pathway R-HSA-1236977	2/11	0.0107104	0.0865389	15.095	68.4792	HLA-B;HLA-A
3	Metallothioneins Bind Metals R-HSA-5661231	2/11	0.0107104	0.0865389	15.095	68.4792	MT2A;MT1F
3	Mitochondrial Fatty Acid Beta-Oxidation Of Saturated Fatty Acids R-HSA-77286	2/11	0.0107104	0.0865389	15.095	68.4792	HADHB;ACADVL
3	EPH-Ephrin Signaling R-HSA-2682334	5/91	0.0107502	0.0865389	3.97496	18.0178	LYN;ROCK2;ARHGEF28;MYH9;PSEN1
3	Glycerophospholipid Biosynthesis R-HSA-1483206	6/127	0.0109303	0.087118	3.396	15.3371	PLA2G15;HADHB;GPD2;GPD1;DDHD1;OSBPL10
3	GPVI-mediated Activation Cascade R-HSA-114604	3/32	0.0111747	0.0881922	7.04415	31.6571	LYN;PTPN6;PIK3CB
3	Transcriptional Regulation By MECP2 R-HSA-8986944	4/60	0.0114411	0.089418	4.87401	21.7895	NCOR2;NCOR1;PPARG;HIPK2
3	Phospholipid Metabolism R-HSA-1483257	8/208	0.0116178	0.0899262	2.74761	12.2412	HADHB;PLA2G15;GPD2;GPD1;PIP4K2A;PIK3CB;DDHD1;OSBPL10
3	Response To Elevated Platelet Cytosolic Ca2+ R-HSA-76005	6/130	0.0121654	0.093048	3.31333	14.609	LGALS3BP;PECAM1;SERPING1;QSOX1;ACTN4;THBS1
3	Downstream TCR Signaling R-HSA-202424	5/94	0.0122523	0.093048	3.84039	16.9055	HLA-DRB5;PSME4;CUL1;PIK3CB;HLA-DQA2
3	Disorders Of Developmental Biology R-HSA-9675151	2/12	0.0127296	0.0931573	13.5848	59.2818	NCOR2;NCOR1
3	Erythropoietin Activates Phosphoinositide-3-kinase (PI3K) R-HSA-9027276	2/12	0.0127296	0.0931573	13.5848	59.2818	LYN;PIK3CB
3	Maturation Of Nucleoprotein R-HSA-9683610	2/12	0.0127296	0.0931573	13.5848	59.2818	PARP14;PARP8
3	TICAM1-dependent Activation Of IRF3/IRF7 R-HSA-9013973	2/12	0.0127296	0.0931573	13.5848	59.2818	TBK1;TRAF3
3	EPHB-mediated Forward Signaling R-HSA-3928662	3/34	0.0131971	0.095709	6.58902	28.5156	LYN;ROCK2;ARHGEF28
3	Fatty Acid Metabolism R-HSA-8978868	7/173	0.0137712	0.0989805	2.89144	12.3903	HADHB;ACADVL;PCCA;SCD;ALOX5;TBXAS1;AKR1C3
3	Infectious Disease R-HSA-5663205	23/961	0.0141135	0.0997539	1.71095	7.28971	LYN;NRP1;ROCK2;MOGAT1;HLA-B;ITPR1;HLA-A;PARP14;MAPK14;PARP8;NCOR2;HCK;TBK1;NCOR1;TRAF3;MGAT5;PSME4;GNB1;TXNIP;HMOX1;MYH9;PTPN6;ST3GAL1
3	SUMOylation R-HSA-2990846	7/174	0.0141754	0.0997539	2.87398	12.2324	NCOA1;NCOR2;NCOA2;SENP5;RARA;PPARG;HIPK2
3	Semaphorin Interactions R-HSA-373755	4/64	0.0142506	0.0997539	4.54815	19.334	FARP2;NRP1;ROCK2;MYH9
4	L13a-mediated Translational Silencing Of Ceruloplasmin Expression R-HSA-156827	15/108	2.92115e-11	2.06525e-08	11.9458	289.764	EIF4A2;RPL3;RPL21;RPL31;RPL34;RPL23A;RPS4Y1;RPS27;RPS3;RPS20;EIF3E;PABPC1;RPL15;RPS2;RPS13
4	Cap-dependent Translation Initiation R-HSA-72737	15/116	8.30902e-11	2.93724e-08	10.9951	255.209	EIF4A2;RPL3;RPL21;RPL31;RPL34;RPL23A;RPS4Y1;RPS27;RPS3;RPS20;EIF3E;PABPC1;RPL15;RPS2;RPS13
4	Peptide Chain Elongation R-HSA-156902	13/86	2.10232e-10	4.95446e-08	13.104	291.995	RPL3;RPL21;RPL31;RPL34;RPL23A;RPS4Y1;EEF1A1;RPS27;RPS3;RPS20;RPL15;RPS2;RPS13
4	Eukaryotic Translation Elongation R-HSA-156842	13/90	3.77653e-10	5.54937e-08	12.4208	269.494	RPL3;RPL21;RPL31;RPL34;RPL23A;RPS4Y1;EEF1A1;RPS27;RPS3;RPS20;RPL15;RPS2;RPS13
4	GTP Hydrolysis And Joining Of 60S Ribosomal Subunit R-HSA-72706	14/109	3.92459e-10	5.54937e-08	10.8726	235.485	EIF4A2;RPL3;RPL21;RPL31;RPL34;RPL23A;RPS4Y1;RPS27;RPS3;RPS20;EIF3E;RPL15;RPS2;RPS13
4	Nonsense Mediated Decay (NMD) Independent Of Exon Junction Complex (EJC) R-HSA-975956	13/92	5.00472e-10	5.89723e-08	12.1051	259.237	RPL3;RPL21;RPL31;RPL34;RPL23A;RPS4Y1;RPS27;RPS3;RPS20;PABPC1;RPL15;RPS2;RPS13
4	Response Of EIF2AK4 (GCN2) To Amino Acid Deficiency R-HSA-9633012	13/98	1.11779e-09	9.87844e-08	11.2472	231.826	CEBPB;RPL3;RPL21;RPL31;RPL34;RPL23A;RPS4Y1;RPS27;RPS3;RPS20;RPL15;RPS2;RPS13
4	Formation Of A Pool Of Free 40S Subunits R-HSA-72689	13/98	1.11779e-09	9.87844e-08	11.2472	231.826	RPL3;RPL21;RPL31;RPL34;RPL23A;RPS4Y1;RPS27;RPS3;RPS20;EIF3E;RPL15;RPS2;RPS13
4	Selenocysteine Synthesis R-HSA-2408557	12/90	4.64858e-09	2.98777e-07	11.2755	216.341	RPL3;RPS27;RPL21;RPL31;RPL34;RPS3;RPL23A;RPS20;RPL15;RPS2;RPS4Y1;RPS13
4	Eukaryotic Translation Termination R-HSA-72764	12/90	4.64858e-09	2.98777e-07	11.2755	216.341	RPL3;RPS27;RPL21;RPL31;RPL34;RPS3;RPL23A;RPS20;RPL15;RPS2;RPS4Y1;RPS13
4	Viral mRNA Translation R-HSA-192823	12/90	4.64858e-09	2.98777e-07	11.2755	216.341	RPL3;RPS27;RPL21;RPL31;RPL34;RPS3;RPL23A;RPS20;RPL15;RPS2;RPS4Y1;RPS13
4	Nonsense Mediated Decay (NMD) Enhanced By Exon Junction Complex (EJC) R-HSA-975957	13/112	5.93648e-09	3.49758e-07	9.64979	182.788	RPL3;RPL21;RPL31;RPL34;RPL23A;RPS4Y1;RPS27;RPS3;RPS20;PABPC1;RPL15;RPS2;RPS13
4	Selenoamino Acid Metabolism R-HSA-2408522	13/114	7.38544e-09	4.01654e-07	9.45774	177.084	RPL3;RPL21;RPL31;RPL34;TXNRD1;RPL23A;RPS4Y1;RPS27;RPS3;RPS20;RPL15;RPS2;RPS13
4	SRP-dependent Cotranslational Protein Targeting To Membrane R-HSA-1799339	12/108	3.78505e-08	1.91145e-06	9.15299	156.421	RPL3;RPS27;RPL21;RPL31;RPL34;RPS3;RPS20;RPL23A;RPL15;RPS2;RPS4Y1;RPS13
4	Translation Initiation Complex Formation R-HSA-72649	9/57	9.08124e-08	4.28029e-06	13.6107	220.69	EIF4A2;RPS27;RPS3;EIF3E;RPS20;PABPC1;RPS2;RPS4Y1;RPS13
4	Regulation Of Expression Of SLITs And ROBOs R-HSA-9010553	14/167	1.02066e-07	4.41611e-06	6.73099	108.353	RPL3;RPL21;RPL31;RPL34;RPL23A;RPS4Y1;RPS27;UBB;RPS3;RPS20;PABPC1;RPL15;RPS2;RPS13
4	mRNA Activation Upon Binding Of Cap-Binding Complex And eIFs, Subsequent Binding To 43S R-HSA-72662	9/58	1.06186e-07	4.41611e-06	13.3323	214.09	EIF4A2;RPS27;RPS3;EIF3E;RPS20;PABPC1;RPS2;RPS4Y1;RPS13
4	Cellular Response To Starvation R-HSA-9711097	13/153	2.5107e-07	9.86147e-06	6.80952	103.488	CEBPB;RPL3;RPL21;RPL31;RPL34;RPL23A;RPS4Y1;RPS27;RPS3;RPS20;RPL15;RPS2;RPS13
4	Influenza Viral RNA Transcription And Replication R-HSA-168273	12/137	5.26556e-07	1.95026e-05	7.0191	101.475	RPL3;RPS27;RPL21;RPL31;RPL34;RPS3;RPS20;RPL23A;RPL15;RPS2;RPS4Y1;RPS13
4	Classical Antibody-Mediated Complement Activation R-HSA-173623	4/6	5.517e-07	1.95026e-05	142.884	2059	C1QB;C1QA;IGLL5;C1QC
4	Ribosomal Scanning And Start Codon Recognition R-HSA-72702	8/57	1.21806e-06	4.1008e-05	11.8073	160.795	EIF4A2;RPS27;RPS3;EIF3E;RPS20;RPS2;RPS4Y1;RPS13
4	Signaling By ROBO Receptors R-HSA-376176	14/209	1.56899e-06	5.04218e-05	5.26991	70.4327	RPL3;RPL21;RPL31;RPL34;RPL23A;RPS4Y1;RPS27;UBB;RPS3;RPS20;PABPC1;RPL15;RPS2;RPS13
4	Influenza Infection R-HSA-168255	12/157	2.24967e-06	6.91528e-05	6.04478	78.6107	RPL3;RPS27;RPL21;RPL31;RPL34;RPS3;RPS20;RPL23A;RPL15;RPS2;RPS4Y1;RPS13
4	Translation R-HSA-72766	16/281	2.40581e-06	7.08713e-05	4.4494	57.5647	EIF4A2;RPL3;RPL21;RPL31;RPL34;RPL23A;RPS4Y1;EEF1A1;RPS27;RPS3;RPS20;EIF3E;PABPC1;RPL15;RPS2;RPS13
4	Translocation Of ZAP-70 To Immunological Synapse R-HSA-202430	5/17	2.79769e-06	7.91188e-05	29.8606	381.819	HLA-DRB5;HLA-DRA;HLA-DQA2;HLA-DRB1;HLA-DPA1
4	Formation Of Ternary Complex, And Subsequently, 43S Complex R-HSA-72695	7/50	5.83785e-06	0.000158745	11.7335	141.402	RPS27;RPS3;EIF3E;RPS20;RPS2;RPS4Y1;RPS13
4	Phosphorylation Of CD3 And TCR Zeta Chains R-HSA-202427	5/20	6.77231e-06	0.000177334	23.8848	284.293	HLA-DRB5;HLA-DRA;HLA-DQA2;HLA-DRB1;HLA-DPA1
4	Major Pathway Of rRNA Processing In Nucleolus And Cytosol R-HSA-6791226	12/179	8.72634e-06	0.000214227	5.24256	61.0714	RPL3;RPS27;RPL21;RPL31;RPL34;RPS3;RPS20;RPL23A;RPL15;RPS2;RPS4Y1;RPS13
4	PD-1 Signaling R-HSA-389948	5/21	8.78726e-06	0.000214227	22.3909	260.68	HLA-DRB5;HLA-DRA;HLA-DQA2;HLA-DRB1;HLA-DPA1
4	rRNA Processing In Nucleus And Cytosol R-HSA-8868773	12/189	1.51104e-05	0.000356102	4.94384	54.8772	RPL3;RPS27;RPL21;RPL31;RPL34;RPS3;RPS20;RPL23A;RPL15;RPS2;RPS4Y1;RPS13
4	rRNA Processing R-HSA-72312	12/199	2.52484e-05	0.000575827	4.67707	49.5149	RPL3;RPS27;RPL21;RPL31;RPL34;RPS3;RPS20;RPL23A;RPL15;RPS2;RPS4Y1;RPS13
4	Creation Of C4 And C2 Activators R-HSA-166786	4/14	3.36961e-05	0.000744473	28.5652	294.168	C1QB;C1QA;IGLL5;C1QC
4	SARS-CoV-2 Modulates Host Translation Machinery R-HSA-9754678	6/47	4.73217e-05	0.00101383	10.5104	104.668	RPS27;RPS3;RPS20;RPS2;RPS4Y1;RPS13
4	Generation Of Second Messenger Molecules R-HSA-202433	5/32	7.66662e-05	0.00159421	13.2613	125.665	HLA-DRB5;HLA-DRA;HLA-DQA2;HLA-DRB1;HLA-DPA1
4	Initial Triggering Of Complement R-HSA-166663	4/21	0.000186488	0.00376705	16.7971	144.239	C1QB;C1QA;IGLL5;C1QC
4	Costimulation By CD28 Family R-HSA-388841	6/68	0.000377435	0.0074124	6.94302	54.7257	HLA-DRB5;AKT3;HLA-DRA;HLA-DQA2;HLA-DRB1;HLA-DPA1
4	Regulation Of Complement Cascade R-HSA-977606	5/45	0.000401013	0.00766261	8.94545	69.967	C1QB;C1QA;IGLL5;SERPING1;C1QC
4	MHC Class II Antigen Presentation R-HSA-2132295	7/104	0.000653652	0.0121614	5.18715	38.0371	CD74;HLA-DRB5;HLA-DRA;HLA-DQA2;HLA-DRB1;CTSC;HLA-DPA1
4	Complement Cascade R-HSA-166658	5/55	0.00101912	0.0184749	7.15273	49.2738	C1QB;C1QA;IGLL5;SERPING1;C1QC
4	Cellular Responses To Stress R-HSA-2262752	21/722	0.00133383	0.0235754	2.19983	14.5622	COX7B;CEBPB;RPL3;CXCL8;RPL21;RPL31;CITED2;RPL34;TXNRD1;RPL23A;RPS4Y1;EEF1A1;RPS27;UBB;AKT3;RPS3;RPS20;RPL15;RPS2;TKT;RPS13
4	Interferon Gamma Signaling R-HSA-877300	6/89	0.00156992	0.0270716	5.18081	33.4511	HLA-DRB5;HLA-B;HLA-DRA;HLA-DQA2;HLA-DRB1;HLA-DPA1
4	Cellular Responses To Stimuli R-HSA-8953897	21/736	0.0016853	0.0283693	2.15517	13.7625	COX7B;CEBPB;RPL3;CXCL8;RPL21;RPL31;CITED2;RPL34;TXNRD1;RPL23A;RPS4Y1;EEF1A1;RPS27;UBB;AKT3;RPS3;RPS20;RPL15;RPS2;TKT;RPS13
4	Metabolism Of Amino Acids And Derivatives R-HSA-71291	13/364	0.00196174	0.0322547	2.68678	16.7492	RPL3;RPL21;RPL31;RPL34;TXNRD1;RPL23A;RPS4Y1;RPS27;RPS3;RPS20;RPL15;RPS2;RPS13
4	Downstream TCR Signaling R-HSA-202424	6/94	0.00207592	0.0333563	4.8852	30.1776	HLA-DRB5;UBB;HLA-DRA;HLA-DQA2;HLA-DRB1;HLA-DPA1
4	Nuclear Events Stimulated By ALK Signaling In Cancer R-HSA-9725371	3/19	0.0022279	0.0350027	13.3375	81.4484	EML4;CEBPB;NPM1
4	TCR Signaling R-HSA-202403	6/116	0.00586894	0.0902031	3.90378	20.058	HLA-DRB5;UBB;HLA-DRA;HLA-DQA2;HLA-DRB1;HLA-DPA1
4	SARS-CoV Infections R-HSA-9679506	12/369	0.00605315	0.0910548	2.42857	12.4031	IGLL5;RPS27;UBB;MOGAT1;AKT3;HLA-B;RPS3;RPS20;RPS2;RPS4Y1;ATP1B1;RPS13
4	SARS-CoV-2-host Interactions R-HSA-9705683	8/196	0.00652058	0.0960427	3.05569	15.3787	RPS27;AKT3;HLA-B;RPS3;RPS20;RPS2;RPS4Y1;RPS13
4	SARS-CoV-2 Infection R-HSA-9694516	10/283	0.00677526	0.0977573	2.63831	13.177	RPS27;UBB;MOGAT1;AKT3;HLA-B;RPS3;RPS20;RPS2;RPS4Y1;RPS13

## Sheet: SingleR main
	DC	Macrophage	Monocyte	Neutrophils	NK_cell	Pre-B_cell_CD34-	T_cells
0	234	21442	1689	1	2	1	1
1	136	11675	908	6	1	0	0
2	3	6332	1	0	0	0	0
3	0	1081	3	0	0	0	0
4	0	709	1	0	0	0	0

## Sheet: SingleR fine
	DC:monocyte-derived	DC:monocyte-derived:A._fumigatus_germ_tubes_6h	DC:monocyte-derived:AEC-conditioned	DC:monocyte-derived:AM580	DC:monocyte-derived:anti-DC-SIGN_2h	DC:monocyte-derived:antiCD40/VAF347	DC:monocyte-derived:CD40L	DC:monocyte-derived:Galectin-1	DC:monocyte-derived:immature	DC:monocyte-derived:LPS	DC:monocyte-derived:mature	DC:monocyte-derived:Poly(IC)	DC:monocyte-derived:rosiglitazone	DC:monocyte-derived:rosiglitazone/AGN193109	DC:monocyte-derived:Schuler_treatment	Macrophage:Alveolar	Macrophage:Alveolar:B._anthacis_spores	Macrophage:monocyte-derived	Macrophage:monocyte-derived:IFNa	Macrophage:monocyte-derived:IL-4/cntrl	Macrophage:monocyte-derived:IL-4/Dex/cntrl	Macrophage:monocyte-derived:IL-4/Dex/TGFb	Macrophage:monocyte-derived:IL-4/TGFb	Macrophage:monocyte-derived:M-CSF	Macrophage:monocyte-derived:M-CSF/IFNg	Macrophage:monocyte-derived:M-CSF/IFNg/Pam3Cys	Macrophage:monocyte-derived:M-CSF/Pam3Cys	Macrophage:monocyte-derived:S._aureus	Monocyte	Monocyte:anti-FcgRIIB	Monocyte:CD14+	Monocyte:CD16-	Monocyte:CD16+	Monocyte:CXCL4	Monocyte:F._tularensis_novicida	Monocyte:leukotriene_D4	Monocyte:MCSF	Monocyte:S._typhimurium_flagellin	Neutrophil:commensal_E._coli_MG1655	Neutrophil:GM-CSF_IFNg	NK_cell	NK_cell:CD56hiCD62L+	Pre-B_cell_CD34-
0	5	20	18	0	29	317	6	2	22	4	0	1	59	2	84	9700	1560	282	13	9	299	7723	36	1256	7	8	14	91	136	682	5	115	32	14	1	685	7	111	0	9	2	2	2
1	2	21	3	6	8	667	3	4	8	4	1	0	24	0	86	1735	338	3436	44	85	290	3456	76	757	2	10	114	418	69	470	0	6	2	112	3	95	145	222	2	2	0	0	0
2	0	0	1	0	0	1	0	0	0	0	0	0	0	0	0	5864	383	0	1	0	0	75	0	2	6	2	0	0	0	1	0	0	0	0	0	0	0	0	0	0	0	0	0
3	0	0	0	0	0	0	0	0	0	0	0	0	0	0	0	978	86	1	0	0	0	17	0	0	0	0	0	0	0	2	0	0	0	0	0	0	0	0	0	0	0	0	0
4	0	0	0	0	0	0	0	0	0	0	0	0	0	0	0	641	33	1	0	0	1	25	0	9	0	0	0	0	0	0	0	0	0	0	0	0	0	0	0	0	0	0	0

## Sheet: CellMarker_Augmented_2021
cluster	Term	Overlap	P.value	Adjusted.P.value	Odds.Ratio	Combined.Score	Genes
0	Monocyte:Fetal Kidney	15/797	4.10671e-14	1.35521e-11	26.2911	810.386	ANXA1;LST1;RETN;EMP3;GPCPD1;CRIP1;SAMSN1;MS4A6A;VCAN;CLEC7A;PELI1;OLR1;S100A4;S100A8;S100A10
0	Microglial cell:Embryonic Prefrontal Cortex	8/472	2.51732e-07	9.60084e-06	16.0156	243.355	TMEM52B;LST1;MRC1;PDK4;OLR1;FOS;SAMSN1;RHOB
0	Myometrial Stem cell:Myometrium	5/97	2.61841e-07	9.60084e-06	45.0159	682.239	ANXA1;ADGRE5;S100A4;EMP3;S100A10
0	Cancer Stem cell:Myometrium	5/97	2.61841e-07	9.60084e-06	45.0159	682.239	ANXA1;ADGRE5;S100A4;EMP3;S100A10
0	Mesenchymal Stem cell:Amniotic Fluid	5/97	2.61841e-07	9.60084e-06	45.0159	682.239	ANXA1;ADGRE5;S100A4;EMP3;S100A10
0	Cancer Stem-Like cell:Oral Cavity	5/97	2.61841e-07	9.60084e-06	45.0159	682.239	ANXA1;ADGRE5;S100A4;EMP3;S100A10
0	Prostate Stem cell:Prostate	5/97	2.61841e-07	9.60084e-06	45.0159	682.239	ANXA1;ADGRE5;S100A4;EMP3;S100A10
0	Serous Acinar cell:Salivary Gland	5/97	2.61841e-07	9.60084e-06	45.0159	682.239	ANXA1;ADGRE5;S100A4;EMP3;S100A10
0	Muller Glia Precursor cell:Retina	5/97	2.61841e-07	9.60084e-06	45.0159	682.239	ANXA1;ADGRE5;S100A4;EMP3;S100A10
0	CD1C+ B Dendritic cell:Blood	4/54	1.07193e-06	3.53737e-05	63.7472	876.272	VCAN;ANXA1;RETN;S100A8
0	Paneth cell:Large Intestine	6/311	4.73363e-06	0.000142009	16.8205	206.233	MS4A6A;CLEC7A;LST1;MRC1;PELI1;SAMSN1
0	Neutrophil:Kidney	4/80	5.22317e-06	0.000143637	41.8842	509.413	LST1;PELI1;FOS;S100A8
0	Endothelial cell:Lymph Node	4/96	1.07966e-05	0.000167584	34.5722	395.377	MS4A6A;LST1;MRC1;RNASE1
0	Inflammatory cell:Muscle	4/96	1.07966e-05	0.000167584	34.5722	395.377	MS4A6A;LST1;MRC1;RNASE1
0	Mature Endothelial cell:Subcutaneous Adipose Tissue	4/96	1.07966e-05	0.000167584	34.5722	395.377	MS4A6A;LST1;MRC1;RNASE1
0	Immature Endothelial cell:Subcutaneous Adipose Tissue	4/96	1.07966e-05	0.000167584	34.5722	395.377	MS4A6A;LST1;MRC1;RNASE1
0	Langerhans cell:Skin	4/98	1.17167e-05	0.000167584	33.8332	384.159	MS4A6A;CLEC7A;HLA-DQA2;S100A8
0	Circulating Precursor cell:Peripheral Blood	4/98	1.17167e-05	0.000167584	33.8332	384.159	MS4A6A;MRC1;SAMSN1;RNASE1
0	M2 macrophage:Brain	4/100	1.26934e-05	0.000167584	33.125	373.465	MS4A6A;CLEC7A;LST1;MRC1
0	M2 macrophage:Serum	4/100	1.26934e-05	0.000167584	33.125	373.465	MS4A6A;CLEC7A;LST1;MRC1
0	Red Blood Cell (erythrocyte):Blood	4/100	1.26934e-05	0.000167584	33.125	373.465	MS4A6A;CLEC7A;LST1;SAMSN1
0	CD14+ Endothelial Progenitor cell:Blood	4/100	1.26934e-05	0.000167584	33.125	373.465	MS4A6A;MRC1;PDK4;RNASE1
0	Monocyte:Bone Marrow	4/100	1.26934e-05	0.000167584	33.125	373.465	MS4A6A;CLEC7A;LST1;S100A8
0	Kupffer cell:Fetal Liver	4/100	1.26934e-05	0.000167584	33.125	373.465	MS4A6A;CLEC7A;LST1;MRC1
0	Cardiac Progenitor cell:Undefined	4/101	1.32036e-05	0.000167584	32.7819	368.305	VCAN;MRC1;RNASE1;SLC8A1
0	Monocyte:Spleen	4/101	1.32036e-05	0.000167584	32.7819	368.305	MS4A6A;CLEC7A;LST1;S100A8
0	Natural Killer cell:Liver	4/102	1.37288e-05	0.000167797	32.4457	363.263	MS4A6A;CLEC7A;LST1;S100A8
0	Monocyte Derived Dendritic cell:Bone Marrow	2/8	5.6534e-05	0.000666294	246.481	2410.75	MRC1;S100A8
0	CD1C-CD141- Dendritic cell:Blood	5/314	8.05149e-05	0.000916204	13.2565	124.97	CLEC7A;LST1;PELI1;S100A4;SAMSN1
0	Mesenchymal cell:Ovary	2/14	0.000182748	0.00150018	123.204	1060.46	FN1;S100A4
0	Granulocyte:Blood	3/93	0.000325801	0.00150018	25.4885	204.653	CLEC7A;LST1;RETN
0	Eosinophil:Lung	3/96	0.00035768	0.00150018	24.6625	195.719	LST1;RETN;S100A8
0	Endothelial cell:Heart	3/96	0.00035768	0.00150018	24.6625	195.719	MRC1;PDK4;RNASE1
0	Muller cell:Retina	3/97	0.000368737	0.00150018	24.3989	192.884	MS4A6A;RNASE1;S100A8
0	Endothelial cell:Embryo	3/97	0.000368737	0.00150018	24.3989	192.884	MS4A6A;MRC1;RNASE1
0	M1 macrophage:Brain	3/97	0.000368737	0.00150018	24.3989	192.884	ADGRE5;S100A4;EMP3
0	Microglial cell:Optic Nerve	3/98	0.000380011	0.00150018	24.1409	190.117	MS4A6A;LST1;SAMSN1
0	Eosinophil:Sinonasal Mucosa	3/98	0.000380011	0.00150018	24.1409	190.117	LST1;RETN;SAMSN1
0	Hematopoietic Stem cell:Tooth	3/98	0.000380011	0.00150018	24.1409	190.117	MS4A6A;LST1;SAMSN1
0	Anterior Foregut Endoderm cell:Lung	3/98	0.000380011	0.00150018	24.1409	190.117	MS4A6A;CLEC7A;MRC1
0	Endoderm Progenitor cell:Adipose Tissue	3/98	0.000380011	0.00150018	24.1409	190.117	MS4A6A;MRC1;RNASE1
0	Endothelial cell:Skin	3/98	0.000380011	0.00150018	24.1409	190.117	MS4A6A;MRC1;RNASE1
0	Stem cell:Submandibular Gland	3/98	0.000380011	0.00150018	24.1409	190.117	MRC1;PDK4;RNASE1
0	Endothelial Precursor cell:Peripheral Blood	3/98	0.000380011	0.00150018	24.1409	190.117	MS4A6A;MRC1;RNASE1
0	Alveolar Epithelial Progenitor cell:Embryonic Stem Cell	3/98	0.000380011	0.00150018	24.1409	190.117	MS4A6A;CLEC7A;MRC1
0	Smooth Muscle cell:Adipose Tissue	3/98	0.000380011	0.00150018	24.1409	190.117	MS4A6A;MRC1;RNASE1
0	Vascular Endothelial cell:Placenta	3/99	0.000391505	0.00150018	23.8882	187.415	MS4A6A;MRC1;RNASE1
0	Monocyte:Synovium	3/99	0.000391505	0.00150018	23.8882	187.415	MS4A6A;CLEC7A;S100A8
0	Periodontal Ligament Stem cell:Periodontal Ligament	3/99	0.000391505	0.00150018	23.8882	187.415	MS4A6A;LST1;SAMSN1
0	Endothelial Progenitor cell:Blood	3/99	0.000391505	0.00150018	23.8882	187.415	MS4A6A;MRC1;RNASE1
0	Myogenic Endothelial cell:Skeletal Muscle	3/99	0.000391505	0.00150018	23.8882	187.415	MS4A6A;MRC1;RNASE1
0	Adventitial cell:Skeletal Muscle	3/99	0.000391505	0.00150018	23.8882	187.415	MS4A6A;LST1;SAMSN1
0	Basophil:Umbilical Cord Blood	3/99	0.000391505	0.00150018	23.8882	187.415	MS4A6A;LST1;SAMSN1
0	Monocyte:Plasma	3/99	0.000391505	0.00150018	23.8882	187.415	MS4A6A;CLEC7A;S100A8
0	Endothelial cell:Eye	3/99	0.000391505	0.00150018	23.8882	187.415	MS4A6A;LST1;SAMSN1
0	Endothelial Progenitor cell:Umbilical Cord Blood	3/99	0.000391505	0.00150018	23.8882	187.415	MS4A6A;LST1;SAMSN1
0	Endothelial cell:Intervertebral Disc	3/99	0.000391505	0.00150018	23.8882	187.415	MS4A6A;MRC1;RNASE1
0	Lymphocyte:Peripheral Blood	3/99	0.000391505	0.00150018	23.8882	187.415	MS4A6A;LST1;SAMSN1
0	Platelet:Bone Marrow	3/99	0.000391505	0.00150018	23.8882	187.415	MS4A6A;LST1;SAMSN1
0	Endothelial cell:Embryonic Stem Cell	3/99	0.000391505	0.00150018	23.8882	187.415	MS4A6A;LST1;SAMSN1
0	Endothelial cell:Embryonic Brain	3/99	0.000391505	0.00150018	23.8882	187.415	MS4A6A;MRC1;RNASE1
0	Lake Et al.Science.In6:Brain	3/100	0.000403221	0.00150018	23.6408	184.777	PDK4;RNASE1;RHOB
0	Monocyte:Liver	3/100	0.000403221	0.00150018	23.6408	184.777	MS4A6A;CLEC7A;S100A8
0	Monocyte:Lung	3/100	0.000403221	0.00150018	23.6408	184.777	MS4A6A;CLEC7A;S100A8
0	Basophil:Lung	3/100	0.000403221	0.00150018	23.6408	184.777	MS4A6A;CLEC7A;MRC1
0	Mesenchymal Stromal cell:Placenta	3/100	0.000403221	0.00150018	23.6408	184.777	MS4A6A;MRC1;RNASE1
0	Macrophage:Synovium	3/100	0.000403221	0.00150018	23.6408	184.777	MS4A6A;CLEC7A;LST1
0	Cancer Stem cell:Endometrium	3/100	0.000403221	0.00150018	23.6408	184.777	ANXA1;FOS;S100A10
0	Basal cell:Undefined	3/100	0.000403221	0.00150018	23.6408	184.777	ANXA1;S100A4;S100A10
0	Classical monocyte:Blood	3/100	0.000403221	0.00150018	23.6408	184.777	MS4A6A;CLEC7A;S100A8
0	Intermediate monocyte:Blood	3/100	0.000403221	0.00150018	23.6408	184.777	MS4A6A;CLEC7A;S100A8
0	Non-classical monocyte:Blood	3/100	0.000403221	0.00150018	23.6408	184.777	MS4A6A;CLEC7A;S100A8
0	Dendritic cell:Blood	3/100	0.000403221	0.00150018	23.6408	184.777	CLEC7A;LST1;SAMSN1
0	Epithelial cell:Epithelium	3/100	0.000403221	0.00150018	23.6408	184.777	MS4A6A;MRC1;RNASE1
0	Blast cell:Bone Marrow	3/100	0.000403221	0.00150018	23.6408	184.777	MS4A6A;MRC1;RNASE1
0	Common Lymphoid progenitor:Undefined	3/100	0.000403221	0.00150018	23.6408	184.777	MS4A6A;LST1;SAMSN1
0	Granulocyte-monocyte progenitor:Germ	3/100	0.000403221	0.00150018	23.6408	184.777	MS4A6A;LST1;SAMSN1
0	Megakaryocyte-erythroid progenitor:Germ	3/100	0.000403221	0.00150018	23.6408	184.777	MS4A6A;LST1;SAMSN1
0	Cancer Stem-Like cell:Brain	3/100	0.000403221	0.00150018	23.6408	184.777	MS4A6A;MRC1;RNASE1
0	Preadipocyte:Adipose Tissue	3/100	0.000403221	0.00150018	23.6408	184.777	MS4A6A;CLEC7A;LST1
0	CD14++CD16- monocyte:Blood	3/100	0.000403221	0.00150018	23.6408	184.777	MS4A6A;CLEC7A;S100A8
0	Responder T cell:Blood	3/101	0.00041516	0.00150018	23.3984	182.199	MS4A6A;LST1;SAMSN1
0	Dendritic cell:Spleen	3/101	0.00041516	0.00150018	23.3984	182.199	MS4A6A;CLEC7A;LST1
0	Dental Pulp Stem cell:Deciduous Tooth	3/101	0.00041516	0.00150018	23.3984	182.199	MS4A6A;MRC1;RNASE1
0	Myeloid Dendritic cell:Thymus	3/101	0.00041516	0.00150018	23.3984	182.199	MS4A6A;CLEC7A;LST1
0	M2 macrophage:Lung	3/101	0.00041516	0.00150018	23.3984	182.199	MS4A6A;CLEC7A;MRC1
0	Central Nervous System Stem cell:Fetal Brain	3/101	0.00041516	0.00150018	23.3984	182.199	MS4A6A;MRC1;RNASE1
0	Monocyte:Subcutaneous Adipose Tissue	3/101	0.00041516	0.00150018	23.3984	182.199	MS4A6A;CLEC7A;LST1
0	Macrophage:Subcutaneous Adipose Tissue	3/101	0.00041516	0.00150018	23.3984	182.199	MS4A6A;CLEC7A;LST1
0	Dendritic cell:Synovium	3/101	0.00041516	0.00150018	23.3984	182.199	MS4A6A;CLEC7A;LST1
0	Epithelial cell:Bone Marrow	3/102	0.000427325	0.00150018	23.1608	179.681	MS4A6A;CLEC7A;S100A8
0	Monocyte:Undefined	3/102	0.000427325	0.00150018	23.1608	179.681	MS4A6A;CLEC7A;S100A8
0	Neutrophil:Pluripotent Stem Cell	3/102	0.000427325	0.00150018	23.1608	179.681	MS4A6A;CLEC7A;LST1
0	Non-classical monocyte:Bone Marrow	3/102	0.000427325	0.00150018	23.1608	179.681	MS4A6A;CLEC7A;LST1
0	Neutrophil:Vagina	3/103	0.000439717	0.00151153	22.9281	177.22	MS4A6A;CLEC7A;S100A8
0	Macrophage:Intervertebral Disc	3/103	0.000439717	0.00151153	22.9281	177.22	MS4A6A;CLEC7A;MRC1
0	Exhausted CD8+ T cell:Liver	4/260	0.000513176	0.00174586	12.3219	93.3369	MS4A6A;PELI1;RBPJ;SAMSN1
0	Specialist Antigen Presenting cell:Undefined	2/49	0.00228859	0.00770648	31.4011	190.913	CLEC7A;MRC1
0	Regulatory T (Treg) cell:Liver	4/417	0.00292786	0.00975953	7.57695	44.2	CLEC7A;PELI1;RBPJ;SAMSN1
0	Endothelial cell:Fetal Gonad	3/208	0.00331905	0.0109529	11.1253	63.5042	FN1;S100A4;GPCPD1
0	Mesenchymal Stem cell:Undefined	2/74	0.0051399	0.0167937	20.4722	107.903	ADGRE5;FN1
0	Myeloid cell:Bone Marrow	2/79	0.00583684	0.0184262	19.138	98.4378	CLEC7A;MRC1
0	Mesangial cell:Kidney	1/5	0.00722964	0.0184262	178.277	878.827	FN1
0	Cancer Stem cell:Bone Marrow	2/94	0.00817032	0.0184262	16.0056	76.9431	CLEC7A;S100A8
0	Stromal cell:Amniotic Membrane	2/96	0.00850837	0.0184262	15.6635	74.6634	ANXA1;EMP3
0	Primitive Endoderm cell:Embryo	2/96	0.00850837	0.0184262	15.6635	74.6634	FN1;RNASE1
0	Macrophage:Serum	1/6	0.00866951	0.0184262	142.614	677.125	MRC1
0	M2 macrophage:Bone Marrow	1/6	0.00866951	0.0184262	142.614	677.125	MRC1
0	Trophoblast cell:Placenta	2/97	0.00867973	0.0184262	15.4979	73.5647	ANXA1;FN1
0	Decidual cell:Blood	2/97	0.00867973	0.0184262	15.4979	73.5647	ANXA1;ADGRE5
0	Mesenchymal Stem cell:Corneal Endothelium	2/97	0.00867973	0.0184262	15.4979	73.5647	ANXA1;FN1
0	Epithelial cell:Corneal Epithelium	2/98	0.00885264	0.0184262	15.3356	72.4922	ADGRE5;FOS
0	Thymic Emigrant cell:Blood	2/98	0.00885264	0.0184262	15.3356	72.4922	LST1;SAMSN1
0	White Blood cell:Blood	2/98	0.00885264	0.0184262	15.3356	72.4922	LST1;SAMSN1
0	Hematopoietic cell:Undefined	2/98	0.00885264	0.0184262	15.3356	72.4922	LST1;SAMSN1
0	Basal cell:Lung	2/98	0.00885264	0.0184262	15.3356	72.4922	S100A8;S100A10
0	Naive CD4+ T cell:Blood	2/99	0.0090271	0.0184262	15.1768	71.4451	LST1;SAMSN1
0	Hematopoietic Stem cell:Embryo	2/99	0.0090271	0.0184262	15.1768	71.4451	MRC1;RNASE1
0	Neutrophil:Spleen	2/99	0.0090271	0.0184262	15.1768	71.4451	LST1;RETN
0	Myeloid-derived Suppressor cell:Blood	2/99	0.0090271	0.0184262	15.1768	71.4451	CLEC7A;LST1
0	Myeloid-derived Suppressor cell:Liver	2/99	0.0090271	0.0184262	15.1768	71.4451	CLEC7A;LST1
0	T Helper cell:Salivary Gland	2/99	0.0090271	0.0184262	15.1768	71.4451	MS4A6A;LST1
0	Neutrophil:Brain	2/99	0.0090271	0.0184262	15.1768	71.4451	LST1;RETN
0	Hair Follicle cell:Hair Follicle	2/99	0.0090271	0.0184262	15.1768	71.4451	MS4A6A;MRC1
0	Mesodermal Embryonic Stem cell:Germ	2/99	0.0090271	0.0184262	15.1768	71.4451	MRC1;RNASE1
0	Cardiomyocyte:Pluripotent Stem Cell	2/99	0.0090271	0.0184262	15.1768	71.4451	VCAN;SLC8A1
0	Primordial Germ cell:Embryonic Stem Cell	2/99	0.0090271	0.0184262	15.1768	71.4451	MS4A6A;LST1
0	Primordial Germ cell:Pluripotent Stem Cell	2/99	0.0090271	0.0184262	15.1768	71.4451	MS4A6A;LST1
0	T Helper cell:Eye	2/99	0.0090271	0.0184262	15.1768	71.4451	MS4A6A;LST1
0	Endothelial cell:Fetal Liver	2/99	0.0090271	0.0184262	15.1768	71.4451	MRC1;RNASE1
0	Stromal Vascular Fraction cell:Adipose Tissue	2/100	0.0092031	0.0184262	15.0212	70.4224	MRC1;RNASE1
0	Dendritic cell:Umbilical Cord Blood	2/100	0.0092031	0.0184262	15.0212	70.4224	MRC1;RNASE1
0	Keratinocyte:Epithelium	2/100	0.0092031	0.0184262	15.0212	70.4224	MRC1;RNASE1
0	Mesenchymal Stem cell:Anterior Cruciate Ligament	2/100	0.0092031	0.0184262	15.0212	70.4224	ANXA1;FN1
0	Endothelial cell:Bladder	2/100	0.0092031	0.0184262	15.0212	70.4224	MRC1;RNASE1
0	Hematopoietic Progenitor cell:Umbilical Cord Blood	2/100	0.0092031	0.0184262	15.0212	70.4224	MRC1;RNASE1
0	Stem cell:Stomach	2/100	0.0092031	0.0184262	15.0212	70.4224	ANXA1;S100A10
0	Endothelial Progenitor cell:Adipose Tissue	2/100	0.0092031	0.0184262	15.0212	70.4224	MRC1;RNASE1
0	Regulatory T (Treg) cell:Brain	2/100	0.0092031	0.0184262	15.0212	70.4224	LST1;SAMSN1
0	Cancer Stem cell:Ovarian Cortex	2/100	0.0092031	0.0184262	15.0212	70.4224	ANXA1;S100A10
0	Cardiomyocyte Progenitor cell:Myocardium	2/100	0.0092031	0.0184262	15.0212	70.4224	MRC1;RNASE1
0	Cancer Stem-Like cell:Endometrium	2/100	0.0092031	0.0184262	15.0212	70.4224	PELI1;SAMSN1
0	Cancer Stem cell:Peripheral Blood	2/100	0.0092031	0.0184262	15.0212	70.4224	ANXA1;S100A10
0	Keratinocyte Progenitor cell:Skin	2/100	0.0092031	0.0184262	15.0212	70.4224	MRC1;RNASE1
0	Submandibular Gland Stem cell:Submandibular Gland	2/100	0.0092031	0.0184262	15.0212	70.4224	MRC1;RNASE1
0	Endothelial cell:Corpus Luteum	2/100	0.0092031	0.0184262	15.0212	70.4224	MRC1;RNASE1
0	Effector Regulatory T (Treg) cell:Peripheral Blood	2/100	0.0092031	0.0184262	15.0212	70.4224	LST1;SAMSN1
0	Hematopoietic Stem cell:Peripheral Blood	2/100	0.0092031	0.0184262	15.0212	70.4224	MRC1;RNASE1
0	Monocyte:Umbilical Cord Blood	2/100	0.0092031	0.0184262	15.0212	70.4224	MRC1;RNASE1
0	Hematopoietic Progenitor cell:Bone Marrow	2/100	0.0092031	0.0184262	15.0212	70.4224	MRC1;RNASE1
0	Multipotent Progenitor cell:Undefined	2/100	0.0092031	0.0184262	15.0212	70.4224	MS4A6A;SAMSN1
0	Mature Endothelial cell:Blood	2/100	0.0092031	0.0184262	15.0212	70.4224	MRC1;RNASE1
0	Progenitor-like Angiogenesis-Promoting cell:Blood	2/100	0.0092031	0.0184262	15.0212	70.4224	MRC1;RNASE1
0	Cardiac Progenitor cell:Embryonic Stem Cell	2/100	0.0092031	0.0184262	15.0212	70.4224	VCAN;FN1
0	Cardiomyocyte:Embryonic Stem Cell	2/100	0.0092031	0.0184262	15.0212	70.4224	VCAN;FN1
0	Hepatic Progenitor-Like cell:Pluripotent Stem Cell	2/100	0.0092031	0.0184262	15.0212	70.4224	VCAN;RNASE1
0	Hematopoietic Stem cell:Periodontal Ligament	2/100	0.0092031	0.0184262	15.0212	70.4224	MRC1;RNASE1
0	Mesenchymal Stem cell:Chorionic Villus	2/101	0.00938063	0.0184262	14.8687	69.4235	MS4A6A;SAMSN1
0	Circulating Progenitor cell:Peripheral Blood	2/101	0.00938063	0.0184262	14.8687	69.4235	MRC1;RNASE1
0	Megakaryocyte:Blood	2/101	0.00938063	0.0184262	14.8687	69.4235	MS4A6A;LST1
0	Epithelial Progenitor cell:Breast	2/101	0.00938063	0.0184262	14.8687	69.4235	ANXA1;S100A10
0	Intestinal Epithelial Stem cell:Jejunum	2/101	0.00938063	0.0184262	14.8687	69.4235	ANXA1;S100A10
0	Endocrine cell:Pancreatic Islet	2/101	0.00938063	0.0184262	14.8687	69.4235	EMP3;S100A10
0	Neutrophil:Lung	2/101	0.00938063	0.0184262	14.8687	69.4235	CLEC7A;LST1
0	Red Blood Cell (erythrocyte):Undefined	2/101	0.00938063	0.0184262	14.8687	69.4235	MS4A6A;SAMSN1
0	Pericyte:Subcutaneous Adipose Tissue	2/101	0.00938063	0.0184262	14.8687	69.4235	MRC1;RNASE1
0	Naive Regulatory T (Treg) cell:Peripheral Blood	2/101	0.00938063	0.0184262	14.8687	69.4235	LST1;SAMSN1
0	Abnormal Plasma cell:Peripheral Blood	2/101	0.00938063	0.0184262	14.8687	69.4235	VCAN;SLC8A1
0	Side-population cell:Undefined	2/103	0.00974029	0.0189076	14.5728	67.4936	ANXA1;S100A10
0	Intestinal Stem cell:Intestinal Crypt	2/103	0.00974029	0.0189076	14.5728	67.4936	ANXA1;S100A10
0	Macrophage:Spleen	1/7	0.0101074	0.019392	118.839	546.006	MRC1
0	Parietal Progenitor cell:Stomach	1/7	0.0101074	0.019392	118.839	546.006	ANXA1
0	Macrophage:Bone Marrow	1/8	0.0115432	0.0220188	101.857	454.452	MRC1
0	Fibroblast:Lung	1/9	0.012977	0.0246116	89.1205	387.191	ADGRE5
0	Memory B cell:Undefined	1/10	0.0144088	0.0270166	79.2143	335.862	RBPJ
0	M2 macrophage:Undefined	1/10	0.0144088	0.0270166	79.2143	335.862	MRC1
0	Osteocyte:Bone	1/11	0.0158387	0.0295297	71.2893	295.516	FN1
0	M2 macrophage:Peripheral Blood	1/12	0.0172665	0.0320109	64.8052	263.044	MRC1
0	Lake Et al.Science.Ex4:Brain	1/13	0.0186923	0.0344606	59.4018	236.398	ANXA1
0	M1 macrophage:Undefined	1/14	0.0201161	0.0368795	54.8297	214.178	CLEC7A
0	Astrocyte:Brain	2/164	0.0234722	0.0427947	9.05761	33.9836	FOS;RHOB
0	Conventional Dendritic cell:Undefined	1/18	0.0257914	0.0467647	41.9202	153.332	MRC1
0	Gonadal Endothelial cell:Fetal Gonad	3/459	0.0282092	0.050869	4.93801	17.6193	PDK4;FN1;PELI1
0	Granulosa cell:Fetal Gonad	2/185	0.0293367	0.0526147	8.00971	28.2656	VCAN;EMP3
0	Mesenchymal Stem cell:Ligament	1/21	0.0300271	0.0535619	35.6268	124.895	ADGRE5
0	Microglial cell:Brain	1/23	0.032841	0.0582663	32.3847	110.629	RHOB
0	Liver Bud Hepatic cell:Liver	2/201	0.0341573	0.0601109	7.35976	24.8523	EMP3;RHOB
0	Nephron Epithelial cell:Kidney	1/24	0.034245	0.0601109	30.9752	104.517	SLC8A1
0	Plasma cell:Kidney	1/31	0.044018	0.0768568	23.7393	74.1415	S100A8
0	Mitotic Arrest Phase Fetal Germ cell:Fetal Gonad	4/948	0.0464383	0.080656	3.22492	9.8993	MRC1;FN1;PELI1;RHOB
0	Neutrophil:Undefined	1/33	0.0467927	0.080846	22.2533	68.1404	S100A8
0	Neuron:Undefined	1/38	0.0536955	0.0922891	19.2413	56.2698	FOS
0	Circulating Fetal cell:Blood	1/40	0.056443	0.0965088	18.2527	52.468	CRIP1
1	Paneth cell:Large Intestine	16/311	8.64364e-13	1.50544e-10	13.9968	388.786	ABCA1;CD84;CXCL8;PFKFB3;BCL2A1;PRKCB;ITGB2;MERTK;SOD2;LIPA;MMP9;LILRB4;ITGAX;CHI3L1;PLXNC1;CD14
1	Cardiac Progenitor cell:Embryonic Stem Cell	11/100	1.06769e-12	1.50544e-10	30.2412	833.615	ABCA1;STARD13;SPARC;GPNMB;RPS6KA2;SDC2;SPP1;EMP1;FAM20C;CCL2;ARHGAP24
1	Cardiomyocyte:Embryonic Stem Cell	11/100	1.06769e-12	1.50544e-10	30.2412	833.615	ABCA1;STARD13;SPARC;GPNMB;RPS6KA2;SDC2;SPP1;EMP1;FAM20C;CCL2;ARHGAP24
1	Anterior Foregut Endoderm cell:Lung	8/98	1.64952e-08	1.29599e-06	20.9714	375.812	CPM;CD84;GPNMB;ITGAX;CHI3L1;CD14;SOD2;LILRB4
1	Alveolar Epithelial Progenitor cell:Embryonic Stem Cell	8/98	1.64952e-08	1.29599e-06	20.9714	375.812	CPM;CD84;GPNMB;ITGAX;CHI3L1;CD14;SOD2;LILRB4
1	Multilymphoid Progenitor cell:Umbilical Cord Blood	15/530	1.83829e-08	1.29599e-06	7.33564	130.661	SMIM3;TSC22D1;BCL2A1;ITGB2;ARID5B;FMN1;MMP9;AFF1;ARHGAP24;LRCH1;RGS1;RPS6KA2;CIR1;PLEKHO1;JARID2
1	Cardiomyocyte:Pluripotent Stem Cell	7/99	3.64895e-07	2.20501e-05	17.7381	262.944	ABCA1;SPARC;CHI3L1;FAM20C;CD14;ARHGAP24;GAS7
1	Astrocyte:Brain	8/164	8.93714e-07	4.72551e-05	12.0586	167.951	ABCA1;NHSL1;PFKFB3;SLC39A11;TIMP3;SLC1A3;MT1X;HIF1A
1	Microglial cell:Brain	4/23	3.47178e-06	0.000163174	47.5813	598.138	BCL2A1;SLC1A3;CCL2;CD14
1	Plasmacytoid Dendritic cell:Lung	6/101	7.16696e-06	0.000291752	14.5506	172.366	ABCA1;TIMP3;EMP1;FAM20C;CCL2;ARHGAP24
1	Dendritic cell:Thymus	6/102	7.58692e-06	0.000291752	14.3983	169.742	CD84;BCL2A1;RGS1;ITGB2;ITGAX;LILRB4
1	Microglial cell:Embryonic Prefrontal Cortex	11/472	1.08275e-05	0.00038167	5.72874	65.4991	CD84;TSC22D1;FABP5;RGS1;ITGB2;ITGAX;SPP1;CD14;MERTK;LIPA;LILRB4
1	Monocyte:Fetal Kidney	14/797	1.59829e-05	0.000520058	4.38403	48.4172	CXCL8;SPARC;BCL2A1;GK;PRKCB;ITGB2;TBC1D8;G0S2;SOD2;HIF1A;C15ORF48;ITGAX;CD14;GAS7
1	Neutrophil:Kidney	5/80	3.37974e-05	0.00102117	15.1977	156.462	CXCL8;BCL2A1;G0S2;SOD2;MMP9
1	Eosinophil:Peripheral Blood	3/17	6.11267e-05	0.0013645	47.8989	464.742	CXCL8;ITGAX;CD14
1	Macrophage:Lung	3/18	7.31079e-05	0.0013645	44.7034	425.736	ITGAX;CCL2;CD14
1	Stromal cell:Amniotic Membrane	5/96	8.11072e-05	0.0013645	12.5155	117.892	SH3RF3;SPARC;CHST11;CCL2;PLEKHO1
1	Monocyte:Kidney	5/99	9.38837e-05	0.0013645	12.1142	112.341	BCL2A1;ITGB2;ITGAX;CD14;LILRB4
1	Macrophage:Retinal Pigment Epithelium	5/99	9.38837e-05	0.0013645	12.1142	112.341	BCL2A1;ITGB2;ITGAX;CD14;LILRB4
1	Macrophage:Eye	5/99	9.38837e-05	0.0013645	12.1142	112.341	BCL2A1;ITGB2;ITGAX;CD14;LILRB4
1	Macrophage:Lymph Node	5/99	9.38837e-05	0.0013645	12.1142	112.341	BCL2A1;ITGB2;ITGAX;CD14;LILRB4
1	Macrophage:Visceral Adipose Tissue	5/99	9.38837e-05	0.0013645	12.1142	112.341	BCL2A1;ITGB2;ITGAX;CD14;LILRB4
1	Macrophage:Artery	5/99	9.38837e-05	0.0013645	12.1142	112.341	BCL2A1;ITGB2;ITGAX;CD14;LILRB4
1	Dendritic cell:Bone Marrow	5/100	9.84689e-05	0.0013645	11.9861	110.581	CD84;BCL2A1;ITGB2;ITGAX;LILRB4
1	Macrophage:Synovium	5/100	9.84689e-05	0.0013645	11.9861	110.581	CD84;ITGB2;ITGAX;CD14;LILRB4
1	Basal cell:Undefined	5/100	9.84689e-05	0.0013645	11.9861	110.581	C15ORF48;CXCL8;GPNMB;EMP1;CD14
1	Myoepithelial cell:Parotid Gland	5/100	9.84689e-05	0.0013645	11.9861	110.581	SPARC;SDC2;TIMP3;SLC1A3;GPC4
1	Periosteum-derived Progenitor cell:Periosteum	5/101	0.000103224	0.0013645	11.8606	108.864	SPARC;GPNMB;SPP1;EMP1;CCL2
1	Monocyte:Subcutaneous Adipose Tissue	5/101	0.000103224	0.0013645	11.8606	108.864	CD84;ITGB2;ITGAX;CD14;LILRB4
1	Macrophage:Subcutaneous Adipose Tissue	5/101	0.000103224	0.0013645	11.8606	108.864	CD84;ITGB2;ITGAX;CD14;LILRB4
1	Stem cell:Amniotic Membrane	5/101	0.000103224	0.0013645	11.8606	108.864	SPARC;GPNMB;CD109;TIMP3;EMP1
1	M2 macrophage:Lung	5/101	0.000103224	0.0013645	11.8606	108.864	CD84;ITGB2;ITGAX;CD14;LILRB4
1	Dendritic cell:Placenta	5/102	0.000108154	0.00138634	11.7378	107.189	CD84;BCL2A1;ITGB2;ITGAX;CD14
1	Macrophage:Intervertebral Disc	5/103	0.000113263	0.00140912	11.6174	105.553	CD84;ITGB2;ITGAX;CD14;LILRB4
1	Dendritic cell:Liver	2/6	0.000310207	0.00374907	110.578	893.277	ITGAX;CD14
1	Myeloid-derived Suppressor cell:Peripheral Blood	3/33	0.00046501	0.0053162	22.3348	171.385	CD84;ITGAX;CD14
1	Macrophage:Undefined	3/33	0.00046501	0.0053162	22.3348	171.385	GPNMB;ITGAX;CD14
1	Macrophage:Bone Marrow	2/8	0.000575591	0.00602257	73.7111	549.893	ITGB2;CD14
1	CD4-CD28+ T cell:Peripheral Blood	2/8	0.000575591	0.00602257	73.7111	549.893	ITGB2;BCL2
1	CD4-CD28- T cell:Peripheral Blood	2/8	0.000575591	0.00602257	73.7111	549.893	ITGB2;BCL2
1	B cell:Undefined	4/83	0.000583748	0.00602257	11.4091	84.9526	CD84;ITGB2;ITGAX;CD14
1	Classical monocyte:Peripheral Blood	2/9	0.000737831	0.00650214	63.1778	455.625	ITGAX;CD14
1	Intermediate monocyte:Peripheral Blood	2/9	0.000737831	0.00650214	63.1778	455.625	ITGAX;CD14
1	Non-classical monocyte:Peripheral Blood	2/9	0.000737831	0.00650214	63.1778	455.625	ITGAX;CD14
1	Suppressive monocyte:Peripheral Blood	2/9	0.000737831	0.00650214	63.1778	455.625	ITGAX;CD14
1	CD16+ Dendritic cell:Peripheral Blood	2/9	0.000737831	0.00650214	63.1778	455.625	ITGAX;CD14
1	Immature Myeloid cell:Peripheral Blood	2/9	0.000737831	0.00650214	63.1778	455.625	ITGAX;CD14
1	Myeloid cell:Tonsil	2/9	0.000737831	0.00650214	63.1778	455.625	ITGAX;CD14
1	Platelet:Blood	3/39	0.000763535	0.00659133	18.6067	133.551	CD84;CD109;CD14
1	Kupffer cell:Liver	2/10	0.00091953	0.00705765	55.2778	386.483	ITGB2;CD14
1	Muller cell:Retina	4/97	0.00104813	0.00705765	9.68475	66.4446	CHI3L1;CD14;MTSS1;GAS7
1	Villous Stromal cell:Placenta	4/97	0.00104813	0.00705765	9.68475	66.4446	GPNMB;CTSK;TIMP3;EMP1
1	Natural Killer cell:Lymph Node	4/98	0.00108893	0.00705765	9.58124	65.3686	PRKCB;PLEKHO1;PLXNC1;GAS7
1	Basal cell:Lung	4/98	0.00108893	0.00705765	9.58124	65.3686	GPNMB;FABP5;CD109;MT1X
1	Myeloid cell:Peripheral Blood	2/11	0.00112051	0.00705765	49.1333	333.811	ITGAX;CD14
1	Adventitial cell:Skeletal Muscle	4/99	0.00113082	0.00705765	9.4799	64.3193	CD84;PRKCB;ITGAX;LILRB4
1	Endothelial Progenitor cell:Umbilical Cord Blood	4/99	0.00113082	0.00705765	9.4799	64.3193	CD84;ITGB2;ITGAX;LILRB4
1	Mucous Acinar cell:Salivary Gland	4/99	0.00113082	0.00705765	9.4799	64.3193	TPST1;MYO1E;STARD13;HIF1A
1	Platelet:Bone Marrow	4/99	0.00113082	0.00705765	9.4799	64.3193	CD84;ITGB2;ITGAX;LILRB4
1	Endothelial cell:Embryonic Stem Cell	4/99	0.00113082	0.00705765	9.4799	64.3193	CD84;ITGB2;ITGAX;LILRB4
1	Lymphoid cell:Peripheral Blood	4/99	0.00113082	0.00705765	9.4799	64.3193	PRKCB;PLEKHO1;PLXNC1;GAS7
1	Cancer Stem cell:Intestine	4/99	0.00113082	0.00705765	9.4799	64.3193	TPST1;MYO1E;STARD13;HIF1A
1	Cancer Stem cell:Gastrointestinal Tract	4/99	0.00113082	0.00705765	9.4799	64.3193	TPST1;MYO1E;STARD13;HIF1A
1	Endothelial cell:Eye	4/99	0.00113082	0.00705765	9.4799	64.3193	CD84;ITGB2;ITGAX;LILRB4
1	Monocyte:Lung	4/100	0.00117384	0.00705765	9.38068	63.2959	ITGB2;ITGAX;CD14;LILRB4
1	M2 macrophage:Brain	4/100	0.00117384	0.00705765	9.38068	63.2959	CD84;ITGAX;CD14;LILRB4
1	M2 macrophage:Serum	4/100	0.00117384	0.00705765	9.38068	63.2959	CD84;ITGAX;CD14;LILRB4
1	Granulocyte-monocyte progenitor:Germ	4/100	0.00117384	0.00705765	9.38068	63.2959	CD84;ITGB2;ITGAX;LILRB4
1	Megakaryocyte-erythroid progenitor:Germ	4/100	0.00117384	0.00705765	9.38068	63.2959	CD84;ITGB2;ITGAX;LILRB4
1	Kupffer cell:Fetal Liver	4/100	0.00117384	0.00705765	9.38068	63.2959	CD84;ITGAX;CD14;LILRB4
1	Myeloid Dendritic cell:Thymus	4/101	0.00121799	0.00705765	9.28351	62.2975	CD84;ITGB2;ITGAX;LILRB4
1	Oligodendrocyte Progenitor cell:Brain	4/101	0.00121799	0.00705765	9.28351	62.2975	SPARC;SDC2;TIMP3;SLC1A3
1	Dendritic cell:Spleen	4/101	0.00121799	0.00705765	9.28351	62.2975	CD84;ITGB2;ITGAX;LILRB4
1	Gonadal Endothelial cell:Fetal Gonad	8/459	0.0012516	0.00715439	4.10875	27.4602	RALA;RPS6KA2;CD109;FDX1;TIMP3;ASAP1;LIPA;MTSS1
1	Exhausted CD8+ T cell:Liver	6/260	0.00127777	0.00720665	5.39846	35.968	MYO1E;CD84;RGS1;ARID5B;CBLB;CALM3
1	Monocyte Derived Dendritic cell:Peripheral Blood	2/12	0.00134059	0.00736454	44.2178	292.485	ITGAX;CD14
1	Neutrophil:Peripheral Blood	2/12	0.00134059	0.00736454	44.2178	292.485	ITGAX;CD14
1	Mast cell:Kidney	4/106	0.00145631	0.00789767	8.8262	57.6514	ABCA1;CPM;TSC22D1;TIMP3
1	Granulocyte:Peripheral Blood	2/15	0.00211369	0.0113176	34.0085	209.469	ITGAX;CD14
1	Conventional Dendritic cell:Undefined	2/18	0.00305245	0.0161398	27.6278	160.015	ITGAX;CD14
1	Regulatory T (Treg) cell:Liver	7/417	0.00311963	0.0162914	3.91638	22.5977	MYO1E;GK;RGS1;TBC1D8;ARID5B;PTPRJ;CALM3
1	Mesenchymal Stem cell:Ligament	2/21	0.00415227	0.0214196	23.262	127.571	ITGAX;CD14
1	Neutrophil:Blood	2/23	0.00497272	0.0253429	21.0444	111.615	ITGAX;CD14
1	Myeloid cell:Bone Marrow	3/79	0.00578793	0.0291464	8.79598	45.3167	CD84;ITGAX;CD14
1	Dendritic cell:Undefined	2/28	0.00731969	0.0358171	16.9932	83.5586	ITGAX;CD14
1	Epidermal Transit Amplifying cell:Foreskin	3/93	0.0090702	0.0358171	7.42247	34.9061	RALA;FABP5;FABP5P7
1	Acinar cell:Pancreatic Islet	3/95	0.00961138	0.0358171	7.26038	33.7231	C15ORF48;BCAT1;SOD2
1	Stem cell:Molar	3/96	0.0098889	0.0358171	7.18195	33.1543	SPARC;TIMP3;EMP1
1	Mesenchymal Progenitor cell:Muscle	3/97	0.010171	0.0358171	7.10519	32.6001	SPARC;TIMP3;EMP1
1	Decidual cell:Blood	3/97	0.010171	0.0358171	7.10519	32.6001	CXCL8;PFKFB3;IRAK2
1	Epithelial cell:Bone	3/97	0.010171	0.0358171	7.10519	32.6001	CTSK;EMP1;CCL2
1	Mesenchymal Stem cell:Whartons Jelly	3/97	0.010171	0.0358171	7.10519	32.6001	CTSK;EMP1;CCL2
1	DCLK1+ Progenitor cell:Large Intestine	3/98	0.0104579	0.0358171	7.03004	32.0598	TPST1;SPARC;CCL2
1	White Blood cell:Blood	3/98	0.0104579	0.0358171	7.03004	32.0598	CD84;ITGB2;ITGAX
1	Microglial cell:Optic Nerve	3/98	0.0104579	0.0358171	7.03004	32.0598	CD84;ITGB2;ITGAX
1	Thymic Emigrant cell:Blood	3/98	0.0104579	0.0358171	7.03004	32.0598	CD84;ITGB2;ITGAX
1	Hematopoietic Stem cell:Tooth	3/98	0.0104579	0.0358171	7.03004	32.0598	CD84;PRKCB;PLXNC1
1	Macrophage:Alveolus	3/98	0.0104579	0.0358171	7.03004	32.0598	CD84;ITGB2;ITGAX
1	Hematopoietic cell:Undefined	3/98	0.0104579	0.0358171	7.03004	32.0598	CD84;ITGB2;ITGAX
1	Granulosa cell:Fetal Gonad	4/185	0.0105288	0.0358171	4.95404	22.5589	FABP5;SPP1;CHI3L1;CD14
1	Hematopoietic cell:Liver	3/99	0.0107493	0.0358171	6.95646	31.533	CXCL8;CD109;SLC39A8
1	Mesenchymal Stromal cell:Amniotic Membrane	3/99	0.0107493	0.0358171	6.95646	31.533	STARD13;TIMP3;EMP1
1	Mesenchymal Stem cell:Breast	3/99	0.0107493	0.0358171	6.95646	31.533	SPARC;TIMP3;EMP1
1	Monocyte:Plasma	3/99	0.0107493	0.0358171	6.95646	31.533	ITGB2;ITGAX;CD14
1	Adipose Multilineage-Differentiating Stress-Enduring cell:Adipose Tissue	3/99	0.0107493	0.0358171	6.95646	31.533	SPARC;TIMP3;CCL2
1	T Helper cell:Salivary Gland	3/99	0.0107493	0.0358171	6.95646	31.533	CD84;ITGB2;ITGAX
1	T Helper cell:Eye	3/99	0.0107493	0.0358171	6.95646	31.533	CD84;ITGB2;ITGAX
1	Monocyte:Synovium	3/99	0.0107493	0.0358171	6.95646	31.533	ITGB2;ITGAX;CD14
1	Periodontal Ligament Stem cell:Periodontal Ligament	3/99	0.0107493	0.0358171	6.95646	31.533	CD84;ITGB2;ITGAX
1	Dental Pulp cell:Dental Pulp	3/99	0.0107493	0.0358171	6.95646	31.533	STARD13;TIMP3;EMP1
1	Stem cell:Placenta	3/99	0.0107493	0.0358171	6.95646	31.533	SPARC;TIMP3;EMP1
1	Myeloid-derived Suppressor cell:Blood	3/99	0.0107493	0.0358171	6.95646	31.533	CD84;ITGB2;ITGAX
1	Myeloid-derived Suppressor cell:Liver	3/99	0.0107493	0.0358171	6.95646	31.533	CD84;ITGB2;ITGAX
1	Mesenchymal Stem cell:Synovial Fluid	3/100	0.0110455	0.0358171	6.8844	31.0193	SPARC;EMP1;CCL2
1	Monocyte:Liver	3/100	0.0110455	0.0358171	6.8844	31.0193	ITGB2;ITGAX;CD14
1	Mesenchymal Stem cell:Peripheral Blood	3/100	0.0110455	0.0358171	6.8844	31.0193	SPARC;EMP1;CCL2
1	Amniotic Fluid Stem cell:Amniotic Fluid	3/100	0.0110455	0.0358171	6.8844	31.0193	SPARC;EMP1;CCL2
1	Monocyte:Bone Marrow	3/100	0.0110455	0.0358171	6.8844	31.0193	ITGB2;ITGAX;CD14
1	Preadipocyte:Adipose Tissue	3/100	0.0110455	0.0358171	6.8844	31.0193	CD84;ITGAX;LILRB4
1	Mesenchymal Stem cell:Anterior Cruciate Ligament	3/100	0.0110455	0.0358171	6.8844	31.0193	SPARC;EMP1;CCL2
1	Regulatory T (Treg) cell:Brain	3/100	0.0110455	0.0358171	6.8844	31.0193	CD84;ITGB2;ITGAX
1	Cancer Stem cell:Endometrium	3/100	0.0110455	0.0358171	6.8844	31.0193	CXCL8;MMP7;EMP1
1	Progenitor cell:Bone	3/100	0.0110455	0.0358171	6.8844	31.0193	SPARC;EMP1;CCL2
1	Dendritic cell:Blood	3/100	0.0110455	0.0358171	6.8844	31.0193	BCL2A1;ITGB2;ITGAX
1	Multipotent Progenitor cell:Undefined	3/100	0.0110455	0.0358171	6.8844	31.0193	CD84;RGS1;LILRB4
1	Stromal cell:Embryoid Body	3/100	0.0110455	0.0358171	6.8844	31.0193	SPARC;TIMP3;EMP1
1	Megakaryocyte:Blood	3/101	0.0113463	0.0358171	6.8138	30.5181	ITGB2;ITGAX;CD14
1	Responder T cell:Blood	3/101	0.0113463	0.0358171	6.8138	30.5181	CD84;ITGB2;ITGAX
1	Responder T cell:Peripheral Blood	3/101	0.0113463	0.0358171	6.8138	30.5181	CD84;ITGB2;ITGAX
1	Mesenchymal Stem cell:Chorionic Villus	3/101	0.0113463	0.0358171	6.8138	30.5181	CD84;ITGB2;ITGAX
1	Monocyte:Spleen	3/101	0.0113463	0.0358171	6.8138	30.5181	ITGB2;ITGAX;CD14
1	Neutrophil:Lung	3/101	0.0113463	0.0358171	6.8138	30.5181	CD84;ITGB2;ITGAX
1	Red Blood Cell (erythrocyte):Undefined	3/101	0.0113463	0.0358171	6.8138	30.5181	CD84;ITGAX;SOD2
1	Neural Crest cell:Germ	3/101	0.0113463	0.0358171	6.8138	30.5181	PRKCB;PLEKHO1;GAS7
1	Hepatoblast:Liver	3/102	0.0116519	0.0358864	6.74464	30.0291	SPARC;BCAT1;FNIP2
1	Epithelial cell:Bone Marrow	3/102	0.0116519	0.0358864	6.74464	30.0291	ITGB2;ITGAX;CD14
1	Monocyte:Undefined	3/102	0.0116519	0.0358864	6.74464	30.0291	ITGAX;CD14;LILRB4
1	T Helper cell:Blood	3/103	0.0119621	0.0358864	6.67685	29.5518	CD84;ITGB2;ITGAX
1	Limbal Mesenchymal cell:Sclerocorneal Tissue	3/103	0.0119621	0.0358864	6.67685	29.5518	SH3RF3;SPARC;CCL2
1	Intestinal Stem cell:Intestinal Crypt	3/103	0.0119621	0.0358864	6.67685	29.5518	MYO1E;EMP1;HIF1A
1	Proerythroblast:Germ	3/103	0.0119621	0.0358864	6.67685	29.5518	ITGB2;ITGAX;LILRB4
1	Liver Bud Hepatic cell:Liver	4/201	0.0139205	0.0414675	4.54799	19.4399	CPM;IRAK2;MT1X;SOD2
1	CD1C-CD141- Dendritic cell:Blood	5/314	0.0149791	0.0443087	3.64524	15.314	BCL2A1;TBC1D8;PLXNC1;SOD2;MTSS1
1	Astrocyte:Embryonic Prefrontal Cortex	5/342	0.0208473	0.061239	3.3376	12.9183	RGCC;FABP5;TIMP3;SLC1A3;LIPA
1	Myeloid cell:Undefined	1/5	0.0227915	0.0660328	54.6813	206.77	CD14
1	CD14+CD16+ monocyte:Peripheral Blood	1/5	0.0227915	0.0660328	54.6813	206.77	CD14
1	Macrophage:Placenta	1/6	0.0272877	0.0749527	43.7429	157.532	CD14
1	Mesenchymal Stromal cell:Nasal Concha	1/6	0.0272877	0.0749527	43.7429	157.532	CD14
1	Immune cell:Breast	1/6	0.0272877	0.0749527	43.7429	157.532	CD14
1	Macrophage:Peripheral Blood	1/6	0.0272877	0.0749527	43.7429	157.532	CD14
1	Lymphocyte:Bone Marrow	1/6	0.0272877	0.0749527	43.7429	157.532	CD14
1	Macrophage:Serum	1/6	0.0272877	0.0749527	43.7429	157.532	ITGAX
1	M2 macrophage:Bone Marrow	1/6	0.0272877	0.0749527	43.7429	157.532	CCL2
1	Astrocyte:Undefined	1/6	0.0272877	0.0749527	43.7429	157.532	SLC1A3
1	Osteoclast:Bone	1/7	0.0317635	0.0829381	36.4505	125.734	CTSK
1	Dendritic cell:Peripheral Blood	1/7	0.0317635	0.0829381	36.4505	125.734	ITGAX
1	Monocyte:Blood	1/7	0.0317635	0.0829381	36.4505	125.734	CD14
1	Mesenchymal Stem cell:Endometrium	1/7	0.0317635	0.0829381	36.4505	125.734	CD14
1	Hematopoietic Precursor cell:Fetal Liver	1/7	0.0317635	0.0829381	36.4505	125.734	CD14
1	Immune cell:Ovary	1/7	0.0317635	0.0829381	36.4505	125.734	CD14
1	Macrophage:Spleen	1/7	0.0317635	0.0829381	36.4505	125.734	CD14
1	Plasmacytoid Dendritic cell:Bone Marrow	1/7	0.0317635	0.0829381	36.4505	125.734	LILRB4
1	Hematopoietic cell:Fetal Liver	1/8	0.036219	0.0922929	31.2418	103.666	CD14
1	Dental Pulp Stem cell:Premolar	1/8	0.036219	0.0922929	31.2418	103.666	CD14
1	Dendritic cell:Lung	1/8	0.036219	0.0922929	31.2418	103.666	ITGAX
1	Monocyte Derived Dendritic cell:Bone Marrow	1/8	0.036219	0.0922929	31.2418	103.666	ITGAX
2	Microglial cell:Embryonic Prefrontal Cortex	22/472	6.06329e-12	3.44395e-09	7.52811	194.442	C1QB;C1QA;CD74;GRN;SERPINA1;GYPC;CD81;DOCK8;HLA-C;FRMD4A;PLD3;C2;PYCARD;AXL;STMN1;ALOX5AP;APOC1;STOM;ITM2B;CTSC;FTL;C1QC
2	Secretory cell:Lung	9/74	3.82321e-09	8.76507e-07	19.7103	382.029	VMO1;CD74;HLA-DRA;HLA-A;CTSC;HLA-DQA1;HLA-DRB1;HLA-DPA1;HLA-DQB1
2	Monocyte:Fetal Kidney	24/797	4.62944e-09	8.76507e-07	4.77711	91.6768	CFD;LRPAP1;CD52;CD74;GRN;SERPINA1;CCL20;NDUFA1;HLA-C;MCEMP1;SNX10;HLA-A;TXN;TREM1;PYCARD;POR;ALDH2;ALOX5AP;HLA-DRA;TSPO;CARD16;HLA-DRB1;ITM2B;GRINA
2	Basophil:Lung	9/100	5.59096e-08	7.93916e-06	14.0603	234.801	C1QB;MSR1;MARCO;C1QA;HLA-DRA;HLA-DRB1;HLA-DPA1;HLA-DQB1;C1QC
2	Paneth cell:Large Intestine	14/311	8.18925e-08	9.30298e-06	6.87899	112.25	C1QB;C1QA;CD74;SNX10;INHBA;C2;HLA-DRA;ABCG1;HLA-DQA1;HLA-DRB1;CTSC;HLA-DPA1;HLA-DQB1;C1QC
2	Mitotic Fetal Germ cell:Fetal Gonad	19/650	3.45041e-07	3.26639e-05	4.48653	66.7578	CD81;MGST3;GSTP1;SNX10;TXN;PLD3;PYCARD;PDLIM1;LDHB;FABP3;NDUFS5;APOC1;S100A13;PSME2;SERPING1;STOM;CTSC;PHLDA3;LY6E
2	Anterior Foregut Endoderm cell:Lung	8/98	6.6692e-07	3.97905e-05	12.5473	178.43	C1QB;MSR1;MARCO;C1QA;HLA-DRA;HLA-DQA1;C2;C1QC
2	Endoderm Progenitor cell:Adipose Tissue	8/98	6.6692e-07	3.97905e-05	12.5473	178.43	C1QB;C1QA;CD74;ALDH2;SERPING1;HLA-DRA;HLA-DPA1;C1QC
2	Alveolar Epithelial Progenitor cell:Embryonic Stem Cell	8/98	6.6692e-07	3.97905e-05	12.5473	178.43	C1QB;MSR1;MARCO;C1QA;HLA-DRA;HLA-DQA1;C2;C1QC
2	CD14+ Endothelial Progenitor cell:Blood	8/100	7.78889e-07	3.97905e-05	12.2733	172.629	C1QB;MARCO;C1QA;FABP4;ALDH2;GPX3;SERPING1;C1QC
2	Central Nervous System Stem cell:Fetal Brain	8/101	8.40643e-07	3.97905e-05	12.1407	169.838	C1QB;C1QA;CD74;SERPING1;HLA-DRA;HLA-DRB1;HLA-DPA1;C1QC
2	M2 macrophage:Lung	8/101	8.40643e-07	3.97905e-05	12.1407	169.838	C1QB;MSR1;MARCO;C1QA;HLA-DRA;C2;HLA-DPA1;C1QC
2	Circulating Precursor cell:Peripheral Blood	7/98	8.30747e-06	0.000359537	10.7807	126.116	C1QB;C1QA;CD74;HLA-DRA;HLA-DRB1;HLA-DPA1;C1QC
2	Endothelial Progenitor cell:Blood	7/99	8.8847e-06	0.000359537	10.663	124.023	C1QB;C1QA;CD74;SERPING1;HLA-DRA;HLA-DPA1;C1QC
2	Dendritic cell:Bone Marrow	7/100	9.49482e-06	0.000359537	10.5478	121.983	CD52;CD74;ALOX5AP;HLA-DRA;HLA-DRB1;HLA-DPA1;HLA-DQB1
2	Epithelial cell:Bone Marrow	7/102	1.08196e-05	0.000384096	10.3247	118.054	C1QB;C1QA;CD74;SERPINA1;HLA-DRA;HLA-DRB1;C1QC
2	CD1C-CD141- Dendritic cell:Blood	11/314	2.27258e-05	0.000759307	5.18029	55.3877	CFD;CD52;SVIL;SERPINA1;DDX58;IFI6;ISG15;PNPLA6;ITM2B;FTL;LY6E
2	Migration Phase Fetal Germ cell:Fetal Gonad	8/159	2.45747e-05	0.000775467	7.45544	79.1305	PYCARD;MGST3;NDUFS5;GSTP1;MGST1;S100A13;TXN;CTSC
2	Regulatory T (Treg) cell:Liver	12/417	6.54997e-05	0.00177166	4.23682	40.8152	LRPAP1;CD74;GRN;HPGD;IFI6;SPATS2L;ISG15;CARD16;ATP1B1;HLA-DQA1;CTSC;GRINA
2	Endothelial cell:Heart	6/96	7.95257e-05	0.00177166	9.27793	87.5784	C1QB;C1QA;FABP4;ALDH2;SERPING1;C1QC
2	Muller cell:Retina	6/97	8.42574e-05	0.00177166	9.17551	86.0813	C1QB;C1QA;ALDH2;SERPING1;ITM2B;C1QC
2	Langerhans cell:Skin	6/98	8.92107e-05	0.00177166	9.07532	84.6229	C1QB;C1QA;HLA-DRA;HLA-DRB1;HLA-DPA1;HLA-DQB1
2	Monocyte:Plasma	6/99	9.4393e-05	0.00177166	8.97728	83.2019	C1QB;MARCO;C1QA;SERPINA1;TREM1;C1QC
2	Endothelial cell:Intervertebral Disc	6/99	9.4393e-05	0.00177166	8.97728	83.2019	C1QB;C1QA;FABP4;ALDH2;SERPING1;C1QC
2	Monocyte:Synovium	6/99	9.4393e-05	0.00177166	8.97728	83.2019	C1QB;MARCO;C1QA;SERPINA1;TREM1;C1QC
2	Hematopoietic Stem cell:Embryo	6/99	9.4393e-05	0.00177166	8.97728	83.2019	C1QB;C1QA;FABP4;SERPING1;C2;C1QC
2	CD141+CLEC9A+ Dendritic cell:Blood	6/100	9.98121e-05	0.00177166	8.88133	81.8168	PDLIM1;GYPC;DST;KIF16B;HLA-DPA1;HLA-DQB1
2	Macrophage:Synovium	6/100	9.98121e-05	0.00177166	8.88133	81.8168	C1QB;MSR1;MARCO;C1QA;TREM1;C1QC
2	M2 macrophage:Brain	6/100	9.98121e-05	0.00177166	8.88133	81.8168	C1QB;MSR1;MARCO;C1QA;HLA-DRA;C1QC
2	M2 macrophage:Serum	6/100	9.98121e-05	0.00177166	8.88133	81.8168	C1QB;MSR1;MARCO;C1QA;HLA-DRA;C1QC
2	Multipotent Progenitor cell:Undefined	6/100	9.98121e-05	0.00177166	8.88133	81.8168	C1QB;C1QA;CD74;HLA-DRA;HLA-DPA1;C1QC
2	Kupffer cell:Fetal Liver	6/100	9.98121e-05	0.00177166	8.88133	81.8168	C1QB;MSR1;MARCO;C1QA;HLA-DRA;C1QC
2	Abnormal Plasma cell:Peripheral Blood	6/101	0.000105476	0.00181546	8.7874	80.4665	C1QB;C1QA;ALDH2;LSAMP;SERPING1;C1QC
2	Sertoli cell:Fetal Gonad	12/446	0.000123544	0.00206391	3.94782	35.5261	GRN;DST;AXL;MGST3;PSME4;AMIGO2;ME1;IFI6;CPE;ACYP2;ATP1B1;TANC2
2	Granulosa cell:Fetal Gonad	7/185	0.000461867	0.00749544	5.48721	42.1431	IFI6;HLA-DRA;NUPR1;RND3;HLA-DRB1;ITM2B;HLA-DQB1
2	Germline Stem cell:Ovarian Cortex	5/93	0.000638819	0.00824243	7.85283	57.7645	IFI27;AXL;IFI6;SERPING1;SPATS2L
2	Germinal Stem cell:Ovary	5/93	0.000638819	0.00824243	7.85283	57.7645	IFI27;AXL;IFI6;SERPING1;SPATS2L
2	Alveolar Epithelial Progenitor cell:Lung	5/95	0.000703833	0.00824243	7.67754	55.7311	AXL;S100A13;SPATS2L;RND3;PPIC
2	Acinar cell:Pancreatic Islet	5/95	0.000703833	0.00824243	7.67754	55.7311	AKR1C1;MGST1;AKR1C3;AKR1C2;NUPR1
2	Inflammatory cell:Muscle	5/96	0.000738135	0.00824243	7.59279	54.7545	C1QB;C1QA;HLA-DRA;HLA-DPA1;C1QC
2	Mature Endothelial cell:Subcutaneous Adipose Tissue	5/96	0.000738135	0.00824243	7.59279	54.7545	C1QB;C1QA;HLA-DRA;HLA-DPA1;C1QC
2	Immature Endothelial cell:Subcutaneous Adipose Tissue	5/96	0.000738135	0.00824243	7.59279	54.7545	C1QB;C1QA;HLA-DRA;HLA-DPA1;C1QC
2	Endothelial cell:Lymph Node	5/96	0.000738135	0.00824243	7.59279	54.7545	C1QB;C1QA;HLA-DRA;HLA-DPA1;C1QC
2	Endothelial cell:Embryo	5/97	0.000773672	0.00824243	7.50988	53.8035	C1QB;C1QA;HLA-DRA;HLA-DPA1;C1QC
2	Endothelial Precursor cell:Peripheral Blood	5/98	0.000810472	0.00824243	7.42875	52.8771	C1QB;C1QA;FABP4;SERPING1;C1QC
2	Common Lymphoid progenitor:Germ	5/98	0.000810472	0.00824243	7.42875	52.8771	C1QB;C1QA;MME;HLA-DRA;HLA-DPA1
2	Vascular Endothelial cell:Placenta	5/99	0.000848561	0.00824243	7.34935	51.9744	C1QB;C1QA;FABP4;SERPING1;C1QC
2	Mesenchymal Stem cell:Umbilical Cord Blood	5/99	0.000848561	0.00824243	7.34935	51.9744	CD74;ALOX5AP;HLA-DRA;CARD16;HLA-DPA1
2	Mucous Acinar cell:Salivary Gland	5/99	0.000848561	0.00824243	7.34935	51.9744	NRP1;INHBA;ATP1B1;ATP2C1;RND3
2	Cardiomyocyte:Pluripotent Stem Cell	5/99	0.000848561	0.00824243	7.34935	51.9744	C1QB;MARCO;C1QA;SERPING1;TREM1
2	Cancer Stem cell:Intestine	5/99	0.000848561	0.00824243	7.34935	51.9744	NRP1;INHBA;ATP1B1;ATP2C1;RND3
2	Cancer Stem cell:Gastrointestinal Tract	5/99	0.000848561	0.00824243	7.34935	51.9744	NRP1;INHBA;ATP1B1;ATP2C1;RND3
2	Mesenchymal Stromal cell:Placenta	5/100	0.000887969	0.00824243	7.27162	51.0946	C1QB;C1QA;SERPING1;HLA-DPA1;C1QC
2	Lymphocyte:Blood	5/100	0.000887969	0.00824243	7.27162	51.0946	ALOX5AP;HLA-C;CARD16;TREM1;ITM2B
2	Cancer Stem-Like cell:Endometrium	5/100	0.000887969	0.00824243	7.27162	51.0946	CD74;HLA-DRA;HLA-DRB1;HLA-DPA1;HLA-DQB1
2	Hepatic Progenitor-Like cell:Pluripotent Stem Cell	5/100	0.000887969	0.00824243	7.27162	51.0946	C1QA;SERPINA1;ALDH2;SERPING1;DEFB1
2	Epithelial cell:Epithelium	5/100	0.000887969	0.00824243	7.27162	51.0946	C1QB;C1QA;IFI27;ALDH2;C1QC
2	Granulocyte-monocyte progenitor:Germ	5/100	0.000887969	0.00824243	7.27162	51.0946	CD74;DOCK8;ALOX5AP;HLA-DRA;HLA-DPA1
2	Megakaryocyte-erythroid progenitor:Germ	5/100	0.000887969	0.00824243	7.27162	51.0946	CD74;DOCK8;ALOX5AP;HLA-DRA;HLA-DPA1
2	Responder T cell:Blood	5/101	0.000928724	0.00824243	7.19551	50.2369	CD52;CD74;ALOX5AP;HLA-DRA;HLA-DPA1
2	Endothelial cell:Blood	5/101	0.000928724	0.00824243	7.19551	50.2369	CD74;GYPC;ALOX5AP;HLA-DRA;HLA-DPA1
2	Mesenchymal Stem cell:Chorionic Villus	5/101	0.000928724	0.00824243	7.19551	50.2369	CD74;ALOX5AP;HLA-DRA;CARD16;HLA-DPA1
2	Circulating Progenitor cell:Peripheral Blood	5/101	0.000928724	0.00824243	7.19551	50.2369	C1QB;C1QA;ALDH2;SERPING1;C1QC
2	M1 macrophage:Lung	5/101	0.000928724	0.00824243	7.19551	50.2369	MARCO;C1QA;CARD16;TREM1;OASL
2	Cancer Stem cell:Oral Cavity	5/104	0.00105936	0.00925717	6.97641	47.789	SERPINA1;GPX3;AKR1C3;SERPING1;DEFB1
2	B cell:Kidney	13/668	0.00140968	0.0121318	2.82229	18.5266	LGALS3BP;BCAS4;CD52;CD74;AKR1C1;OSBPL10;PDLIM1;GPD1;HLA-DRA;HLA-DQA1;HLA-DRB1;HLA-DPA1;HLA-DQB1
2	Gonadal Mitotic Phase Fetal Germ cell:Fetal Gonad	8/291	0.0014844	0.0125842	3.95134	25.734	FABP3;CD81;MGST3;APOC1;PSME2;STOM;PHLDA3;LY6E
2	Liver Bud Hepatic cell:Liver	6/201	0.00387226	0.0301921	4.25937	23.6562	PCOLCE2;CCL20;AKR1C1;IFI6;PSME2;AKR1C2
2	Endothelial cell:Fetal Gonad	6/208	0.00457186	0.0301921	4.11031	22.1456	NRP1;GYPC;STMN1;SERPING1;SPATS2L;TSPO
2	Epidermal Transit Amplifying cell:Foreskin	4/93	0.00505117	0.0301921	6.16823	32.6184	FABP4;NDUFS5;GSTP1;TXN
2	Astroglial Progenitor cell:Embryo	4/94	0.00524586	0.0301921	6.09938	32.0237	HLA-C;NUCB1;HLA-A;ITM2B
2	Corneal Epithelial Progenitor cell:Embryonic Stem Cell	4/94	0.00524586	0.0301921	6.09938	32.0237	RBP4;APOC1;ATP1B1;PPIC
2	Stem cell:Lacrimal Gland	4/94	0.00524586	0.0301921	6.09938	32.0237	RBP4;APOC1;ATP1B1;PPIC
2	Stem cell:Limbal Epithelium	4/94	0.00524586	0.0301921	6.09938	32.0237	RBP4;APOC1;ATP1B1;PPIC
2	Cancer cell:Esophagus	4/95	0.00544551	0.0301921	6.03205	31.4449	NRP1;AXL;SPATS2L;INHBA
2	Leydig Precursor cell:Fetal Gonad	6/217	0.00560318	0.0301921	3.93318	20.3913	NRP1;LSAMP;SPATS2L;INHBA;RND3;CTSC
2	Adipose Progenitor cell:Adipose Tissue	4/96	0.00565018	0.0301921	5.96618	30.8814	NRP1;AXL;RND3;PPIC
2	Stromal cell:Amniotic Membrane	4/96	0.00565018	0.0301921	5.96618	30.8814	GYPC;GSTP1;FHL1;AKR1B1
2	Specialist Antigen Presenting cell:Undefined	3/49	0.00570375	0.0301921	8.90825	46.0256	NRP1;MME;CD81
2	Pancreatic Endoderm cell:Embryonic Stem Cell	4/97	0.00585992	0.0301921	5.90173	30.3327	AXL;SPATS2L;RND3;PPIC
2	Epithelial cell:Bone	4/97	0.00585992	0.0301921	5.90173	30.3327	C1QA;GRN;NUCB1;C1QC
2	Mesenchymal Stem cell:Whartons Jelly	4/97	0.00585992	0.0301921	5.90173	30.3327	C1QA;GRN;NUCB1;C1QC
2	Endothelial cell:Skin	4/98	0.00607479	0.0301921	5.83865	29.7982	C1QB;C1QA;FABP4;C1QC
2	Smooth Muscle cell:Adipose Tissue	4/98	0.00607479	0.0301921	5.83865	29.7982	C1QB;C1QA;FABP4;C1QC
2	Stem cell:Submandibular Gland	4/98	0.00607479	0.0301921	5.83865	29.7982	C1QB;C1QA;FABP4;C1QC
2	Myogenic Endothelial cell:Skeletal Muscle	4/99	0.00629484	0.0301921	5.7769	29.2775	C1QB;C1QA;HLA-DPA1;C1QC
2	Adventitial cell:Skeletal Muscle	4/99	0.00629484	0.0301921	5.7769	29.2775	C1QB;C1QA;HLA-DRA;HLA-DPA1
2	Mesenchymal Stromal cell:Amniotic Membrane	4/99	0.00629484	0.0301921	5.7769	29.2775	NRP1;AXL;INHBA;RND3
2	Monocyte:Kidney	4/99	0.00629484	0.0301921	5.7769	29.2775	MARCO;SERPINA1;CARD16;TREM1
2	Macrophage:Retinal Pigment Epithelium	4/99	0.00629484	0.0301921	5.7769	29.2775	MARCO;SERPINA1;CARD16;TREM1
2	Adipose-derived Stromal cell:Subcutaneous Adipose Tissue	4/99	0.00629484	0.0301921	5.7769	29.2775	MME;SERPING1;TREM1;ITM2B
2	Cancer Stem cell:Mammary Gland	4/99	0.00629484	0.0301921	5.7769	29.2775	SVIL;GRN;HLA-C;NUCB1
2	Primordial Germ cell:Embryonic Stem Cell	4/99	0.00629484	0.0301921	5.7769	29.2775	CD74;HLA-DRA;TREM1;HLA-DPA1
2	Primordial Germ cell:Pluripotent Stem Cell	4/99	0.00629484	0.0301921	5.7769	29.2775	CD74;HLA-DRA;TREM1;HLA-DPA1
2	Macrophage:Eye	4/99	0.00629484	0.0301921	5.7769	29.2775	MARCO;SERPINA1;CARD16;TREM1
2	Periodontal Ligament Stem cell:Periodontal Ligament	4/99	0.00629484	0.0301921	5.7769	29.2775	CD74;DOCK8;HLA-DRA;HLA-DPA1
2	Dental Pulp cell:Dental Pulp	4/99	0.00629484	0.0301921	5.7769	29.2775	NRP1;AXL;INHBA;RND3
2	Macrophage:Lymph Node	4/99	0.00629484	0.0301921	5.7769	29.2775	MARCO;SERPINA1;CARD16;TREM1
2	Macrophage:Visceral Adipose Tissue	4/99	0.00629484	0.0301921	5.7769	29.2775	MARCO;SERPINA1;CARD16;TREM1
2	Macrophage:Artery	4/99	0.00629484	0.0301921	5.7769	29.2775	MARCO;SERPINA1;CARD16;TREM1
2	Mesodermal Embryonic Stem cell:Germ	4/99	0.00629484	0.0301921	5.7769	29.2775	C1QB;C1QA;SERPING1;C1QC
2	Endothelial cell:Embryonic Brain	4/99	0.00629484	0.0301921	5.7769	29.2775	C1QB;MSR1;C1QA;C1QC
2	Mesenchymal cell:Liver	3/51	0.00637822	0.0301921	8.53621	43.1494	SVIL;IGFBP2;CTSC
2	Stromal Vascular Fraction cell:Adipose Tissue	4/100	0.00652013	0.0301921	5.71644	28.77	C1QB;C1QA;FABP4;C1QC
2	Hematopoietic Progenitor cell:Umbilical Cord Blood	4/100	0.00652013	0.0301921	5.71644	28.77	C1QB;C1QA;FABP4;C1QC
2	Cardiomyocyte Progenitor cell:Myocardium	4/100	0.00652013	0.0301921	5.71644	28.77	C1QB;C1QA;FABP4;C1QC
2	Keratinocyte Progenitor cell:Skin	4/100	0.00652013	0.0301921	5.71644	28.77	C1QB;FABP4;IFI27;C1QC
2	Submandibular Gland Stem cell:Submandibular Gland	4/100	0.00652013	0.0301921	5.71644	28.77	C1QB;C1QA;FABP4;C1QC
2	Blast cell:Bone Marrow	4/100	0.00652013	0.0301921	5.71644	28.77	C1QB;C1QA;SERPING1;C1QC
2	Endothelial cell:Corpus Luteum	4/100	0.00652013	0.0301921	5.71644	28.77	C1QB;C1QA;FABP4;C1QC
2	Hematopoietic Stem cell:Peripheral Blood	4/100	0.00652013	0.0301921	5.71644	28.77	C1QB;C1QA;FABP4;C1QC
2	Monocyte:Umbilical Cord Blood	4/100	0.00652013	0.0301921	5.71644	28.77	C1QB;C1QA;FABP4;C1QC
2	Hematopoietic Progenitor cell:Bone Marrow	4/100	0.00652013	0.0301921	5.71644	28.77	C1QB;C1QA;FABP4;C1QC
2	Mature Endothelial cell:Blood	4/100	0.00652013	0.0301921	5.71644	28.77	C1QB;C1QA;FABP4;C1QC
2	Progenitor-like Angiogenesis-Promoting cell:Blood	4/100	0.00652013	0.0301921	5.71644	28.77	C1QB;C1QA;FABP4;C1QC
2	Hematopoietic Stem cell:Periodontal Ligament	4/100	0.00652013	0.0301921	5.71644	28.77	C1QB;C1QA;FABP4;C1QC
2	Dendritic cell:Umbilical Cord Blood	4/100	0.00652013	0.0301921	5.71644	28.77	C1QB;C1QA;FABP4;C1QC
2	Keratinocyte:Epithelium	4/100	0.00652013	0.0301921	5.71644	28.77	C1QB;C1QA;FABP4;C1QC
2	Endothelial cell:Bladder	4/100	0.00652013	0.0301921	5.71644	28.77	C1QB;C1QA;FABP4;C1QC
2	Endothelial Progenitor cell:Adipose Tissue	4/100	0.00652013	0.0301921	5.71644	28.77	C1QB;C1QA;FABP4;C1QC
2	Activated B cell:Undefined	4/100	0.00652013	0.0301921	5.71644	28.77	CD52;DOCK8;ALOX5AP;HLA-DRA
2	Periosteum-derived Progenitor cell:Periosteum	4/101	0.0067507	0.0301921	5.65722	28.2754	C1QB;SERPING1;INHBA;C1QC
2	Plasmacytoid Dendritic cell:Lung	4/101	0.0067507	0.0301921	5.65722	28.2754	NRP1;SVIL;FABP4;INHBA
2	Endocrine cell:Pancreatic Islet	4/101	0.0067507	0.0301921	5.65722	28.2754	GRN;HLA-C;TSPO;NUCB1
2	Cardiac Progenitor cell:Undefined	4/101	0.0067507	0.0301921	5.65722	28.2754	C1QB;C1QA;SERPING1;C1QC
2	Dental Pulp Stem cell:Deciduous Tooth	4/101	0.0067507	0.0301921	5.65722	28.2754	C1QB;C1QA;HLA-DPA1;C1QC
2	Pericyte:Subcutaneous Adipose Tissue	4/101	0.0067507	0.0301921	5.65722	28.2754	C1QB;C1QA;FABP4;C1QC
2	Stem cell:Gastrointestinal Tract	4/102	0.00698662	0.0310031	5.59921	27.7931	CPE;ATP1B1;ATP2C1;RND3
2	Macrophage:Intervertebral Disc	4/103	0.00722792	0.0318253	5.54237	27.3228	C1QB;C1QA;HLA-DRA;HLA-DPA1
2	Leydig cell:Fetal Gonad	8/380	0.00743553	0.0324135	2.99232	14.6668	CYB5A;POR;IFI27;IGFBP2;APOC1;S100A13;CARD16;TXN
2	Macrophage:Brain	3/54	0.00747565	0.0324135	8.03286	39.3297	CD74;TREM1;HLA-DQA1
2	Mast cell:Kidney	4/106	0.00798467	0.0343583	5.37854	25.9796	MLPH;HPGD;ALOX5AP;TTC39B
2	Fibroblast:Undefined	2/21	0.0104161	0.0444838	14.2992	65.2673	MME;CD81
2	Exhausted CD8+ T cell:Liver	6/260	0.0129818	0.0550275	3.26018	14.1629	IFI6;PSME2;HLA-DRA;ABCG1;LY6E;OASL
2	Astrocyte:Embryonic Prefrontal Cortex	7/342	0.0138473	0.0582612	2.89233	12.3782	LGALS3BP;GPX3;SCD;STMN1;S100A13;HLA-C;HLA-A
2	AXL+SIGLEC6+ Dendritic cell:Blood	3/79	0.0208573	0.086474	5.38367	20.8351	ALDH2;AXL;TXN
2	Myeloid cell:Bone Marrow	3/79	0.0208573	0.086474	5.38367	20.8351	MARCO;MME;CD81
2	Mesenchymal Stem cell:White Adipose Tissue	3/80	0.0215551	0.0880815	5.31348	20.3886	CFD;FABP4;SLC19A3
2	Neutrophil:Kidney	3/80	0.0215551	0.0880815	5.31348	20.3886	MCEMP1;TREM1;FTL
2	Retinoid Acid Signaling-Responsive Fetal Germ cell:Fetal Gonad	5/219	0.0236013	0.0957537	3.20861	12.0209	CD74;RBP4;DOCK8;CPE;SPATS2L
2	Myeloid-derived Suppressor cell:Peripheral Blood	2/33	0.0247205	0.0995834	8.75873	32.4084	CD52;CD81
3	CD1C-CD141- Dendritic cell:Blood	26/314	1.03103e-12	6.91819e-10	6.59096	181.913	CFD;DDX60L;SPN;MT2A;APOL6;ALOX5;VPS53;HMOX1;DENND5A;NLRP1;GBP2;SASH1;LYN;CD52;SVIL;TCF7L2;NFAM1;FAM126A;RAB10;HCK;TBXAS1;TMBIM1;PECAM1;TXNIP;PTPN6;LY6E
3	Microglial cell:Embryonic Prefrontal Cortex	29/472	7.66172e-11	2.57051e-08	4.79521	111.691	C1QB;C1QA;GRN;DOCK8;SIPA1L2;GGA2;ALOX5;OLR1;SIRPA;STOM;SH2B3;CTSC;HAVCR2;LYN;CD74;HLA-B;LAPTM5;FRMD4A;RUNX1;TAPBP;PLA2G15;HCK;SLC7A8;TBXAS1;TMBIM1;MYH9;PTPN6;TPT1;C1QC
3	Paneth cell:Large Intestine	20/311	3.52725e-08	7.88927e-06	4.90626	84.1922	LYN;C1QB;C1QA;CD74;NFAM1;LAPTM5;PLAUR;SECTM1;INHBA;HCK;THBD;RASSF5;KYNU;TBXAS1;HMOX1;SH2B3;CTSC;ABCG1;HAVCR2;C1QC
3	Monocyte:Fetal Kidney	33/797	7.51132e-08	1.06135e-05	3.15931	51.8262	CFD;RTN3;GRN;SLC43A2;DDX60L;FPR2;PSEN1;THBS1;ALDH2;ANPEP;ALOX5;KYNU;EFHD2;OLR1;QSOX1;GBP2;LYN;CD52;CD74;HLA-DRB5;NFAM1;HLA-B;LAPTM5;PLAUR;HLA-A;C1ORF162;NCOR2;HCK;POR;SLCO3A1;PECAM1;PTPN6;GRINA
3	Mesenchymal Stem cell:Amniotic Fluid	11/97	1.73992e-07	1.06135e-05	8.93164	139.014	APOL6;CD82;HLA-B;PLAUR;DDX60L;HLA-A;PARP14;IL7R;GBP2;RUNX1;TAPBP
3	Prostate Stem cell:Prostate	11/97	1.73992e-07	1.06135e-05	8.93164	139.014	APOL6;CD82;HLA-B;PLAUR;DDX60L;HLA-A;PARP14;IL7R;GBP2;RUNX1;TAPBP
3	Serous Acinar cell:Salivary Gland	11/97	1.73992e-07	1.06135e-05	8.93164	139.014	APOL6;CD82;HLA-B;PLAUR;DDX60L;HLA-A;PARP14;IL7R;GBP2;RUNX1;TAPBP
3	Muller Glia Precursor cell:Retina	11/97	1.73992e-07	1.06135e-05	8.93164	139.014	APOL6;CD82;HLA-B;PLAUR;DDX60L;HLA-A;PARP14;IL7R;GBP2;RUNX1;TAPBP
3	Myometrial Stem cell:Myometrium	11/97	1.73992e-07	1.06135e-05	8.93164	139.014	APOL6;CD82;HLA-B;PLAUR;DDX60L;HLA-A;PARP14;IL7R;GBP2;RUNX1;TAPBP
3	Cancer Stem cell:Myometrium	11/97	1.73992e-07	1.06135e-05	8.93164	139.014	APOL6;CD82;HLA-B;PLAUR;DDX60L;HLA-A;PARP14;IL7R;GBP2;RUNX1;TAPBP
3	Cancer Stem-Like cell:Oral Cavity	11/97	1.73992e-07	1.06135e-05	8.93164	139.014	APOL6;CD82;HLA-B;PLAUR;DDX60L;HLA-A;PARP14;IL7R;GBP2;RUNX1;TAPBP
3	Zymogenic Chief cell:Gastric Epithelium	11/99	2.1487e-07	1.06613e-05	8.72776	133.999	CYP27A1;THBD;GRN;ANPEP;TMBIM1;PLAUR;SIRPA;HMOX1;SECTM1;GBP2;ENG
3	Thecal cell:Ovary	11/99	2.1487e-07	1.06613e-05	8.72776	133.999	CYP27A1;THBD;GRN;ANPEP;TMBIM1;PLAUR;SIRPA;HMOX1;SECTM1;GBP2;ENG
3	Macrophage:Synovium	11/100	2.38331e-07	1.06613e-05	8.62925	131.593	C1QB;MSR1;HCK;C1QA;NFAM1;TBXAS1;PECAM1;FPR2;C1ORF162;HAVCR2;C1QC
3	CD14+ Endothelial Progenitor cell:Blood	11/100	2.38331e-07	1.06613e-05	8.62925	131.593	CYP27A1;C1QB;THBD;C1QA;FGD5;FABP4;ALDH2;GPX3;PECAM1;SERPING1;C1QC
3	Adipose-derived Stem cell:Subcutaneous Adipose Tissue	5/12	4.66835e-07	1.95779e-05	49.0319	714.752	THBD;MME;ANPEP;PECAM1;ENG
3	Cardiomyocyte:Pluripotent Stem Cell	10/99	1.87055e-06	6.88417e-05	7.81696	103.1	CYP27A1;C1QB;THBD;HCK;C1QA;ARHGAP31;ANPEP;EPB41L3;SIRPA;SERPING1
3	Hematopoietic Stem cell:Embryo	10/99	1.87055e-06	6.88417e-05	7.81696	103.1	CYP27A1;C1QB;C1QA;FGD5;FABP4;SLC7A8;ANPEP;SERPING1;ENG;C1QC
3	Endometrial Stem cell:Uterus	10/100	2.05191e-06	6.88417e-05	7.72971	101.234	GRN;ANPEP;TMBIM1;HMOX1;SECTM1;FLVCR2;RRBP1;TAPBP;ENG;RELB
3	Blast cell:Bone Marrow	10/100	2.05191e-06	6.88417e-05	7.72971	101.234	CYP27A1;C1QB;THBD;C1QA;FGD5;ANPEP;PECAM1;SERPING1;ENG;C1QC
3	Plasmacytoid Dendritic cell:Lung	10/101	2.24839e-06	7.18413e-05	7.64438	99.4174	NRP1;THBD;SVIL;NNMT;FABP4;ANPEP;SIRPA;INHBA;THBS1;SASH1
3	Exhausted CD8+ T cell:Liver	15/260	7.05435e-06	0.000215158	4.30185	51.028	PRKCH;CD82;GALNT2;ACTN4;PARP14;OASL;GGA2;TBK1;UBASH3B;GPD2;HMOX1;GBP2;ABCG1;HAVCR2;LY6E
3	Anterior Foregut Endoderm cell:Lung	9/98	1.34648e-05	0.000376453	7.0104	78.6247	C1QB;MSR1;C1QA;APOL6;KYNU;PECAM1;DDX60L;HAVCR2;C1QC
3	Alveolar Epithelial Progenitor cell:Embryonic Stem Cell	9/98	1.34648e-05	0.000376453	7.0104	78.6247	C1QB;MSR1;C1QA;APOL6;KYNU;PECAM1;DDX60L;HAVCR2;C1QC
3	Hair Follicle cell:Hair Follicle	9/99	1.46242e-05	0.000380257	6.93216	77.1745	APOL6;PECAM1;LAPTM5;DDX60L;IL7R;GBP2;RUNX1;ETV6;ENG
3	M2 macrophage:Brain	9/100	1.58677e-05	0.000380257	6.85563	75.7631	C1QB;MSR1;HCK;C1QA;NFAM1;PECAM1;C1ORF162;HAVCR2;C1QC
3	M2 macrophage:Serum	9/100	1.58677e-05	0.000380257	6.85563	75.7631	C1QB;MSR1;HCK;C1QA;NFAM1;PECAM1;C1ORF162;HAVCR2;C1QC
3	Kupffer cell:Fetal Liver	9/100	1.58677e-05	0.000380257	6.85563	75.7631	C1QB;MSR1;HCK;C1QA;NFAM1;PECAM1;C1ORF162;HAVCR2;C1QC
3	Astrocyte:Embryonic Prefrontal Cortex	16/342	4.66996e-05	0.00108053	3.44661	34.3688	LYN;LGALS3BP;TCF7L2;CD82;GPX3;HLA-B;HLA-A;HADHB;MT2A;SCD;S100A13;EFHD2;SIRPA;TSPAN3;SASH1;PLEC
3	Endothelial cell:Heart	8/96	8.18399e-05	0.00166569	6.28041	59.1033	C1QB;C1QA;FGD5;FABP4;ALDH2;PECAM1;SERPING1;C1QC
3	Muller cell:Retina	8/97	8.80831e-05	0.00166569	6.20953	57.9798	CYP27A1;NCOA1;C1QB;HCK;C1QA;ALDH2;SERPING1;C1QC
3	Mesoderm cell:Germ	4/17	9.11773e-05	0.00166569	21.0417	195.744	MME;ANPEP;PECAM1;ENG
3	Endoderm Progenitor cell:Adipose Tissue	8/98	9.47159e-05	0.00166569	6.14022	56.8868	C1QB;C1QA;CD74;FGD5;ALDH2;PECAM1;SERPING1;C1QC
3	Macrophage:Alveolus	8/98	9.47159e-05	0.00166569	6.14022	56.8868	CD52;HCK;ARHGAP30;DOCK8;NFAM1;LAPTM5;C1ORF162;HAVCR2
3	Vascular Endothelial cell:Placenta	8/99	0.000101757	0.00166569	6.07243	55.8234	C1QB;C1QA;FGD5;FABP4;PECAM1;SERPING1;ENG;C1QC
3	T Helper cell:Salivary Gland	8/99	0.000101757	0.00166569	6.07243	55.8234	CD52;HCK;CD74;ARHGAP30;NFAM1;LAPTM5;C1ORF162;HAVCR2
3	Endothelial cell:Intervertebral Disc	8/99	0.000101757	0.00166569	6.07243	55.8234	C1QB;C1QA;FGD5;FABP4;ALDH2;PECAM1;SERPING1;C1QC
3	T Helper cell:Eye	8/99	0.000101757	0.00166569	6.07243	55.8234	CD52;HCK;CD74;ARHGAP30;NFAM1;LAPTM5;C1ORF162;HAVCR2
3	Mesenchymal Stromal cell:Placenta	8/100	0.000109226	0.00166569	6.00612	54.7884	C1QB;C1QA;ARHGAP31;FGD5;PECAM1;SERPING1;ENG;C1QC
3	Cardiac Progenitor cell:Embryonic Stem Cell	8/100	0.000109226	0.00166569	6.00612	54.7884	CYP27A1;NRP1;ARHGAP31;KCNMA1;SIRPA;SERPING1;INHBA;SASH1
3	Cardiomyocyte:Embryonic Stem Cell	8/100	0.000109226	0.00166569	6.00612	54.7884	CYP27A1;NRP1;ARHGAP31;KCNMA1;SIRPA;SERPING1;INHBA;SASH1
3	Cancer Stem cell:Endometrium	8/100	0.000109226	0.00166569	6.00612	54.7884	CD74;TMBIM1;ITGB8;DDX60L;HLA-A;PARP14;SNTB1;ETV6
3	Granulocyte-monocyte progenitor:Germ	8/100	0.000109226	0.00166569	6.00612	54.7884	HCK;CD74;ARHGAP30;DOCK8;PECAM1;LAPTM5;C1ORF162;HAVCR2
3	Megakaryocyte-erythroid progenitor:Germ	8/100	0.000109226	0.00166569	6.00612	54.7884	HCK;CD74;ARHGAP30;DOCK8;PECAM1;LAPTM5;C1ORF162;HAVCR2
3	Cardiac Progenitor cell:Undefined	8/101	0.000117142	0.00174672	5.94124	53.7808	CYP27A1;C1QB;C1QA;FGD5;EPB41L3;PRUNE2;SERPING1;C1QC
3	Epithelial cell:Bone Marrow	8/102	0.000125526	0.00183105	5.87773	52.7997	C1QB;HCK;C1QA;CD74;NFAM1;ALOX5;PTPN6;C1QC
3	Adipose-derived Stromal cell:Adipose Tissue	4/19	0.000145108	0.00207165	18.2343	161.155	MME;ANPEP;PECAM1;ENG
3	Lake Et al.Science.Ex8:Brain	6/58	0.00019687	0.00275209	7.93007	67.667	MGAT5;PECAM1;ITGB8;ATP10A;RRBP1;SNTB1
3	Natural Killer T (NKT) cell:Fetal Kidney	92/4543	0.00031089	0.00425729	1.57677	12.7341	GPI;SETD2;ACADVL;DOCK8;PDE3B;RSF1;DCAF5;N4BP2L2;PITPNC1;OSBPL10;FAM107B;SPN;DOCK11;MT2A;TBK1;SENP5;UBASH3B;RASSF5;EFHD2;PIP4K2A;QSOX1;CTSC;HAVCR2;NCOA1;CD52;ZHX2;PRKCH;FBXW7;USP4;ITPK1;ZFR;HLA-B;ACYP2;ACTN4;HLA-A;ASH1L;KCNAB2;TANC2;PARP8;TAPBP;EML4;HADHB;GPRIN3;NCOR1;STIM1;TRAF3;PSME4;TMBIM1;RARA;TXNIP;MYH9;SOS2;ERGIC1;LY6E;CD151;EPB41;CCDC69;CUL1;RRBP1;NT5C2;NCALD;RELB;GGA2;APOL6;VPS53;STOM;CD58…
3	Mesenchymal Stem cell:Muscle	4/24	0.000375587	0.00484651	13.6722	107.833	MME;ANPEP;PECAM1;ENG
3	Mesenchymal Stem cell:Bone	4/24	0.000375587	0.00484651	13.6722	107.833	MME;ANPEP;PECAM1;ENG
3	Mesenchymal Stem cell:Tendon	4/24	0.000375587	0.00484651	13.6722	107.833	MME;ANPEP;PECAM1;ENG
3	Gonadal Endothelial cell:Fetal Gonad	17/459	0.000447897	0.00561204	2.69455	20.7775	NRP1;LAPTM5;FRMD4A;TANC2;HIPK2;FAM107B;ETV6;TUBB6;S100A13;PIP4K2A;ZSWIM6;PDE8A;SH2B3;ABCG1;SASH1;ENG;MAP4K4
3	Mesenchymal Stem cell:Cartilage	4/26	0.00051643	0.00561204	12.428	94.0624	MME;ANPEP;PECAM1;ENG
3	Stromal cell:Amniotic Membrane	7/96	0.000517861	0.00561204	5.41427	40.9633	DOCK11;ARHGAP31;FHL1;DENND5A;NLRP1;SH2B3;ENG
3	Mesenchymal Stromal cell:Undefined	5/46	0.000538355	0.00561204	8.35685	62.9019	NRP1;MME;ANPEP;CD58;ENG
3	Epithelial cell:Bone	7/97	0.000551288	0.00561204	5.35384	40.1712	C1QA;ARHGAP31;GRN;ANPEP;SH2B3;ENG;C1QC
3	Mesenchymal Stem cell:Whartons Jelly	7/97	0.000551288	0.00561204	5.35384	40.1712	C1QA;ARHGAP31;GRN;ANPEP;SH2B3;ENG;C1QC
3	Circulating Precursor cell:Peripheral Blood	7/98	0.000586409	0.00561204	5.29474	39.4007	C1QB;C1QA;CD74;FGD5;PECAM1;LAPTM5;C1QC
3	Endothelial Precursor cell:Peripheral Blood	7/98	0.000586409	0.00561204	5.29474	39.4007	C1QB;C1QA;FGD5;FABP4;PECAM1;SERPING1;C1QC
3	Smooth Muscle cell:Adipose Tissue	7/98	0.000586409	0.00561204	5.29474	39.4007	C1QB;C1QA;FGD5;FABP4;PECAM1;ENG;C1QC
3	Endothelial Progenitor cell:Blood	7/99	0.000623285	0.00561204	5.23692	38.6511	C1QB;C1QA;CD74;FGD5;PECAM1;SERPING1;C1QC
3	Adventitial cell:Skeletal Muscle	7/99	0.000623285	0.00561204	5.23692	38.6511	C1QB;HCK;C1QA;PECAM1;LAPTM5;C1ORF162;HAVCR2
3	Monocyte:Plasma	7/99	0.000623285	0.00561204	5.23692	38.6511	C1QB;HCK;C1QA;NFAM1;FPR2;C1ORF162;C1QC
3	Mesenchymal Stem cell:Umbilical Cord Blood	7/99	0.000623285	0.00561204	5.23692	38.6511	CD74;HLA-B;PECAM1;LAPTM5;IL7R;GBP2;ENG
3	Adipose-derived Stromal cell:Subcutaneous Adipose Tissue	7/99	0.000623285	0.00561204	5.23692	38.6511	THBD;MME;ANPEP;SIRPA;SERPING1;SECTM1;FPR2
3	Monocyte:Synovium	7/99	0.000623285	0.00561204	5.23692	38.6511	C1QB;HCK;C1QA;NFAM1;FPR2;C1ORF162;C1QC
3	Periodontal Ligament Stem cell:Periodontal Ligament	7/99	0.000623285	0.00561204	5.23692	38.6511	HCK;CD74;DOCK8;PECAM1;LAPTM5;C1ORF162;HAVCR2
3	Myeloid-derived Suppressor cell:Blood	7/99	0.000623285	0.00561204	5.23692	38.6511	HCK;ARHGAP30;NFAM1;TBXAS1;LAPTM5;C1ORF162;HAVCR2
3	Myeloid-derived Suppressor cell:Liver	7/99	0.000623285	0.00561204	5.23692	38.6511	HCK;ARHGAP30;NFAM1;TBXAS1;LAPTM5;C1ORF162;HAVCR2
3	Endothelial cell:Embryonic Brain	7/99	0.000623285	0.00561204	5.23692	38.6511	C1QB;MSR1;C1QA;FGD5;PECAM1;LAPTM5;C1QC
3	Endothelial cell:Fetal Liver	7/99	0.000623285	0.00561204	5.23692	38.6511	C1QB;C1QA;ARHGAP31;FGD5;EPB41L3;PECAM1;C1QC
3	CD141+CLEC9A+ Dendritic cell:Blood	7/100	0.000661978	0.00561204	5.18034	37.9216	THBD;DST;KIF16B;ANPEP;PIK3CB;NCALD;HAVCR2
3	Monocyte:Lung	7/100	0.000661978	0.00561204	5.18034	37.9216	HCK;C1QA;NFAM1;TBXAS1;PECAM1;FPR2;C1ORF162
3	Basal cell:Undefined	7/100	0.000661978	0.00561204	5.18034	37.9216	GRN;TMBIM1;PLAUR;HMOX1;SECTM1;HLA-A;GBP2
3	Cancer Stem-Like cell:Brain	7/100	0.000661978	0.00561204	5.18034	37.9216	C1QB;THBD;C1QA;FGD5;PECAM1;ENG;C1QC
3	Germinal Center B cell:Lymphoid Tissue	7/100	0.000661978	0.00561204	5.18034	37.9216	LYN;CD52;HCK;ARHGAP30;DOCK8;ALOX5;LAPTM5
3	Epithelial cell:Epithelium	7/100	0.000661978	0.00561204	5.18034	37.9216	C1QB;C1QA;FGD5;IFI27;ALDH2;PECAM1;C1QC
3	Multipotent Progenitor cell:Undefined	7/100	0.000661978	0.00561204	5.18034	37.9216	C1QB;C1QA;CD74;PECAM1;LAPTM5;HAVCR2;C1QC
3	Responder T cell:Blood	7/101	0.000702551	0.00561204	5.12497	37.2114	CD52;HCK;CD74;PECAM1;LAPTM5;C1ORF162;HAVCR2
3	Central Nervous System Stem cell:Fetal Brain	7/101	0.000702551	0.00561204	5.12497	37.2114	C1QB;C1QA;CD74;FGD5;PECAM1;SERPING1;C1QC
3	Pericyte:Subcutaneous Adipose Tissue	7/101	0.000702551	0.00561204	5.12497	37.2114	C1QB;C1QA;FGD5;FABP4;PECAM1;ENG;C1QC
3	Abnormal Plasma cell:Peripheral Blood	7/101	0.000702551	0.00561204	5.12497	37.2114	C1QB;C1QA;ALDH2;LSAMP;SERPING1;NCALD;C1QC
3	M2 macrophage:Lung	7/101	0.000702551	0.00561204	5.12497	37.2114	C1QB;MSR1;HCK;C1QA;PECAM1;HAVCR2;C1QC
3	Mesenchymal Stem cell:Undefined	6/74	0.000741714	0.00568115	6.05923	43.6662	NRP1;MME;ANPEP;PECAM1;CD58;ENG
3	Secretory cell:Lung	6/74	0.000741714	0.00568115	6.05923	43.6662	CD74;HLA-DRB5;ANPEP;HLA-A;HLA-DQA2;CTSC
3	Mitotic Arrest Phase Fetal Germ cell:Fetal Gonad	27/948	0.000742448	0.00568115	2.07834	14.9756	CD82;PCOLCE2;ZFAND3;DOCK8;FHL1;RRBP1;KYNU;EPB41L3;ME1;SIRPA;DENND5A;TSPAN3;GBP2;EVI5;TCF7L2;FBXW7;GALNT2;CABLES1;HLA-A;TANC2;PARP8;ETV6;SPOCD1;TRAF3;GOLGB1;TXNIP;MYH9
3	Monocyte:Undefined	7/102	0.000745068	0.00568115	5.07077	36.5198	HCK;C1QA;NFAM1;TBXAS1;SIRPA;FPR2;C1ORF162
3	Macrophage:Intervertebral Disc	7/103	0.000789597	0.00585136	5.01769	35.8463	C1QB;HCK;C1QA;PECAM1;LAPTM5;C1ORF162;HAVCR2
3	Stromal cell:Bone Marrow	3/13	0.000790355	0.00585136	20.4478	146.059	MME;ANPEP;ENG
3	FGFR1LowNME5- Epithelial cell:Esophagus	5/50	0.000793553	0.00585136	7.61247	54.3453	CD52;FABP3;LAPTM5;PIP4K2A;FAM126A
3	Mesenchymal Stem cell:Adipose Tissue	4/30	0.000904248	0.00659511	10.5139	73.6856	MME;ANPEP;PECAM1;ENG
3	Pericyte:Undefined	3/16	0.00149815	0.0108093	15.7266	102.279	MME;ANPEP;ENG
3	Megakaryocyte Erythroid cell:Undefined	6/90	0.00205373	0.0144224	4.9011	30.3285	SPN;NRP1;MME;ANPEP;PECAM1;IL7R
3	Mesenchymal Stem cell:Embryo	2/5	0.00206342	0.0144224	45.2989	280.101	ANPEP;ENG
3	Endothelial cell:Germ	2/5	0.00206342	0.0144224	45.2989	280.101	PECAM1;ENG
3	Cancer Stem cell:Undefined	7/125	0.00242417	0.016055	4.07761	24.5564	CD151;IFI27;ANPEP;PLAUR;PECAM1;HAVCR2;ENG
3	Astroglial Progenitor cell:Embryo	6/94	0.00255908	0.016055	4.67737	27.915	STIM1;HLA-B;TXNIP;HLA-A;NLRP1;GBP2
3	T cell:Undefined	6/95	0.00269883	0.016055	4.62458	27.3541	SPN;NRP1;MME;ANPEP;PECAM1;IL7R
3	Cancer cell:Esophagus	6/95	0.00269883	0.016055	4.62458	27.3541	BCAR3;NRP1;CD151;NNMT;INHBA;THBS1
3	Acinar cell:Pancreatic Islet	6/95	0.00269883	0.016055	4.62458	27.3541	ANPEP;AKR1C1;EFHD2;MGST1;AKR1C3;AKR1C2
3	Inflammatory cell:Muscle	6/96	0.00284423	0.016055	4.57296	26.8088	C1QB;C1QA;FGD5;PECAM1;LAPTM5;C1QC
3	Mature Endothelial cell:Subcutaneous Adipose Tissue	6/96	0.00284423	0.016055	4.57296	26.8088	C1QB;C1QA;FGD5;PECAM1;LAPTM5;C1QC
3	Immature Endothelial cell:Subcutaneous Adipose Tissue	6/96	0.00284423	0.016055	4.57296	26.8088	C1QB;C1QA;FGD5;PECAM1;LAPTM5;C1QC
3	Endothelial cell:Lymph Node	6/96	0.00284423	0.016055	4.57296	26.8088	C1QB;C1QA;FGD5;PECAM1;LAPTM5;C1QC
3	Liver Bud Hepatic cell:Liver	9/201	0.00286767	0.016055	3.23255	18.9242	MT2A;PCOLCE2;AKR1C1;KYNU;MT1F;EFHD2;AKR1C2;SIRPA;CD58
3	Mesenchymal Stem cell:Bone Marrow	3/20	0.00292104	0.016055	12.0238	70.1688	MME;ANPEP;ENG
3	Endothelial cell:Embryo	6/97	0.00299541	0.016055	4.52248	26.2786	C1QB;HCK;C1QA;PECAM1;LAPTM5;C1QC
3	Unrestricted Somatic Stem cell:Embryo	2/6	0.00306532	0.016055	33.9724	196.619	PECAM1;ENG
3	Endothelial cell:Skin	6/98	0.00315252	0.016055	4.47309	25.763	C1QB;C1QA;FGD5;FABP4;PECAM1;C1QC
3	White Blood cell:Blood	6/98	0.00315252	0.016055	4.47309	25.763	SPN;CD52;ARHGAP30;DOCK8;LAPTM5;C1ORF162
3	Clara cell:Undefined	6/98	0.00315252	0.016055	4.47309	25.763	NSF;MGAT5;GNB1;RAPGEF1;SIRPA;PLEKHM3
3	Thymic Emigrant cell:Blood	6/98	0.00315252	0.016055	4.47309	25.763	CD52;ARHGAP30;DOCK8;PECAM1;LAPTM5;C1ORF162
3	Hematopoietic Stem cell:Tooth	6/98	0.00315252	0.016055	4.47309	25.763	SPN;CD52;HCK;DOCK8;PECAM1;LAPTM5
3	Langerhans cell:Skin	6/98	0.00315252	0.016055	4.47309	25.763	C1QB;HCK;C1QA;ARHGAP30;NFAM1;HLA-DQA2
3	Hematopoietic cell:Undefined	6/98	0.00315252	0.016055	4.47309	25.763	SPN;CD52;ARHGAP30;DOCK8;LAPTM5;C1ORF162
3	Cancer Stem cell:Mammary Gland	6/99	0.0033157	0.016055	4.42477	25.2614	SVIL;GRN;ANPEP;TMBIM1;PACSIN2;MYH9
3	Mesodermal Embryonic Stem cell:Germ	6/99	0.0033157	0.016055	4.42477	25.2614	C1QB;C1QA;FGD5;PECAM1;SERPING1;C1QC
3	Mesenchymal Stem cell:Ligament	3/21	0.00337138	0.016055	11.3552	64.639	CD74;PECAM1;ENG
3	Regulatory T (Treg) cell:Liver	14/417	0.00344304	0.016055	2.41239	13.6816	NSF;GPI;CD74;GRN;CD82;PSEN1;HADHB;CLIP1;TRAF3;CD58;GBP2;CTSC;HAVCR2;GRINA
3	Stromal Vascular Fraction cell:Adipose Tissue	6/100	0.00348508	0.016055	4.37747	24.7733	C1QB;C1QA;FGD5;FABP4;PECAM1;C1QC
3	Dendritic cell:Bone Marrow	6/100	0.00348508	0.016055	4.37747	24.7733	CD52;HCK;CD74;ARHGAP30;LAPTM5;HAVCR2
3	Monocyte:Liver	6/100	0.00348508	0.016055	4.37747	24.7733	HCK;C1QA;NFAM1;TBXAS1;FPR2;C1ORF162
3	Hematopoietic Progenitor cell:Umbilical Cord Blood	6/100	0.00348508	0.016055	4.37747	24.7733	C1QB;C1QA;FGD5;FABP4;PECAM1;C1QC
3	Regulatory B cell:Peripheral Blood	6/100	0.00348508	0.016055	4.37747	24.7733	CD52;HCK;ARHGAP30;NFAM1;ALOX5;FPR2
3	Cardiomyocyte Progenitor cell:Myocardium	6/100	0.00348508	0.016055	4.37747	24.7733	C1QB;C1QA;FGD5;FABP4;PECAM1;C1QC
3	Submandibular Gland Stem cell:Submandibular Gland	6/100	0.00348508	0.016055	4.37747	24.7733	C1QB;C1QA;FGD5;FABP4;PECAM1;C1QC
3	Endothelial cell:Corpus Luteum	6/100	0.00348508	0.016055	4.37747	24.7733	C1QB;C1QA;FGD5;FABP4;PECAM1;C1QC
3	Hematopoietic Stem cell:Peripheral Blood	6/100	0.00348508	0.016055	4.37747	24.7733	C1QB;C1QA;FGD5;FABP4;PECAM1;C1QC
3	Monocyte:Umbilical Cord Blood	6/100	0.00348508	0.016055	4.37747	24.7733	C1QB;C1QA;FGD5;FABP4;PECAM1;C1QC
3	Hematopoietic Progenitor cell:Bone Marrow	6/100	0.00348508	0.016055	4.37747	24.7733	C1QB;C1QA;FGD5;FABP4;PECAM1;C1QC
3	Mature Endothelial cell:Blood	6/100	0.00348508	0.016055	4.37747	24.7733	C1QB;C1QA;FGD5;FABP4;PECAM1;C1QC
3	Progenitor-like Angiogenesis-Promoting cell:Blood	6/100	0.00348508	0.016055	4.37747	24.7733	C1QB;C1QA;FGD5;FABP4;PECAM1;C1QC
3	Hematopoietic Stem cell:Periodontal Ligament	6/100	0.00348508	0.016055	4.37747	24.7733	C1QB;C1QA;FGD5;FABP4;PECAM1;C1QC
3	Preadipocyte:Adipose Tissue	6/100	0.00348508	0.016055	4.37747	24.7733	HCK;NFAM1;PECAM1;LAPTM5;C1ORF162;HAVCR2
3	Dendritic cell:Umbilical Cord Blood	6/100	0.00348508	0.016055	4.37747	24.7733	C1QB;C1QA;FGD5;FABP4;PECAM1;C1QC
3	Keratinocyte:Epithelium	6/100	0.00348508	0.016055	4.37747	24.7733	C1QB;C1QA;FGD5;FABP4;PECAM1;C1QC
3	Endothelial cell:Bladder	6/100	0.00348508	0.016055	4.37747	24.7733	C1QB;C1QA;FGD5;FABP4;PECAM1;C1QC
3	Basophil:Lung	6/100	0.00348508	0.016055	4.37747	24.7733	C1QB;MSR1;HCK;C1QA;HAVCR2;C1QC
3	Endothelial Progenitor cell:Adipose Tissue	6/100	0.00348508	0.016055	4.37747	24.7733	C1QB;C1QA;FGD5;FABP4;PECAM1;C1QC
3	Dendritic cell:Blood	6/100	0.00348508	0.016055	4.37747	24.7733	CD52;HCK;NFAM1;LAPTM5;C1ORF162;HAVCR2
3	Activated B cell:Undefined	6/100	0.00348508	0.016055	4.37747	24.7733	CD52;HCK;ARHGAP30;DOCK8;ALOX5;LAPTM5
3	Common Lymphoid progenitor:Undefined	6/100	0.00348508	0.016055	4.37747	24.7733	HCK;ARHGAP30;MME;PECAM1;LAPTM5;HAVCR2
3	Dental Pulp Stem cell:Deciduous Tooth	6/101	0.00366082	0.016055	4.33117	24.2982	C1QB;C1QA;FGD5;PECAM1;LAPTM5;C1QC
3	Endothelial cell:Blood	6/101	0.00366082	0.016055	4.33117	24.2982	CD74;ARHGAP31;PECAM1;LAPTM5;NLRP1;IL7R
3	Monocyte:Subcutaneous Adipose Tissue	6/101	0.00366082	0.016055	4.33117	24.2982	HCK;ARHGAP30;NFAM1;LAPTM5;C1ORF162;HAVCR2
3	Macrophage:Subcutaneous Adipose Tissue	6/101	0.00366082	0.016055	4.33117	24.2982	HCK;ARHGAP30;NFAM1;LAPTM5;C1ORF162;HAVCR2
3	Dendritic cell:Synovium	6/101	0.00366082	0.016055	4.33117	24.2982	HCK;ARHGAP30;DOCK8;NFAM1;FPR2;C1ORF162
3	Responder T cell:Peripheral Blood	6/101	0.00366082	0.016055	4.33117	24.2982	CD52;HCK;ARHGAP30;DOCK8;C1ORF162;HAVCR2
3	Circulating Progenitor cell:Peripheral Blood	6/101	0.00366082	0.016055	4.33117	24.2982	C1QB;C1QA;FGD5;ALDH2;SERPING1;C1QC
3	Monocyte:Spleen	6/101	0.00366082	0.016055	4.33117	24.2982	HCK;NFAM1;ALOX5;FPR2;C1ORF162;HAVCR2
3	Red Blood Cell (erythrocyte):Undefined	6/101	0.00366082	0.016055	4.33117	24.2982	APOL6;PECAM1;DDX60L;PARP14;GBP2;SOS2
3	Naive Regulatory T (Treg) cell:Peripheral Blood	6/101	0.00366082	0.016055	4.33117	24.2982	CD52;ARHGAP30;LAPTM5;C1ORF162;IL7R;HAVCR2
3	Ionocyte cell:Lung	11/290	0.003721	0.0162129	2.72604	15.2488	SVIL;DOCK11;DDAH2;MGAT5;KCNMA1;HPCAL1;QSOX1;PPP2R3A;THBS1;NCALD;SNTB1
3	Dendritic cell:Placenta	6/102	0.00384306	0.0164248	4.28584	23.8356	CD52;HCK;ARHGAP30;LAPTM5;C1ORF162;HAVCR2
3	Endothelial cell:Plasma	6/102	0.00384306	0.0164248	4.28584	23.8356	HCK;ARHGAP30;NFAM1;PECAM1;LAPTM5;C1ORF162
3	Neutrophil:Pluripotent Stem Cell	6/102	0.00384306	0.0164248	4.28584	23.8356	HCK;ANPEP;NFAM1;LAPTM5;FPR2;C1ORF162
3	Pericyte:Adipose Tissue	2/7	0.00425016	0.0180497	27.1766	148.406	PECAM1;ENG
3	Neutrophil:Blood	3/23	0.00439374	0.0185421	10.2187	55.4627	MME;ANPEP;PECAM1
3	B cell:Kidney	19/668	0.00452001	0.0189558	2.04384	11.0352	LYN;LGALS3BP;CD52;CD74;HLA-DRB5;CD82;AKR1C1;LAPTM5;PARP14;ANKHD1;OSBPL10;HADHB;GGA2;DDAH2;TRAF3;MGAT5;GPD1;PTPN6;TSPAN3
3	Multilymphoid Progenitor cell:Umbilical Cord Blood	16/530	0.00511303	0.0213096	2.16478	11.4213	POLR2J3;TCF7L2;SLC43A2;GALNT2;HLA-B;ATP10A;PCSK5;CMIP;RELB;DDAH2;RASSF5;RAPGEF1;NLRP1;IL7R;ST3GAL1;MAP4K4
3	Endothelial cell:Blood Vessel	5/77	0.00538092	0.0222876	4.75126	24.8248	THBD;CD151;ANPEP;PECAM1;ENG
3	Dental Pulp Stem cell:Premolar	2/8	0.00561243	0.0228943	22.646	117.369	ANPEP;ENG
3	Mesenchymal Stem cell:Fat Pad	2/8	0.00561243	0.0228943	22.646	117.369	ANPEP;ENG
3	Specialist Antigen Presenting cell:Undefined	4/49	0.00562973	0.0228943	6.06883	31.4347	NRP1;THBD;MME;IL7R
3	Natural Killer cell:Undefined	5/78	0.00568237	0.0229691	4.68593	24.2281	SPN;MME;IL15;IL7R;RUNX1
3	Myeloid cell:Bone Marrow	5/79	0.00599555	0.0240899	4.62237	23.6515	SPN;THBD;MME;ANPEP;PECAM1
3	Circulating Stem Like cell:Peripheral Blood	5/82	0.00700769	0.0277194	4.4416	22.0337	APOL6;IL15;DDX60L;PARP14;IL7R
3	Endothelial cell:Adipose Tissue	2/9	0.00714673	0.0277194	19.4099	95.906	PECAM1;ENG
3	Mesenchymal Stromal cell:Tonsil	2/9	0.00714673	0.0277194	19.4099	95.906	PECAM1;ENG
3	Fibroblast:Vocal Fold	2/9	0.00714673	0.0277194	19.4099	95.906	PECAM1;ENG
3	Mesenchymal Stromal cell:Lymph	2/9	0.00714673	0.0277194	19.4099	95.906	PECAM1;ENG
3	Mesenchymal Stem cell:Synovium	2/9	0.00714673	0.0277194	19.4099	95.906	PECAM1;ENG
3	Macrophage:Brain	4/54	0.00794032	0.0306204	5.46056	26.4062	THBD;CD74;HLA-DRB5;KYNU
3	Adipose-derived Stem cell:Abdominal Adipose Tissue	2/10	0.00884777	0.0328003	16.9828	80.2875	PECAM1;ENG
3	Mesenchymal Stem cell:Umbilical Cord	2/10	0.00884777	0.0328003	16.9828	80.2875	PECAM1;ENG
3	Stem cell:Adipose Tissue	2/10	0.00884777	0.0328003	16.9828	80.2875	PECAM1;ENG
3	T Helper cell:Kidney	2/10	0.00884777	0.0328003	16.9828	80.2875	CD52;IL7R
3	Epithelial cell:Skin	2/10	0.00884777	0.0328003	16.9828	80.2875	THBD;ANPEP
3	Epithelial cell:Lung	2/10	0.00884777	0.0328003	16.9828	80.2875	THBD;ANPEP
3	Epithelial cell:Airway Epithelium	2/10	0.00884777	0.0328003	16.9828	80.2875	THBD;ANPEP
3	Adipose-derived Stem cell:Adipose Tissue	3/30	0.00934452	0.0344515	7.56671	35.3589	MME;PECAM1;ENG
3	Stem cell:Amniotic Fluid	2/11	0.0107104	0.0392715	15.095	68.4792	ANPEP;ENG
3	Endothelial cell:Undefined	3/32	0.0111747	0.0405308	7.04415	31.6571	THBD;PECAM1;ENG
3	Naive CD4+ T cell:Peripheral Blood	3/32	0.0111747	0.0405308	7.04415	31.6571	SVIL;C1ORF162;IL7R
3	Urothelium cell:Undefined	5/96	0.0133291	0.0447444	3.7556	16.2159	CFD;HCK;NFAM1;PTPN6;FPR2
3	Pluripotent Stem cell:Embryoid Body	5/97	0.0138907	0.0447444	3.71459	15.8856	CYP27A1;AOC3;ALDH2;SERPING1;FPR2
3	Sertoli cell:Fetal Gonad	13/446	0.014453	0.0447444	2.07418	8.78798	GRN;DST;AMIGO2;PRUNE2;CUL1;ACYP2;OSBPL11;TANC2;CYP27A1;PSME4;ME1;CD58;GBP2
3	Epithelial cell:Corneal Epithelium	5/98	0.0144681	0.0447444	3.67446	15.5643	USP4;HLA-B;DDX60L;IL7R;GBP2
3	Microglial cell:Optic Nerve	5/98	0.0144681	0.0447444	3.67446	15.5643	CD52;HCK;ARHGAP30;LAPTM5;C1ORF162
3	Osteoblast:Bone Marrow	5/98	0.0144681	0.0447444	3.67446	15.5643	CYP27A1;AOC3;ALDH2;SERPING1;FPR2
3	Stem cell:Submandibular Gland	5/98	0.0144681	0.0447444	3.67446	15.5643	C1QB;C1QA;FGD5;FABP4;C1QC
3	Leukocyte:Peripheral Blood	5/98	0.0144681	0.0447444	3.67446	15.5643	SPN;CD52;ARHGAP30;DOCK8;LAPTM5
3	Common Lymphoid progenitor:Germ	5/98	0.0144681	0.0447444	3.67446	15.5643	C1QB;C1QA;MME;PECAM1;LAPTM5
3	Myogenic Endothelial cell:Skeletal Muscle	5/99	0.0150613	0.0447444	3.63518	15.2519	C1QB;C1QA;FGD5;PECAM1;C1QC
3	Mesenchymal Stromal cell:Amniotic Membrane	5/99	0.0150613	0.0447444	3.63518	15.2519	NRP1;NNMT;INHBA;THBS1;ENG
3	Monocyte:Kidney	5/99	0.0150613	0.0447444	3.63518	15.2519	HCK;ANPEP;TBXAS1;PLAUR;GBP2
3	Endothelial Progenitor cell:Umbilical Cord Blood	5/99	0.0150613	0.0447444	3.63518	15.2519	HCK;PECAM1;LAPTM5;C1ORF162;HAVCR2
3	Macrophage:Retinal Pigment Epithelium	5/99	0.0150613	0.0447444	3.63518	15.2519	HCK;ANPEP;TBXAS1;PLAUR;GBP2
3	EBV+ B Lymphoma cell:Lymph	5/99	0.0150613	0.0447444	3.63518	15.2519	ZFAND3;GNB1;ACTN4;PTPN12;GRINA
3	EBV+ B Lymphoma cell:Kidney	5/99	0.0150613	0.0447444	3.63518	15.2519	ZFAND3;GNB1;ACTN4;PTPN12;GRINA
3	EBV+ B Lymphoma cell:Liver	5/99	0.0150613	0.0447444	3.63518	15.2519	ZFAND3;GNB1;ACTN4;PTPN12;GRINA
3	Platelet:Bone Marrow	5/99	0.0150613	0.0447444	3.63518	15.2519	HCK;PECAM1;LAPTM5;C1ORF162;HAVCR2
3	Endothelial cell:Embryonic Stem Cell	5/99	0.0150613	0.0447444	3.63518	15.2519	HCK;PECAM1;LAPTM5;C1ORF162;HAVCR2
3	Primordial Germ cell:Embryonic Stem Cell	5/99	0.0150613	0.0447444	3.63518	15.2519	HCK;CD74;NFAM1;ALOX5;FPR2
3	Primordial Germ cell:Pluripotent Stem Cell	5/99	0.0150613	0.0447444	3.63518	15.2519	HCK;CD74;NFAM1;ALOX5;FPR2
3	Macrophage:Eye	5/99	0.0150613	0.0447444	3.63518	15.2519	HCK;ANPEP;TBXAS1;PLAUR;GBP2
3	Naive CD4+ T cell:Blood	5/99	0.0150613	0.0447444	3.63518	15.2519	CD52;ARHGAP30;DOCK8;LAPTM5;C1ORF162
3	Naive T cell:Bone Marrow	5/99	0.0150613	0.0447444	3.63518	15.2519	CD52;ARHGAP30;DOCK8;LAPTM5;HAVCR2
3	Dental Pulp cell:Dental Pulp	5/99	0.0150613	0.0447444	3.63518	15.2519	NRP1;NNMT;INHBA;THBS1;ENG
3	Macrophage:Lymph Node	5/99	0.0150613	0.0447444	3.63518	15.2519	HCK;ANPEP;TBXAS1;PLAUR;GBP2
3	Stem cell:Salivary Gland	5/99	0.0150613	0.0447444	3.63518	15.2519	TBK1;CD58;FOXN2;PARP14;RUNX1
3	Basophil:Umbilical Cord Blood	5/99	0.0150613	0.0447444	3.63518	15.2519	SPN;CD52;ARHGAP30;DOCK8;LAPTM5
3	Macrophage:Visceral Adipose Tissue	5/99	0.0150613	0.0447444	3.63518	15.2519	HCK;ANPEP;TBXAS1;PLAUR;GBP2
3	Macrophage:Artery	5/99	0.0150613	0.0447444	3.63518	15.2519	HCK;ANPEP;TBXAS1;PLAUR;GBP2
3	Endothelial cell:Eye	5/99	0.0150613	0.0447444	3.63518	15.2519	HCK;PECAM1;LAPTM5;C1ORF162;HAVCR2
3	Mesenchymal Stem cell:Synovial Fluid	5/100	0.0156706	0.0447444	3.59674	14.9479	ARHGAP31;NNMT;INHBA;THBS1;ENG
3	Transitional B cell:Blood	5/100	0.0156706	0.0447444	3.59674	14.9479	HCK;CD74;ALOX5;MACC1;PTPN6
3	Mesenchymal Stem cell:Peripheral Blood	5/100	0.0156706	0.0447444	3.59674	14.9479	NRP1;NNMT;FABP4;THBS1;ENG
3	Lymphocyte:Blood	5/100	0.0156706	0.0447444	3.59674	14.9479	HCK;HLA-B;FPR2;C1ORF162;GBP2
3	Amniotic Fluid Stem cell:Amniotic Fluid	5/100	0.0156706	0.0447444	3.59674	14.9479	ARHGAP31;NNMT;INHBA;THBS1;ENG
3	Classical monocyte:Blood	5/100	0.0156706	0.0447444	3.59674	14.9479	HCK;C1QA;NFAM1;FPR2;C1ORF162
3	Intermediate monocyte:Blood	5/100	0.0156706	0.0447444	3.59674	14.9479	HCK;C1QA;NFAM1;FPR2;C1ORF162
3	Non-classical monocyte:Blood	5/100	0.0156706	0.0447444	3.59674	14.9479	HCK;C1QA;NFAM1;FPR2;C1ORF162
3	Keratinocyte Progenitor cell:Skin	5/100	0.0156706	0.0447444	3.59674	14.9479	C1QB;FGD5;FABP4;IFI27;C1QC
3	Monocyte:Bone Marrow	5/100	0.0156706	0.0447444	3.59674	14.9479	HCK;NFAM1;PECAM1;FPR2;C1ORF162
3	Hepatic Progenitor-Like cell:Pluripotent Stem Cell	5/100	0.0156706	0.0447444	3.59674	14.9479	CYP27A1;C1QA;ALDH2;ANPEP;SERPING1
3	Limbal Stem cell:Corneal Epithelium	5/100	0.0156706	0.0447444	3.59674	14.9479	CLIP1;APOL6;KYNU;MACC1;LPP
3	CD14++CD16- monocyte:Blood	5/100	0.0156706	0.0447444	3.59674	14.9479	HCK;C1QA;NFAM1;FPR2;C1ORF162
3	B cell:Spleen	5/100	0.0156706	0.0447444	3.59674	14.9479	SPN;CD52;ARHGAP30;DOCK8;LAPTM5
3	Regulatory T (Treg) cell:Brain	5/100	0.0156706	0.0447444	3.59674	14.9479	CD52;ARHGAP30;LAPTM5;C1ORF162;HAVCR2
3	Progenitor cell:Bone	5/100	0.0156706	0.0447444	3.59674	14.9479	ARHGAP31;NNMT;INHBA;THBS1;ENG
3	Effector Regulatory T (Treg) cell:Peripheral Blood	5/100	0.0156706	0.0447444	3.59674	14.9479	CD52;ARHGAP30;LAPTM5;C1ORF162;HAVCR2
3	Red Blood Cell (erythrocyte):Blood	5/100	0.0156706	0.0447444	3.59674	14.9479	SPN;CD52;HCK;DOCK8;ALOX5
3	Plasmacytoid Dendritic cell:Peripheral Blood	5/100	0.0156706	0.0447444	3.59674	14.9479	CD52;ARHGAP30;LAPTM5;C1ORF162;HAVCR2
3	Periosteum-derived Progenitor cell:Periosteum	5/101	0.0162961	0.0455611	3.55909	14.6522	C1QB;KCNMA1;SERPING1;INHBA;C1QC
3	Megakaryocyte:Blood	5/101	0.0162961	0.0455611	3.55909	14.6522	HCK;NFAM1;TBXAS1;FPR2;C1ORF162
3	Pericyte:Skeletal Muscle	5/101	0.0162961	0.0455611	3.55909	14.6522	C1QB;C1QA;FGD5;PECAM1;C1QC
3	Mesenchymal Stem cell:Chorionic Villus	5/101	0.0162961	0.0455611	3.55909	14.6522	CD74;PECAM1;LAPTM5;GBP2;HAVCR2
3	Neutrophil:Lung	5/101	0.0162961	0.0455611	3.55909	14.6522	HCK;ARHGAP30;NFAM1;FPR2;C1ORF162
3	Natural Killer cell:Liver	5/102	0.016938	0.0463893	3.52222	14.3643	HCK;C1QA;NFAM1;FPR2;C1ORF162
3	Plasmablast:Peripheral Blood	5/102	0.016938	0.0463893	3.52222	14.3643	CD52;HCK;ARHGAP30;ALOX5;PTPN6
3	Immature Transitional B cell:Blood	5/102	0.016938	0.0463893	3.52222	14.3643	CD52;HCK;ARHGAP30;ALOX5;PTPN6
3	Dendritic cell:Thymus	5/102	0.016938	0.0463893	3.52222	14.3643	CD52;HCK;ARHGAP30;LAPTM5;HAVCR2
3	Non-classical monocyte:Bone Marrow	5/102	0.016938	0.0463893	3.52222	14.3643	HCK;NFAM1;PECAM1;FPR2;C1ORF162
3	Urine-derived Stem cell:Urine	2/14	0.0172179	0.0467741	11.3195	45.9778	PECAM1;ENG
3	Stem cell:Endometrium	2/14	0.0172179	0.0467741	11.3195	45.9778	PECAM1;ENG
3	T Helper cell:Blood	5/103	0.0175964	0.0472289	3.4861	14.084	CD52;HCK;ARHGAP30;NFAM1;C1ORF162
3	Suppressor T cell:Peripheral Blood	5/103	0.0175964	0.0472289	3.4861	14.084	CD52;HCK;ARHGAP30;LAPTM5;C1ORF162
3	Proerythroblast:Germ	5/103	0.0175964	0.0472289	3.4861	14.084	HCK;ANPEP;LAPTM5;SH2B3;ENG
3	Cancer Stem cell:Oral Cavity	5/104	0.0182716	0.0488457	3.45071	13.8111	CYP27A1;THBD;GPX3;AKR1C3;SERPING1
3	Platelet:Blood	3/39	0.0191112	0.0508874	5.67243	22.4485	SPN;CD151;PECAM1
3	Epithelial cell:Kidney	2/15	0.0196775	0.0521882	10.4483	41.0437	MME;ANPEP
3	Mesenchymal Stromal cell:Bone Marrow	2/16	0.0222746	0.0586127	9.70148	36.9074	PECAM1;ENG
3	Myeloid Conventional Dendritic cell:Bone Marrow	2/16	0.0222746	0.0586127	9.70148	36.9074	THBD;SIRPA
3	Endothelial cell:Liver	4/76	0.0251515	0.0659244	3.78781	13.9499	GGA2;MGAT5;PECAM1;ENG
3	Conventional Dendritic cell:Undefined	2/18	0.0278631	0.0727476	8.48793	30.3906	THBD;SIRPA
3	Mesenchymal Stem cell:White Adipose Tissue	4/80	0.0296509	0.0771154	3.58772	12.6225	CFD;FABP4;PECAM1;SLC19A3
3	T cell:Peripheral Blood	2/19	0.0308458	0.079301	7.98824	27.7891	IL7R;HAVCR2
3	Oviduct-derived Stem cell:Oviduct	2/19	0.0308458	0.079301	7.98824	27.7891	PECAM1;ENG
3	Endothelial Stem cell:Blood Vessel	2/19	0.0308458	0.079301	7.98824	27.7891	PECAM1;ENG
3	B cell:Undefined	4/83	0.0333183	0.0853306	3.45095	11.7389	SPN;MME;PECAM1;IL7R
3	Stem cell:Periodontal Ligament	2/20	0.0339486	0.0866141	7.54406	25.5209	PECAM1;ENG
3	Hematopoietic Stem cell:Bone Marrow	3/50	0.0364878	0.09239	4.34241	14.3768	PECAM1;IL7R;ENG
3	Lymphoid cell:Undefined	3/50	0.0364878	0.09239	4.34241	14.3768	SPN;MME;IL7R
3	Fibroblast:Undefined	2/21	0.0371673	0.0937565	7.14664	23.5291	MME;ENG
3	Mesenchymal cell:Liver	3/51	0.0383626	0.0964095	4.25173	13.8635	SVIL;CTSC;ENG
4	Monocyte:Fetal Kidney	40/797	2.3172e-12	1.46447e-09	4.17503	111.852	BTG2;COX7B;CSTA;CEBPB;SPI1;SERPINA1;CXCL8;UQCRB;CITED2;STXBP2;HP;SNX10;CXCL3;TREM1;STX11;PYCARD;LGALS3;SNX2;ALDH2;CASP1;TSPO;CHP1;CD37;SMCO4;LTA4H;IVNS1ABP;CD52;CD74;HLA-DRB5;HLA-B;MCEMP1;ATP2B1;ALOX5AP;HLA-DRA;CARD16;TKT;EVI2B;FBP1;HLA-DRB1;ITM2B
4	Paneth cell:Large Intestine	21/311	3.20919e-09	1.0141e-06	5.43243	106.243	C1QB;C1QA;CD74;CEBPB;SPI1;CXCL8;SNX10;INHBA;CXCL3;STX11;HLA-DPB1;CASP1;HLA-DRA;CD37;EVI2B;HLA-DRB1;CTSC;ABCG1;HLA-DPA1;HLA-DQB1;C1QC
4	Secretory cell:Lung	11/74	6.37008e-09	1.34196e-06	12.759	240.784	CD74;HLA-DRB5;CXCL8;HLA-DPB1;HLA-DRA;HLA-DQA2;CTSC;HLA-DRB1;HLA-DPA1;TGM2;HLA-DQB1
4	Cancer Stem-Like cell:Endometrium	11/100	1.56499e-07	2.19266e-05	9.01972	141.341	GPRIN3;CD74;BTG2;IGLC3;HLA-DPB1;HLA-DRA;CD69;IGHA1;HLA-DRB1;HLA-DPA1;HLA-DQB1
4	Central Nervous System Stem cell:Fetal Brain	11/101	1.7347e-07	2.19266e-05	8.91904	138.845	C1QB;C1QA;CD74;IGLC3;HLA-DPB1;SERPING1;HLA-DRA;IGHA1;HLA-DRB1;HLA-DPA1;C1QC
4	Microglial cell:Embryonic Prefrontal Cortex	22/472	9.37732e-07	9.21907e-05	3.65151	50.6822	C1QB;C1QA;CD74;EGR2;BTG2;SERPINA1;GYPC;STXBP2;HLA-B;BHLHE41;PYCARD;SPRED1;AXL;STMN1;ALOX5AP;APOC1;CASP1;CD37;ITM2B;CTSC;TPT1;C1QC
4	Langerhans cell:Skin	10/98	1.16697e-06	9.21907e-05	8.26263	112.877	C1QB;C1QA;CSTA;SPI1;HLA-DPB1;HLA-DRA;HLA-DQA2;HLA-DRB1;HLA-DPA1;HLA-DQB1
4	Common Lymphoid progenitor:Germ	10/98	1.16697e-06	9.21907e-05	8.26263	112.877	C1QB;C1QA;MME;CASP1;IGLC3;HLA-DPB1;HLA-DRA;IGHA1;EVI2B;HLA-DPA1
4	Dendritic cell:Bone Marrow	10/100	1.40733e-06	9.8826e-05	8.07819	108.844	CD52;CD74;SPI1;ALOX5AP;HLA-DPB1;HLA-DRA;EVI2B;HLA-DRB1;HLA-DPA1;HLA-DQB1
4	Epithelial cell:Bone Marrow	10/102	1.68976e-06	0.000106793	7.90177	105.022	C1QB;C1QA;CD74;SPI1;SERPINA1;HLA-DRA;IGHA1;FBP1;HLA-DRB1;C1QC
4	Endoderm Progenitor cell:Adipose Tissue	9/98	9.63294e-06	0.000486834	7.3253	84.6096	C1QB;C1QA;CD74;ALDH2;HLA-DPB1;SERPING1;HLA-DRA;HLA-DPA1;C1QC
4	Circulating Precursor cell:Peripheral Blood	9/98	9.63294e-06	0.000486834	7.3253	84.6096	C1QB;C1QA;CD74;HLA-DPB1;HLA-DRA;IGHA1;HLA-DRB1;HLA-DPA1;C1QC
4	Mesenchymal Stem cell:Umbilical Cord Blood	9/99	1.0468e-05	0.000486834	7.24354	83.063	CD74;ALOX5AP;HLA-B;CASP1;HLA-DPB1;HLA-DRA;CARD16;EVI2B;HLA-DPA1
4	Responder T cell:Blood	9/101	1.23249e-05	0.000486834	7.08535	80.092	CD52;CD74;SPI1;ALOX5AP;HLA-DPB1;HLA-DRA;CD37;EVI2B;HLA-DPA1
4	Endothelial cell:Blood	9/101	1.23249e-05	0.000486834	7.08535	80.092	CD74;GYPC;ALOX5AP;CASP1;HLA-DPB1;HLA-DRA;CD69;EVI2B;HLA-DPA1
4	Mesenchymal Stem cell:Chorionic Villus	9/101	1.23249e-05	0.000486834	7.08535	80.092	CD74;ALOX5AP;CASP1;HLA-DPB1;HLA-DRA;CARD16;CD69;EVI2B;HLA-DPA1
4	Mitotic Fetal Germ cell:Fetal Gonad	24/650	1.63379e-05	0.000607386	2.85952	31.5177	NPM1;RPL3;RPL31;RPL34;SNX10;RPL23A;AQP3;PYCARD;EEF1A1;PDLIM1;LDHB;FABP3;PCED1B;APOC1;RPS3;SERPING1;CHP1;SMCO4;RPL15;RPS2;TKT;RPS13;CTSC;PHLDA3
4	Granulosa cell:Fetal Gonad	11/185	6.23001e-05	0.00206429	4.59356	44.4819	HLA-DRB5;RPS27;RPL31;RPL34;HLA-DRA;NUPR1;ATP2B1;RND3;HLA-DRB1;ITM2B;HLA-DQB1
4	B cell:Kidney	23/668	7.18456e-05	0.00206429	2.64667	25.2518	CD52;CD74;HLA-DRB5;NPM1;STEAP1B;BHLHE41;NBEAL1;ATP2B1;MOB3B;PDLIM1;IGLL5;SNX2;GPD1;HLA-DPB1;HLA-DRA;CCSER1;CD37;CD69;EVI2B;RPS13;HLA-DRB1;HLA-DPA1;HLA-DQB1
4	Endothelial Progenitor cell:Blood	8/99	7.60337e-05	0.00206429	6.34421	60.1706	C1QB;C1QA;CD74;HLA-DPB1;SERPING1;HLA-DRA;HLA-DPA1;C1QC
4	Primordial Germ cell:Embryonic Stem Cell	8/99	7.60337e-05	0.00206429	6.34421	60.1706	CD74;SPI1;IGLC3;HLA-DPB1;HLA-DRA;IGHA1;TREM1;HLA-DPA1
4	Primordial Germ cell:Pluripotent Stem Cell	8/99	7.60337e-05	0.00206429	6.34421	60.1706	CD74;SPI1;IGLC3;HLA-DPB1;HLA-DRA;IGHA1;TREM1;HLA-DPA1
4	CD141+CLEC9A+ Dendritic cell:Blood	8/100	8.16572e-05	0.00206429	6.27494	59.0659	PDLIM1;GYPC;DST;B3GNT7;HLA-DPB1;TGM2;HLA-DPA1;HLA-DQB1
4	Basophil:Lung	8/100	8.16572e-05	0.00206429	6.27494	59.0659	C1QB;C1QA;HLA-DPB1;HLA-DRA;HLA-DRB1;HLA-DPA1;HLA-DQB1;C1QC
4	Multipotent Progenitor cell:Undefined	8/100	8.16572e-05	0.00206429	6.27494	59.0659	C1QB;C1QA;CD74;HLA-DPB1;HLA-DRA;EVI2B;HLA-DPA1;C1QC
4	M2 macrophage:Lung	8/101	8.76213e-05	0.00212987	6.20715	57.9902	C1QB;C1QA;SPI1;CASP1;HLA-DPB1;HLA-DRA;HLA-DPA1;C1QC
4	CD1C-CD141- Dendritic cell:Blood	14/314	0.000147698	0.00345723	3.40702	30.051	CD52;SVIL;TCF7L2;SERPINA1;DDX58;STXBP2;STX11;FOXO1;LGALS3;CASP1;DENND5A;LTA4H;TKT;ITM2B
4	Fat Cell (adipocyte):Adipose Tissue	4/25	0.000377178	0.00796233	13.5949	107.166	FABP4;PPARG;ADIPOR2;SLC27A4
4	Inflammatory cell:Muscle	7/96	0.000403156	0.00796233	5.65572	44.2062	C1QB;C1QA;SPI1;HLA-DPB1;HLA-DRA;HLA-DPA1;C1QC
4	Mature Endothelial cell:Subcutaneous Adipose Tissue	7/96	0.000403156	0.00796233	5.65572	44.2062	C1QB;C1QA;SPI1;HLA-DPB1;HLA-DRA;HLA-DPA1;C1QC
4	Immature Endothelial cell:Subcutaneous Adipose Tissue	7/96	0.000403156	0.00796233	5.65572	44.2062	C1QB;C1QA;SPI1;HLA-DPB1;HLA-DRA;HLA-DPA1;C1QC
4	Endothelial cell:Lymph Node	7/96	0.000403156	0.00796233	5.65572	44.2062	C1QB;C1QA;SPI1;HLA-DPB1;HLA-DRA;HLA-DPA1;C1QC
4	Muller cell:Retina	7/97	0.000429399	0.00822364	5.59259	43.3601	C1QB;C1QA;SPI1;ALDH2;SERPING1;ITM2B;C1QC
4	Adventitial cell:Skeletal Muscle	7/99	0.000485974	0.00858866	5.47046	41.7361	C1QB;C1QA;SPI1;HLA-DPB1;HLA-DRA;EVI2B;HLA-DPA1
4	Macrophage:Synovium	7/100	0.000516407	0.00858866	5.41136	40.9565	C1QB;C1QA;SPI1;CASP1;EVI2B;TREM1;C1QC
4	Lymphocyte:Blood	7/100	0.000516407	0.00858866	5.41136	40.9565	ALOX5AP;HLA-B;CASP1;CARD16;TREM1;ITM2B;STX11
4	Granulocyte-monocyte progenitor:Germ	7/100	0.000516407	0.00858866	5.41136	40.9565	CD74;SPI1;ALOX5AP;HLA-DPB1;HLA-DRA;EVI2B;HLA-DPA1
4	Megakaryocyte-erythroid progenitor:Germ	7/100	0.000516407	0.00858866	5.41136	40.9565	CD74;SPI1;ALOX5AP;HLA-DPB1;HLA-DRA;EVI2B;HLA-DPA1
4	Abnormal Plasma cell:Peripheral Blood	7/101	0.000548338	0.00888589	5.35352	40.1975	C1QB;C1QA;ALDH2;LSAMP;SERPING1;ZBTB7C;C1QC
4	Macrophage:Intervertebral Disc	7/103	0.000616906	0.00974712	5.24145	38.7385	C1QB;C1QA;SPI1;HLA-DPB1;HLA-DRA;EVI2B;HLA-DPA1
4	Leydig Precursor cell:Fetal Gonad	10/217	0.0010065	0.0155148	3.49132	24.0946	EEF1A1;NPM1;RBFOX2;RPL31;RPL34;LSAMP;RPL15;INHBA;RND3;CTSC
4	Oligodendrocyte:Brain	8/152	0.00137909	0.020752	3.99837	26.3346	LDHB;IFITM10;NPM1;CXADR;UQCRB;RPL31;EIF3E;RPS2
4	Endothelial cell:Heart	6/96	0.00230952	0.0280005	4.77616	28.9947	C1QB;C1QA;FABP4;ALDH2;SERPING1;C1QC
4	Endothelial cell:Embryo	6/97	0.00243349	0.0280005	4.72343	28.4276	C1QB;C1QA;SPI1;HLA-DRA;HLA-DPA1;C1QC
4	Epithelial cell:Corneal Epithelium	6/98	0.00256239	0.0280005	4.67185	27.8761	HLA-B;CASP1;CARD16;CD69;EVI2B;STX11
4	Endothelial Precursor cell:Peripheral Blood	6/98	0.00256239	0.0280005	4.67185	27.8761	C1QB;C1QA;FABP4;HLA-DPB1;SERPING1;C1QC
4	Hematopoietic Stem cell:Tooth	6/98	0.00256239	0.0280005	4.67185	27.8761	CD52;SPI1;HLA-DPB1;CD69;EVI2B;HLA-DPA1
4	Monocyte:Plasma	6/99	0.00269635	0.0280005	4.62138	27.3394	C1QB;C1QA;SPI1;SERPINA1;TREM1;C1QC
4	Monocyte:Kidney	6/99	0.00269635	0.0280005	4.62138	27.3394	SPI1;SERPINA1;CASP1;CARD16;EVI2B;TREM1
4	Macrophage:Retinal Pigment Epithelium	6/99	0.00269635	0.0280005	4.62138	27.3394	SPI1;SERPINA1;CASP1;CARD16;EVI2B;TREM1
4	Endothelial cell:Intervertebral Disc	6/99	0.00269635	0.0280005	4.62138	27.3394	C1QB;C1QA;FABP4;ALDH2;SERPING1;C1QC
4	Macrophage:Eye	6/99	0.00269635	0.0280005	4.62138	27.3394	SPI1;SERPINA1;CASP1;CARD16;EVI2B;TREM1
4	Monocyte:Synovium	6/99	0.00269635	0.0280005	4.62138	27.3394	C1QB;C1QA;SPI1;SERPINA1;TREM1;C1QC
4	Periodontal Ligament Stem cell:Periodontal Ligament	6/99	0.00269635	0.0280005	4.62138	27.3394	CD74;SPI1;HLA-DPB1;HLA-DRA;EVI2B;HLA-DPA1
4	Macrophage:Lymph Node	6/99	0.00269635	0.0280005	4.62138	27.3394	SPI1;SERPINA1;CASP1;CARD16;EVI2B;TREM1
4	Hematopoietic Stem cell:Embryo	6/99	0.00269635	0.0280005	4.62138	27.3394	C1QB;C1QA;FABP4;SERPING1;FBP1;C1QC
4	Macrophage:Visceral Adipose Tissue	6/99	0.00269635	0.0280005	4.62138	27.3394	SPI1;SERPINA1;CASP1;CARD16;EVI2B;TREM1
4	Macrophage:Artery	6/99	0.00269635	0.0280005	4.62138	27.3394	SPI1;SERPINA1;CASP1;CARD16;EVI2B;TREM1
4	Gonadal Mitotic Phase Fetal Germ cell:Fetal Gonad	11/291	0.00277833	0.0280005	2.83909	16.7106	EEF1A1;FABP3;PCED1B;APOC1;RPS3;PEBP1;CHP1;RPS2;AQP3;RPS13;PHLDA3
4	Mesenchymal Stromal cell:Placenta	6/100	0.0028355	0.0280005	4.57198	26.8171	C1QB;C1QA;HLA-DPB1;SERPING1;HLA-DPA1;C1QC
4	Transitional B cell:Blood	6/100	0.0028355	0.0280005	4.57198	26.8171	CD74;IGLL5;MACC1;IGLC3;HLA-DRA;IGHA1
4	CD14+ Endothelial Progenitor cell:Blood	6/100	0.0028355	0.0280005	4.57198	26.8171	C1QB;C1QA;FABP4;ALDH2;SERPING1;C1QC
4	Activated B cell:Undefined	6/100	0.0028355	0.0280005	4.57198	26.8171	CD52;SPI1;ALOX5AP;HLA-DRA;CD37;EVI2B
4	Common Lymphoid progenitor:Undefined	6/100	0.0028355	0.0280005	4.57198	26.8171	SPI1;MME;HLA-DPB1;HLA-DRA;EVI2B;HLA-DPA1
4	Lake Et al.Science.Ex2:Brain	2/10	0.0081604	0.078142	17.7266	85.2378	PCED1B;TRHDE
4	Leukocyte:Undefined	2/10	0.0081604	0.078142	17.7266	85.2378	CD69;TREM1
4	PROM1High Progenitor cell:Large Intestine	5/96	0.0112819	0.0826018	3.92188	17.5879	AXL;RASAL2;DZIP1;RND3;VGLL3
4	Stromal cell:Amniotic Membrane	5/96	0.0112819	0.0826018	3.92188	17.5879	GYPC;FHL1;AKT3;DENND5A;GNG11
4	Mesenchymal Stem cell:Amniotic Fluid	5/97	0.0117628	0.0826018	3.87905	17.2339	LGALS3;CXCL8;HLA-B;CASP1;CARD16
4	Prostate Stem cell:Prostate	5/97	0.0117628	0.0826018	3.87905	17.2339	LGALS3;CXCL8;HLA-B;CASP1;CARD16
4	Serous Acinar cell:Salivary Gland	5/97	0.0117628	0.0826018	3.87905	17.2339	LGALS3;CXCL8;HLA-B;CASP1;CARD16
4	Muller Glia Precursor cell:Retina	5/97	0.0117628	0.0826018	3.87905	17.2339	LGALS3;CXCL8;HLA-B;CASP1;CARD16
4	Decidual cell:Blood	5/97	0.0117628	0.0826018	3.87905	17.2339	LGALS3;EGR2;CEBPB;CXCL8;CASP1
4	Myometrial Stem cell:Myometrium	5/97	0.0117628	0.0826018	3.87905	17.2339	LGALS3;CXCL8;HLA-B;CASP1;CARD16
4	Cancer Stem cell:Myometrium	5/97	0.0117628	0.0826018	3.87905	17.2339	LGALS3;CXCL8;HLA-B;CASP1;CARD16
4	Cancer Stem-Like cell:Oral Cavity	5/97	0.0117628	0.0826018	3.87905	17.2339	LGALS3;CXCL8;HLA-B;CASP1;CARD16
4	White Blood cell:Blood	5/98	0.0122574	0.0826018	3.83715	16.8897	CD52;ALOX5AP;CD37;CD69;EVI2B
4	Hematopoietic cell:Undefined	5/98	0.0122574	0.0826018	3.83715	16.8897	CD52;ALOX5AP;CD37;CD69;EVI2B
4	Vascular Endothelial cell:Placenta	5/99	0.012766	0.0826018	3.79613	16.5548	C1QB;C1QA;FABP4;SERPING1;C1QC
4	Thymocyte:Undefined	5/99	0.012766	0.0826018	3.79613	16.5548	CD52;ALOX5AP;CD37;CD69;EVI2B
4	Lymphocyte:Undefined	5/99	0.012766	0.0826018	3.79613	16.5548	CD52;ALOX5AP;CD69;EVI2B;STX11
4	T Helper cell:Salivary Gland	5/99	0.012766	0.0826018	3.79613	16.5548	CD52;CD74;SPI1;ALOX5AP;HLA-DPB1
4	Adipose-derived Stromal cell:Subcutaneous Adipose Tissue	5/99	0.012766	0.0826018	3.79613	16.5548	CSTA;MME;SERPING1;TREM1;ITM2B
4	Cortical Thymus Epithelial cell:Thymus	5/99	0.012766	0.0826018	3.79613	16.5548	EML4;CD52;STXBP2;PCED1B;CD69
4	Medullary Thymus Epithelial cell:Thymus	5/99	0.012766	0.0826018	3.79613	16.5548	EML4;CD52;STXBP2;PCED1B;CD69
4	Cardiomyocyte:Pluripotent Stem Cell	5/99	0.012766	0.0826018	3.79613	16.5548	C1QB;C1QA;SPI1;SERPING1;TREM1
4	T Helper cell:Eye	5/99	0.012766	0.0826018	3.79613	16.5548	CD52;CD74;SPI1;ALOX5AP;HLA-DPB1
4	B cell:Thyroid	5/99	0.012766	0.0826018	3.79613	16.5548	CD52;IGLL5;IGLC3;CD37;IGHA1
4	T cell:Eye	5/99	0.012766	0.0826018	3.79613	16.5548	CD52;ALOX5AP;CD37;CD69;EVI2B
4	B cell:Synovium	5/100	0.0132887	0.0826018	3.75598	16.229	CD52;IGLL5;IGLC3;CD37;IGHA1
4	Effector CD4+ Memory T (Tem) cell:Blood	5/100	0.0132887	0.0826018	3.75598	16.229	CD52;ALOX5AP;CD37;CD69;EVI2B
4	Regulatory B cell:Peripheral Blood	5/100	0.0132887	0.0826018	3.75598	16.229	CD52;IGLL5;SPI1;IGLC3;CD37
4	B cell:Salivary Gland	5/100	0.0132887	0.0826018	3.75598	16.229	CD52;IGLL5;IGLC3;CD37;IGHA1
4	Basal cell:Undefined	5/100	0.0132887	0.0826018	3.75598	16.229	LGALS3;CEBPB;CXCL8;CASP1;TSPO
4	B cell:Brain	5/100	0.0132887	0.0826018	3.75598	16.229	CD52;IGLL5;IGLC3;CD37;IGHA1
4	Germinal Center B cell:Lymphoid Tissue	5/100	0.0132887	0.0826018	3.75598	16.229	CD52;SPI1;HLA-DRA;CD37;EVI2B
4	M2 macrophage:Brain	5/100	0.0132887	0.0826018	3.75598	16.229	C1QB;C1QA;SPI1;HLA-DRA;C1QC
4	Cancer Stem cell:Endometrium	5/100	0.0132887	0.0826018	3.75598	16.229	LGALS3;CD74;CXCL8;B3GNT7;CASP1
4	M2 macrophage:Serum	5/100	0.0132887	0.0826018	3.75598	16.229	C1QB;C1QA;SPI1;HLA-DRA;C1QC
4	Epithelial cell:Epithelium	5/100	0.0132887	0.0826018	3.75598	16.229	C1QB;C1QA;ALDH2;IGHA1;C1QC
4	Kupffer cell:Fetal Liver	5/100	0.0132887	0.0826018	3.75598	16.229	C1QB;C1QA;SPI1;HLA-DRA;C1QC
4	Dental Pulp Stem cell:Deciduous Tooth	5/101	0.0138256	0.0826018	3.71667	15.9119	C1QB;C1QA;HLA-DPB1;HLA-DPA1;C1QC
4	Circulating Progenitor cell:Peripheral Blood	5/101	0.0138256	0.0826018	3.71667	15.9119	C1QB;C1QA;ALDH2;SERPING1;C1QC
4	Dendritic cell:Placenta	5/102	0.0143769	0.0826018	3.67816	15.6033	CD52;SPI1;ALOX5AP;HLA-DRA;EVI2B
4	Transitional B cell:Peripheral Blood	5/102	0.0143769	0.0826018	3.67816	15.6033	CD52;IGLL5;IGLC3;CD37;IGHA1
4	Plasmablast:Peripheral Blood	5/102	0.0143769	0.0826018	3.67816	15.6033	CD52;IGLL5;SPI1;IGLC3;IGHA1
4	Immature Transitional B cell:Blood	5/102	0.0143769	0.0826018	3.67816	15.6033	CD52;IGLL5;SPI1;IGLC3;IGHA1
4	Naive B cell:Blood	5/102	0.0143769	0.0826018	3.67816	15.6033	CD52;IGLL5;IGLC3;CD37;IGHA1
4	Dendritic cell:Thymus	5/102	0.0143769	0.0826018	3.67816	15.6033	CD52;SPI1;ALOX5AP;CD37;EVI2B
4	Regulatory B cell:Undefined	5/102	0.0143769	0.0826018	3.67816	15.6033	CD52;IGLL5;IGLC3;CD37;IGHA1

## Sheet: KEGG_2021_Human
cluster	Term	Overlap	P.value	Adjusted.P.value	Odds.Ratio	Combined.Score	Genes
0	Phagosome	4/152	6.5683e-05	0.00604284	21.4303	206.388	CLEC7A;MRC1;OLR1;HLA-DQA2
0	Th1 and Th2 cell differentiation	3/92	0.000315598	0.0145175	25.7761	207.783	FOS;RBPJ;HLA-DQA2
0	Tuberculosis	3/180	0.00220526	0.0676279	12.9035	78.9297	CLEC7A;MRC1;HLA-DQA2
0	Salmonella infection	3/249	0.00548528	0.085148	9.25188	48.1624	FOS;S100A10;RHOB
0	Leishmaniasis	2/77	0.00555313	0.085148	19.6504	102.052	FOS;HLA-DQA2
0	Arrhythmogenic right ventricular cardiomyopathy	2/77	0.00555313	0.085148	19.6504	102.052	PKP2;SLC8A1
0	Rheumatoid arthritis	2/93	0.00800363	0.0904937	16.1823	78.1261	FOS;HLA-DQA2
0	IL-17 signaling pathway	2/94	0.00817032	0.0904937	16.0056	76.9431	FOS;S100A8
0	Choline metabolism in cancer	2/98	0.00885264	0.0904937	15.3356	72.4922	FOS;GPCPD1
0	Th17 cell differentiation	2/107	0.0104779	0.0963963	14.0148	63.8864	FOS;HLA-DQA2
1	Lipid and atherosclerosis	8/215	6.71805e-06	0.00120925	9.06418	107.961	ABCA1;CXCL8;BCL2;CCL2;CALM3;CD14;SOD2;MMP9
1	Malaria	4/50	8.21218e-05	0.00711326	19.6265	184.632	CXCL8;SDC2;ITGB2;CCL2
1	NF-kappa B signaling pathway	5/104	0.000118554	0.00711326	11.4995	103.957	CXCL8;BCL2A1;PRKCB;BCL2;CD14
1	Tuberculosis	6/180	0.000183703	0.00802978	7.91259	68.0656	IRAK2;ITGB2;ITGAX;BCL2;CALM3;CD14
1	Neurotrophin signaling pathway	5/119	0.000223049	0.00802978	9.97883	83.9031	IRAK2;RPS6KA2;MATK;BCL2;CALM3
1	Pertussis	4/76	0.000417657	0.0117491	12.5227	97.4375	CXCL8;ITGB2;CALM3;CD14
1	Fluid shear stress and atherosclerosis	5/139	0.00045691	0.0117491	8.48087	65.2266	SDC2;BCL2;CCL2;CALM3;MMP9
1	Rheumatoid arthritis	4/93	0.000895654	0.0201522	10.1221	71.0362	CXCL8;CTSK;ITGB2;CCL2
1	AGE-RAGE signaling pathway in diabetic complications	4/100	0.00117384	0.022212	9.38068	63.2959	CXCL8;PRKCB;BCL2;CCL2
1	Amoebiasis	4/102	0.00126329	0.022212	9.18831	61.3231	CXCL8;PRKCB;ITGB2;CD14
1	Toll-like receptor signaling pathway	4/104	0.0013574	0.022212	9.00364	59.4437	CXCL8;CTSK;SPP1;CD14
1	HIF-1 signaling pathway	4/109	0.00161393	0.024209	8.57273	55.1148	PFKFB3;PRKCB;BCL2;HIF1A
1	Glycosaminoglycan biosynthesis	3/53	0.00186837	0.0249181	13.3874	84.1089	CHST11;HS2ST1;HS3ST2
1	Transcriptional misregulation in cancer	5/192	0.00193808	0.0249181	6.06091	37.8568	CXCL8;BCL2A1;CD14;MMP9;AFF1
1	Legionellosis	3/57	0.00230297	0.0276357	12.3933	75.2711	CXCL8;ITGB2;CD14
1	Proteoglycans in cancer	5/205	0.00257551	0.0289745	5.66322	33.7625	PRKCB;SDC2;TIMP3;MMP9;HIF1A
1	Long-term potentiation	3/67	0.00364784	0.0386242	10.4515	58.671	PRKCB;RPS6KA2;CALM3
1	Hepatitis B	4/162	0.00667193	0.0667193	5.68182	28.465	CXCL8;PRKCB;BCL2;MMP9
1	IL-17 signaling pathway	3/94	0.00933849	0.0884699	7.34054	34.3068	CXCL8;CCL2;MMP9
2	Staphylococcus aureus infection	12/95	5.54185e-12	8.92237e-10	21.0159	544.706	C1QB;CFD;C1QA;HLA-DRA;DEFB1;CAMP;HLA-DQA1;HLA-DRB1;HLA-DPA1;HLA-DQB1;C2;C1QC
2	Type I diabetes mellitus	8/43	8.65602e-10	6.9681e-08	32.3543	675.156	HLA-C;CPE;HLA-DRA;HLA-A;HLA-DQA1;HLA-DRB1;HLA-DPA1;HLA-DQB1
2	Antigen processing and presentation	9/78	6.15212e-09	3.30164e-07	18.564	350.979	CD74;HLA-C;PSME2;HLA-DRA;HLA-A;HLA-DQA1;HLA-DRB1;HLA-DPA1;HLA-DQB1
2	Allograft rejection	7/38	1.09714e-08	4.41599e-07	31.7426	581.778	HLA-C;HLA-DRA;HLA-A;HLA-DQA1;HLA-DRB1;HLA-DPA1;HLA-DQB1
2	Graft-versus-host disease	7/42	2.28813e-08	7.36779e-07	28.1092	494.524	HLA-C;HLA-DRA;HLA-A;HLA-DQA1;HLA-DRB1;HLA-DPA1;HLA-DQB1
2	Autoimmune thyroid disease	7/53	1.22151e-07	3.27772e-06	21.3756	340.257	HLA-C;HLA-DRA;HLA-A;HLA-DQA1;HLA-DRB1;HLA-DPA1;HLA-DQB1
2	Viral myocarditis	7/60	2.93112e-07	6.74159e-06	18.5458	278.98	HLA-C;HLA-DRA;HLA-A;HLA-DQA1;HLA-DRB1;HLA-DPA1;HLA-DQB1
2	Systemic lupus erythematosus	9/135	7.3785e-07	1.48492e-05	10.1367	143.125	C1QB;C1QA;HLA-DRA;HLA-DQA1;HLA-DRB1;C2;HLA-DPA1;HLA-DQB1;C1QC
2	Cell adhesion molecules	9/148	1.59438e-06	2.85216e-05	9.1826	122.579	HLA-C;HLA-DRA;ITGB8;HLA-A;PVR;HLA-DQA1;HLA-DRB1;HLA-DPA1;HLA-DQB1
2	Phagosome	9/152	1.98999e-06	3.20388e-05	8.92393	117.148	MSR1;MARCO;HLA-C;HLA-DRA;HLA-A;HLA-DQA1;HLA-DRB1;HLA-DPA1;HLA-DQB1
2	Asthma	5/31	3.01668e-06	4.30806e-05	26.6622	338.912	HLA-DRA;HLA-DQA1;HLA-DRB1;HLA-DPA1;HLA-DQB1
2	Complement and coagulation cascades	7/85	3.21098e-06	4.30806e-05	12.5857	159.196	C1QB;CFD;C1QA;SERPINA1;SERPING1;C2;C1QC
2	Epstein-Barr virus infection	9/202	1.99988e-05	0.000243466	6.59526	71.3596	DDX58;HLA-C;HLA-DRA;ISG15;HLA-A;HLA-DQA1;HLA-DRB1;HLA-DPA1;HLA-DQB1
2	Pertussis	6/76	2.11709e-05	0.000243466	11.9408	128.518	PYCARD;C1QB;C1QA;SERPING1;C2;C1QC
2	Intestinal immune network for IgA production	5/48	2.74768e-05	0.000294917	16.1075	169.164	HLA-DRA;HLA-DQA1;HLA-DRB1;HLA-DPA1;HLA-DQB1
2	Human T-cell leukemia virus 1 infection	9/219	3.77497e-05	0.000379856	6.05612	61.6787	NRP1;HLA-C;HLA-DRA;TSPO;HLA-A;HLA-DQA1;HLA-DRB1;HLA-DPA1;HLA-DQB1
2	Rheumatoid arthritis	6/93	6.65871e-05	0.000630619	9.59932	92.3167	CCL20;HLA-DRA;HLA-DQA1;HLA-DRB1;HLA-DPA1;HLA-DQB1
2	Hematopoietic cell lineage	6/99	9.4393e-05	0.000844293	8.97728	83.2019	MME;HLA-DRA;HLA-DQA1;HLA-DRB1;HLA-DPA1;HLA-DQB1
2	Inflammatory bowel disease	5/65	0.000119822	0.00101533	11.5338	104.144	HLA-DRA;HLA-DQA1;HLA-DRB1;HLA-DPA1;HLA-DQB1
2	Leishmaniasis	5/77	0.00026695	0.00214895	9.60567	79.0398	HLA-DRA;HLA-DQA1;HLA-DRB1;HLA-DPA1;HLA-DQB1
2	Influenza A	7/172	0.000297679	0.00228221	5.92345	48.0954	PYCARD;DDX58;HLA-DRA;HLA-DQA1;HLA-DRB1;HLA-DPA1;HLA-DQB1
2	Coronavirus disease	8/232	0.000340077	0.00248874	5.00714	39.9887	CFD;C1QB;NRP1;C1QA;DDX58;ISG15;C2;C1QC
2	Tuberculosis	7/180	0.000391837	0.00269022	5.64723	44.3007	CD74;HLA-DRA;HLA-DQA1;HLA-DRB1;CAMP;HLA-DPA1;HLA-DQB1
2	Pyruvate metabolism	4/47	0.000401026	0.00269022	12.7965	100.088	LDHB;ALDH2;ME1;ACYP2
2	Th1 and Th2 cell differentiation	5/92	0.000608054	0.00391587	7.94349	58.8235	HLA-DRA;HLA-DQA1;HLA-DRB1;HLA-DPA1;HLA-DQB1
2	Glutathione metabolism	4/57	0.000838744	0.00519376	10.3768	73.5054	GPX3;GSTP1;MGST3;MGST1
2	Biosynthesis of unsaturated fatty acids	3/27	0.00101953	0.00607941	17.0931	117.744	ACOT7;SCD;ACOT1
2	Th17 cell differentiation	5/107	0.00120316	0.00691816	6.77019	45.5147	HLA-DRA;HLA-DQA1;HLA-DRB1;HLA-DPA1;HLA-DQB1
2	Toxoplasmosis	5/112	0.00147424	0.00818458	6.45219	42.0658	HLA-DRA;HLA-DQA1;HLA-DRB1;HLA-DPA1;HLA-DQB1
2	PPAR signaling pathway	4/74	0.00221743	0.0119002	7.85	47.9745	FABP3;FABP4;SCD;ME1
2	Metabolism of xenobiotics by cytochrome P450	4/76	0.0024445	0.0126956	7.63117	45.8932	GSTP1;MGST3;AKR1C1;MGST1
2	Cholesterol metabolism	3/50	0.00603533	0.0303653	8.71827	44.5514	LRPAP1;APOC1;TSPO
2	Steroid hormone biosynthesis	3/61	0.0104481	0.0494746	7.06088	32.2071	AKR1C1;AKR1C3;AKR1C2
2	Glycerolipid metabolism	3/61	0.0104481	0.0494746	7.06088	32.2071	ALDH2;MOGAT1;AKR1B1
2	Herpes simplex virus 1 infection	9/498	0.0119426	0.0549361	2.56384	11.3518	CD74;DDX58;HLA-C;HLA-DRA;HLA-A;HLA-DQA1;HLA-DRB1;HLA-DPA1;HLA-DQB1
2	Folate biosynthesis	2/26	0.0157364	0.0703766	11.3174	46.9872	AKR1C3;AKR1B1
2	Fatty acid elongation	2/27	0.0169137	0.0735976	10.8641	44.3215	ACOT7;ACOT1
2	Fluid shear stress and atherosclerosis	4/139	0.0198795	0.0842264	4.057	15.8956	MGST3;GSTP1;MGST1;TXN
2	beta-Alanine metabolism	2/30	0.0206615	0.0852949	9.69863	37.6257	AOC3;ALDH2
3	Epstein-Barr virus infection	13/202	9.04849e-06	0.00228927	4.8121	55.8825	LYN;HLA-DRB5;HLA-B;HLA-A;PIK3CB;MAPK14;RELB;TAPBP;NCOR2;TBK1;TRAF3;CD58;HLA-DQA2
3	PPAR signaling pathway	7/74	0.000102663	0.0111248	7.20016	66.1267	CYP27A1;FABP3;FABP4;SCD;ME1;OLR1;PPARG
3	Kaposi sarcoma-associated herpesvirus infection	11/193	0.000131915	0.0111248	4.1998	37.5183	LYN;HCK;TCF7L2;TBK1;TRAF3;GNB1;HLA-B;ITPR1;HLA-A;PIK3CB;MAPK14
3	Complement and coagulation cascades	7/85	0.000245697	0.0155404	6.18129	51.3752	C1QB;CFD;THBD;C1QA;PLAUR;SERPING1;C1QC
3	Fc epsilon RI signaling pathway	6/68	0.000471364	0.0204958	6.64764	50.9201	LYN;ALOX5;PIK3CB;GAB2;MAPK14;SOS2
3	Staphylococcus aureus infection	7/95	0.000486067	0.0204958	5.47608	41.7779	C1QB;CFD;C1QA;HLA-DRB5;FPR2;HLA-DQA2;C1QC
3	Pertussis	6/76	0.000854329	0.0308779	5.88551	41.5823	C1QB;C1QA;SERPING1;MAPK14;CXCL5;C1QC
3	Antigen processing and presentation	6/78	0.000979684	0.0309825	5.72145	39.6398	CD74;HLA-DRB5;HLA-B;HLA-A;HLA-DQA2;TAPBP
3	Lipid and atherosclerosis	10/215	0.00128634	0.0361604	3.37364	22.4548	LYN;TBK1;TRAF3;ROCK2;ITPR1;OLR1;PPARG;PIK3CB;MAPK14;ABCG1
3	Cell adhesion molecules	8/148	0.00151685	0.0380098	3.93722	25.557	SPN;HLA-DRB5;HLA-B;PECAM1;ITGB8;HLA-A;CD58;HLA-DQA2
3	Phagosome	8/152	0.0017956	0.0380098	3.82707	24.1963	MSR1;TUBB6;HLA-DRB5;HLA-B;OLR1;HLA-A;HLA-DQA2;THBS1
3	Human cytomegalovirus infection	10/225	0.00180284	0.0380098	3.21508	20.3141	TBK1;ROCK2;GNB1;HLA-B;ITPR1;HLA-A;PIK3CB;MAPK14;SOS2;TAPBP
3	Pathways in cancer	17/531	0.00217882	0.0390748	2.30844	14.1484	NCOA1;TCF7L2;IL15;ROCK2;MGST1;CUL1;PIK3CB;RUNX1;EML4;TRAF3;RASSF5;GNB1;RARA;HMOX1;PPARG;IL7R;SOS2
3	Allograft rejection	4/38	0.00222276	0.0390748	8.03676	49.0966	HLA-DRB5;HLA-B;HLA-A;HLA-DQA2
3	Platelet activation	7/124	0.00231668	0.0390748	4.11267	24.9541	LYN;STIM1;ROCK2;TBXAS1;ITPR1;PIK3CB;MAPK14
3	Acute myeloid leukemia	5/67	0.00295855	0.0467821	5.5204	32.1456	TCF7L2;RARA;PIK3CB;SOS2;RUNX1
3	Graft-versus-host disease	4/42	0.00322032	0.0478296	7.18933	41.2543	HLA-DRB5;HLA-B;HLA-A;HLA-DQA2
3	Type I diabetes mellitus	4/43	0.00351043	0.0478296	7.00463	39.5903	HLA-DRB5;HLA-B;HLA-A;HLA-DQA2
3	Human papillomavirus infection	12/331	0.00359194	0.0478296	2.60488	14.663	TCF7L2;TBK1;TRAF3;HLA-B;ITGB8;HLA-A;PSEN1;PIK3CB;PPP2R3A;SOS2;THBS1;OASL
3	Adherens junction	5/71	0.00380502	0.0481335	5.18477	28.8866	FARP2;TCF7L2;FER;PTPN6;ACTN4
3	Human immunodeficiency virus 1 infection	9/212	0.00407476	0.0490912	3.05567	16.8152	TBK1;GNB1;HLA-B;CUL1;ITPR1;HLA-A;PIK3CB;MAPK14;TAPBP
3	Leukocyte transendothelial migration	6/114	0.00658898	0.0731719	3.8073	19.1216	ROCK2;RASSF5;PECAM1;ACTN4;PIK3CB;MAPK14
3	Coronavirus disease	9/232	0.00725234	0.0731719	2.77876	13.6894	CFD;C1QB;NRP1;C1QA;TBK1;TRAF3;PIK3CB;MAPK14;C1QC
3	Chemokine signaling pathway	8/192	0.0073738	0.0731719	2.98898	14.6753	LYN;HCK;GRK3;ROCK2;GNB1;PIK3CB;SOS2;CXCL5
3	Autoimmune thyroid disease	4/53	0.00743583	0.0731719	5.57228	27.3122	HLA-DRB5;HLA-B;HLA-A;HLA-DQA2
3	Neurotrophin signaling pathway	6/119	0.00807446	0.0731719	3.63791	17.5313	RAPGEF1;PSEN1;PIK3CB;MAPK14;SOS2;SH2B3
3	Sphingolipid signaling pathway	6/119	0.00807446	0.0731719	3.63791	17.5313	CERS6;ROCK2;PIK3CB;GAB2;PPP2R3A;MAPK14
3	Cellular senescence	7/156	0.00809808	0.0731719	3.22414	15.5279	RASSF5;HLA-B;ITPR1;HLA-A;PIK3CB;MAPK14;HIPK2
3	Proteoglycans in cancer	8/205	0.0107105	0.0921792	2.78988	12.6564	ROCK2;ITPR1;PLAUR;PTPN6;PIK3CB;MAPK14;SOS2;THBS1
3	Osteoclast differentiation	6/127	0.0109303	0.0921792	3.396	15.3371	SIRPA;PPARG;PIK3CB;GAB2;MAPK14;RELB
3	Viral myocarditis	4/60	0.0114411	0.0933738	4.87401	21.7895	HLA-DRB5;HLA-B;HLA-A;HLA-DQA2
3	Arachidonic acid metabolism	4/61	0.0121067	0.0957184	4.78826	21.1354	GPX3;ALOX5;TBXAS1;AKR1C3
4	Coronavirus disease	19/232	7.62541e-10	1.64709e-07	6.6669	139.967	C1QB;C1QA;RPL3;CXCL8;RPL21;RPL31;RPS10-NUDT3;DDX58;RPL34;RPL23A;RPS4Y1;RPS27;RPS3;CASP1;RPS20;RPL15;RPS2;RPS13;C1QC
4	Allograft rejection	8/38	4.53752e-08	4.90052e-06	19.3039	326.396	HLA-DRB5;HLA-B;HLA-DPB1;HLA-DRA;HLA-DQA2;HLA-DRB1;HLA-DPA1;HLA-DQB1
4	Graft-versus-host disease	8/42	1.04332e-07	6.21442e-06	17.0294	273.76	HLA-DRB5;HLA-B;HLA-DPB1;HLA-DRA;HLA-DQA2;HLA-DRB1;HLA-DPA1;HLA-DQB1
4	Type I diabetes mellitus	8/43	1.26635e-07	6.21442e-06	16.542	262.72	HLA-DRB5;HLA-B;HLA-DPB1;HLA-DRA;HLA-DQA2;HLA-DRB1;HLA-DPA1;HLA-DQB1
4	Viral myocarditis	9/60	1.43852e-07	6.21442e-06	12.8081	201.785	HLA-DRB5;CXADR;HLA-B;HLA-DPB1;HLA-DRA;HLA-DQA2;HLA-DRB1;HLA-DPA1;HLA-DQB1
4	Asthma	7/31	1.92883e-07	6.9438e-06	21.0427	325.346	HLA-DRB5;HLA-DPB1;HLA-DRA;HLA-DQA2;HLA-DRB1;HLA-DPA1;HLA-DQB1
4	Ribosome	13/158	3.64547e-07	1.12489e-05	6.57303	97.4427	RPL3;RPL21;RPL31;RPS10-NUDT3;RPL34;RPL23A;RPS4Y1;RPS27;RPS3;RPS20;RPL15;RPS2;RPS13
4	Autoimmune thyroid disease	8/53	6.85743e-07	1.85151e-05	12.8595	182.512	HLA-DRB5;HLA-B;HLA-DPB1;HLA-DRA;HLA-DQA2;HLA-DRB1;HLA-DPA1;HLA-DQB1
4	Staphylococcus aureus infection	10/95	8.73562e-07	2.09655e-05	8.55556	119.356	C1QB;C1QA;HLA-DRB5;HLA-DPB1;HLA-DRA;HLA-DQA2;HLA-DRB1;HLA-DPA1;HLA-DQB1;C1QC
4	Antigen processing and presentation	9/78	1.42444e-06	3.07679e-05	9.45821	127.324	CD74;HLA-DRB5;HLA-B;HLA-DPB1;HLA-DRA;HLA-DQA2;HLA-DRB1;HLA-DPA1;HLA-DQB1
4	Intestinal immune network for IgA production	7/48	4.40733e-06	8.65439e-05	12.3071	151.774	HLA-DRB5;HLA-DPB1;HLA-DRA;HLA-DQA2;HLA-DRB1;HLA-DPA1;HLA-DQB1
4	Influenza A	12/172	5.80405e-06	0.000103969	5.47388	65.9983	PYCARD;HLA-DRB5;CXCL8;DDX58;AKT3;CASP1;HLA-DPB1;HLA-DRA;HLA-DQA2;HLA-DRB1;HLA-DPA1;HLA-DQB1
4	Rheumatoid arthritis	9/93	6.25737e-06	0.000103969	7.76331	93.018	HLA-DRB5;CXCL8;HLA-DPB1;HLA-DRA;CXCL3;HLA-DQA2;HLA-DRB1;HLA-DPA1;HLA-DQB1
4	Hematopoietic cell lineage	9/99	1.0468e-05	0.000161507	7.24354	83.063	HLA-DRB5;MME;HLA-DPB1;HLA-DRA;CD37;HLA-DQA2;HLA-DRB1;HLA-DPA1;HLA-DQB1
4	Leishmaniasis	8/77	1.21815e-05	0.000175413	8.37639	94.7838	EEF1A1;HLA-DRB5;HLA-DPB1;HLA-DRA;HLA-DQA2;HLA-DRB1;HLA-DPA1;HLA-DQB1
4	Systemic lupus erythematosus	10/135	2.0845e-05	0.000281407	5.80593	62.5786	C1QB;C1QA;HLA-DRB5;HLA-DPB1;HLA-DRA;HLA-DQA2;HLA-DRB1;HLA-DPA1;HLA-DQB1;C1QC
4	Inflammatory bowel disease	7/65	3.40263e-05	0.000432334	8.69231	89.4297	HLA-DRB5;HLA-DPB1;HLA-DRA;HLA-DQA2;HLA-DRB1;HLA-DPA1;HLA-DQB1
4	Human T-cell leukemia virus 1 infection	12/219	6.42291e-05	0.000770749	4.22085	40.7441	EGR2;HLA-DRB5;SPI1;AKT3;HLA-B;HLA-DPB1;TSPO;HLA-DRA;HLA-DQA2;HLA-DRB1;HLA-DPA1;HLA-DQB1
4	Pertussis	7/76	9.37444e-05	0.00106573	7.30249	67.7301	PYCARD;C1QB;C1QA;CXCL8;CASP1;SERPING1;C1QC
4	Toxoplasmosis	8/112	0.00018063	0.00195081	5.54751	47.8143	HLA-DRB5;AKT3;HLA-DPB1;HLA-DRA;HLA-DQA2;HLA-DRB1;HLA-DPA1;HLA-DQB1
4	Tuberculosis	10/180	0.000232995	0.00239652	4.25926	35.6265	CD74;HLA-DRB5;CEBPB;AKT3;HLA-DPB1;HLA-DRA;HLA-DQA2;HLA-DRB1;HLA-DPA1;HLA-DQB1
4	Th1 and Th2 cell differentiation	7/92	0.000310694	0.00305045	5.92308	47.8389	HLA-DRB5;HLA-DPB1;HLA-DRA;HLA-DQA2;HLA-DRB1;HLA-DPA1;HLA-DQB1
4	Epstein-Barr virus infection	10/202	0.000580779	0.00545427	3.76698	28.0683	HLA-DRB5;DDX58;AKT3;HLA-B;HLA-DPB1;HLA-DRA;HLA-DQA2;HLA-DRB1;HLA-DPA1;HLA-DQB1
4	Th17 cell differentiation	7/107	0.000774404	0.00696964	5.03077	36.0375	HLA-DRB5;HLA-DPB1;HLA-DRA;HLA-DQA2;HLA-DRB1;HLA-DPA1;HLA-DQB1
4	Cell adhesion molecules	8/148	0.00116261	0.00996189	4.11345	27.7949	HLA-DRB5;HLA-B;HLA-DPB1;HLA-DRA;HLA-DQA2;HLA-DRB1;HLA-DPA1;HLA-DQB1
4	Legionellosis	5/57	0.00119912	0.00996189	6.87692	46.2554	PYCARD;EEF1A1;CXCL8;CASP1;CXCL3
4	Phagosome	8/152	0.00137909	0.0110327	3.99837	26.3346	HLA-DRB5;HLA-B;HLA-DPB1;HLA-DRA;HLA-DQA2;HLA-DRB1;HLA-DPA1;HLA-DQB1
4	Non-alcoholic fatty liver disease	8/155	0.00156156	0.0120463	3.91617	25.3065	COX7B;CXCL8;UQCRB;NDUFB5;AKT3;NDUFS3;PPARG;ADIPOR2
4	Complement and coagulation cascades	5/85	0.00684855	0.0510099	4.46364	22.2455	C1QB;C1QA;SERPINA1;SERPING1;C1QC

## Sheet: BioCarta_2016
cluster	Term	Overlap	P.value	Adjusted.P.value	Odds.Ratio	Combined.Score	Genes
0	Proteolysis and Signaling Pathway of Notch Homo sapiens h notchpathway	1/6	0.00866951	0.0576288	142.614	677.125	RBPJ
0	TSP-1 Induced Apoptosis in Microvascular Endothelial Cell Homo sapiens h tsp1Pathway	1/7	0.0101074	0.0576288	118.839	546.006	FOS
0	Visceral Fat Deposits and the Metabolic Syndrome Homo sapiens h vobesityPathway	1/8	0.0115432	0.0576288	101.857	454.452	RETN
0	Pertussis toxin-insensitive CCR5 Signaling in Macrophage Homo sapiens h Ccr5Pathway	1/9	0.012977	0.0576288	89.1205	387.191	FOS
0	IL 3 signaling pathway Homo sapiens h il3Pathway	1/12	0.0172665	0.0576288	64.8052	263.044	FOS
0	Calcium Signaling by HBx of Hepatitis B virus Homo sapiens h HBxPathway	1/15	0.0215379	0.0576288	50.9107	195.392	FOS
0	Repression of Pain Sensation by the Transcriptional Regulator DREAM Homo sapiens h dreampathway	1/15	0.0215379	0.0576288	50.9107	195.392	FOS
0	Bone Remodeling Homo sapiens h ranklPathway	1/16	0.0229578	0.0576288	47.5143	179.324	FOS
0	Cadmium induces DNA synthesis and proliferation in macrophages Homo sapiens h cdMacPathway	1/16	0.0229578	0.0576288	47.5143	179.324	FOS
0	Nerve growth factor pathway (NGF) Homo sapiens h ngfPathway	1/17	0.0243756	0.0576288	44.5424	165.438	FOS
0	Oxidative Stress Induced Gene Expression Via Nrf2 Homo sapiens h arenrf2Pathway	1/18	0.0257914	0.0576288	41.9202	153.332	FOS
0	METS affect on Macrophage Differentiation Homo sapiens h etsPathway	1/18	0.0257914	0.0576288	41.9202	153.332	FOS
0	IGF-1 Signaling Pathway Homo sapiens h igf1Pathway	1/20	0.0286172	0.0576288	37.5038	133.279	FOS
0	Inhibition of Cellular Proliferation by Gleevec Homo sapiens h gleevecpathway	1/22	0.0314351	0.0576288	33.9286	117.387	FOS
0	Segmentation Clock Homo sapiens h hesPathway	1/24	0.034245	0.0576288	30.9752	104.517	RBPJ
0	TPO Signaling Pathway Homo sapiens h TPOPathway	1/24	0.034245	0.0576288	30.9752	104.517	FOS
0	Corticosteroids and cardioprotection Homo sapiens h gcrPathway	1/25	0.035647	0.0576288	29.683	98.9659	ANXA1
0	PDGF Signaling Pathway Homo sapiens h pdgfPathway	1/26	0.0370471	0.0576288	28.4943	93.9048	FOS
0	Fc Epsilon Receptor I Signaling in Mast Cells Homo sapiens h fcer1Pathway	1/29	0.0412355	0.0594302	25.4375	81.1063	FOS
0	BCR Signaling Pathway Homo sapiens h bcrPathway	1/31	0.044018	0.0594302	23.7393	74.1415	FOS
0	Role of EGF Receptor Transactivation by GPCRs in Cardiac Hypertrophy Homo sapiens h cardiacegfPathway	1/33	0.0467927	0.0594302	22.2533	68.1404	FOS
0	Angiotensin II mediated activation of JNK Pathway via Pyk2 dependent signaling Homo sapiens h At1rPathway	1/34	0.0481771	0.0594302	21.5779	65.4431	FOS
0	Toll-Like Receptor Pathway Homo sapiens h tollPathway	1/35	0.0495596	0.0594302	20.9422	62.9226	FOS
0	Signal transduction through IL1R Homo sapiens h il1rPathway	1/36	0.0509402	0.0594302	20.3429	60.5628	FOS
0	IL-2 Receptor Beta Chain in T cell Activation Homo sapiens h il2rbPathway	1/49	0.0687121	0.0769575	14.8237	39.6952	FOS
0	Keratinocyte Differentiation Homo sapiens h keratinocytePathway	1/53	0.0741154	0.078148	13.6806	35.5988	FOS
0	T Cell Receptor Signaling Pathway Homo sapiens h tcrPathway	1/55	0.0768057	0.078148	13.1726	33.8072	FOS
0	MAPKinase Signaling Pathway Homo sapiens h mapkPathway	1/56	0.078148	0.078148	12.9325	32.9668	FOS
1	Inhibition of Matrix Metalloproteinases Homo sapiens h reckPathway	2/8	0.000575591	0.0331715	73.7111	549.893	TIMP3;MMP9
1	Erythropoietin mediated neuroprotection through NF-kB Homo sapiens h eponfkbPathway	2/13	0.0015796	0.0331715	40.196	259.287	SOD2;HIF1A
1	p53 Signaling Pathway Homo sapiens h p53Pathway	2/13	0.0015796	0.0331715	40.196	259.287	BCL2;TIMP3
2	Antigen Processing and Presentation Homo sapiens h mhcPathway	4/12	1.36087e-06	2.58566e-05	68.9028	930.696	CD74;HLA-DRA;HLA-A;HLA-DRB1
2	Classical Complement Pathway Homo sapiens h classicPathway	4/15	3.68838e-06	3.50396e-05	50.1035	626.811	C1QB;C1QA;C2;C1QC
2	Lck and Fyn tyrosine kinases in initiation of TCR Activation Homo sapiens h tcraPathway	2/13	0.0040215	0.0254664	24.7086	136.295	HLA-DRA;HLA-DRB1
2	IL 4 signaling pathway Homo sapiens h il4Pathway	2/15	0.00536134	0.0254664	20.9052	109.304	HLA-DRA;HLA-DRB1
2	The Co-Stimulatory Signal During T-cell Activation Homo sapiens h ctla4Pathway	2/20	0.0094697	0.0359849	15.0944	70.3346	HLA-DRA;HLA-DRB1
2	Role of MEF2D in T-cell Apoptosis Homo sapiens h mef2dPathway	2/30	0.0206615	0.0654281	9.69863	37.6257	HLA-DRA;HLA-DRB1
3	Nuclear receptors coordinate the activities of chromatin remodeling complexes and coactivators to facilitate initiation of transcription in carcinoma cells Homo sapiens h rarrxrPathway	4/15	5.35124e-05	0.00465558	24.8699	244.611	NCOA1;NCOR2;NCOA2;RARA
3	Role of PPAR-gamma Coactivators in Obesity and Thermogenesis Homo sapiens h ppargPathway	3/9	0.000242418	0.0105452	34.0865	283.765	NCOA1;NCOA2;PPARG
3	Classical Complement Pathway Homo sapiens h classicPathway	3/15	0.00123047	0.0356838	17.0381	114.161	C1QB;C1QA;C1QC
3	Map Kinase Inactivation of SMRT Corepressor Homo sapiens h egfr smrtePathway	3/17	0.00179965	0.0391424	14.6026	92.2906	NCOR2;RARA;MAPK14
3	Control of Gene Expression by Vitamin D Receptor Homo sapiens h vdrPathway	3/27	0.00695186	0.0777206	8.51384	42.3031	NCOA1;NCOA2;NCOR1
3	Mechanism of Gene Regulation by Peroxisome Proliferators via PPARa Homo sapiens h pparaPathway	4/52	0.00695291	0.0777206	5.68866	28.2646	NCOA1;NCOR2;NCOR1;ME1
3	CD40L Signaling Pathway Homo sapiens h cd40Pathway	2/9	0.00714673	0.0777206	19.4099	95.906	TRAF3;MAP4K4
3	Cyclin E Destruction Pathway Homo sapiens h fbw7Pathway	2/9	0.00714673	0.0777206	19.4099	95.906	FBXW7;CUL1
4	Antigen Processing and Presentation Homo sapiens h mhcPathway	3/12	0.000543854	0.0163156	23.7196	178.296	CD74;HLA-DRA;HLA-DRB1
4	Classical Complement Pathway Homo sapiens h classicPathway	3/15	0.00109033	0.0163549	17.787	121.33	C1QB;C1QA;C1QC

## Sheet: GO_Biological_Process_2023
cluster	Term	Overlap	P.value	Adjusted.P.value	Odds.Ratio	Combined.Score	Genes
0	Inflammatory Response (GO:0006954)	5/236	2.06623e-05	0.0102898	17.803	192.045	ANXA1;ADGRE5;OLR1;FOS;S100A8
0	Endothelial Tube Morphogenesis (GO:0061154)	2/9	7.26214e-05	0.0180827	211.259	2013.35	RBPJ;RHOB
0	Cellular Response To Reactive Oxygen Species (GO:0034614)	3/73	0.000159224	0.0264311	32.8038	286.876	ANXA1;FOS;RHOB
0	Cell Communication By Electrical Coupling Involved In Cardiac Conduction (GO:0086064)	2/16	0.000240554	0.0299489	105.593	879.857	PKP2;SLC8A1
0	Negative Regulation Of Lymphocyte Activation (GO:0051250)	2/23	0.000503987	0.0346929	70.3704	534.319	LST1;SAMSN1
0	Response To Lipid (GO:0033993)	3/110	0.000532967	0.0346929	21.4206	161.448	ANXA1;PELI1;S100A8
0	Gliogenesis (GO:0042063)	2/24	0.000549311	0.0346929	67.1684	504.222	VCAN;ANXA1
0	Positive Regulation Of Response To Wounding (GO:1903036)	2/27	0.0006967	0.0346929	59.0993	429.602	ANXA1;CLEC7A
0	Peptide Cross-Linking (GO:0018149)	2/27	0.0006967	0.0346929	59.0993	429.602	ANXA1;FN1
0	Cardiac Muscle Cell Action Potential (GO:0086001)	2/29	0.000804423	0.0346929	54.716	389.873	PKP2;SLC8A1
0	Defense Response To Fungus (GO:0050832)	2/29	0.000804423	0.0346929	54.716	389.873	CLEC7A;S100A8
0	Positive Regulation Of Intracellular Signal Transduction (GO:1902533)	5/525	0.000861906	0.0346929	7.79287	54.9893	CLEC7A;FN1;PELI1;S100A4;S100A8
0	Circulatory System Development (GO:0072359)	3/132	0.000905638	0.0346929	17.7478	124.356	FN1;PKP2;CRIP1
0	Ventricular Cardiac Muscle Tissue Morphogenesis (GO:0055010)	2/33	0.00104239	0.0367374	47.6464	327.151	PKP2;RBPJ
0	Cellular Response To Hydrogen Peroxide (GO:0070301)	2/34	0.00110655	0.0367374	46.1551	314.155	ANXA1;RHOB
0	Positive Regulation Of Wound Healing (GO:0090303)	2/40	0.00153025	0.0456318	38.8558	251.876	ANXA1;CLEC7A
0	Cardiac Ventricle Morphogenesis (GO:0003208)	2/42	0.00168613	0.0456318	36.9093	235.677	PKP2;RBPJ
0	Heart Development (GO:0007507)	3/171	0.00190564	0.0456318	13.601	85.182	FN1;PKP2;CRIP1
0	Response To Hydrogen Peroxide (GO:0042542)	2/46	0.00201962	0.0456318	33.5471	208.155	ANXA1;RHOB
0	Positive Regulation Of I-kappaB kinase/NF-kappaB Signaling (GO:0043123)	3/175	0.00203543	0.0456318	13.282	82.3091	CLEC7A;PELI1;S100A4
0	Epithelial To Mesenchymal Transition (GO:0001837)	2/47	0.00210749	0.0456318	32.8	202.122	S100A4;RBPJ
0	Positive Regulation Of Lymphocyte Activation (GO:0051251)	2/47	0.00210749	0.0456318	32.8	202.122	CLEC7A;HLA-DQA2
0	Regulation Of Wound Healing (GO:0061041)	2/47	0.00210749	0.0456318	32.8	202.122	ANXA1;CLEC7A
0	Regulation Of Cell Communication (GO:0010646)	2/49	0.00228859	0.0474883	31.4011	190.913	ANXA1;SLC8A1
0	Regulation Of Substrate Adhesion-Dependent Cell Spreading (GO:1900024)	2/51	0.00247681	0.049338	30.1164	180.722	PKP2;S100A10
0	Mesenchymal Cell Differentiation (GO:0048762)	2/54	0.00277238	0.0531018	28.3746	167.071	S100A4;RBPJ
0	Response To Molecule Of Bacterial Origin (GO:0002237)	2/69	0.00448438	0.0797847	22.0055	118.987	PELI1;S100A8
0	Regulation Of I-kappaB kinase/NF-kappaB Signaling (GO:0043122)	3/232	0.00450644	0.0797847	9.94726	53.7376	CLEC7A;PELI1;S100A4
0	Positive Regulation Of Cell-Substrate Adhesion (GO:0010811)	2/71	0.00474158	0.0797847	21.3655	114.335	FN1;S100A10
0	Response To Ionizing Radiation (GO:0010212)	2/72	0.00487269	0.0797847	21.0593	112.122	ANXA1;RHOB
0	Granulocyte Chemotaxis (GO:0071621)	2/73	0.00500546	0.0797847	20.7616	109.979	ANXA1;S100A8
0	Regulation Of Interleukin-8 Production (GO:0032677)	2/81	0.00612708	0.0797847	18.6517	95.0309	ANXA1;CLEC7A
0	Positive Regulation Of Transcription Of Notch Receptor Target (GO:0007221)	1/5	0.00722964	0.0797847	178.277	878.827	RBPJ
0	Positive Regulation Of Vesicle Fusion (GO:0031340)	1/5	0.00722964	0.0797847	178.277	878.827	ANXA1
0	Lipoprotein Metabolic Process (GO:0042157)	1/5	0.00722964	0.0797847	178.277	878.827	OLR1
0	Bundle Of His cell-Purkinje Myocyte Adhesion Involved In Cell Communication (GO:0086073)	1/5	0.00722964	0.0797847	178.277	878.827	PKP2
0	Regulation Of Plasma Membrane Repair (GO:1905684)	1/5	0.00722964	0.0797847	178.277	878.827	S100A10
0	Cell-Cell Signaling Involved In Cardiac Conduction (GO:0086019)	1/5	0.00722964	0.0797847	178.277	878.827	PKP2
0	Morphogenesis Of An Endothelium (GO:0003159)	1/5	0.00722964	0.0797847	178.277	878.827	RHOB
0	Cell Junction Assembly (GO:0034329)	2/95	0.00833856	0.0797847	15.8327	75.7892	FN1;PKP2
0	Vascular Associated Smooth Muscle Contraction (GO:0014829)	1/6	0.00866951	0.0797847	142.614	677.125	SLC8A1
0	Positive Regulation Of Unsaturated Fatty Acid Biosynthetic Process (GO:2001280)	1/6	0.00866951	0.0797847	142.614	677.125	ANXA1
0	Bleb Assembly (GO:0032060)	1/6	0.00866951	0.0797847	142.614	677.125	EMP3
0	Cardiac Muscle Cell Myoblast Differentiation (GO:0060379)	1/6	0.00866951	0.0797847	142.614	677.125	RBPJ
0	Cardiac Muscle Cell-Cardiac Muscle Cell Adhesion (GO:0086042)	1/6	0.00866951	0.0797847	142.614	677.125	PKP2
0	Cellular Response To Caffeine (GO:0071313)	1/6	0.00866951	0.0797847	142.614	677.125	SLC8A1
0	Placenta Blood Vessel Development (GO:0060674)	1/6	0.00866951	0.0797847	142.614	677.125	RBPJ
0	Response To Caffeine (GO:0031000)	1/6	0.00866951	0.0797847	142.614	677.125	SLC8A1
0	Desmosome Organization (GO:0002934)	1/6	0.00866951	0.0797847	142.614	677.125	PKP2
0	Dorsal Aorta Development (GO:0035907)	1/6	0.00866951	0.0797847	142.614	677.125	RBPJ
0	Dorsal Aorta Morphogenesis (GO:0035912)	1/6	0.00866951	0.0797847	142.614	677.125	RBPJ
0	Positive Regulation Of Myeloid Cell Apoptotic Process (GO:0033034)	1/7	0.0101074	0.0797847	118.839	546.006	ANXA1
0	Negative Regulation Of Phospholipase Activity (GO:0010519)	1/7	0.0101074	0.0797847	118.839	546.006	ANXA1
0	Ventricular Trabecula Myocardium Morphogenesis (GO:0003222)	1/7	0.0101074	0.0797847	118.839	546.006	RBPJ
0	Positive Regulation Of Plasminogen Activation (GO:0010756)	1/7	0.0101074	0.0797847	118.839	546.006	S100A10
0	Intermediate Filament Bundle Assembly (GO:0045110)	1/7	0.0101074	0.0797847	118.839	546.006	PKP2
0	Leukocyte Aggregation (GO:0070486)	1/7	0.0101074	0.0797847	118.839	546.006	S100A8
0	Regulation Of Phospholipase A2 Activity (GO:0032429)	1/7	0.0101074	0.0797847	118.839	546.006	ANXA1
0	Regulation Of Transcription From RNA Polymerase II Promoter In Response To Hypoxia (GO:0061418)	1/7	0.0101074	0.0797847	118.839	546.006	RBPJ
0	Myoblast Migration (GO:0051451)	1/7	0.0101074	0.0797847	118.839	546.006	ANXA1
0	Positive Regulation Of T Cell Activation (GO:0050870)	2/107	0.0104779	0.0797847	14.0148	63.8864	ANXA1;HLA-DQA2
0	Positive Regulation Of Cysteine-Type Endopeptidase Activity Involved In Apoptotic Process (GO:0043280)	2/109	0.0108557	0.0797847	13.7515	62.1988	CLEC7A;S100A8
0	Epithelial To Mesenchymal Transition Involved In Endocardial Cushion Formation (GO:0003198)	1/8	0.0115432	0.0797847	101.857	454.452	RBPJ
0	Positive Regulation Of Monocyte Chemotactic Protein-1 Production (GO:0071639)	1/8	0.0115432	0.0797847	101.857	454.452	CLEC7A
0	Positive Regulation Of Respiratory Burst (GO:0060267)	1/8	0.0115432	0.0797847	101.857	454.452	CLEC7A
0	Integrin Activation (GO:0033622)	1/8	0.0115432	0.0797847	101.857	454.452	FN1
0	Bundle Of His Cell To Purkinje Myocyte Communication (GO:0086069)	1/8	0.0115432	0.0797847	101.857	454.452	PKP2
0	Cardioblast Differentiation (GO:0010002)	1/8	0.0115432	0.0797847	101.857	454.452	RBPJ
0	Regulation Of Vesicle Fusion (GO:0031338)	1/8	0.0115432	0.0797847	101.857	454.452	ANXA1
0	Positive Regulation Of Dendritic Cell Cytokine Production (GO:0002732)	1/8	0.0115432	0.0797847	101.857	454.452	CLEC7A
0	Positive Regulation Of Cellular Component Organization (GO:0051130)	2/113	0.0116293	0.0797847	13.2533	59.033	CLEC7A;S100A10
0	Negative Regulation Of Necroptotic Process (GO:0060546)	1/9	0.012977	0.0797847	89.1205	387.191	PELI1
0	Granulocyte Migration (GO:0097530)	1/9	0.012977	0.0797847	89.1205	387.191	ANXA1
0	Vasoconstriction (GO:0042310)	1/9	0.012977	0.0797847	89.1205	387.191	SLC8A1
0	Negative Regulation Of Transforming Growth Factor Beta Production (GO:0071635)	1/9	0.012977	0.0797847	89.1205	387.191	FN1
0	Arachidonate Transport (GO:1903963)	1/9	0.012977	0.0797847	89.1205	387.191	ANXA1
0	Arachidonic Acid Secretion (GO:0050482)	1/9	0.012977	0.0797847	89.1205	387.191	ANXA1
0	Calcium Ion Transport Into Cytosol (GO:0060402)	1/9	0.012977	0.0797847	89.1205	387.191	SLC8A1
0	Peptidyl-Cysteine Modification (GO:0018198)	1/9	0.012977	0.0797847	89.1205	387.191	S100A8
0	Cellular Response To Purine-Containing Compound (GO:0071415)	1/9	0.012977	0.0797847	89.1205	387.191	SLC8A1
0	Skeletal Muscle Tissue Regeneration (GO:0043403)	1/9	0.012977	0.0797847	89.1205	387.191	ANXA1
0	Notch Signaling Involved In Heart Development (GO:0061314)	1/10	0.0144088	0.0822515	79.2143	335.862	RBPJ
0	Urogenital System Development (GO:0001655)	1/10	0.0144088	0.0822515	79.2143	335.862	ANXA1
0	Negative Regulation Of Programmed Necrotic Cell Death (GO:0062099)	1/10	0.0144088	0.0822515	79.2143	335.862	PELI1
0	Regulation Of Programmed Necrotic Cell Death (GO:0062098)	1/10	0.0144088	0.0822515	79.2143	335.862	PELI1
0	Regulation Of Respiratory Burst (GO:0060263)	1/10	0.0144088	0.0822515	79.2143	335.862	CLEC7A
0	Positive Regulation Of Macromolecule Metabolic Process (GO:0010604)	3/364	0.0153911	0.0822515	6.26785	26.1618	CLEC7A;FN1;RBPJ
0	Regulation Of Fatty Acid Metabolic Process (GO:0019217)	1/11	0.0158387	0.0822515	71.2893	295.516	PDK4
0	Regulation Of Monocyte Chemotactic Protein-1 Production (GO:0071637)	1/11	0.0158387	0.0822515	71.2893	295.516	CLEC7A
0	Cellular Response To UV-B (GO:0071493)	1/11	0.0158387	0.0822515	71.2893	295.516	CRIP1
0	Regulation Of Ventricular Cardiac Muscle Cell Action Potential (GO:0098911)	1/11	0.0158387	0.0822515	71.2893	295.516	PKP2
0	Protein Localization To Plasma Membrane (GO:0072659)	2/137	0.0167579	0.0822515	10.884	44.5032	PKP2;S100A10
0	Icosanoid Secretion (GO:0032309)	1/12	0.0172665	0.0822515	64.8052	263.044	ANXA1
0	Positive Regulation Of Sodium Ion Transport (GO:0010765)	1/12	0.0172665	0.0822515	64.8052	263.044	PKP2
0	Calcium Ion Import (GO:0070509)	1/12	0.0172665	0.0822515	64.8052	263.044	SLC8A1
0	Relaxation Of Cardiac Muscle (GO:0055119)	1/12	0.0172665	0.0822515	64.8052	263.044	SLC8A1
0	Positive Regulation Of Calcium-Mediated Signaling (GO:0050850)	1/12	0.0172665	0.0822515	64.8052	263.044	CLEC7A
0	Regulation Of Cell Communication By Electrical Coupling (GO:0010649)	1/12	0.0172665	0.0822515	64.8052	263.044	SLC8A1
0	Protein Localization To Cell Periphery (GO:1990778)	2/142	0.017928	0.0822515	10.4926	42.1948	PKP2;S100A10
0	Regulation Of Leukocyte Migration (GO:0002685)	1/13	0.0186923	0.0822515	59.4018	236.398	ANXA1
0	Positive Regulation Of Superoxide Anion Generation (GO:0032930)	1/13	0.0186923	0.0822515	59.4018	236.398	CLEC7A
0	Cardiac Left Ventricle Morphogenesis (GO:0003214)	1/13	0.0186923	0.0822515	59.4018	236.398	RBPJ
0	Membrane Depolarization During Action Potential (GO:0086010)	1/13	0.0186923	0.0822515	59.4018	236.398	SLC8A1
0	Relaxation Of Muscle (GO:0090075)	1/13	0.0186923	0.0822515	59.4018	236.398	SLC8A1
0	Positive Regulation Of T-helper 17 Type Immune Response (GO:2000318)	1/13	0.0186923	0.0822515	59.4018	236.398	CLEC7A
0	Regulation Of ERBB Signaling Pathway (GO:1901184)	1/13	0.0186923	0.0822515	59.4018	236.398	RBPJ
0	Regulation Of T-helper 17 Type Immune Response (GO:2000316)	1/13	0.0186923	0.0822515	59.4018	236.398	CLEC7A
0	Positive Regulation Of Cardiac Muscle Cell Proliferation (GO:0060045)	1/13	0.0186923	0.0822515	59.4018	236.398	RBPJ
0	Regulation Of Cellular Ketone Metabolic Process (GO:0010565)	1/13	0.0186923	0.0822515	59.4018	236.398	PDK4
0	MHC Class II Protein Complex Assembly (GO:0002399)	1/14	0.0201161	0.0822515	54.8297	214.178	HLA-DQA2
0	Positive Regulation Of Transcription From RNA Polymerase II Promoter Involved In Cellular Response To Chemical Stimulus (GO:1901522)	1/14	0.0201161	0.0822515	54.8297	214.178	RBPJ
0	Cardiac Cell Development (GO:0055006)	1/14	0.0201161	0.0822515	54.8297	214.178	SLC8A1
0	Peptide Antigen Assembly With MHC Class II Protein Complex (GO:0002503)	1/14	0.0201161	0.0822515	54.8297	214.178	HLA-DQA2
0	Membrane Raft Organization (GO:0031579)	1/14	0.0201161	0.0822515	54.8297	214.178	S100A10
0	Regulation Of Superoxide Anion Generation (GO:0032928)	1/14	0.0201161	0.0822515	54.8297	214.178	CLEC7A
0	Positive Regulation Of Adaptive Immune Response Based On Somatic Recombination Of Immune Receptors Built From Immunoglobulin Superfamily Domains (GO:0002824)	1/14	0.0201161	0.0822515	54.8297	214.178	CLEC7A
0	Response To Muscle Stretch (GO:0035994)	1/14	0.0201161	0.0822515	54.8297	214.178	SLC8A1
0	Smooth Muscle Contraction (GO:0006939)	1/14	0.0201161	0.0822515	54.8297	214.178	SLC8A1
0	Positive Regulation Of NF-kappaB Transcription Factor Activity (GO:0051092)	2/152	0.0203694	0.0822515	9.78815	38.1123	CLEC7A;S100A8
0	DNA Alkylation (GO:0006305)	1/15	0.0215379	0.0822515	50.9107	195.392	FOS
0	Cellular Response To Corticosteroid Stimulus (GO:0071384)	1/15	0.0215379	0.0822515	50.9107	195.392	ANXA1
0	Defense Response To Protozoan (GO:0042832)	1/15	0.0215379	0.0822515	50.9107	195.392	CLEC7A
0	Regulation Of Carbohydrate Metabolic Process (GO:0006109)	1/15	0.0215379	0.0822515	50.9107	195.392	PDK4
0	Regulation Of Gene Expression (GO:0010468)	5/1127	0.0216233	0.0822515	3.49989	13.4185	CLEC7A;FN1;RBPJ;CRIP1;SLC8A1
0	Response To Lipopolysaccharide (GO:0032496)	2/159	0.0221569	0.0822515	9.34843	35.6139	PELI1;S100A8
0	Regulation Of Macromolecule Metabolic Process (GO:0060255)	2/162	0.0229423	0.0822515	9.17176	34.6213	CRIP1;SLC8A1
0	Regulation Of Fatty Acid Oxidation (GO:0046320)	1/16	0.0229578	0.0822515	47.5143	179.324	PDK4
0	Antifungal Innate Immune Response (GO:0061760)	1/16	0.0229578	0.0822515	47.5143	179.324	CLEC7A
0	Autonomic Nervous System Development (GO:0048483)	1/16	0.0229578	0.0822515	47.5143	179.324	FN1
0	Regulation Of Plasminogen Activation (GO:0010755)	1/16	0.0229578	0.0822515	47.5143	179.324	S100A10
0	Cell Surface Receptor Signaling Pathway Involved In Heart Development (GO:0061311)	1/16	0.0229578	0.0822515	47.5143	179.324	RBPJ
0	Membrane Depolarization During Cardiac Muscle Cell Action Potential (GO:0086012)	1/16	0.0229578	0.0822515	47.5143	179.324	SLC8A1
0	Cellular Response To Fatty Acid (GO:0071398)	1/16	0.0229578	0.0822515	47.5143	179.324	PDK4
0	Regulation Of Transforming Growth Factor Beta Production (GO:0071634)	1/16	0.0229578	0.0822515	47.5143	179.324	FN1
0	Response To UV-B (GO:0010224)	1/16	0.0229578	0.0822515	47.5143	179.324	CRIP1
0	Positive Regulation Of Cardiac Muscle Tissue Growth (GO:0055023)	1/16	0.0229578	0.0822515	47.5143	179.324	RBPJ
0	Positive Regulation Of Cell Migration Involved In Sprouting Angiogenesis (GO:0090050)	1/16	0.0229578	0.0822515	47.5143	179.324	ANXA1
0	Negative Regulation Of Anoikis (GO:2000811)	1/16	0.0229578	0.0822515	47.5143	179.324	PDK4
0	Regulation Of Cardiac Muscle Contraction By Regulation Of The Release Of Sequestered Calcium Ion (GO:0010881)	1/16	0.0229578	0.0822515	47.5143	179.324	SLC8A1
0	Negative Regulation Of Leukocyte Activation (GO:0002695)	1/17	0.0243756	0.0823342	44.5424	165.438	FN1
0	Ventricular Cardiac Muscle Cell Action Potential (GO:0086005)	1/17	0.0243756	0.0823342	44.5424	165.438	PKP2
0	Aorta Morphogenesis (GO:0035909)	1/17	0.0243756	0.0823342	44.5424	165.438	RBPJ
0	Positive Regulation Of Transcription From RNA Polymerase II Promoter In Response To Stress (GO:0036003)	1/17	0.0243756	0.0823342	44.5424	165.438	RBPJ
0	Cellular Response To Alkaloid (GO:0071312)	1/17	0.0243756	0.0823342	44.5424	165.438	SLC8A1
0	Regulation Of Cell Migration (GO:0030334)	3/434	0.0244178	0.0823342	5.23113	19.4203	ANXA1;CLEC7A;RHOB
0	Glycerolipid Catabolic Process (GO:0046503)	1/18	0.0257914	0.0823342	41.9202	153.332	GPCPD1
0	Positive Regulation Of Neuroblast Proliferation (GO:0002052)	1/18	0.0257914	0.0823342	41.9202	153.332	VCAN
0	Heart Trabecula Morphogenesis (GO:0061384)	1/18	0.0257914	0.0823342	41.9202	153.332	RBPJ
0	Regulation Of Lymphocyte Activation (GO:0051249)	1/18	0.0257914	0.0823342	41.9202	153.332	CLEC7A
0	Regulation Of Lymphocyte Proliferation (GO:0050670)	1/18	0.0257914	0.0823342	41.9202	153.332	LST1
0	Intracellular Sodium Ion Homeostasis (GO:0006883)	1/18	0.0257914	0.0823342	41.9202	153.332	SLC8A1
0	Cardiac Muscle Cell Contraction (GO:0086003)	1/18	0.0257914	0.0823342	41.9202	153.332	PKP2
0	Peptide Antigen Assembly With MHC Protein Complex (GO:0002501)	1/18	0.0257914	0.0823342	41.9202	153.332	HLA-DQA2
0	Regulation Of Adaptive Immune Response (GO:0002819)	1/18	0.0257914	0.0823342	41.9202	153.332	SAMSN1
0	Positive Regulation Of Cytokine Production Involved In Inflammatory Response (GO:1900017)	1/18	0.0257914	0.0823342	41.9202	153.332	CLEC7A
0	Positive Regulation Of Focal Adhesion Assembly (GO:0051894)	1/18	0.0257914	0.0823342	41.9202	153.332	S100A10
0	Stimulatory C-type Lectin Receptor Signaling Pathway (GO:0002223)	1/19	0.0272053	0.0828568	39.5893	142.693	CLEC7A
0	Immunoglobulin Production Involved In Immunoglobulin-Mediated Immune Response (GO:0002381)	1/19	0.0272053	0.0828568	39.5893	142.693	HLA-DQA2
0	Insulin Secretion (GO:0030073)	1/19	0.0272053	0.0828568	39.5893	142.693	ANXA1
0	Cardiac Epithelial To Mesenchymal Transition (GO:0060317)	1/19	0.0272053	0.0828568	39.5893	142.693	RBPJ
0	Cellular Response To Lectin (GO:1990858)	1/19	0.0272053	0.0828568	39.5893	142.693	CLEC7A
0	Response To Fatty Acid (GO:0070542)	1/19	0.0272053	0.0828568	39.5893	142.693	PDK4
0	Negative Regulation Of Cytokine Production (GO:0001818)	2/178	0.0273221	0.0828568	8.33123	29.9929	ANXA1;FN1
0	DNA Methylation (GO:0006306)	1/20	0.0286172	0.0828568	37.5038	133.279	FOS
0	Positive Regulation Of Leukocyte Activation (GO:0002696)	1/20	0.0286172	0.0828568	37.5038	133.279	CLEC7A
0	Positive Regulation Of Protein Processing (GO:0010954)	1/20	0.0286172	0.0828568	37.5038	133.279	S100A10
0	Regulation Of Necroptotic Process (GO:0060544)	1/20	0.0286172	0.0828568	37.5038	133.279	PELI1
0	Pulmonary Valve Development (GO:0003177)	1/20	0.0286172	0.0828568	37.5038	133.279	RBPJ
0	Myoblast Differentiation (GO:0045445)	1/20	0.0286172	0.0828568	37.5038	133.279	RBPJ
0	Negative Regulation Of B Cell Activation (GO:0050869)	1/20	0.0286172	0.0828568	37.5038	133.279	SAMSN1
0	Regulation Of Cardiac Muscle Cell Proliferation (GO:0060043)	1/20	0.0286172	0.0828568	37.5038	133.279	RBPJ
0	Regulation Of Cardiac Muscle Contraction By Calcium Ion Signaling (GO:0010882)	1/20	0.0286172	0.0828568	37.5038	133.279	SLC8A1
0	Response To Cadmium Ion (GO:0046686)	1/21	0.0300271	0.0849631	35.6268	124.895	FOS
0	Regulation Of Anoikis (GO:2000209)	1/21	0.0300271	0.0849631	35.6268	124.895	PDK4
0	Regulation Of Cardiac Conduction (GO:1903779)	1/21	0.0300271	0.0849631	35.6268	124.895	SLC8A1
0	Sodium Ion Import Across Plasma Membrane (GO:0098719)	1/21	0.0300271	0.0849631	35.6268	124.895	SLC8A1
0	Endocytosis (GO:0006897)	2/189	0.030514	0.085853	7.8368	27.3471	ANXA1;MRC1
0	Protein Localization To Membrane (GO:0072657)	2/192	0.0314093	0.0869703	7.71189	26.6882	PKP2;S100A10
0	Regulation Of Release Of Sequestered Calcium Ion Into Cytosol By Sarcoplasmic Reticulum (GO:0010880)	1/22	0.0314351	0.0869703	33.9286	117.387	SLC8A1
0	Cellular Response To Cadmium Ion (GO:0071276)	1/22	0.0314351	0.0869703	33.9286	117.387	FOS
0	Positive Regulation Of Gene Expression (GO:0010628)	3/480	0.031625	0.0870125	4.71553	16.2865	CLEC7A;FN1;RBPJ
0	Positive Regulation Of Cell Population Proliferation (GO:0008284)	3/483	0.0321302	0.0879167	4.68534	16.108	CLEC7A;FN1;RBPJ
0	Positive Regulation Of Cell-Substrate Junction Organization (GO:0150117)	1/23	0.032841	0.0893706	32.3847	110.629	S100A10
0	Negative Regulation Of Ossification (GO:0030279)	1/24	0.034245	0.090884	30.9752	104.517	RBPJ
0	Regulation Of Neuroblast Proliferation (GO:1902692)	1/24	0.034245	0.090884	30.9752	104.517	VCAN
0	Positive Regulation Of BMP Signaling Pathway (GO:0030513)	1/24	0.034245	0.090884	30.9752	104.517	RBPJ
0	Positive Regulation Of ERBB Signaling Pathway (GO:1901186)	1/24	0.034245	0.090884	30.9752	104.517	RBPJ
0	Defense Response To Bacterium (GO:0042742)	2/204	0.0350937	0.090884	7.24936	24.2834	RNASE1;S100A8
0	Positive Regulation Of Interleukin-2 Production (GO:0032743)	1/25	0.035647	0.090884	29.683	98.9659	CLEC7A
0	Ventricular Cardiac Muscle Tissue Development (GO:0003229)	1/25	0.035647	0.090884	29.683	98.9659	PKP2
0	Peptide Hormone Secretion (GO:0030072)	1/25	0.035647	0.090884	29.683	98.9659	ANXA1
0	Regulation Of B Cell Activation (GO:0050864)	1/25	0.035647	0.090884	29.683	98.9659	SAMSN1
0	Response To Zinc Ion (GO:0010043)	1/25	0.035647	0.090884	29.683	98.9659	CRIP1
0	Sodium Ion Homeostasis (GO:0055078)	1/25	0.035647	0.090884	29.683	98.9659	SLC8A1
0	Spindle Assembly Checkpoint Signaling (GO:0071173)	1/26	0.0370471	0.090884	28.4943	93.9048	TEX14
0	Regulation Of Fatty Acid Biosynthetic Process (GO:0042304)	1/26	0.0370471	0.090884	28.4943	93.9048	PDK4
0	Antigen Processing And Presentation Of Exogenous Peptide Antigen Via MHC Class II (GO:0019886)	1/26	0.0370471	0.090884	28.4943	93.9048	HLA-DQA2
0	Nucleic Acid Phosphodiester Bond Hydrolysis (GO:0090305)	1/26	0.0370471	0.090884	28.4943	93.9048	RNASE1
0	Cardiac Muscle Cell Development (GO:0055013)	1/26	0.0370471	0.090884	28.4943	93.9048	SLC8A1
0	Mitotic Spindle Assembly Checkpoint Signaling (GO:0007094)	1/26	0.0370471	0.090884	28.4943	93.9048	TEX14
0	Mitotic Spindle Checkpoint Signaling (GO:0071174)	1/26	0.0370471	0.090884	28.4943	93.9048	TEX14
0	Response To Glucocorticoid (GO:0051384)	1/26	0.0370471	0.090884	28.4943	93.9048	ANXA1
0	Regulation Of Cardiac Muscle Cell Contraction (GO:0086004)	1/26	0.0370471	0.090884	28.4943	93.9048	PKP2
0	Glycerophospholipid Catabolic Process (GO:0046475)	1/27	0.0384452	0.0914331	27.397	89.2737	GPCPD1
0	Positive Regulation Of Nitric Oxide Biosynthetic Process (GO:0045429)	1/27	0.0384452	0.0914331	27.397	89.2737	CLEC7A
0	Cardiac Muscle Cell Differentiation (GO:0055007)	1/27	0.0384452	0.0914331	27.397	89.2737	SLC8A1
0	Negative Regulation Of Mitotic Metaphase/Anaphase Transition (GO:0045841)	1/28	0.0398413	0.0914331	26.381	85.0219	TEX14
0	Regulation Of Glucose Metabolic Process (GO:0010906)	1/28	0.0398413	0.0914331	26.381	85.0219	PDK4
0	RNA Phosphodiester Bond Hydrolysis (GO:0090501)	1/28	0.0398413	0.0914331	26.381	85.0219	RNASE1
0	Positive Regulation Of Nitric Oxide Metabolic Process (GO:1904407)	1/28	0.0398413	0.0914331	26.381	85.0219	CLEC7A
0	Regulation Of Lipid Biosynthetic Process (GO:0046890)	1/28	0.0398413	0.0914331	26.381	85.0219	PDK4
0	Antigen Processing And Presentation Of Peptide Antigen Via MHC Class II (GO:0002495)	1/28	0.0398413	0.0914331	26.381	85.0219	HLA-DQA2
0	Apoptotic Cell Clearance (GO:0043277)	1/28	0.0398413	0.0914331	26.381	85.0219	ANXA1
0	Cell-Substrate Junction Assembly (GO:0007044)	1/28	0.0398413	0.0914331	26.381	85.0219	FN1
0	Phospholipid Catabolic Process (GO:0009395)	1/28	0.0398413	0.0914331	26.381	85.0219	GPCPD1
0	Regulation Of Cardiac Muscle Cell Action Potential (GO:0098901)	1/28	0.0398413	0.0914331	26.381	85.0219	PKP2
0	Positive Regulation Of Fibroblast Proliferation (GO:0048146)	1/28	0.0398413	0.0914331	26.381	85.0219	FN1
0	Positive Regulation Of Neural Precursor Cell Proliferation (GO:2000179)	1/29	0.0412355	0.0933422	25.4375	81.1063	VCAN
0	Heterotypic Cell-Cell Adhesion (GO:0034113)	1/29	0.0412355	0.0933422	25.4375	81.1063	PKP2
0	Integrated Stress Response Signaling (GO:0140467)	1/29	0.0412355	0.0933422	25.4375	81.1063	FOS
0	Positive Regulation Of Interleukin-10 Production (GO:0032733)	1/30	0.0426277	0.0935181	24.5591	77.4902	CLEC7A
0	Negative Regulation Of Peptidyl-Tyrosine Phosphorylation (GO:0050732)	1/30	0.0426277	0.0935181	24.5591	77.4902	SAMSN1
0	Immunoglobulin Mediated Immune Response (GO:0016064)	1/30	0.0426277	0.0935181	24.5591	77.4902	HLA-DQA2
0	Innate Immune Response Activating Cell Surface Receptor Signaling Pathway (GO:0002220)	1/30	0.0426277	0.0935181	24.5591	77.4902	CLEC7A
0	Cardiac Muscle Cell Action Potential Involved In Contraction (GO:0086002)	1/30	0.0426277	0.0935181	24.5591	77.4902	PKP2
0	Regulation Of Calcium-Mediated Signaling (GO:0050848)	1/30	0.0426277	0.0935181	24.5591	77.4902	CLEC7A
0	Regulation Of Cell Migration Involved In Sprouting Angiogenesis (GO:0090049)	1/30	0.0426277	0.0935181	24.5591	77.4902	ANXA1
0	Apoptotic Process (GO:0006915)	2/228	0.0429375	0.0937846	6.47165	20.3728	EMP3;RHOB
0	Antigen Processing And Presentation Of Exogenous Peptide Antigen (GO:0002478)	1/31	0.044018	0.0940814	23.7393	74.1415	HLA-DQA2
0	Leukocyte Cell-Cell Adhesion (GO:0007159)	1/31	0.044018	0.0940814	23.7393	74.1415	OLR1
0	Cardiac Muscle Tissue Morphogenesis (GO:0055008)	1/31	0.044018	0.0940814	23.7393	74.1415	PKP2
0	Positive Regulation Of G1/S Transition Of Mitotic Cell Cycle (GO:1900087)	1/31	0.044018	0.0940814	23.7393	74.1415	ANXA1
0	Endodermal Cell Differentiation (GO:0035987)	1/31	0.044018	0.0940814	23.7393	74.1415	FN1
0	Vesicle Budding From Membrane (GO:0006900)	1/32	0.0454063	0.0962227	22.9724	71.0329	S100A10
0	Muscle Cell Development (GO:0055001)	1/32	0.0454063	0.0962227	22.9724	71.0329	SLC8A1
0	Epithelial Tube Morphogenesis (GO:0060562)	1/33	0.0467927	0.0975011	22.2533	68.1404	RHOB
0	Positive Regulation Of Interleukin-12 Production (GO:0032735)	1/33	0.0467927	0.0975011	22.2533	68.1404	CLEC7A
0	Cardiac Muscle Contraction (GO:0060048)	1/33	0.0467927	0.0975011	22.2533	68.1404	SLC8A1
0	Positive Regulation Of Cytokine Production Involved In Immune Response (GO:0002720)	1/33	0.0467927	0.0975011	22.2533	68.1404	CLEC7A
0	Regulation Of Inflammatory Response (GO:0050727)	2/240	0.0470846	0.0977005	6.14161	18.7676	ANXA1;S100A8
0	Glial Cell Differentiation (GO:0010001)	1/34	0.0481771	0.0987227	21.5779	65.4431	VCAN
0	Positive Regulation Of Organelle Organization (GO:0010638)	1/34	0.0481771	0.0987227	21.5779	65.4431	ANXA1
0	Regulation Of calcineurin-NFAT Signaling Cascade (GO:0070884)	1/34	0.0481771	0.0987227	21.5779	65.4431	CLEC7A
0	Positive Regulation Of Programmed Cell Death (GO:0043068)	2/245	0.0488548	0.0987227	6.01372	18.1548	CLEC7A;RHOB
0	Positive Regulation Of DNA-binding Transcription Factor Activity (GO:0051091)	2/246	0.0492118	0.0987227	5.98877	18.0359	CLEC7A;S100A8
0	Positive Regulation Of Substrate Adhesion-Dependent Cell Spreading (GO:1900026)	1/35	0.0495596	0.0987227	20.9422	62.9226	S100A10
0	Regulation Of Sodium Ion Transport (GO:0002028)	1/35	0.0495596	0.0987227	20.9422	62.9226	PKP2
0	Positive Regulation Of Cell Development (GO:0010720)	1/35	0.0495596	0.0987227	20.9422	62.9226	CLEC7A
0	Regulation Of Cardiac Muscle Contraction (GO:0055117)	1/35	0.0495596	0.0987227	20.9422	62.9226	SLC8A1
0	Endoderm Formation (GO:0001706)	1/35	0.0495596	0.0987227	20.9422	62.9226	FN1
1	Regulation Of Angiogenesis (GO:0045765)	8/205	4.73337e-06	0.00459137	9.52913	116.835	CXCL8;SPARC;RGCC;GPNMB;PRKCB;ITGAX;CHI3L1;HIF1A
1	Response To Interleukin-1 (GO:0070555)	5/85	4.52893e-05	0.0164282	14.2443	142.477	CXCL8;IRAK2;CHI3L1;CCL2;HIF1A
1	Release Of Cytochrome C From Mitochondria (GO:0001836)	3/19	8.65268e-05	0.0164282	41.9073	392.045	BCL2A1;BCL2;SOD2
1	Cellular Response To Cytokine Stimulus (GO:0071345)	8/308	8.76404e-05	0.0164282	6.22476	58.1534	CXCL8;LRCH1;CHI3L1;CCL2;MT1X;PTPRJ;HIF1A;LILRB4
1	Receptor Internalization (GO:0031623)	4/51	8.87988e-05	0.0164282	19.2079	179.193	RALA;CXCL8;ITGB2;LILRB4
1	Inflammatory Response (GO:0006954)	7/236	0.00010896	0.0164282	7.07696	64.5739	TPST1;CXCL8;IRAK2;ITGB2;CHI3L1;CCL2;CD14
1	Positive Regulation Of Vasculature Development (GO:1904018)	5/104	0.000118554	0.0164282	11.4995	103.957	CXCL8;PRKCB;ITGAX;CHI3L1;HIF1A
1	Cellular Response To Cadmium Ion (GO:0071276)	3/22	0.000136147	0.0165078	35.285	314.1	MT1X;SLC39A8;MMP9
1	Regulation Of Cell Population Proliferation (GO:0042127)	12/766	0.000199664	0.0180298	3.81048	32.461	CXCL8;RGCC;TSC22D1;GPNMB;RPS6KA2;ITGAX;MATK;TBC1D8;BCL2;PTPRJ;ITGB1BP1;SOD2
1	Intracellular Oxygen Homeostasis (GO:0032364)	2/5	0.000207426	0.0180298	147.444	1250.44	SOD2;HIF1A
1	Response To Metal Ion (GO:0010038)	4/64	0.000215714	0.0180298	15.0364	126.93	BCL2;MT1X;CALM3;HIF1A
1	Positive Regulation Of Angiogenesis (GO:0045766)	5/119	0.000223049	0.0180298	9.97883	83.9031	CXCL8;PRKCB;ITGAX;CHI3L1;HIF1A
1	Negative Regulation Of Cell Population Proliferation (GO:0008285)	8/379	0.000359645	0.0261348	5.01527	39.7731	CXCL8;RGCC;GPNMB;RPS6KA2;PTPRJ;ITGB1BP1;SOD2;MTSS1
1	Negative Regulation Of Neuron Apoptotic Process (GO:0043524)	4/74	0.000377203	0.0261348	12.8818	101.544	BCL2;CCL2;SOD2;HIF1A
1	Negative Regulation Of Blood Vessel Endothelial Cell Migration (GO:0043537)	3/33	0.00046501	0.0300707	22.3348	171.385	STARD13;RGCC;ITGB1BP1
1	Apoptotic Mitochondrial Changes (GO:0008637)	3/34	0.000508319	0.0303679	21.6133	163.924	BCL2A1;BCL2;SOD2
1	Cellular Response To Interleukin-1 (GO:0071347)	4/81	0.000532221	0.0303679	11.7066	88.2497	CXCL8;IRAK2;CCL2;HIF1A
1	Glucosamine-Containing Compound Catabolic Process (GO:1901072)	2/8	0.000575591	0.031018	73.7111	549.893	CHIT1;CHI3L1
1	Negative Regulation Of Endothelial Cell Proliferation (GO:0001937)	3/37	0.000653486	0.0333622	19.7032	144.488	SPARC;RGCC;CCL2
1	Negative Regulation Of Neuron Death (GO:1901215)	4/88	0.000727929	0.0340808	10.7273	77.5078	GPNMB;BCL2;CCL2;SOD2
1	Positive Regulation Of Vascular Endothelial Growth Factor Receptor Signaling Pathway (GO:0030949)	2/9	0.000737831	0.0340808	63.1778	455.625	PRKCB;HIF1A
1	Negative Regulation Of Mitotic Cell Cycle Phase Transition (GO:1901991)	3/40	0.000822707	0.0362739	18.1029	128.584	RGCC;GPNMB;CCL2
1	Positive Regulation Of Protein Kinase B Signaling (GO:0051897)	4/93	0.000895654	0.0377732	10.1221	71.0362	OSBPL8;CHI3L1;PTPRJ;ITGB1BP1
1	Positive Regulation Of Epithelial Cell Migration (GO:0010634)	4/95	0.000969785	0.0391955	9.8986	68.6808	SPARC;ITGB1BP1;MMP9;HIF1A
1	Extracellular Matrix Disassembly (GO:0022617)	3/44	0.00108828	0.0422253	16.3335	111.446	MMP7;CTSK;MMP9
1	Regulation Of Epidermal Growth Factor Receptor Signaling Pathway (GO:0042058)	3/46	0.00123912	0.0445165	15.5722	104.231	RALA;PTPRJ;MMP9
1	Cellular Component Disassembly (GO:0022411)	3/46	0.00123912	0.0445165	15.5722	104.231	MMP7;CTSK;MMP9
1	Regulation Of Platelet-Derived Growth Factor Receptor Signaling Pathway (GO:0010640)	2/12	0.00134059	0.0448404	44.2178	292.485	CBLB;PTPRJ
1	Response To Iron Ion (GO:0010039)	2/12	0.00134059	0.0448404	44.2178	292.485	BCL2;HIF1A
1	Negative Regulation Of MAPK Cascade (GO:0043409)	4/105	0.00140625	0.0454686	8.91404	58.537	TIMP3;PTPRJ;ITGB1BP1;LILRB4
1	Intrinsic Apoptotic Signaling Pathway In Response To DNA Damage (GO:0008630)	3/49	0.00148904	0.0465924	14.5545	94.7442	BCL2A1;BCL2;FNIP2
1	Negative Regulation Of Cell Migration Involved In Sprouting Angiogenesis (GO:0090051)	2/13	0.0015796	0.0478815	40.196	259.287	STARD13;ITGB1BP1
1	Positive Regulation Of Actin Filament Bundle Assembly (GO:0032233)	3/51	0.00167197	0.0491457	13.9466	89.1713	RGCC;ITGB1BP1;MTSS1
1	Positive Regulation Of Endothelial Cell Apoptotic Process (GO:2000353)	2/15	0.00211369	0.0603024	34.0085	209.469	RGCC;CCL2
1	Extrinsic Apoptotic Signaling Pathway In Absence Of Ligand (GO:0097192)	2/16	0.00240844	0.0620808	31.5778	190.375	BCL2A1;BCL2
1	Receptor-Mediated Endocytosis (GO:0006898)	4/122	0.00243534	0.0620808	7.62327	45.8743	RALA;CXCL8;ITGB2;LILRB4
1	Cellular Response To Chemokine (GO:1990869)	3/59	0.00254181	0.0620808	11.9494	71.3964	CXCL8;LRCH1;CCL2
1	Response To Cytokine (GO:0034097)	4/125	0.00265919	0.0620808	7.43313	44.0765	IRAK2;BCL2;TIMP3;CHI3L1
1	Positive Regulation Of Phagocytosis (GO:0050766)	3/60	0.00266676	0.0620808	11.7392	69.577	CCL2;PTPRJ;MERTK
1	Negative Regulation Of Leukocyte Activation (GO:0002695)	2/17	0.00272141	0.0620808	29.4711	174.074	CD84;LILRB4
1	Negative Regulation Of Oxidative Stress-Induced Intrinsic Apoptotic Signaling Pathway (GO:1902176)	2/17	0.00272141	0.0620808	29.4711	174.074	SOD2;HIF1A
1	Positive Chemotaxis (GO:0050918)	2/17	0.00272141	0.0620808	29.4711	174.074	GPNMB;PTPRJ
1	Negative Regulation Of Intrinsic Apoptotic Signaling Pathway (GO:2001243)	3/61	0.00279543	0.0620808	11.5362	67.8303	BCL2;SOD2;MMP9
1	Regulation Of Tumor Necrosis Factor Production (GO:0032680)	4/127	0.00281604	0.0620808	7.31153	42.9364	CD84;PTPRJ;CD14;LILRB4
1	Negative Regulation Of T Cell Receptor Signaling Pathway (GO:0050860)	2/18	0.00305245	0.0653266	27.6278	160.015	PTPRJ;LILRB4
1	Regulation Of GTPase Activity (GO:0043087)	5/214	0.00309796	0.0653266	5.41687	31.2933	LRCH1;RGS1;CCL2;ITGB1BP1;PLXNC1
1	Negative Regulation Of Cellular Process (GO:0048523)	8/537	0.00331618	0.0682661	3.48888	19.9178	CXCL8;RGCC;GPNMB;RPS6KA2;PTPRJ;ITGB1BP1;PLXNC1;SOD2
1	Receptor Clustering (GO:0043113)	2/19	0.00340139	0.0682661	26.0013	147.78	ITGB2;ITGB1BP1
1	Regulation Of Protein Kinase B Signaling (GO:0051896)	4/136	0.00360062	0.0682661	6.80992	38.317	OSBPL8;CHI3L1;PTPRJ;ITGB1BP1
1	Extrinsic Apoptotic Signaling Pathway (GO:0097191)	3/67	0.00364784	0.0682661	10.4515	58.671	BCL2A1;BCL2;G0S2
1	Negative Regulation Of miRNA Transcription (GO:1902894)	2/20	0.00376805	0.0682661	24.5556	137.049	HIF1A;LILRB4
1	Response To Fibroblast Growth Factor (GO:0071774)	2/20	0.00376805	0.0682661	24.5556	137.049	CXCL8;ITGB1BP1
1	Regulation Of Cell Migration (GO:0030334)	7/434	0.00388357	0.0682661	3.75718	20.8561	MMP7;GPNMB;ITGAX;PTPRJ;PLXNC1;SOD2;SRGAP1
1	Phagocytosis (GO:0006909)	3/69	0.00396341	0.0682661	10.1338	56.0466	ITGB2;CD14;MERTK
1	Negative Regulation Of Epithelial Cell Proliferation (GO:0050680)	3/70	0.00412722	0.0682661	9.98206	54.803	SPARC;RGCC;MTSS1
1	Neutrophil Chemotaxis (GO:0030593)	3/70	0.00412722	0.0682661	9.98206	54.803	CXCL8;ITGB2;CCL2
1	Negative Regulation Of miRNA Metabolic Process (GO:2000629)	2/21	0.00415227	0.0682661	23.262	127.571	HIF1A;LILRB4
1	Response To Cadmium Ion (GO:0046686)	2/21	0.00415227	0.0682661	23.262	127.571	MT1X;MMP9
1	Zinc Ion Transmembrane Transport (GO:0071577)	2/21	0.00415227	0.0682661	23.262	127.571	SLC39A11;SLC39A8
1	Negative Regulation Of Intracellular Signal Transduction (GO:1902532)	5/231	0.0042873	0.0689077	5.00509	27.2882	BCL2;PTPRJ;SLC39A8;MMP9;LILRB4
1	Regulation Of Cell Adhesion (GO:0030155)	4/144	0.00441258	0.0689077	6.41818	34.8077	CXCL8;PTPRJ;ITGB1BP1;PLXNC1
1	Regulation Of Vascular Endothelial Growth Factor Receptor Signaling Pathway (GO:0030947)	2/22	0.00455388	0.0689077	22.0978	119.146	PRKCB;HIF1A
1	Positive Regulation Of Protein Autophosphorylation (GO:0031954)	2/22	0.00455388	0.0689077	22.0978	119.146	GPNMB;CALM3
1	Granulocyte Chemotaxis (GO:0071621)	3/73	0.00464319	0.0689077	9.55281	51.3211	CXCL8;ITGB2;CCL2
1	Negative Regulation Of Epidermal Growth Factor Receptor Signaling Pathway (GO:0042059)	2/23	0.00497272	0.0689077	21.0444	111.615	CBLB;PTPRJ
1	Negative Regulation Of Protein Tyrosine Kinase Activity (GO:0061099)	2/23	0.00497272	0.0689077	21.0444	111.615	CBLB;LILRB4
1	Positive Regulation Of Epithelial Cell Apoptotic Process (GO:1904037)	2/23	0.00497272	0.0689077	21.0444	111.615	RGCC;CCL2
1	Heparan Sulfate Proteoglycan Biosynthetic Process (GO:0015012)	2/23	0.00497272	0.0689077	21.0444	111.615	HS2ST1;HS3ST2
1	Zinc Ion Transport (GO:0006829)	2/23	0.00497272	0.0689077	21.0444	111.615	SLC39A11;SLC39A8
1	Positive Regulation Of Protein Targeting To Membrane (GO:0090314)	2/23	0.00497272	0.0689077	21.0444	111.615	ITGB2;ITGB1BP1
1	Neutrophil Migration (GO:1990266)	3/77	0.00538938	0.0699516	9.03462	47.1907	CXCL8;ITGB2;CCL2
1	Regulation Of ERK1 And ERK2 Cascade (GO:0070372)	5/244	0.00539419	0.0699516	4.72972	24.7006	GPNMB;TIMP3;CHI3L1;CCL2;ITGB1BP1
1	Positive Regulation Of ERBB Signaling Pathway (GO:1901186)	2/24	0.00540863	0.0699516	20.0869	104.849	RALA;MMP9
1	Positive Regulation Of Peptidyl-Threonine Phosphorylation (GO:0010800)	2/24	0.00540863	0.0699516	20.0869	104.849	CHI3L1;CALM3
1	Negative Regulation Of Antigen Receptor-Mediated Signaling Pathway (GO:0050858)	2/24	0.00540863	0.0699516	20.0869	104.849	PTPRJ;LILRB4
1	Positive Regulation Of Tumor Necrosis Factor Production (GO:0032760)	3/78	0.00558652	0.0713016	8.91371	46.239	CD84;PTPRJ;CD14
1	Activation Of Protein Kinase B Activity (GO:0032148)	2/25	0.00586144	0.0728923	19.2126	98.7403	OSBPL8;ITGB1BP1
1	Negative Regulation Of Signaling Receptor Activity (GO:2000272)	2/25	0.00586144	0.0728923	19.2126	98.7403	CBLB;LILRB4
1	Activation Of Protein Kinase Activity (GO:0032147)	3/81	0.00620371	0.0761721	8.56958	43.5558	OSBPL8;CHI3L1;ITGB1BP1
1	Positive Regulation Of Tumor Necrosis Factor Superfamily Cytokine Production (GO:1903557)	3/82	0.00641812	0.0778197	8.46067	42.7148	CD84;PTPRJ;CD14
1	Cytokine-Mediated Signaling Pathway (GO:0019221)	5/257	0.00668985	0.0801131	4.48276	22.4459	CXCL8;IRAK2;CCL2;PTPRJ;LILRB4
1	Negative Regulation Of Apoptotic Process (GO:0043066)	7/482	0.0068157	0.0806247	3.36919	16.8073	TSC22D1;BCL2A1;BCL2;CCL2;MERTK;SOD2;MMP9
1	Positive Regulation Of Endothelial Cell Migration (GO:0010595)	3/85	0.00708771	0.0818462	8.1499	40.3371	SPARC;ITGB1BP1;HIF1A
1	Integrin-Mediated Signaling Pathway (GO:0007229)	3/85	0.00708771	0.0818462	8.1499	40.3371	ITGB2;ITGAX;ITGB1BP1
1	Regulation Of Protein Targeting To Membrane (GO:0090313)	2/28	0.00731969	0.0825593	16.9932	83.5586	ITGB2;ITGB1BP1
1	Negative Regulation Of Cation Channel Activity (GO:2001258)	2/28	0.00731969	0.0825593	16.9932	83.5586	CALM3;MMP9
1	Heterotypic Cell-Cell Adhesion (GO:0034113)	2/29	0.00783852	0.0870521	16.363	79.3392	ITGB2;ITGAX
1	Positive Regulation Of Protein Phosphorylation (GO:0001934)	6/377	0.00789751	0.0870521	3.67398	17.7865	GPNMB;CHI3L1;PTPRJ;CALM3;MMP9;FNIP2
1	Regulation Of Cell Migration Involved In Sprouting Angiogenesis (GO:0090049)	2/30	0.00837345	0.090702	15.7778	75.4602	STARD13;ITGB1BP1
1	Positive Regulation Of Cell Migration (GO:0030335)	5/272	0.00843979	0.090702	4.22769	20.1864	MMP7;GPNMB;ITGAX;SOD2;HIF1A
1	B Cell Activation (GO:0042113)	3/92	0.00880651	0.090702	7.50625	35.5216	PRKCB;BCL2;PTPRJ
1	Positive Regulation Of Hydrolase Activity (GO:0051345)	4/176	0.008882	0.090702	5.21564	24.6373	RGS1;CTSK;CCL2;CALM3
1	Extracellular Matrix Organization (GO:0030198)	4/176	0.008882	0.090702	5.21564	24.6373	MMP7;CTSK;SLC39A8;MMP9
1	Regulation Of Protein Autophosphorylation (GO:0031952)	2/31	0.00892433	0.090702	15.233	71.8839	GPNMB;CALM3
1	Endodermal Cell Differentiation (GO:0035987)	2/31	0.00892433	0.090702	15.233	71.8839	ITGB2;MMP9
1	Regulation Of Endothelial Cell Proliferation (GO:0001936)	3/93	0.0090702	0.090702	7.42247	34.9061	SPARC;RGCC;HIF1A
1	Positive Regulation Of Cellular Component Biogenesis (GO:0044089)	3/93	0.0090702	0.090702	7.42247	34.9061	RGCC;FNIP2;MTSS1
1	Negative Regulation Of Cytokine Production (GO:0001818)	4/178	0.00923226	0.0913805	5.15517	24.1522	CD84;RGCC;GPNMB;LILRB4
1	Regulation Of Transmembrane Transport (GO:0034762)	2/32	0.00949101	0.0920628	14.7244	68.5778	PRKCB;BCL2
1	Negative Regulation Of G1/S Transition Of Mitotic Cell Cycle (GO:2000134)	2/32	0.00949101	0.0920628	14.7244	68.5778	GPNMB;CCL2
1	Positive Regulation Of Epidermal Growth Factor Receptor Signaling Pathway (GO:0045742)	2/33	0.0100733	0.0967439	14.2487	65.5138	RALA;MMP9
2	Immunoglobulin Mediated Immune Response (GO:0016064)	6/30	7.60549e-08	3.12363e-05	34.9085	572.213	CD74;CD81;HLA-DRA;HLA-DQA1;HLA-DRB1;HLA-DPA1
2	Prostaglandin Metabolic Process (GO:0006693)	6/30	7.60549e-08	3.12363e-05	34.9085	572.213	CD74;HPGD;GSTP1;AKR1C1;AKR1C3;AKR1C2
2	Prostanoid Metabolic Process (GO:0006692)	5/16	8.48044e-08	3.12363e-05	63.0674	1026.92	HPGD;AKR1C1;GSTP1;AKR1C3;AKR1C2
2	Positive Regulation Of T Cell Activation (GO:0050870)	8/107	1.30616e-06	0.000360827	11.4014	154.472	PYCARD;CD81;DOCK8;HLA-DRA;HLA-A;HLA-DQA1;HLA-DRB1;HLA-DPA1
2	MHC Class II Protein Complex Assembly (GO:0002399)	4/14	2.72044e-06	0.000476205	55.1167	706.304	HLA-DRA;HLA-DQA1;HLA-DRB1;HLA-DPA1
2	Peptide Antigen Assembly With MHC Class II Protein Complex (GO:0002503)	4/14	2.72044e-06	0.000476205	55.1167	706.304	HLA-DRA;HLA-DQA1;HLA-DRB1;HLA-DPA1
2	Antigen Processing And Presentation Of Exogenous Peptide Antigen (GO:0002478)	5/31	3.01668e-06	0.000476205	26.6622	338.912	HLA-DRA;HLA-A;HLA-DQA1;HLA-DRB1;HLA-DPA1
2	Humoral Immune Response Mediated By Circulating Immunoglobulin (GO:0002455)	3/5	3.92771e-06	0.000511233	205.345	2556.02	C1QB;CD81;C1QC
2	Positive Regulation Of T Cell Mediated Cytotoxicity (GO:0001916)	5/33	4.16389e-06	0.000511233	24.7552	306.694	HLA-C;HLA-DRA;HLA-A;PVR;HLA-DRB1
2	Peptide Antigen Assembly With MHC Protein Complex (GO:0002501)	4/18	8.12679e-06	0.00089801	39.3611	461.326	HLA-DRA;HLA-DQA1;HLA-DRB1;HLA-DPA1
2	Immunoglobulin Production Involved In Immunoglobulin-Mediated Immune Response (GO:0002381)	4/19	1.02348e-05	0.00102813	36.7352	422.077	HLA-DRA;HLA-DQA1;HLA-DRB1;HLA-DPA1
2	Antigen Processing And Presentation Of Endogenous Peptide Antigen (GO:0002483)	4/21	1.56228e-05	0.0014386	32.4101	358.676	HLA-C;HLA-DRA;HLA-A;HLA-DRB1
2	Positive Regulation Of Leukocyte Cell-Cell Adhesion (GO:1903039)	5/44	1.78461e-05	0.00151692	17.7631	194.217	PYCARD;HLA-DRA;HLA-DQA1;HLA-DRB1;HLA-DPA1
2	Positive Regulation Of Lymphocyte Activation (GO:0051251)	5/47	2.47613e-05	0.00195438	16.4918	174.916	PYCARD;HLA-DRA;HLA-DQA1;HLA-DRB1;HLA-DPA1
2	Positive Regulation Of Leukocyte Mediated Cytotoxicity (GO:0001912)	5/51	3.70287e-05	0.0026187	15.0547	153.616	HLA-C;HLA-DRA;HLA-A;PVR;HLA-DRB1
2	Antigen Processing And Presentation Of Exogenous Peptide Antigen Via MHC Class II (GO:0019886)	4/26	3.79178e-05	0.0026187	25.0379	254.888	HLA-DRA;HLA-DQA1;HLA-DRB1;HLA-DPA1
2	Regulation Of Type II Interferon Production (GO:0032649)	6/87	4.57466e-05	0.00297353	10.3135	103.057	PYCARD;ISG15;HLA-A;INHBA;HLA-DRB1;HLA-DPA1
2	Antigen Processing And Presentation Of Peptide Antigen Via MHC Class II (GO:0002495)	4/28	5.13371e-05	0.00315153	22.9491	226.67	HLA-DRA;HLA-DQA1;HLA-DRB1;HLA-DPA1
2	Positive Regulation Of CD4-positive, Alpha-Beta T Cell Activation (GO:2000516)	3/12	8.31811e-05	0.00483764	45.6161	428.54	CD81;HLA-DRA;HLA-DRB1
2	Regulation Of T Cell Activation (GO:0050863)	5/62	9.55563e-05	0.00527948	12.1427	112.39	PYCARD;HLA-DRA;HLA-DQA1;HLA-DRB1;HLA-DPA1
2	Regulation Of Cholesterol Storage (GO:0010885)	3/14	0.000136139	0.00708503	37.3185	332.203	MSR1;ABCG1;TTC39B
2	Regulation Of T Cell Mediated Cytotoxicity (GO:0001914)	4/36	0.00014106	0.00708503	17.2049	152.544	HLA-C;HLA-DRA;HLA-A;HLA-DRB1
2	Positive Regulation Of Lymphocyte Migration (GO:2000403)	3/16	0.000207182	0.00995376	31.574	267.808	PYCARD;CCL20;DOCK8
2	Positive Regulation Of T Cell Mediated Immunity (GO:0002711)	4/43	0.0002839	0.0130712	14.1118	115.25	HLA-C;HLA-DRA;HLA-A;HLA-DRB1
2	Icosanoid Biosynthetic Process (GO:0046456)	3/18	0.000298635	0.0131997	27.3614	222.073	PYCARD;MGST3;ALOX5AP
2	Positive Regulation Of Immune Response (GO:0050778)	5/80	0.000319092	0.0135614	9.22005	74.2216	PYCARD;CD74;CD81;HLA-DRA;HLA-DRB1
2	Positive Regulation Of Alpha-Beta T Cell Activation (GO:0046635)	3/19	0.00035271	0.014435	25.65	203.914	HLA-DRA;HLA-A;HLA-DRB1
2	Cell Junction Disassembly (GO:0150146)	2/5	0.000536013	0.0195743	90.6347	682.602	C1QB;C1QC
2	Positive Regulation Of CD4-positive, CD25-positive, Alpha-Beta Regulatory T Cell Differentiation (GO:0032831)	2/5	0.000536013	0.0195743	90.6347	682.602	HLA-DRA;HLA-DRB1
2	Positive Regulation Of Intracellular Signal Transduction (GO:1902533)	12/525	0.000543894	0.0195743	3.32628	25.0028	PYCARD;CD74;CD81;AXL;S100A13;AKR1C3;AKR1C2;CARD16;NUPR1;TXN;ATP2C1;HLA-DRB1
2	Cholesterol Transport (GO:0030301)	4/51	0.000549144	0.0195743	11.7051	87.8718	MSR1;AKR1C1;APOC1;ABCG1
2	Regulation Of Cholesterol Transport (GO:0032374)	3/23	0.000630806	0.0211225	20.5159	151.171	APOC1;TSPO;TTC39B
2	Regulation Of T Cell Migration (GO:2000404)	3/23	0.000630806	0.0211225	20.5159	151.171	PYCARD;CCL20;DOCK8
2	Monocarboxylic Acid Metabolic Process (GO:0032787)	5/97	0.000773672	0.0248749	7.50988	53.8035	LDHB;AKR1C1;ME1;ACOT1;TSPO
2	Regulation Of T-helper Cell Differentiation (GO:0045622)	2/6	0.000800116	0.0248749	67.9726	484.696	HLA-DRA;HLA-DRB1
2	Positive Regulation Of T Cell Migration (GO:2000406)	3/25	0.000810404	0.0248749	18.6489	132.742	PYCARD;CCL20;DOCK8
2	Positive Regulation Of Type II Interferon Production (GO:0032729)	4/58	0.000895741	0.0267512	10.1842	71.471	PYCARD;ISG15;HLA-A;HLA-DPA1
2	Positive Regulation Of CD4-positive, Alpha-Beta T Cell Differentiation (GO:0043372)	2/7	0.00111473	0.0306088	54.3753	369.706	HLA-DRA;HLA-DRB1
2	Regulation Of CD4-positive, Alpha-Beta T Cell Activation (GO:2000514)	2/7	0.00111473	0.0306088	54.3753	369.706	HLA-DRA;HLA-DRB1
2	Diterpenoid Metabolic Process (GO:0016101)	3/28	0.00113571	0.0306088	16.4086	111.258	AKR1C1;AKR1C3;AKR1B1
2	Pyroptosis (GO:0070269)	3/28	0.00113571	0.0306088	16.4086	111.258	PYCARD;IFI27;APIP
2	Positive Regulation Of Adaptive Immune Response (GO:0002821)	2/8	0.00147909	0.0363199	45.3105	295.258	PYCARD;CD81
2	Synapse Pruning (GO:0098883)	2/8	0.00147909	0.0363199	45.3105	295.258	C1QB;C1QC
2	Positive Regulation Of Memory T Cell Differentiation (GO:0043382)	2/8	0.00147909	0.0363199	45.3105	295.258	HLA-DRA;HLA-DRB1
2	Negative Regulation Of Cholesterol Storage (GO:0010887)	2/8	0.00147909	0.0363199	45.3105	295.258	ABCG1;TTC39B
2	Cellular Response To Lipid (GO:0071396)	7/228	0.00156793	0.0376644	4.4099	28.4791	PYCARD;AXL;GSTP1;MGST1;AKR1C3;AKR1B1;CARD16
2	Regulation Of I-kappaB kinase/NF-kappaB Signaling (GO:0043122)	7/232	0.00173107	0.0406986	4.33062	27.5385	PYCARD;CD74;GSTP1;S100A13;CARD16;ATP2C1;HLA-DRB1
2	Regulation Of Memory T Cell Differentiation (GO:0043380)	2/9	0.00189247	0.0418235	38.8356	243.494	HLA-DRA;HLA-DRB1
2	Cellular Response To Prostaglandin Stimulus (GO:0071379)	2/9	0.00189247	0.0418235	38.8356	243.494	AKR1C3;AKR1C2
2	Positive Regulation Of Monocyte Differentiation (GO:0045657)	2/9	0.00189247	0.0418235	38.8356	243.494	CD74;HLA-DRB1
2	Cholesterol Homeostasis (GO:0042632)	4/72	0.00200534	0.0426772	8.0817	50.2031	FABP3;AKR1C1;ABCG1;TTC39B
2	Positive Regulation Of Neuron Death (GO:1901216)	3/34	0.00200834	0.0426772	13.2287	82.1561	C1QA;GRN;NUPR1
2	Sterol Homeostasis (GO:0055092)	4/73	0.00210954	0.043982	7.96417	49.0695	FABP3;AKR1C1;ABCG1;TTC39B
2	Regulation Of ERK1 And ERK2 Cascade (GO:0070372)	7/244	0.0023007	0.0467929	4.10884	24.9593	PYCARD;MARCO;CD74;CCL20;GSTP1;APIP;HLA-DRB1
2	Defense Response To Gram-negative Bacterium (GO:0050829)	4/75	0.00232906	0.0467929	7.73905	46.9163	PYCARD;DEFB1;TREM1;CAMP
2	Positive Regulation Of Immune Effector Process (GO:0002699)	3/37	0.00256589	0.0506305	12.0596	71.9411	CD81;HLA-DRA;HLA-DRB1
2	Phospholipid Efflux (GO:0033700)	2/11	0.00286332	0.0545511	30.2024	176.859	APOC1;ABCG1
2	Regulation Of CD4-positive, Alpha-Beta T Cell Differentiation (GO:0043370)	2/11	0.00286332	0.0545511	30.2024	176.859	HLA-DRA;HLA-DRB1
2	Negative Regulation Of Apoptotic Process (GO:0043066)	10/482	0.00318312	0.0566543	2.97531	17.1077	CD74;GRN;AXL;GSTP1;APIP;IFI6;CARD16;NUPR1;RETREG1;GRINA
2	Regulation Of Cytokine-Mediated Signaling Pathway (GO:0001959)	3/40	0.00321036	0.0566543	11.0801	63.6153	PYCARD;CD74;AXL
2	Retinoid Metabolic Process (GO:0001523)	3/40	0.00321036	0.0566543	11.0801	63.6153	AKR1C1;AKR1C3;AKR1B1
2	Astrocyte Activation (GO:0048143)	2/12	0.00341935	0.0566543	27.1808	154.341	C1QA;GRN
2	Phospholipid Homeostasis (GO:0055091)	2/12	0.00341935	0.0566543	27.1808	154.341	FABP3;ABCG1
2	Positive Regulation By Symbiont Of Entry Into Host (GO:0075294)	2/12	0.00341935	0.0566543	27.1808	154.341	CD74;HLA-DRB1
2	Detection Of Bacterium (GO:0016045)	2/12	0.00341935	0.0566543	27.1808	154.341	HLA-A;HLA-DRB1
2	Positive Regulation Of Viral Entry Into Host Cell (GO:0046598)	2/12	0.00341935	0.0566543	27.1808	154.341	CD74;HLA-DRB1
2	Regulation Of Protein Kinase B Signaling (GO:0051896)	5/136	0.00343515	0.0566543	5.26371	29.8647	AXL;AKR1C3;AKR1C2;TXN;PHLDA3
2	Calcium-Mediated Signaling (GO:0019722)	4/85	0.00366552	0.0595647	6.78018	38.0286	CHRM3;CCL20;DEFB1;ATP1B1
2	Regulation Of Immune Effector Process (GO:0002697)	2/13	0.0040215	0.0608733	24.7086	136.295	HLA-DRA;HLA-DRB1
2	Antigen Processing And Presentation Of Endogenous Peptide Antigen Via MHC Class I Via ER Pathway (GO:0002484)	2/13	0.0040215	0.0608733	24.7086	136.295	HLA-C;HLA-A
2	Antigen Processing And Presentation Of Endogenous Peptide Antigen Via MHC Class I Via ER Pathway, TAP-independent (GO:0002486)	2/13	0.0040215	0.0608733	24.7086	136.295	HLA-C;HLA-A
2	Antigen Processing And Presentation Of Endogenous Peptide Antigen Via MHC Class Ib (GO:0002476)	2/13	0.0040215	0.0608733	24.7086	136.295	HLA-C;HLA-A
2	Antigen Processing And Presentation Of Peptide Antigen Via MHC Class Ib (GO:0002428)	2/13	0.0040215	0.0608733	24.7086	136.295	HLA-C;HLA-A
2	Cellular Response To Ketone (GO:1901655)	3/44	0.00421177	0.0620535	9.99714	54.6831	AKR1C3;AKR1B1;AKR1C2
2	Regulation Of Viral Entry Into Host Cell (GO:0046596)	3/44	0.00421177	0.0620535	9.99714	54.6831	CD74;HLA-DRB1;LY6E
2	Regulation Of Macrophage Differentiation (GO:0045649)	2/14	0.00466906	0.0659659	22.6484	121.549	INHBA;C1QC
2	Positive Regulation Of Response To Cytokine Stimulus (GO:0060760)	2/14	0.00466906	0.0659659	22.6484	121.549	CD74;AXL
2	Regulation Of Interleukin-10 Production (GO:0032653)	3/46	0.00477581	0.0659659	9.53119	50.9365	PYCARD;ISG15;HLA-DRB1
2	Development Of Primary Male Sexual Characteristics (GO:0046546)	3/46	0.00477581	0.0659659	9.53119	50.9365	AKR1C3;AKR1B1;INHBA
2	Male Gonad Development (GO:0008584)	3/46	0.00477581	0.0659659	9.53119	50.9365	AKR1C3;AKR1B1;INHBA
2	Steroid Metabolic Process (GO:0008202)	4/92	0.00486139	0.0662556	6.23864	33.2297	AKR1C1;AKR1C3;TSPO;AKR1C2
2	Defense Response To Symbiont (GO:0140546)	5/148	0.00491671	0.0662556	4.81906	25.6139	PYCARD;IFI27;IFI6;ISG15;OASL
2	Positive Regulation Of Protein Kinase B Signaling (GO:0051897)	4/93	0.00505117	0.0672475	6.16823	32.6184	AXL;AKR1C3;AKR1C2;TXN
2	Cellular Response To Hormone Stimulus (GO:0032870)	4/94	0.00524586	0.067598	6.09938	32.0237	AKR1C1;AKR1C3;AKR1B1;AKR1C2
2	Regulation Of Monocyte Differentiation (GO:0045655)	2/15	0.00536134	0.067598	20.9052	109.304	CD74;HLA-DRB1
2	High-Density Lipoprotein Particle Remodeling (GO:0034375)	2/15	0.00536134	0.067598	20.9052	109.304	APOC1;ABCG1
2	Regulation Of Tumor Necrosis Factor-Mediated Signaling Pathway (GO:0010803)	3/48	0.00538337	0.067598	9.10667	47.5772	PYCARD;GSTP1;CARD16
2	Positive Regulation Of Reactive Oxygen Species Metabolic Process (GO:2000379)	3/48	0.00538337	0.067598	9.10667	47.5772	GSTP1;AKR1C1;AKR1C3
2	Antibacterial Humoral Response (GO:0019731)	3/49	0.00570375	0.0708162	8.90825	46.0256	DEFB1;HLA-A;CAMP
2	Cellular Response To Fatty Acid (GO:0071398)	2/16	0.00609765	0.0740429	19.411	98.993	AKR1C3;AKR1C2
2	Retinal Metabolic Process (GO:0042574)	2/16	0.00609765	0.0740429	19.411	98.993	AKR1C1;AKR1C3
2	Negative Regulation Of Innate Immune Response (GO:0045824)	3/52	0.00673251	0.080845	8.36158	41.8146	GRN;SERPING1;ISG15
2	Positive Regulation Of Alpha-Beta T Cell Proliferation (GO:0046641)	2/17	0.00687731	0.080845	18.116	90.209	CD81;HLA-A
2	Positive Regulation Of Regulatory T Cell Differentiation (GO:0045591)	2/17	0.00687731	0.080845	18.116	90.209	HLA-DRA;HLA-DRB1
2	Gonad Development (GO:0008406)	3/53	0.00709829	0.0825643	8.19393	40.5428	AKR1C3;AKR1B1;INHBA
2	Positive Regulation Of Inflammatory Response (GO:0050729)	4/104	0.00747466	0.0860365	5.48667	26.864	PYCARD;GRN;CD81;NUPR1
2	Negative Regulation Of Lipid Storage (GO:0010888)	2/18	0.00769965	0.0877125	16.9829	82.6485	ABCG1;TTC39B
2	Peptide Metabolic Process (GO:0006518)	3/56	0.00826546	0.0931972	7.72895	37.0655	MME;CPE;TRHDE
2	Positive Regulation Of Activated T Cell Proliferation (GO:0042104)	2/19	0.008564	0.0936952	15.9831	76.0825	PYCARD;IGFBP2
2	Intrinsic Apoptotic Signaling Pathway In Response To DNA Damage By P53 Class Mediator (GO:0042771)	2/19	0.008564	0.0936952	15.9831	76.0825	PYCARD;PHLDA3
2	Leukotriene Biosynthetic Process (GO:0019370)	2/19	0.008564	0.0936952	15.9831	76.0825	MGST3;ALOX5AP
2	Calcium-Mediated Signaling Using Intracellular Calcium Source (GO:0035584)	2/20	0.0094697	0.0985102	15.0944	70.3346	CCL20;DEFB1
2	Sensory Perception Of Pain (GO:0019233)	2/20	0.0094697	0.0985102	15.0944	70.3346	MME;RETREG1
2	Leukotriene Metabolic Process (GO:0006691)	2/20	0.0094697	0.0985102	15.0944	70.3346	MGST3;ALOX5AP
2	Microglial Cell Activation (GO:0001774)	2/20	0.0094697	0.0985102	15.0944	70.3346	C1QA;GRN
2	Phospholipid Transport (GO:0015914)	3/59	0.009539	0.0985102	7.31379	34.0264	APOC1;ATP10A;ABCG1
2	Negative Regulation Of Cytokine-Mediated Signaling Pathway (GO:0001960)	3/59	0.009539	0.0985102	7.31379	34.0264	GSTP1;ISG15;CARD16
3	Negative Regulation Of Inflammatory Response (GO:0050728)	9/111	3.66552e-05	0.0204696	6.11287	62.4365	LYN;HCK;GRN;ALOX5;SIRPA;PPARG;PTPN6;FPR2;MAPK14
3	Regulation Of Angiogenesis (GO:0045765)	12/205	5.07963e-05	0.0204696	4.33346	42.8479	GRN;STIM1;ROCK2;ALOX5;PDE3B;HMOX1;ITGB8;PPARG;THBS1;SASH1;RUNX1;HIPK2
3	Regulation Of Cellular Response To Insulin Stimulus (GO:1900076)	3/6	5.96307e-05	0.0204696	68.1834	663.243	NCOA1;NCOA2;PPARG
3	Prostaglandin Metabolic Process (GO:0006693)	5/30	6.77146e-05	0.0204696	13.7164	131.68	CD74;AKR1C1;TBXAS1;AKR1C3;AKR1C2
3	Positive Regulation Of Cytokine Production (GO:0001819)	15/320	7.871e-05	0.0204696	3.44493	32.5537	CD74;IL15;ROCK2;NFAM1;LAPTM5;HLA-A;MAPK14;RUNX1;TBK1;TRAF3;S100A13;RARA;HMOX1;CD58;HAVCR2
3	Myeloid Leukocyte Differentiation (GO:0002573)	7/71	7.87453e-05	0.0204696	7.53882	71.2365	FARP2;IL15;MYH9;PPARG;GAB2;MAPK14;RUNX1
3	Positive Regulation Of Cell Population Proliferation (GO:0008284)	19/483	9.63669e-05	0.0204696	2.88648	26.6923	LYN;CD74;TCF7L2;GRN;PRKCH;KDM4C;IL15;AKR1C3;AKR1C2;GAB2;THBS1;CXCL5;HCK;FER;S100A13;RARA;HMOX1;PTPN6;IL7R
3	Peroxisome Proliferator Activated Receptor Signaling Pathway (GO:0035357)	3/7	0.000103225	0.0204696	51.1349	469.347	NCOA1;NCOA2;PPARG
3	Positive Regulation Of Adipose Tissue Development (GO:1904179)	3/7	0.000103225	0.0204696	51.1349	469.347	NCOA1;NCOA2;PPARG
3	Positive Regulation Of Aspartic-Type Peptidase Activity (GO:1905247)	3/7	0.000103225	0.0204696	51.1349	469.347	LYN;GRN;ROCK2
3	Positive Regulation Of Vasculature Development (GO:1904018)	8/104	0.000143785	0.0243609	5.75469	50.9129	GRN;STIM1;HMOX1;ITGB8;THBS1;SASH1;RUNX1;HIPK2
3	Regulation Of Cytokine Production (GO:0001817)	10/167	0.000177825	0.0243609	4.41591	38.1301	LYN;TBK1;IL15;TRAF3;NFAM1;ALOX5;HLA-B;S100A13;SIRPA;MAPK14
3	Negative Regulation Of miRNA Transcription (GO:1902894)	4/20	0.000179309	0.0243609	17.0938	147.457	NCOR2;NCOR1;RARA;PPARG
3	mRNA Transcription By RNA Polymerase II (GO:0042789)	5/38	0.000216809	0.0243609	10.387	87.6296	NCOA1;NCOA2;RARA;PPARG;SUPT6H
3	Negative Regulation Of miRNA Metabolic Process (GO:2000629)	4/21	0.000218967	0.0243609	16.0874	135.562	NCOR2;NCOR1;RARA;PPARG
3	Positive Regulation Of Amyloid Precursor Protein Catabolic Process (GO:1902993)	4/21	0.000218967	0.0243609	16.0874	135.562	LYN;ROCK2;GSAP;ABCG1
3	Regulation Of Granulocyte Differentiation (GO:0030852)	3/9	0.000242418	0.0243609	34.0865	283.765	RARA;C1QC;RUNX1
3	Cellular Response To Prostaglandin Stimulus (GO:0071379)	3/9	0.000242418	0.0243609	34.0865	283.765	GNB1;AKR1C3;AKR1C2
3	Positive Regulation Of Tissue Remodeling (GO:0034105)	3/9	0.000242418	0.0243609	34.0865	283.765	IL15;ROCK2;TMBIM1
3	Positive Regulation Of Endothelial Cell Migration (GO:0010595)	7/85	0.000245697	0.0243609	6.18129	51.3752	GPI;GRN;ROCK2;PIK3CB;MAPK14;THBS1;SASH1
3	Negative Regulation Of Sprouting Angiogenesis (GO:1903671)	3/10	0.000342574	0.0310329	29.2155	233.111	ALOX5;PIK3CB;THBS1
3	Positive Regulation Of Angiogenesis (GO:0045766)	8/119	0.000362775	0.0310329	4.97323	39.3965	GRN;STIM1;HMOX1;ITGB8;THBS1;SASH1;RUNX1;HIPK2
3	Positive Regulation Of Binding (GO:0051099)	7/91	0.000374079	0.0310329	5.73801	45.2789	TCF7L2;EPB41;PLAUR;RARA;PPARG;PSEN1;HIPK2
3	Mononuclear Cell Differentiation (GO:1903131)	4/24	0.000375587	0.0310329	13.6722	107.833	LYN;MYH9;PPARG;RELB
3	mRNA Transcription (GO:0009299)	5/43	0.000391772	0.0310754	9.01797	70.7445	NCOA1;NCOA2;RARA;PPARG;SUPT6H
3	Negative Regulation Of Macromolecule Metabolic Process (GO:0010605)	10/186	0.000422019	0.031862	3.93536	30.5796	MSR1;FBXW7;ROCK2;ITGB8;PPARG;PSEN1;ZNF148;PARP14;HAVCR2;ENG
3	Negative Regulation Of Lipid Biosynthetic Process (GO:0051055)	4/25	0.000442023	0.031862	13.0205	100.572	ACADVL;FBXW7;AKR1C3;DCAF5
3	Cellular Response To UV-B (GO:0071493)	3/11	0.00046596	0.031862	25.5623	196.099	MME;NLRP1;MAPK14
3	Regulation Of Adipose Tissue Development (GO:1904177)	3/11	0.00046596	0.031862	25.5623	196.099	NCOA1;NCOA2;PPARG
3	Positive Regulation Of Epithelial Cell Migration (GO:0010634)	7/95	0.000486067	0.0321291	5.47608	41.7779	GPI;GRN;ROCK2;PIK3CB;THBS1;SASH1;MAP4K4
3	Astrocyte Activation (GO:0048143)	3/12	0.000614584	0.0393136	22.7209	168.011	C1QA;GRN;PSEN1
3	Positive Regulation Of Reactive Oxygen Species Metabolic Process (GO:2000379)	5/48	0.000656718	0.040696	7.96734	58.3867	AKR1C1;AKR1C3;FPR2;MAPK14;THBS1
3	Negative Regulation Of Type II Interferon Production (GO:0032689)	4/28	0.000691247	0.0415376	11.3912	82.8939	LAPTM5;RARA;INHBA;HAVCR2
3	Positive Regulation Of Intracellular Signal Transduction (GO:1902533)	18/525	0.000756186	0.0441035	2.48793	17.8813	LYN;BCAR3;CD74;TCF7L2;ROCK2;AKR1C3;LAPTM5;SECTM1;AKR1C2;PIK3CB;THBS1;TBK1;S100A13;HMOX1;PPARG;PTPN6;SASH1;ENG
3	Regulation Of Protein Kinase B Signaling (GO:0051896)	8/136	0.000880257	0.049809	4.30898	30.3149	TCF7L2;AKR1C3;AKR1C2;PIK3CB;THBS1;SH2B3;PHLDA3;ENG
3	Regulation Of Macrophage Derived Foam Cell Differentiation (GO:0010743)	4/30	0.000904248	0.049809	10.5139	73.6856	MSR1;PRKCH;PPARG;ABCG1
3	Regulation Of Cholesterol Storage (GO:0010885)	3/14	0.000995081	0.0519275	18.5879	128.492	MSR1;PPARG;ABCG1
3	Regulation Of Mast Cell Degranulation (GO:0043304)	3/14	0.000995081	0.0519275	18.5879	128.492	LYN;FER;GAB2
3	Negative Regulation Of Immune Effector Process (GO:0002698)	3/15	0.00123047	0.0625649	17.0381	114.161	GRN;FER;HAVCR2
3	Regulation Of Amyloid-Beta Formation (GO:1902003)	4/33	0.00130462	0.0626648	9.42481	62.5981	RTN3;ROCK2;GSAP;ABCG1
3	Regulation Of Reactive Oxygen Species Metabolic Process (GO:2000377)	5/56	0.0013325	0.0626648	6.71483	44.4569	ALOX5;AKR1C1;AKR1C3;MAPK14;THBS1
3	Regulation Of Fibrinolysis (GO:0051917)	3/16	0.00149815	0.0626648	15.7266	102.279	THBD;PLAUR;THBS1
3	Regulation Of Plasminogen Activation (GO:0010755)	3/16	0.00149815	0.0626648	15.7266	102.279	PLAUR;THBS1;RUNX1
3	Response To UV-B (GO:0010224)	3/16	0.00149815	0.0626648	15.7266	102.279	MME;NLRP1;MAPK14
3	Negative Regulation Of Inflammatory Response To Antigenic Stimulus (GO:0002862)	3/16	0.00149815	0.0626648	15.7266	102.279	LYN;HCK;MAPK14
3	Prostanoid Metabolic Process (GO:0006692)	3/16	0.00149815	0.0626648	15.7266	102.279	AKR1C1;AKR1C3;AKR1C2
3	Regulation Of B Cell Receptor Signaling Pathway (GO:0050855)	3/16	0.00149815	0.0626648	15.7266	102.279	LYN;PRKCH;NFAM1
3	Defense Response To Symbiont (GO:0140546)	8/148	0.00151685	0.0626648	3.93722	25.557	SETD2;TBK1;IFI27;TRAF3;DDX60L;NLRP1;GBP2;OASL
3	Positive Regulation Of Cell Motility (GO:2000147)	10/221	0.00157916	0.0639078	3.2767	21.1375	SEMA6B;GRN;FER;CD151;ROCK2;MGAT5;PECAM1;ACTN4;THBS1;MAP4K4
3	Negative Regulation Of Angiogenesis (GO:0016525)	6/86	0.00162768	0.0645536	5.1472	33.0481	ROCK2;ALOX5;PDE3B;PPARG;PIK3CB;THBS1
3	Phosphorylation (GO:0016310)	15/429	0.00169406	0.0648486	2.52367	16.1026	LYN;GPI;PRKCH;PRAG1;ROCK2;VRK2;PIK3CB;HIPK2;HCK;GRK3;FER;TBK1;RARA;MAP4K5;MAP4K4
3	Regulation Of Type II Interferon Production (GO:0032649)	6/87	0.00172723	0.0648486	5.0834	32.3367	RARA;LAPTM5;SIRPA;HLA-A;INHBA;HAVCR2
3	Regulation Of Inflammatory Response To Antigenic Stimulus (GO:0002861)	3/17	0.00179965	0.0648486	14.6026	92.2906	LYN;HCK;MAPK14
3	Regulation Of Receptor Signaling Pathway Via STAT (GO:1904892)	3/17	0.00179965	0.0648486	14.6026	92.2906	MGAT5;PPARG;IL7R
3	Positive Regulation Of Amyloid-Beta Formation (GO:1902004)	3/17	0.00179965	0.0648486	14.6026	92.2906	ROCK2;GSAP;ABCG1
3	Regulation Of Endothelial Cell Migration (GO:0010594)	6/88	0.00183133	0.0648486	5.02115	31.6469	GPI;GRN;ROCK2;PIK3CB;THBS1;SASH1
3	Negative Regulation Of Signal Transduction (GO:0009968)	11/267	0.00197519	0.0657871	2.97448	18.5223	LYN;GPI;UBASH3B;FBXW7;TMBIM1;PIP4K2A;PPARG;PIK3CB;PTPN12;THBS1;GRINA
3	Cellular Response To Lipid (GO:0071396)	10/228	0.00198687	0.0657871	3.17034	19.7233	LYN;SETX;ROCK2;MGST1;RARA;AKR1C3;SIRPA;GBP2;MAPK14;CXCL5
3	Regulation Of mRNA Export From Nucleus (GO:0010793)	2/5	0.00206342	0.0657871	45.2989	280.101	SETD2;SUPT6H
3	Cell Junction Disassembly (GO:0150146)	2/5	0.00206342	0.0657871	45.2989	280.101	C1QB;C1QC
3	Regulation Of Ribonucleoprotein Complex Localization (GO:2000197)	2/5	0.00206342	0.0657871	45.2989	280.101	SETD2;SUPT6H
3	Humoral Immune Response Mediated By Circulating Immunoglobulin (GO:0002455)	2/5	0.00206342	0.0657871	45.2989	280.101	C1QB;C1QC
3	Peptide Antigen Assembly With MHC Protein Complex (GO:0002501)	3/18	0.00213641	0.0657871	13.6284	83.7958	HLA-DRB5;HLA-DQA2;TAPBP
3	Negative Regulation Of Intracellular Signal Transduction (GO:1902532)	10/231	0.00218577	0.0657871	3.12683	19.1543	LYN;PDE3B;ITPR1;PLAUR;PPARG;PIK3CB;MAPK14;THBS1;SH2B3;PHLDA3
3	Positive Regulation Of Phosphorylation (GO:0042327)	10/231	0.00218577	0.0657871	3.12683	19.1543	LYN;CD74;SLCO3A1;ROCK2;PLAUR;PECAM1;FPR2;PSEN1;THBS1;ENG
3	Fatty Acid Transport (GO:0015908)	4/38	0.00222276	0.0657871	8.03676	49.0966	FABP3;FABP4;SLCO3A1;PPARG
3	Negative Regulation Of Type I Interferon Production (GO:0032480)	4/38	0.00222276	0.0657871	8.03676	49.0966	NPLOC4;SIRPA;RELB;HAVCR2
3	Positive Regulation Of Protein Kinase B Signaling (GO:0051897)	6/93	0.00242483	0.0707122	4.73137	28.4923	TCF7L2;AKR1C3;AKR1C2;PIK3CB;THBS1;ENG
3	Negative Regulation Of Fatty Acid Metabolic Process (GO:0045922)	3/19	0.00250978	0.0721288	12.776	76.4968	ACADVL;NCOR1;DCAF5
3	Cellular Response To Hormone Stimulus (GO:0032870)	6/94	0.00255908	0.072495	4.67737	27.915	NCOA1;NCOA2;AKR1C1;RARA;AKR1C3;AKR1C2
3	Regulation Of Tumor Necrosis Factor Production (GO:0032680)	7/127	0.00265064	0.0740313	4.00924	23.7866	SPN;RARA;SIRPA;PTPN6;PSEN1;THBS1;HAVCR2
3	Regulation Of Cytokine-Mediated Signaling Pathway (GO:0001959)	4/40	0.00268995	0.0740857	7.58951	44.9165	CD74;TBK1;PTPN6;VRK2
3	Negative Regulation Of Immune Response (GO:0050777)	5/66	0.00277023	0.0742346	5.61118	33.0433	LYN;HCK;FER;MAPK14;HAVCR2
3	Peptidyl-Threonine Modification (GO:0018210)	5/66	0.00277023	0.0742346	5.61118	33.0433	GPI;TBK1;ROCK2;GALNT2;HIPK2
3	Negative Regulation Of B Cell Activation (GO:0050869)	3/20	0.00292104	0.0750435	12.0238	70.1688	LYN;LAPTM5;INHBA
3	Protein Phosphorylation (GO:0006468)	16/500	0.00292611	0.0750435	2.30255	13.4333	LYN;GPI;PRKCH;PRAG1;ROCK2;VRK2;MAPK14;HIPK2;HCK;GRK3;FER;TBK1;RARA;PTPN6;MAP4K5;MAP4K4
3	Peptidyl-Tyrosine Phosphorylation (GO:0018108)	5/67	0.00295855	0.0750435	5.5204	32.1456	LYN;HCK;FER;IL15;PTPN6
3	Negative Regulation Of Response To Type II Interferon (GO:0060331)	2/6	0.00306532	0.0750435	33.9724	196.619	PPARG;PARP14
3	Negative Regulation Of Type II Interferon-Mediated Signaling Pathway (GO:0060336)	2/6	0.00306532	0.0750435	33.9724	196.619	PPARG;PARP14
3	Positive Regulation Of B Cell Receptor Signaling Pathway (GO:0050861)	2/6	0.00306532	0.0750435	33.9724	196.619	PRKCH;NFAM1
3	Positive Regulation Of Aspartic-Type Endopeptidase Activity Involved In Amyloid Precursor Protein Catabolic Process (GO:1902961)	2/6	0.00306532	0.0750435	33.9724	196.619	LYN;ROCK2
3	Transmembrane Receptor Protein Tyrosine Kinase Signaling Pathway (GO:0007169)	11/284	0.00317756	0.0768428	2.78682	16.0288	LYN;SETX;BCAR3;HCK;FER;UBASH3B;KIF16B;ARHGEF28;RAPGEF1;PIK3CB;MAPK14
3	Hemopoiesis (GO:0030097)	6/101	0.00366082	0.0874628	4.33117	24.2982	LYN;INHBA;IL7R;SH2B3;RUNX1;ETV6
3	Positive Regulation Of Protein Phosphorylation (GO:0001934)	13/377	0.00379891	0.0880313	2.47619	13.7999	LYN;BCAR3;CD74;IL15;ROCK2;PLAUR;FPR2;INHBA;TBK1;SLCO3A1;PECAM1;PPARG;ENG
3	Cellular Response To Ketone (GO:1901655)	4/44	0.0038178	0.0880313	6.82917	38.0254	ROCK2;GNB1;AKR1C3;AKR1C2
3	Regulation Of DNA Recombination (GO:0000018)	4/44	0.0038178	0.0880313	6.82917	38.0254	SETD2;IL7R;SUPT6H;SPIDR
3	Regulation Of Leukocyte Degranulation (GO:0043300)	2/7	0.00425016	0.0936452	27.1766	148.406	LYN;FER
3	Diacylglycerol Biosynthetic Process (GO:0006651)	2/7	0.00425016	0.0936452	27.1766	148.406	PLA2G15;MOGAT1
3	Negative Regulation Of Nitric Oxide Biosynthetic Process (GO:0045019)	2/7	0.00425016	0.0936452	27.1766	148.406	ROCK2;SIRPA
3	Negative Regulation Of Nitric Oxide Metabolic Process (GO:1904406)	2/7	0.00425016	0.0936452	27.1766	148.406	ROCK2;SIRPA
3	Long-Chain Fatty Acid Transport (GO:0015909)	3/23	0.00439374	0.0947042	10.2187	55.4627	FABP3;FABP4;PPARG
3	Regulation Of Cell Junction Assembly (GO:1901888)	3/23	0.00439374	0.0947042	10.2187	55.4627	PRKCH;ROCK2;RAPGEF1
3	Regulation Of Epidermal Growth Factor Receptor Signaling Pathway (GO:0042058)	4/46	0.00448618	0.095657	6.50331	35.1618	BCAR3;FER;PLAUR;PTPN12
3	Cytokine-Mediated Signaling Pathway (GO:0019221)	10/257	0.00466713	0.0984565	2.79395	14.9957	LYN;HCK;FER;IL15;TRAF3;PTPN6;ACTN4;IL7R;CXCL5;OASL
3	Negative Regulation Of Cytokine Production (GO:0001818)	8/178	0.00472831	0.0986972	3.23745	17.3339	NPLOC4;RARA;LAPTM5;SIRPA;PTPN6;INHBA;THBS1;HAVCR2
3	Negative Regulation Of Tumor Necrosis Factor Production (GO:0032720)	4/47	0.00484812	0.0992871	6.35174	33.8495	RARA;SIRPA;PTPN6;HAVCR2
3	Positive Regulation Of T Cell Activation (GO:0050870)	6/107	0.0048567	0.0992871	4.07263	21.6965	HLA-DRB5;IL15;DOCK8;SIRPA;HLA-A;HLA-DQA2
4	Cytoplasmic Translation (GO:0002181)	13/93	5.74596e-10	8.4638e-07	11.9532	254.332	EIF4A2;RPLP0P6;RPL3;RPL21;RPL31;RPL34;RPL23A;RPS27;RPS3;RPS20;RPL15;RPS2;RPS13
4	Macromolecule Biosynthetic Process (GO:0009059)	15/183	4.79127e-08	2.49797e-05	6.5876	111.027	RPL3;EEF1A1P5;RPL21;RPL31;RPL34;RPL23A;INHBA;RPS4Y1;EEF1A1;RPS27;RPS3;RPS20;RPL15;RPS2;RPS13
4	Peptide Biosynthetic Process (GO:0043043)	14/158	5.08752e-08	2.49797e-05	7.15497	120.16	RPL3;EEF1A1P5;RPL21;RPL31;RPL34;RPL23A;RPS4Y1;EEF1A1;RPS27;RPS3;RPS20;RPL15;RPS2;RPS13
4	MHC Class II Protein Complex Assembly (GO:0002399)	5/14	9.36877e-07	0.000276004	39.8202	552.733	HLA-DRB5;HLA-DRA;HLA-DQA2;HLA-DRB1;HLA-DPA1
4	Peptide Antigen Assembly With MHC Class II Protein Complex (GO:0002503)	5/14	9.36877e-07	0.000276004	39.8202	552.733	HLA-DRB5;HLA-DRA;HLA-DQA2;HLA-DRB1;HLA-DPA1
4	Translation (GO:0006412)	15/234	1.15464e-06	0.000283464	5.04032	68.9099	RPLP0P6;RPL3;EEF1A1P5;RPL21;RPL31;RPL34;RPL23A;RPS4Y1;EEF1A1;RPS27;RPS3;RPS20;RPL15;RPS2;RPS13
4	Immunoglobulin Mediated Immune Response (GO:0016064)	6/30	3.19448e-06	0.000672211	17.9708	227.404	CD74;HLA-DRB5;HLA-DRA;HLA-DQA2;HLA-DRB1;HLA-DPA1
4	Peptide Antigen Assembly With MHC Protein Complex (GO:0002501)	5/18	3.8295e-06	0.000705107	27.5622	343.778	HLA-DRB5;HLA-DRA;HLA-DQA2;HLA-DRB1;HLA-DPA1
4	Gene Expression (GO:0010467)	16/296	4.68838e-06	0.000756807	4.20779	51.6314	RPL3;EEF1A1P5;RPL21;RPL31;RPL34;RPL23A;RPS4Y1;EEF1A1;RPS27;RPS3;CASP1;RPS20;RPL15;RPS2;RPS13;TGM2
4	Immunoglobulin Production Involved In Immunoglobulin-Mediated Immune Response (GO:0002381)	5/19	5.13786e-06	0.000756807	25.5922	311.684	HLA-DRB5;HLA-DRA;HLA-DQA2;HLA-DRB1;HLA-DPA1
4	Regulation Of T Cell Activation (GO:0050863)	7/62	2.49109e-05	0.00329256	9.16783	97.1809	PYCARD;LGALS3;HLA-DRB5;HLA-DRA;HLA-DQA2;HLA-DRB1;HLA-DPA1
4	Antigen Processing And Presentation Of Exogenous Peptide Antigen Via MHC Class II (GO:0019886)	5/26	2.68233e-05	0.00329256	17.0554	179.529	HLA-DRB5;HLA-DRA;HLA-DQA2;HLA-DRB1;HLA-DPA1
4	Positive Regulation Of Leukocyte Cell-Cell Adhesion (GO:1903039)	6/44	3.22228e-05	0.00365109	11.3419	117.308	PYCARD;HLA-DRB5;HLA-DRA;HLA-DQA2;HLA-DRB1;HLA-DPA1
4	Antigen Processing And Presentation Of Peptide Antigen Via MHC Class II (GO:0002495)	5/28	3.91685e-05	0.00412108	15.5708	158.006	HLA-DRB5;HLA-DRA;HLA-DQA2;HLA-DRB1;HLA-DPA1
4	Positive Regulation Of Lymphocyte Activation (GO:0051251)	6/47	4.73217e-05	0.00464699	10.5104	104.668	PYCARD;HLA-DRB5;HLA-DRA;HLA-DQA2;HLA-DRB1;HLA-DPA1
4	Antigen Processing And Presentation Of Exogenous Peptide Antigen (GO:0002478)	5/31	6.54311e-05	0.00602375	13.772	132.687	HLA-DRB5;HLA-DRA;HLA-DQA2;HLA-DRB1;HLA-DPA1
4	Icosanoid Biosynthetic Process (GO:0046456)	4/18	9.85548e-05	0.00853948	20.3996	188.184	PYCARD;ALOX5AP;CASP1;LTA4H
4	Long-Chain Fatty Acid Transport (GO:0015909)	4/23	0.000269901	0.0220869	15.0275	123.487	FABP3;FABP4;PPARG;SLC27A4
4	Ribosome Assembly (GO:0042255)	5/50	0.000656975	0.0509329	7.94949	58.2528	RPLP0P6;NPM1;RPS27;RPL23A;NOP53

## Sheet: GO_Cellular_Component_2023
cluster	Term	Overlap	P.value	Adjusted.P.value	Odds.Ratio	Combined.Score	Genes
0	Collagen-Containing Extracellular Matrix (GO:0062023)	6/373	1.33551e-05	0.000988279	13.9348	156.399	VCAN;ANXA1;FN1;S100A4;S100A8;S100A10
0	Intercalated Disc (GO:0014704)	2/31	0.000919668	0.0340277	50.9374	356.129	PKP2;SLC8A1
0	Cell-Cell Contact Zone (GO:0044291)	2/47	0.00210749	0.0421383	32.8	202.122	PKP2;SLC8A1
0	Cytoplasmic Vesicle Membrane (GO:0030659)	4/389	0.00227775	0.0421383	8.13964	49.5262	ADGRE5;MRC1;HLA-DQA2;RHOB
0	Intermediate Filament Cytoskeleton (GO:0045111)	2/81	0.00612708	0.0906807	18.6517	95.0309	PKP2;S100A8
1	Secretory Granule Membrane (GO:0030667)	7/279	0.000304051	0.0267565	5.94516	48.1457	SPARC;FABP5;CD109;ITGB2;ITGAX;PTPRJ;CD14
1	Platelet Alpha Granule Membrane (GO:0031092)	2/16	0.00240844	0.0805175	31.5778	190.375	SPARC;CD109
1	Secretory Granule Lumen (GO:0034774)	6/316	0.00339243	0.0805175	4.41065	25.0799	CHIT1;SPARC;FABP5;TIMP3;CHI3L1;AMPD3
1	Intracellular Organelle Lumen (GO:0070013)	10/856	0.00593297	0.0805175	2.74779	14.0886	CHIT1;SPARC;SDC2;FDX1;SPP1;FAM20C;AMPD3;GPC4;SOD2;MMP9
1	Specific Granule (GO:0042581)	4/159	0.00625148	0.0805175	5.79267	29.3974	CHIT1;ITGB2;CHI3L1;PTPRJ
1	Vacuolar Lumen (GO:0005775)	4/161	0.00652976	0.0805175	5.7183	28.771	FABP5;CTSK;SDC2;GPC4
1	Tertiary Granule (GO:0070820)	4/162	0.00667193	0.0805175	5.68182	28.465	CHIT1;ITGB2;ITGAX;MMP9
1	Lysosomal Lumen (GO:0043202)	3/86	0.00731977	0.0805175	8.05131	39.5897	CTSK;SDC2;GPC4
2	MHC Protein Complex (GO:0042611)	7/21	1.12281e-10	1.50456e-08	70.3475	1611.66	CD74;HLA-C;HLA-DRA;HLA-A;HLA-DQA1;HLA-DRB1;HLA-DPA1
2	Lumenal Side Of Endoplasmic Reticulum Membrane (GO:0098553)	7/27	8.26288e-10	5.53613e-08	49.2284	1029.57	CD74;HLA-C;HLA-DRA;HLA-A;HLA-DQA1;HLA-DRB1;HLA-DPA1
2	COPII-coated ER To Golgi Transport Vesicle (GO:0030134)	9/76	4.86677e-09	2.17382e-07	19.12	365.974	CD74;SERPINA1;HLA-C;HLA-DRA;HLA-A;CTSC;HLA-DQA1;HLA-DRB1;HLA-DPA1
2	MHC Class II Protein Complex (GO:0042613)	5/15	5.86518e-08	1.96484e-06	69.3776	1155.25	CD74;HLA-DRA;HLA-DQA1;HLA-DRB1;HLA-DPA1
2	ER To Golgi Transport Vesicle Membrane (GO:0012507)	7/55	1.58838e-07	3.54738e-06	20.4829	320.667	CD74;HLA-C;HLA-DRA;HLA-A;HLA-DQA1;HLA-DRB1;HLA-DPA1
2	Coated Vesicle Membrane (GO:0030662)	7/55	1.58838e-07	3.54738e-06	20.4829	320.667	CD74;HLA-C;HLA-DRA;HLA-A;HLA-DQA1;HLA-DRB1;HLA-DPA1
2	Transport Vesicle Membrane (GO:0030658)	7/60	2.93112e-07	5.61101e-06	18.5458	278.98	CD74;HLA-C;HLA-DRA;HLA-A;HLA-DQA1;HLA-DRB1;HLA-DPA1
2	Endocytic Vesicle Membrane (GO:0030666)	9/159	2.88746e-06	4.8365e-05	8.50446	108.476	MSR1;MARCO;CD74;HLA-C;HLA-DRA;HLA-A;HLA-DQA1;HLA-DRB1;HLA-DPA1
2	Endoplasmic Reticulum Membrane (GO:0005789)	17/801	9.26676e-05	0.00137972	3.15622	29.3102	CD74;CYB5A;MGST3;MOGAT1;MGST1;HLA-C;HLA-A;PLD3;POR;SCD;HLA-DRA;SIK2;PNPLA6;RETREG1;HLA-DQA1;HLA-DRB1;HLA-DPA1
2	Bounding Membrane Of Organelle (GO:0098588)	17/819	0.000121136	0.00152638	3.08247	27.7995	MSR1;CD74;SERPINA1;MME;HLA-C;HLA-A;ATP2C1;PLD3;PYCARD;MARCO;BSG;HLA-DRA;HLA-DQA1;HLA-DRB1;ITM2B;CTSC;HLA-DPA1
2	Secretory Granule Lumen (GO:0034774)	10/316	0.0001253	0.00152638	4.62868	41.5878	PYCARD;CFD;LGALS3BP;GRN;SERPINA1;GSTP1;SERPING1;CAMP;CTSC;FTL
2	Clathrin-Coated Endocytic Vesicle Membrane (GO:0030669)	5/68	0.000148552	0.00165883	10.9829	96.8096	CD74;HLA-DRA;HLA-DQA1;HLA-DRB1;HLA-DPA1
2	Golgi Membrane (GO:0000139)	11/427	0.000344394	0.0035499	3.75133	29.9121	PYCARD;CD74;BSG;HLA-C;HLA-DRA;HLA-A;ATP2C1;PLD3;HLA-DQA1;HLA-DRB1;HLA-DPA1
2	Clathrin-Coated Endocytic Vesicle (GO:0045334)	5/85	0.000422702	0.00391443	8.64161	67.1353	CD74;HLA-DRA;HLA-DQA1;HLA-DRB1;HLA-DPA1
2	trans-Golgi Network (GO:0005802)	8/241	0.000438183	0.00391443	4.81153	37.2069	CD74;GRN;MME;HLA-DRA;ATP2C1;HLA-DQA1;HLA-DRB1;HLA-DPA1
2	MHC Class I Protein Complex (GO:0042612)	2/5	0.000536013	0.00433428	90.6347	682.602	HLA-C;HLA-A
2	Clathrin-Coated Vesicle Membrane (GO:0030665)	5/90	0.000549871	0.00433428	8.13122	61.0315	CD74;HLA-DRA;HLA-DQA1;HLA-DRB1;HLA-DPA1
2	Focal Adhesion (GO:0005925)	10/387	0.000626335	0.0043662	3.74332	27.6093	PDLIM1;SVIL;DST;MME;CD81;BSG;FHL1;ITGB8;PVR;RND3
2	Endocytic Vesicle (GO:0030139)	7/196	0.000651222	0.0043662	5.16496	37.8935	MSR1;MARCO;CD74;HLA-DRA;HLA-DQA1;HLA-DRB1;HLA-DPA1
2	Cytoplasmic Vesicle Membrane (GO:0030659)	10/389	0.000651671	0.0043662	3.72318	27.3132	MSR1;MARCO;CD74;MME;HLA-C;HLA-DRA;HLA-DQA1;HLA-DRB1;ITM2B;HLA-DPA1
2	Cell-Substrate Junction (GO:0030055)	10/395	0.000732817	0.00467607	3.66403	26.4492	PDLIM1;SVIL;DST;MME;CD81;BSG;FHL1;ITGB8;PVR;RND3
2	trans-Golgi Network Membrane (GO:0032588)	5/100	0.000887969	0.00540854	7.27162	51.0946	CD74;HLA-DRA;HLA-DQA1;HLA-DRB1;HLA-DPA1
2	Azurophil Granule (GO:0042582)	6/155	0.00104917	0.00611255	5.58739	38.3281	PYCARD;GRN;MGST1;STOM;CTSC;FTL
2	Vacuolar Lumen (GO:0005775)	6/161	0.00127567	0.00712251	5.36947	35.7836	PYCARD;CD74;GRN;PLD3;CTSC;FTL
2	Azurophil Granule Lumen (GO:0035578)	4/89	0.00432093	0.0231602	6.4598	35.169	PYCARD;GRN;CTSC;FTL
2	Lysosomal Membrane (GO:0005765)	8/356	0.00508505	0.0262075	3.20263	16.9145	CD74;GRN;MGST1;HLA-DRA;STOM;HLA-DQA1;HLA-DRB1;HLA-DPA1
2	Collagen-Containing Extracellular Matrix (GO:0062023)	8/373	0.00667902	0.0331477	3.0508	15.2808	LGALS3BP;C1QB;C1QA;SERPINA1;DST;SERPING1;CTSC;C1QC
2	cis-Golgi Network (GO:0005801)	3/60	0.00998748	0.0477972	7.18512	33.0977	LRPAP1;ATP2C1;RETREG1
2	Platelet Alpha Granule Lumen (GO:0031093)	3/66	0.0129342	0.0597651	6.49885	28.2562	CFD;SERPINA1;SERPING1
2	Endoplasmic Reticulum Lumen (GO:0005788)	6/284	0.0192203	0.0858505	2.97507	11.7569	LRPAP1;SERPINA1;SERPING1;TSPO;NUCB1;CTSC
2	Lytic Vacuole Membrane (GO:0098852)	6/287	0.0201221	0.0869795	2.94286	11.4946	CD74;GRN;HLA-DRA;HLA-DQA1;HLA-DRB1;HLA-DPA1
3	Secretory Granule Membrane (GO:0030667)	17/279	8.13111e-07	0.000153678	4.58823	64.338	MME;NFAM1;HLA-B;MGST1;ITPR1;PLAUR;FPR2;PSEN1;KCNAB2;RAB10;ANPEP;TMBIM1;PECAM1;OLR1;SIRPA;STOM;CD58
3	Lumenal Side Of Endoplasmic Reticulum Membrane (GO:0098553)	6/27	2.10377e-06	0.000198806	19.6673	257.087	CD74;HLA-DRB5;HLA-B;HLA-A;HLA-DQA2;TAPBP
3	Focal Adhesion (GO:0005925)	19/387	4.58741e-06	0.000289007	3.65763	44.9603	BCAR3;SVIL;CD151;MME;PRAG1;DST;FHL1;PLAUR;ACTN4;LPP;RAB10;HCK;PACSIN2;ITGB8;MYH9;SNTB1;ENG;MAP4K4;PLEC
3	Cell-Substrate Junction (GO:0030055)	19/395	6.15101e-06	0.000290635	3.57833	42.936	BCAR3;SVIL;CD151;MME;PRAG1;DST;FHL1;PLAUR;ACTN4;LPP;RAB10;HCK;PACSIN2;ITGB8;MYH9;SNTB1;ENG;MAP4K4;PLEC
3	MHC Protein Complex (GO:0042611)	5/21	1.07677e-05	0.00040702	21.4416	245.27	CD74;HLA-DRB5;HLA-B;HLA-A;HLA-DQA2
3	trans-Golgi Network (GO:0005802)	13/241	5.78199e-05	0.00182133	3.98101	38.8474	CD74;HLA-DRB5;GRN;MME;COG5;PCSK5;GGA2;RAB10;VPS53;GSAP;DENND5A;HLA-DQA2;ST3GAL1
3	COPII-coated ER To Golgi Transport Vesicle (GO:0030134)	7/76	0.000121662	0.00328488	6.99074	63.0164	CD74;HLA-DRB5;HLA-B;HLA-A;HLA-DQA2;CTSC;ERGIC1
3	Bounding Membrane Of Organelle (GO:0098588)	25/819	0.000433683	0.0102458	2.23045	17.2708	ITPR1;GGA2;ANPEP;MGAT5;QSOX1;CD58;GBP2;HLA-DQA2;ST3GAL1;CTSC;LYN;MSR1;CD74;HLA-DRB5;MME;COG5;GALNT2;HLA-B;HLA-A;TAPBP;RAB10;STIM1;GOLGB1;TMBIM1;PECAM1
3	Specific Granule (GO:0042581)	9/159	0.000561688	0.0106159	4.14657	31.0353	TMBIM1;PLAUR;OLR1;STOM;QSOX1;PTPN6;ARMC8;FPR2;KCNAB2
3	Endocytic Vesicle Membrane (GO:0030666)	9/159	0.000561688	0.0106159	4.14657	31.0353	LYN;MSR1;CD74;HLA-DRB5;HLA-B;HLA-A;IL7R;HLA-DQA2;TAPBP
3	Tertiary Granule (GO:0070820)	9/162	0.000642708	0.0108658	4.06464	29.8744	SIRPA;OLR1;STOM;QSOX1;PTPN6;ARMC8;FPR2;KCNAB2;CD58
3	Endoplasmic Reticulum Membrane (GO:0005789)	24/801	0.000731623	0.0108658	2.18187	15.7536	CD74;RTN3;CYB5A;HLA-DRB5;ALG9;CERS6;GALNT2;MOGAT1;HLA-B;MGST1;ITPR1;PLAUR;HLA-A;VRK2;TAPBP;RAB10;POR;STIM1;SCD;TBXAS1;HMOX1;FLVCR2;HLA-DQA2;RETREG1
3	Lysosomal Membrane (GO:0005765)	14/356	0.000794868	0.0108658	2.85166	20.3532	LYN;NSF;CD74;HLA-DRB5;GRN;NFAM1;MGST1;LAPTM5;PSEN1;ANPEP;GNB1;TMBIM1;STOM;HLA-DQA2
3	Secretory Granule Lumen (GO:0034774)	13/316	0.000804876	0.0108658	2.98408	21.261	CFD;LGALS3BP;GPI;GRN;ACTN4;ARMC8;MAPK14;THBS1;ALOX5;SERPING1;QSOX1;PTPN6;CTSC
3	Extrinsic Component Of Cytoplasmic Side Of Plasma Membrane (GO:0031234)	6/77	0.000915356	0.0115335	5.80232	40.5942	LYN;HCK;FER;STAC;GNB1;KCNAB2
3	ER To Golgi Transport Vesicle Membrane (GO:0012507)	5/55	0.00122798	0.01292	6.84948	45.9078	CD74;HLA-DRB5;HLA-B;HLA-A;HLA-DQA2
3	Coated Vesicle Membrane (GO:0030662)	5/55	0.00122798	0.01292	6.84948	45.9078	CD74;HLA-DRB5;HLA-B;HLA-A;HLA-DQA2
3	MHC Class II Protein Complex (GO:0042613)	3/15	0.00123047	0.01292	17.0381	114.161	CD74;HLA-DRB5;HLA-DQA2
3	Transport Vesicle Membrane (GO:0030658)	5/60	0.00181718	0.0169559	6.22521	39.284	CD74;HLA-DRB5;HLA-B;HLA-A;HLA-DQA2
3	Cytoplasmic Vesicle Membrane (GO:0030659)	14/389	0.00183643	0.0169559	2.59628	16.3564	LYN;MSR1;CD74;HLA-DRB5;MME;HLA-B;ITPR1;GGA2;RAB10;ANPEP;TMBIM1;PECAM1;CD58;HLA-DQA2
3	Platelet Alpha Granule (GO:0031091)	6/89	0.00194012	0.0169559	4.9604	30.9777	CFD;PECAM1;SERPING1;QSOX1;ACTN4;THBS1
3	Specific Granule Membrane (GO:0035579)	6/90	0.00205373	0.0169559	4.9011	30.3285	TMBIM1;PLAUR;OLR1;STOM;KCNAB2;FPR2
3	MHC Class I Protein Complex (GO:0042612)	2/5	0.00206342	0.0169559	45.2989	280.101	HLA-B;HLA-A
3	Cytoplasmic Side Of Plasma Membrane (GO:0009898)	7/124	0.00231668	0.0182439	4.11267	24.9541	LYN;HCK;FER;STAC;TRAF3;MYH9;KCNAB2
3	Platelet Alpha Granule Lumen (GO:0031093)	5/66	0.00277023	0.0209429	5.61118	33.0433	CFD;SERPING1;QSOX1;ACTN4;THBS1
3	Hemidesmosome (GO:0030056)	2/6	0.00306532	0.0217133	33.9724	196.619	DST;PLEC
3	Lysosome (GO:0005764)	16/503	0.0031019	0.0217133	2.28801	13.215	LYN;NSF;CD74;HLA-DRB5;GRN;USP4;LAPTM5;PSEN1;PLA2G15;HCK;ANPEP;GNB1;TMBIM1;PIP4K2A;HLA-DQA2;CTSC
3	Lytic Vacuole Membrane (GO:0098852)	11/287	0.00344068	0.0227131	2.7561	15.6328	LYN;NSF;CD74;HLA-DRB5;GRN;ANPEP;GNB1;TMBIM1;LAPTM5;PSEN1;HLA-DQA2
3	trans-Golgi Network Membrane (GO:0032588)	6/100	0.00348508	0.0227131	4.37747	24.7733	CD74;HLA-DRB5;COG5;VPS53;HLA-DQA2;ST3GAL1
3	Tertiary Granule Membrane (GO:0070821)	5/72	0.00404114	0.0254592	5.10713	28.1466	OLR1;SIRPA;STOM;KCNAB2;FPR2
3	Endoplasmic Reticulum Tubular Network (GO:0071782)	3/26	0.00624602	0.0380806	8.88446	45.0958	RAB10;STIM1;PARP8
3	Golgi Medial Cisterna (GO:0005797)	2/10	0.00884777	0.0497208	16.9828	80.2875	HLA-A;ST3GAL1
3	Serine-Type Endopeptidase Complex (GO:1905370)	2/10	0.00884777	0.0497208	16.9828	80.2875	THBD;PLAUR
3	Recycling Endosome (GO:0055037)	7/159	0.00894449	0.0497208	3.16002	14.9049	RAB10;VPS53;HLA-B;PACSIN2;HLA-A;AVL9;ABCG1
3	Azurophil Granule Membrane (GO:0035577)	4/58	0.0101816	0.0529829	5.05504	23.1884	NFAM1;MGST1;STOM;PSEN1
3	Golgi Stack (GO:0005795)	3/31	0.0102358	0.0529829	7.29609	33.4297	NSF;GALNT2;GOLGB1
3	Golgi Membrane (GO:0000139)	13/427	0.0103723	0.0529829	2.17151	9.92078	CD74;HLA-DRB5;COG5;GALNT2;HLA-B;HLA-A;TAPBP;GOLGB1;MGAT5;QSOX1;GBP2;HLA-DQA2;ST3GAL1
3	Membrane Raft (GO:0045121)	7/169	0.0122366	0.060861	2.96344	13.049	LYN;STIM1;MME;NFAM1;STOM;PSEN1;GAB2
3	Serine-Type Peptidase Complex (GO:1905286)	2/12	0.0127296	0.0616895	13.5848	59.2818	THBD;PLAUR
3	Cytoskeleton (GO:0005856)	16/599	0.0152837	0.0722155	1.90171	7.95098	SVIL;DST;EPB41;ROCK2;STON1;ACTN4;EML4;EPB41L4A;TUBB6;CLIP1;FER;EPB41L3;RARA;MYH9;STOM;PLEC
3	Endopeptidase Complex (GO:1905369)	2/14	0.0172179	0.0785805	11.3195	45.9778	THBD;PLAUR
3	Clathrin-Coated Endocytic Vesicle Membrane (GO:0030669)	4/68	0.0174623	0.0785805	4.26302	17.2555	CD74;HLA-DRB5;IL7R;HLA-DQA2
3	Ficolin-1-Rich Granule (GO:0101002)	7/184	0.0186954	0.0821728	2.71022	10.7853	CFD;GPI;ALOX5;SIRPA;FPR2;CD58;MAPK14
4	MHC Protein Complex (GO:0042611)	7/21	9.61497e-09	1.49993e-06	36.0916	666.248	CD74;HLA-DRB5;HLA-B;HLA-DRA;HLA-DQA2;HLA-DRB1;HLA-DPA1
4	MHC Class II Protein Complex (GO:0042613)	6/15	3.2127e-08	2.5059e-06	47.9586	827.458	CD74;HLA-DRB5;HLA-DRA;HLA-DQA2;HLA-DRB1;HLA-DPA1
4	Lumenal Side Of Endoplasmic Reticulum Membrane (GO:0098553)	7/27	6.83348e-08	3.55341e-06	25.2564	416.702	CD74;HLA-DRB5;HLA-B;HLA-DRA;HLA-DQA2;HLA-DRB1;HLA-DPA1
4	COPII-coated ER To Golgi Transport Vesicle (GO:0030134)	9/76	1.14029e-06	4.44712e-05	9.74153	133.305	CD74;HLA-DRB5;SERPINA1;HLA-B;HLA-DRA;HLA-DQA2;CTSC;HLA-DRB1;HLA-DPA1
4	Large Ribosomal Subunit (GO:0015934)	7/52	7.63474e-06	0.000198503	11.2108	132.095	RPLP0P6;RPL3;RPL21;RPL31;RPL34;RPL23A;RPL15
4	Cytosolic Large Ribosomal Subunit (GO:0022625)	7/52	7.63474e-06	0.000198503	11.2108	132.095	RPLP0P6;RPL3;RPL21;RPL31;RPL34;RPL23A;RPL15
4	ER To Golgi Transport Vesicle Membrane (GO:0012507)	7/55	1.11734e-05	0.000217881	10.5085	119.818	CD74;HLA-DRB5;HLA-B;HLA-DRA;HLA-DQA2;HLA-DRB1;HLA-DPA1
4	Coated Vesicle Membrane (GO:0030662)	7/55	1.11734e-05	0.000217881	10.5085	119.818	CD74;HLA-DRB5;HLA-B;HLA-DRA;HLA-DQA2;HLA-DRB1;HLA-DPA1
4	Transport Vesicle Membrane (GO:0030658)	7/60	2.00343e-05	0.000331649	9.51476	102.931	CD74;HLA-DRB5;HLA-B;HLA-DRA;HLA-DQA2;HLA-DRB1;HLA-DPA1
4	Cytosolic Small Ribosomal Subunit (GO:0022627)	6/41	2.12596e-05	0.000331649	12.316	132.504	RPS27;RPS3;RPS20;RPS2;RPS4Y1;RPS13
4	Small Ribosomal Subunit (GO:0015935)	6/42	2.45137e-05	0.000347649	11.9732	127.111	RPS27;RPS3;RPS20;RPS2;RPS4Y1;RPS13
4	Focal Adhesion (GO:0005925)	16/387	0.000121192	0.00157549	3.16083	28.5048	SVIL;NPM1;RPL3;MME;DST;RPL31;FHL1;RND3;PDLIM1;TSPAN9;RPS3;CHP1;PABPC1;RPS2;RPS13;TGM2
4	Cell-Substrate Junction (GO:0030055)	16/395	0.000153169	0.00183803	3.09283	27.1673	SVIL;NPM1;RPL3;MME;DST;RPL31;FHL1;RND3;PDLIM1;TSPAN9;RPS3;CHP1;PABPC1;RPS2;RPS13;TGM2
4	Clathrin-Coated Endocytic Vesicle (GO:0045334)	7/85	0.000190199	0.00211936	6.45694	55.3194	CD74;HLA-DRB5;SFTPC;HLA-DRA;HLA-DQA2;HLA-DRB1;HLA-DPA1
4	Clathrin-Coated Endocytic Vesicle Membrane (GO:0030669)	6/68	0.000377435	0.00392532	6.94302	54.7257	CD74;HLA-DRB5;HLA-DRA;HLA-DQA2;HLA-DRB1;HLA-DPA1
4	trans-Golgi Network Membrane (GO:0032588)	7/100	0.000516407	0.00503497	5.41136	40.9565	CD74;HLA-DRB5;HLA-DRA;HLA-DQA2;HLA-DRB1;HLA-DPA1;CLVS1
4	Ribosome (GO:0005840)	5/61	0.00162822	0.0143056	6.38442	40.9897	RPS27;RPL31;RPS3;RPL15;RPS13
4	Clathrin-Coated Vesicle Membrane (GO:0030665)	6/90	0.00166268	0.0143056	5.11887	32.7573	CD74;HLA-DRB5;HLA-DRA;HLA-DQA2;HLA-DRB1;HLA-DPA1
4	Endocytic Vesicle (GO:0030139)	9/196	0.00182479	0.0143056	3.46897	21.8763	CD74;HLA-DRB5;UBB;SFTPC;HP;HLA-DRA;HLA-DQA2;HLA-DRB1;HLA-DPA1
4	Endocytic Vesicle Membrane (GO:0030666)	8/159	0.00183405	0.0143056	3.81165	24.0181	CD74;HLA-DRB5;UBB;HLA-B;HLA-DRA;HLA-DQA2;HLA-DRB1;HLA-DPA1
4	trans-Golgi Network (GO:0005802)	9/241	0.00708025	0.0525961	2.78967	13.8101	CD74;HLA-DRB5;MME;HLA-DRA;DENND5A;HLA-DQA2;HLA-DRB1;HLA-DPA1;CLVS1
4	Cytoplasmic Vesicle Membrane (GO:0030659)	12/389	0.00902269	0.0639791	2.29736	10.816	LGALS3;CD74;HLA-DRB5;SNX2;MME;UBB;HLA-B;HLA-DRA;HLA-DQA2;HLA-DRB1;ITM2B;HLA-DPA1

[truncated: 5 more sheets: GO_Molecular_Function_2023, MSigDB_Hallmark_2020, MSigDB_Computational, WikiPathway_2023_Human, TRRUST_Transcription_Factors_20]
