# Supplementary material for: Spatial and phenotypic heterogeneity of resident and monocyte-derived macrophages during inflammatory exacerbations leading to pulmonary fibrosis
Source: Front Immunol. 2024 Jul 19;15:1425466. doi: 10.3389/fimmu.2024.1425466 (PMC11294112; doi:10.3389/fimmu.2024.1425466)
Supplement: Supplementary file 6 [file Table_5.xlsx]

## Sheet: Clusters
contrast	gene	p_val	avg_log2FC	pct.1 - IPF	pct.2 - Ctl	p_val_adj	description
Global	LGALS3BP	0	-1.13211	0.208	0.647	0	galectin 3 binding protein
Global	SPP1	0	1.29343	0.594	0.178	0	secreted phosphoprotein 1
Global	SERPING1	0	-1.68391	0.222	0.636	0	serpin family G member 1
Global	CES1P1	0	-1.14298	0.157	0.544	0	carboxylesterase 1 pseudogene 1
Global	INHBA	0	-1.42686	0.167	0.55	0	inhibin subunit beta A
Global	ENSG00000256948	0	-1.03451	0.15	0.528	0
Global	ENSG00000239268	0	-1.11552	0.122	0.497	0
Global	PLA2G16	0	-0.800311	0.225	0.598	0
Global	GLDN	0	-0.874608	0.247	0.604	0	gliomedin
Global	PHLDA3	0	-0.886774	0.205	0.561	0	pleckstrin homology like domain family A member 3
Global	FAM89A	0	-0.718277	0.216	0.566	0	family with sequence similarity 89 member A
Global	FABP4	0	-1.94816	0.358	0.698	0	fatty acid binding protein 4
Global	EMP1	0	0.951537	0.605	0.27	0	epithelial membrane protein 1
Global	OASL	0	-0.646398	0.16	0.475	0	2'-5'-oligoadenylate synthetase like
Global	THBS1	0	-0.734127	0.359	0.672	0	thrombospondin 1
Global	NUPR1	0	-1.17646	0.445	0.758	0	nuclear protein 1, transcriptional regulator
Global	ATP10A	0	-1.47534	0.23	0.542	0	ATPase phospholipid transporting 10A (putative)
Global	LSAMP	0	-1.63918	0.414	0.725	0	limbic system associated membrane protein
Global	IQSEC3	0	-0.621744	0.117	0.427	0	IQ motif and Sec7 domain ArfGEF 3
Global	KLHL29	0	-0.830812	0.112	0.421	0	kelch like family member 29
Global	AKR1C3	0	-0.795094	0.139	0.444	0	aldo-keto reductase family 1 member C3
Global	FHL1	0	-0.624918	0.124	0.426	0	four and a half LIM domains 1
Global	MME	0	-0.823273	0.162	0.458	0	membrane metalloendopeptidase
Global	MOGAT1	0	-0.713446	0.083	0.372	0	monoacylglycerol O-acyltransferase 1
Global	FRMD4A	0	-0.871501	0.516	0.804	0	FERM domain containing 4A
Global	SVIL	0	-1.07578	0.493	0.78	0	supervillin
Global	ZBTB16	0	0.763978	0.512	0.226	0	zinc finger and BTB domain containing 16
Global	C1QC	0	-1.43616	0.624	0.908	0	complement C1q C chain
Global	SMIM3	0	0.648668	0.521	0.238	0	small integral membrane protein 3
Global	PCOLCE2	0	-0.53592	0.184	0.466	0	procollagen C-endopeptidase enhancer 2
Global	IFI27	0	-1.76632	0.188	0.47	0	interferon alpha inducible protein 27
Global	POR	0	-0.658822	0.403	0.682	0	cytochrome p450 oxidoreductase
Global	PHACTR1	0	-0.537632	0.395	0.673	0	phosphatase and actin regulator 1
Global	GPX3	0	-0.74173	0.297	0.574	0	glutathione peroxidase 3
Global	AMIGO2	0	-0.472267	0.115	0.389	0	adhesion molecule with Ig like domain 2
Global	AXL	0	-0.571926	0.253	0.526	0	AXL receptor tyrosine kinase
Global	MACC1	0	-0.864253	0.18	0.448	0	MET transcriptional regulator MACC1
Global	SIK2	0	-0.764065	0.397	0.66	0	salt inducible kinase 2
Global	RASSF5	0	-0.471124	0.164	0.427	0	Ras association domain family member 5
Global	SH3RF3	0	0.797081	0.325	0.064	0	SH3 domain containing ring finger 3
Global	RBP4	0	-0.892756	0.146	0.406	0	retinol binding protein 4
Global	SCD	0	-1.08999	0.355	0.613	0	stearoyl-CoA desaturase
Global	MT-TC	0	-0.557983	0.322	0.574	0	mitochondrially encoded tRNA-Cys (UGU/C)
Global	AKR1B1	0	-0.509455	0.291	0.542	0	aldo-keto reductase family 1 member B
Global	CXCL3	0	-0.713803	0.533	0.784	0	C-X-C motif chemokine ligand 3
Global	STAC	0	-0.457307	0.25	0.5	0	SH3 and cysteine rich domain
Global	RND3	0	-0.961289	0.105	0.352	0	Rho family GTPase 3
Global	ACO1	0	-0.494752	0.172	0.419	0	aconitase 1
Global	PLA2G7	0	0.688486	0.41	0.164	0	phospholipase A2 group VII
Global	THBD	0	-0.473123	0.322	0.565	0	thrombomodulin
Global	ADIPOR2	0	-0.486362	0.432	0.673	0	adiponectin receptor 2
Global	ACYP2	0	-0.555049	0.301	0.54	0	acylphosphatase 2
Global	AGRP	0	-0.536122	0.123	0.362	0	agouti related neuropeptide
Global	ENSG00000243004	0	-0.653853	0.138	0.377	0
Global	CFD	0	-0.551192	0.526	0.764	0	complement factor D
Global	UBB	0	-0.386685	0.211	0.448	0	ubiquitin B
Global	TRHDE	0	-0.568586	0.07	0.307	0	thyrotropin releasing hormone degrading enzyme
Global	B3GNT5	0	-0.474223	0.327	0.564	0	UDP-GlcNAc:betaGal beta-1,3-N-acetylglucosaminyltransferase 5
Global	HMOX1	0	-0.681325	0.419	0.655	0	heme oxygenase 1
Global	IFITM10	0	-0.553693	0.443	0.679	0	interferon induced transmembrane protein 10
Global	ENSG00000244245	0	-0.521169	0.327	0.563	0
Global	PPIC	0	-0.457829	0.124	0.359	0	peptidylprolyl isomerase C
Global	STMN1	0	-0.36541	0.284	0.518	0	stathmin 1
Global	RMDN3	0	-0.49634	0.382	0.616	0	regulator of microtubule dynamics 3
Global	ENSG00000237356	0	-0.541397	0.178	0.412	0
Global	GPD1	0	-0.44612	0.063	0.295	0	glycerol-3-phosphate dehydrogenase 1
Global	SLC19A3	0	-0.501301	0.03	0.261	0	solute carrier family 19 member 3
Global	AKR1C2	0	-0.665349	0.045	0.273	0	aldo-keto reductase family 1 member C2
Global	ACOT1	0	-0.417504	0.245	0.473	0	acyl-CoA thioesterase 1
Global	GPRIN3	0	-0.645025	0.514	0.742	0	GPRIN family member 3
Global	RGPD8	0	-0.418471	0.37	0.596	0	RANBP2 like and GRIP domain containing 8
Global	TANC2	0	-0.737283	0.486	0.712	0	tetratricopeptide repeat, ankyrin repeat and coiled-coil containing 2
Global	MERTK	0	0.671327	0.407	0.182	0	MER proto-oncogene, tyrosine kinase
Global	ABCG1	0	-0.679394	0.571	0.795	0	ATP binding cassette subfamily G member 1
Global	IL7R	0	-0.413006	0.281	0.505	0	interleukin 7 receptor
Global	MCEMP1	0	-0.390851	0.52	0.744	0	mast cell expressed membrane protein 1
Global	VMO1	0	-0.563489	0.139	0.362	0	vitelline membrane outer layer 1 homolog
Global	ALDH1A1	0	-0.314941	0.294	0.516	0	aldehyde dehydrogenase 1 family member A1
Global	ALDH2	0	-0.702491	0.59	0.811	0	aldehyde dehydrogenase 2 family member
Global	AOC3	0	-0.445041	0.032	0.253	0	amine oxidase copper containing 3
Global	ASGR1	0	-0.428985	0.383	0.603	0	asialoglycoprotein receptor 1
Global	ATP1B1	0	-0.505045	0.284	0.503	0	ATPase Na+/K+ transporting subunit beta 1
Global	SASH1	0	-0.469833	0.208	0.427	0	SAM and SH3 domain containing 1
Global	S100A13	0	-0.34952	0.273	0.491	0	S100 calcium binding protein A13
Global	DST	0	-0.749411	0.415	0.632	0	dystonin
Global	PARAL1	0	-0.323324	0.117	0.333	0	PPARG activating RBM14 associated lncRNA 1
Global	AKR1C1	0	-0.675314	0.042	0.258	0	aldo-keto reductase family 1 member C1
Global	FMN1	0	0.957989	0.807	0.592	0	formin 1
Global	SPATS2L	0	-0.384036	0.312	0.527	0	spermatogenesis associated serine rich 2 like
Global	ECH1	0	-0.342993	0.351	0.566	0	enoyl-CoA hydratase 1
Global	OXSR1	0	-0.516337	0.432	0.646	0	oxidative stress responsive kinase 1
Global	TREM1	0	-0.579673	0.541	0.755	0	triggering receptor expressed on myeloid cells 1
Global	PNPLA6	0	-0.367161	0.427	0.64	0	patatin like phospholipase domain containing 6
Global	SCGB3A1	0	0.688294	0.372	0.159	0	secretoglobin family 3A member 1
Global	PCED1B	0	-0.352342	0.304	0.516	0	PC-esterase domain containing 1B
Global	DNASE2	0	-0.336669	0.327	0.538	0	deoxyribonuclease 2, lysosomal
Global	IFITM3	0	-0.385465	0.419	0.63	0	interferon induced transmembrane protein 3
Global	APOL6	0	-0.357527	0.234	0.445	0	apolipoprotein L6
Global	GYPC	0	-0.387562	0.401	0.612	0	glycophorin C (Gerbich blood group)
Global	NRP1	0	-0.662175	0.404	0.614	0	neuropilin 1
Global	CTSC	0	-0.82384	0.675	0.885	0	cathepsin C
Global	CCL20	0	-0.683857	0.186	0.394	0	C-C motif chemokine ligand 20
Global	ITGAM	0	0.504118	0.498	0.291	0	integrin subunit alpha M
Global	FARP2	0	-0.377717	0.217	0.424	0	FERM, ARH/RhoGEF and pleckstrin domain protein 2
Global	TTC39B	0	-0.515539	0.243	0.449	0	tetratricopeptide repeat domain 39B
Global	ACADVL	0	-0.341891	0.391	0.597	0	acyl-CoA dehydrogenase very long chain
Global	MTSS1	0	0.532323	0.351	0.146	0	MTSS I-BAR domain containing 1
Global	POLR2J3	0	-0.449106	0.492	0.697	0	RNA polymerase II subunit J3
Global	POLR2J3	0	-0.449106	0.492	0.697	0	RNA polymerase II subunit J3
Global	PVR	0	-0.782863	0.061	0.265	0	PVR cell adhesion molecule
Global	APIP	0	-0.289449	0.307	0.511	0	APAF1 interacting protein
Global	ARID5B	0	0.64247	0.671	0.467	0	AT-rich interaction domain 5B
Global	ZHX2	0	-0.37717	0.202	0.406	0	zinc fingers and homeoboxes 2
Global	GGA2	0	-0.324009	0.369	0.572	0	golgi associated, gamma adaptin ear containing, ARF binding protein 2
Global	PSME2	0	-0.3687	0.474	0.676	0	proteasome activator subunit 2
Global	MATK	0	0.470869	0.273	0.072	0	megakaryocyte-associated tyrosine kinase
Global	RARA	0	-0.305713	0.29	0.491	0	retinoic acid receptor alpha
Global	BCAR3	0	-0.359795	0.136	0.337	0	BCAR3 adaptor protein, NSP family member
Global	PRKCB	0	0.546335	0.448	0.247	0	protein kinase C beta
Global	IGFBP2	0	-0.54275	0.089	0.29	0	insulin like growth factor binding protein 2
Global	CHIT1	0	1.23543	0.241	0.04	0	chitinase 1
Global	SPN	0	-0.368384	0.39	0.591	0	sialophorin
Global	PLPP3	0	-0.370976	0.325	0.525	0	phospholipid phosphatase 3
Global	DDX58	0	-0.410927	0.134	0.333	0	DExD/H-box helicase 58
Global	ENSG00000263718	0	-0.443611	0.087	0.286	0
Global	ENSG00000239665	0	-0.330798	0.146	0.344	0
Global	RGPD5	0	-0.303826	0.344	0.541	0	RANBP2 like and GRIP domain containing 5
Global	CD84	0	0.527151	0.418	0.221	0	CD84 molecule
Global	KIF16B	0	-0.428168	0.283	0.477	0	kinesin family member 16B
Global	ATF4	0	-0.345746	0.397	0.591	0	activating transcription factor 4
Global	PSME4	0	-0.771628	0.528	0.718	0	proteasome activator subunit 4
Global	ENSG00000260342	0	-0.459115	0.615	0.804	0
Global	ANOS1	0	-0.301538	0.086	0.275	0	anosmin 1
Global	ALG9	0	-0.346326	0.128	0.317	0	ALG9 alpha-1,2-mannosyltransferase
Global	ATP2C1	0	-0.395328	0.405	0.594	0	ATPase secretory pathway Ca2+ transporting 1
Global	ENSG00000253859	0	-0.737706	0.679	0.868	0
Global	EVI5	0	-0.450298	0.489	0.677	0	ecotropic viral integration site 5
Global	TCF7L2	0	-0.373277	0.576	0.764	0	transcription factor 7 like 2
Global	MFGE8	0	-0.352906	0.088	0.276	0	milk fat globule EGF and factor V/VIII domain containing
Global	RNF145	0	0.464558	0.477	0.289	0	ring finger protein 145
Global	PLD3	0	-0.566627	0.606	0.793	0	phospholipase D family member 3
Global	C1QB	0	-1.34903	0.72	0.907	0	complement C1q B chain
Global	ENSG00000228106	0	-0.290496	0.242	0.429	0
Global	GRINA	0	-0.562528	0.641	0.828	0	glutamate ionotropic receptor NMDA type subunit associated protein 1
Global	PRKCH	0	-0.437522	0.42	0.606	0	protein kinase C eta
Global	OSBPL10	0	-0.447154	0.074	0.26	0	oxysterol binding protein like 10
Global	HIPK2	0	-0.465733	0.591	0.776	0	homeodomain interacting protein kinase 2
Global	LDHB	0	-0.374165	0.365	0.55	0	lactate dehydrogenase B
Global	ALOX5	0	-0.419592	0.594	0.778	0	arachidonate 5-lipoxygenase
Global	CMIP	0	-0.39808	0.583	0.767	0	c-Maf inducing protein
Global	ATP2B4	0	0.5487	0.287	0.103	0	ATPase plasma membrane Ca2+ transporting 4
Global	ENSG00000235609	0	-0.375332	0.248	0.432	0
Global	MIR3945HG	0	-0.444197	0.308	0.491	0	MIR3945 host gene
Global	MLPH	0	-0.31578	0.095	0.277	0	melanophilin
Global	NUCB1	0	-0.347235	0.544	0.726	0	nucleobindin 1
Global	SECTM1	0	-0.364877	0.079	0.26	0	secreted and transmembrane 1
Global	CHRM3	0	-0.383261	0.062	0.241	0	cholinergic receptor muscarinic 3
Global	KAZN	0	-0.334395	0.131	0.31	0	kazrin, periplakin interacting protein
Global	ENSG00000228665	0	-0.342846	0.104	0.282	0
Global	SDC2	0	0.811851	0.719	0.541	0	syndecan 2
Global	FTH1P20	0	-0.535243	0.61	0.787	0	ferritin heavy chain 1 pseudogene 20
Global	NLRP3	0	0.525614	0.407	0.23	0	NLR family pyrin domain containing 3
Global	FGF7P3	0	-0.28833	0.206	0.382	0	fibroblast growth factor 7 pseudogene 3
Global	NUP98	0	-0.384443	0.566	0.741	0	nucleoporin 98 and 96 precursor
Global	ARHGEF28	0	-0.290355	0.07	0.244	0	Rho guanine nucleotide exchange factor 28
Global	RETREG1	0	-0.310564	0.191	0.364	0	reticulophagy regulator 1
Global	CABLES1	0	-0.3086	0.107	0.279	0	Cdk5 and Abl enzyme substrate 1
Global	VSIG4	0	-0.558603	0.69	0.862	0	V-set and immunoglobulin domain containing 4
Global	CPE	0	-0.381672	0.044	0.216	0	carboxypeptidase E
Global	AP1S2	0	0.515333	0.511	0.339	0	adaptor related protein complex 1 subunit sigma 2
Global	HLA-DRB6	0	-0.749159	0.667	0.839	0	major histocompatibility complex, class II, DR beta 6 (pseudogene)
Global	DOCK11	0	-0.475613	0.543	0.714	0	dedicator of cytokinesis 11
Global	DGKI	0	-0.685144	0.721	0.89	0	diacylglycerol kinase iota
Global	ZNF589	0	-0.309634	0.151	0.32	0	zinc finger protein 589
Global	SERPINA1	0	-0.641758	0.703	0.871	0	serpin family A member 1
Global	RTN3	0	-0.435438	0.59	0.757	0	reticulon 3
Global	USP37	0	-0.373376	0.176	0.343	0	ubiquitin specific peptidase 37
Global	CASP7	0	-0.264617	0.155	0.322	0	caspase 7
Global	ENSG00000231971	0	0.832191	0.288	0.121	0
Global	ERI1	0	-0.263633	0.168	0.334	0	exoribonuclease 1
Global	FN1	0	1.21887	0.768	0.604	0	fibronectin 1
Global	C1QA	0	-1.19557	0.765	0.929	0	complement C1q A chain
Global	ACKR3	0	-0.26358	0.093	0.255	0	atypical chemokine receptor 3
Global	FGD5	0	-0.286783	0.153	0.315	0	FYVE, RhoGEF and PH domain containing 5
Global	CBLB	0	0.763801	0.541	0.381	0	Cbl proto-oncogene B
Global	SFTPC	0	-0.492689	0.075	0.234	0	surfactant protein C
Global	OLR1	0	-0.407641	0.761	0.92	0	oxidized low density lipoprotein receptor 1
Global	EPB41L4A	0	-0.266374	0.062	0.221	0	erythrocyte membrane protein band 4.1 like 4A
Global	CTSK	0	1.21725	0.214	0.057	0	cathepsin K
Global	EML4	0	-0.490458	0.675	0.832	0	EMAP like 4
Global	SLC1A3	0	0.826451	0.732	0.576	0	solute carrier family 1 member 3
Global	CD81	0	-0.442239	0.692	0.848	0	CD81 molecule
Global	CSGALNACT2	0	0.503621	0.634	0.478	0	chondroitin sulfate N-acetylgalactosaminyltransferase 2
Global	LAMB1	0	-0.276813	0.098	0.254	0	laminin subunit beta 1
Global	CHI3L1	0	1.06145	0.187	0.031	0	chitinase 3 like 1
Global	SPOCD1	0	-0.340424	0.145	0.301	0	SPOC domain containing 1
Global	CD163L1	0	-0.51427	0.683	0.839	0	CD163 molecule like 1
Global	C1orf162	0	-0.392395	0.702	0.857	0	chromosome 1 open reading frame 162
Global	ME1	0	-0.269579	0.127	0.282	0	malic enzyme 1
Global	GPR75-ASB3	0	-0.291467	0.122	0.274	0
Global	LY6E	0	-0.506146	0.615	0.766	0	lymphocyte antigen 6 family member E
Global	DENND5A	0	-0.541617	0.694	0.844	0	DENN domain containing 5A
Global	SMAP2	0	0.610281	0.721	0.573	0	small ArfGAP2
Global	CAMP	0	-0.566811	0.038	0.186	0	cathelicidin antimicrobial peptide
Global	MMP9	0	0.913014	0.189	0.045	0	matrix metallopeptidase 9
Global	KIF13B	0	0.599812	0.624	0.481	0	kinesin family member 13B
Global	CXCL16	0	-0.359857	0.676	0.818	0	C-X-C motif chemokine ligand 16
Global	ITGAX	0	0.477704	0.724	0.585	0	integrin subunit alpha X
Global	NDUFA1	0	-0.373728	0.708	0.839	0	NADH:ubiquinone oxidoreductase subunit A1
Global	DOCK8	0	-0.574155	0.717	0.846	0	dedicator of cytokinesis 8
Global	RUNX1	0	-0.360794	0.752	0.879	0	RUNX family transcription factor 1
Global	HLA-DQA1	0	-0.399833	0.726	0.852	0	major histocompatibility complex, class II, DQ alpha 1
Global	GSTP1	0	-0.381947	0.743	0.868	0	glutathione S-transferase pi 1
Global	SGK1	0	0.616399	0.745	0.623	0	serum/glucocorticoid regulated kinase 1
Global	SAA1	0	-0.309894	0.022	0.144	0	serum amyloid A1
Global	CHST11	0	0.983663	0.861	0.74	0	carbohydrate sulfotransferase 11
Global	SRGAP2C	0	0.563328	0.641	0.522	0	SLIT-ROBO Rho GTPase activating protein 2C
Global	MSR1	0	-0.963266	0.796	0.914	0	macrophage scavenger receptor 1
Global	ADAMTSL4-AS1	0	0.592942	0.652	0.534	0	ADAMTSL4 antisense RNA 1
Global	HLA-DQB1	0	-0.371471	0.722	0.839	0	major histocompatibility complex, class II, DQ beta 1
Global	ENSG00000242299	0	-0.540741	0.8	0.915	0
Global	SRGAP2	0	0.624826	0.71	0.595	0	SLIT-ROBO Rho GTPase activating protein 2
Global	TSC22D3	0	0.659549	0.823	0.709	0	TSC22 domain family member 3
Global	RPL7P9	0	0.651128	0.744	0.631	0	ribosomal protein L7 pseudogene 9
Global	PTEN	0	0.568352	0.665	0.553	0	phosphatase and tensin homolog
Global	ADGRE5	0	0.703716	0.701	0.591	0	adhesion G protein-coupled receptor E5
Global	FGF18	0	-0.315726	0.015	0.119	0	fibroblast growth factor 18
Global	ENSG00000250349	0	0.697833	0.786	0.682	0
Global	LINC02154	0	-0.407289	0.034	0.135	0	long intergenic non-protein coding RNA 2154
Global	FKBP5	0	0.534078	0.916	0.818	0	FKBP prolyl isomerase 5
Global	MARCO	0	-0.428469	0.846	0.934	0	macrophage receptor with collagenous structure
Global	RBPJ	0	0.788424	0.815	0.731	0	recombination signal binding protein for immunoglobulin kappa J region
Global	CPM	0	0.636787	0.695	0.612	0	carboxypeptidase M
Global	RGCC	0	0.759947	0.825	0.743	0	regulator of cell cycle
Global	ANKRD28	0	0.651143	0.793	0.713	0	ankyrin repeat domain 28
Global	ITM2B	0	-0.304239	0.839	0.916	0	integral membrane protein 2B
Global	ARHGAP26	0	0.598034	0.819	0.744	0	Rho GTPase activating protein 26
Global	SLC39A11	0	0.618697	0.712	0.642	0	solute carrier family 39 member 11
Global	CD99	0	0.569626	0.767	0.703	0	CD99 molecule (Xg blood group)
Global	CEBPB	0	-0.441033	0.881	0.944	0	CCAAT enhancer binding protein beta
Global	HLA-A	0	-0.53486	0.913	0.969	0	major histocompatibility complex, class I, A
Global	GRN	0	-0.517212	0.924	0.965	0	granulin precursor
Global	C9	0	0.525496	0.792	0.752	0	complement C9
Global	MIR1244-2	0	0.474277	0.891	0.851	0	microRNA 1244-2
Global	PPDPF	0	0.525716	0.86	0.831	0	pancreatic progenitor cell differentiation and proliferation factor
Global	SH3BGRL3	0	0.60306	0.921	0.893	0	SH3 domain binding glutamate rich protein like 3
Global	APOC1	0	-0.832785	0.925	0.953	0	apolipoprotein C1
Global	ENSG00000274322	0	0.421638	0.842	0.817	0
Global	HLA-DPA1	0	-0.318144	0.905	0.928	0	major histocompatibility complex, class II, DP alpha 1
Global	KLF6	0	0.522744	0.895	0.873	0	Kruppel like factor 6
Global	CD52	0	-0.850654	0.877	0.897	0	CD52 molecule
Global	CD44	0	0.578132	0.922	0.903	0	CD44 molecule (Indian blood group)
Global	ENSG00000266865	0	-0.367108	0.967	0.985	0
Global	RPS3A	0	0.441618	0.947	0.93	0	ribosomal protein S3A
Global	CRIP1	0	0.958752	0.947	0.93	0	cysteine rich protein 1
Global	ZEB2	0	0.594225	0.948	0.933	0	zinc finger E-box binding homeobox 2
Global	HLA-DRB1	0	-0.463356	0.955	0.968	0	major histocompatibility complex, class II, DR beta 1
Global	RPL7	0	0.438195	0.947	0.935	0	ribosomal protein L7
Global	RPS12	0	0.422731	0.975	0.967	0	ribosomal protein S12
Global	SCHLAP1	0	-0.483794	0.991	0.999	0	SWI/SNF complex antagonist associated with prostate cancer 1
Global	S100A10	0	0.667447	0.968	0.961	0	S100 calcium binding protein A10
Global	RPS19	0	-0.384805	0.989	0.995	0	ribosomal protein S19
Global	H3F3B	0	0.376278	0.928	0.922	0
Global	EMP3	0	0.706513	0.874	0.88	0	epithelial membrane protein 3
Global	ANXA1	0	0.575	0.934	0.929	0	annexin A1
Global	ACTG1	0	0.423965	0.928	0.933	0	actin gamma 1
Global	PTMA	0	0.447224	0.976	0.972	0	prothymosin alpha
Global	CD74	0	-0.648481	0.987	0.984	0	CD74 molecule
Global	NPC2	0	0.378982	0.965	0.968	0	NPC intracellular cholesterol transporter 2
Global	SRGN	0	0.487281	0.961	0.958	0	serglycin
Global	MT-CYB	0	0.527465	0.995	0.993	0	mitochondrially encoded cytochrome b
Global	MT-ND5	0	0.439041	0.957	0.955	0	mitochondrially encoded NADH:ubiquinone oxidoreductase core subunit 5
Global	MT-ATP8	0	0.565776	0.997	0.995	0	mitochondrially encoded ATP synthase membrane subunit 8
Global	NEAT1	0	0.515471	0.983	0.985	0	nuclear paraspeckle assembly transcript 1
Global	VIM	0	0.58665	0.989	0.99	0	vimentin
Global	RHOA	0	0.41274	0.91	0.909	0	ras homolog family member A
Global	MT-ND4L	0	0.555747	0.999	0.998	0	mitochondrially encoded NADH:ubiquinone oxidoreductase core subunit 4L
Global	MTATP8P1	0	0.587509	0.989	0.988	0	MT-ATP8 pseudogene 1
Global	RPL35	0	0.318272	0.974	0.974	0	ribosomal protein L35
Global	RPL10	0	0.399542	0.985	0.985	0	ribosomal protein L10
Global	MT-CO1	0	0.399311	0.999	0.999	0	mitochondrially encoded cytochrome c oxidase I
Global	MALAT1	0	0.3631	1	1	0	metastasis associated lung adenocarcinoma transcript 1
Global	HLA-B	1.97408e-307	-0.366585	0.974	0.984	9.07032e-303	major histocompatibility complex, class I, B
Global	QKI	3.82825e-307	-0.453338	0.819	0.907	1.75897e-302	QKI, KH domain containing RNA binding
Global	UBE2R2	6.59759e-306	-0.390724	0.674	0.822	3.03139e-301	ubiquitin conjugating enzyme E2 R2
Global	POLR2J4	1.09578e-304	-0.334696	0.415	0.602	5.0348e-300	RNA polymerase II subunit J4, pseudogene
Global	POLR2J4	1.09578e-304	-0.334696	0.415	0.602	5.0348e-300	RNA polymerase II subunit J4, pseudogene
Global	RPL21	2.45647e-304	0.380323	0.949	0.937	1.12868e-299	ribosomal protein L21
Global	PELI1	7.94337e-303	0.697469	0.711	0.604	3.64974e-298	pellino E3 ubiquitin protein ligase 1
Global	HLA-F	1.2697e-302	-0.267306	0.221	0.394	5.8339e-298	major histocompatibility complex, class I, F
Global	ENSG00000279168	4.67985e-302	-0.34173	0.466	0.644	2.15025e-297
Global	PPARG	2.32429e-300	-0.368735	0.722	0.851	1.06794e-295	peroxisome proliferator activated receptor gamma
Global	PDE7B	1.99671e-299	-0.26958	0.071	0.19	9.17427e-295	phosphodiesterase 7B
Global	TSPAN9	1.18955e-298	-0.299759	0.22	0.387	5.46561e-294	tetraspanin 9
Global	GPR183	4.46933e-298	0.386559	0.475	0.278	2.05352e-293	G protein-coupled receptor 183
Global	MAFB	1.06819e-297	0.535135	0.63	0.506	4.90802e-293	MAF bZIP transcription factor B
Global	ZNF141	7.80577e-297	-0.322638	0.163	0.318	3.58652e-292	zinc finger protein 141
Global	ALPK3	3.1003e-296	-0.287459	0.118	0.259	1.4245e-291	alpha kinase 3
Global	HLA-C	8.01626e-296	-0.310877	0.904	0.954	3.68323e-291	major histocompatibility complex, class I, C
Global	IKZF1	3.47648e-295	-0.389027	0.312	0.49	1.59734e-290	IKAROS family zinc finger 1
Global	LGALS1	5.2607e-295	0.404789	0.977	0.98	2.41713e-290	galectin 1
Global	ALOX5AP	3.65164e-292	-0.358744	0.74	0.875	1.67782e-287	arachidonate 5-lipoxygenase activating protein
Global	SLC27A4	3.48165e-289	-0.954736	0.499	0.66	1.59971e-284	solute carrier family 27 member 4
Global	TMBIM1	3.55524e-289	-0.29683	0.339	0.525	1.63353e-284	transmembrane BAX inhibitor motif containing 1
Global	MT-TQ	1.1738e-287	-0.383495	0.167	0.322	5.39325e-283	mitochondrially encoded tRNA-Gln (CAA/G)
Global	PYCARD	4.76157e-287	-0.310236	0.599	0.759	2.1878e-282	PYD and CARD domain containing
Global	RPS20	3.8596e-286	-0.263639	0.955	0.971	1.77337e-281	ribosomal protein S20
Global	ETV6	1.07749e-282	-0.407675	0.657	0.796	4.95076e-278	ETS variant transcription factor 6
Global	PEX14	1.75468e-282	-0.286934	0.32	0.501	8.06222e-278	peroxisomal biogenesis factor 14
Global	GABARAP	4.13846e-282	0.306578	0.935	0.929	1.9015e-277	GABA type A receptor-associated protein
Global	TBC1D14	6.28717e-281	0.456903	0.385	0.221	2.88877e-276	TBC1 domain family member 14
Global	MMP7	1.75767e-280	0.971795	0.112	0.008	8.07598e-276	matrix metallopeptidase 7
Global	RPS8	1.4395e-278	0.356837	0.963	0.963	6.61407e-274	ribosomal protein S8
Global	SH2B3	4.39234e-278	-0.320784	0.426	0.609	2.01815e-273	SH2B adaptor protein 3
Global	CTSB	1.02733e-277	0.380851	0.976	0.987	4.72026e-273	cathepsin B
Global	ASAP1	2.03437e-277	0.548281	0.854	0.841	9.34733e-273	ArfGAP with SH3 domain, ankyrin repeat and PH domain 1
Global	PLA2G15	1.90806e-276	-0.265039	0.234	0.401	8.76695e-272	phospholipase A2 group XV
Global	IFI6	2.71271e-276	-0.531255	0.718	0.833	1.24641e-271	interferon alpha inducible protein 6
Global	CAMK1D	1.34655e-275	0.556223	0.773	0.7	6.18701e-271	calcium/calmodulin dependent protein kinase ID
Global	MCF2L2	1.94217e-275	-0.377421	0.682	0.834	8.92368e-271	MCF.2 cell line derived transforming sequence-like 2
Global	MGST3	1.27419e-274	-0.340344	0.74	0.843	5.85451e-270	microsomal glutathione S-transferase 3
Global	SRGAP1	5.4452e-273	0.433053	0.402	0.231	2.50191e-268	SLIT-ROBO Rho GTPase activating protein 1
Global	FCGRT	2.14711e-272	-0.315875	0.774	0.877	9.86533e-268	Fc fragment of IgG receptor and transporter
Global	ATP5ME	7.6803e-272	-0.322026	0.558	0.729	3.52887e-267	ATP synthase membrane subunit e
Global	ENSG00000248993	5.35075e-270	-0.309405	0.763	0.86	2.45851e-265
Global	LIPA	1.51008e-269	0.648233	0.7	0.669	6.93836e-265	lipase A, lysosomal acid type
Global	PLIN2	4.06058e-269	-0.359077	0.776	0.885	1.86571e-264	perilipin 2
Global	RPL10A	8.54191e-267	0.426557	0.88	0.857	3.92475e-262	ribosomal protein L10a
Global	MGST1	1.15405e-265	-0.464218	0.413	0.573	5.30251e-261	microsomal glutathione S-transferase 1
Global	ATP2B1	4.29643e-265	-0.406134	0.671	0.796	1.97408e-260	ATPase plasma membrane Ca2+ transporting 1
Global	ITGB8	8.32645e-265	-0.3889	0.234	0.397	3.82575e-260	integrin subunit beta 8
Global	GAA	2.18496e-263	-0.279916	0.395	0.576	1.00392e-258	alpha glucosidase
Global	SELENOK	7.14534e-263	-0.323737	0.456	0.623	3.28307e-258	selenoprotein K
Global	APOE	2.90255e-262	-0.413476	0.855	0.936	1.33363e-257	apolipoprotein E
Global	DLC1	9.42319e-261	-0.290076	0.082	0.198	4.32967e-256	DLC1 Rho GTPase activating protein
Global	OSBPL11	1.0716e-260	-0.31559	0.347	0.522	4.92369e-256	oxysterol binding protein like 11
Global	SRGAP2B	2.1405e-260	0.512536	0.614	0.499	9.83496e-256	SLIT-ROBO Rho GTPase activating protein 2B
Global	SYAP1	2.88744e-259	-0.392002	0.508	0.682	1.32669e-254	synapse associated protein 1
Global	SLC28A3	3.81808e-259	0.25472	0.131	0.023	1.75429e-254	solute carrier family 28 member 3
Global	PRKN	6.81559e-259	-0.25428	0.206	0.365	3.13156e-254	parkin RBR E3 ubiquitin protein ligase
Global	FCGR2B	5.13386e-258	0.361482	0.221	0.082	2.35885e-253	Fc fragment of IgG receptor IIb
Global	BCAS4	2.11717e-256	-0.346631	0.781	0.881	9.72778e-252	breast carcinoma amplified sequence 4
Global	ENSG00000263809	3.81795e-256	0.370252	0.961	0.951	1.75423e-251
Global	PEBP1	3.74111e-255	-0.313618	0.56	0.709	1.71893e-250	phosphatidylethanolamine binding protein 1
Global	C15orf48	5.25421e-255	0.567787	0.52	0.359	2.41415e-250	chromosome 15 open reading frame 48
Global	CSTA	2.91447e-253	-0.355894	0.472	0.625	1.33911e-248	cystatin A
Global	PHTF1	3.56899e-253	-0.311941	0.186	0.333	1.63985e-248	putative homeodomain transcription factor 1
Global	LRPAP1	6.63757e-253	-0.305659	0.538	0.697	3.04976e-248	LDL receptor related protein associated protein 1
Global	CD109	2.75601e-252	0.526552	0.462	0.308	1.2663e-247	CD109 molecule
Global	IQGAP2	3.65153e-252	0.53735	0.674	0.593	1.67777e-247	IQ motif containing GTPase activating protein 2
Global	ARPC2	1.08678e-251	0.348905	0.883	0.879	4.99341e-247	actin related protein 2/3 complex subunit 2
Global	CCDC138	3.50372e-251	-0.448106	0.101	0.221	1.60985e-246	coiled-coil domain containing 138
Global	MYO1E	1.10857e-250	0.767349	0.59	0.49	5.09353e-246	myosin IE
Global	PTPRM	8.67643e-250	-0.284689	0.356	0.533	3.98656e-245	protein tyrosine phosphatase receptor type M
Global	NDUFS5	2.09493e-249	-0.298049	0.762	0.857	9.62558e-245	NADH:ubiquinone oxidoreductase subunit S5
Global	ALCAM	2.80475e-249	0.50606	0.806	0.758	1.2887e-244	activated leukocyte cell adhesion molecule
Global	FTH1P10	3.61222e-249	-0.728786	0.347	0.489	1.65971e-244	ferritin heavy chain 1 pseudogene 10
Global	TMEM52B	2.01038e-247	-0.375914	0.533	0.712	9.23709e-243	transmembrane protein 52B
Global	CYB5A	3.4868e-247	-0.304097	0.424	0.586	1.60208e-242	cytochrome b5 type A
Global	NDUFB1	2.14397e-246	-0.279131	0.754	0.852	9.85091e-242	NADH:ubiquinone oxidoreductase subunit B1
Global	PDE3B	6.15666e-246	-0.389631	0.341	0.504	2.8288e-241	phosphodiesterase 3B
Global	COX6A1	6.29699e-246	-0.287667	0.755	0.865	2.89328e-241	cytochrome c oxidase subunit 6A1
Global	ANXA2	6.68445e-243	0.358601	0.934	0.941	3.0713e-238	annexin A2
Global	MINK1	1.89582e-242	-0.254459	0.183	0.33	8.71071e-238	misshapen like kinase 1
Global	MCOLN1	2.26845e-242	-0.260959	0.351	0.524	1.04229e-237	mucolipin TRP cation channel 1
Global	LPIN2	2.36398e-242	-0.278755	0.298	0.465	1.08618e-237	lipin 2
Global	RPS6	3.39463e-241	0.366643	0.954	0.956	1.55973e-236	ribosomal protein S6
Global	SMIM25	1.29024e-240	0.438665	0.71	0.632	5.92829e-236
Global	ALDOA	1.47258e-240	-0.292077	0.819	0.909	6.76608e-236	aldolase, fructose-bisphosphate A
Global	GPCPD1	8.98949e-240	0.444845	0.901	0.887	4.1304e-235	glycerophosphocholine phosphodiesterase 1
Global	SEPT11	9.45649e-240	-0.327091	0.404	0.564	4.34497e-235
Global	KYNU	4.6136e-239	-0.311983	0.771	0.895	2.11981e-234	kynureninase
Global	CCL18	9.46068e-239	0.919216	0.765	0.682	4.3469e-234	C-C motif chemokine ligand 18
Global	POM121	2.68492e-238	-0.322044	0.275	0.435	1.23364e-233	POM121 transmembrane nucleoporin
Global	ENSG00000260729	1.25336e-237	-0.293708	0.471	0.643	5.75881e-233
Global	AGPAT2	1.40286e-237	-0.252789	0.393	0.562	6.44574e-233	1-acylglycerol-3-phosphate O-acyltransferase 2
Global	CELF2	1.02473e-236	0.394279	0.854	0.823	4.70833e-232	CUGBP Elav-like family member 2
Global	STARD13	5.43837e-234	0.451341	0.399	0.248	2.49877e-229	StAR related lipid transfer domain containing 13
Global	ATP5F1E	5.51482e-234	0.284627	0.97	0.96	2.53389e-229	ATP synthase F1 subunit epsilon
Global	SIGLEC10	1.37622e-232	-0.255357	0.057	0.151	6.3233e-228	sialic acid binding Ig like lectin 10
Global	MGAT5	2.74723e-232	-0.377627	0.534	0.693	1.26227e-227	alpha-1,6-mannosylglycoprotein 6-beta-N-acetylglucosaminyltransferase
Global	TPT1	2.87245e-231	-0.258984	0.98	0.989	1.3198e-226	tumor protein, translationally-controlled 1
Global	ATG10	6.83979e-231	-0.296187	0.534	0.696	3.14268e-226	autophagy related 10
Global	TSPO	6.88316e-231	-0.282735	0.87	0.93	3.16261e-226	translocator protein
Global	SLC15A3	1.90669e-230	-0.272988	0.361	0.53	8.76065e-226	solute carrier family 15 member 3
Global	FCGR3A	1.25083e-229	-0.285041	0.564	0.742	5.74721e-225	Fc fragment of IgG receptor IIIa
Global	KIF1B	2.12665e-229	0.466735	0.717	0.669	9.77132e-225	kinesin family member 1B
Global	STIM1	6.29227e-229	-0.302162	0.452	0.618	2.89111e-224	stromal interaction molecule 1
Global	FNIP2	6.64256e-229	0.626309	0.636	0.562	3.05206e-224	folliculin interacting protein 2
Global	ZFP36L2	1.57661e-226	0.488654	0.702	0.659	7.24404e-222	ZFP36 ring finger protein like 2
Global	MMP24OS	4.03328e-226	-0.25159	0.371	0.536	1.85317e-221	MMP24 opposite strand
Global	C4orf3	4.46476e-226	0.410806	0.597	0.497	2.05142e-221	chromosome 4 open reading frame 3
Global	SIGLEC1	7.45522e-225	-0.272066	0.237	0.389	3.42545e-220	sialic acid binding Ig like lectin 1
Global	SCGB1A1	1.16917e-224	0.735534	0.376	0.251	5.37198e-220	secretoglobin family 1A member 1
Global	A2M	1.37893e-224	0.355822	0.286	0.149	6.33577e-220	alpha-2-macroglobulin
Global	RPS24	3.93595e-223	0.266037	0.978	0.98	1.80845e-218	ribosomal protein S24
Global	ZDHHC20	2.51292e-222	0.476528	0.624	0.526	1.15461e-217	zinc finger DHHC-type palmitoyltransferase 20
Global	IL6	2.56071e-222	-0.262991	0.048	0.136	1.17657e-217	interleukin 6
Global	YME1L1	8.55015e-222	-0.340959	0.439	0.602	3.92854e-217	YME1 like 1 ATPase
Global	RPS15A	9.57907e-222	0.318559	0.967	0.959	4.4013e-217	ribosomal protein S15a
Global	CXCL8	2.34339e-220	-0.78825	0.305	0.455	1.07672e-215	C-X-C motif chemokine ligand 8
Global	SNX10	7.00511e-220	-0.272521	0.692	0.812	3.21864e-215	sorting nexin 10
Global	PLXNC1	1.26976e-218	0.311335	0.266	0.128	5.83418e-214	plexin C1
Global	VRK2	4.04126e-218	-0.282719	0.304	0.463	1.85684e-213	VRK serine/threonine kinase 2
Global	ITPR1	2.84393e-217	-0.270058	0.297	0.454	1.3067e-212	inositol 1,4,5-trisphosphate receptor type 1
Global	RPL9	4.71303e-217	0.305571	0.959	0.954	2.1655e-212	ribosomal protein L9
Global	ENSG00000234287	1.6401e-216	-0.512881	0.719	0.803	7.53575e-212
Global	MARCKS	3.06574e-215	0.39099	0.337	0.19	1.40861e-210	myristoylated alanine rich protein kinase C substrate
Global	LGMN	9.48743e-214	0.711693	0.568	0.466	4.35919e-209	legumain
Global	SPI1	1.16371e-213	-0.265896	0.786	0.88	5.3469e-209	Spi-1 proto-oncogene
Global	ENG	1.74053e-213	-0.27687	0.46	0.631	7.99723e-209	endoglin
Global	BORCS5	6.27659e-210	-0.559385	0.294	0.433	2.8839e-205	BLOC-1 related complex subunit 5
Global	SLC2A3	2.82594e-209	0.421567	0.6	0.478	1.29843e-204	solute carrier family 2 member 3
Global	UBC	2.0777e-207	-0.280163	0.803	0.917	9.54643e-203	ubiquitin C
Global	KMO	2.8662e-207	-0.25069	0.335	0.499	1.31693e-202	kynurenine 3-monooxygenase
Global	THRB	2.89307e-207	0.278821	0.182	0.067	1.32928e-202	thyroid hormone receptor beta
Global	SEMA6B	2.03738e-206	-0.279787	0.099	0.206	9.36117e-202	semaphorin 6B
Global	GPNMB	4.4989e-206	0.598687	0.838	0.875	2.06711e-201	glycoprotein nmb
Global	ENSG00000269242	9.61887e-206	-0.276842	0.484	0.647	4.41958e-201
Global	NEK1	4.59735e-205	-0.261757	0.133	0.251	2.11234e-200	NIMA related kinase 1
Global	CCSER1	8.75936e-205	-0.263755	0.971	0.988	4.02466e-200	coiled-coil serine rich protein 1
Global	ENSG00000268083	9.00778e-205	-0.330864	0.746	0.874	4.1388e-200
Global	ITPR2	1.62485e-204	-0.259591	0.394	0.555	7.46571e-200	inositol 1,4,5-trisphosphate receptor type 2
Global	PTK2B	4.45598e-204	0.36634	0.734	0.656	2.04739e-199	protein tyrosine kinase 2 beta
Global	MT-ND3	7.53886e-204	0.300706	0.994	0.99	3.46388e-199	mitochondrially encoded NADH:ubiquinone oxidoreductase core subunit 3
Global	ARMC8	1.4686e-203	-0.313055	0.476	0.63	6.7478e-199	armadillo repeat containing 8
Global	TNS1	1.49156e-203	0.298594	0.271	0.141	6.85329e-199	tensin 1
Global	PIP4K2A	2.77347e-203	-0.278505	0.523	0.677	1.27433e-198	phosphatidylinositol-5-phosphate 4-kinase type 2 alpha
Global	MTATP6P1	3.52863e-203	0.342569	0.953	0.957	1.6213e-198	MT-ATP6 pseudogene 1
Global	NCOA3	6.32718e-203	0.42224	0.543	0.428	2.90715e-198	nuclear receptor coactivator 3
Global	HS3ST2	4.98088e-202	0.463918	0.14	0.039	2.28857e-197	heparan sulfate-glucosamine 3-sulfotransferase 2
Global	RPL41P2	3.25873e-201	-0.375783	0.807	0.888	1.49729e-196	ribosomal protein L41 pseudogene 2
Global	NHSL1	1.10024e-200	0.66662	0.506	0.406	5.05525e-196	NHS like 1
Global	ZSWIM4	1.2452e-200	0.526591	0.303	0.175	5.72134e-196	zinc finger SWIM-type containing 4
Global	CUL1	1.3335e-200	-0.257274	0.342	0.496	6.12704e-196	cullin 1
Global	GBE1	2.54947e-200	-0.274432	0.323	0.478	1.1714e-195	1,4-alpha-glucan branching enzyme 1
Global	HLA-E	5.5516e-200	-0.270344	0.747	0.861	2.55079e-195	major histocompatibility complex, class I, E
Global	FER	9.77563e-200	-0.273058	0.297	0.448	4.49161e-195	FER tyrosine kinase
Global	C6orf48	2.20856e-199	-0.372025	0.575	0.717	1.01477e-194
Global	WDR74	9.14329e-198	0.448494	0.371	0.24	4.20107e-193	WD repeat domain 74
Global	DBI	2.26145e-197	0.379101	0.812	0.791	1.03907e-192	diazepam binding inhibitor, acyl-CoA binding protein
Global	RANBP2	5.15058e-197	-0.461024	0.525	0.674	2.36653e-192	RAN binding protein 2
Global	ISG15	1.82388e-195	-0.323236	0.449	0.607	8.38017e-191	ISG15 ubiquitin like modifier
Global	ZFAND5	3.16038e-195	0.381824	0.799	0.786	1.4521e-190	zinc finger AN1-type containing 5
Global	UQCR10	2.59835e-192	-0.265368	0.723	0.818	1.19387e-187	ubiquinol-cytochrome c reductase, complex III subunit X
Global	GLRX	2.99526e-192	-0.279398	0.64	0.765	1.37623e-187	glutaredoxin
Global	RPL8	3.66942e-192	0.257608	0.966	0.973	1.68599e-187	ribosomal protein L8
Global	RPS17	7.41866e-192	0.29208	0.949	0.947	3.40865e-187	ribosomal protein S17
Global	ATP1B3	1.01918e-190	-0.493554	0.872	0.935	4.68284e-186	ATPase Na+/K+ transporting subunit beta 3
Global	ZBTB1	3.43226e-190	-0.266467	0.328	0.479	1.57702e-185	zinc finger and BTB domain containing 1
Global	CYCS	8.86513e-190	-0.333114	0.598	0.721	4.07326e-185	cytochrome c, somatic
Global	ENSG00000230979	1.18818e-189	-0.32937	0.704	0.813	5.45933e-185
Global	N4BP2L2	1.58718e-189	-0.261783	0.609	0.751	7.29262e-185	NEDD4 binding protein 2 like 2
Global	MREG	2.52617e-189	0.269757	0.193	0.082	1.1607e-184	melanoregulin
Global	COTL1	5.55839e-189	0.380782	0.81	0.812	2.55392e-184	coactosin like F-actin binding protein 1
Global	LSP1	1.71253e-188	0.469874	0.566	0.466	7.86858e-184	lymphocyte specific protein 1
Global	PVT1	3.17169e-188	0.370143	0.282	0.156	1.4573e-183	Pvt1 oncogene
Global	BSG	1.88485e-185	-0.312109	0.692	0.785	8.66033e-181	basigin (Ok blood group)
Global	COX6C	1.40479e-184	-0.251836	0.779	0.865	6.45461e-180	cytochrome c oxidase subunit 6C
Global	CALM3	1.95264e-184	0.578935	0.549	0.485	8.97179e-180	calmodulin 3
Global	RSF1	2.2493e-183	-0.407248	0.642	0.776	1.03349e-178	remodeling and spacing factor 1
Global	IL1B	2.53279e-183	-0.357528	0.212	0.351	1.16374e-178	interleukin 1 beta
Global	RPL12	4.21124e-183	0.258403	0.984	0.984	1.93494e-178	ribosomal protein L12
Global	RPS5	2.03212e-182	0.312846	0.894	0.894	9.33697e-178	ribosomal protein S5
Global	HLA-DQA2	2.75576e-181	-0.358927	0.24	0.376	1.26619e-176	major histocompatibility complex, class II, DQ alpha 2
Global	RNF144B	1.69245e-179	0.363163	0.695	0.588	7.77632e-175	ring finger protein 144B
Global	FAM20C	3.81152e-179	0.333261	0.303	0.179	1.75128e-174	FAM20C golgi associated secretory pathway kinase
Global	ARHGAP24	1.24956e-177	0.658236	0.421	0.312	5.74134e-173	Rho GTPase activating protein 24
Global	SSBP2	1.65671e-177	0.417593	0.297	0.172	7.6121e-173	single stranded DNA binding protein 2
Global	ZFP36L1	3.81045e-177	0.466953	0.56	0.462	1.75079e-172	ZFP36 ring finger protein like 1
Global	GK	8.20897e-175	0.583766	0.784	0.762	3.77177e-170	glycerol kinase
Global	LONRF1	1.89877e-173	0.322866	0.302	0.182	8.72427e-169	LON peptidase N-terminal domain and ring finger 1
Global	BNC2	2.07674e-173	0.428897	0.226	0.115	9.54201e-169	basonuclin 2
Global	RNASE1	6.77223e-172	0.433891	0.436	0.295	3.11164e-167	ribonuclease A family member 1, pancreatic
Global	PLEKHA7	7.74204e-171	-0.292136	0.812	0.898	3.55723e-166	pleckstrin homology domain containing A7
Global	YWHAZ	8.70312e-170	0.294387	0.818	0.813	3.99882e-165	tyrosine 3-monooxygenase/tryptophan 5-monooxygenase activation protein zeta
Global	ACTB	1.02118e-167	0.274541	0.995	0.996	4.692e-163	actin beta
Global	RIPK2	1.09539e-167	0.42035	0.59	0.506	5.03297e-163	receptor interacting serine/threonine kinase 2
Global	YBX1	3.06046e-167	0.250596	0.934	0.935	1.40619e-162	Y-box binding protein 1
Global	RPS28P7	1.27558e-166	-0.349092	0.821	0.907	5.8609e-162	ribosomal protein S28 pseudogene 7
Global	RPL17-C18orf32	6.91679e-166	0.318237	0.912	0.902	3.17806e-161	RPL17-C18orf32 readthrough
Global	GPC4	2.13456e-165	0.423735	0.158	0.063	9.80768e-161	glypican 4
Global	NARS2	2.41779e-165	-0.342115	0.141	0.246	1.1109e-160	asparaginyl-tRNA synthetase 2, mitochondrial
Global	DOCK5	1.15666e-164	0.369283	0.458	0.341	5.31451e-160	dedicator of cytokinesis 5
Global	NRROS	4.83318e-164	0.291627	0.284	0.167	2.2207e-159	negative regulator of reactive oxygen species
Global	EPB41L3	7.59885e-164	-0.309485	0.601	0.743	3.49144e-159	erythrocyte membrane protein band 4.1 like 3
Global	FBXO11	4.41328e-163	-0.281465	0.532	0.673	2.02777e-158	F-box protein 11
Global	PRKAG2	3.57964e-162	0.358839	0.635	0.541	1.64474e-157	protein kinase AMP-activated non-catalytic subunit gamma 2
Global	RPL7P23	6.58878e-162	0.326601	0.891	0.875	3.02735e-157	ribosomal protein L7 pseudogene 23
Global	CD9	5.3019e-161	0.401323	0.835	0.811	2.43606e-156	CD9 molecule
Global	IRAK3	5.60011e-161	0.341859	0.764	0.714	2.57308e-156	interleukin 1 receptor associated kinase 3
Global	ANXA4	1.13248e-160	0.397228	0.527	0.442	5.20341e-156	annexin A4
Global	MFSD12	2.32666e-159	0.428919	0.375	0.266	1.06903e-154	major facilitator superfamily domain containing 12
Global	CREM	1.06856e-158	-0.255938	0.334	0.469	4.90971e-154	cAMP responsive element modulator
Global	ITPKB	1.29068e-158	0.295652	0.224	0.118	5.93029e-154	inositol-trisphosphate 3-kinase B
Global	DPYSL2	2.35338e-158	0.394899	0.558	0.481	1.08131e-153	dihydropyrimidinase like 2
Global	ENSG00000284685	4.12516e-158	-0.44617	0.19	0.308	1.89539e-153
Global	ENSG00000256947	1.16949e-157	0.26749	0.188	0.086	5.37346e-153
Global	LINC02345	2.05958e-156	0.372306	0.223	0.119	9.46316e-152	long intergenic non-protein coding RNA 2345
Global	RARRES1	3.7946e-154	0.258946	0.157	0.065	1.74351e-149	retinoic acid receptor responder 1
Global	RCOR1	7.22503e-153	-0.2788	0.578	0.708	3.31969e-148	REST corepressor 1
Global	CSTB	1.58711e-152	0.405255	0.966	0.976	7.2923e-148	cystatin B
Global	LILRB4	2.6375e-152	0.403434	0.458	0.373	1.21185e-147	leukocyte immunoglobulin like receptor B4
Global	LDLRAD4	3.37733e-152	0.388343	0.642	0.578	1.55178e-147	low density lipoprotein receptor class A domain containing 4
Global	FDX1	2.39599e-151	0.67777	0.558	0.513	1.10089e-146	ferredoxin 1
Global	RAB10	9.87104e-151	-0.28431	0.733	0.824	4.53545e-146	RAB10, member RAS oncogene family
Global	ENSG00000281383	1.66398e-149	-0.278936	0.138	0.236	7.64549e-145
Global	ENSG00000173727	2.45604e-149	0.460528	0.314	0.202	1.12848e-144
Global	LAPTM5	3.49344e-149	-0.263346	0.946	0.974	1.60513e-144	lysosomal protein transmembrane 5
Global	ENSG00000268173	3.83935e-146	0.330913	0.982	0.983	1.76407e-141
Global	SBF2	7.20751e-146	0.261857	0.865	0.87	3.31163e-141	SET binding factor 2
Global	EVI2B	1.02705e-145	-0.258839	0.531	0.654	4.71899e-141	ecotropic viral integration site 2B
Global	CXCL5	2.38539e-144	-0.326043	0.128	0.228	1.09602e-139	C-X-C motif chemokine ligand 5
Global	FOS	1.9453e-143	0.380566	0.925	0.91	8.93809e-139	Fos proto-oncogene, AP-1 transcription factor subunit
Global	TGFBI	6.71419e-143	0.473575	0.557	0.491	3.08497e-138	transforming growth factor beta induced
Global	PLEKHG2	1.07435e-142	0.33783	0.233	0.129	4.93633e-138	pleckstrin homology and RhoGEF domain containing G2
Global	SRGAP2D	1.96046e-142	0.364761	0.426	0.318	9.00773e-138	SLIT-ROBO Rho GTPase activating protein 2D (pseudogene)
Global	RPL14	6.45695e-142	0.252149	0.935	0.946	2.96678e-137	ribosomal protein L14
Global	TIMP1	1.05976e-141	0.792237	0.71	0.673	4.86926e-137	TIMP metallopeptidase inhibitor 1
Global	CREB5	1.41033e-141	0.486939	0.399	0.298	6.48003e-137	cAMP responsive element binding protein 5
Global	NR4A3	4.71329e-140	-0.26884	0.252	0.373	2.16562e-135	nuclear receptor subfamily 4 group A member 3
Global	GFOD1	1.74769e-139	0.315448	0.332	0.217	8.03013e-135	glucose-fructose oxidoreductase domain containing 1
Global	TPM3	9.21884e-139	0.317472	0.753	0.739	4.23578e-134	tropomyosin 3
Global	HMGN1	1.41033e-138	0.363746	0.622	0.57	6.48003e-134	high mobility group nucleosome binding domain 1
Global	SLC20A1	2.36669e-138	0.326455	0.334	0.229	1.08742e-133	solute carrier family 20 member 1
Global	STMP1	3.48329e-138	0.317873	0.542	0.464	1.60047e-133	short transmembrane mitochondrial protein 1
Global	ENSG00000279483	1.12623e-137	0.443685	0.767	0.73	5.17467e-133
Global	CYTIP	3.65634e-137	0.340291	0.561	0.475	1.67998e-132	cytohesin 1 interacting protein
Global	FCHSD2	1.48561e-136	0.53227	0.512	0.438	6.82592e-132	FCH and double SH3 domains 2
Global	AP2A2	5.21605e-136	0.459984	0.45	0.363	2.39662e-131	adaptor related protein complex 2 subunit alpha 2
Global	RPL21P75	8.24989e-136	0.254599	0.908	0.898	3.79057e-131	ribosomal protein L21 pseudogene 75
Global	GLUL	2.13652e-135	-0.262591	0.949	0.963	9.81667e-131	glutamate-ammonia ligase
Global	GAS7	1.91174e-134	0.362919	0.448	0.345	8.78388e-130	growth arrest specific 7
Global	EEF1A1P11	2.07402e-134	0.302137	0.2	0.109	9.52952e-130	eukaryotic translation elongation factor 1 alpha 1 pseudogene 11
Global	TREM2	1.20604e-133	0.387152	0.583	0.516	5.54137e-129	triggering receptor expressed on myeloid cells 2
Global	BCAT1	1.54585e-133	0.298319	0.466	0.352	7.10271e-129	branched chain amino acid transaminase 1
Global	PARVB	9.86174e-133	0.357688	0.512	0.437	4.53117e-128	parvin beta
Global	FRMD4B	2.26273e-132	0.454461	0.513	0.452	1.03966e-127	FERM domain containing 4B
Global	ZFP36	3.45749e-132	0.386432	0.802	0.797	1.58861e-127	ZFP36 ring finger protein
Global	TPM4	4.41254e-132	0.286696	0.755	0.739	2.02743e-127	tropomyosin 4
Global	GALM	4.04927e-130	0.28567	0.299	0.198	1.86052e-125	galactose mutarotase
Global	THADA	5.52398e-130	0.385027	0.438	0.343	2.5381e-125	THADA armadillo repeat containing
Global	FKBP1C	2.77891e-129	0.305595	0.543	0.471	1.27683e-124	FKBP prolyl isomerase family member 1C
Global	GLUD1	6.89424e-128	0.380254	0.549	0.479	3.1677e-123	glutamate dehydrogenase 1
Global	MTCO2P12	1.3825e-127	-0.346941	0.777	0.879	6.35216e-123	MT-CO2 pseudogene 12
Global	ENSG00000232037	1.97313e-127	0.367205	0.462	0.37	9.06592e-123
Global	TUT7	5.89879e-127	0.423892	0.478	0.398	2.71032e-122	terminal uridylyl transferase 7
Global	TBC1D8	1.00508e-126	0.410982	0.547	0.462	4.61802e-122	TBC1 domain family member 8
Global	CHSY1	9.62706e-126	0.25912	0.243	0.144	4.42334e-121	chondroitin sulfate synthase 1
Global	ENSG00000227081	1.27025e-125	-0.383838	0.728	0.803	5.83641e-121
Global	ACSL3	1.34901e-125	0.404852	0.725	0.683	6.19828e-121	acyl-CoA synthetase long chain family member 3
Global	ENSG00000273269	2.20874e-124	0.261628	0.895	0.894	1.01485e-119
Global	RGS1	3.42045e-124	0.38972	0.478	0.383	1.57159e-119	regulator of G protein signaling 1
Global	PPM1L	1.48676e-123	0.342845	0.315	0.214	6.8312e-119	protein phosphatase, Mg2+/Mn2+ dependent 1L
Global	ENSG00000284461	1.0297e-122	-0.264744	0.744	0.848	4.73116e-118
Global	HCK	2.19039e-121	-0.250537	0.565	0.686	1.00642e-116	HCK proto-oncogene, Src family tyrosine kinase
Global	ITGB1BP1	3.88357e-121	0.344772	0.361	0.277	1.78438e-116	integrin subunit beta 1 binding protein 1
Global	ENSG00000260971	4.04642e-121	-0.283142	0.143	0.235	1.85921e-116
Global	MTND4P12	4.85066e-121	-1.15231	0.18	0.259	2.22873e-116	MT-ND4 pseudogene 12
Global	ENSG00000276216	5.89713e-120	0.273241	0.124	0.051	2.70955e-115
Global	APP	1.04748e-119	0.288933	0.514	0.414	4.81285e-115	amyloid beta precursor protein
Global	ENSG00000226084	1.33529e-117	0.284339	0.888	0.88	6.13525e-113
Global	EEF1B2	1.4141e-117	0.339414	0.678	0.649	6.49738e-113	eukaryotic translation elongation factor 1 beta 2
Global	RNF130	5.06475e-116	0.267979	0.783	0.791	2.3271e-111	ring finger protein 130
Global	MIR222HG	5.98228e-116	0.281103	0.258	0.163	2.74868e-111	miR222/221 cluster host gene
Global	SLC44A1	2.05837e-114	0.300635	0.436	0.335	9.45759e-110	solute carrier family 44 member 1
Global	NFKBIA	2.40802e-110	0.300041	0.792	0.781	1.10641e-105	NFKB inhibitor alpha
Global	CTTNBP2NL	1.24939e-108	0.285802	0.354	0.257	5.74057e-104	CTTNBP2 N-terminal like
Global	HCST	6.96029e-106	0.345908	0.583	0.531	3.19804e-101	hematopoietic cell signal transducer
Global	RAB11FIP1	1.17574e-104	0.344249	0.648	0.612	5.40216e-100	RAB11 family interacting protein 1
Global	SAMHD1	8.33481e-104	0.274622	0.746	0.717	3.8296e-99	SAM and HD domain containing deoxynucleoside triphosphate triphosphohydrolase 1
Global	USP3	1.20646e-103	0.355456	0.631	0.581	5.54332e-99	ubiquitin specific peptidase 3
Global	MAP4K3	3.97283e-103	0.34557	0.649	0.61	1.82539e-98	mitogen-activated protein kinase kinase kinase kinase 3
Global	RIPOR2	9.84751e-103	0.342481	0.226	0.142	4.52464e-98	RHO family interacting cell polarization regulator 2
Global	GTF3A	1.28877e-102	0.30678	0.522	0.472	5.92152e-98	general transcription factor IIIA
Global	RHOC	1.45848e-102	0.320993	0.358	0.274	6.70128e-98	ras homolog family member C
Global	GNAQ	2.66125e-102	0.260053	0.848	0.85	1.22276e-97	G protein subunit alpha q
Global	RHOB	4.07582e-99	0.330758	0.802	0.785	1.87272e-94	ras homolog family member B
Global	ENSG00000229267	8.7034e-99	0.295324	0.758	0.741	3.99895e-94
Global	FYB1	9.78325e-99	0.295225	0.531	0.466	4.49511e-94	FYN binding protein 1
Global	ENSG00000218175	1.15706e-98	-0.265258	0.593	0.694	5.31635e-94
Global	ENSG00000257322	3.89751e-98	-0.278071	0.595	0.695	1.79079e-93
Global	CCL2	5.34146e-98	0.467601	0.172	0.093	2.45424e-93	C-C motif chemokine ligand 2
Global	LRCH1	2.60171e-97	0.372301	0.441	0.371	1.19541e-92	leucine rich repeats and calponin homology domain containing 1
Global	ADAM10	6.49831e-97	0.293022	0.539	0.474	2.98578e-92	ADAM metallopeptidase domain 10
Global	DIRC3	6.69183e-97	0.303493	0.19	0.111	3.07469e-92	disrupted in renal carcinoma 3
Global	TPP1	7.63163e-97	0.261256	0.685	0.673	3.5065e-92	tripeptidyl peptidase 1
Global	MITF	6.2687e-96	0.42326	0.715	0.702	2.88028e-91	melanocyte inducing transcription factor
Global	KLF7	1.43696e-95	0.296275	0.44	0.36	6.6024e-91	Kruppel like factor 7
Global	RPL23A	9.45273e-95	-0.252512	0.791	0.852	4.34325e-90	ribosomal protein L23a
Global	CIAO2A	1.16135e-94	0.285169	0.523	0.468	5.33605e-90	cytosolic iron-sulfur assembly component 2A
Global	POLE4	4.94476e-94	0.287575	0.412	0.339	2.27197e-89	DNA polymerase epsilon 4, accessory subunit
Global	CMSS1	8.18402e-94	-0.323142	0.437	0.541	3.76031e-89	cms1 ribosomal small subunit homolog
Global	FGR	6.50958e-93	0.294057	0.701	0.689	2.99096e-88	FGR proto-oncogene, Src family tyrosine kinase
Global	RPS26	2.59104e-92	0.29561	0.855	0.876	1.19051e-87	ribosomal protein S26
Global	PIK3R5	4.11791e-92	0.26951	0.784	0.766	1.89206e-87	phosphoinositide-3-kinase regulatory subunit 5
Global	SDS	1.46877e-90	0.474654	0.263	0.181	6.74855e-86	serine dehydratase
Global	SEC61G	3.19577e-90	0.275791	0.749	0.727	1.46836e-85	SEC61 translocon subunit gamma
Global	C3AR1	5.25538e-89	0.27362	0.393	0.312	2.41469e-84	complement C3a receptor 1
Global	FDX1P1	6.55735e-89	0.277399	0.254	0.18	3.01291e-84	ferredoxin 1 pseudogene 1
Global	IGF1R	6.61722e-89	0.263711	0.248	0.166	3.04042e-84	insulin like growth factor 1 receptor
Global	KMT2E	1.08207e-88	0.306457	0.668	0.641	4.97177e-84	lysine methyltransferase 2E (inactive)
Global	HIPK1	1.28679e-88	0.266806	0.369	0.288	5.91243e-84	homeodomain interacting protein kinase 1
Global	MYADM	2.69073e-88	0.313658	0.485	0.419	1.23631e-83	myeloid associated differentiation marker
Global	RAN	4.21752e-88	0.291265	0.599	0.566	1.93782e-83	RAN, member RAS oncogene family
Global	PIK3R1	7.0584e-88	0.258227	0.345	0.26	3.24312e-83	phosphoinositide-3-kinase regulatory subunit 1
Global	RNASE6	2.47609e-87	0.265983	0.384	0.298	1.13769e-82	ribonuclease A family member k6
Global	ROCK1	6.50681e-84	0.257058	0.693	0.675	2.98969e-79	Rho associated coiled-coil containing protein kinase 1
Global	EIF4G3	2.14301e-83	0.294385	0.643	0.61	9.84651e-79	eukaryotic translation initiation factor 4 gamma 3
Global	SELENOF	2.34159e-83	0.264336	0.599	0.569	1.07589e-78	selenoprotein F
Global	ENSG00000225616	4.09345e-83	0.274759	0.264	0.187	1.88082e-78
Global	ARHGAP10	1.60567e-81	0.298098	0.652	0.627	7.37757e-77	Rho GTPase activating protein 10
Global	FABP5	1.17601e-80	0.443298	0.785	0.801	5.40341e-76	fatty acid binding protein 5
Global	SPTLC2	1.50883e-80	0.252985	0.362	0.283	6.9326e-76	serine palmitoyltransferase long chain base subunit 2
Global	RFX2	2.65231e-80	0.369333	0.606	0.569	1.21866e-75	regulatory factor X2
Global	RPS6KA2	8.86636e-80	0.31086	0.446	0.391	4.07383e-75	ribosomal protein S6 kinase A2
Global	AP3S1	4.97343e-79	0.261132	0.484	0.428	2.28514e-74	adaptor related protein complex 3 subunit sigma 1
Global	UBAC2	1.2278e-77	0.339921	0.625	0.591	5.64139e-73	UBA domain containing 2
Global	NAP1L1	6.37328e-77	0.269269	0.695	0.692	2.92833e-72	nucleosome assembly protein 1 like 1
Global	CLIP4	1.4081e-76	0.377258	0.733	0.723	6.4698e-72	CAP-Gly domain containing linker protein family member 4
Global	ATP6AP2	1.4127e-76	0.252123	0.644	0.632	6.49095e-72	ATPase H+ transporting accessory protein 2
Global	GADD45B	1.02885e-75	0.358122	0.59	0.554	4.72727e-71	growth arrest and DNA damage inducible beta
Global	FAM49B	1.55575e-75	0.275227	0.76	0.767	7.14822e-71
Global	GABARAPL2	1.72593e-74	0.266287	0.481	0.43	7.93014e-70	GABA type A receptor associated protein like 2
Global	OTOAP1	1.78367e-73	0.272065	0.299	0.228	8.19542e-69	OTOA pseudogene 1
Global	RPL9P9	1.35456e-72	0.273654	0.845	0.85	6.22381e-68
Global	FCN1	2.30062e-72	0.318117	0.172	0.107	1.05706e-67	ficolin 1
Global	ACSL4	3.53174e-71	0.345065	0.641	0.618	1.62273e-66	acyl-CoA synthetase long chain family member 4
Global	PDE4D	6.1157e-71	0.27769	0.285	0.211	2.80998e-66	phosphodiesterase 4D
Global	AREG	2.0474e-69	-0.300657	0.437	0.534	9.40721e-65	amphiregulin
Global	NBPF14	1.85672e-67	0.251326	0.605	0.572	8.53109e-63	NBPF member 14
Global	CD163	5.02757e-67	0.26892	0.493	0.432	2.31002e-62	CD163 molecule
Global	BCL2A1	2.03791e-66	0.316153	0.574	0.55	9.3636e-62	BCL2 related protein A1
Global	DENND4C	4.88027e-66	0.255469	0.736	0.728	2.24234e-61	DENN domain containing 4C
Global	C5AR2	9.3499e-66	0.367249	0.257	0.191	4.296e-61	complement component 5a receptor 2
Global	PPM1B	8.07453e-63	0.262623	0.56	0.521	3.71001e-58	protein phosphatase, Mg2+/Mn2+ dependent 1B
Global	PLD1	2.93328e-62	0.260408	0.352	0.287	1.34776e-57	phospholipase D1
Global	PKP2	3.24448e-62	0.30566	0.346	0.274	1.49074e-57	plakophilin 2
Global	ENSG00000277089	3.91171e-62	0.288728	0.183	0.121	1.79731e-57
Global	KAT6A	6.81348e-62	0.25955	0.441	0.383	3.13059e-57	lysine acetyltransferase 6A
Global	TCF12	8.24468e-62	0.264849	0.705	0.702	3.78818e-57	transcription factor 12
Global	S100A9	4.80457e-61	0.278222	0.821	0.87	2.20756e-56	S100 calcium binding protein A9
Global	KLF4	1.65123e-60	0.293646	0.666	0.66	7.58689e-56	Kruppel like factor 4
Global	ATP1A1	1.16234e-59	0.25499	0.556	0.526	5.34061e-55	ATPase Na+/K+ transporting subunit alpha 1
Global	ENSG00000247925	1.27743e-59	0.250935	0.279	0.213	5.86942e-55
Global	LINC01619	2.68164e-59	0.263408	0.856	0.875	1.23213e-54	long intergenic non-protein coding RNA 1619
Global	ESYT2	3.47702e-59	0.299697	0.61	0.579	1.59759e-54	extended synaptotagmin 2
Global	DENND4A	7.94308e-59	0.281057	0.705	0.696	3.64961e-54	DENN domain containing 4A
Global	ATF6	3.69496e-58	0.335868	0.579	0.556	1.69772e-53	activating transcription factor 6
Global	APOC4-APOC2	2.2227e-57	-0.325137	0.276	0.352	1.02126e-52	APOC4-APOC2 readthrough (NMD candidate)
Global	OSBPL8	5.8416e-57	0.3608	0.618	0.604	2.68404e-52	oxysterol binding protein like 8
Global	SYTL3	4.33146e-56	0.376734	0.411	0.36	1.99018e-51	synaptotagmin like 3
Global	RPL30	3.29032e-55	0.252429	0.616	0.583	1.5118e-50	ribosomal protein L30
Global	RAPH1	4.81492e-55	0.271704	0.304	0.242	2.21231e-50	Ras association (RalGDS/AF-6) and pleckstrin homology domains 1
Global	MS4A6A	4.1962e-54	0.328429	0.49	0.443	1.92803e-49	membrane spanning 4-domains A6A
Global	CHKA	3.62685e-53	0.255663	0.434	0.382	1.66643e-48	choline kinase alpha
Global	IL1RN	2.2252e-51	0.564374	0.319	0.263	1.02241e-46	interleukin 1 receptor antagonist
Global	ABHD15-AS1	8.6735e-51	0.271921	0.439	0.395	3.98521e-46	ABHD15 antisense RNA 1
Global	ERCC1	2.01167e-50	0.283494	0.43	0.386	9.243e-46	ERCC excision repair 1, endonuclease non-catalytic subunit
Global	CD36	2.25835e-48	0.350753	0.445	0.387	1.03764e-43	CD36 molecule
Global	AGPAT4	2.38041e-48	0.325051	0.507	0.486	1.09373e-43	1-acylglycerol-3-phosphate O-acyltransferase 4
Global	ENSG00000196656	6.32995e-48	0.270571	0.453	0.424	2.90842e-43
Global	SPRED1	4.36922e-46	0.279304	0.446	0.4	2.00752e-41	sprouty related EVH1 domain containing 1
Global	SEC14L1	2.97986e-45	0.250029	0.499	0.466	1.36916e-40	SEC14 like lipid binding 1
Global	ENSG00000253557	2.38936e-44	0.279178	0.248	0.196	1.09784e-39
Global	PTPN1	6.58103e-42	0.266334	0.716	0.733	3.02378e-37	protein tyrosine phosphatase non-receptor type 1
Global	FAR2	3.80922e-40	0.254433	0.361	0.321	1.75022e-35	fatty acyl-CoA reductase 2
Global	CRADD	1.54781e-38	0.495429	0.428	0.396	7.11171e-34	CASP2 and RIPK1 domain containing adaptor with death domain
Global	TOP1	6.3752e-37	0.256345	0.713	0.725	2.92921e-32	DNA topoisomerase I
Global	CCL4	4.80472e-36	0.407536	0.221	0.176	2.20763e-31	C-C motif chemokine ligand 4
Global	CD14	5.35685e-35	0.328216	0.527	0.504	2.46131e-30	CD14 molecule
Global	FABP5P7	2.69795e-34	0.352873	0.779	0.806	1.23963e-29	fatty acid binding protein 5 pseudogene 7
Global	S100A8	9.21292e-30	0.331621	0.654	0.666	4.23306e-25	S100 calcium binding protein A8
Global	TBC1D9	1.47063e-27	0.303636	0.582	0.589	6.75709e-23	TBC1 domain family member 9
Global	LPL	5.57194e-27	0.322592	0.616	0.616	2.56014e-22	lipoprotein lipase
Global	MMP19	1.22604e-26	0.373121	0.68	0.706	5.63329e-22	matrix metallopeptidase 19
Global	SPARC	1.63862e-21	0.275142	0.31	0.293	7.52898e-17	secreted protein acidic and cysteine rich
0	SPP1	0	1.2395	0.428	0.111	0	secreted phosphoprotein 1
0	NUPR1	0	-0.869238	0.364	0.659	0	nuclear protein 1, transcriptional regulator
0	FRMD4A	0	-0.890383	0.517	0.794	0	FERM domain containing 4A
0	C1QC	0	-1.00606	0.679	0.91	0	complement C1q C chain
0	APOE	0	-0.918297	0.807	0.962	0	apolipoprotein E
0	C1QA	0	-0.735534	0.809	0.947	0	complement C1q A chain
0	APOC1	0	-0.864477	0.906	0.981	0	apolipoprotein C1
0	CRIP1	0	1.18998	0.961	0.923	0	cysteine rich protein 1
0	MT2A	1.4551e-306	0.923435	0.865	0.668	6.68573e-302	metallothionein 2A
0	LGALS3BP	1.48627e-297	-0.58333	0.205	0.457	6.82897e-293	galectin 3 binding protein
0	LGALS1	1.20651e-286	0.592172	0.981	0.963	5.54355e-282	galectin 1
0	VSIG4	4.65123e-280	-0.714454	0.674	0.859	2.1371e-275	V-set and immunoglobulin domain containing 4
0	ANKRD28	1.76445e-278	0.866756	0.762	0.582	8.10712e-274	ankyrin repeat domain 28
0	GRN	4.29246e-278	-0.494369	0.919	0.961	1.97226e-273	granulin precursor
0	S100A10	2.50731e-264	0.654968	0.973	0.96	1.15203e-259	S100 calcium binding protein A10
0	ANXA1	4.04798e-261	0.671868	0.94	0.905	1.85993e-256	annexin A1
0	RPS19	8.06136e-256	-0.362448	0.989	0.994	3.70395e-251	ribosomal protein S19
0	DGKI	7.31254e-253	-0.605828	0.684	0.852	3.35989e-248	diacylglycerol kinase iota
0	KCNMA1	2.08923e-251	-0.629981	0.422	0.693	9.59939e-247	potassium calcium-activated channel subfamily M alpha 1
0	QKI	1.24169e-250	-0.646126	0.785	0.897	5.7052e-246	QKI, KH domain containing RNA binding
0	STEAP1B	1.74719e-245	-0.425981	0.949	0.98	8.02779e-241	STEAP family member 1B
0	C1QB	2.8683e-243	-0.651082	0.753	0.896	1.3179e-238	complement C1q B chain
0	FN1	1.71403e-242	1.25545	0.766	0.589	7.87546e-238	fibronectin 1
0	NEAT1	2.83305e-237	0.591574	0.978	0.978	1.3017e-232	nuclear paraspeckle assembly transcript 1
0	EMP1	9.30988e-236	0.834153	0.55	0.302	4.27761e-231	epithelial membrane protein 1
0	SRGN	2.5291e-235	0.56318	0.957	0.936	1.16204e-230	serglycin
0	TSC22D3	1.9482e-233	0.633712	0.819	0.7	8.95142e-229	TSC22 domain family member 3
0	MT-ND4L	2.7557e-233	0.447205	0.999	0.995	1.26616e-228	mitochondrially encoded NADH:ubiquinone oxidoreductase core subunit 4L
0	ENSG00000231079	1.79041e-232	-0.316436	0.046	0.185	8.22638e-228
0	SLC27A4	3.46242e-232	-0.626485	0.463	0.679	1.59088e-227	solute carrier family 27 member 4
0	MT-ATP8	5.22798e-231	0.503919	0.996	0.99	2.4021e-226	mitochondrially encoded ATP synthase membrane subunit 8
0	MTATP8P1	3.85369e-220	0.54402	0.986	0.978	1.77066e-215	MT-ATP8 pseudogene 1
0	VIM	1.82125e-217	0.447741	0.989	0.987	8.36808e-213	vimentin
0	CD74	2.85327e-217	-0.392021	0.992	0.995	1.31099e-212	CD74 molecule
0	SH3BGRL3	7.97911e-217	0.578448	0.914	0.877	3.66616e-212	SH3 domain binding glutamate rich protein like 3
0	PHACTR1	7.78657e-214	-0.583372	0.437	0.66	3.57769e-209	phosphatase and actin regulator 1
0	SCGB3A1	4.04125e-213	0.787506	0.322	0.1	1.85683e-208	secretoglobin family 3A member 1
0	PPDPF	6.79183e-206	0.562963	0.832	0.785	3.12064e-201	pancreatic progenitor cell differentiation and proliferation factor
0	ALDH2	1.14725e-205	-0.581497	0.636	0.803	5.27126e-201	aldehyde dehydrogenase 2 family member
0	ENSG00000242299	2.35086e-205	-0.51973	0.762	0.886	1.08015e-200
0	ENSG00000256948	4.04651e-202	-0.626094	0.151	0.334	1.85925e-197
0	PLA2G16	3.12124e-201	-0.459356	0.213	0.42	1.43411e-196
0	GPX3	1.19016e-196	-0.540883	0.242	0.445	5.46844e-192	glutathione peroxidase 3
0	RPL13P12	1.05106e-195	-0.422626	0.883	0.952	4.82928e-191	ribosomal protein L13 pseudogene 12
0	HLA-DQA2	2.84684e-195	-0.615823	0.259	0.48	1.30804e-190	major histocompatibility complex, class II, DQ alpha 2
0	SVIL	3.07853e-195	-0.765558	0.515	0.698	1.41449e-190	supervillin
0	GPCPD1	1.24135e-192	0.543039	0.904	0.851	5.70362e-188	glycerophosphocholine phosphodiesterase 1
0	ENSG00000266865	2.2691e-189	-0.385118	0.962	0.984	1.04258e-184
0	SAA1	1.02289e-187	-0.274196	0.015	0.1	4.69988e-183	serum amyloid A1
0	MGAT5	6.40889e-187	-0.582635	0.492	0.689	2.94469e-182	alpha-1,6-mannosylglycoprotein 6-beta-N-acetylglucosaminyltransferase
0	KLF6	1.48714e-184	0.537101	0.885	0.829	6.83296e-180	Kruppel like factor 6
0	USP37	1.66984e-183	-0.46486	0.148	0.323	7.6724e-179	ubiquitin specific peptidase 37
0	PHLDA3	1.98965e-179	-0.440452	0.164	0.34	9.14184e-175	pleckstrin homology like domain family A member 3
0	SCGB1A1	9.86473e-179	0.934761	0.344	0.144	4.53255e-174	secretoglobin family 1A member 1
0	MT-CYB	7.62725e-175	0.49045	0.995	0.988	3.50449e-170	mitochondrially encoded cytochrome b
0	ETV6	2.53586e-174	-0.535611	0.618	0.767	1.16515e-169	ETS variant transcription factor 6
0	SERPING1	5.67144e-173	-0.529654	0.185	0.367	2.60586e-168	serpin family G member 1
0	SCHLAP1	3.56618e-172	-0.352652	0.989	0.997	1.63855e-167	SWI/SNF complex antagonist associated with prostate cancer 1
0	BORCS5	4.76759e-172	-0.776388	0.243	0.426	2.19056e-167	BLOC-1 related complex subunit 5
0	IKZF1	1.91774e-170	-0.520754	0.301	0.496	8.81144e-166	IKAROS family zinc finger 1
0	ENSG00000284461	2.03911e-170	-0.535201	0.707	0.837	9.36909e-166
0	CTSC	1.34162e-166	-0.474355	0.718	0.855	6.16432e-162	cathepsin C
0	CFD	2.60983e-166	-0.394478	0.502	0.716	1.19914e-161	complement factor D
0	ENSG00000274322	2.77524e-165	0.474203	0.82	0.771	1.27514e-160
0	GPRIN3	1.05338e-164	-0.524284	0.496	0.685	4.83995e-160	GPRIN family member 3
0	ENSG00000239665	1.01721e-163	-0.360071	0.139	0.302	4.6738e-159
0	RGPD8	1.52821e-163	-0.453588	0.32	0.519	7.02168e-159	RANBP2 like and GRIP domain containing 8
0	ABCG1	3.38237e-163	-0.551607	0.558	0.747	1.5541e-158	ATP binding cassette subfamily G member 1
0	ATP5F1E	2.61342e-162	0.364551	0.967	0.948	1.20079e-157	ATP synthase F1 subunit epsilon
0	PLD3	6.92481e-162	-0.498687	0.53	0.721	3.18174e-157	phospholipase D family member 3
0	ADGRE5	1.20032e-161	0.656652	0.709	0.57	5.51512e-157	adhesion G protein-coupled receptor E5
0	RHOA	7.91077e-161	0.437562	0.899	0.878	3.63476e-156	ras homolog family member A
0	RPL7P9	2.00027e-160	0.616578	0.691	0.551	9.19066e-156	ribosomal protein L7 pseudogene 9
0	RGCC	2.83366e-160	0.625206	0.798	0.713	1.30198e-155	regulator of cell cycle
0	BCAR3	1.30675e-158	-0.343152	0.115	0.268	6.00412e-154	BCAR3 adaptor protein, NSP family member
0	AGRP	2.78214e-157	-0.586467	0.141	0.302	1.27831e-152	agouti related neuropeptide
0	FAM89A	4.05146e-155	-0.435346	0.228	0.411	1.86152e-150	family with sequence similarity 89 member A
0	ENSG00000279483	3.62224e-154	1.00583	0.742	0.667	1.66431e-149
0	ARPC2	5.37948e-154	0.446104	0.868	0.848	2.47171e-149	actin related protein 2/3 complex subunit 2
0	DOCK8	4.59879e-153	-0.512375	0.722	0.832	2.113e-148	dedicator of cytokinesis 8
0	HLA-A	9.15323e-153	-0.42681	0.897	0.95	4.20563e-148	major histocompatibility complex, class I, A
0	ENSG00000244245	9.98638e-150	-0.419906	0.295	0.48	4.58844e-145
0	EMP3	8.38948e-147	0.717273	0.875	0.858	3.85472e-142	epithelial membrane protein 3
0	ENSG00000230979	7.84699e-146	-0.420772	0.66	0.804	3.60546e-141
0	PRMT9	8.79752e-146	-0.380186	0.126	0.275	4.0422e-141	protein arginine methyltransferase 9
0	AMIGO2	1.09445e-145	-0.321017	0.121	0.267	5.02865e-141	adhesion molecule with Ig like domain 2
0	ZNF331	8.84667e-145	-0.776204	0.669	0.799	4.06478e-140	zinc finger protein 331
0	C6orf48	3.28615e-143	-0.555578	0.512	0.682	1.50989e-138
0	POM121	3.66199e-143	-0.484756	0.246	0.419	1.68257e-138	POM121 transmembrane nucleoporin
0	PLEKHA7	4.48369e-141	-0.420922	0.773	0.88	2.06012e-136	pleckstrin homology domain containing A7
0	ZEB2	9.68133e-138	0.503067	0.938	0.926	4.44828e-133	zinc finger E-box binding homeobox 2
0	MOGAT1	2.0975e-137	-0.340294	0.091	0.22	9.63738e-133	monoacylglycerol O-acyltransferase 1
0	MINK1	1.65249e-136	-0.357063	0.17	0.328	7.59269e-132	misshapen like kinase 1
0	RPL31	4.43385e-135	-0.350193	0.926	0.959	2.03722e-130	ribosomal protein L31
0	RBPJ	5.93518e-134	0.652319	0.796	0.73	2.72704e-129	recombination signal binding protein for immunoglobulin kappa J region
0	SFTPC	1.43619e-133	-0.609598	0.071	0.185	6.59885e-129	surfactant protein C
0	OXSR1	2.49971e-133	-0.506915	0.444	0.618	1.14854e-128	oxidative stress responsive kinase 1
0	PPARD	2.59003e-133	-0.418424	0.446	0.63	1.19004e-128	peroxisome proliferator activated receptor delta
0	ACP5	2.71336e-133	-0.335785	0.848	0.931	1.24671e-128	acid phosphatase 5, tartrate resistant
0	PELI1	3.32356e-133	0.736145	0.714	0.599	1.52708e-128	pellino E3 ubiquitin protein ligase 1
0	GLDN	2.59173e-132	-0.430618	0.256	0.434	1.19082e-127	gliomedin
0	ATP1B3	4.98497e-132	-0.692096	0.855	0.911	2.29044e-127	ATPase Na+/K+ transporting subunit beta 3
0	RPL21	1.08856e-131	0.429905	0.94	0.913	5.00159e-127	ribosomal protein L21
0	THBS1	1.43483e-131	-0.39479	0.434	0.637	6.59262e-127	thrombospondin 1
0	RGPD5	4.74466e-131	-0.342573	0.295	0.475	2.18003e-126	RANBP2 like and GRIP domain containing 5
0	ENSG00000239268	2.11459e-129	-0.471258	0.112	0.249	9.7159e-125
0	MT-TC	3.27763e-128	-0.390991	0.284	0.458	1.50597e-123	mitochondrially encoded tRNA-Cys (UGU/C)
0	EML4	1.95572e-126	-0.432229	0.67	0.806	8.98594e-122	EMAP like 4
0	YME1L1	3.7464e-126	-0.486568	0.393	0.561	1.72136e-121	YME1 like 1 ATPase
0	ZNF141	5.31333e-125	-0.388299	0.132	0.269	2.44132e-120	zinc finger protein 141
0	NR4A3	5.81896e-122	-0.479345	0.214	0.37	2.67364e-117	nuclear receptor subfamily 4 group A member 3
0	SMIM3	4.28226e-121	0.475462	0.444	0.267	1.96757e-116	small integral membrane protein 3
0	DHRS3	2.39656e-120	-0.382787	0.257	0.421	1.10115e-115	dehydrogenase/reductase 3
0	RANBP2	8.70081e-120	-0.633388	0.474	0.631	3.99776e-115	RAN binding protein 2
0	ACTB	2.57329e-119	0.318798	0.996	0.994	1.18235e-114	actin beta
0	ADIPOR2	6.71026e-119	-0.404573	0.441	0.617	3.08316e-114	adiponectin receptor 2
0	IFITM10	2.05375e-118	-0.439929	0.442	0.624	9.43639e-114	interferon induced transmembrane protein 10
0	MIR1244-2	3.51399e-117	0.409542	0.879	0.853	1.61457e-112	microRNA 1244-2
0	RPL13AP25	1.69638e-116	-0.391351	0.438	0.599	7.79436e-112	ribosomal protein L13a pseudogene 25
0	HLA-DRB6	2.18889e-115	-0.443241	0.687	0.78	1.00573e-110	major histocompatibility complex, class II, DR beta 6 (pseudogene)
0	ENSG00000268173	4.02368e-115	0.389967	0.983	0.979	1.84876e-110
0	DNASE2	4.25915e-115	-0.337449	0.329	0.497	1.95695e-110	deoxyribonuclease 2, lysosomal
0	SIGLEC10	1.00224e-114	-0.290943	0.067	0.171	4.60499e-110	sialic acid binding Ig like lectin 10
0	NR4A2	1.65819e-114	-0.46606	0.436	0.595	7.61887e-110	nuclear receptor subfamily 4 group A member 2
0	NEK1	5.98735e-114	-0.338384	0.114	0.24	2.75101e-109	NIMA related kinase 1
0	SIK2	8.55671e-114	-0.46615	0.384	0.556	3.93155e-109	salt inducible kinase 2
0	MT1X	4.23662e-113	0.532042	0.298	0.134	1.9466e-108	metallothionein 1X
0	AKR1B1	5.51437e-113	-0.353689	0.254	0.413	2.53369e-108	aldo-keto reductase family 1 member B
0	CXCL16	1.16347e-112	-0.361032	0.633	0.768	5.34578e-108	C-X-C motif chemokine ligand 16
0	ASGR1	1.88871e-112	-0.391319	0.384	0.547	8.67806e-108	asialoglycoprotein receptor 1
0	TMEM52B	2.59649e-112	-0.470952	0.604	0.743	1.19301e-107	transmembrane protein 52B
0	CD81	1.17017e-111	-0.342478	0.645	0.789	5.3766e-107	CD81 molecule
0	NUP98	4.22473e-111	-0.390914	0.533	0.684	1.94114e-106	nucleoporin 98 and 96 precursor
0	OAZ1	1.21679e-110	0.270882	0.959	0.96	5.5908e-106	ornithine decarboxylase antizyme 1
0	MSR1	1.53305e-110	-0.455698	0.804	0.887	7.0439e-106	macrophage scavenger receptor 1
0	SDC2	1.57056e-110	0.643402	0.655	0.533	7.21626e-106	syndecan 2
0	CCDC138	3.96286e-110	-0.46671	0.081	0.19	1.82082e-105	coiled-coil domain containing 138
0	CCL18	1.73131e-109	0.678415	0.735	0.607	7.95487e-105	C-C motif chemokine ligand 18
0	ENSG00000185641	2.40343e-109	-0.340799	0.798	0.873	1.1043e-104
0	ENSG00000250349	2.78288e-108	0.51751	0.782	0.725	1.27865e-103
0	YBX1	4.11637e-108	0.330568	0.924	0.932	1.89135e-103	Y-box binding protein 1
0	FMN1	2.32611e-107	0.468669	0.765	0.658	1.06878e-102	formin 1
0	ENSG00000228665	3.13491e-107	-0.264281	0.101	0.218	1.4404e-102
0	RPL41	3.59887e-107	0.461591	0.923	0.913	1.65357e-102	ribosomal protein L41
0	RASSF5	4.5635e-107	-0.25875	0.146	0.28	2.09679e-102	Ras association domain family member 5
0	ENSG00000253295	1.93716e-106	-0.288406	0.081	0.188	8.90066e-102
0	H3F3B	3.00025e-105	0.374715	0.914	0.901	1.37853e-100
0	PRKCE	5.04893e-105	-0.423838	0.691	0.805	2.31983e-100	protein kinase C epsilon
0	POR	6.46652e-105	-0.376639	0.406	0.567	2.97117e-100	cytochrome p450 oxidoreductase
0	TSPAN9	1.29151e-104	-0.299879	0.186	0.325	5.93412e-100	tetraspanin 9
0	TMEM176B	2.91481e-104	-0.381679	0.279	0.431	1.33927e-99	transmembrane protein 176B
0	TPT1	3.91016e-104	-0.258009	0.979	0.986	1.7966e-99	tumor protein, translationally-controlled 1
0	ZDHHC20	3.02308e-103	0.501972	0.617	0.493	1.38902e-98	zinc finger DHHC-type palmitoyltransferase 20
0	ENSG00000232037	2.23722e-102	0.549788	0.401	0.256	1.02793e-97
0	PTMA	5.82083e-102	0.303822	0.972	0.969	2.6745e-97	prothymosin alpha
0	VMO1	8.99993e-102	-0.322388	0.12	0.241	4.1352e-97	vitelline membrane outer layer 1 homolog
0	PARP16	3.28146e-101	-0.347063	0.092	0.201	1.50773e-96	poly(ADP-ribose) polymerase family member 16
0	NARS2	3.6383e-100	-0.395044	0.114	0.231	1.67169e-95	asparaginyl-tRNA synthetase 2, mitochondrial
0	CMIP	1.06934e-99	-0.347952	0.548	0.698	4.91329e-95	c-Maf inducing protein
0	MANBA	1.72911e-99	-0.362984	0.682	0.813	7.94473e-95	mannosidase beta
0	RPL6P27	2.49153e-99	-0.306575	0.815	0.894	1.14478e-94	ribosomal protein L6 pseudogene 27
0	CD44	3.93261e-98	0.398907	0.905	0.899	1.80692e-93	CD44 molecule (Indian blood group)
0	TMSB4X	5.15749e-97	0.275792	1	0.999	2.36971e-92	thymosin beta 4 X-linked
0	EIF5	2.75946e-96	-0.304133	0.454	0.611	1.26789e-91	eukaryotic translation initiation factor 5
0	COTL1	2.88081e-96	0.414022	0.8	0.774	1.32364e-91	coactosin like F-actin binding protein 1
0	MTATP6P1	4.16045e-96	0.487875	0.936	0.939	1.9116e-91	MT-ATP6 pseudogene 1
0	CABLES1	7.16338e-96	-0.259732	0.105	0.218	3.29136e-91	Cdk5 and Abl enzyme substrate 1
0	CCDC18	3.33018e-94	-0.287396	0.143	0.267	1.53012e-89	coiled-coil domain containing 18
0	FCGRT	9.97694e-94	-0.301587	0.763	0.866	4.5841e-89	Fc fragment of IgG receptor and transporter
0	FKBP1C	1.15898e-93	0.432212	0.503	0.382	5.32517e-89	FKBP prolyl isomerase family member 1C
0	PLPP3	2.97445e-93	-0.341237	0.296	0.449	1.36667e-88	phospholipid phosphatase 3
0	AKR1C3	2.34762e-91	-0.276512	0.141	0.263	1.07866e-86	aldo-keto reductase family 1 member C3
0	ANXA2	1.12238e-90	0.32173	0.93	0.923	5.15699e-86	annexin A2
0	ENSG00000225616	1.1934e-90	0.517539	0.25	0.121	5.4833e-86
0	ALOX5	1.36587e-90	-0.321887	0.608	0.741	6.27578e-86	arachidonate 5-lipoxygenase
0	RNF144B	2.22007e-90	0.453359	0.667	0.541	1.02005e-85	ring finger protein 144B
0	TEX14	9.65375e-90	-0.577792	0.42	0.566	4.43561e-85	testis expressed 14, intercellular bridge forming factor
0	ZHX2	1.04959e-89	-0.292275	0.183	0.313	4.82256e-85	zinc fingers and homeoboxes 2
0	ENSG00000260729	1.54409e-89	-0.323076	0.44	0.588	7.09462e-85
0	UBB	1.16923e-88	-0.254697	0.199	0.331	5.37226e-84	ubiquitin B
0	CSGALNACT2	2.24494e-88	0.394111	0.579	0.453	1.03148e-83	chondroitin sulfate N-acetylgalactosaminyltransferase 2
0	CES1P1	6.389e-88	-0.350772	0.146	0.265	2.93555e-83	carboxylesterase 1 pseudogene 1
0	ENSG00000284686	4.34038e-87	-0.296225	0.202	0.336	1.99427e-82
0	LRRFIP1	2.43749e-86	0.364721	0.915	0.91	1.11995e-81	LRR binding FLII interacting protein 1
0	PHTF1	5.41123e-86	-0.322911	0.163	0.285	2.4863e-81	putative homeodomain transcription factor 1
0	EPB41L3	1.46075e-85	-0.395413	0.559	0.693	6.71172e-81	erythrocyte membrane protein band 4.1 like 3
0	MYO9B	2.19829e-85	-0.290418	0.698	0.819	1.01005e-80	myosin IXB
0	ID3	3.6897e-85	-0.404418	0.152	0.27	1.69531e-80	inhibitor of DNA binding 3, HLH protein
0	TMSB4XP8	4.49041e-85	0.279805	0.215	0.09	2.06321e-80	TMSB4X pseudogene 8
0	UBE2R2	8.06274e-85	-0.361337	0.647	0.766	3.70459e-80	ubiquitin conjugating enzyme E2 R2
0	ARF6	8.1766e-85	0.467888	0.729	0.659	3.7569e-80	ADP ribosylation factor 6
0	ATP2B4	9.24299e-85	0.376233	0.226	0.101	4.24687e-80	ATPase plasma membrane Ca2+ transporting 4
0	TMEM184C	1.06386e-84	-0.269229	0.132	0.244	4.88813e-80	transmembrane protein 184C
0	ENSG00000248993	1.56207e-84	-0.273783	0.755	0.862	7.17726e-80
0	IFITM3	3.48237e-84	-0.355491	0.416	0.568	1.60004e-79	interferon induced transmembrane protein 3
0	ALDH1A1	9.80495e-84	-0.2914	0.268	0.411	4.50508e-79	aldehyde dehydrogenase 1 family member A1
0	LINC02345	1.51512e-83	0.414707	0.236	0.11	6.96152e-79	long intergenic non-protein coding RNA 2345
0	SNTB1	2.72318e-83	-0.344461	0.772	0.851	1.25122e-78	syntrophin beta 1
0	ZBTB1	7.95623e-83	-0.314094	0.284	0.421	3.65565e-78	zinc finger and BTB domain containing 1
0	DOCK4	1.1856e-82	-0.416623	0.686	0.783	5.44749e-78	dedicator of cytokinesis 4
0	MARCO	2.06341e-82	-0.348689	0.839	0.899	9.48076e-78	macrophage receptor with collagenous structure
0	MTSS1	5.7523e-82	0.454431	0.274	0.144	2.64301e-77	MTSS I-BAR domain containing 1
0	SON	2.12827e-81	-0.269286	0.527	0.671	9.77876e-77	SON DNA and RNA binding protein
0	ACOT1	2.22976e-81	-0.277945	0.21	0.333	1.02451e-76	acyl-CoA thioesterase 1
0	BLVRB	7.05655e-81	-0.328291	0.573	0.708	3.24227e-76	biliverdin reductase B
0	POLR2J3	1.57707e-80	-0.328915	0.46	0.599	7.24617e-76	RNA polymerase II subunit J3
0	EVI5	2.62885e-80	-0.322741	0.453	0.592	1.20788e-75	ecotropic viral integration site 5
0	ATG10	3.66383e-80	-0.295601	0.49	0.627	1.68342e-75	autophagy related 10
0	TIMP1	3.68137e-80	1.00045	0.72	0.668	1.69148e-75	TIMP metallopeptidase inhibitor 1
0	CRY1	5.63876e-80	-0.250723	0.186	0.311	2.59084e-75	cryptochrome circadian regulator 1
0	SMAP2	6.07407e-80	0.397649	0.675	0.575	2.79085e-75	small ArfGAP2
0	IRAK3	1.4805e-79	0.383985	0.75	0.678	6.80244e-75	interleukin 1 receptor associated kinase 3
0	LRP1	1.7479e-78	-0.280934	0.488	0.631	8.03109e-74	LDL receptor related protein 1
0	RCOR1	1.88777e-78	-0.368532	0.565	0.695	8.67374e-74	REST corepressor 1
0	CREBBP	2.04247e-78	-0.281524	0.408	0.55	9.38452e-74	CREB binding protein
0	SEC61G	3.7406e-78	0.399046	0.731	0.673	1.71869e-73	SEC61 translocon subunit gamma
0	CHST11	3.80683e-78	0.511802	0.827	0.794	1.74912e-73	carbohydrate sulfotransferase 11
0	JMY	5.6353e-78	-0.256104	0.112	0.215	2.58925e-73	junction mediating and regulatory protein, p53 cofactor
0	MMP14	1.37697e-77	-0.287776	0.219	0.347	6.32678e-73	matrix metallopeptidase 14
0	MALT1	2.14269e-77	-0.271668	0.187	0.307	9.845e-73	MALT1 paracaspase
0	ITPR1	3.41548e-77	-0.262754	0.258	0.393	1.56931e-72	inositol 1,4,5-trisphosphate receptor type 1
0	ANKHD1	6.12603e-77	-0.303613	0.412	0.553	2.81472e-72	ankyrin repeat and KH domain containing 1
0	SYAP1	7.13146e-77	-0.370347	0.506	0.642	3.27669e-72	synapse associated protein 1
0	NOP53	4.15128e-76	-0.279522	0.455	0.593	1.90739e-71	NOP53 ribosome biogenesis factor
0	ENSG00000229119	6.79917e-76	-0.253745	0.813	0.885	3.12402e-71
0	IQSEC3	8.9564e-76	-0.274602	0.123	0.228	4.1152e-71	IQ motif and Sec7 domain ArfGEF 3
0	WDR74	1.54849e-75	0.550658	0.404	0.282	7.11483e-71	WD repeat domain 74
0	PCSK5	3.09648e-75	-0.303836	0.27	0.403	1.42274e-70	proprotein convertase subtilisin/kexin type 5
0	DOCK10	4.82748e-75	-0.341547	0.593	0.716	2.21808e-70	dedicator of cytokinesis 10
0	PTEN	5.10052e-75	0.459988	0.634	0.546	2.34354e-70	phosphatase and tensin homolog
0	DENND5A	5.31886e-75	-0.349451	0.68	0.779	2.44386e-70	DENN domain containing 5A
0	UTY	6.13126e-75	-0.261143	0.247	0.378	2.81713e-70	ubiquitously transcribed tetratricopeptide repeat containing, Y-linked
0	C4orf3	7.06835e-75	0.382523	0.539	0.432	3.2477e-70	chromosome 4 open reading frame 3
0	NLRP3	9.68702e-74	0.523064	0.417	0.295	4.4509e-69	NLR family pyrin domain containing 3
0	USP3	1.11986e-73	0.464679	0.613	0.524	5.14542e-69	ubiquitin specific peptidase 3
0	LINC00278	1.6738e-73	-0.273812	0.284	0.423	7.69061e-69	long intergenic non-protein coding RNA 278
0	ENSG00000234287	2.43478e-73	-0.385033	0.679	0.773	1.11871e-68
0	ENSG00000253557	2.6356e-73	0.431857	0.25	0.131	1.21098e-68
0	SH3RF3	4.60582e-73	0.335679	0.184	0.077	2.11624e-68	SH3 domain containing ring finger 3
0	RPL41P2	5.95002e-73	-0.278582	0.778	0.865	2.73386e-68	ribosomal protein L41 pseudogene 2
0	YWHAZ	8.53394e-73	0.334015	0.791	0.76	3.92109e-68	tyrosine 3-monooxygenase/tryptophan 5-monooxygenase activation protein zeta
0	DOCK11	3.07231e-72	-0.325603	0.527	0.654	1.41163e-67	dedicator of cytokinesis 11
0	MALAT1	4.67582e-72	0.290383	1	1	2.1484e-67	metastasis associated lung adenocarcinoma transcript 1
0	ANXA5	5.34418e-72	0.313319	0.875	0.872	2.45549e-67	annexin A5
0	CDK11B	1.5018e-71	-0.313009	0.218	0.338	6.9003e-67	cyclin dependent kinase 11B
0	CCL20	1.55218e-71	-0.32261	0.175	0.294	7.13179e-67	C-C motif chemokine ligand 20
0	CD36	1.71635e-71	0.524628	0.415	0.283	7.88612e-67	CD36 molecule
0	KYNU	2.8144e-71	-0.251084	0.738	0.849	1.29313e-66	kynureninase
0	AREG	7.20837e-71	-0.491971	0.45	0.575	3.31203e-66	amphiregulin
0	ZFP36	4.66417e-70	0.431694	0.812	0.791	2.14305e-65	ZFP36 ring finger protein
0	GCC2	1.35935e-69	-0.261564	0.278	0.406	6.24578e-65	GRIP and coiled-coil domain containing 2
0	EPAS1	3.45793e-69	-0.289354	0.359	0.487	1.58881e-64	endothelial PAS domain protein 1
0	RMDN3	3.60513e-69	-0.302826	0.359	0.489	1.65645e-64	regulator of microtubule dynamics 3
0	ENSG00000253736	1.09505e-68	-0.360189	0.608	0.716	5.03144e-64
0	RUNX1	6.11174e-68	-0.251994	0.723	0.831	2.80816e-63	RUNX family transcription factor 1
0	SIAH1	6.90617e-68	-0.281231	0.385	0.517	3.17318e-63	siah E3 ubiquitin protein ligase 1
0	FBXO11	1.11266e-67	-0.344311	0.505	0.628	5.11235e-63	F-box protein 11
0	SH2B3	1.16093e-67	-0.261052	0.385	0.519	5.3341e-63	SH2B adaptor protein 3
0	CD99	2.19531e-67	0.355942	0.724	0.695	1.00868e-62	CD99 molecule (Xg blood group)
0	SASH1	3.79593e-67	-0.30671	0.177	0.284	1.74412e-62	SAM and SH3 domain containing 1
0	LYZ	2.028e-66	0.50711	0.502	0.385	9.31804e-62	lysozyme
0	EVI2B	2.80815e-66	-0.327047	0.497	0.616	1.29026e-61	ecotropic viral integration site 2B
0	RPS28P7	6.87671e-66	-0.307844	0.792	0.879	3.15964e-61	ribosomal protein S28 pseudogene 7
0	PLXDC2	2.22257e-65	-0.285667	0.932	0.95	1.0212e-60	plexin domain containing 2
0	MT-CO1	1.41567e-64	0.266967	0.999	0.998	6.50459e-60	mitochondrially encoded cytochrome c oxidase I
0	RAB11FIP1	2.73791e-64	0.373156	0.634	0.555	1.25799e-59	RAB11 family interacting protein 1
0	LPIN2	3.77523e-64	-0.260225	0.26	0.381	1.7346e-59	lipin 2
0	CSTA	7.07991e-64	-0.251793	0.482	0.607	3.25301e-59	cystatin A
0	STK10	8.69389e-64	-0.278937	0.503	0.63	3.99458e-59	serine/threonine kinase 10
0	PLA2G7	8.83396e-64	0.420311	0.348	0.232	4.05894e-59	phospholipase A2 group VII
0	TPM3	1.35422e-63	0.332886	0.734	0.689	6.22223e-59	tropomyosin 3
0	TSC22D2	1.51581e-63	-0.27651	0.359	0.49	6.96468e-59	TSC22 domain family member 2
0	KLF4	1.99193e-63	0.393875	0.678	0.622	9.15233e-59	Kruppel like factor 4
0	KCNAB2	2.86856e-63	-0.302575	0.564	0.683	1.31802e-58	potassium voltage-gated channel subfamily A regulatory beta subunit 2
0	CXCL3	4.17116e-63	-0.338498	0.58	0.7	1.91652e-58	C-X-C motif chemokine ligand 3
0	ABR	9.29067e-63	-0.314629	0.662	0.755	4.26878e-58	ABR activator of RhoGEF and GTPase
0	ITGAM	1.24913e-62	0.357675	0.473	0.359	5.73937e-58	integrin subunit alpha M
0	BASP1	1.52322e-62	-0.367854	0.495	0.615	6.99875e-58	brain abundant membrane attached signal protein 1
0	TFRC	1.96951e-62	-0.287182	0.781	0.887	9.0493e-58	transferrin receptor
0	N4BP2L2	2.7605e-62	-0.264511	0.574	0.696	1.26837e-57	NEDD4 binding protein 2 like 2
0	FOS	3.74079e-62	0.399981	0.927	0.929	1.71878e-57	Fos proto-oncogene, AP-1 transcription factor subunit
0	HIPK2	4.79143e-62	-0.265601	0.556	0.682	2.20152e-57	homeodomain interacting protein kinase 2
0	TOM1	1.30777e-61	-0.258365	0.42	0.543	6.0088e-57	target of myb1 membrane trafficking protein
0	RNF145	2.12637e-61	0.33663	0.393	0.274	9.77005e-57	ring finger protein 145
0	CREM	2.63724e-61	-0.310648	0.305	0.42	1.21173e-56	cAMP responsive element modulator
0	RTN3	3.0099e-61	-0.311464	0.58	0.686	1.38296e-56	reticulon 3
0	MTCO2P12	4.32251e-61	-0.289665	0.717	0.834	1.98607e-56	MT-CO2 pseudogene 12
0	FTH1P20	1.09192e-60	-0.264069	0.568	0.693	5.01703e-56	ferritin heavy chain 1 pseudogene 20
0	SGK1	3.72389e-60	0.403929	0.696	0.635	1.71101e-55	serum/glucocorticoid regulated kinase 1
0	DEFB1	1.55947e-59	0.398893	0.178	0.084	7.16528e-55	defensin beta 1
0	HMGN1	8.08702e-59	0.358226	0.601	0.529	3.71575e-54	high mobility group nucleosome binding domain 1
0	CTSB	1.35527e-58	0.280973	0.964	0.979	6.22707e-54	cathepsin B
0	ENSG00000258964	3.78782e-58	-0.281936	0.216	0.327	1.74039e-53
0	RPL23A	6.93816e-58	-0.266939	0.758	0.832	3.18788e-53	ribosomal protein L23a
0	AP2A2	1.62593e-57	0.459733	0.441	0.342	7.47068e-53	adaptor related protein complex 2 subunit alpha 2
0	TAGLN2	8.32044e-57	0.334203	0.785	0.771	3.82299e-52	transgelin 2
0	ARRB1	5.34457e-56	-0.261544	0.337	0.454	2.45567e-51	arrestin beta 1
0	PCED1B	7.83523e-56	-0.284643	0.335	0.453	3.60005e-51	PC-esterase domain containing 1B
0	SNX3	8.30978e-56	0.269067	0.771	0.747	3.81809e-51	sorting nexin 3
0	RHOB	1.72549e-55	0.321887	0.816	0.775	7.92809e-51	ras homolog family member B
0	HMOX1	2.40749e-55	-0.386604	0.436	0.56	1.10617e-50	heme oxygenase 1
0	EEF1A1P11	5.70441e-55	0.256423	0.157	0.071	2.621e-50	eukaryotic translation elongation factor 1 alpha 1 pseudogene 11
0	EMILIN2	1.27488e-54	-0.304164	0.561	0.674	5.85771e-50	elastin microfibril interfacer 2
0	ENSG00000276216	2.56159e-54	0.327117	0.137	0.055	1.17697e-49
0	ADAMTSL4-AS1	2.9758e-53	0.382048	0.644	0.577	1.36729e-48	ADAMTSL4 antisense RNA 1
0	C9	9.14253e-53	0.314914	0.739	0.714	4.20072e-48	complement C9
0	GAS5	1.54416e-52	-0.254584	0.429	0.543	7.09494e-48	growth arrest specific 5
0	GK	3.30137e-52	0.474494	0.748	0.711	1.51688e-47	glycerol kinase
0	SELENOK	6.17744e-52	-0.250833	0.412	0.526	2.83835e-47	selenoprotein K
0	HECTD1	4.44092e-51	-0.269298	0.379	0.494	2.04047e-46	HECT domain E3 ubiquitin protein ligase 1
0	DPYSL2	2.09452e-50	0.359418	0.526	0.446	9.6237e-46	dihydropyrimidinase like 2
0	LDHA	4.00711e-50	0.326169	0.684	0.64	1.84115e-45	lactate dehydrogenase A
0	ENSG00000273269	4.73047e-50	0.263291	0.876	0.873	2.17351e-45
0	RASSF3	1.0232e-49	-0.282277	0.372	0.483	4.7013e-45	Ras association domain family member 3
0	PRKCH	1.03194e-48	-0.273164	0.353	0.462	4.74146e-44	protein kinase C eta
0	NPIPB5	1.23885e-48	-0.253539	0.572	0.682	5.69216e-44	nuclear pore complex interacting protein family member B5
0	TGFBI	4.40059e-48	0.413329	0.586	0.517	2.02194e-43	transforming growth factor beta induced
0	CSTB	6.33667e-48	0.349138	0.954	0.964	2.91151e-43	cystatin B
0	CD109	6.69125e-48	0.344237	0.355	0.247	3.07443e-43	CD109 molecule
0	PLAUR	7.55103e-48	-0.303021	0.712	0.797	3.46947e-43	plasminogen activator, urokinase receptor
0	DST	1.05231e-47	-0.305832	0.386	0.489	4.83505e-43	dystonin
0	ENSG00000260971	1.28048e-47	-0.309729	0.123	0.202	5.88341e-43
0	ARMC8	1.53745e-47	-0.297399	0.469	0.574	7.06413e-43	armadillo repeat containing 8
0	LGMN	2.2782e-47	0.483319	0.503	0.4	1.04677e-42	legumain
0	TCF7L2	8.38183e-47	-0.260513	0.594	0.704	3.8512e-42	transcription factor 7 like 2
0	RPL21P75	1.24838e-46	0.263685	0.889	0.876	5.73592e-42	ribosomal protein L21 pseudogene 75
0	USP36	5.42684e-46	-0.281257	0.508	0.617	2.49347e-41	ubiquitin specific peptidase 36
0	DSTN	7.92636e-46	0.304611	0.514	0.439	3.64192e-41	destrin, actin depolymerizing factor
0	SRGAP2	9.63952e-46	0.331294	0.674	0.616	4.42907e-41	SLIT-ROBO Rho GTPase activating protein 2
0	CBLB	1.39685e-45	0.375527	0.435	0.339	6.41809e-41	Cbl proto-oncogene B
0	ZSWIM4	1.69694e-45	0.337054	0.254	0.16	7.79691e-41	zinc finger SWIM-type containing 4
0	UBASH3B	1.94401e-45	-0.261304	0.559	0.668	8.93216e-41	ubiquitin associated and SH3 domain containing B
0	MYADM	2.75783e-45	0.326121	0.457	0.363	1.26714e-40	myeloid associated differentiation marker
0	FDX1	4.12574e-45	0.475171	0.48	0.41	1.89565e-40	ferredoxin 1
0	CD47	1.25827e-44	0.322521	0.58	0.512	5.78138e-40	CD47 molecule
0	TNS3	1.33606e-44	-0.255322	0.751	0.832	6.1388e-40	tensin 3
0	ARHGAP26	2.20984e-44	0.315586	0.799	0.771	1.01536e-39	Rho GTPase activating protein 26
0	TANC2	2.44826e-44	-0.256512	0.479	0.587	1.1249e-39	tetratricopeptide repeat, ankyrin repeat and coiled-coil containing 2
0	CD163L1	4.09435e-44	-0.368339	0.667	0.741	1.88123e-39	CD163 molecule like 1
0	PIK3R5	9.98155e-44	0.310863	0.765	0.742	4.58622e-39	phosphoinositide-3-kinase regulatory subunit 5
0	LONRF1	1.25588e-43	0.260819	0.259	0.166	5.77041e-39	LON peptidase N-terminal domain and ring finger 1
0	KIF13B	1.94963e-43	0.337827	0.572	0.498	8.95795e-39	kinesin family member 13B
0	RPL7	3.53503e-43	0.253964	0.938	0.936	1.62424e-38	ribosomal protein L7
0	SAMSN1	5.06722e-43	-0.366521	0.729	0.799	2.32824e-38	SAM domain, SH3 domain and nuclear localization signals 1
0	ELL2	1.16936e-42	-0.267876	0.812	0.872	5.37284e-38	elongation factor for RNA polymerase II 2
0	MCF2L2	2.75867e-42	-0.282517	0.723	0.805	1.26753e-37	MCF.2 cell line derived transforming sequence-like 2
0	MT-ND5	2.77509e-42	0.269745	0.943	0.945	1.27507e-37	mitochondrially encoded NADH:ubiquinone oxidoreductase core subunit 5
0	C4orf48	3.1996e-42	0.281978	0.711	0.678	1.47012e-37	chromosome 4 open reading frame 48
0	NPIPB3	3.33511e-42	-0.270956	0.481	0.579	1.53238e-37	nuclear pore complex interacting protein family member B3
0	CRADD	3.43888e-42	0.55187	0.422	0.329	1.58006e-37	CASP2 and RIPK1 domain containing adaptor with death domain
0	LSP1	5.87912e-42	0.308904	0.553	0.467	2.70128e-37	lymphocyte specific protein 1
0	PVR	7.55524e-42	-0.283656	0.058	0.112	3.47141e-37	PVR cell adhesion molecule
0	YBX1P1	8.35945e-42	0.302225	0.455	0.375	3.84092e-37	Y-box binding protein 1 pseudogene 1
0	CCL4	1.44626e-41	0.519658	0.182	0.103	6.64513e-37	C-C motif chemokine ligand 4
0	DIRC2	2.04305e-41	-0.288393	0.296	0.393	9.38718e-37
0	NFKB1	2.30054e-41	-0.250646	0.469	0.579	1.05703e-36	nuclear factor kappa B subunit 1
0	CMSS1	3.69133e-41	-0.367202	0.403	0.498	1.69605e-36	cms1 ribosomal small subunit homolog
0	MIR222HG	5.73867e-41	0.255477	0.228	0.14	2.63675e-36	miR222/221 cluster host gene
0	SLC1A3	6.47601e-41	0.288203	0.65	0.574	2.97553e-36	solute carrier family 1 member 3
0	TFDP2	9.65695e-41	-0.256971	0.263	0.356	4.43708e-36	transcription factor Dp-2
0	FOXK2	5.40991e-40	-0.265044	0.427	0.524	2.48569e-35	forkhead box K2
0	STMP1	5.8876e-40	0.279963	0.511	0.432	2.70518e-35	short transmembrane mitochondrial protein 1
0	LMNA	1.58806e-39	0.262777	0.825	0.8	7.29668e-35	lamin A/C
0	STAC	1.72386e-39	-0.252555	0.31	0.407	7.92061e-35	SH3 and cysteine rich domain
0	HCST	3.84638e-39	0.31895	0.519	0.444	1.7673e-34	hematopoietic cell signal transducer
0	AP1S2	6.17822e-39	0.312186	0.468	0.394	2.83871e-34	adaptor related protein complex 1 subunit sigma 2
0	TBC1D14	7.92611e-39	0.277757	0.342	0.253	3.64181e-34	TBC1 domain family member 14
0	IL1RN	1.57512e-38	0.65077	0.304	0.219	7.23719e-34	interleukin 1 receptor antagonist
0	GLUD1	2.18716e-38	0.315358	0.525	0.456	1.00494e-33	glutamate dehydrogenase 1
0	TMEM167A	2.4058e-38	0.294469	0.487	0.416	1.10539e-33	transmembrane protein 167A
0	FCGR2B	2.80479e-38	0.25257	0.214	0.131	1.28872e-33	Fc fragment of IgG receptor IIb
0	HSBP1	2.83705e-38	0.264845	0.615	0.558	1.30354e-33	heat shock factor binding protein 1
0	RIPOR2	3.67654e-38	0.330453	0.219	0.139	1.68926e-33	RHO family interacting cell polarization regulator 2
0	TLR2	4.70232e-38	0.261504	0.278	0.193	2.16057e-33	toll like receptor 2
0	CLASP1	4.70961e-38	-0.277454	0.358	0.454	2.16392e-33	cytoplasmic linker associated protein 1
0	CALM3	5.02236e-38	0.321976	0.463	0.39	2.30762e-33	calmodulin 3
0	NRP1	6.09379e-38	-0.356529	0.356	0.44	2.79991e-33	neuropilin 1
0	AKIRIN2	1.18582e-37	0.28586	0.643	0.595	5.44849e-33	akirin 2
0	SRGAP2C	1.63451e-37	0.29529	0.595	0.533	7.51007e-33	SLIT-ROBO Rho GTPase activating protein 2C
0	HIPK1	2.29804e-37	0.270986	0.343	0.255	1.05588e-32	homeodomain interacting protein kinase 1
0	ENSG00000231971	4.80662e-37	0.416874	0.19	0.116	2.2085e-32
0	CAPN2	5.70191e-37	0.263355	0.358	0.272	2.61986e-32	calpain 2
0	SELENOW	1.81019e-36	0.260126	0.492	0.419	8.31729e-32	selenoprotein W
0	SELENOF	2.05523e-36	0.268563	0.547	0.485	9.44318e-32	selenoprotein F
0	CDC42	3.58825e-36	0.271878	0.914	0.913	1.64869e-31	cell division cycle 42
0	ANXA4	4.33724e-36	0.297928	0.458	0.384	1.99283e-31	annexin A4
0	CYTIP	4.7129e-36	0.29043	0.556	0.491	2.16544e-31	cytohesin 1 interacting protein
0	ENSG00000173727	4.85941e-36	0.338976	0.271	0.187	2.23275e-31
0	PPM1B	6.06713e-36	0.26917	0.534	0.456	2.78766e-31	protein phosphatase, Mg2+/Mn2+ dependent 1B
0	ACOT7	1.14955e-35	0.288137	0.258	0.177	5.28186e-31	acyl-CoA thioesterase 7
0	SPG21	1.16497e-35	0.270201	0.569	0.507	5.3527e-31	SPG21 abhydrolase domain containing, maspardin
0	SRGAP2B	1.17775e-35	0.283668	0.576	0.502	5.41142e-31	SLIT-ROBO Rho GTPase activating protein 2B
0	PTPN1	1.79518e-35	0.373508	0.661	0.625	8.24831e-31	protein tyrosine phosphatase non-receptor type 1
0	CHSY1	1.97959e-35	0.267266	0.226	0.148	9.09561e-31	chondroitin sulfate synthase 1
0	ARID5B	3.31908e-35	0.314999	0.592	0.529	1.52502e-30	AT-rich interaction domain 5B
0	CAMK1D	2.02881e-34	0.329158	0.747	0.695	9.32176e-30	calcium/calmodulin dependent protein kinase ID
0	LPL	2.6293e-34	0.378192	0.537	0.462	1.20808e-29	lipoprotein lipase
0	SMIM25	3.99359e-34	0.262658	0.678	0.622	1.83494e-29
0	ZFP36L2	4.54344e-34	0.333194	0.664	0.645	2.08757e-29	ZFP36 ring finger protein like 2
0	JUND	4.64448e-34	0.356514	0.739	0.719	2.134e-29	JunD proto-oncogene, AP-1 transcription factor subunit
0	LST1	5.87274e-33	0.263267	0.787	0.758	2.69835e-28	leukocyte specific transcript 1
0	RHOC	1.00106e-32	0.26675	0.306	0.226	4.59958e-28	ras homolog family member C
0	RAN	1.13145e-32	0.261893	0.561	0.507	5.19867e-28	RAN, member RAS oncogene family
0	ACSL3	1.4651e-32	0.35811	0.723	0.693	6.73171e-28	acyl-CoA synthetase long chain family member 3
0	NUTF2	1.66182e-32	0.25076	0.35	0.271	7.63555e-28	nuclear transport factor 2
0	MERTK	7.88319e-32	0.343642	0.341	0.264	3.62209e-27	MER proto-oncogene, tyrosine kinase
0	MMP19	9.1109e-32	0.397859	0.669	0.627	4.18618e-27	matrix metallopeptidase 19
0	CD163	9.38096e-32	0.275108	0.468	0.393	4.31027e-27	CD163 molecule
0	PSD3	2.69937e-31	0.310921	0.388	0.308	1.24028e-26	pleckstrin and Sec7 domain containing 3
0	RPL30	6.62347e-31	0.342629	0.567	0.527	3.04329e-26	ribosomal protein L30
0	ADM	1.19677e-30	0.340494	0.28	0.205	5.49879e-26	adrenomedullin
0	CREB5	1.24722e-30	0.378776	0.357	0.282	5.73058e-26	cAMP responsive element binding protein 5
0	ENSG00000196656	3.72204e-30	0.345048	0.415	0.36	1.71017e-25
0	CLIP4	4.19684e-30	0.348021	0.711	0.683	1.92832e-25	CAP-Gly domain containing linker protein family member 4
0	ASAP1	8.62624e-30	0.301411	0.811	0.799	3.9635e-25	ArfGAP with SH3 domain, ankyrin repeat and PH domain 1
0	ENSG00000277089	2.55846e-29	0.309976	0.171	0.106	1.17554e-24
0	NFKBIA	5.88938e-29	0.34708	0.76	0.743	2.70599e-24	NFKB inhibitor alpha
0	REX1BD	1.1785e-28	0.255986	0.509	0.453	5.41486e-24	required for excision 1-B domain containing
0	RFX2	1.19828e-28	0.328542	0.592	0.546	5.50572e-24	regulatory factor X2
0	ENSG00000229267	2.34131e-27	0.268371	0.718	0.712	1.07576e-22
0	TUT7	2.77933e-27	0.28931	0.406	0.34	1.27702e-22	terminal uridylyl transferase 7
0	NCOA3	2.79844e-27	0.251015	0.482	0.421	1.2858e-22	nuclear receptor coactivator 3
0	TFCP2L1	9.53393e-27	0.277804	0.172	0.11	4.38055e-22	transcription factor CP2 like 1
0	RIPK2	1.48144e-26	0.293299	0.562	0.515	6.80677e-22	receptor interacting serine/threonine kinase 2
0	SSBP2	7.43387e-26	0.32748	0.271	0.204	3.41564e-21	single stranded DNA binding protein 2
0	ENSG00000264281	1.09966e-25	0.292661	0.263	0.201	5.05259e-21
0	KIF1B	1.35794e-25	0.257186	0.663	0.648	6.23932e-21	kinesin family member 1B
0	TTTY14	2.44741e-25	-0.3019	0.228	0.301	1.12451e-20	testis-specific transcript, Y-linked 14
0	PID1	1.08678e-24	0.335997	0.185	0.126	4.99345e-20	phosphotyrosine interaction domain containing 1
0	C5AR2	2.75701e-24	0.329762	0.242	0.179	1.26676e-19	complement component 5a receptor 2
0	KMT2E	1.35115e-23	0.255987	0.636	0.604	6.20813e-19	lysine methyltransferase 2E (inactive)
0	ENSG00000258137	4.43629e-23	0.280704	0.316	0.252	2.03834e-18
0	FCN1	5.08254e-22	0.314052	0.221	0.163	2.33528e-17	ficolin 1
0	MAFB	1.99236e-20	0.260995	0.588	0.555	9.15428e-16	MAF bZIP transcription factor B
0	S100A9	1.15007e-18	0.29509	0.81	0.834	5.28421e-14	S100 calcium binding protein A9
0	CCL13	1.38332e-18	0.361881	0.103	0.061	6.35592e-14	C-C motif chemokine ligand 13
0	CXCL8	4.97751e-18	-0.250633	0.283	0.345	2.28702e-13	C-X-C motif chemokine ligand 8
0	BCL2A1	5.64662e-18	0.254813	0.474	0.428	2.59445e-13	BCL2 related protein A1
0	FOSB	1.5561e-17	0.256769	0.524	0.487	7.14981e-13	FosB proto-oncogene, AP-1 transcription factor subunit
0	GADD45B	1.87897e-17	0.295563	0.551	0.52	8.63332e-13	growth arrest and DNA damage inducible beta
0	APOC4-APOC2	4.02149e-17	-0.280832	0.251	0.31	1.84776e-12	APOC4-APOC2 readthrough (NMD candidate)
0	ENSG00000254281	5.32261e-16	0.268718	0.127	0.086	2.44558e-11
0	PDE4D	2.42199e-14	0.257721	0.272	0.228	1.11283e-09	phosphodiesterase 4D
0	OOEP	4.34712e-14	0.262614	0.454	0.426	1.99737e-09	oocyte expressed protein
0	MYO1E	5.4418e-14	0.285291	0.492	0.454	2.50034e-09	myosin IE
0	C15orf48	1.54607e-13	0.368323	0.465	0.428	7.10371e-09	chromosome 15 open reading frame 48
0	FCHSD2	4.81729e-11	0.293967	0.472	0.452	2.2134e-06	FCH and double SH3 domains 2
0	ATP10A	4.91552e-09	-0.363589	0.237	0.268	0.000225853	ATPase phospholipid transporting 10A (putative)
1	THBS1	0	-2.58445	0.184	0.738	0	thrombospondin 1
1	CXCL8	0	-2.55979	0.324	0.743	0	C-X-C motif chemokine ligand 8
1	SERPINB2	0	-1.24422	0.004	0.183	0	serpin family B member 2
1	ENSG00000268083	0	-1.67134	0.779	0.937	0
1	FN1	5.00635e-305	2.04142	0.742	0.217	2.30027e-300	fibronectin 1
1	EREG	2.80278e-279	-1.945	0.328	0.684	1.28779e-274	epiregulin
1	SAT1	3.79994e-264	-0.923481	0.993	0.997	1.74596e-259	spermidine/spermine N1-acetyltransferase 1
1	CCL20	5.71499e-256	-2.03716	0.174	0.511	2.62587e-251	C-C motif chemokine ligand 20
1	PID1	4.29556e-251	-1.38443	0.164	0.507	1.97368e-246	phosphotyrosine interaction domain containing 1
1	GPNMB	1.01871e-239	1.15184	0.926	0.702	4.68068e-235	glycoprotein nmb
1	ENSG00000284685	1.51004e-237	-1.88364	0.191	0.505	6.9382e-233
1	SLC39A11	1.30148e-236	1.12375	0.835	0.461	5.97991e-232	solute carrier family 39 member 11
1	CCL18	4.1736e-236	1.78195	0.78	0.367	1.91764e-231	C-C motif chemokine ligand 18
1	SLC1A3	2.24752e-234	1.15684	0.855	0.498	1.03267e-229	solute carrier family 1 member 3
1	SH3RF3	3.71144e-233	1.14263	0.609	0.152	1.7053e-228	SH3 domain containing ring finger 3
1	APOC1	4.82563e-233	1.18364	0.943	0.689	2.21723e-228	apolipoprotein C1
1	CD9	1.9005e-226	1.04114	0.894	0.563	8.73224e-222	CD9 molecule
1	NAMPTP1	8.40388e-219	-1.42472	0.448	0.717	3.86133e-214	nicotinamide phosphoribosyltransferase pseudogene 1
1	TPST1	3.82324e-210	-1.29764	0.31	0.63	1.75667e-205	tyrosylprotein sulfotransferase 1
1	RPS28P7	5.39326e-207	-1.11703	0.851	0.902	2.47804e-202	ribosomal protein S28 pseudogene 7
1	CD300E	1.02465e-205	-0.891803	0.046	0.255	4.70796e-201	CD300e molecule
1	MT-TQ	5.92052e-205	-1.16795	0.192	0.491	2.7203e-200	mitochondrially encoded tRNA-Gln (CAA/G)
1	DGKI	1.35973e-204	-1.09033	0.767	0.851	6.24756e-200	diacylglycerol kinase iota
1	MALAT1	9.96377e-199	-0.813918	1	1	4.57805e-194	metastasis associated lung adenocarcinoma transcript 1
1	PPDPF	3.53756e-198	0.952673	0.891	0.682	1.6254e-193	pancreatic progenitor cell differentiation and proliferation factor
1	MT-CO1	3.13349e-197	0.63152	0.999	0.999	1.43975e-192	mitochondrially encoded cytochrome c oxidase I
1	CRIP1	7.3556e-195	1.54449	0.916	0.699	3.37968e-190	cysteine rich protein 1
1	C9	4.5162e-191	0.815055	0.87	0.569	2.07506e-186	complement C9
1	MT-CYB	5.9554e-191	0.721829	0.995	0.985	2.73633e-186	mitochondrially encoded cytochrome b
1	ENSG00000263574	5.35722e-190	-1.24759	0.004	0.106	2.46148e-185
1	HLA-DRB5	8.15768e-187	1.13089	0.751	0.365	3.74821e-182	major histocompatibility complex, class II, DR beta 5
1	IL1R2	1.18829e-184	-1.2811	0.113	0.369	5.45982e-180	interleukin 1 receptor type 2
1	CXCL2	1.11775e-182	-1.5711	0.463	0.729	5.13574e-178	C-X-C motif chemokine ligand 2
1	CXCL3	6.08184e-182	-1.61978	0.419	0.691	2.79442e-177	C-X-C motif chemokine ligand 3
1	MT-ND4L	8.90736e-182	0.619532	0.999	0.999	4.09267e-177	mitochondrially encoded NADH:ubiquinone oxidoreductase core subunit 4L
1	SPARC	3.84117e-178	0.974975	0.494	0.104	1.7649e-173	secreted protein acidic and cysteine rich
1	NAMPT	2.77833e-176	-1.25303	0.777	0.884	1.27656e-171	nicotinamide phosphoribosyltransferase
1	UBC	1.72674e-175	-0.933385	0.791	0.886	7.93386e-171	ubiquitin C
1	CTSK	2.33727e-175	2.08907	0.424	0.051	1.0739e-170	cathepsin K
1	CD163L1	6.08234e-175	-1.21308	0.681	0.809	2.79465e-170	CD163 molecule like 1
1	MIR4300HG	2.1763e-174	-1.31689	0.499	0.702	9.99943e-170	MIR4300 host gene
1	FRMD4B	2.00172e-173	0.883379	0.715	0.332	9.1973e-169	FERM domain containing 4B
1	APOE	5.781e-173	1.01403	0.913	0.64	2.6562e-168	apolipoprotein E
1	NEAT1	1.43776e-172	-0.762488	0.989	0.992	6.60607e-168	nuclear paraspeckle assembly transcript 1
1	CHIT1	2.25196e-172	1.29276	0.493	0.087	1.03471e-167	chitinase 1
1	SEMA6B	2.76971e-169	-0.864321	0.112	0.352	1.2726e-164	semaphorin 6B
1	MT-TE	9.40146e-168	-1.24477	0.241	0.516	4.31969e-163	mitochondrially encoded tRNA-Glu (GAA/G)
1	MYO1E	1.10902e-165	1.1912	0.753	0.422	5.09561e-161	myosin IE
1	DOCK4	2.37986e-165	-0.954747	0.805	0.891	1.09348e-160	dedicator of cytokinesis 4
1	RGCC	2.03098e-164	1.01712	0.865	0.59	9.33175e-160	regulator of cell cycle
1	SCGB3A1	1.38211e-163	0.730648	0.462	0.089	6.35037e-159	secretoglobin family 3A member 1
1	CPM	3.05624e-163	0.881993	0.808	0.483	1.40425e-158	carboxypeptidase M
1	CYP27A1	3.87523e-161	0.799228	0.806	0.453	1.78055e-156	cytochrome P450 family 27 subfamily A member 1
1	RPL41	3.00254e-160	-0.976137	0.943	0.958	1.37958e-155	ribosomal protein L41
1	CYP1B1	1.82667e-158	-1.39982	0.151	0.388	8.39301e-154	cytochrome P450 family 1 subfamily B member 1
1	ETS2	1.34608e-157	-1.03536	0.59	0.77	6.18482e-153	ETS proto-oncogene 2, transcription factor
1	TPRG1	6.33288e-157	0.982063	0.662	0.283	2.90977e-152	tumor protein p63 regulated 1
1	MT2P1	3.97363e-156	-0.917608	0.078	0.28	1.82576e-151	metallothionein 2 pseudogene 1
1	MT-CO2	4.3557e-156	0.569383	0.999	0.999	2.00131e-151	mitochondrially encoded cytochrome c oxidase II
1	YBX1	4.05137e-155	0.680743	0.942	0.826	1.86148e-150	Y-box binding protein 1
1	SRGAP2	6.53032e-154	0.884991	0.764	0.428	3.00049e-149	SLIT-ROBO Rho GTPase activating protein 2
1	CD84	7.29707e-152	0.722355	0.603	0.228	3.35278e-147	CD84 molecule
1	AREG	9.26611e-150	-1.35178	0.44	0.683	4.2575e-145	amphiregulin
1	FAM177B	1.26318e-146	-1.17849	0.226	0.468	5.80393e-142	family with sequence similarity 177 member B
1	CEBPB	3.43834e-145	-0.822665	0.903	0.924	1.57981e-140	CCAAT enhancer binding protein beta
1	CAMK1D	8.68923e-145	0.804436	0.811	0.479	3.99244e-140	calcium/calmodulin dependent protein kinase ID
1	RSF1	3.49876e-143	-1.20122	0.688	0.792	1.60758e-138	remodeling and spacing factor 1
1	HIF1A	9.31599e-143	-0.864056	0.823	0.892	4.28042e-138	hypoxia inducible factor 1 subunit alpha
1	SMIM25	2.53115e-140	0.711123	0.743	0.404	1.16299e-135
1	NHSL1	2.08925e-139	1.08059	0.663	0.338	9.59948e-135	NHS like 1
1	ENSG00000257322	1.69498e-138	-1.12208	0.65	0.759	7.78793e-134
1	LPL	1.90463e-138	0.890102	0.706	0.338	8.7512e-134	lipoprotein lipase
1	THBD	1.50707e-136	-1.12883	0.263	0.512	6.92452e-132	thrombomodulin
1	FDX1	4.46408e-136	1.13599	0.663	0.367	2.05111e-131	ferredoxin 1
1	FBP1	4.35674e-135	0.836485	0.813	0.519	2.00179e-130	fructose-bisphosphatase 1
1	RPL14	6.46451e-135	0.655109	0.942	0.848	2.97025e-130	ribosomal protein L14
1	MAP3K8	1.07043e-133	-0.991888	0.679	0.796	4.91829e-129	mitogen-activated protein kinase kinase kinase 8
1	ENSG00000264772	3.28432e-132	0.763488	0.888	0.717	1.50905e-127
1	LTA4H	3.56893e-131	0.70019	0.754	0.432	1.63982e-126	leukotriene A4 hydrolase
1	ENSG00000274213	1.36686e-130	-1.0208	0.159	0.381	6.28031e-126
1	CHI3L1	4.2492e-130	1.47495	0.42	0.095	1.95238e-125	chitinase 3 like 1
1	LGALS3	2.32242e-129	0.831694	0.923	0.757	1.06708e-124	galectin 3
1	ATG7	1.21746e-128	0.631723	0.802	0.473	5.59387e-124	autophagy related 7
1	TMSB4X	1.52839e-128	0.61363	0.998	0.996	7.0225e-124	thymosin beta 4 X-linked
1	SRGAP2C	2.34841e-128	0.761565	0.716	0.398	1.07903e-123	SLIT-ROBO Rho GTPase activating protein 2C
1	IL6	4.4194e-127	-0.783287	0.022	0.141	2.03058e-122	interleukin 6
1	C5AR1	9.04085e-125	-0.89764	0.736	0.828	4.154e-120	complement C5a receptor 1
1	IL18R1	1.31576e-124	-0.398483	0.025	0.148	6.04553e-120	interleukin 18 receptor 1
1	GTF3A	1.70088e-124	0.593943	0.611	0.277	7.81505e-120	general transcription factor IIIA
1	ARMC9	1.76668e-124	-0.666484	0.949	0.945	8.11734e-120	armadillo repeat containing 9
1	RHOH	2.6457e-124	-0.881693	0.148	0.37	1.21562e-119	ras homolog family member H
1	PTGS2	4.80778e-124	-0.639165	0.036	0.176	2.20903e-119	prostaglandin-endoperoxide synthase 2
1	ENSG00000231971	8.66024e-124	1.11048	0.488	0.165	3.97912e-119
1	OOEP	1.39959e-123	-1.18231	0.532	0.676	6.43072e-119	oocyte expressed protein
1	HLA-DMB	4.31237e-123	0.758204	0.589	0.267	1.98141e-118	major histocompatibility complex, class II, DM beta
1	ENSG00000266865	5.36507e-123	-0.621552	0.972	0.97	2.46509e-118
1	MET	7.36195e-123	-0.569833	0.035	0.173	3.3826e-118	MET proto-oncogene, receptor tyrosine kinase
1	FTL	8.71899e-123	0.709168	1	1	4.00612e-118	ferritin light chain
1	RPL41P2	1.41575e-122	-0.990752	0.839	0.857	6.50495e-118	ribosomal protein L41 pseudogene 2
1	FGR	1.88911e-122	0.628125	0.804	0.497	8.67988e-118	FGR proto-oncogene, Src family tyrosine kinase
1	RPS4X	5.12772e-122	0.672065	0.953	0.872	2.35603e-117	ribosomal protein S4 X-linked
1	CSTB	6.87609e-121	0.704701	0.982	0.935	3.15936e-116	cystatin B
1	PLIN2	3.84329e-120	-0.991761	0.791	0.85	1.76587e-115	perilipin 2
1	TNS3	3.95106e-119	0.670985	0.884	0.661	1.81539e-114	tensin 3
1	VEGFA	4.29397e-119	-0.821773	0.173	0.403	1.97295e-114	vascular endothelial growth factor A
1	MT-ND2	6.19017e-119	0.483145	0.997	0.987	2.8442e-114	mitochondrially encoded NADH:ubiquinone oxidoreductase core subunit 2
1	SIGLEC10	4.84721e-117	-0.484311	0.044	0.188	2.22715e-112	sialic acid binding Ig like lectin 10
1	KYNU	3.74166e-116	-0.75082	0.808	0.892	1.71918e-111	kynureninase
1	OLR1	1.91524e-114	-1.00847	0.597	0.743	8.79995e-110	oxidized low density lipoprotein receptor 1
1	ANXA4	5.76974e-114	0.598816	0.628	0.302	2.65102e-109	annexin A4
1	CHST11	3.89737e-113	0.771803	0.929	0.74	1.79072e-108	carbohydrate sulfotransferase 11
1	KCNMA1	4.11404e-113	0.911816	0.631	0.334	1.89028e-108	potassium calcium-activated channel subfamily M alpha 1
1	MT-ND5	1.82982e-112	0.568101	0.976	0.877	8.40748e-108	mitochondrially encoded NADH:ubiquinone oxidoreductase core subunit 5
1	TXNIP	2.19658e-111	0.591117	0.908	0.673	1.00926e-106	thioredoxin interacting protein
1	SAMSN1	4.12481e-111	-0.799993	0.686	0.829	1.89523e-106	SAM domain, SH3 domain and nuclear localization signals 1
1	JARID2	6.4148e-111	-0.791142	0.901	0.915	2.94741e-106	jumonji and AT-rich interaction domain containing 2
1	SLC38A2	2.69179e-110	-1.0616	0.376	0.56	1.2368e-105	solute carrier family 38 member 2
1	DENND4C	3.74683e-109	0.612567	0.802	0.505	1.72156e-104	DENN domain containing 4C
1	ENSG00000273269	1.72819e-108	0.583273	0.913	0.737	7.94052e-104
1	ARHGAP24	3.33911e-108	0.947471	0.585	0.277	1.53422e-103	Rho GTPase activating protein 24
1	CD59	7.57277e-108	0.64166	0.663	0.368	3.47946e-103	CD59 molecule (CD59 blood group)
1	SRGAP2B	1.41595e-107	0.680215	0.673	0.36	6.50588e-103	SLIT-ROBO Rho GTPase activating protein 2B
1	VIM	9.15997e-107	0.534164	0.988	0.97	4.20873e-102	vimentin
1	DNAH6	1.44392e-105	-0.603894	0.025	0.135	6.63436e-101	dynein axonemal heavy chain 6
1	IQGAP2	3.52352e-105	0.68914	0.776	0.481	1.61895e-100	IQ motif containing GTPase activating protein 2
1	KIF1B	4.63617e-105	0.589236	0.81	0.543	2.13018e-100	kinesin family member 1B
1	CCDC85B	4.91171e-104	0.517626	0.477	0.173	2.25678e-99	coiled-coil domain containing 85B
1	ENSG00000227081	6.00506e-104	-1.14066	0.771	0.79	2.75915e-99
1	ATP2B4	6.32523e-104	0.699385	0.402	0.117	2.90625e-99	ATPase plasma membrane Ca2+ transporting 4
1	DUSP4	1.24583e-103	-0.750977	0.144	0.341	5.72423e-99	dual specificity phosphatase 4
1	FMN1	5.36647e-103	0.630245	0.903	0.724	2.46573e-98	formin 1
1	CXCL1	5.56328e-103	-0.864526	0.067	0.222	2.55616e-98	C-X-C motif chemokine ligand 1
1	ZBTB16	8.24895e-103	0.769189	0.589	0.274	3.79015e-98	zinc finger and BTB domain containing 16
1	PPIF	1.75624e-102	-0.816527	0.192	0.392	8.06941e-98	peptidylprolyl isomerase F
1	CNBP	1.94917e-102	0.549177	0.713	0.418	8.95586e-98	CCHC-type zinc finger nucleic acid binding protein
1	SOD2	1.95152e-102	-0.850476	0.846	0.887	8.96667e-98	superoxide dismutase 2
1	MERTK	6.54865e-102	0.617103	0.57	0.258	3.00891e-97	MER proto-oncogene, tyrosine kinase
1	SCGB1A1	1.91679e-101	0.740485	0.429	0.145	8.80707e-97	secretoglobin family 1A member 1
1	B2M	2.23707e-101	0.52606	0.998	0.994	1.02787e-96	beta-2-microglobulin
1	RBFOX2	8.47544e-101	-0.740312	0.955	0.951	3.89421e-96	RNA binding fox-1 homolog 2
1	ABHD17C	8.69076e-101	-0.441376	0.025	0.133	3.99314e-96	abhydrolase domain containing 17C, depalmitoylase
1	VCAN	1.25373e-100	-1.00707	0.236	0.455	5.76052e-96	versican
1	HMOX1	3.19856e-100	-1.52572	0.352	0.542	1.46964e-95	heme oxygenase 1
1	RPL10	3.52045e-100	0.540514	0.982	0.953	1.61754e-95	ribosomal protein L10
1	MREG	1.26826e-99	0.499414	0.372	0.096	5.82728e-95	melanoregulin
1	NAP1L1	2.31971e-99	0.557014	0.777	0.516	1.06583e-94	nucleosome assembly protein 1 like 1
1	LINC01619	6.12624e-99	-0.583079	0.881	0.926	2.81482e-94	long intergenic non-protein coding RNA 1619
1	ITGB1BP1	1.63232e-98	0.578431	0.515	0.226	7.50004e-94	integrin subunit beta 1 binding protein 1
1	PLAUR	2.05579e-98	-0.819645	0.843	0.886	9.44573e-94	plasminogen activator, urokinase receptor
1	ENSG00000263809	5.13675e-98	0.560483	0.967	0.908	2.36018e-93
1	SIPA1L1	6.7019e-98	-0.81943	0.774	0.841	3.07932e-93	signal induced proliferation associated 1 like 1
1	ENSG00000218175	1.45451e-97	-0.909143	0.645	0.712	6.68306e-93
1	ASAP1	2.07545e-97	0.600586	0.926	0.752	9.53609e-93	ArfGAP with SH3 domain, ankyrin repeat and PH domain 1
1	ATP1B3	3.42593e-97	-0.735269	0.897	0.923	1.57411e-92	ATPase Na+/K+ transporting subunit beta 3
1	MITF	3.62613e-97	0.734948	0.798	0.523	1.6661e-92	melanocyte inducing transcription factor
1	FKBP5	5.1926e-97	0.572489	0.937	0.723	2.38584e-92	FKBP prolyl isomerase 5
1	PLBD1	9.75553e-97	0.486084	0.464	0.175	4.48237e-92	phospholipase B domain containing 1
1	FYB1	3.90443e-96	0.569423	0.609	0.31	1.79397e-91	FYN binding protein 1
1	FCHO2	7.06197e-96	0.550625	0.511	0.217	3.24476e-91	FCH and mu domain containing endocytic adaptor 2
1	LINC00486	4.01831e-95	-0.616533	0.916	0.946	1.84629e-90	long intergenic non-protein coding RNA 486
1	ENSG00000279483	9.12854e-95	-1.14439	0.805	0.825	4.19429e-90
1	NUPR1	1.05079e-94	0.870243	0.507	0.217	4.82804e-90	nuclear protein 1, transcriptional regulator
1	PLA2G7	3.51337e-94	0.608288	0.559	0.263	1.61429e-89	phospholipase A2 group VII
1	RPL7	5.89866e-94	0.521165	0.959	0.896	2.71026e-89	ribosomal protein L7
1	DYNLL1	8.14776e-94	0.546407	0.776	0.518	3.74365e-89	dynein light chain LC8-type 1
1	OTOAP1	1.07828e-93	0.565432	0.469	0.188	4.95439e-89	OTOA pseudogene 1
1	ENSG00000234287	2.14103e-93	-1.04965	0.766	0.776	9.8374e-89
1	C18orf32	3.44403e-93	0.48858	0.621	0.322	1.58243e-88	chromosome 18 open reading frame 32
1	MT-ND6	5.74554e-93	0.488836	0.944	0.785	2.63991e-88	mitochondrially encoded NADH:ubiquinone oxidoreductase core subunit 6
1	RPL10A	5.76166e-93	0.584479	0.906	0.755	2.64731e-88	ribosomal protein L10a
1	ARHGAP10	6.53828e-93	0.582457	0.708	0.418	3.00414e-88	Rho GTPase activating protein 10
1	DBI	2.81314e-92	0.587332	0.853	0.668	1.29255e-87	diazepam binding inhibitor, acyl-CoA binding protein
1	ZBTB20	5.18133e-92	0.568582	0.587	0.29	2.38066e-87	zinc finger and BTB domain containing 20
1	DPEP2	1.2827e-91	0.411528	0.311	0.061	5.89362e-87	dipeptidase 2
1	SMOX	9.9791e-91	-0.728456	0.086	0.245	4.5851e-86	spermine oxidase
1	CD52	1.07922e-90	0.746527	0.852	0.642	4.95871e-86	CD52 molecule
1	IL7R	1.34654e-90	-0.758815	0.155	0.343	6.18694e-86	interleukin 7 receptor
1	ADA2	7.46679e-90	0.509063	0.597	0.302	3.43076e-85	adenosine deaminase 2
1	A2M	8.31321e-90	0.472126	0.435	0.155	3.81967e-85	alpha-2-macroglobulin
1	RARRES1	1.53812e-89	0.537365	0.301	0.058	7.06721e-85	retinoic acid receptor responder 1
1	ENSG00000253859	3.01089e-89	-0.770913	0.734	0.81	1.38341e-84
1	FABP5	4.66229e-89	0.636103	0.853	0.616	2.14218e-84	fatty acid binding protein 5
1	MMP9	6.35123e-89	1.12928	0.423	0.159	2.9182e-84	matrix metallopeptidase 9
1	MCTP2	3.23943e-88	-0.461721	0.035	0.149	1.48842e-83	multiple C2 and transmembrane domain containing 2
1	KIF13B	3.41065e-88	0.553742	0.729	0.453	1.56709e-83	kinesin family member 13B
1	MT-TH	1.3262e-87	-0.414138	0.053	0.184	6.09349e-83	mitochondrially encoded tRNA-His (CAU/C)
1	CDH23	2.07579e-87	0.537066	0.526	0.233	9.53765e-83	cadherin related 23
1	ACTG1	6.86436e-87	0.57431	0.932	0.809	3.15397e-82	actin gamma 1
1	CALM3	2.02946e-86	0.722805	0.68	0.445	9.32476e-82	calmodulin 3
1	HLA-DQA1	2.16805e-86	0.5858	0.672	0.36	9.96152e-82	major histocompatibility complex, class II, DQ alpha 1
1	FNDC3A	2.59669e-86	-0.834719	0.625	0.719	1.1931e-81	fibronectin type III domain containing 3A
1	SIK3	5.48013e-86	-0.577796	0.845	0.888	2.51795e-81	SIK family kinase 3
1	CBLB	6.17982e-86	0.689045	0.719	0.436	2.83944e-81	Cbl proto-oncogene B
1	LILRB4	1.06144e-84	0.498074	0.644	0.37	4.87702e-80	leukocyte immunoglobulin like receptor B4
1	LRCH1	3.58589e-84	0.541475	0.62	0.347	1.64761e-79	leucine rich repeats and calponin homology domain containing 1
1	DGKH	3.91517e-84	0.531376	0.401	0.141	1.79891e-79	diacylglycerol kinase eta
1	FABP3	4.48949e-84	0.495978	0.367	0.113	2.06279e-79	fatty acid binding protein 3
1	RPS6KA2	1.51335e-83	0.495921	0.623	0.336	6.95337e-79	ribosomal protein S6 kinase A2
1	PLXDC2	1.56316e-83	0.481924	0.95	0.745	7.18226e-79	plexin domain containing 2
1	PABPC1	3.45748e-82	-0.588946	0.893	0.893	1.58861e-77	poly(A) binding protein cytoplasmic 1
1	THADA	3.90686e-82	0.51532	0.576	0.293	1.79508e-77	THADA armadillo repeat containing
1	CFD	5.61119e-82	0.714394	0.506	0.24	2.57817e-77	complement factor D
1	RNU5F-1	9.51743e-82	-0.623422	0.083	0.228	4.37297e-77	RNA, U5F small nuclear 1
1	NR1H3	1.55431e-81	0.483618	0.397	0.143	7.1416e-77	nuclear receptor subfamily 1 group H member 3
1	VAMP8	4.83039e-81	0.454382	0.862	0.671	2.21942e-76	vesicle associated membrane protein 8
1	SLC28A3	8.96698e-81	0.440265	0.251	0.037	4.12006e-76	solute carrier family 28 member 3
1	FDX1P1	1.16439e-80	0.532061	0.375	0.13	5.35002e-76	ferredoxin 1 pseudogene 1
1	RPS3A	1.23262e-80	0.482131	0.955	0.856	5.66352e-76	ribosomal protein S3A
1	STARD13	1.27565e-80	0.529059	0.551	0.267	5.86123e-76	StAR related lipid transfer domain containing 13
1	ATP6V0D2	1.32087e-80	0.547399	0.305	0.073	6.06898e-76	ATPase H+ transporting V0 subunit d2
1	GPC4	3.22986e-80	0.665253	0.34	0.097	1.48403e-75	glypican 4
1	RPL9	3.28572e-80	0.44274	0.966	0.886	1.50969e-75	ribosomal protein L9
1	NACA	2.43259e-79	0.479912	0.87	0.683	1.1177e-74	nascent polypeptide associated complex subunit alpha
1	HLA-DPA1	6.48729e-79	0.590935	0.859	0.603	2.98072e-74	major histocompatibility complex, class II, DP alpha 1
1	LONRF1	9.181e-79	0.408949	0.356	0.111	4.21839e-74	LON peptidase N-terminal domain and ring finger 1
1	PALLD	1.32058e-78	0.444776	0.425	0.166	6.06765e-74	palladin, cytoskeletal associated protein
1	TMCC1	2.44099e-78	0.486688	0.502	0.238	1.12156e-73	transmembrane and coiled-coil domain family 1
1	TBC1D9	4.42831e-78	0.572054	0.683	0.413	2.03467e-73	TBC1 domain family member 9
1	RPL17-C18orf32	5.72826e-78	0.499497	0.936	0.832	2.63196e-73	RPL17-C18orf32 readthrough
1	IMMP2L	1.14422e-77	0.50085	0.451	0.187	5.25736e-73	inner mitochondrial membrane peptidase subunit 2
1	ISCU	2.30842e-77	0.51054	0.59	0.332	1.06065e-72	iron-sulfur cluster assembly enzyme
1	ATRAID	4.14863e-77	0.398945	0.478	0.216	1.90617e-72	all-trans retinoic acid induced differentiation factor
1	TREM2	6.66121e-77	0.553645	0.648	0.381	3.06063e-72	triggering receptor expressed on myeloid cells 2
1	MAN1A1	7.00672e-77	0.493985	0.739	0.478	3.21938e-72	mannosidase alpha class 1A member 1
1	ENSG00000173727	9.76899e-77	0.612146	0.408	0.161	4.48856e-72
1	ITGB5	1.59366e-76	0.449068	0.354	0.116	7.32237e-72	integrin subunit beta 5
1	FAIM	1.68533e-76	0.352489	0.283	0.062	7.74358e-72	Fas apoptotic inhibitory molecule
1	RUNX1	2.37669e-76	-0.616437	0.78	0.816	1.09202e-71	RUNX family transcription factor 1
1	SH3BGRL	2.62619e-76	0.482396	0.788	0.57	1.20666e-71	SH3 domain binding glutamate rich protein like
1	ATP13A3	2.77165e-76	-0.717054	0.789	0.828	1.27349e-71	ATPase 13A3
1	ACOT7	6.20915e-76	0.435941	0.359	0.124	2.85292e-71	acyl-CoA thioesterase 7
1	HS3ST2	1.00948e-75	0.749768	0.267	0.051	4.63827e-71	heparan sulfate-glucosamine 3-sulfotransferase 2
1	GALM	1.39886e-75	0.456654	0.442	0.188	6.42733e-71	galactose mutarotase
1	SRGAP2D	1.64152e-75	0.501652	0.49	0.225	7.54227e-71	SLIT-ROBO Rho GTPase activating protein 2D (pseudogene)
1	AKAP13	2.00252e-75	0.485734	0.971	0.905	9.20099e-71	A-kinase anchoring protein 13
1	RPS29P5	2.01566e-75	-0.267253	0.028	0.123	9.26137e-71	ribosomal protein S29 pseudogene 5
1	FOXO1	3.499e-75	0.493892	0.681	0.4	1.60769e-70	forkhead box O1
1	RPS29	9.21707e-75	-0.487714	0.978	0.967	4.23497e-70	ribosomal protein S29
1	GM2A	1.21046e-74	0.580627	0.61	0.355	5.56172e-70	GM2 ganglioside activator
1	TEX2	1.251e-74	0.396736	0.431	0.174	5.74798e-70	testis expressed 2
1	MT2A	1.46948e-74	-1.61018	0.897	0.873	6.75181e-70	metallothionein 2A
1	S100A8	1.89941e-74	-1.1992	0.557	0.695	8.72722e-70	S100 calcium binding protein A8
1	DHRS3	2.132e-74	0.406025	0.461	0.202	9.79591e-70	dehydrogenase/reductase 3
1	ADAMTSL4-AS1	3.32016e-74	0.515043	0.691	0.418	1.52551e-69	ADAMTSL4 antisense RNA 1
1	MPC2	3.38153e-74	0.436117	0.442	0.195	1.55371e-69	mitochondrial pyruvate carrier 2
1	SLC29A1	4.68081e-74	0.339139	0.305	0.08	2.15069e-69	solute carrier family 29 member 1 (Augustine blood group)
1	FABP5P7	5e-74	0.520856	0.851	0.621	2.29735e-69	fatty acid binding protein 5 pseudogene 7
1	DBT	1.31274e-73	0.411578	0.501	0.24	6.03167e-69	dihydrolipoamide branched chain transacylase E2
1	RPL3	4.74909e-73	0.470701	0.944	0.866	2.18207e-68	ribosomal protein L3
1	MATK	5.16066e-73	0.436788	0.452	0.192	2.37117e-68	megakaryocyte-associated tyrosine kinase
1	MAP2K1	6.98919e-73	-0.596114	0.76	0.825	3.21132e-68	mitogen-activated protein kinase kinase 1
1	RPL12	7.16353e-73	0.399541	0.983	0.953	3.29143e-68	ribosomal protein L12
1	SAMD4A	7.64196e-73	0.485873	0.375	0.133	3.51125e-68	sterile alpha motif domain containing 4A
1	TIMP1	1.89867e-72	-0.65663	0.694	0.783	8.72381e-68	TIMP metallopeptidase inhibitor 1
1	FAM20C	4.13643e-72	0.418342	0.543	0.277	1.90057e-67	FAM20C golgi associated secretory pathway kinase
1	STAB1	4.54881e-72	-0.426678	0.065	0.193	2.09004e-67	stabilin 1
1	HEXB	4.68568e-72	0.512255	0.733	0.503	2.15293e-67	hexosaminidase subunit beta
1	ARHGEF3	8.2248e-72	0.473411	0.568	0.3	3.77905e-67	Rho guanine nucleotide exchange factor 3
1	FAR2	1.1707e-71	0.455804	0.409	0.168	5.37902e-67	fatty acyl-CoA reductase 2
1	LIPA	2.86247e-71	0.57463	0.784	0.59	1.31522e-66	lipase A, lysosomal acid type
1	MYO5A	3.04149e-71	0.427469	0.514	0.255	1.39747e-66	myosin VA
1	ENSG00000226084	5.40432e-71	0.489987	0.92	0.792	2.48312e-66
1	MAFB	6.36797e-71	0.435395	0.722	0.469	2.92589e-66	MAF bZIP transcription factor B
1	ENSG00000124593	8.43015e-71	0.41368	0.724	0.466	3.8734e-66
1	ATP5ME	1.27505e-70	-0.692227	0.59	0.672	5.85849e-66	ATP synthase membrane subunit e
1	MT-ND3	1.45808e-70	0.40686	0.994	0.981	6.69946e-66	mitochondrially encoded NADH:ubiquinone oxidoreductase core subunit 3
1	C1orf43	1.62408e-70	0.3587	0.556	0.29	7.46216e-66	chromosome 1 open reading frame 43
1	GPX3	1.83643e-70	0.377393	0.363	0.126	8.43786e-66	glutathione peroxidase 3
1	ENSG00000242299	4.87539e-70	-0.635533	0.848	0.85	2.24009e-65
1	MT-TP	9.36687e-70	-0.645508	0.289	0.455	4.3038e-65	mitochondrially encoded tRNA-Pro (CCN)
1	INHBA	1.95748e-69	-0.706503	0.07	0.198	8.99403e-65	inhibin subunit beta A
1	RPS15A	4.53672e-69	0.424252	0.968	0.896	2.08448e-64	ribosomal protein S15a
1	CIAO2A	4.99767e-69	0.375734	0.609	0.339	2.29628e-64	cytosolic iron-sulfur assembly component 2A
1	SAMHD1	2.80166e-68	0.426587	0.754	0.482	1.28728e-63	SAM and HD domain containing deoxynucleoside triphosphate triphosphohydrolase 1
1	DOP1B	2.87645e-68	0.344821	0.412	0.165	1.32164e-63	DOP1 leucine zipper like protein B
1	MTHFS	2.94584e-68	0.397326	0.375	0.142	1.35352e-63	methenyltetrahydrofolate synthetase
1	RPS8	3.77138e-68	0.420843	0.969	0.915	1.73284e-63	ribosomal protein S8
1	ZCCHC7	3.86131e-68	0.452521	0.461	0.214	1.77415e-63	zinc finger CCHC-type containing 7
1	CLIP4	4.70394e-68	0.500286	0.761	0.496	2.16132e-63	CAP-Gly domain containing linker protein family member 4
1	ENSG00000248993	6.75826e-68	0.462701	0.744	0.493	3.10522e-63
1	SLC7A11	1.03257e-67	-0.523956	0.049	0.159	4.74436e-63	solute carrier family 7 member 11
1	TBC1D1	1.29329e-67	0.337505	0.537	0.271	5.94227e-63	TBC1 domain family member 1
1	PSD3	1.30487e-67	0.676605	0.599	0.358	5.9955e-63	pleckstrin and Sec7 domain containing 3
1	HIPK2	2.24134e-67	-0.737144	0.613	0.688	1.02983e-62	homeodomain interacting protein kinase 2
1	RPL32	2.46546e-67	0.360955	0.984	0.953	1.1328e-62	ribosomal protein L32
1	NDUFB5	2.64738e-67	0.337956	0.467	0.221	1.21639e-62	NADH:ubiquinone oxidoreductase subunit B5
1	MMP7	4.76071e-67	1.36185	0.244	0.049	2.1874e-62	matrix metallopeptidase 7
1	ELL2	8.59923e-67	-0.683435	0.869	0.896	3.95109e-62	elongation factor for RNA polymerase II 2
1	HTRA4	1.60506e-66	0.317751	0.248	0.053	7.37477e-62	HtrA serine peptidase 4
1	IL1B	5.14789e-66	-1.34999	0.21	0.371	2.3653e-61	interleukin 1 beta
1	MRPS31P2	1.29673e-65	-0.328637	0.053	0.164	5.9581e-61	mitochondrial ribosomal protein S31 pseudogene 2
1	MTCO1P12	1.56627e-65	0.30342	0.997	0.997	7.19653e-61	MT-CO1 pseudogene 12
1	OSBPL1A	2.34388e-65	0.374457	0.417	0.177	1.07694e-60	oxysterol binding protein like 1A
1	AP1S2	3.08981e-65	0.390121	0.601	0.345	1.41968e-60	adaptor related protein complex 1 subunit sigma 2
1	RETREG1	5.89841e-65	0.433126	0.254	0.059	2.71014e-60	reticulophagy regulator 1
1	RPS6	7.16496e-65	0.431242	0.964	0.905	3.29208e-60	ribosomal protein S6
1	PRKCE	9.36395e-65	0.47136	0.765	0.506	4.30245e-60	protein kinase C epsilon
1	IRAK2	1.45897e-64	-0.805725	0.331	0.49	6.70354e-60	interleukin 1 receptor associated kinase 2
1	BABAM2	1.56406e-64	0.439508	0.503	0.252	7.18639e-60	BRISC and BRCA1 A complex member 2
1	TMIGD3	1.59223e-64	-0.438152	0.066	0.185	7.31583e-60	transmembrane and immunoglobulin domain containing 3
1	PIK3IP1	4.01091e-64	0.300875	0.35	0.125	1.84289e-59	phosphoinositide-3-kinase interacting protein 1
1	MS4A4A	4.38461e-64	0.443838	0.751	0.516	2.0146e-59	membrane spanning 4-domains A4A
1	C9orf16	5.4834e-64	0.414544	0.65	0.406	2.51946e-59	chromosome 9 open reading frame 16
1	INSIG1	5.57094e-64	-0.935664	0.316	0.468	2.55968e-59	insulin induced gene 1
1	TBC1D14	1.29203e-63	0.433001	0.479	0.236	5.93651e-59	TBC1 domain family member 14
1	TRAK1	1.56922e-63	0.415236	0.743	0.503	7.21011e-59	trafficking kinesin protein 1
1	PFN1	1.73705e-63	-0.384115	0.936	0.942	7.9812e-59	profilin 1
1	MS4A6E	2.35474e-63	0.42913	0.842	0.637	1.08193e-58	membrane spanning 4-domains A6E
1	DNASE2B	5.04826e-63	0.372374	0.218	0.039	2.31952e-58	deoxyribonuclease 2 beta
1	SUMF1	5.39432e-63	0.390891	0.569	0.31	2.47853e-58	sulfatase modifying factor 1
1	CD93	6.85377e-63	-0.402063	0.055	0.166	3.1491e-58	CD93 molecule
1	TMEM14C	9.50936e-63	0.338598	0.479	0.24	4.36926e-58	transmembrane protein 14C
1	ZSWIM4	1.1967e-62	0.660393	0.399	0.18	5.49849e-58	zinc finger SWIM-type containing 4
1	CD99	1.31816e-62	0.390322	0.841	0.661	6.05655e-58	CD99 molecule (Xg blood group)
1	NKG7	4.1338e-62	-0.483091	0.046	0.148	1.89936e-57	natural killer cell granule protein 7
1	PNRC1	7.90705e-62	-0.760224	0.612	0.691	3.63305e-57	proline rich nuclear receptor coactivator 1
1	RAB11FIP1	1.13862e-61	0.429143	0.668	0.428	5.23162e-57	RAB11 family interacting protein 1
1	GUSB	1.24219e-61	0.358529	0.509	0.271	5.70748e-57	glucuronidase beta
1	CAPG	3.41276e-61	0.528421	0.88	0.768	1.56806e-56	capping actin protein, gelsolin like
1	ENSG00000256028	4.87749e-61	0.367513	0.671	0.431	2.24106e-56
1	BCL2	7.09278e-61	0.381228	0.488	0.241	3.25892e-56	BCL2 apoptosis regulator
1	PDE4B	7.82452e-61	-0.830405	0.503	0.608	3.59513e-56	phosphodiesterase 4B
1	ADM	9.45279e-61	-0.773358	0.272	0.429	4.34327e-56	adrenomedullin
1	ENSG00000228665	9.48329e-61	-0.481078	0.1	0.231	4.35729e-56
1	AGPAT4	1.0316e-60	0.456383	0.599	0.358	4.7399e-56	1-acylglycerol-3-phosphate O-acyltransferase 4
1	POLR2K	1.12435e-60	0.293055	0.495	0.249	5.16607e-56	RNA polymerase II, I and III subunit K
1	DOCK5	1.20019e-60	0.391612	0.601	0.351	5.51452e-56	dedicator of cytokinesis 5
1	FOSL2	1.46985e-60	-0.66815	0.545	0.652	6.75353e-56	FOS like 2, AP-1 transcription factor subunit
1	RPL7P23	1.81596e-60	0.409535	0.922	0.825	8.34379e-56	ribosomal protein L7 pseudogene 23
1	STX18	2.9877e-60	0.290988	0.456	0.212	1.37276e-55	syntaxin 18
1	PPCS	4.65253e-60	0.308408	0.398	0.172	2.1377e-55	phosphopantothenoylcysteine synthetase
1	OXSR1	5.13864e-60	-0.774905	0.399	0.527	2.36105e-55	oxidative stress responsive kinase 1
1	ERRFI1	5.77904e-60	-0.532519	0.093	0.221	2.6553e-55	ERBB receptor feedback inhibitor 1
1	ADA	1.0336e-59	-0.534026	0.055	0.159	4.74908e-55	adenosine deaminase
1	LSP1	1.36436e-59	0.507161	0.594	0.351	6.26885e-55	lymphocyte specific protein 1
1	FMNL2	1.59434e-59	0.477933	0.778	0.539	7.32549e-55	formin like 2
1	SLC29A3	1.66652e-59	0.268055	0.252	0.065	7.65717e-55	solute carrier family 29 member 3
1	BRI3	1.83433e-59	0.421295	0.852	0.681	8.42822e-55	brain protein I3
1	CDCP1	2.05257e-59	0.38291	0.541	0.293	9.43094e-55	CUB domain containing protein 1
1	SMIM20	2.61151e-59	0.297689	0.336	0.127	1.19991e-54	small integral membrane protein 20
1	CSF2RA	3.1578e-59	-0.698349	0.48	0.601	1.45091e-54	colony stimulating factor 2 receptor subunit alpha
1	NDUFS3	3.39582e-59	0.339926	0.602	0.365	1.56028e-54	NADH:ubiquinone oxidoreductase core subunit S3
1	PEBP1	3.63754e-59	0.342106	0.608	0.358	1.67134e-54	phosphatidylethanolamine binding protein 1
1	FTH1P20	4.95641e-59	-0.781252	0.643	0.704	2.27732e-54	ferritin heavy chain 1 pseudogene 20
1	HS3ST1	4.95773e-59	-0.340833	0.034	0.122	2.27793e-54	heparan sulfate-glucosamine 3-sulfotransferase 1
1	CD37	5.54015e-59	0.376978	0.58	0.343	2.54553e-54	CD37 molecule
1	MT-TS2	6.19089e-59	-0.337402	0.045	0.143	2.84453e-54	mitochondrially encoded tRNA-Ser (AGU/C) 2
1	PARVB	1.2115e-58	0.385722	0.634	0.384	5.56648e-54	parvin beta
1	LAMTOR1	1.41149e-58	0.329795	0.583	0.339	6.48539e-54	late endosomal/lysosomal adaptor, MAPK and MTOR activator 1
1	SERPINB9	1.4304e-58	-0.656786	0.268	0.418	6.57228e-54	serpin family B member 9
1	EPB41L3	1.66928e-58	-0.631531	0.653	0.731	7.66985e-54	erythrocyte membrane protein band 4.1 like 3
1	UBXN11	1.71987e-58	0.365584	0.413	0.19	7.90228e-54	UBX domain protein 11
1	SMAP2	1.93886e-58	0.380731	0.799	0.569	8.90848e-54	small ArfGAP2
1	DRAM2	2.30266e-58	0.316207	0.461	0.226	1.05801e-53	DNA damage regulated autophagy modulator 2
1	CD74	2.37523e-58	0.403387	0.977	0.891	1.09135e-53	CD74 molecule
1	RAC2	3.34113e-58	0.373692	0.463	0.235	1.53515e-53	Rac family small GTPase 2
1	LY96	3.9669e-58	0.369313	0.629	0.388	1.82267e-53	lymphocyte antigen 96
1	MT-ND1	4.08178e-58	0.272693	0.993	0.979	1.87545e-53	mitochondrially encoded NADH:ubiquinone oxidoreductase core subunit 1
1	MT-TD	4.19144e-58	-0.400985	0.048	0.149	1.92584e-53	mitochondrially encoded tRNA-Asp (GAU/C)
1	SPIRE1	4.37033e-58	0.347462	0.42	0.191	2.00803e-53	spire type actin nucleation factor 1
1	RPS28	5.52513e-58	-0.346179	0.981	0.977	2.53863e-53	ribosomal protein S28
1	FAM20A	6.1188e-58	0.366175	0.362	0.148	2.81141e-53	FAM20A golgi associated secretory pathway pseudokinase
1	LINC00963	7.63269e-58	0.287581	0.4	0.176	3.50699e-53	long intergenic non-protein coding RNA 963
1	B3GNT2	7.96234e-58	0.253132	0.349	0.132	3.65845e-53	UDP-GlcNAc:betaGal beta-1,3-N-acetylglucosaminyltransferase 2
1	PRXL2A	1.16348e-57	0.30414	0.268	0.08	5.34584e-53	peroxiredoxin like 2A
1	C5orf66	1.17792e-57	0.323215	0.355	0.143	5.4122e-53	chromosome 5 putative open reading frame 66
1	SMIM30	2.67515e-57	0.327116	0.476	0.247	1.22915e-52	small integral membrane protein 30
1	PRR13	2.67975e-57	0.327515	0.675	0.43	1.23126e-52	proline rich 13
1	HLA-DPB1	3.12812e-57	0.492024	0.877	0.658	1.43728e-52	major histocompatibility complex, class II, DP beta 1
1	SLC20A1	3.20544e-57	0.313105	0.463	0.226	1.47281e-52	solute carrier family 20 member 1
1	ABHD15-AS1	4.80393e-57	0.415387	0.461	0.236	2.20726e-52	ABHD15 antisense RNA 1
1	GNPTAB	5.26516e-57	0.341872	0.418	0.196	2.41918e-52	N-acetylglucosamine-1-phosphate transferase subunits alpha and beta
1	RPL37P2	6.28656e-57	-0.389685	0.082	0.2	2.88849e-52	ribosomal protein L37 pseudogene 2
1	CHCHD10	8.05424e-57	0.417741	0.688	0.468	3.70068e-52	coiled-coil-helix-coiled-coil-helix domain containing 10
1	COL8A2	8.73823e-57	0.287838	0.249	0.066	4.01495e-52	collagen type VIII alpha 2 chain
1	DST	8.96675e-57	0.395391	0.393	0.178	4.11995e-52	dystonin
1	EIF3E	1.94062e-56	0.374099	0.675	0.441	8.91658e-52	eukaryotic translation initiation factor 3 subunit E
1	RPL27A	2.16937e-56	0.325146	0.976	0.935	9.96759e-52	ribosomal protein L27a
1	MAPKAP1	2.5117e-56	0.335214	0.571	0.322	1.15405e-51	MAPK associated protein 1
1	IL17RA	3.80506e-56	0.304304	0.487	0.253	1.74831e-51	interleukin 17 receptor A
1	IQCN	4.17279e-56	0.38366	0.208	0.042	1.91727e-51	IQ motif containing N
1	NSMCE2	4.72482e-56	0.444173	0.638	0.398	2.17091e-51	NSE2 (MMS21) homolog, SMC5-SMC6 complex SUMO ligase
1	RPL13	5.04167e-56	0.328024	0.989	0.964	2.3165e-51	ribosomal protein L13
1	LY86	1.30457e-55	0.30463	0.398	0.178	5.9941e-51	lymphocyte antigen 86
1	DUSP2	1.31699e-55	-0.692409	0.155	0.291	6.05119e-51	dual specificity phosphatase 2
1	YBX3	1.33212e-55	0.35685	0.676	0.438	6.12069e-51	Y-box binding protein 3
1	COL4A2	1.37534e-55	0.483087	0.232	0.059	6.31928e-51	collagen type IV alpha 2 chain
1	CTSS	2.00867e-55	0.41809	0.927	0.839	9.22923e-51	cathepsin S
1	PQLC3	2.00893e-55	0.297702	0.35	0.143	9.23044e-51
1	SLC7A8	2.08329e-55	0.378548	0.426	0.204	9.57211e-51	solute carrier family 7 member 8
1	VWA8	2.20308e-55	0.340687	0.385	0.169	1.01225e-50	von Willebrand factor A domain containing 8
1	RPS5	2.35282e-55	0.393806	0.912	0.798	1.08105e-50	ribosomal protein S5
1	NME1-NME2	4.08325e-55	0.400649	0.853	0.695	1.87613e-50	NME1-NME2 readthrough
1	TIMP2	4.2844e-55	0.359016	0.725	0.486	1.96856e-50	TIMP metallopeptidase inhibitor 2
1	RBX1	4.33283e-55	0.33605	0.744	0.521	1.9908e-50	ring-box 1
1	SNHG25	7.10906e-55	-0.77696	0.45	0.561	3.2664e-50	small nucleolar RNA host gene 25
1	TOMM40	7.76971e-55	0.330791	0.396	0.182	3.56995e-50	translocase of outer mitochondrial membrane 40
1	MT-TC	7.84682e-55	-0.665415	0.364	0.492	3.60538e-50	mitochondrially encoded tRNA-Cys (UGU/C)
1	LINC02244	1.17426e-54	0.311003	0.223	0.051	5.39537e-50	long intergenic non-protein coding RNA 2244
1	RPS12	1.30386e-54	0.355691	0.977	0.935	5.99084e-50	ribosomal protein S12
1	ITPKB	1.38437e-54	0.377088	0.386	0.173	6.36077e-50	inositol-trisphosphate 3-kinase B
1	MT1XP1	1.91499e-54	-0.286325	0.028	0.105	8.79881e-50	metallothionein 1X pseudogene 1
1	CELF2	1.94593e-54	0.407215	0.885	0.697	8.94096e-50	CUGBP Elav-like family member 2
1	RHBDF2	3.36456e-54	0.34523	0.521	0.286	1.54591e-49	rhomboid 5 homolog 2
1	TMEM14B	3.51997e-54	0.291857	0.5	0.267	1.61732e-49	transmembrane protein 14B
1	MCRIP1	5.07152e-54	0.274253	0.486	0.252	2.33021e-49	MAPK regulated corepressor interacting protein 1
1	CHD9	5.70516e-54	0.324573	0.573	0.327	2.62135e-49	chromodomain helicase DNA binding protein 9
1	EEF1A1P5	8.01586e-54	0.452513	0.942	0.869	3.68305e-49	eukaryotic translation elongation factor 1 alpha 1 pseudogene 5
1	AP3S1	1.09832e-53	0.279189	0.558	0.322	5.04644e-49	adaptor related protein complex 3 subunit sigma 1
1	SLCO2B1	1.4239e-53	0.486149	0.537	0.31	6.5424e-49	solute carrier organic anion transporter family member 2B1
1	TIAM1	1.45597e-53	0.394204	0.67	0.42	6.68976e-49	TIAM Rac1 associated GEF 1
1	SPG11	1.5581e-53	0.352772	0.481	0.253	7.15901e-49	SPG11 vesicle trafficking associated, spatacsin
1	SH3KBP1	1.6193e-53	-0.709368	0.452	0.559	7.4402e-49	SH3 domain containing kinase binding protein 1
1	ATAD1	1.65152e-53	0.454189	0.396	0.191	7.58824e-49	ATPase family AAA domain containing 1
1	CXCL5	1.81223e-53	-1.00877	0.077	0.19	8.32667e-49	C-X-C motif chemokine ligand 5
1	GABARAPL2	2.0354e-53	0.311362	0.573	0.334	9.35207e-49	GABA type A receptor associated protein like 2
1	GMDS-DT	2.50387e-53	0.309729	0.292	0.103	1.15045e-48	GMDS divergent transcript
1	IGF1R	4.42015e-53	0.411448	0.373	0.169	2.03093e-48	insulin like growth factor 1 receptor
1	BNC2	4.50438e-53	0.533331	0.335	0.141	2.06963e-48	basonuclin 2
1	SARNP	6.79232e-53	0.561671	0.638	0.412	3.12087e-48	SAP domain containing ribonucleoprotein
1	CYSTM1	8.30747e-53	0.356341	0.707	0.482	3.81703e-48	cysteine rich transmembrane module containing 1
1	EPB41L1	1.12026e-52	0.294121	0.253	0.075	5.14724e-48	erythrocyte membrane protein band 4.1 like 1
1	CDC42BPB	1.58728e-52	0.303688	0.433	0.214	7.29308e-48	CDC42 binding protein kinase beta
1	TSPAN14	1.71204e-52	0.27182	0.632	0.386	7.8663e-48	tetraspanin 14
1	ENSG00000260342	2.08742e-52	-0.619297	0.601	0.662	9.59105e-48
1	FOXP1	2.59831e-52	0.372065	0.745	0.515	1.19384e-47	forkhead box P1
1	CST3	2.62357e-52	0.431749	0.942	0.834	1.20545e-47	cystatin C
1	BMP2K	3.41537e-52	0.31156	0.352	0.15	1.56926e-47	BMP2 inducible kinase
1	HS2ST1	4.18998e-52	0.38235	0.475	0.257	1.92517e-47	heparan sulfate 2-O-sulfotransferase 1
1	CPPED1	6.1835e-52	0.313933	0.421	0.205	2.84113e-47	calcineurin like phosphoesterase domain containing 1
1	EIF5AL1	7.87825e-52	-0.476793	0.12	0.246	3.61982e-47	eukaryotic translation initiation factor 5A like 1
1	EEF1B2	8.01033e-52	0.39475	0.746	0.544	3.68051e-47	eukaryotic translation elongation factor 1 beta 2
1	ANGPTL4	8.29862e-52	-0.448194	0.056	0.157	3.81297e-47	angiopoietin like 4
1	NDUFB9	1.0855e-51	0.368242	0.711	0.499	4.98753e-47	NADH:ubiquinone oxidoreductase subunit B9
1	JAKMIP2	1.12145e-51	-0.508692	0.09	0.209	5.15274e-47	janus kinase and microtubule interacting protein 2
1	BCL2L1	1.63903e-51	0.300826	0.492	0.258	7.53085e-47	BCL2 like 1
1	C4orf3	1.77359e-51	0.320976	0.685	0.453	8.14912e-47	chromosome 4 open reading frame 3
1	LUCAT1	1.97483e-51	-0.634589	0.152	0.286	9.07377e-47	lung cancer associated transcript 1
1	STX12	2.16449e-51	0.254753	0.494	0.259	9.9452e-47	syntaxin 12
1	PKM	2.42123e-51	-0.442638	0.807	0.835	1.11248e-46	pyruvate kinase M1/2
1	MGLL	2.48594e-51	0.338089	0.418	0.205	1.14221e-46	monoglyceride lipase
1	RSL1D1	3.40222e-51	0.257772	0.472	0.244	1.56322e-46	ribosomal L1 domain containing 1
1	PKD2	3.63045e-51	0.28875	0.339	0.142	1.66808e-46	polycystin 2, transient receptor potential cation channel
1	STX2	4.55322e-51	0.255115	0.247	0.075	2.09207e-46	syntaxin 2
1	LAMTOR5	5.138e-51	0.338914	0.69	0.461	2.36076e-46	late endosomal/lysosomal adaptor, MAPK and MTOR activator 5
1	NEDD9	5.95275e-51	-0.742117	0.254	0.387	2.73511e-46	neural precursor cell expressed, developmentally down-regulated 9
1	TSPAN4	7.24377e-51	0.304757	0.39	0.183	3.32829e-46	tetraspanin 4
1	SNX5	7.48402e-51	0.260111	0.498	0.267	3.43868e-46	sorting nexin 5
1	MRAS	7.78432e-51	0.292132	0.406	0.196	3.57666e-46	muscle RAS oncogene homolog
1	PKP2	7.82608e-51	0.556125	0.264	0.092	3.59585e-46	plakophilin 2
1	ENSG00000224363	1.38369e-50	0.297523	0.319	0.129	6.35764e-46
1	DERA	1.54959e-50	0.262574	0.324	0.13	7.11991e-46	deoxyribose-phosphate aldolase
1	FAM157C	1.75865e-50	0.275527	0.3	0.113	8.08045e-46	family with sequence similarity 157 member C
1	MRC1	2.06172e-50	-0.665033	0.711	0.74	9.47296e-46	mannose receptor C-type 1
1	NFAM1	2.38069e-50	0.357848	0.404	0.197	1.09386e-45	NFAT activating protein with ITAM motif 1
1	ENSG00000169253	2.97913e-50	-0.452479	0.131	0.256	1.36882e-45
1	G0S2	3.68421e-50	-0.885338	0.182	0.324	1.69278e-45	G0/G1 switch 2
1	EVI2B	3.92287e-50	0.294894	0.56	0.321	1.80244e-45	ecotropic viral integration site 2B
1	HPS1	4.09561e-50	0.256042	0.394	0.184	1.88181e-45	HPS1 biogenesis of lysosomal organelles complex 3 subunit 1
1	GGTA1P	5.63682e-50	0.27028	0.203	0.047	2.58995e-45
1	SRD5A3	6.45417e-50	0.273724	0.286	0.105	2.9655e-45	steroid 5 alpha-reductase 3
1	HPGD	7.07659e-50	0.470559	0.457	0.256	3.25148e-45	15-hydroxyprostaglandin dehydrogenase
1	MT-TL1	7.14976e-50	-0.553555	0.125	0.253	3.2851e-45	mitochondrially encoded tRNA-Leu (UUA/G) 1
1	DCXR	7.47766e-50	0.277435	0.455	0.236	3.43576e-45	dicarbonyl and L-xylulose reductase
1	EID1	1.13005e-49	0.283149	0.487	0.264	5.19222e-45	EP300 interacting inhibitor of differentiation 1
1	ALDOA	1.13265e-49	-0.442314	0.808	0.824	5.20419e-45	aldolase, fructose-bisphosphate A
1	RDX	1.1508e-49	0.348391	0.668	0.438	5.28756e-45	radixin
1	INPP5A	1.21796e-49	-0.499644	0.16	0.296	5.59615e-45	inositol polyphosphate-5-phosphatase A
1	MRPL54	1.45781e-49	0.287788	0.48	0.26	6.69819e-45	mitochondrial ribosomal protein L54
1	RSRC1	1.46795e-49	0.357168	0.631	0.396	6.74481e-45	arginine and serine rich coiled-coil 1
1	MCRIP2	1.8735e-49	0.282399	0.5	0.274	8.60818e-45	MAPK regulated corepressor interacting protein 2
1	SLC44A2	2.21906e-49	0.284577	0.279	0.099	1.01959e-44	solute carrier family 44 member 2
1	MIR34AHG	2.56555e-49	0.308567	0.381	0.177	1.17879e-44	MIR34A host gene
1	SEL1L3	2.78258e-49	0.306486	0.306	0.122	1.27851e-44	SEL1L family member 3
1	ENSG00000231312	2.93728e-49	0.324326	0.541	0.311	1.34959e-44
1	ENSG00000228144	3.14904e-49	0.335539	0.647	0.424	1.44689e-44
1	TNFAIP6	3.53804e-49	-0.56487	0.062	0.161	1.62562e-44	TNF alpha induced protein 6
1	ACP5	3.72013e-49	0.43198	0.868	0.656	1.70929e-44	acid phosphatase 5, tartrate resistant
1	STX3	4.00646e-49	0.393527	0.884	0.7	1.84085e-44	syntaxin 3
1	RPL11	4.15854e-49	0.326592	0.97	0.922	1.91072e-44	ribosomal protein L11
1	TFPI	5.66005e-49	-0.495196	0.118	0.238	2.60063e-44	tissue factor pathway inhibitor
1	PVT1	6.30746e-49	0.325391	0.333	0.141	2.89809e-44	Pvt1 oncogene
1	C20orf194	6.87526e-49	0.351408	0.589	0.362	3.15897e-44	chromosome 20 open reading frame 194
1	GLOD4	7.09823e-49	0.252735	0.317	0.13	3.26142e-44	glyoxalase domain containing 4
1	RPL41P1	7.39914e-49	-0.749316	0.398	0.497	3.39968e-44	ribosomal protein L41 pseudogene 1
1	SLC43A2	1.33658e-48	-0.638454	0.367	0.496	6.14116e-44	solute carrier family 43 member 2
1	DUSP23	1.73772e-48	0.273564	0.492	0.269	7.98431e-44	dual specificity phosphatase 23
1	SPRY1	2.02465e-48	0.255702	0.23	0.066	9.30265e-44	sprouty RTK signaling antagonist 1
1	PTPRA	2.07356e-48	0.287651	0.504	0.28	9.52736e-44	protein tyrosine phosphatase receptor type A
1	NDUFB7	2.44774e-48	0.294474	0.689	0.463	1.12466e-43	NADH:ubiquinone oxidoreductase subunit B7
1	SLC8B1	3.35137e-48	0.353611	0.503	0.284	1.53985e-43	solute carrier family 8 member B1
1	ENSG00000224063	4.30574e-48	-0.608743	0.26	0.396	1.97836e-43
1	MMP2	5.06494e-48	0.320714	0.293	0.113	2.32719e-43	matrix metallopeptidase 2
1	ALPK1	5.92036e-48	0.266841	0.299	0.116	2.72023e-43	alpha kinase 1
1	TRIM25	6.62906e-48	-0.525386	0.19	0.323	3.04585e-43	tripartite motif containing 25
1	ENSG00000268458	7.70182e-48	-0.331363	0.075	0.178	3.53876e-43
1	RPL29	8.18632e-48	0.352852	0.93	0.855	3.76137e-43	ribosomal protein L29
1	COL4A2-AS2	8.19777e-48	0.292167	0.134	0.008	3.76663e-43	COL4A2 antisense 2
1	ATR	8.37904e-48	0.275538	0.306	0.123	3.84992e-43	ATR serine/threonine kinase
1	ENSG00000268734	1.02932e-47	-0.377502	0.056	0.149	4.72942e-43
1	HSP90B1	1.24453e-47	-0.617245	0.731	0.75	5.71824e-43	heat shock protein 90 beta family member 1
1	NINJ1	1.56152e-47	-0.709326	0.35	0.461	7.17472e-43	ninjurin 1
1	TMEM230	1.57078e-47	0.263281	0.539	0.315	7.21726e-43	transmembrane protein 230
1	SORT1	1.81987e-47	0.304399	0.617	0.382	8.36176e-43	sortilin 1
1	RGS10	2.19995e-47	0.347232	0.629	0.406	1.01081e-42	regulator of G protein signaling 10
1	KIAA0930	3.09484e-47	0.301203	0.522	0.302	1.42198e-42	KIAA0930
1	C7orf50	3.31641e-47	0.277495	0.458	0.243	1.52379e-42	chromosome 7 open reading frame 50
1	TDRD3	3.43852e-47	0.457578	0.401	0.21	1.5799e-42	tudor domain containing 3
1	RPL37AP1	3.62932e-47	-0.359838	0.087	0.194	1.66756e-42	ribosomal protein L37a pseudogene 1
1	CORIN	3.85803e-47	0.302575	0.596	0.376	1.77265e-42	corin, serine peptidase
1	ENSG00000258539	3.93978e-47	0.289374	0.516	0.296	1.81021e-42
1	VCL	5.67202e-47	0.300718	0.437	0.228	2.60612e-42	vinculin
1	VPS29	5.74793e-47	0.29475	0.601	0.374	2.641e-42	VPS29 retromer complex component
1	MRPL57	6.74396e-47	0.288911	0.5	0.283	3.09865e-42	mitochondrial ribosomal protein L57
1	RPS19P1	8.22748e-47	-0.403653	0.144	0.267	3.78028e-42	ribosomal protein S19 pseudogene 1
1	CDKAL1	8.66186e-47	0.332429	0.594	0.368	3.97986e-42	CDK5 regulatory subunit associated protein 1 like 1
1	CCR1	9.49532e-47	0.268642	0.42	0.21	4.36282e-42	C-C motif chemokine receptor 1
1	LINC01010	1.02524e-46	0.280996	0.197	0.048	4.71066e-42	long intergenic non-protein coding RNA 1010
1	MT1G	1.02618e-46	-0.580722	0.101	0.218	4.715e-42	metallothionein 1G
1	RAN	1.37462e-46	0.343771	0.646	0.425	6.31595e-42	RAN, member RAS oncogene family
1	NENF	1.5857e-46	0.306131	0.537	0.326	7.28581e-42	neudesin neurotrophic factor
1	PDLIM5	2.49256e-46	0.298155	0.586	0.356	1.14526e-41	PDZ and LIM domain 5
1	SDCCAG8	3.33004e-46	0.310871	0.595	0.365	1.53005e-41	SHH signaling and ciliogenesis regulator SDCCAG8
1	RAD51B	3.76306e-46	0.407357	0.657	0.442	1.72901e-41	RAD51 paralog B
1	SESN1	3.85404e-46	0.279949	0.432	0.221	1.77082e-41	sestrin 1
1	GNA15	3.97312e-46	-0.59101	0.403	0.508	1.82553e-41	G protein subunit alpha 15
1	ARID1B	5.26891e-46	0.340953	0.726	0.491	2.4209e-41	AT-rich interaction domain 1B
1	PRAM1	5.47292e-46	0.259796	0.309	0.126	2.51464e-41	PML-RARA regulated adaptor molecule 1
1	ST3GAL6	5.68408e-46	0.282946	0.516	0.293	2.61166e-41	ST3 beta-galactoside alpha-2,3-sialyltransferase 6
1	PRKACB	6.06612e-46	0.25017	0.283	0.108	2.7872e-41	protein kinase cAMP-activated catalytic subunit beta
1	TMEM219	6.69865e-46	0.282233	0.609	0.387	3.07783e-41	transmembrane protein 219
1	ENSG00000263620	1.11428e-45	0.27601	0.498	0.282	5.1198e-41
1	PHACTR1	1.13573e-45	-0.61713	0.288	0.422	5.21834e-41	phosphatase and actin regulator 1
1	SPCS1	1.21125e-45	0.282446	0.559	0.337	5.56531e-41	signal peptidase complex subunit 1
1	EIF4A2	1.83599e-45	0.255803	0.544	0.317	8.43584e-41	eukaryotic translation initiation factor 4A2
1	B3GNT5	3.14276e-45	-0.571589	0.255	0.384	1.444e-40	UDP-GlcNAc:betaGal beta-1,3-N-acetylglucosaminyltransferase 5
1	C9orf3	3.34844e-45	0.269926	0.305	0.126	1.53851e-40
1	MPC1	3.50218e-45	0.257231	0.429	0.225	1.60915e-40	mitochondrial pyruvate carrier 1
1	SEPT11	3.93381e-45	0.264275	0.399	0.2	1.80747e-40
1	NDUFAF3	4.70331e-45	0.255264	0.482	0.271	2.16103e-40	NADH:ubiquinone oxidoreductase complex assembly factor 3
1	RPL4	9.2712e-45	0.357134	0.859	0.708	4.25984e-40	ribosomal protein L4
1	LY6E	1.12172e-44	0.404632	0.565	0.359	5.15395e-40	lymphocyte antigen 6 family member E
1	ZNF331	1.12574e-44	-0.689329	0.763	0.808	5.17242e-40	zinc finger protein 331
1	RPL13A	1.57342e-44	0.314244	0.98	0.951	7.22939e-40	ribosomal protein L13a
1	ENSG00000249967	1.57777e-44	0.327522	0.563	0.346	7.24939e-40
1	TYROBP	1.74114e-44	0.274909	0.981	0.948	8.00001e-40	transmembrane immune signaling adaptor TYROBP
1	ELMO1	1.92076e-44	0.324731	0.64	0.411	8.82533e-40	engulfment and cell motility 1
1	SUMO3	2.19225e-44	0.263547	0.575	0.353	1.00727e-39	small ubiquitin like modifier 3
1	KLHL6	2.65239e-44	0.305293	0.497	0.284	1.21869e-39	kelch like family member 6
1	SELENOF	2.78439e-44	0.28036	0.668	0.451	1.27934e-39	selenoprotein F
1	ZNF706	3.86878e-44	0.309471	0.749	0.544	1.77759e-39	zinc finger protein 706
1	CD276	4.64971e-44	0.254414	0.344	0.16	2.1364e-39	CD276 molecule
1	KCNE1	4.67365e-44	0.399066	0.511	0.307	2.1474e-39	potassium voltage-gated channel subfamily E regulatory subunit 1
1	PFKFB3	5.25097e-44	-0.684015	0.522	0.613	2.41266e-39	6-phosphofructo-2-kinase/fructose-2,6-biphosphatase 3
1	TATDN1	5.53794e-44	0.448796	0.297	0.126	2.54452e-39	TatD DNase domain containing 1
1	MNDA	5.71535e-44	0.33669	0.587	0.369	2.62603e-39	myeloid cell nuclear differentiation antigen
1	EEF1A1P11	7.32496e-44	0.351872	0.279	0.113	3.3656e-39	eukaryotic translation elongation factor 1 alpha 1 pseudogene 11
1	GABARAP	8.8607e-44	0.263217	0.945	0.868	4.07123e-39	GABA type A receptor-associated protein
1	MRPS6	1.01588e-43	-1.02627	0.459	0.527	4.66766e-39	mitochondrial ribosomal protein S6
1	DDX21	1.21296e-43	0.29993	0.638	0.406	5.57318e-39	DExD-box helicase 21
1	UBASH3B	1.30369e-43	0.383049	0.655	0.443	5.99008e-39	ubiquitin associated and SH3 domain containing B
1	UBE2E2	2.02353e-43	0.367983	0.821	0.613	9.29752e-39	ubiquitin conjugating enzyme E2 E2
1	LINC01004	2.65439e-43	0.326423	0.419	0.222	1.21961e-38	long intergenic non-protein coding RNA 1004
1	ADAM17	3.15285e-43	0.335908	0.705	0.478	1.44864e-38	ADAM metallopeptidase domain 17
1	ENSG00000283149	6.04737e-43	-0.443049	0.179	0.303	2.77858e-38
1	SLC31A2	6.93114e-43	0.251506	0.284	0.116	3.18465e-38	solute carrier family 31 member 2
1	NUCB2	1.02316e-42	-0.567893	0.293	0.408	4.70113e-38	nucleobindin 2
1	C6orf48	1.61882e-42	0.303098	0.662	0.448	7.43799e-38
1	FKBP15	1.73693e-42	0.2618	0.501	0.288	7.98069e-38	FKBP prolyl isomerase family member 15
1	FCGR1A	1.80662e-42	0.277061	0.341	0.161	8.30087e-38	Fc fragment of IgG receptor Ia
1	ERH	1.9985e-42	0.2722	0.621	0.391	9.1825e-38	ERH mRNA splicing and mitosis factor
1	RPL7P9	3.37028e-42	0.301286	0.825	0.664	1.54854e-37	ribosomal protein L7 pseudogene 9
1	ZFHX3	3.62719e-42	0.322949	0.585	0.365	1.66658e-37	zinc finger homeobox 3
1	BHLHE41	4.52123e-42	0.259313	0.415	0.217	2.07737e-37	basic helix-loop-helix family member e41
1	ATP2B1	5.31916e-42	-0.703321	0.688	0.7	2.44399e-37	ATPase plasma membrane Ca2+ transporting 1
1	CIRBP	6.15947e-42	0.263918	0.664	0.443	2.83009e-37	cold inducible RNA binding protein
1	OTOA	7.48053e-42	0.270046	0.342	0.161	3.43708e-37	otoancorin
1	MT-ATP8	1.04764e-41	0.29337	0.996	0.996	4.81358e-37	mitochondrially encoded ATP synthase membrane subunit 8
1	MTO1	1.13296e-41	0.288827	0.218	0.071	5.20562e-37	mitochondrial tRNA translation optimization 1
1	HLA-DQB1	1.66551e-41	0.301682	0.657	0.423	7.65251e-37	major histocompatibility complex, class II, DQ beta 1
1	FCGR2B	1.8244e-41	0.285379	0.26	0.099	8.38255e-37	Fc fragment of IgG receptor IIb
1	CCDC18-AS1	2.59272e-41	0.287466	0.272	0.112	1.19128e-36	CCDC18 antisense RNA 1
1	ATXN7L1	2.86463e-41	0.258737	0.289	0.121	1.31621e-36	ataxin 7 like 1
1	MXD1	3.43601e-41	-0.667052	0.466	0.549	1.57874e-36	MAX dimerization protein 1
1	LITAF	3.91973e-41	0.337492	0.843	0.702	1.801e-36	lipopolysaccharide induced TNF factor
1	ENG	4.31834e-41	-0.566746	0.44	0.535	1.98415e-36	endoglin
1	WTAP	4.40018e-41	-0.796435	0.483	0.556	2.02175e-36	WT1 associated protein
1	SMG1P1	5.59566e-41	0.32431	0.57	0.351	2.57104e-36	SMG1 pseudogene 1
1	GTF2H5	6.91528e-41	0.251111	0.413	0.221	3.17736e-36	general transcription factor IIH subunit 5
1	SEMA3C	7.49602e-41	0.271132	0.633	0.401	3.4442e-36	semaphorin 3C
1	MTDH	9.91115e-41	0.273181	0.801	0.598	4.55387e-36	metadherin
1	RPS9	1.21822e-40	0.265456	0.98	0.938	5.59734e-36	ribosomal protein S9
1	HINT1	1.25062e-40	0.291487	0.751	0.563	5.74624e-36	histidine triad nucleotide binding protein 1
1	FAM107B	1.43564e-40	-0.612074	0.484	0.564	6.59632e-36	family with sequence similarity 107 member B
1	CREB5	1.73502e-40	0.362377	0.486	0.291	7.97189e-36	cAMP responsive element binding protein 5
1	MAP3K5	1.77802e-40	0.285511	0.555	0.341	8.16948e-36	mitogen-activated protein kinase kinase kinase 5
1	FLRT2	2.47482e-40	0.26582	0.274	0.11	1.13711e-35	fibronectin leucine rich transmembrane protein 2
1	LDLRAD4	2.82495e-40	0.345936	0.704	0.498	1.29798e-35	low density lipoprotein receptor class A domain containing 4
1	TAF15	3.66591e-40	0.258361	0.449	0.254	1.68438e-35	TATA-box binding protein associated factor 15
1	ARHGAP18	3.93703e-40	0.30045	0.692	0.478	1.80894e-35	Rho GTPase activating protein 18
1	OAZ1	3.98069e-40	0.265419	0.968	0.936	1.82901e-35	ornithine decarboxylase antizyme 1
1	ENSG00000249240	8.947e-40	0.281994	0.556	0.346	4.11088e-35
1	SMYD3	1.00517e-39	0.296327	0.504	0.292	4.61845e-35	SET and MYND domain containing 3
1	SH3TC1	1.13271e-39	0.257905	0.407	0.218	5.20447e-35	SH3 domain and tetratricopeptide repeats 1
1	IGSF6	1.21314e-39	0.400393	0.49	0.305	5.57402e-35	immunoglobulin superfamily member 6
1	OTUD1	1.3221e-39	-0.57183	0.208	0.329	6.07466e-35	OTU deubiquitinase 1
1	LINC00607	1.38492e-39	0.253377	0.173	0.043	6.3633e-35	long intergenic non-protein coding RNA 607
1	DISC1	1.4292e-39	0.277041	0.343	0.166	6.56676e-35	DISC1 scaffold protein
1	FGGY	1.77328e-39	0.258243	0.279	0.121	8.14768e-35	FGGY carbohydrate kinase domain containing
1	TIMP3	2.22768e-39	0.64838	0.134	0.02	1.02355e-34	TIMP metallopeptidase inhibitor 3
1	GABARAPL1	2.39244e-39	-0.580977	0.41	0.5	1.09925e-34	GABA type A receptor associated protein like 1
1	C1QC	3.04424e-39	-0.799513	0.471	0.546	1.39874e-34	complement C1q C chain
1	ZFP36L2	7.50069e-39	0.26902	0.784	0.587	3.44634e-34	ZFP36 ring finger protein like 2
1	CTNNBL1	7.96774e-39	-0.600404	0.372	0.472	3.66094e-34	catenin beta like 1
1	AGO4	9.43906e-39	0.263022	0.396	0.212	4.33696e-34	argonaute RISC component 4
1	POR	1.38829e-38	-0.561764	0.343	0.453	6.37877e-34	cytochrome p450 oxidoreductase
1	PPM1L	1.59955e-38	0.342015	0.431	0.242	7.34945e-34	protein phosphatase, Mg2+/Mn2+ dependent 1L
1	CLIP2	2.08076e-38	-0.433741	0.13	0.24	9.56049e-34	CAP-Gly domain containing linker protein 2
1	DPYSL2	2.47792e-38	0.250255	0.591	0.379	1.13853e-33	dihydropyrimidinase like 2
1	KLF7	2.57322e-38	0.268885	0.524	0.322	1.18232e-33	Kruppel like factor 7
1	RPS21	3.63621e-38	-0.337212	0.932	0.896	1.67073e-33	ribosomal protein S21
1	PAPOLG	3.72451e-38	0.267335	0.267	0.113	1.7113e-33	poly(A) polymerase gamma
1	ENTPD1	3.89135e-38	0.268331	0.334	0.163	1.78796e-33	ectonucleoside triphosphate diphosphohydrolase 1
1	FTO	3.96299e-38	0.258466	0.383	0.2	1.82087e-33	FTO alpha-ketoglutarate dependent dioxygenase
1	ACER3	4.89987e-38	0.261003	0.648	0.429	2.25134e-33	alkaline ceramidase 3
1	PLEKHA7	5.28964e-38	-0.451702	0.866	0.824	2.43043e-33	pleckstrin homology domain containing A7
1	COX17	5.7475e-38	0.252611	0.667	0.454	2.6408e-33	cytochrome c oxidase copper chaperone COX17
1	ENSG00000267740	8.65705e-38	0.262537	0.748	0.556	3.97766e-33
1	CROCC	1.10789e-37	-0.647643	0.189	0.302	5.09042e-33	ciliary rootlet coiled-coil, rootletin
1	ENSG00000277089	1.58419e-37	0.337458	0.19	0.058	7.2789e-33
1	PHF20	1.69756e-37	0.333794	0.692	0.496	7.79976e-33	PHD finger protein 20
1	DHRSX	2.6463e-37	0.271212	0.572	0.369	1.2159e-32	dehydrogenase/reductase X-linked
1	MT-ATP6	3.55762e-37	0.256461	0.999	0.999	1.63462e-32	mitochondrially encoded ATP synthase membrane subunit 6
1	LRRC28	3.62451e-37	0.307058	0.309	0.146	1.66535e-32	leucine rich repeat containing 28
1	HSP90AA1	3.63182e-37	-0.615209	0.82	0.821	1.66871e-32	heat shock protein 90 alpha family class A member 1
1	RPA2	4.95292e-37	0.288323	0.337	0.171	2.27572e-32	replication protein A2
1	HLA-E	5.46548e-37	-0.4639	0.754	0.768	2.51123e-32	major histocompatibility complex, class I, E
1	ENSG00000253295	5.99947e-37	0.250277	0.156	0.036	2.75658e-32
1	SYAP1	6.84384e-37	-0.747533	0.5	0.57	3.14454e-32	synapse associated protein 1
1	HAMP	1.63502e-36	0.340454	0.189	0.059	7.51244e-32	hepcidin antimicrobial peptide
1	RBPJ	3.66842e-36	0.384915	0.834	0.638	1.68553e-31	recombination signal binding protein for immunoglobulin kappa J region
1	RBM4	4.27653e-36	0.250506	0.251	0.106	1.96494e-31	RNA binding motif protein 4
1	ENSG00000231079	4.67458e-36	-0.267691	0.046	0.121	2.14783e-31
1	APOC4-APOC2	4.98845e-36	0.601287	0.312	0.154	2.29205e-31	APOC4-APOC2 readthrough (NMD candidate)
1	PPARG	6.76806e-36	0.362022	0.695	0.497	3.10972e-31	peroxisome proliferator activated receptor gamma
1	CDKN1A	6.81478e-36	-0.566548	0.439	0.52	3.13119e-31	cyclin dependent kinase inhibitor 1A
1	CRABP2	1.09928e-35	0.369674	0.109	0.01	5.05087e-31	cellular retinoic acid binding protein 2
1	LAPTM5	1.42488e-35	-0.337971	0.951	0.934	6.54689e-31	lysosomal protein transmembrane 5
1	ENSG00000256947	1.54893e-35	0.280143	0.26	0.111	7.11689e-31
1	WFDC21P	3.18838e-35	-0.50463	0.05	0.125	1.46496e-30	WAP four-disulfide core domain 21, pseudogene
1	GRINA	3.77068e-35	-0.586699	0.596	0.626	1.73251e-30	glutamate ionotropic receptor NMDA type subunit associated protein 1
1	ENO1	3.87526e-35	-0.430253	0.799	0.793	1.78057e-30	enolase 1
1	S100A10	4.38627e-35	0.440679	0.955	0.874	2.01536e-30	S100 calcium binding protein A10
1	SNTB1	7.91013e-35	0.257176	0.819	0.604	3.63447e-30	syntrophin beta 1
1	MAMLD1	8.36107e-35	-0.738342	0.358	0.461	3.84166e-30	mastermind like domain containing 1
1	RPL18A	1.01586e-34	0.274946	0.978	0.944	4.66758e-30	ribosomal protein L18a
1	CCDC30	1.0285e-34	-0.644737	0.494	0.545	4.72565e-30	coiled-coil domain containing 30
1	IL1RN	1.22375e-34	-0.400518	0.333	0.468	5.62277e-30	interleukin 1 receptor antagonist
1	TMEM51	1.66354e-34	0.252441	0.497	0.305	7.64346e-30	transmembrane protein 51
1	EIF5A	1.96335e-34	-0.546254	0.692	0.71	9.021e-30	eukaryotic translation initiation factor 5A
1	COL22A1	1.978e-34	0.286714	0.148	0.035	9.08829e-30	collagen type XXII alpha 1 chain
1	PDE8A	2.12059e-34	0.326178	0.781	0.604	9.74346e-30	phosphodiesterase 8A
1	RPL4P4	2.16317e-34	0.299243	0.763	0.587	9.93914e-30	ribosomal protein L4 pseudogene 4
1	TCOF1	2.21258e-34	0.313786	0.301	0.148	1.01662e-29	treacle ribosome biogenesis factor 1
1	ASAH1	6.79107e-34	0.257199	0.898	0.79	3.12029e-29	N-acylsphingosine amidohydrolase 1
1	GNG5	8.26165e-34	0.261855	0.845	0.669	3.79598e-29	G protein subunit gamma 5
1	ARF6	1.01272e-33	-0.558227	0.688	0.707	4.65317e-29	ADP ribosylation factor 6
1	HLA-DQA2	1.47129e-33	0.393906	0.206	0.08	6.76011e-29	major histocompatibility complex, class II, DQ alpha 2
1	CTSC	1.71798e-33	-0.60055	0.555	0.594	7.89361e-29	cathepsin C
1	NR4A2	1.76747e-33	-0.643782	0.538	0.589	8.121e-29	nuclear receptor subfamily 4 group A member 2
1	RPL37	1.99609e-33	-0.30053	0.951	0.916	9.17145e-29	ribosomal protein L37
1	YWHAZ	2.04262e-33	-0.37759	0.851	0.824	9.38521e-29	tyrosine 3-monooxygenase/tryptophan 5-monooxygenase activation protein zeta
1	GAS7	5.35159e-33	0.285087	0.611	0.417	2.4589e-28	growth arrest specific 7
1	ENSG00000260971	6.53655e-33	-0.854107	0.172	0.271	3.00335e-28
1	IL6ST	6.7701e-33	-0.32856	0.986	0.974	3.11066e-28	interleukin 6 signal transducer
1	FCHSD2	8.05295e-33	0.461704	0.568	0.399	3.70009e-28	FCH and double SH3 domains 2
1	BTF3	8.58666e-33	0.262277	0.807	0.638	3.94531e-28	basic transcription factor 3
1	COX7A2	1.10768e-32	0.255247	0.849	0.679	5.08945e-28	cytochrome c oxidase subunit 7A2
1	MALT1	1.44478e-32	-0.547381	0.269	0.37	6.63832e-28	MALT1 paracaspase
1	COLEC12	1.63881e-32	0.296247	0.355	0.192	7.52985e-28	collectin subfamily member 12
1	UTRN	2.15924e-32	0.290202	0.667	0.479	9.92106e-28	utrophin
1	SFMBT2	2.48829e-32	0.25999	0.56	0.367	1.14329e-27	Scm like with four mbt domains 2
1	PLEK	2.98281e-32	0.259183	0.575	0.387	1.37051e-27	pleckstrin
1	ENSG00000236439	4.02329e-32	-0.259675	0.074	0.157	1.84858e-27
1	UBALD2	4.33121e-32	-0.590647	0.458	0.531	1.99006e-27	UBA like domain containing 2
1	RPL9P9	4.33174e-32	0.325276	0.895	0.78	1.99031e-27
1	CIR1	4.63615e-32	0.621661	0.425	0.268	2.13017e-27	corepressor interacting with RBPJ, CIR1
1	PC	5.48507e-32	0.333323	0.347	0.188	2.52022e-27	pyruvate carboxylase
1	PSMA7	7.28176e-32	0.288663	0.817	0.645	3.34575e-27	proteasome 20S subunit alpha 7
1	HMGN1	7.6639e-32	0.264321	0.639	0.451	3.52133e-27	high mobility group nucleosome binding domain 1
1	MT-TV	1.22341e-31	-0.441677	0.272	0.386	5.62121e-27	mitochondrially encoded tRNA-Val (GUN)
1	ENSG00000180211	1.39475e-31	-0.338282	0.125	0.222	6.40847e-27
1	RPL37P6	1.498e-31	-0.27178	0.076	0.159	6.88288e-27	ribosomal protein L37 pseudogene 6
1	GNA12	2.00321e-31	-0.488471	0.351	0.443	9.20415e-27	G protein subunit alpha 12
1	SRGN	2.09611e-31	-0.371329	0.964	0.961	9.63099e-27	serglycin
1	ABCA1	2.23666e-31	-0.542433	0.794	0.799	1.02768e-26	ATP binding cassette subfamily A member 1
1	BOLA2	3.98722e-31	-0.307375	0.116	0.21	1.83201e-26	bolA family member 2
1	ANPEP	4.76938e-31	-0.652894	0.524	0.576	2.19139e-26	alanyl aminopeptidase, membrane
1	ENSG00000230021	5.05479e-31	-0.499779	0.922	0.894	2.32252e-26
1	TFRC	5.23502e-31	0.304523	0.89	0.748	2.40534e-26	transferrin receptor
1	GLDN	5.50567e-31	-0.445339	0.155	0.259	2.52969e-26	gliomedin
1	ACADVL	6.13579e-31	-0.465694	0.329	0.42	2.81921e-26	acyl-CoA dehydrogenase very long chain
1	PTEN	1.23916e-30	0.254727	0.708	0.525	5.69358e-26	phosphatase and tensin homolog
1	ARL15	1.35591e-30	0.344149	0.811	0.633	6.23002e-26	ADP ribosylation factor like GTPase 15
1	ENSG00000284292	1.65374e-30	0.312623	0.856	0.74	7.59846e-26
1	GPX1P1	1.6656e-30	0.318625	0.879	0.76	7.65292e-26	glutathione peroxidase pseudogene 1
1	MACF1	1.97019e-30	0.274468	0.684	0.497	9.05245e-26	microtubule actin crosslinking factor 1
1	ANXA2	2.35865e-30	0.341365	0.934	0.874	1.08373e-25	annexin A2
1	CH25H	3.99742e-30	-0.712445	0.16	0.257	1.83669e-25	cholesterol 25-hydroxylase
1	MAML2	4.75455e-30	0.322324	0.822	0.654	2.18457e-25	mastermind like transcriptional coactivator 2
1	LPXN	6.1702e-30	-0.62813	0.506	0.548	2.83502e-25	leupaxin
1	LRRFIP1	1.06881e-29	0.308948	0.935	0.827	4.91088e-25	LRR binding FLII interacting protein 1
1	SNORD3C	1.26833e-29	-0.357667	0.075	0.155	5.8276e-25	small nucleolar RNA, C/D box 3C
1	TLE4	1.41873e-29	-0.541167	0.426	0.506	6.51862e-25	TLE family member 4, transcriptional corepressor
1	LINC-PINT	1.88524e-29	-0.39764	0.91	0.908	8.66211e-25	long intergenic non-protein coding RNA, p53 induced transcript
1	NBPF19	1.89954e-29	-0.51614	0.659	0.671	8.72781e-25	NBPF member 19
1	RPS13	2.14166e-29	0.250674	0.953	0.89	9.84028e-25	ribosomal protein S13
1	USP36	2.89425e-29	0.257447	0.587	0.396	1.32982e-24	ubiquitin specific peptidase 36
1	CSKMT	9.33916e-29	-0.368922	0.102	0.188	4.29107e-24	citrate synthase lysine methyltransferase
1	ADAMTS2	1.56114e-28	-0.355073	0.11	0.2	7.17297e-24	ADAM metallopeptidase with thrombospondin type 1 motif 2
1	OSM	1.66149e-28	-0.274529	0.04	0.102	7.63405e-24	oncostatin M
1	RASAL2	3.553e-28	0.270114	0.796	0.63	1.6325e-23	RAS protein activator like 2
1	FRY	3.74529e-28	-0.426561	0.127	0.217	1.72085e-23	FRY microtubule binding protein
1	DCP2	5.14674e-28	-0.443527	0.202	0.3	2.36477e-23	decapping mRNA 2
1	NEK3	5.45382e-28	-0.259965	0.048	0.113	2.50587e-23	NIMA related kinase 3
1	FNDC3B	6.10811e-28	-0.397595	0.912	0.881	2.8065e-23	fibronectin type III domain containing 3B
1	CREM	6.70551e-28	-0.50154	0.389	0.465	3.08098e-23	cAMP responsive element modulator
1	COL19A1	8.3925e-28	-0.313293	0.067	0.142	3.8561e-23	collagen type XIX alpha 1 chain
1	JUN	9.67437e-28	0.27854	0.763	0.605	4.44509e-23	Jun proto-oncogene, AP-1 transcription factor subunit
1	GNAQ	1.31134e-27	0.290814	0.879	0.731	6.02521e-23	G protein subunit alpha q
1	SPHK1	1.73146e-27	-0.36958	0.138	0.228	7.95555e-23	sphingosine kinase 1
1	RPL7A	2.74274e-27	0.255435	0.919	0.839	1.26021e-22	ribosomal protein L7a
1	TNFRSF1B	2.80751e-27	-0.564885	0.415	0.48	1.28997e-22	TNF receptor superfamily member 1B
1	UBE2D3	3.62308e-27	-0.390563	0.835	0.8	1.6647e-22	ubiquitin conjugating enzyme E2 D3
1	AGFG1	4.06674e-27	-0.548448	0.612	0.626	1.86854e-22	ArfGAP with FG repeats 1
1	ENSG00000249492	4.32883e-27	-0.409583	0.196	0.289	1.98897e-22
1	DSE	4.33245e-27	-0.540807	0.385	0.456	1.99063e-22	dermatan sulfate epimerase
1	RASGEF1B	4.33831e-27	-0.4224	0.863	0.852	1.99332e-22	RasGEF domain family member 1B
1	NMB	4.50096e-27	0.291765	0.182	0.072	2.06806e-22	neuromedin B
1	ENSG00000231767	5.95312e-27	-0.357451	0.156	0.245	2.73528e-22
1	AUTS2	7.02732e-27	-0.401682	0.137	0.229	3.22884e-22	activator of transcription and developmental regulator AUTS2
1	S100A4	7.48264e-27	-0.373693	0.928	0.924	3.43805e-22	S100 calcium binding protein A4
1	RNF24	7.89923e-27	-0.393582	0.241	0.341	3.62946e-22	ring finger protein 24
1	CTNNB1	9.02774e-27	-0.376424	0.854	0.843	4.14798e-22	catenin beta 1
1	CREBRF	1.42315e-26	-0.508097	0.328	0.41	6.53895e-22	CREB3 regulatory factor
1	CPT1A	2.17734e-26	-0.367017	0.154	0.245	1.00042e-21	carnitine palmitoyltransferase 1A
1	ENSG00000250771	2.34086e-26	-0.514165	0.103	0.185	1.07556e-21
1	FKBP4	2.71198e-26	-0.308148	0.086	0.163	1.24607e-21	FKBP prolyl isomerase 4
1	ABHD5	4.91833e-26	0.303672	0.502	0.34	2.25982e-21	abhydrolase domain containing 5, lysophosphatidic acid acyltransferase
1	GPR183	9.6946e-26	-0.517758	0.601	0.629	4.45438e-21	G protein-coupled receptor 183
1	RPL34P18	1.2891e-25	-0.551069	0.342	0.415	5.92303e-21	ribosomal protein L34 pseudogene 18
1	SNX9	1.59477e-25	-0.574354	0.734	0.736	7.32747e-21	sorting nexin 9
1	ASH1L	1.72867e-25	-0.477949	0.603	0.626	7.94272e-21	ASH1 like histone lysine methyltransferase
1	TUT7	2.16768e-25	0.271734	0.601	0.425	9.95986e-21	terminal uridylyl transferase 7
1	MT1X	2.54023e-25	-1.01999	0.42	0.466	1.16716e-20	metallothionein 1X
1	PDE4A	3.73245e-25	-0.50994	0.426	0.495	1.71495e-20	phosphodiesterase 4A
1	RPS26P6	4.40132e-25	-0.389071	0.191	0.278	2.02228e-20	ribosomal protein S26 pseudogene 6
1	BACH1	4.46346e-25	-0.39652	0.67	0.682	2.05083e-20	BTB domain and CNC homolog 1
1	SFTPC	7.70004e-25	-0.835483	0.073	0.142	3.53794e-20	surfactant protein C
1	FPR1	9.16615e-25	-0.48253	0.328	0.413	4.21157e-20	formyl peptide receptor 1
1	ENSG00000236449	1.14925e-24	-0.289603	0.92	0.886	5.28044e-20
1	TNFAIP3	1.15618e-24	-0.70483	0.653	0.673	5.31229e-20	TNF alpha induced protein 3
1	DNMBP	1.32437e-24	-0.546364	0.366	0.446	6.08508e-20	dynamin binding protein
1	SNIP1	1.34645e-24	-0.35462	0.142	0.226	6.18655e-20	Smad nuclear interacting protein 1
1	NFKB1	1.3994e-24	-0.547183	0.638	0.678	6.4298e-20	nuclear factor kappa B subunit 1
1	ENSG00000253683	1.44166e-24	-0.273623	0.105	0.185	6.624e-20
1	NFAT5	1.48086e-24	-0.483774	0.518	0.567	6.80412e-20	nuclear factor of activated T cells 5
1	SLC39A8	1.53365e-24	-0.510753	0.332	0.423	7.04665e-20	solute carrier family 39 member 8
1	SDCBP	1.66313e-24	-0.34259	0.915	0.895	7.64158e-20	syndecan binding protein
1	MT-RNR1	1.91196e-24	-0.513772	0.967	0.948	8.7849e-20	mitochondrially encoded 12S rRNA
1	ENSG00000231416	1.98196e-24	-0.269615	0.072	0.141	9.1065e-20
1	NR6A1	3.51021e-24	-0.355766	0.104	0.183	1.61284e-19	nuclear receptor subfamily 6 group A member 1
1	PTMAP5	3.76591e-24	-0.470712	0.508	0.544	1.73032e-19	prothymosin alpha pseudogene 5
1	EEPD1	3.90002e-24	-0.535901	0.402	0.477	1.79194e-19	endonuclease/exonuclease/phosphatase family domain containing 1
1	NHSL2	4.19232e-24	-0.308933	0.109	0.188	1.92624e-19	NHS like 2
1	SLC26A3	4.70289e-24	-0.361804	0.15	0.233	2.16084e-19	solute carrier family 26 member 3
1	LINGO1	6.16075e-24	-0.307942	0.111	0.19	2.83068e-19	leucine rich repeat and Ig domain containing 1
1	GAPDH	6.62703e-24	-0.481902	0.377	0.441	3.04492e-19	glyceraldehyde-3-phosphate dehydrogenase
1	TLR2	8.67265e-24	-0.502631	0.301	0.38	3.98482e-19	toll like receptor 2
1	AATK	1.12402e-23	-0.271513	0.061	0.126	5.16454e-19	apoptosis associated tyrosine kinase
1	ATG10	1.43502e-23	-0.42437	0.578	0.588	6.59349e-19	autophagy related 10
1	ARRDC3	1.54665e-23	-0.563896	0.319	0.395	7.10641e-19	arrestin domain containing 3
1	RPS26P31	1.65438e-23	-0.456152	0.621	0.64	7.60137e-19	ribosomal protein S26 pseudogene 31
1	ANKRD28	2.98442e-23	0.333374	0.837	0.705	1.37125e-18	ankyrin repeat domain 28
1	CSRNP1	3.57959e-23	-0.388631	0.205	0.288	1.64471e-18	cysteine and serine rich nuclear protein 1
1	IFITM3	4.5584e-23	-0.526092	0.408	0.478	2.09445e-18	interferon induced transmembrane protein 3
1	ENSG00000224114	4.65249e-23	-0.305014	0.1	0.173	2.13768e-18
1	RPL35P5	5.07187e-23	-0.3921	0.237	0.319	2.33037e-18	ribosomal protein L35 pseudogene 5
1	GAPDHP40	5.53516e-23	-0.258025	0.064	0.127	2.54324e-18	glyceraldehyde 3 phosphate dehydrogenase pseudogene 40
1	ALOX5AP	6.2135e-23	-0.387417	0.617	0.669	2.85492e-18	arachidonate 5-lipoxygenase activating protein
1	MED13	6.70618e-23	-0.500695	0.456	0.505	3.08129e-18	mediator complex subunit 13
1	PPIAP22	6.93245e-23	-0.377032	0.275	0.357	3.18525e-18	peptidylprolyl isomerase A pseudogene 22
1	ENSG00000230735	7.31082e-23	-0.282258	0.067	0.133	3.3591e-18
1	GATAD2B	8.47892e-23	-0.49161	0.486	0.534	3.89581e-18	GATA zinc finger domain containing 2B
1	EHD1	9.40589e-23	-0.390412	0.149	0.231	4.32172e-18	EH domain containing 1
1	ZFP36	1.08586e-22	-0.528134	0.797	0.779	4.98918e-18	ZFP36 ring finger protein
1	SDC2	1.41443e-22	0.321287	0.848	0.707	6.49889e-18	syndecan 2
1	ENSG00000212664	2.47631e-22	0.250198	0.869	0.747	1.13779e-17
1	SDS	2.55994e-22	0.327593	0.371	0.234	1.17621e-17	serine dehydratase
1	UPP1	2.82041e-22	-0.401144	0.703	0.697	1.29589e-17	uridine phosphorylase 1
1	MCF2L2	2.89165e-22	-0.502991	0.586	0.629	1.32862e-17	MCF.2 cell line derived transforming sequence-like 2
1	ENSG00000281383	5.71692e-22	-0.413053	0.179	0.259	2.62675e-17
1	ENSG00000225200	5.97857e-22	-0.350374	0.223	0.303	2.74697e-17
1	ITGB1	7.99352e-22	-0.4813	0.467	0.51	3.67278e-17	integrin subunit beta 1
1	NCKAP5L	8.51244e-22	-0.43949	0.165	0.245	3.91121e-17	NCK associated protein 5 like
1	SLC45A4	8.81635e-22	-0.280202	0.081	0.149	4.05085e-17	solute carrier family 45 member 4
1	FAM126A	8.94301e-22	-0.449292	0.21	0.293	4.10904e-17	family with sequence similarity 126 member A
1	ENSG00000188897	1.27489e-21	0.284471	0.165	0.071	5.85776e-17
1	PDE3B	1.30969e-21	-0.566855	0.349	0.416	6.01762e-17	phosphodiesterase 3B
1	ENSG00000230383	1.71842e-21	-0.354177	0.174	0.252	7.89563e-17
1	RPL23A	3.12355e-21	-0.369037	0.834	0.79	1.43518e-16	ribosomal protein L23a
1	CMIP	3.33212e-21	-0.463137	0.621	0.628	1.53101e-16	c-Maf inducing protein
1	ARHGAP26	3.58937e-21	0.266557	0.855	0.728	1.64921e-16	Rho GTPase activating protein 26
1	PLEKHB2	4.9839e-21	-0.440586	0.633	0.64	2.28995e-16	pleckstrin homology domain containing B2
1	OSBPL8	5.43683e-21	0.266034	0.741	0.582	2.49806e-16	oxysterol binding protein like 8
1	FOS	7.32866e-21	-0.497774	0.924	0.869	3.3673e-16	Fos proto-oncogene, AP-1 transcription factor subunit
1	BNIP3L	7.40517e-21	-0.524887	0.567	0.587	3.40245e-16	BCL2 interacting protein 3 like
1	ENSG00000146677	7.5674e-21	-0.522933	0.534	0.548	3.47699e-16
1	ATP6V1B2	9.66288e-21	-0.464386	0.669	0.667	4.4398e-16	ATPase H+ transporting V1 subunit B2
1	PTPRC	9.81556e-21	-0.394731	0.719	0.709	4.50995e-16	protein tyrosine phosphatase receptor type C
1	ZSWIM6	1.03488e-20	-0.380509	0.758	0.738	4.75497e-16	zinc finger SWIM-type containing 6
1	ARID3A	1.22032e-20	-0.394122	0.216	0.295	5.607e-16	AT-rich interaction domain 3A
1	TSPAN9	1.26755e-20	-0.406797	0.259	0.332	5.82401e-16	tetraspanin 9
1	PIK3R5	1.30702e-20	-0.359779	0.826	0.788	6.00536e-16	phosphoinositide-3-kinase regulatory subunit 5
1	CTSL	1.72822e-20	-0.436143	0.864	0.826	7.94064e-16	cathepsin L
1	MIR4435-2HG	1.86185e-20	-0.41657	0.396	0.467	8.55466e-16	MIR4435-2 host gene
1	FLNB	1.91991e-20	-0.3646	0.117	0.19	8.8214e-16	filamin B
1	SEC61G	3.24876e-20	-0.364933	0.769	0.727	1.49271e-15	SEC61 translocon subunit gamma
1	ENSG00000237749	4.63907e-20	-0.29883	0.087	0.152	2.13151e-15
1	ITGA5	4.69533e-20	-0.402806	0.218	0.296	2.15736e-15	integrin subunit alpha 5
1	FBXL20	9.52228e-20	-0.425053	0.389	0.445	4.3752e-15	F-box and leucine rich repeat protein 20
1	TBXAS1	9.70293e-20	-0.45311	0.614	0.618	4.4582e-15	thromboxane A synthase 1
1	TUBB	1.06721e-19	-0.348735	0.643	0.664	4.9035e-15	tubulin beta class I
1	SEMA4D	1.07538e-19	-0.381376	0.188	0.269	4.94104e-15	semaphorin 4D
1	STXBP2	1.08244e-19	-0.458417	0.418	0.47	4.97347e-15	syntaxin binding protein 2
1	MT1F	2.56633e-19	-0.431121	0.148	0.221	1.17915e-14	metallothionein 1F
1	RPL13AP5	2.73486e-19	-0.37329	0.758	0.728	1.25659e-14	ribosomal protein L13a pseudogene 5
1	GNA13	4.46408e-19	-0.388844	0.687	0.686	2.05111e-14	G protein subunit alpha 13
1	MTA2	4.66102e-19	-0.283303	0.061	0.119	2.1416e-14	metastasis associated 1 family member 2
1	SOCS3	6.03297e-19	-0.458047	0.517	0.557	2.77197e-14	suppressor of cytokine signaling 3
1	FAM102B	6.50573e-19	-0.407088	0.33	0.398	2.98919e-14	family with sequence similarity 102 member B
1	HLA-DRB6	7.36485e-19	0.302518	0.601	0.482	3.38393e-14	major histocompatibility complex, class II, DR beta 6 (pseudogene)
1	BDNF-AS	8.4309e-19	-0.388686	0.224	0.296	3.87375e-14	BDNF antisense RNA
1	MCEMP1	1.11187e-18	-0.336395	0.293	0.381	5.10872e-14	mast cell expressed membrane protein 1
1	ENSG00000244245	1.28183e-18	-0.400414	0.351	0.405	5.88963e-14
1	ENSG00000213315	1.37182e-18	-0.370917	0.249	0.315	6.30312e-14
1	SIGLEC5	1.41987e-18	-0.398692	0.196	0.272	6.52388e-14	sialic acid binding Ig like lectin 5
1	BASP1	1.58339e-18	-0.50165	0.683	0.681	7.2752e-14	brain abundant membrane attached signal protein 1
1	BCL2L14	1.7279e-18	-0.40606	0.746	0.702	7.93919e-14	BCL2 like 14
1	BCL3	2.1258e-18	-0.267473	0.093	0.156	9.76742e-14	BCL3 transcription coactivator
1	ENSG00000242814	2.58939e-18	-0.329035	0.209	0.279	1.18975e-13
1	ACSL3	2.63227e-18	-0.520217	0.741	0.719	1.20945e-13	acyl-CoA synthetase long chain family member 3
1	NEK10	2.63691e-18	-0.272267	0.09	0.152	1.21158e-13	NIMA related kinase 10
1	MPEG1	4.40497e-18	-0.272642	0.084	0.146	2.02395e-13	macrophage expressed 1
1	MT-TA	4.76157e-18	-0.43602	0.281	0.351	2.1878e-13	mitochondrially encoded tRNA-Ala (GCN)
1	IL3RA	6.10343e-18	-0.486616	0.484	0.518	2.80434e-13	interleukin 3 receptor subunit alpha
1	MYO9B	8.12723e-18	-0.306426	0.799	0.776	3.73422e-13	myosin IXB
1	SLC25A37	8.5487e-18	-0.494512	0.321	0.382	3.92787e-13	solute carrier family 25 member 37
1	HSPA5	1.13173e-17	-0.478749	0.517	0.544	5.19996e-13	heat shock protein family A (Hsp70) member 5
1	TFDP2	1.3133e-17	0.372949	0.369	0.248	6.03422e-13	transcription factor Dp-2
1	TES	1.78708e-17	-0.456016	0.237	0.305	8.21111e-13	testin LIM domain protein
1	PGK1	1.88363e-17	-0.376582	0.698	0.686	8.65473e-13	phosphoglycerate kinase 1
1	UBE2R2	2.03622e-17	-0.332039	0.717	0.709	9.35583e-13	ubiquitin conjugating enzyme E2 R2
1	HECA	2.05386e-17	-0.420374	0.337	0.394	9.43688e-13	hdc homolog, cell cycle regulator
1	HIST1H1C	2.13131e-17	-0.357711	0.139	0.207	9.79272e-13
1	S100A9	2.32688e-17	-0.466147	0.823	0.844	1.06913e-12	S100 calcium binding protein A9
1	HADHB	2.78439e-17	-0.387251	0.525	0.546	1.27934e-12	hydroxyacyl-CoA dehydrogenase trifunctional multienzyme complex subunit beta
1	TFDP1	3.18233e-17	-0.429377	0.226	0.295	1.46218e-12	transcription factor Dp-1
1	RBFOX1	4.24008e-17	-0.293027	0.151	0.221	1.94819e-12	RNA binding fox-1 homolog 1
1	ACSL1	4.43346e-17	-0.377693	0.901	0.869	2.03704e-12	acyl-CoA synthetase long chain family member 1
1	SLCO4A1	4.81176e-17	-0.278456	0.063	0.116	2.21086e-12	solute carrier organic anion transporter family member 4A1
1	ENSG00000227615	5.04161e-17	-0.371903	0.682	0.662	2.31647e-12
1	ENSG00000260335	5.59516e-17	-0.326357	0.177	0.248	2.57081e-12
1	YPEL2	9.85962e-17	-0.376914	0.169	0.237	4.5302e-12	yippee like 2
[truncated: 1,043 more rows]

## Sheet: Reactome_2022
contrast	Term	Overlap	P.value	Adjusted.P.value	Odds.Ratio	Combined.Score	Genes
Global	Immune System R-HSA-168256	134/1943	4.1373e-16	4.82823e-13	2.3983	84.951	IFITM3;FCN1;APP;IL1RN;CD81;CBLB;PVR;ACTG1;PYCARD;RPS6KA2;AP1S2;C3AR1;COTL1;PRKCB;RNASE6;HLA-B;HLA-C;ADAM10;MCEMP1;ARMC8;HLA-A;HLA-F;RNASE1;FBXO11;HLA-E;CHIT1;STIM1;IFI27;PSME4;PSME2;SERPING1;NUP98;S100A9;S100A8;POM121;C5AR2;CUL1;ITPR1;MGST1;ITPR2;PIK3R1;IQGAP2;PLD3;UBB;UBC;HMOX1;NLRP3;LONRF1;HLA-DQA2;HLA-DQA1;CD99;FYB1;ZBTB16;SIGLEC10;FN1;ISG15;NFKBIA;IL6;ARPC2;IL7R;EIF4G3;HLA-DRB1;LGMN;SERPINA1;…
Global	Hemostasis R-HSA-109582	56/576	1.16507e-12	3.53161e-10	3.27165	89.8993	LGALS3BP;APP;DOCK5;CD84;SERPINA1;ITGAM;SPARC;DOCK8;TREM1;THBD;DOCK11;BSG;ITGAX;KIF13B;OLR1;KIF1B;TIMP1;CD36;SRGN;PRKCH;ANXA2;PRKCB;ATP1B3;ATP1B1;RNASE1;YWHAZ;RHOA;RHOB;FGR;STIM1;KIF16B;CD109;SERPING1;S100A9;DGKI;CD44;GYPC;SDC2;ITPR1;ITPR2;PIK3R1;THBS1;PIK3R5;SH2B3;CD99;S100A10;PTPN1;CD74;FN1;ATP2B4;CABLES1;ATP2B1;MERTK;GNAQ;CD9;RCOR1
Global	Response Of EIF2AK4 (GCN2) To Amino Acid Deficiency R-HSA-9633012	22/98	1.1943e-12	3.53161e-10	8.53305	234.262	RPL30;CEBPB;RPL21;RPS8;RPS5;RPL12;RPS6;RPS3A;RPL23A;RPL10A;RPL8;RPL9;RPL7;RPS17;RPS15A;RPS19;RPL14;RPL35;RPS20;RPS24;RPS12;ATF4
Global	Innate Immune System R-HSA-168249	81/1035	1.21049e-12	3.53161e-10	2.62593	72.0555	FCN1;APP;SERPINA1;ITGAM;CD81;TREM2;SLC2A3;TREM1;AP2A2;ACTG1;PYCARD;ADGRE5;RPS6KA2;CTSK;C3AR1;ITGAX;COTL1;OLR1;CD36;CTSC;CTSB;ANXA2;RIPK2;GAA;ATP6AP2;RNASE6;HLA-B;HLA-C;ADAM10;MCEMP1;IRAK3;ARMC8;FOS;HLA-A;RNASE1;MMP9;RHOA;HLA-E;CHIT1;FGR;HCK;NPC2;IL1B;PSME4;TMBIM1;PELI1;PSME2;SERPING1;CHI3L1;S100A9;S100A8;CD44;C1QB;C1QA;CSTB;GRN;ROCK1;GSTP1;C5AR2;CUL1;ITPR1;MGST1;ITPR2;PIK3R1;IQGAP2;AGPAT2;PLD3;UB…
Global	Eukaryotic Translation Elongation R-HSA-156842	21/90	1.74351e-12	4.06934e-10	8.96104	242.621	RPL30;RPL21;RPS8;RPS5;RPL12;RPS6;RPS3A;RPL23A;RPL10A;RPL8;RPL9;RPL7;EEF1B2;RPS17;RPS15A;RPS19;RPL14;RPL35;RPS20;RPS24;RPS12
Global	Peptide Chain Elongation R-HSA-156902	20/86	6.31021e-12	1.22734e-09	8.91002	229.779	RPL30;RPL21;RPS8;RPS5;RPL12;RPS6;RPS3A;RPL23A;RPL10A;RPL8;RPL9;RPL7;RPS17;RPS15A;RPS19;RPL14;RPL35;RPS20;RPS24;RPS12
Global	Eukaryotic Translation Termination R-HSA-72764	20/90	1.54946e-11	2.00913e-09	8.39913	209.059	RPL30;RPL21;RPS8;RPS5;RPL12;RPS6;RPS3A;RPL23A;RPL10A;RPL8;RPL9;RPL7;RPS17;RPS15A;RPS19;RPL14;RPL35;RPS20;RPS24;RPS12
Global	Selenocysteine Synthesis R-HSA-2408557	20/90	1.54946e-11	2.00913e-09	8.39913	209.059	RPL30;RPL21;RPS8;RPS5;RPL12;RPS6;RPS3A;RPL23A;RPL10A;RPL8;RPL9;RPL7;RPS17;RPS15A;RPS19;RPL14;RPL35;RPS20;RPS24;RPS12
Global	Viral mRNA Translation R-HSA-192823	20/90	1.54946e-11	2.00913e-09	8.39913	209.059	RPL30;RPL21;RPS8;RPS5;RPL12;RPS6;RPS3A;RPL23A;RPL10A;RPL8;RPL9;RPL7;RPS17;RPS15A;RPS19;RPL14;RPL35;RPS20;RPS24;RPS12
Global	Nonsense Mediated Decay (NMD) Independent Of Exon Junction Complex (EJC) R-HSA-975956	20/92	2.38198e-11	2.77977e-09	8.16497	199.719	RPL30;RPL21;RPS8;RPS5;RPL12;RPS6;RPS3A;RPL23A;RPL10A;RPL8;RPL9;RPL7;RPS17;RPS15A;RPS19;RPL14;RPL35;RPS20;RPS24;RPS12
Global	SRP-dependent Cotranslational Protein Targeting To Membrane R-HSA-1799339	21/108	7.13632e-11	7.57099e-09	7.10039	165.888	RPL30;RPL21;RPS8;RPS5;RPL12;RPS6;RPS3A;RPL23A;RPL10A;RPL8;RPL9;RPL7;RPS17;RPS15A;RPS19;SEC61G;RPL14;RPL35;RPS20;RPS24;RPS12
Global	Formation Of A Pool Of Free 40S Subunits R-HSA-72689	20/98	8.07417e-11	7.85213e-09	7.53455	175.101	RPL30;RPL21;RPS8;RPS5;RPL12;RPS6;RPS3A;RPL23A;RPL10A;RPL8;RPL9;RPL7;RPS17;RPS15A;RPS19;RPL14;RPL35;RPS20;RPS24;RPS12
Global	Influenza Infection R-HSA-168255	25/157	1.06223e-10	8.76449e-09	5.59237	128.431	RPL30;POM121;RPL12;RPL10A;RPL8;RPL9;RPL7;RPS17;RPS15A;RPS19;RPL14;RPL35;RPS12;RANBP2;RPL21;RPS8;RPS5;RPS6;ISG15;RPS3A;RPL23A;RPS20;NUP98;RPS24;RAN
Global	Signaling By ROBO Receptors R-HSA-376176	29/209	1.07515e-10	8.76449e-09	4.77472	109.596	NRP1;RPL30;RPL12;RPL8;RPL10A;RPL9;RPL7;RPS17;RPS15A;RPS19;UBB;UBC;RPL14;RPL35;SRGAP2;SRGAP1;RPS12;RPL21;RPS8;RPS5;RPS6;RPS3A;RPL23A;RNASE1;RHOA;PSME4;PSME2;RPS20;RPS24
Global	Cytokine Signaling In Immune System R-HSA-1280215	59/702	1.12654e-10	8.76449e-09	2.78281	63.745	IFITM3;APP;IL1RN;ITGAM;CXCL8;OASL;RPS6KA2;ITGAX;TIMP1;CD36;HLA-DPA1;ANXA1;ANXA2;RIPK2;HLA-B;HLA-C;IRAK3;FOS;HLA-A;HLA-F;MMP9;YWHAZ;HLA-E;HCK;PPM1B;IFI27;IL1B;PSME4;PELI1;PSME2;NUP98;S100A9;CD44;POM121;CUL1;IFI6;PIK3R1;SAMHD1;UBB;ALOX5;CCL4;UBC;HMOX1;CCL2;PTK2B;HLA-DQA2;SH2B3;HLA-DQA1;RANBP2;PTPN1;CCL20;FN1;ISG15;NFKBIA;IL6;VIM;IL7R;EIF4G3;HLA-DRB1
Global	Influenza Viral RNA Transcription And Replication R-HSA-168273	23/137	2.00086e-10	1.45938e-08	5.94464	132.757	RANBP2;RPL30;POM121;RPL21;RPS8;RPS5;RPL12;RPS6;RPS3A;RPL23A;RPL10A;RPL8;RPL9;RPL7;RPS17;RPS15A;RPS19;RPL14;RPL35;RPS20;NUP98;RPS24;RPS12
Global	Metabolism R-HSA-1430728	122/2049	2.54305e-10	1.74573e-08	1.99183	44.0045	CHRM3;RPL30;RPL8;RPL10A;COX6A1;RPL9;RPL7;RPS17;RPS19;BSG;PIP4K2A;RPL35;GLUL;SBF2;RPS12;RPL21;RPS8;RPS5;CSGALNACT2;RPS6;ACSL4;ACSL3;KMO;PLA2G15;RBP4;FDX1;PSME4;GPD1;ACOT1;PSME2;FAR2;NUP98;PLPP3;POM121;MGST3;SDC2;ITPR1;MGST1;ITPR2;LPL;PIK3R1;ADIPOR2;PLD3;PIK3R5;LDHB;CHST11;UBB;UBC;SLC19A3;HMOX1;APOE;ATP5ME;OSBPL8;CHKA;GLUD1;GNAQ;CYCS;RPS20;RPS24;LGMN;ACADVL;SLC44A1;GBE1;MOGAT1;APIP;PTEN;PRKAG2;AKR1…
Global	L13a-mediated Translational Silencing Of Ceruloplasmin Expression R-HSA-156827	20/108	5.04896e-10	3.27341e-08	6.67488	142.887	RPL30;RPL21;RPS8;RPS5;RPL12;RPS6;RPS3A;RPL23A;RPL10A;RPL8;RPL9;RPL7;RPS17;RPS15A;RPS19;RPL14;RPL35;RPS20;RPS24;RPS12
Global	GTP Hydrolysis And Joining Of 60S Ribosomal Subunit R-HSA-72706	20/109	5.99112e-10	3.67981e-08	6.59954	140.145	RPL30;RPL21;RPS8;RPS5;RPL12;RPS6;RPS3A;RPL23A;RPL10A;RPL8;RPL9;RPL7;RPS17;RPS15A;RPS19;RPL14;RPL35;RPS20;RPS24;RPS12
Global	Axon Guidance R-HSA-422475	47/519	8.75265e-10	5.10717e-08	2.98935	62.3474	NRP1;RPL30;ROCK1;RPL12;SDC2;ARHGEF28;TREM2;PIK3R1;RPL8;RPL10A;RPL9;AP2A2;RPL7;ACTG1;RPS17;ALCAM;RPS15A;RPS19;UBB;DPYSL2;RPS6KA2;UBC;RPL14;RPL35;PLXNC1;SRGAP2;SRGAP1;RPS12;FARP2;RPL21;RPS8;RPS5;RPS6;ADAM10;RPL23A;RPS3A;LAMB1;RHOC;RNASE1;MMP9;RHOA;RHOB;ARPC2;PSME4;PSME2;RPS20;RPS24
Global	Neutrophil Degranulation R-HSA-6798695	44/468	9.61155e-10	5.24605e-08	3.10844	64.5401	FCN1;CSTB;GRN;SERPINA1;ITGAM;ROCK1;GSTP1;MGST1;SLC2A3;IQGAP2;AP2A2;AGPAT2;PYCARD;ADGRE5;ALOX5;C3AR1;ITGAX;COTL1;OLR1;CD36;CTSC;CTSB;ANXA2;GAA;ATP6AP2;HLA-B;HLA-C;ADAM10;MCEMP1;ARMC8;HLA-A;RNASE1;MMP9;RHOA;RAB10;CHIT1;FGR;NPC2;DLC1;TMBIM1;CHI3L1;S100A9;S100A8;CD44
Global	Nonsense Mediated Decay (NMD) Enhanced By Exon Junction Complex (EJC) R-HSA-975957	20/112	9.88972e-10	5.24605e-08	6.38334	132.354	RPL30;RPL21;RPS8;RPS5;RPL12;RPS6;RPS3A;RPL23A;RPL10A;RPL8;RPL9;RPL7;RPS17;RPS15A;RPS19;RPL14;RPL35;RPS20;RPS24;RPS12
Global	Selenoamino Acid Metabolism R-HSA-2408522	20/114	1.36805e-09	6.94137e-08	6.24687	127.498	RPL30;RPL21;RPS8;RPS5;RPL12;RPS6;RPS3A;RPL23A;RPL10A;RPL8;RPL9;RPL7;RPS17;RPS15A;RPS19;RPL14;RPL35;RPS20;RPS24;RPS12
Global	Cap-dependent Translation Initiation R-HSA-72737	20/116	1.8785e-09	8.85362e-08	6.11609	122.889	RPL30;RPL21;RPS8;RPS5;RPL12;RPS6;RPS3A;RPL23A;RPL10A;RPL8;RPL9;RPL7;RPS17;RPS15A;RPS19;RPL14;RPL35;RPS20;RPS24;RPS12
Global	Cellular Response To Starvation R-HSA-9711097	23/153	1.89666e-09	8.85362e-08	5.20865	104.606	RPL30;CEBPB;RPL21;RPS8;RPS5;RPL12;RPS6;RPS3A;RPL23A;RPL10A;RPL8;RPL9;RPL7;RPS17;RPS15A;RPS19;RPL14;RPL35;RPS20;FNIP2;RPS24;RPS12;ATF4
Global	Regulation Of Expression Of SLITs And ROBOs R-HSA-9010553	24/167	2.1418e-09	9.61339e-08	4.94525	98.7152	RPL30;RPL21;RPS8;RPS5;RPL12;RPS6;RPS3A;RPL23A;RPL10A;RPL8;RPL9;RPL7;RPS17;RPS15A;RPS19;UBB;PSME4;UBC;RPL14;RPL35;PSME2;RPS20;RPS24;RPS12
Global	Nervous System Development R-HSA-9675108	47/545	4.23895e-09	1.83217e-07	2.82937	54.5473	NRP1;RPL30;ROCK1;RPL12;SDC2;ARHGEF28;TREM2;PIK3R1;RPL8;RPL10A;RPL9;AP2A2;RPL7;ACTG1;RPS17;ALCAM;RPS15A;RPS19;UBB;DPYSL2;RPS6KA2;UBC;RPL14;RPL35;PLXNC1;SRGAP2;SRGAP1;RPS12;FARP2;RPL21;RPS8;RPS5;RPS6;ADAM10;RPL23A;RPS3A;LAMB1;RHOC;RNASE1;MMP9;RHOA;RHOB;ARPC2;PSME4;PSME2;RPS20;RPS24
Global	Adaptive Immune System R-HSA-1280218	55/733	2.73438e-08	1.13965e-06	2.43978	42.4882	CD81;PTEN;TREM2;CBLB;TREM1;AP2A2;PVR;CTSK;SEC61G;AP1S2;CD36;CTSC;HLA-DPA1;CTSB;PRKCB;RIPK2;HLA-B;GPR75-ASB3;HLA-C;HLA-A;HLA-F;RNASE1;FBXO11;YWHAZ;HLA-E;RNF144B;STIM1;UBE2R2;PSME4;PSME2;HCST;S100A9;S100A8;PRKN;CUL1;ITPR1;ITPR2;PIK3R1;UBB;UBC;LONRF1;HLA-DQA2;RNF130;HLA-DQA1;CD99;CD74;FYB1;ZBTB16;SIGLEC10;LILRB4;NFKBIA;SIGLEC1;FCGR2B;HLA-DRB1;LGMN
Global	SARS-CoV-2 Infection R-HSA-9694516	30/283	3.30191e-08	1.32873e-06	3.5062	60.3985	NRP1;POM121;ZDHHC20;SDC2;MOGAT1;RPS17;RPS15A;RPS19;UBB;MGAT5;UBC;NLRP3;GPC4;RPS12;RANBP2;RIPK2;RPS8;RPS5;RPS6;HLA-B;HLA-C;ISG15;RPS3A;HLA-A;HLA-F;YWHAZ;HLA-E;RPS20;NUP98;RPS24
Global	SARS-CoV Infections R-HSA-9679506	35/369	4.12125e-08	1.60317e-06	3.10949	52.8754	NRP1;POM121;ROCK1;ZDHHC20;SDC2;MOGAT1;AP2A2;RPS17;RPS15A;RPS19;UBB;MGAT5;UBC;NLRP3;GPC4;RPS12;RANBP2;RIPK2;RPS8;RPS5;RPS6;HLA-B;HLA-C;ATP1B3;ISG15;RPS3A;HLA-A;HLA-F;ATP1B1;YWHAZ;HLA-E;RPS20;NUP98;RCOR1;RPS24
Global	Disease R-HSA-1643685	100/1736	7.40932e-08	2.78925e-06	1.88041	30.8724	APP;RPL30;PEBP1;RBPJ;RPL8;RPL10A;RPL9;RPL7;ACTG1;PYCARD;RPS17;RPS19;BSG;AP1S2;C3AR1;RPL35;RPS12;ALG9;RPL21;TPM4;RPS8;TPM3;RPS5;RPS6;HLA-B;HLA-C;ADAM10;ATP1B3;HLA-A;HLA-F;ATP1B1;RNASE1;HLA-E;EML4;RBP4;FDX1;PSME4;PSME2;SERPING1;NUP98;S100A9;S100A8;SLC27A4;POM121;SDC2;CUL1;ITPR1;ITPR2;SLC1A3;PIK3R1;UBB;UBC;HMOX1;NLRP3;CD163;FN1;ISG15;QKI;NFKBIA;IL6;ARPC2;FGF18;RPS20;RCOR1;RPS24;NRP1;GBE1;MOGAT1;PTEN…
Global	Interferon Signaling R-HSA-913531	24/200	7.68602e-08	2.80299e-06	4.0111	65.707	IFITM3;RANBP2;PTPN1;POM121;HLA-B;IFI6;HLA-C;ISG15;HLA-A;HLA-F;SAMHD1;HLA-E;OASL;PPM1B;IFI27;UBB;UBC;NUP98;HLA-DQA2;EIF4G3;HLA-DQA1;HLA-DRB1;CD44;HLA-DPA1
Global	Infectious Disease R-HSA-5663205	64/961	1.66504e-07	5.8882e-06	2.15191	33.5876	NRP1;RPL30;MOGAT1;RPL8;RPL10A;RPL9;AP2A2;RPL7;ACTG1;PYCARD;RPS17;RPS19;AP1S2;C3AR1;RPL35;RPS12;RPL21;RIPK2;RPS8;RPS5;RPS6;HLA-B;HLA-C;ATP1B3;RPS3A;HLA-A;HLA-F;ATP1B1;RNASE1;YWHAZ;HLA-E;FGR;HCK;IL1B;PSME4;PSME2;NUP98;POM121;ROCK1;ZDHHC20;RPL12;SDC2;ITPR1;ITPR2;RPS15A;UBB;MGAT5;UBC;RPL14;HMOX1;NLRP3;GPC4;RANBP2;CD163;RPL23A;ISG15;MYO1E;IL6;ARPC2;CD9;RPS20;RCOR1;RPS24;RAN
Global	Interleukin-4 And Interleukin-13 Signaling R-HSA-6785807	16/107	5.92292e-07	2.03295e-05	5.13172	73.5851	CXCL8;ITGAM;ANXA1;FN1;PIK3R1;FOS;MMP9;IL6;IL1B;ALOX5;ITGAX;HMOX1;CCL2;CD36;TIMP1;VIM
Global	Cell Surface Interactions At Vascular Wall R-HSA-202733	18/134	6.11326e-07	2.03834e-05	4.53684	64.9115	CD74;CD84;ITGAM;GYPC;SDC2;FN1;ATP1B3;PIK3R1;ATP1B1;MERTK;TREM1;THBD;BSG;ITGAX;OLR1;S100A9;CD99;CD44
Global	Major Pathway Of rRNA Processing In Nucleolus And Cytosol R-HSA-6791226	21/179	7.24645e-07	2.34906e-05	3.89528	55.0698	RPL30;RPL21;RPS8;RPS5;RPL12;RPS6;RPS3A;RPL23A;RPL10A;RPL8;RPL9;RPL7;RPS17;RPS15A;RPS19;ERI1;RPL14;RPL35;RPS20;RPS24;RPS12
Global	SARS-CoV-2-host Interactions R-HSA-9705683	22/196	8.48735e-07	2.67696e-05	3.7081	51.8375	RANBP2;POM121;RIPK2;RPS8;RPS5;RPS6;HLA-B;HLA-C;ISG15;RPS3A;HLA-A;HLA-F;YWHAZ;HLA-E;RPS17;RPS15A;RPS19;NLRP3;RPS20;NUP98;RPS24;RPS12
Global	rRNA Processing In Nucleus And Cytosol R-HSA-8868773	21/189	1.7703e-06	5.38319e-05	3.66151	48.4943	RPL30;RPL21;RPS8;RPS5;RPL12;RPS6;RPS3A;RPL23A;RPL10A;RPL8;RPL9;RPL7;RPS17;RPS15A;RPS19;ERI1;RPL14;RPL35;RPS20;RPS24;RPS12
Global	Platelet Activation, Signaling And Aggregation R-HSA-76002	25/254	1.82014e-06	5.38319e-05	3.20726	42.389	LGALS3BP;APP;SPARC;SERPINA1;ITPR1;ITPR2;PIK3R1;THBS1;PIK3R5;CD36;TIMP1;SRGN;PTPN1;PRKCH;PRKCB;FN1;RNASE1;YWHAZ;RHOA;RHOB;CD109;GNAQ;SERPING1;CD9;DGKI
Global	Signaling By ALK Fusions And Activated Point Mutants R-HSA-9725370	11/55	1.84514e-06	5.38319e-05	7.25941	95.8457	EML4;RANBP2;PPM1B;CEBPB;TPM4;BCL2A1;TPM3;RPS6;CUL1;FN1;PIK3R1
Global	Signaling By Interleukins R-HSA-449147	36/453	1.97888e-06	5.63257e-05	2.55453	33.5486	APP;IL1RN;ITGAM;CXCL8;CUL1;PIK3R1;UBB;ALOX5;RPS6KA2;CCL4;UBC;ITGAX;HMOX1;CCL2;PTK2B;TIMP1;CD36;ANXA1;ANXA2;RIPK2;CCL20;FN1;IRAK3;FOS;MMP9;YWHAZ;NFKBIA;HCK;IL6;IL1B;PSME4;PELI1;PSME2;VIM;IL7R;S100A9
Global	SARS-CoV-2 Modulates Host Translation Machinery R-HSA-9754678	10/47	3.00163e-06	8.34024e-05	7.83906	99.6842	RPS17;RPS15A;RPS19;RPS8;RPS5;RPS6;RPS3A;RPS20;RPS24;RPS12
Global	rRNA Processing R-HSA-72312	21/199	4.04993e-06	0.000109913	3.454	42.8877	RPL30;RPL21;RPS8;RPL12;RPS5;RPS6;RPS3A;RPL23A;RPL8;RPL10A;RPL9;RPL7;RPS17;RPS15A;RPS19;ERI1;RPL14;RPL35;RPS20;RPS24;RPS12
Global	Interferon Alpha/Beta Signaling R-HSA-909733	12/72	4.76405e-06	0.000126356	5.81146	71.2161	IFITM3;PTPN1;IFI27;HLA-B;IFI6;HLA-C;ISG15;HLA-A;HLA-F;SAMHD1;OASL;HLA-E
Global	Formation Of Ternary Complex, And Subsequently, 43S Complex R-HSA-72695	10/50	5.4352e-06	0.000140953	7.25	87.889	RPS17;RPS15A;RPS19;RPS8;RPS5;RPS6;RPS3A;RPS20;RPS24;RPS12
Global	Cellular Responses To Stress R-HSA-2262752	48/722	6.49801e-06	0.000164852	2.11844	25.3027	RPL30;POM121;CEBPB;ACADVL;CXCL8;GSTP1;RPL12;CUL1;RPL8;RPL10A;COX6A1;RPL9;AREG;RPL7;RPS17;RPS15A;RPS19;UBB;RPS6KA2;UBC;RPL14;RPL35;HMOX1;CCL2;NLRP3;FNIP2;RPS12;RANBP2;RPL21;RPS8;GPX3;RPS5;RPS6;MINK1;RPL23A;RPS3A;FOS;COX6C;IL6;PSME4;PSME2;CYCS;RPS20;NUP98;ATF6;RPS24;ATF4;FKBP5
Global	Developmental Biology R-HSA-1266738	64/1073	6.94618e-06	0.000172472	1.90142	22.5838	NRP1;RPL30;SPI1;TREM2;RBPJ;RPL8;RPL10A;RPL9;AP2A2;RPL7;ACTG1;RPS17;ALCAM;RPS19;DPYSL2;RPS6KA2;RPL35;PLXNC1;CD36;RPS12;RPL21;RPS8;RPS5;NCOA3;TCF12;RPS6;ADAM10;KAZN;RPS3A;RHOC;RNASE1;MMP9;RHOA;RUNX1;RHOB;PSME4;RARA;PKP2;PSME2;PPARG;CEBPB;CSTA;ROCK1;RPL12;SDC2;ARHGEF28;LPL;PIK3R1;RPS15A;UBB;UBC;RPL14;SRGAP2;SRGAP1;FARP2;TCF7L2;RPL23A;LAMB1;KLF4;FABP4;MAFB;ARPC2;RPS20;RPS24
Global	ER-Phagosome Pathway R-HSA-1236974	13/89	8.72714e-06	0.000212179	4.9737	57.939	HLA-B;HLA-C;HLA-A;HLA-F;HLA-E;UBB;SEC61G;PSME4;UBC;PSME2;CD36;S100A9;S100A8
Global	Cellular Responses To Stimuli R-HSA-8953897	48/736	1.07927e-05	0.000257042	2.07377	23.717	RPL30;POM121;CEBPB;ACADVL;CXCL8;GSTP1;RPL12;CUL1;RPL8;RPL10A;COX6A1;RPL9;AREG;RPL7;RPS17;RPS15A;RPS19;UBB;RPS6KA2;UBC;RPL14;RPL35;HMOX1;CCL2;NLRP3;FNIP2;RPS12;RANBP2;RPL21;RPS8;GPX3;RPS5;RPS6;MINK1;RPL23A;RPS3A;FOS;COX6C;IL6;PSME4;PSME2;CYCS;RPS20;NUP98;ATF6;RPS24;ATF4;FKBP5
Global	Signal Transduction R-HSA-162582	121/2465	1.19374e-05	0.000278618	1.58227	17.9364	CHRM3;APP;SPARC;PEBP1;IKZF1;RBPJ;CXCL16;ACTG1;IGF1R;DOCK11;RGS1;RPS6KA2;STMN1;C3AR1;PIP4K2A;PRKCH;TPM4;PRKCB;TPM3;RPS6;MATK;ADAM10;VRK2;RNASE1;RUNX1;PSME4;ANOS1;PSME2;NUP98;S100A9;DGKI;S100A8;ABCG1;FKBP5;ARHGEF28;C5AR2;CUL1;ITPR1;ITPR2;PIK3R1;IQGAP2;PIK3R5;UBB;UBC;NLRP3;APOE;SRGAP2;SRGAP1;STARD13;FN1;INHBA;ARHGAP26;ARHGAP24;NFKBIA;FER;IL6;ARPC2;GPR183;GNAQ;FGF18;RCOR1;NRP1;DOCK5;CXCL8;DOCK8;PDE3B…
Global	Downstream TCR Signaling R-HSA-202424	13/94	1.60217e-05	0.000366615	4.66547	51.5141	RIPK2;PTEN;CUL1;PIK3R1;NFKBIA;UBB;PSME4;UBC;PSME2;HLA-DQA2;HLA-DQA1;HLA-DRB1;HLA-DPA1
Global	Endosomal/Vacuolar Pathway R-HSA-1236977	5/11	1.68307e-05	0.00037772	24.0286	264.13	HLA-B;HLA-C;HLA-A;HLA-F;HLA-E
Global	Immunoregulatory Interactions Between A Lymphoid And A non-Lymphoid Cell R-HSA-198933	15/123	1.72476e-05	0.000379772	4.04398	44.3537	CD81;SIGLEC10;HLA-B;HLA-C;TREM2;HLA-A;HLA-F;PVR;TREM1;LILRB4;HLA-E;SIGLEC1;FCGR2B;HCST;CD99
Global	RHO GTPase Cycle R-HSA-9012999	33/441	1.83286e-05	0.000380056	2.38326	25.9943	DOCK5;ROCK1;ARHGEF28;DOCK8;AMIGO2;PIK3R1;IQGAP2;OSBPL11;RND3;ACTG1;DOCK11;FGD5;PTK2B;SRGAP2;SRGAP1;FARP2;STARD13;PLEKHG2;TPM4;DST;TPM3;NCOA3;VRK2;RHOC;ARHGAP26;RNASE1;RHOA;ARHGAP24;RHOB;ARHGAP10;GFOD1;DLC1;VIM
Global	Ribosomal Scanning And Start Codon Recognition R-HSA-72702	10/57	1.84711e-05	0.000380056	6.16797	67.2266	RPS17;RPS15A;RPS19;RPS8;RPS5;RPS6;RPS3A;RPS20;RPS24;RPS12
Global	Translation Initiation Complex Formation R-HSA-72649	10/57	1.84711e-05	0.000380056	6.16797	67.2266	RPS17;RPS15A;RPS19;RPS8;RPS5;RPS6;RPS3A;RPS20;RPS24;RPS12
Global	Metabolism Of Amino Acids And Derivatives R-HSA-71291	29/364	1.85632e-05	0.000380056	2.54475	27.7234	RPL30;SLC44A1;RPL12;APIP;RPL8;RPL10A;RPL9;RPL7;RPS17;RPS15A;RPS19;KYNU;RPL14;RPL35;GLUL;RPS12;RPL21;RPS8;RPS5;RPS6;RPS3A;RPL23A;KMO;GLUD1;PSME4;PSME2;RPS20;BCAT1;RPS24
Global	Metabolism Of Lipids R-HSA-556833	47/732	1.98454e-05	0.000399304	2.03654	22.0507	ACADVL;PPM1L;SLC44A1;CD163L1;MOGAT1;PTEN;PRKAG2;AKR1B1;DBI;PIK3R1;AGPAT2;PLD3;OSBPL10;PIK3R5;AGPAT4;SPTLC2;ALOX5;PIP4K2A;TSPO;CD36;SBF2;OSBPL8;CHKA;GK;NCOA3;AKR1C1;AKR1C3;AKR1C2;ACSL4;ACSL3;GPCPD1;PLA2G15;FABP4;SCD;FDX1;GPD1;ALOX5AP;ACOT1;PLIN2;PPARG;ESYT2;FAR2;PNPLA6;PLPP3;LPIN2;RAN;LGMN
Global	mRNA Activation Upon Binding Of Cap-Binding Complex And eIFs, Subsequent Binding To 43S R-HSA-72662	10/58	2.1652e-05	0.000428269	6.03916	64.8631	RPS17;RPS15A;RPS19;RPS8;RPS5;RPS6;RPS3A;RPS20;RPS24;RPS12
Global	Nuclear Events Stimulated By ALK Signaling In Cancer R-HSA-9725371	6/19	2.6918e-05	0.000523556	13.3232	140.196	EML4;CEBPB;BCL2A1;RPS6;CUL1;FN1
Global	Toll-like Receptor Cascades R-HSA-168898	17/162	3.54108e-05	0.000677449	3.41746	35.0238	APP;ITGAM;RIPK2;CUL1;IRAK3;FOS;NFKBIA;UBB;RPS6KA2;CTSK;UBC;PELI1;CD36;S100A9;S100A8;LGMN;CTSB
Global	TCR Signaling R-HSA-202403	14/116	3.67588e-05	0.000691895	3.99161	40.7588	FYB1;RIPK2;CUL1;PTEN;PIK3R1;NFKBIA;UBB;PSME4;UBC;PSME2;HLA-DQA2;HLA-DQA1;HLA-DRB1;HLA-DPA1
Global	Interferon Gamma Signaling R-HSA-877300	12/89	4.36577e-05	0.000808707	4.52442	45.4212	PTPN1;HLA-B;HLA-C;HLA-A;HLA-F;HLA-DQA2;CD44;HLA-DQA1;HLA-DRB1;OASL;HLA-DPA1;HLA-E
Global	Antigen processing-Cross Presentation R-HSA-1236975	13/104	4.78006e-05	0.000871614	4.15063	41.2924	HLA-B;HLA-C;HLA-A;HLA-F;HLA-E;UBB;SEC61G;PSME4;UBC;PSME2;CD36;S100A9;S100A8
Global	Semaphorin Interactions R-HSA-373755	10/64	5.23994e-05	0.000940771	5.36647	52.8952	FARP2;NRP1;ROCK1;DPYSL2;TREM2;PLXNC1;RHOC;RNASE1;RHOA;RHOB
Global	Post-translational Protein Phosphorylation R-HSA-8957275	13/106	5.84658e-05	0.00103378	4.06094	39.5823	APP;SERPINA1;SDC2;FN1;ADAM10;LAMB1;IL6;LGALS1;FAM20C;NUCB1;APOE;TIMP1;MFGE8
Global	Regulation Of IGF Transport And Uptake By IGFBPs R-HSA-381426	14/123	7.05651e-05	0.0012291	3.7339	35.6923	APP;SERPINA1;SDC2;IGFBP2;FN1;ADAM10;LAMB1;IL6;LGALS1;FAM20C;NUCB1;APOE;TIMP1;MFGE8
Global	Signaling By Receptor Tyrosine Kinases R-HSA-9006934	34/496	8.03795e-05	0.00136752	2.16566	20.4194	NRP1;SPARC;ROCK1;PDE3B;ITPR1;ITPR2;PIK3R1;AREG;AP2A2;THBS1;IGF1R;SPRED1;UBB;RPS6KA2;STMN1;UBC;PTK2B;APOE;SH2B3;PTPN1;PRKCB;TCF12;MATK;ADAM10;LAMB1;FOS;RNASE1;MMP9;RHOA;FER;AXL;FGF18;ANOS1;SGK1
Global	Signaling By Rho GTPases R-HSA-194315	41/644	8.08557e-05	0.00136752	2.00784	18.9196	DOCK5;ROCK1;ARHGEF28;DOCK8;AMIGO2;PIK3R1;IQGAP2;OSBPL11;AREG;RND3;ACTG1;DOCK11;FGD5;PTK2B;SRGAP2;SRGAP1;FARP2;RANBP2;STARD13;PLEKHG2;TPM4;DST;PRKCB;TPM3;NCOA3;VRK2;RHOC;ARHGAP26;RNASE1;YWHAZ;RHOA;ARHGAP24;RHOB;ARHGAP10;ARPC2;GFOD1;DLC1;NUP98;VIM;S100A9;S100A8
Global	Complement Cascade R-HSA-166658	9/55	8.53464e-05	0.00142285	5.66363	53.0614	FCN1;C1QB;C1QA;CD81;C5AR2;AKR1C1;C3AR1;SERPING1;C1QC
Global	Translation R-HSA-72766	23/281	8.86296e-05	0.00145677	2.60701	24.3261	RPL30;RPL21;RPS8;RPL12;RPS5;RPS6;RPS3A;RPL23A;RPL8;RPL10A;RPL9;RPL7;EEF1B2;RPS17;RPS15A;RPS19;SEC61G;NARS2;RPL14;RPL35;RPS20;RPS24;RPS12
Global	MyD88:MAL(TIRAP) Cascade Initiated On Plasma Membrane R-HSA-166058	13/112	0.000103779	0.00168208	3.81363	34.9834	APP;RIPK2;CUL1;IRAK3;FOS;NFKBIA;UBB;RPS6KA2;UBC;PELI1;CD36;S100A9;S100A8
Global	Interleukin-10 Signaling R-HSA-6783783	8/45	0.000115263	0.00179841	6.25244	56.699	IL1RN;IL6;CXCL8;CCL20;IL1B;CCL4;CCL2;TIMP1
Global	Regulation Of Complement Cascade R-HSA-977606	8/45	0.000115263	0.00179841	6.25244	56.699	C1QB;C1QA;CD81;C5AR2;AKR1C1;C3AR1;SERPING1;C1QC
Global	RAC1 GTPase Cycle R-HSA-9013149	17/178	0.000115579	0.00179841	3.07527	27.879	FARP2;DOCK5;PLEKHG2;DOCK8;AMIGO2;VRK2;PIK3R1;IQGAP2;ARHGAP26;RNASE1;ARHGAP24;DOCK11;ARHGAP10;FGD5;DLC1;SRGAP2;SRGAP1
Global	EPHB-mediated Forward Signaling R-HSA-3928662	7/34	0.000117414	0.00180293	7.4898	67.7812	ROCK1;ARPC2;ARHGEF28;SDC2;RNASE1;RHOA;ACTG1
Global	Signaling By Rho GTPases, Miro GTPases And RHOBTB3 R-HSA-9716542	41/660	0.0001373	0.0020809	1.95427	17.38	DOCK5;ROCK1;ARHGEF28;DOCK8;AMIGO2;PIK3R1;IQGAP2;OSBPL11;AREG;RND3;ACTG1;DOCK11;FGD5;PTK2B;SRGAP2;SRGAP1;FARP2;RANBP2;STARD13;PLEKHG2;TPM4;DST;PRKCB;TPM3;NCOA3;VRK2;RHOC;ARHGAP26;RNASE1;YWHAZ;RHOA;ARHGAP24;RHOB;ARHGAP10;ARPC2;GFOD1;DLC1;NUP98;VIM;S100A9;S100A8
Global	Metabolism Of Proteins R-HSA-392499	92/1890	0.000209004	0.00312703	1.53829	13.0341	CPM;APP;RPL30;USP37;SERPINA1;THRB;MOGAT1;PTEN;RPL8;RPL10A;RPL9;AREG;ASGR1;RPL7;EEF1B2;RPS17;LGALS1;RPS19;SEC61G;NARS2;RPL35;TIMP1;CTSC;RPS12;CD52;ALG9;RPL21;RIPK2;RPS8;RPS5;USP3;SFTPC;IGFBP2;RPS6;ATP6AP2;HLA-B;GPR75-ASB3;ADAM10;MITF;RPS3A;HLA-A;FBXO11;RHOA;UBE2R2;CD109;B3GNT5;PSME4;RARA;PSME2;FAM20C;PPARG;NUP98;TOP1;MFGE8;LY6E;PRKN;POM121;RPL12;SDC2;CUL1;PLA2G7;THBS1;GGA2;RPS15A;UBB;MGAT5;UBC;RPL…
Global	Toll Like Receptor 4 (TLR4) Cascade R-HSA-166016	14/140	0.000281702	0.00416135	3.22727	26.3818	APP;ITGAM;RIPK2;CUL1;IRAK3;FOS;NFKBIA;UBB;RPS6KA2;UBC;PELI1;CD36;S100A9;S100A8
Global	Amyloid Fiber Formation R-HSA-977225	10/79	0.000316707	0.00461997	4.19658	33.8141	PRKN;GGA2;APP;UBB;UBC;ADAM10;APOE;TGFBI;MFGE8;ITM2B
Global	Free Fatty Acids Regulate Insulin Secretion R-HSA-400451	4/11	0.000351086	0.00505823	16.4514	130.862	GNAQ;ACSL4;ACSL3;CD36
Global	Binding And Uptake Of Ligands By Scavenger Receptors R-HSA-2173782	7/41	0.000399857	0.00569065	5.94562	46.521	MSR1;MARCO;CD163;SPARC;DLC1;APOE;CD36
Global	Host Interactions Of HIV Factors R-HSA-162909	13/130	0.000459772	0.00638754	3.2239	24.775	RANBP2;POM121;HLA-A;RNASE1;AP2A2;HCK;UBB;PSME4;UBC;AP1S2;PSME2;NUP98;RAN
Global	Response To Elevated Platelet Cytosolic Ca2+ R-HSA-76005	13/130	0.000459772	0.00638754	3.2239	24.775	LGALS3BP;SRGN;APP;SPARC;SERPINA1;PRKCB;FN1;THBS1;CD109;SERPING1;CD9;CD36;TIMP1
Global	Interleukin-1 Signaling R-HSA-9020702	12/114	0.000472838	0.00649179	3.41105	26.1176	NFKBIA;APP;IL1RN;UBB;RIPK2;IL1B;PSME4;UBC;CUL1;PELI1;PSME2;IRAK3
Global	Pregnenolone Biosynthesis R-HSA-196108	4/12	0.000512604	0.00695592	14.3942	109.05	CD163L1;FDX1;AKR1B1;TSPO
Global	DAP12 Interactions R-HSA-2172127	7/43	0.000540647	0.00716972	5.61473	42.2382	HLA-B;HLA-C;TREM2;PIK3R1;TREM1;RNASE1;HLA-E
Global	Retinoid Metabolism And Transport R-HSA-975634	7/43	0.000540647	0.00716972	5.61473	42.2382	RBP4;SDC2;AKR1C1;AKR1C3;LPL;APOE;GPC4
Global	Chemokine Receptors Bind Chemokines R-HSA-380108	8/56	0.000548393	0.00719073	4.81684	36.1673	CXCL8;CCL20;CCL4;CCL2;ACKR3;CXCL3;CXCL5;CXCL16
Global	Fcgamma Receptor (FCGR) Dependent Phagocytosis R-HSA-2029480	10/87	0.000691193	0.00896247	3.75901	27.3546	FGR;HCK;MYO1E;ARPC2;ITPR1;ITPR2;PIK3R1;RNASE1;PLD3;ACTG1
Global	Classical Antibody-Mediated Complement Activation R-HSA-173623	3/6	0.000709204	0.00909495	28.753	208.498	C1QB;C1QA;C1QC
Global	Phospholipid Metabolism R-HSA-1483257	17/208	0.000721977	0.00915812	2.58819	18.7217	OSBPL8;CHKA;SLC44A1;PTEN;PIK3R1;GPCPD1;AGPAT2;PLD3;PIK3R5;OSBPL10;AGPAT4;PLA2G15;GPD1;PIP4K2A;PNPLA6;SBF2;LPIN2
Global	MHC Class II Antigen Presentation R-HSA-2132295	11/104	0.000772776	0.00969709	3.42583	24.5479	CD74;CTSK;AP1S2;HLA-DQA2;AP2A2;HLA-DQA1;HLA-DRB1;CTSC;LGMN;CTSB;HLA-DPA1
Global	Metabolism Of Fat-Soluble Vitamins R-HSA-6806667	7/47	0.000939142	0.0116594	5.05221	35.2166	RBP4;SDC2;AKR1C1;AKR1C3;LPL;APOE;GPC4
Global	Creation Of C4 And C2 Activators R-HSA-166786	4/14	0.000982217	0.0119687	11.5142	79.7436	C1QB;FCN1;C1QA;C1QC
Global	EPH-Ephrin Signaling R-HSA-2682334	10/91	0.000984571	0.0119687	3.57264	24.7344	ROCK1;ARPC2;ARHGEF28;SDC2;ADAM10;AP2A2;MMP9;RNASE1;RHOA;ACTG1
Global	Vesicle-mediated Transport R-HSA-5653656	37/637	0.0010026	0.0120622	1.80989	12.4976	APP;SERPINA1;SPARC;PRKAG2;AREG;AP2A2;GABARAP;GGA2;UBB;UBC;AP1S2;KIF13B;NLRP3;TBC1D14;KIF1B;DENND5A;AP3S1;APOE;CD36;SBF2;CTSC;ANKRD28;GABARAPL2;MSR1;CD163;DENND4A;DENND4C;RNASE1;YWHAZ;RAB10;MYO1E;MARCO;ARPC2;KIF16B;DLC1;DNASE2;IL7R
Global	Plasma Lipoprotein Clearance R-HSA-8964043	6/35	0.00101693	0.0121098	5.96753	41.122	UBB;NPC2;UBC;APOC1;APOE;AP2A2
Global	Sema4D In Semaphorin Signaling R-HSA-400685	5/24	0.00107543	0.0125901	7.58288	51.8292	ROCK1;RHOC;RNASE1;RHOA;RHOB
Global	Platelet Degranulation R-HSA-114608	12/125	0.00107884	0.0125901	3.07724	21.0233	LGALS3BP;SRGN;APP;SPARC;SERPINA1;CD109;FN1;SERPING1;CD9;CD36;TIMP1;THBS1
Global	Signaling By B Cell Receptor (BCR) R-HSA-983705	11/109	0.00114282	0.0132047	3.2502	22.0177	NFKBIA;STIM1;UBB;PRKCB;PSME4;UBC;CUL1;ITPR1;PSME2;ITPR2;PIK3R1
Global	Inactivation Of CDC42 And RAC1 R-HSA-428543	3/7	0.00120999	0.0138437	21.5636	144.846	SRGAP2;RNASE1;SRGAP1
Global	Glycogen Storage Diseases R-HSA-3229121	4/15	0.00130384	0.0146699	10.4669	69.5256	UBB;GAA;GBE1;UBC
Global	Cell Recruitment (Pro-Inflammatory Response) R-HSA-9664424	5/25	0.00130734	0.0146699	7.20336	47.8286	PYCARD;IL1B;C3AR1;HMOX1;NLRP3
Global	Ion Homeostasis R-HSA-5578775	7/50	0.00136699	0.0151932	4.699	30.9906	STIM1;ITPR1;ATP2B4;ITPR2;ATP1B3;ATP2B1;ATP1B1
Global	Platelet Calcium Homeostasis R-HSA-418360	5/26	0.00157417	0.0173307	6.85999	44.2746	STIM1;ITPR1;ATP2B4;ITPR2;ATP2B1
Global	NLRP3 Inflammasome R-HSA-844456	4/16	0.00169238	0.0182871	9.59414	61.2262	PYCARD;APP;HMOX1;NLRP3
Global	p75NTR Signals Via NF-kB R-HSA-193639	4/16	0.00169238	0.0182871	9.59414	61.2262	NFKBIA;UBB;RIPK2;UBC
Global	CLEC7A (Dectin-1) Signaling R-HSA-5607764	10/99	0.00187752	0.0197541	3.25015	20.4038	PYCARD;NFKBIA;UBB;IL1B;PSME4;UBC;CUL1;ITPR1;PSME2;ITPR2
Global	ATF4 Activates Genes In Response To Endoplasmic Reticulum Stress R-HSA-380994	5/27	0.00187892	0.0197541	6.54783	41.1011	CEBPB;CXCL8;CCL2;ATF6;ATF4
Global	Role Of Nef In HIV-1 Replication And Disease Pathogenesis R-HSA-164952	5/27	0.00187892	0.0197541	6.54783	41.1011	HCK;AP1S2;HLA-A;AP2A2;RNASE1
Global	Antiviral Mechanism By IFN-stimulated Genes R-HSA-1169410	9/83	0.00191222	0.0199246	3.51552	22.0054	RANBP2;PPM1B;POM121;UBB;UBC;ISG15;NUP98;EIF4G3;OASL
Global	Interleukin-1 Family Signaling R-HSA-446652	13/152	0.00196478	0.0202911	2.71053	16.8931	APP;IL1RN;RIPK2;CUL1;IRAK3;NFKBIA;UBB;IL1B;ALOX5;PSME4;UBC;PELI1;PSME2
Global	Collagen Degradation R-HSA-1442490	6/40	0.00208515	0.0213454	5.08863	31.4117	MMP7;CTSK;ADAM10;MMP19;MMP9;CTSB
Global	Translocation Of ZAP-70 To Immunological Synapse R-HSA-202430	4/17	0.00215452	0.0218637	8.85567	54.3755	HLA-DQA2;HLA-DQA1;HLA-DRB1;HLA-DPA1
Global	Antigen Presentation: Folding, Assembly, Peptide Loading Of Class I MHC R-HSA-983170	5/28	0.00222468	0.0223811	6.26282	38.2542	HLA-B;HLA-C;HLA-A;HLA-F;HLA-E
Global	Signaling By VEGF R-HSA-194138	10/102	0.00234657	0.0234056	3.14367	19.0343	NRP1;ROCK1;PRKCB;AXL;ITPR1;ITPR2;PTK2B;PIK3R1;RNASE1;RHOA
Global	Diseases Of Signal Transduction By Growth Factor Receptors And Second Messengers R-HSA-5663202	26/424	0.00262722	0.025748	1.90514	11.32	CEBPB;BCL2A1;CUL1;PTEN;PEBP1;PIK3R1;RBPJ;AREG;SPRED1;UBB;UBC;RANBP2;TCF7L2;TPM4;TPM3;RPS6;FN1;ADAM10;RNASE1;QKI;ETV6;EML4;PPM1B;PSME4;FGF18;PSME2
Global	Plasma Lipoprotein Assembly, Remodeling, And Clearance R-HSA-174824	8/71	0.00264104	0.025748	3.66712	21.7701	UBB;NPC2;UBC;APOC1;LPL;APOE;AP2A2;ABCG1
Global	SARS-CoV-2 Activates/Modulates Innate And Adaptive Immune Responses R-HSA-9705671	11/121	0.00264761	0.025748	2.89383	17.1722	RANBP2;POM121;RIPK2;HLA-B;HLA-C;NLRP3;ISG15;HLA-A;NUP98;HLA-F;HLA-E
Global	Muscle Contraction R-HSA-397014	15/196	0.00275404	0.0259803	2.40382	14.1697	ANXA1;ANXA2;TPM4;TPM3;ITPR1;ATP2B4;ITPR2;ATP1B3;ATP2B1;HIPK1;ATP1B1;HIPK2;STIM1;ALDH2;VIM
Global	Peptide Ligand-Binding Receptors R-HSA-375276	15/196	0.00275404	0.0259803	2.40382	14.1697	APP;ANXA1;CXCL8;RIPK2;CCL20;C5AR2;CXCL3;CXCL5;CXCL16;GPNMB;CCL4;C3AR1;NLRP3;CCL2;ACKR3
Global	RHO GTPases Activate Rhotekin And Rhophilins R-HSA-5666185	3/9	0.00276054	0.0259803	14.3743	84.6978	RHOC;RHOA;RHOB
Global	Regulation Of PTEN Localization R-HSA-8948747	3/9	0.00276054	0.0259803	14.3743	84.6978	UBB;UBC;PTEN
Global	PCP/CE Pathway R-HSA-4086400	9/88	0.00286573	0.0267544	3.29217	19.2754	UBB;PRKCB;NCOA3;PSME4;UBC;PSME2;AP2A2;RNASE1;RHOA
Global	Integration Of Energy Metabolism R-HSA-163685	10/105	0.00290537	0.0269092	3.04393	17.7802	CHRM3;MARCKS;GNAQ;ITPR1;ITPR2;PRKAG2;ACSL4;ACSL3;CD36;ADIPOR2
Global	RHOC GTPase Cycle R-HSA-9013106	8/73	0.00314682	0.0289161	3.55392	20.4754	STARD13;ROCK1;ARHGEF28;DLC1;PIK3R1;RHOC;ARHGAP26;RHOA
Global	Beta-catenin Independent WNT Signaling R-HSA-3858494	12/142	0.00318171	0.0290083	2.67247	15.3676	TCF7L2;UBB;PRKCB;NCOA3;PSME4;UBC;ITPR1;PSME2;ITPR2;RNASE1;AP2A2;RHOA
Global	RHO GTPases Activate ROCKs R-HSA-5627117	4/19	0.00332578	0.0298553	7.67412	43.7889	ROCK1;RHOC;RHOA;RHOB
Global	RHO GTPases Activate CIT R-HSA-5625900	4/19	0.00332578	0.0298553	7.67412	43.7889	RHOC;RNASE1;RHOA;RHOB
Global	ISG15 Antiviral Mechanism R-HSA-1169408	8/75	0.00372483	0.0331823	3.44747	19.2808	RANBP2;PPM1B;POM121;UBB;UBC;ISG15;NUP98;EIF4G3
Global	Degradation Of Extracellular Matrix R-HSA-1474228	10/109	0.00381031	0.0334566	2.92033	16.2664	MMP7;CTSK;BSG;ADAM10;MMP19;LAMB1;TIMP1;MMP9;CD44;CTSB
Global	Acetylcholine Regulates Insulin Secretion R-HSA-399997	3/10	0.00384526	0.0334566	12.3202	68.5113	CHRM3;MARCKS;GNAQ
Global	Glycerophospholipid Biosynthesis R-HSA-1483206	11/127	0.00385085	0.0334566	2.74329	15.2512	PLA2G15;OSBPL8;CHKA;SLC44A1;GPD1;GPCPD1;AGPAT2;LPIN2;PLD3;OSBPL10;AGPAT4
Global	Metabolism Of RNA R-HSA-8953854	36/666	0.0038703	0.0334566	1.67181	9.28593	RPL30;POM121;TUT7;RPL12;THADA;YBX1;RPL8;RPL10A;RPL9;RPL7;ZFP36L1;ZFP36;RPS17;RPS15A;RPS19;UBB;ERI1;UBC;RPL14;RPL35;RPS12;RANBP2;RPL21;RPS8;RPS5;RPS6;RPL23A;RPS3A;YWHAZ;PSME4;PSME2;RPS20;NUP98;RPS24;CD44;RAN
Global	Transcriptional Regulation By MECP2 R-HSA-8986944	7/60	0.00395667	0.0335289	3.81042	21.0806	PTPN1;PTEN;SLC2A3;PPARG;SGK1;FKBP5;HIPK2
Global	Chaperone Mediated Autophagy R-HSA-9613829	4/20	0.00404757	0.0335289	7.19411	39.637	UBB;UBC;PLIN2;RNASE1
Global	Phosphorylation Of CD3 And TCR Zeta Chains R-HSA-202427	4/20	0.00404757	0.0335289	7.19411	39.637	HLA-DQA2;HLA-DQA1;HLA-DRB1;HLA-DPA1
Global	Sema4D Induced Cell Migration And Growth-Cone Collapse R-HSA-416572	4/20	0.00404757	0.0335289	7.19411	39.637	ROCK1;RHOC;RHOA;RHOB
Global	GPVI-mediated Activation Cascade R-HSA-114604	5/32	0.00407978	0.0335289	5.33389	29.3455	PIK3R1;RNASE1;RHOA;PIK3R5;RHOB
Global	Generation Of Second Messenger Molecules R-HSA-202433	5/32	0.00407978	0.0335289	5.33389	29.3455	FYB1;HLA-DQA2;HLA-DQA1;HLA-DRB1;HLA-DPA1
Global	PERK Regulates Gene Expression R-HSA-381042	5/32	0.00407978	0.0335289	5.33389	29.3455	CEBPB;CXCL8;CCL2;ATF6;ATF4
Global	VEGFA-VEGFR2 Pathway R-HSA-4420097	9/93	0.00416062	0.0339542	3.0954	16.9693	ROCK1;PRKCB;AXL;ITPR1;ITPR2;PTK2B;PIK3R1;RNASE1;RHOA
Global	Regulation Of Insulin Secretion R-HSA-422356	8/77	0.00438166	0.0355097	3.3472	18.1764	CHRM3;MARCKS;GNAQ;ITPR1;ITPR2;ACSL4;CD36;ACSL3
Global	Fc Epsilon Receptor (FCERI) Signaling R-HSA-2454202	11/130	0.00459779	0.0370043	2.67371	14.3904	NFKBIA;UBB;PSME4;UBC;CUL1;ITPR1;PSME2;ITPR2;PIK3R1;FOS;RNASE1
Global	CDC42 GTPase Cycle R-HSA-9013148	12/149	0.00469397	0.0375196	2.53499	13.5913	DOCK11;ARHGAP10;STARD13;PLEKHG2;DOCK8;DLC1;PIK3R1;IQGAP2;SRGAP2;ARHGAP26;SRGAP1;ARHGAP24
Global	Extracellular Matrix Organization R-HSA-1474244	19/291	0.00486434	0.0378747	2.02882	10.8052	SPARC;ITGAM;MMP7;DST;PCOLCE2;SDC2;FN1;ADAM10;LAMB1;MMP9;THBS1;CTSK;BSG;ITGAX;MMP19;ITGB8;TIMP1;CD44;CTSB
Global	Inflammasomes R-HSA-622312	4/21	0.00486821	0.0378747	6.77058	36.0535	PYCARD;APP;HMOX1;NLRP3
Global	Initial Triggering Of Complement R-HSA-166663	4/21	0.00486821	0.0378747	6.77058	36.0535	C1QB;FCN1;C1QA;C1QC
Global	PD-1 Signaling R-HSA-389948	4/21	0.00486821	0.0378747	6.77058	36.0535	HLA-DQA2;HLA-DQA1;HLA-DRB1;HLA-DPA1
Global	Class I MHC Mediated Antigen Processing And Presentation R-HSA-983169	23/378	0.00494007	0.0381792	1.88503	10.0102	PRKN;ZBTB16;HLA-B;GPR75-ASB3;CUL1;HLA-C;CBLB;HLA-A;HLA-F;FBXO11;HLA-E;RNF144B;UBB;UBE2R2;SEC61G;PSME4;UBC;PSME2;CD36;LONRF1;RNF130;S100A9;S100A8
Global	MyD88 Cascade Initiated On Plasma Membrane R-HSA-975871	9/96	0.00513271	0.039324	2.9882	15.7541	NFKBIA;APP;UBB;RIPK2;RPS6KA2;UBC;PELI1;CUL1;FOS
Global	Regulation Of BACH1 Activity R-HSA-9708530	3/11	0.00515558	0.039324	10.7796	56.7833	UBB;UBC;CUL1
Global	Insertion Of Tail-Anchored Proteins Into Endoplasmic Reticulum Membrane R-HSA-9609523	4/22	0.00579347	0.0439025	6.3941	32.9362	APP;CYB5A;SEC61G;HMOX1
Global	Signaling By FGFR1 R-HSA-5654736	6/49	0.0058842	0.0440184	4.02169	20.6533	SPRED1;UBB;UBC;FGF18;ANOS1;PIK3R1
Global	Signaling By NOTCH3 R-HSA-9012852	6/49	0.0058842	0.0440184	4.02169	20.6533	UBB;UBC;ADAM10;IKZF1;YBX1;RBPJ
Global	Signaling By GPCR R-HSA-372790	36/689	0.00656141	0.0486503	1.61094	8.09747	CHRM3;APP;CXCL8;ROCK1;C5AR2;PDE3B;ITPR1;ITPR2;PIK3R1;CXCL3;CXCL5;CXCL16;PIK3R5;GPNMB;ADGRE5;RGS1;RPS6KA2;CCL4;C3AR1;CCL2;NLRP3;PRKCH;ANXA1;PLEKHG2;PRKCB;RIPK2;CCL20;PDE4D;RHOC;RHOA;RHOB;GPR183;GNAQ;ACKR3;PDE7B;DGKI
Global	ALK Mutants Bind TKIs R-HSA-9700645	3/12	0.00670325	0.0486503	9.58135	47.9562	EML4;PPM1B;FN1
Global	Josephin Domain DUBs R-HSA-5689877	3/12	0.00670325	0.0486503	9.58135	47.9562	PRKN;UBB;UBC
Global	Activation Of NF-kappaB In B Cells R-HSA-1169091	7/66	0.00671182	0.0486503	3.42185	17.1225	NFKBIA;UBB;PRKCB;PSME4;UBC;CUL1;PSME2
Global	Integrin Cell Surface Interactions R-HSA-216083	7/66	0.00671182	0.0486503	3.42185	17.1225	ITGAM;BSG;ITGAX;FN1;ITGB8;THBS1;CD44
Global	GPCR Downstream Signaling R-HSA-388396	33/619	0.00677336	0.0487933	1.64372	8.20998	CHRM3;APP;CXCL8;ROCK1;PDE3B;ITPR1;ITPR2;PIK3R1;CXCL3;CXCL5;CXCL16;PIK3R5;GPNMB;RGS1;RPS6KA2;CCL4;C3AR1;NLRP3;PRKCH;ANXA1;PLEKHG2;PRKCB;RIPK2;CCL20;PDE4D;RHOC;RHOA;RHOB;GPR183;GNAQ;ACKR3;PDE7B;DGKI
Global	TRAF6 Mediated Induction Of NFkB And MAP Kinases Upon TLR7/8 Or 9 Activation R-HSA-975138	9/101	0.00713362	0.0510732	2.82506	13.9641	NFKBIA;APP;UBB;RIPK2;RPS6KA2;UBC;CUL1;PELI1;FOS
Global	MyD88 Dependent Cascade Initiated On Endosome R-HSA-975155	9/102	0.00759688	0.0540583	2.79454	13.6374	NFKBIA;APP;UBB;RIPK2;RPS6KA2;UBC;CUL1;PELI1;FOS
Global	FLT3 Signaling R-HSA-9607240	5/37	0.00769223	0.0544051	4.4993	21.9005	HCK;UBB;UBC;PIK3R1;SH2B3
Global	Signaling By Non-Receptor Tyrosine Kinases R-HSA-9006927	6/52	0.00787045	0.0551013	3.75882	18.2101	PTPN1;GPNMB;UBB;UBC;RNASE1;RHOA
Global	Glycogen Metabolism R-HSA-8982491	4/24	0.00797953	0.0551013	5.7541	27.7973	UBB;GAA;GBE1;UBC
Global	RHO GTPases Activate NADPH Oxidases R-HSA-5668599	4/24	0.00797953	0.0551013	5.7541	27.7973	PRKCB;RNASE1;S100A9;S100A8
Global	Signaling By EGFR In Cancer R-HSA-1643713	4/24	0.00797953	0.0551013	5.7541	27.7973	UBB;UBC;PIK3R1;AREG
Global	Toll Like Receptor 7/8 (TLR7/8) Cascade R-HSA-168181	9/103	0.00808274	0.0554857	2.76466	13.3202	NFKBIA;APP;UBB;RIPK2;RPS6KA2;UBC;CUL1;PELI1;FOS
Global	Cytochrome C-Mediated Apoptotic Response R-HSA-111461	3/13	0.00849801	0.0565614	8.62277	41.1127	CASP7;APIP;CYCS
Global	Glycogen Synthesis R-HSA-3322077	3/13	0.00849801	0.0565614	8.62277	41.1127	UBB;GBE1;UBC
Global	NF-kB Is Activated And Signals Survival R-HSA-209560	3/13	0.00849801	0.0565614	8.62277	41.1127	NFKBIA;UBB;UBC
Global	Trafficking And Processing Of Endosomal TLR R-HSA-1679131	3/13	0.00849801	0.0565614	8.62277	41.1127	CTSK;CTSB;LGMN
Global	p75NTR Recruits Signaling Complexes R-HSA-209543	3/13	0.00849801	0.0565614	8.62277	41.1127	UBB;RIPK2;UBC
Global	RHOB GTPase Cycle R-HSA-9013026	7/69	0.00853025	0.0565614	3.25577	15.5109	STARD13;ROCK1;ARHGEF28;DLC1;PIK3R1;ARHGAP26;RHOB
Global	Ion Transport By P-type ATPases R-HSA-936837	6/53	0.00862833	0.0565689	3.67866	17.4836	ATP2B4;ATP1B3;ATP10A;ATP2B1;ATP1B1;ATP2C1
Global	Nuclear Envelope Breakdown R-HSA-2980766	6/53	0.00862833	0.0565689	3.67866	17.4836	RANBP2;POM121;PRKCB;VRK2;NUP98;LPIN2
Global	Cellular Response To Chemical Stress R-HSA-9711123	13/182	0.0089812	0.0585534	2.22589	10.4898	GPX3;GSTP1;CUL1;COX6A1;COX6C;UBB;PSME4;UBC;PSME2;HMOX1;NLRP3;CYCS;ATF4
Global	NOTCH3 Activation And Transmission Of Signal To Nucleus R-HSA-9013507	4/25	0.00925043	0.0599736	5.47981	25.6624	UBB;UBC;ADAM10;YBX1
Global	Ovarian Tumor Domain Proteases R-HSA-5689896	5/39	0.00961623	0.0620008	4.2342	19.6649	UBB;RIPK2;UBC;PTEN;RHOA
Global	Toll Like Receptor 9 (TLR9) Cascade R-HSA-168138	9/106	0.00968277	0.0620867	2.67874	12.4224	NFKBIA;APP;UBB;RIPK2;RPS6KA2;UBC;CUL1;PELI1;FOS
Global	SEMA3A-Plexin Repulsion Signaling By Inhibiting Integrin Adhesion R-HSA-399955	3/14	0.0105478	0.0665365	7.83847	35.6795	FARP2;NRP1;RNASE1
Global	Synthesis Of Bile Acids And Bile Salts Via 24-Hydroxycholesterol R-HSA-193775	3/14	0.0105478	0.0665365	7.83847	35.6795	AKR1C1;AKR1C3;AKR1C2
Global	Triglyceride Biosynthesis R-HSA-75109	3/14	0.0105478	0.0665365	7.83847	35.6795	GK;MOGAT1;LPIN2
Global	Role Of Phospholipids In Phagocytosis R-HSA-2029485	4/26	0.0106461	0.0667958	5.23046	23.7597	ITPR1;ITPR2;PIK3R1;PLD3
Global	Effects Of PIP2 Hydrolysis R-HSA-114508	4/27	0.0121709	0.0752441	5.00279	22.0558	PRKCH;ITPR1;ITPR2;DGKI
Global	FLT3 Signaling In Disease R-HSA-9682385	4/27	0.0121709	0.0752441	5.00279	22.0558	UBB;UBC;PIK3R1;ETV6
Global	Signaling By ERBB4 R-HSA-1236394	6/57	0.0121861	0.0752441	3.38943	14.9388	SPARC;UBB;STMN1;UBC;PIK3R1;APOE
Global	Constitutive Signaling By NOTCH1 HD Domain Mutants R-HSA-2691232	3/15	0.0128588	0.0777522	7.1849	31.2811	UBB;UBC;ADAM10
Global	Elevation Of Cytosolic Ca2+ Levels R-HSA-139853	3/15	0.0128588	0.0777522	7.1849	31.2811	STIM1;ITPR1;ITPR2
Global	Negative Regulation Of FLT3 R-HSA-9706369	3/15	0.0128588	0.0777522	7.1849	31.2811	UBB;UBC;SH2B3
Global	Synthesis Of Bile Acids And Bile Salts Via 27-Hydroxycholesterol R-HSA-193807	3/15	0.0128588	0.0777522	7.1849	31.2811	AKR1C1;AKR1C3;AKR1C2
Global	Signaling By SCF-KIT R-HSA-1433557	5/42	0.0130846	0.0785418	3.89028	16.8695	FER;PIK3R1;SH2B3;MMP9;RNASE1
Global	G Alpha (Q) Signaling Events R-HSA-416476	14/212	0.013124	0.0785418	2.04601	8.86602	APP;CHRM3;PRKCH;ANXA1;RIPK2;ITPR1;ITPR2;PIK3R1;GPNMB;RGS1;RPS6KA2;GNAQ;NLRP3;DGKI
Global	Respiratory Electron Transport, ATP Synthesis By Chemiosmotic Coupling, Heat Production By Uncoupling Proteins R-HSA-163200	9/112	0.0135853	0.080888	2.52191	10.8411	NDUFS5;NDUFA1;CYCS;NDUFB1;UQCR10;COX6A1;COX6C;ATP5F1E;ATP5ME
Global	DAP12 Signaling R-HSA-2424491	4/28	0.0138286	0.0819184	4.79409	20.5236	TREM2;PIK3R1;RNASE1;HLA-E
Global	Iron Uptake And Transport R-HSA-917937	6/59	0.0143044	0.0843094	3.26119	13.8509	UBB;UBC;CUL1;HMOX1;ACO1;MCOLN1
Global	Smooth Muscle Contraction R-HSA-445355	5/43	0.0144061	0.0844821	3.78771	16.0603	ANXA1;ALDH2;ANXA2;TPM4;TPM3
Global	MAP3K8 (TPL2)-dependent MAPK1/3 Activation R-HSA-5684264	3/16	0.0154356	0.0872335	6.63187	27.662	UBB;UBC;CUL1
Global	TGF-beta Receptor Signaling In EMT (Epithelial To Mesenchymal Transition) R-HSA-2173791	3/16	0.0154356	0.0872335	6.63187	27.662	UBB;UBC;RHOA
Global	VLDLR Internalisation And Degradation R-HSA-8866427	3/16	0.0154356	0.0872335	6.63187	27.662	UBB;UBC;AP2A2
Global	FCGR3A-mediated Phagocytosis R-HSA-9664422	6/60	0.0154542	0.0872335	3.20063	13.3462	FGR;HCK;MYO1E;ARPC2;RNASE1;ACTG1
Global	Activation Of Caspases Thru Apoptosome-Mediated Cleavage R-HSA-111459	2/6	0.0155871	0.0872335	14.3544	59.7331	CASP7;CYCS
Global	CLEC7A/inflammasome Pathway R-HSA-5660668	2/6	0.0155871	0.0872335	14.3544	59.7331	PYCARD;IL1B
Global	Metal Sequestration By Antimicrobial Proteins R-HSA-6799990	2/6	0.0155871	0.0872335	14.3544	59.7331	S100A9;S100A8
Global	Synthesis Of Lipoxins (LX) R-HSA-2142700	2/6	0.0155871	0.0872335	14.3544	59.7331	ALOX5;ALOX5AP
Global	Signaling By Nuclear Receptors R-HSA-9006931	16/260	0.0156224	0.0872335	1.89865	7.8966	MMP7;NCOA3;AKR1C3;PIK3R1;FOS;AREG;MMP9;RUNX1;IGF1R;SCD;ALDH1A1;APOC1;RARA;APOE;ABCG1;FKBP5
Global	SUMOylation Of Intracellular Receptors R-HSA-4090294	4/29	0.0156228	0.0872335	4.60209	19.1402	THRB;RARA;PPARG;AREG
Global	Factors Involved In Megakaryocyte Development And Platelet Production R-HSA-983231	10/136	0.0170468	0.0947314	2.29132	9.3298	DOCK11;DOCK5;KIF16B;DOCK8;KIF13B;CABLES1;KIF1B;RNASE1;SH2B3;RCOR1
Global	Downstream Signaling Events Of B Cell Receptor (BCR) R-HSA-1168372	7/79	0.0172159	0.0952178	2.80212	11.382	NFKBIA;UBB;PRKCB;PSME4;UBC;CUL1;PSME2
Global	TAK1-dependent IKK And NF-kappa-B Activation R-HSA-445989	5/45	0.0173113	0.0952935	3.59795	14.5947	NFKBIA;APP;UBB;RIPK2;UBC
Global	MAP Kinase Activation R-HSA-450294	6/62	0.0179425	0.0978452	3.086	12.4075	UBB;RIPK2;RPS6KA2;UBC;CUL1;FOS
Global	RHO GTPases Activate PKNs R-HSA-5625740	6/62	0.0179425	0.0978452	3.086	12.4075	RHOC;AREG;RNASE1;YWHAZ;RHOA;RHOB
Global	MyD88 Deficiency (TLR2/4) R-HSA-5602498	3/17	0.0182816	0.0992308	6.15784	24.6428	CD36;S100A9;S100A8
0	Hemostasis R-HSA-109582	45/576	3.27741e-13	3.32002e-10	3.99987	114.983	LGALS3BP;DOCK4;ITGAM;SDC2;DOCK8;ITPR1;ARRB1;THBS1;PIK3R5;CDC42;DOCK10;DOCK11;TMSB4X;KIF13B;KIF1B;TIMP1;CD36;SH2B3;CD99;S100A10;SRGN;PTPN1;CD74;PRKCH;ANXA2;PRKCE;ANXA5;FN1;PLAUR;ATP2B4;CABLES1;ATP1B3;MERTK;YWHAZ;RHOA;RHOB;CD109;KCNMA1;SERPING1;TAGLN2;CD47;S100A9;DGKI;RCOR1;CD44
0	Immune System R-HSA-168256	86/1943	5.1336e-10	2.60017e-07	2.26375	48.4217	IFITM3;FCN1;IL1RN;ITGAM;CXCL8;CD81;PTEN;DEFB1;CBLB;AP2A2;PVR;STK10;MT2A;ADGRE5;SEC61G;AP1S2;TOM1;COTL1;TIMP1;CD36;LRRFIP1;CTSC;CTSB;MANBA;ANXA1;ANXA2;RIPK2;PRKCE;PLAUR;IRAK3;ARMC8;FOS;KCNAB2;HLA-A;FBXO11;YWHAZ;RHOA;RNF144B;PPM1B;UBE2R2;PELI1;SERPING1;NUP98;CD47;HCST;S100A9;CD44;TLR2;C1QB;C1QA;CSTB;POM121;GRN;C5AR2;ITPR1;MALT1;PLD3;CDC42;HECTD1;UBB;ALOX5;CCL4;HMOX1;NLRP3;LONRF1;HLA-DQA2;SH2B3;CD99…
0	Innate Immune System R-HSA-168249	52/1035	4.39337e-08	1.48349e-05	2.48052	42.0215	FCN1;ITGAM;CD81;DEFB1;AP2A2;STK10;ADGRE5;TOM1;COTL1;CD36;LRRFIP1;CTSC;CTSB;MANBA;ANXA2;RIPK2;PRKCE;PLAUR;IRAK3;ARMC8;FOS;KCNAB2;HLA-A;RHOA;PELI1;SERPING1;CD47;S100A9;CD44;TLR2;C1QB;C1QA;CSTB;GRN;C5AR2;ITPR1;MALT1;PLD3;CDC42;UBB;ALOX5;HMOX1;NLRP3;CREBBP;MYO9B;LYZ;NFKB1;NFKBIA;MYO1E;ARPC2;LGMN;C1QC
0	Platelet Activation, Signaling And Aggregation R-HSA-76002	22/254	7.15982e-08	1.81322e-05	4.30063	70.7548	LGALS3BP;SRGN;PTPN1;PRKCH;PRKCE;ANXA5;FN1;ITPR1;ARRB1;YWHAZ;THBS1;RHOA;PIK3R5;RHOB;CDC42;CD109;TMSB4X;SERPING1;TAGLN2;CD36;TIMP1;DGKI
0	Neutrophil Degranulation R-HSA-6798695	26/468	2.23929e-05	0.0038726	2.66379	28.5205	FCN1;CSTB;GRN;ITGAM;AP2A2;STK10;ADGRE5;ALOX5;TOM1;COTL1;CD36;CTSC;CTSB;MANBA;ANXA2;PLAUR;ARMC8;KCNAB2;HLA-A;LYZ;NFKB1;RHOA;CD47;S100A9;CD44;TLR2
0	Cytokine Signaling In Immune System R-HSA-1280215	34/702	2.29374e-05	0.0038726	2.32165	24.8015	IFITM3;POM121;IL1RN;ITGAM;CXCL8;CDC42;MT2A;UBB;ALOX5;CCL4;HMOX1;TIMP1;CD36;HLA-DQA2;SH2B3;RANBP2;PTPN1;ANXA1;ANXA2;RIPK2;CCL20;FN1;IRAK3;FOS;HLA-A;YWHAZ;NFKB1;NFKBIA;PPM1B;PELI1;NUP98;VIM;S100A9;CD44
0	Disease R-HSA-1643685	64/1736	5.06553e-05	0.00689214	1.7823	17.6277	NRP1;RPL30;RPL31;MOGAT1;PTEN;ADM;ARRB1;GCC2;RBPJ;AREG;AP2A2;RPL7;RPS19;AP1S2;CAPN2;CD36;LRRFIP1;RPL21;RIPK2;TPM3;SFTPC;ATP1B3;HLA-A;YWHAZ;ETV6;EML4;PPM1B;TFDP2;FDX1;SERPING1;NUP98;S100A9;SLC27A4;TLR2;POM121;BCL2A1;ZDHHC20;SDC2;ITPR1;SLC1A3;THBS1;CDC42;UBB;CHSY1;MGAT5;LMNA;HMOX1;NLRP3;RANBP2;TCF7L2;CREBBP;RPL41;CD163;FN1;RPL23A;PARP16;MYO9B;NFKB1;QKI;NFKBIA;MYO1E;ARPC2;RCOR1;RAN
0	Adaptive Immune System R-HSA-1280218	34/733	5.44296e-05	0.00689214	2.21504	21.7486	CD81;ITPR1;PTEN;CBLB;AP2A2;PVR;MALT1;CDC42;HECTD1;UBB;SEC61G;AP1S2;CD36;LONRF1;HLA-DQA2;CTSC;CD99;CTSB;CD74;RIPK2;SIAH1;SIGLEC10;HLA-A;FBXO11;YWHAZ;NFKB1;NFKBIA;RNF144B;UBE2R2;FCGR2B;HCST;S100A9;LGMN;TLR2
0	Toll-like Receptor Cascades R-HSA-168898	13/162	7.57667e-05	0.00852796	3.89168	36.9237	ITGAM;RIPK2;IRAK3;FOS;NFKB1;NFKBIA;UBB;PELI1;CD36;S100A9;LGMN;CTSB;TLR2
0	Platelet Degranulation R-HSA-114608	11/125	0.000118195	0.0119732	4.29198	38.8132	LGALS3BP;SRGN;CD109;TMSB4X;ANXA5;FN1;SERPING1;TAGLN2;CD36;TIMP1;THBS1
0	Interleukin-4 And Interleukin-13 Signaling R-HSA-6785807	10/107	0.000145711	0.012603	4.57916	40.4517	CXCL8;ITGAM;ANXA1;ALOX5;FN1;HMOX1;CD36;TIMP1;FOS;VIM
0	Response To Elevated Platelet Cytosolic Ca2+ R-HSA-76005	11/130	0.000167659	0.012603	4.11059	35.7357	LGALS3BP;SRGN;CD109;TMSB4X;ANXA5;FN1;SERPING1;TAGLN2;CD36;TIMP1;THBS1
0	Creation Of C4 And C2 Activators R-HSA-166786	4/14	0.000208029	0.012603	17.6054	149.256	C1QB;FCN1;C1QA;C1QC
0	Classical Antibody-Mediated Complement Activation R-HSA-173623	3/6	0.000212327	0.012603	43.9303	371.536	C1QB;C1QA;C1QC
0	MyD88:MAL(TIRAP) Cascade Initiated On Plasma Membrane R-HSA-166058	10/112	0.000212553	0.012603	4.35357	36.8152	NFKBIA;UBB;RIPK2;PELI1;IRAK3;CD36;FOS;S100A9;NFKB1;TLR2
0	Complement Cascade R-HSA-166658	7/55	0.000216542	0.012603	6.44974	54.4211	FCN1;C1QB;C1QA;CD81;C5AR2;SERPING1;C1QC
0	Signaling By ALK Fusions And Activated Point Mutants R-HSA-9725370	7/55	0.000216542	0.012603	6.44974	54.4211	EML4;RANBP2;PPM1B;BCL2A1;TPM3;FN1;GCC2
0	SARS-CoV-2 Infection R-HSA-9694516	17/283	0.000235918	0.012603	2.85978	23.8849	RANBP2;NRP1;POM121;CREBBP;RIPK2;ZDHHC20;SDC2;MOGAT1;PARP16;HLA-A;YWHAZ;RPS19;UBB;MGAT5;NLRP3;NUP98;TLR2
0	Signal Transduction R-HSA-162582	81/2465	0.000237963	0.012603	1.5894	13.261	NRP1;DOCK4;CXCL8;TFRC;DOCK8;PTEN;ADM;ARRB1;IKZF1;YBX1;RBPJ;CXCL3;AREG;AP2A2;PCSK5;CXCL16;DOCK10;STK10;DOCK11;ADGRE5;BASP1;TNS3;PRKCH;ANXA1;DST;RIPK2;TPM3;PRKCE;NCOA3;PDE4D;FOS;RHOC;YWHAZ;RHOA;RUNX1;RHOB;TFDP2;ALDH1A1;NUP98;SGK1;S100A9;DGKI;ABCG1;ARF6;PPARD;CCL13;EPAS1;C5AR2;AMIGO2;ITPR1;THBS1;PIK3R5;CDC42;SNX3;ABR;UBB;CCL4;NLRP3;APOE;SRGAP2;SH2B3;CLASP1;RANBP2;PTPN1;TCF7L2;CREBBP;JUND;CCL20;FN1;A…
0	Signaling By Interleukins R-HSA-449147	23/453	0.000248824	0.012603	2.4066	19.9718	IL1RN;ANXA1;ITGAM;CXCL8;ANXA2;RIPK2;CCL20;FN1;IRAK3;FOS;YWHAZ;NFKB1;CDC42;NFKBIA;UBB;ALOX5;CCL4;PELI1;HMOX1;TIMP1;CD36;VIM;S100A9
0	SARS-CoV Infections R-HSA-9679506	20/369	0.000270277	0.0127194	2.57116	21.1248	RANBP2;NRP1;POM121;CREBBP;RIPK2;ZDHHC20;SDC2;MOGAT1;PARP16;ATP1B3;HLA-A;AP2A2;YWHAZ;RPS19;UBB;MGAT5;NLRP3;NUP98;RCOR1;TLR2
0	Signaling By ROBO Receptors R-HSA-376176	14/209	0.000276236	0.0127194	3.20215	26.2392	NRP1;RPL30;RPL41;RPL21;RPL31;MYO9B;RPL23A;RHOA;RPL7;CDC42;RPS19;UBB;SRGAP2;CLASP1
0	Toll Like Receptor 4 (TLR4) Cascade R-HSA-166016	11/140	0.000320461	0.0141142	3.78999	30.4933	NFKBIA;ITGAM;UBB;RIPK2;PELI1;IRAK3;CD36;FOS;S100A9;NFKB1;TLR2
0	p75NTR Signals Via NF-kB R-HSA-193639	4/16	0.000365019	0.0154068	14.6697	116.119	NFKBIA;UBB;RIPK2;NFKB1
0	Regulation Of Complement Cascade R-HSA-977606	6/45	0.000474705	0.019235	6.79186	51.9768	C1QB;C1QA;CD81;C5AR2;SERPING1;C1QC
0	Diseases Associated With TLR Signaling Cascade R-HSA-5602358	5/31	0.000579259	0.0225688	8.4763	63.1803	NFKBIA;CD36;S100A9;NFKB1;TLR2
0	Influenza Infection R-HSA-168255	11/157	0.00084312	0.0306817	3.34576	23.6826	RANBP2;RPL30;POM121;RPL41;RPS19;RPL21;RPL31;RPL23A;NUP98;RAN;RPL7
0	RHO GTPases Activate Rhotekin And Rhophilins R-HSA-5666185	3/9	0.000848063	0.0306817	21.9618	155.326	RHOC;RHOA;RHOB
0	Cell Surface Interactions At Vascular Wall R-HSA-202733	10/134	0.000886646	0.0309715	3.57711	25.1402	CD74;ITGAM;SDC2;FN1;ATP1B3;CD47;MERTK;S100A9;CD99;CD44
0	Factors Involved In Megakaryocyte Development And Platelet Production R-HSA-983231	10/136	0.000993618	0.0322606	3.51997	24.3376	DOCK10;CDC42;DOCK11;DOCK4;DOCK8;KIF13B;CABLES1;KIF1B;SH2B3;RCOR1
0	Infectious Disease R-HSA-5663205	37/961	0.000993855	0.0322606	1.81491	12.5481	NRP1;RPL30;POM121;RPL31;ZDHHC20;SDC2;MOGAT1;ITPR1;ADM;AP2A2;RPL7;CDC42;RPS19;UBB;MGAT5;AP1S2;HMOX1;NLRP3;RANBP2;CREBBP;RPL41;CD163;RPL21;RIPK2;RPL23A;PARP16;MYO9B;ATP1B3;HLA-A;YWHAZ;NFKB1;MYO1E;ARPC2;NUP98;RCOR1;RAN;TLR2
0	Plasma Lipoprotein Assembly, Remodeling, And Clearance R-HSA-174824	7/71	0.00104444	0.0322606	4.83333	33.1773	UBB;APOC1;LPL;APOE;AP2A2;PCSK5;ABCG1
0	Influenza Viral RNA Transcription And Replication R-HSA-168273	10/137	0.00105094	0.0322606	3.49207	23.9489	RANBP2;RPL30;POM121;RPL41;RPS19;RPL21;RPL31;RPL23A;NUP98;RPL7
0	Initial Triggering Of Complement R-HSA-166663	4/21	0.00109848	0.0327284	10.3524	70.5395	C1QB;FCN1;C1QA;C1QC
0	RAC3 GTPase Cycle R-HSA-9013423	8/93	0.00115074	0.0333058	4.16406	28.1797	DOCK10;CDC42;ABR;TFRC;NCOA3;AMIGO2;SRGAP2;ARHGAP26
0	RHOC GTPase Cycle R-HSA-9013106	7/73	0.00123166	0.0346575	4.68639	31.396	STK10;ABR;TFRC;MYO9B;RHOC;ARHGAP26;RHOA
0	Signaling By Rho GTPases R-HSA-194315	27/644	0.00144586	0.0395852	1.96817	12.8699	DOCK4;TFRC;DOCK8;AMIGO2;AREG;CDC42;DOCK10;ABR;STK10;DOCK11;BASP1;SRGAP2;CLASP1;RANBP2;DST;TPM3;NCOA3;MYO9B;RHOC;ARHGAP26;YWHAZ;RHOA;RHOB;ARPC2;NUP98;VIM;S100A9
0	Chemokine Receptors Bind Chemokines R-HSA-380108	6/56	0.00153887	0.0410229	5.29466	34.292	CCL13;CXCL8;CCL20;CCL4;CXCL3;CXCL16
0	NGF-stimulated Transcription R-HSA-9031628	5/39	0.00169497	0.0440257	6.47922	41.338	JUND;FOSB;ID3;FOS;SGK1
0	Signaling By Rho GTPases, Miro GTPases And RHOBTB3 R-HSA-9716542	27/660	0.00204644	0.050106	1.9168	11.8681	DOCK4;TFRC;DOCK8;AMIGO2;AREG;CDC42;DOCK10;ABR;STK10;DOCK11;BASP1;SRGAP2;CLASP1;RANBP2;DST;TPM3;NCOA3;MYO9B;RHOC;ARHGAP26;YWHAZ;RHOA;RHOB;ARPC2;NUP98;VIM;S100A9
0	ALK Mutants Bind TKIs R-HSA-9700645	3/12	0.0021126	0.050106	14.639	90.1736	EML4;PPM1B;FN1
0	Pregnenolone Biosynthesis R-HSA-196108	3/12	0.0021126	0.050106	14.639	90.1736	CD163L1;FDX1;AKR1B1
0	Binding And Uptake Of Ligands By Scavenger Receptors R-HSA-2173782	5/41	0.00212691	0.050106	6.11864	37.6485	MSR1;MARCO;CD163;APOE;CD36
0	Signaling By Nuclear Receptors R-HSA-9006931	14/260	0.00230026	0.0520074	2.5316	15.3788	CREBBP;JUND;NCOA3;AKR1C3;FOS;AREG;DHRS3;RUNX1;ALDH1A1;APOC1;FOSB;APOE;ABCG1;PPARD
0	RAC1 GTPase Cycle R-HSA-9013149	11/178	0.0023103	0.0520074	2.92187	17.7368	DOCK10;CDC42;DOCK11;ABR;DOCK4;TFRC;DOCK8;AMIGO2;MYO9B;SRGAP2;ARHGAP26
0	RHO GTPase Cycle R-HSA-9012999	20/441	0.00239601	0.0527643	2.12345	12.8128	DOCK4;TFRC;DST;TPM3;NCOA3;DOCK8;AMIGO2;MYO9B;RHOC;ARHGAP26;RHOA;RHOB;CDC42;DOCK10;ABR;STK10;DOCK11;BASP1;VIM;SRGAP2
0	Dissolution Of Fibrin Clot R-HSA-75205	3/13	0.002701	0.0570023	13.1744	77.9151	ANXA2;PLAUR;S100A10
0	NF-kB Is Activated And Signals Survival R-HSA-209560	3/13	0.002701	0.0570023	13.1744	77.9151	NFKBIA;UBB;NFKB1
0	Effects Of PIP2 Hydrolysis R-HSA-114508	4/27	0.00289725	0.0598963	7.64943	44.7032	PRKCH;PRKCE;ITPR1;DGKI
0	SRP-dependent Cotranslational Protein Targeting To Membrane R-HSA-1799339	8/108	0.00297773	0.0603289	3.53673	20.5717	RPL30;RPL41;RPS19;RPL21;RPL31;SEC61G;RPL23A;RPL7
0	GTP Hydrolysis And Joining Of 60S Ribosomal Subunit R-HSA-72706	8/109	0.00315231	0.0616082	3.50153	20.1675	RPL30;RPL41;EIF5;RPS19;RPL21;RPL31;RPL23A;RPL7
0	Peptide Chain Elongation R-HSA-156902	7/86	0.00317082	0.0616082	3.9126	22.5122	RPL30;RPL41;RPS19;RPL21;RPL31;RPL23A;RPL7
0	Interleukin-10 Signaling R-HSA-6783783	5/45	0.00322333	0.0616082	5.50564	31.5877	IL1RN;CXCL8;CCL20;CCL4;TIMP1
0	Triglyceride Biosynthesis R-HSA-75109	3/14	0.0033809	0.0623157	11.9761	68.1394	GK;MOGAT1;LPIN2
0	Fcgamma Receptor (FCGR) Dependent Phagocytosis R-HSA-2029480	7/87	0.00338338	0.0623157	3.86349	21.9789	CDC42;MYO1E;ARPC2;PRKCE;ITPR1;MYO9B;PLD3
0	Eukaryotic Translation Elongation R-HSA-156842	7/90	0.00408655	0.0701639	3.72327	20.4782	RPL30;RPL41;RPS19;RPL21;RPL31;RPL23A;RPL7
0	Eukaryotic Translation Termination R-HSA-72764	7/90	0.00408655	0.0701639	3.72327	20.4782	RPL30;RPL41;RPS19;RPL21;RPL31;RPL23A;RPL7
0	Selenocysteine Synthesis R-HSA-2408557	7/90	0.00408655	0.0701639	3.72327	20.4782	RPL30;RPL41;RPS19;RPL21;RPL31;RPL23A;RPL7
0	Viral mRNA Translation R-HSA-192823	7/90	0.00408655	0.0701639	3.72327	20.4782	RPL30;RPL41;RPS19;RPL21;RPL31;RPL23A;RPL7
0	RHOB GTPase Cycle R-HSA-9013026	6/69	0.00445592	0.0752094	4.19931	22.7331	STK10;ABR;TFRC;MYO9B;ARHGAP26;RHOB
0	Cap-dependent Translation Initiation R-HSA-72737	8/116	0.00460753	0.0752094	3.2734	17.6111	RPL30;RPL41;EIF5;RPS19;RPL21;RPL31;RPL23A;RPL7
0	Nonsense Mediated Decay (NMD) Independent Of Exon Junction Complex (EJC) R-HSA-975956	7/92	0.00461334	0.0752094	3.63529	19.5535	RPL30;RPL41;RPS19;RPL21;RPL31;RPL23A;RPL7
0	Signaling By NOTCH3 R-HSA-9012852	5/49	0.00467739	0.0752094	5.0041	26.8471	CREBBP;UBB;IKZF1;YBX1;RBPJ
0	LRR FLII-interacting Protein 1 (LRRFIP1) Activates Type I IFN Production R-HSA-3134973	2/5	0.00478697	0.0757687	29.2212	156.096	CREBBP;LRRFIP1
0	NLRP3 Inflammasome R-HSA-844456	3/16	0.00503141	0.0784126	10.1326	53.6222	HMOX1;NLRP3;NFKB1
0	Downstream TCR Signaling R-HSA-202424	7/94	0.00518978	0.0796553	3.55136	18.6839	NFKBIA;UBB;RIPK2;PTEN;HLA-DQA2;MALT1;NFKB1
0	RHO GTPases Activate Formins R-HSA-5663220	8/119	0.00536942	0.0809929	3.18444	16.6452	CDC42;RANBP2;NUP98;SRGAP2;RHOC;RHOA;CLASP1;RHOB
0	GPVI-mediated Activation Cascade R-HSA-114604	4/32	0.00543684	0.0809929	6.28185	32.7571	CDC42;RHOA;PIK3R5;RHOB
0	Interferon Signaling R-HSA-913531	11/200	0.00558749	0.0820308	2.57883	13.377	IFITM3;RANBP2;PTPN1;MT2A;POM121;PPM1B;UBB;HLA-A;NUP98;HLA-DQA2;CD44
0	SARS-CoV-2 Activates/Modulates Innate And Adaptive Immune Responses R-HSA-9705671	8/121	0.00592838	0.0855306	3.12776	16.0391	RANBP2;POM121;CREBBP;RIPK2;NLRP3;HLA-A;NUP98;TLR2
0	MyD88 Deficiency (TLR2/4) R-HSA-5602498	3/17	0.00600909	0.0855306	9.40835	48.1188	CD36;S100A9;TLR2
0	Plasma Lipoprotein Remodeling R-HSA-8963899	4/33	0.00607917	0.0855306	6.06493	30.9486	LPL;APOE;PCSK5;ABCG1
0	CDC42 GTPase Cycle R-HSA-9013148	9/149	0.00649395	0.086113	2.84263	14.318	DOCK10;CDC42;DOCK11;ABR;TFRC;DOCK8;MYO9B;SRGAP2;ARHGAP26
0	Formation Of A Pool Of Free 40S Subunits R-HSA-72689	7/98	0.00650287	0.086113	3.39456	17.0933	RPL30;RPL41;RPS19;RPL21;RPL31;RPL23A;RPL7
0	Response Of EIF2AK4 (GCN2) To Amino Acid Deficiency R-HSA-9633012	7/98	0.00650287	0.086113	3.39456	17.0933	RPL30;RPL41;RPS19;RPL21;RPL31;RPL23A;RPL7
0	Nuclear Envelope Breakdown R-HSA-2980766	5/53	0.00654561	0.086113	4.58616	23.0636	RANBP2;POM121;LMNA;NUP98;LPIN2
0	Sensory Processing Of Sound By Outer Hair Cells Of Cochlea R-HSA-9662361	5/53	0.00654561	0.086113	4.58616	23.0636	RIPOR2;MYO1E;KCNMA1;EPB41L3;ATP2B4
0	EPHB-mediated Forward Signaling R-HSA-3928662	4/34	0.00677003	0.0865621	5.86246	29.2845	CDC42;ARPC2;SDC2;RHOA
0	Nuclear Import Of Rev Protein R-HSA-180746	4/34	0.00677003	0.0865621	5.86246	29.2845	RANBP2;POM121;NUP98;RAN
0	Axon Guidance R-HSA-422475	21/519	0.00696266	0.0865621	1.88169	9.34672	NRP1;RPL30;RPL41;RPL21;RPL31;SDC2;SIAH1;RPL23A;MYO9B;RHOC;AP2A2;RHOA;RPL7;RHOB;CDC42;ARPC2;RPS19;UBB;DPYSL2;SRGAP2;CLASP1
0	CLEC7A/inflammasome Pathway R-HSA-5660668	2/6	0.0070743	0.0865621	21.9148	108.506	MALT1;NFKB1
0	IRAK4 Deficiency (TLR2/4) R-HSA-5603041	3/18	0.00709245	0.0865621	8.78067	43.4531	CD36;S100A9;TLR2
0	Regulation Of TLR By Endogenous Ligand R-HSA-5686938	3/18	0.00709245	0.0865621	8.78067	43.4531	CD36;S100A9;TLR2
0	NEP/NS2 Interacts With Cellular Export Machinery R-HSA-168333	4/35	0.00751089	0.0877188	5.67306	27.7492	RANBP2;POM121;NUP98;RAN
0	Plasma Lipoprotein Clearance R-HSA-8964043	4/35	0.00751089	0.0877188	5.67306	27.7492	UBB;APOC1;APOE;AP2A2
0	Rev-mediated Nuclear Export Of HIV RNA R-HSA-165054	4/35	0.00751089	0.0877188	5.67306	27.7492	RANBP2;POM121;NUP98;RAN
0	Diseases Of Signal Transduction By Growth Factor Receptors And Second Messengers R-HSA-5663202	18/424	0.0075336	0.0877188	1.97404	9.64987	RANBP2;TCF7L2;CREBBP;BCL2A1;TPM3;FN1;PTEN;ARRB1;GCC2;RBPJ;AREG;QKI;ETV6;EML4;PPM1B;UBB;LMNA;LRRFIP1
0	Nuclear Events Stimulated By ALK Signaling In Cancer R-HSA-9725371	3/19	0.0082841	0.0914254	8.23146	39.4568	EML4;BCL2A1;FN1
0	RHO GTPases Activate ROCKs R-HSA-5627117	3/19	0.0082841	0.0914254	8.23146	39.4568	RHOC;RHOA;RHOB
0	RHO GTPases Activate CIT R-HSA-5625900	3/19	0.0082841	0.0914254	8.23146	39.4568	RHOC;RHOA;RHOB
0	Scavenging By Class A Receptors R-HSA-3000480	3/19	0.0082841	0.0914254	8.23146	39.4568	MSR1;MARCO;APOE
0	Export Of Viral Ribonucleoproteins From Nucleus R-HSA-168274	4/36	0.00830319	0.0914254	5.4955	26.3296	RANBP2;POM121;NUP98;RAN
0	Signaling By Receptor Tyrosine Kinases R-HSA-9006934	20/496	0.00863533	0.0921961	1.87269	8.89884	PTPN1;NRP1;JUND;PRKCE;ITPR1;FOS;AREG;AP2A2;PCSK5;THBS1;RHOA;CDC42;UBB;FOSB;ID3;APOE;SGK1;SH2B3;TNS3;ARF6
0	Cellular Responses To Stimuli R-HSA-8953897	27/736	0.00863832	0.0921961	1.70445	8.0988	RPL30;POM121;CXCL8;RPL31;EPAS1;MT1X;AREG;RPL7;MT2A;RPS19;UBB;LMNA;HMOX1;NLRP3;RANBP2;CREBBP;RPL41;RPL21;HSBP1;GPX3;MINK1;RPL23A;FOS;NFKB1;TFDP2;BLVRB;NUP98
0	MHC Class II Antigen Presentation R-HSA-2132295	7/104	0.00891553	0.0921961	3.1836	15.0265	CD74;AP1S2;HLA-DQA2;AP2A2;CTSC;LGMN;CTSB
0	Host Interactions Of HIV Factors R-HSA-162909	8/130	0.00900758	0.0921961	2.89568	13.6377	RANBP2;POM121;UBB;AP1S2;HLA-A;NUP98;AP2A2;RAN
0	Interactions Of Rev With Host Cellular Proteins R-HSA-177243	4/37	0.0091483	0.0921961	5.32869	25.0139	RANBP2;POM121;NUP98;RAN
0	Vesicle-mediated Transport R-HSA-5653656	24/637	0.00951617	0.0921961	1.74881	8.14028	ANKRD28;MSR1;CD163;TFRC;ARRB1;GCC2;AREG;AP2A2;YWHAZ;MYO1E;MARCO;ARPC2;UBB;AP1S2;KIF13B;NLRP3;TBC1D14;KIF1B;DENND5A;DNASE2;APOE;CD36;CTSC;ARF6
0	Late SARS-CoV-2 Infection Events R-HSA-9772573	5/58	0.00954637	0.0921961	4.15243	19.3154	UBB;ZDHHC20;MOGAT1;MGAT5;PARP16
0	Chondroitin Sulfate Biosynthesis R-HSA-2022870	3/20	0.00958627	0.0921961	7.74686	36.0029	CHST11;CHSY1;CSGALNACT2
0	Nef-mediated Downmodulation Of Cell Surface Receptors By Recruitment To Clathrin Adapters R-HSA-164938	3/20	0.00958627	0.0921961	7.74686	36.0029	AP1S2;HLA-A;AP2A2
0	Sema4D Induced Cell Migration And Growth-Cone Collapse R-HSA-416572	3/20	0.00958627	0.0921961	7.74686	36.0029	RHOC;RHOA;RHOB
0	Fructose Metabolism R-HSA-5652084	2/7	0.00975787	0.0921961	17.5309	81.1627	ALDH1A1;AKR1B1
0	IkBA Variant Leads To EDA-ID R-HSA-5603029	2/7	0.00975787	0.0921961	17.5309	81.1627	NFKBIA;NFKB1
0	Inactivation Of CDC42 And RAC1 R-HSA-428543	2/7	0.00975787	0.0921961	17.5309	81.1627	CDC42;SRGAP2
0	Modulation By Mtb Of Host Immune System R-HSA-9637628	2/7	0.00975787	0.0921961	17.5309	81.1627	UBB;TLR2
0	RUNX1 Regulates Transcription Of Genes Involved In Differentiation Of Myeloid Cells R-HSA-8939246	2/7	0.00975787	0.0921961	17.5309	81.1627	CREBBP;RUNX1
0	Signaling By NTRKs R-HSA-166520	8/132	0.00982939	0.0921961	2.84868	13.1677	JUND;ID3;FOSB;FOS;SGK1;AP2A2;PCSK5;RHOA
1	Immune System R-HSA-168256	200/1943	1.32526e-20	1.84078e-17	2.27504	104.129	EIF4A2;IFITM3;IL1RN;IFITM2;WIPF2;CBLB;LGALS3;MT2A;ANPEP;RPS6KA2;AP1S2;TRIM25;PRKACB;B2M;PRKCE;IL1R2;MCEMP1;RNASE1;HLA-E;CHIT1;IFI27;TXNIP;ALPK1;ATP6V0D2;MAPKAP1;STXBP2;FPR1;NEDD4L;FPR2;IQGAP2;HIF1A;HMOX1;LTA4H;ATG7;HLA-DQA2;HLA-DQA1;CCR1;HLA-DRB5;JUN;FYB1;SIGLEC10;FN1;MYO5A;DERA;CYSTM1;GRB2;CALR;CDKN1A;SERPINA1;SH3KBP1;SLC44A2;HEXB;CTSS;PPP3CA;CTSL;CTSK;SEC61G;MRC1;RAC2;TIMP2;OLR1;TIMP1;CTSC;HLA-…
1	Eukaryotic Translation Elongation R-HSA-156842	31/90	1.42465e-17	9.89421e-15	9.57225	371.308	RPL4;RPL3;RPL32;RPL12;RPL11;RPL10A;RPL9;RPL7;EEF1B2;RPS4X;RPL7A;RPS15A;RPL18A;RPL14;RPL37;RPS13;RPS12;RPS9;RPL41;RPS8;RPS5;RPS6;RPL13A;RPS3A;RPL23A;RPS28;RPS29;RPL27A;RPL29;RPS21;RPS23
1	Nonsense Mediated Decay (NMD) Independent Of Exon Junction Complex (EJC) R-HSA-975956	31/92	2.93969e-17	1.09722e-14	9.25742	352.39	RPL4;RPL3;RPL32;RPL12;RPL11;RPL10A;RPL9;RPL7;RPS4X;RPL7A;RPS15A;RPL18A;RPL14;RPL37;RPS13;RPS12;RPS9;RPL41;RPS8;RPS5;RPS6;RPL13A;RPS3A;RPL23A;RPS28;RPS29;RPL27A;PABPC1;RPL29;RPS21;RPS23
1	Peptide Chain Elongation R-HSA-156902	30/86	3.15973e-17	1.09722e-14	9.75186	370.507	RPL4;RPL3;RPL32;RPL12;RPL11;RPL10A;RPL9;RPL7;RPS4X;RPL7A;RPS15A;RPL18A;RPL14;RPL37;RPS13;RPS12;RPS9;RPL41;RPS8;RPS5;RPS6;RPL13A;RPS3A;RPL23A;RPS28;RPS29;RPL27A;RPL29;RPS21;RPS23
1	L13a-mediated Translational Silencing Of Ceruloplasmin Expression R-HSA-156827	33/108	7.91818e-17	1.83306e-14	8.02468	297.513	EIF4A2;RPL4;RPL3;RPL32;RPL12;RPL11;RPL10A;RPL9;RPL7;RPS4X;RPL7A;RPS15A;RPL18A;RPL14;RPL37;RPS13;RPS12;RPS9;RPL41;RPS8;RPS5;RPS6;RPL13A;RPS3A;RPL23A;RPS28;RPS29;RPL27A;EIF3E;PABPC1;RPL29;RPS21;RPS23
1	SRP-dependent Cotranslational Protein Targeting To Membrane R-HSA-1799339	33/108	7.91818e-17	1.83306e-14	8.02468	297.513	RPL4;RPL3;RPL32;RPL12;RPN1;RPL11;RPL10A;RPL9;RPL7;RPS4X;RPL7A;RPS15A;RPL18A;SEC61G;RPL14;RPL37;RPS13;RPS12;RPS9;RPL41;RPS8;RPS5;RPS6;RPL13A;RPS3A;RPL23A;RPS28;SPCS1;RPS29;RPL27A;RPL29;RPS21;RPS23
1	Eukaryotic Translation Termination R-HSA-72764	30/90	1.34741e-16	2.0795e-14	9.09981	332.536	RPL4;RPL3;RPL32;RPL12;RPL11;RPL10A;RPL9;RPL7;RPS4X;RPL7A;RPS15A;RPL18A;RPL14;RPL37;RPS13;RPS12;RPS9;RPL41;RPS8;RPS5;RPS6;RPL13A;RPS3A;RPL23A;RPS28;RPS29;RPL27A;RPL29;RPS21;RPS23
1	Selenocysteine Synthesis R-HSA-2408557	30/90	1.34741e-16	2.0795e-14	9.09981	332.536	RPL4;RPL3;RPL32;RPL12;RPL11;RPL10A;RPL9;RPL7;RPS4X;RPL7A;RPS15A;RPL18A;RPL14;RPL37;RPS13;RPS12;RPS9;RPL41;RPS8;RPS5;RPS6;RPL13A;RPS3A;RPL23A;RPS28;RPS29;RPL27A;RPL29;RPS21;RPS23
1	Viral mRNA Translation R-HSA-192823	30/90	1.34741e-16	2.0795e-14	9.09981	332.536	RPL4;RPL3;RPL32;RPL12;RPL11;RPL10A;RPL9;RPL7;RPS4X;RPL7A;RPS15A;RPL18A;RPL14;RPL37;RPS13;RPS12;RPS9;RPL41;RPS8;RPS5;RPS6;RPL13A;RPS3A;RPL23A;RPS28;RPS29;RPL27A;RPL29;RPS21;RPS23
1	Formation Of A Pool Of Free 40S Subunits R-HSA-72689	31/98	2.27615e-16	2.87416e-14	8.42572	303.485	RPL4;RPL3;RPL32;RPL12;RPL11;RPL10A;RPL9;RPL7;RPS4X;RPL7A;RPS15A;RPL18A;RPL14;RPL37;RPS13;RPS12;RPS9;RPL41;RPS8;RPS5;RPS6;RPL13A;RPS3A;RPL23A;RPS28;RPS29;RPL27A;EIF3E;RPL29;RPS21;RPS23
1	Response Of EIF2AK4 (GCN2) To Amino Acid Deficiency R-HSA-9633012	31/98	2.27615e-16	2.87416e-14	8.42572	303.485	RPL4;CEBPB;RPL3;RPL32;RPL12;RPL11;RPL10A;RPL9;RPL7;RPS4X;RPL7A;RPS15A;RPL18A;RPL14;RPL37;RPS13;RPS12;RPS9;RPL41;RPS8;RPS5;RPS6;RPL13A;RPS3A;RPL23A;RPS28;RPS29;RPL27A;RPL29;RPS21;RPS23
1	Innate Immune System R-HSA-168249	120/1035	3.89147e-16	4.50437e-14	2.49527	88.5384	WIPF2;UBE2D3;ACTG1;LGALS3;ANPEP;RPS6KA2;TRIM25;MAP3K8;ENPP4;PRKACB;B2M;MAP2K3;MAP2K1;CD93;PRKCE;MCEMP1;RNASE1;HLA-E;CHIT1;TYROBP;MAPKAPK2;ELMO1;TXNIP;CD300E;ALPK1;S100A9;ATP6V0D2;S100A8;VCL;FTL;PSMD11;C5AR1;FPR1;LY96;FPR2;IQGAP2;HSP90B1;SDCBP;PDZD2;UBB;IRAK2;CLEC7A;UBC;HMOX1;LTA4H;ATG7;JUN;IDH1;LY86;MYO5A;ADA2;NFKB1;DERA;NFKBIA;PTPRC;BCL2;CYSTM1;GRB2;BCL2L1;HSP90AB1;SERPINA1;TNFAIP6;SLC44A2;HEXB;…
1	Cap-dependent Translation Initiation R-HSA-72737	33/116	8.44392e-16	8.40821e-14	7.24814	251.568	EIF4A2;RPL4;RPL3;RPL32;RPL12;RPL11;RPL10A;RPL9;RPL7;RPS4X;RPL7A;RPS15A;RPL18A;RPL14;RPL37;RPS13;RPS12;RPS9;RPL41;RPS8;RPS5;RPS6;RPL13A;RPS3A;RPL23A;RPS28;RPS29;RPL27A;EIF3E;PABPC1;RPL29;RPS21;RPS23
1	GTP Hydrolysis And Joining Of 60S Ribosomal Subunit R-HSA-72706	32/109	8.4748e-16	8.40821e-14	7.57127	262.755	EIF4A2;RPL4;RPL3;RPL32;RPL12;RPL11;RPL10A;RPL9;RPL7;RPS4X;RPL7A;RPS15A;RPL18A;RPL14;RPL37;RPS13;RPS12;RPS9;RPL41;RPS8;RPS5;RPS6;RPL13A;RPS3A;RPL23A;RPS28;RPS29;RPL27A;EIF3E;RPL29;RPS21;RPS23
1	Influenza Infection R-HSA-168255	37/157	1.15264e-14	1.06735e-12	5.63172	180.745	RPL4;RPL3;RPL32;RPL12;RPL11;RPL10A;RPL9;RPL7;RPS4X;RPL7A;RPS15A;RPL18A;RPL14;RPL37;RPS13;POLR2K;RPS12;RANBP2;RPS9;RPL41;HSP90AA1;RPS8;RPS5;RPS6;RPL13A;RPS3A;RPL23A;RPS28;RPS29;RPL27A;CANX;CALR;RPL29;RPS21;RAN;RPS23;HSPA1A
1	Nonsense Mediated Decay (NMD) Enhanced By Exon Junction Complex (EJC) R-HSA-975957	31/112	1.45812e-14	1.26583e-12	6.96425	221.874	RPL4;RPL3;RPL32;RPL12;RPL11;RPL10A;RPL9;RPL7;RPS4X;RPL7A;RPS15A;RPL18A;RPL14;RPL37;RPS13;RPS12;RPS9;RPL41;RPS8;RPS5;RPS6;RPL13A;RPS3A;RPL23A;RPS28;RPS29;RPL27A;PABPC1;RPL29;RPS21;RPS23
1	Cellular Response To Starvation R-HSA-9711097	36/153	2.77776e-14	2.2696e-12	5.61546	175.284	RPL4;CEBPB;RPL3;RPL32;RPL12;RPL11;RPL10A;RPL9;RPL7;RPS4X;RPL7A;RPS15A;RPL18A;SESN1;RPL14;RPL37;RPS13;RPS12;RPS9;RPL41;RPS8;RPS5;RPS6;RPL13A;RPS3A;RPL23A;RPS28;RPS29;RPL27A;ATP6V1B2;LAMTOR1;RPL29;ATP6V0D2;RPS21;RPS23;LAMTOR5
1	Signaling By ROBO Receptors R-HSA-376176	42/209	6.96531e-14	5.3749e-12	4.60448	139.494	RPL4;RPL3;PSMD11;RPL32;RPL12;RPL11;RPL10A;RPL9;PSMA7;RPL7;RPS4X;RPL7A;RPS15A;RPL18A;UBB;UBC;RPL14;RPL37;SRGAP2;PRKACB;RPS13;RPS12;RPL41;RPS9;RPS8;RPS5;RPS6;RPL13A;MYO9B;RPS3A;RPL23A;RNASE1;RBX1;RPS28;RPS29;RPL27A;PSMC1;PABPC1;PFN1;RPL29;RPS21;RPS23
1	Regulation Of Expression Of SLITs And ROBOs R-HSA-9010553	37/167	9.12623e-14	6.38323e-12	5.19575	156.003	RPL4;RPL3;PSMD11;RPL32;RPL12;RPL11;RPL10A;RPL9;PSMA7;RPL7;RPS4X;RPL7A;RPS15A;RPL18A;UBB;UBC;RPL14;RPL37;RPS13;RPS12;RPS9;RPL41;RPS8;RPS5;RPS6;RPL13A;RPS3A;RPL23A;RBX1;RPS28;RPS29;RPL27A;PSMC1;PABPC1;RPL29;RPS21;RPS23
1	Signaling By Interleukins R-HSA-449147	66/453	9.19111e-14	6.38323e-12	3.15972	94.8485	ITGB1;CDKN1A;IL1RN;CXCL8;CXCL1;IL1RAP;CXCL2;RPS6KA2;MAP3K8;TIMP1;JAK1;DUSP4;MAP2K3;MAP2K1;HSP90AA1;SERPINB2;ANXA2;IL1R2;MMP2;FOS;GAB2;TNFRSF1B;MMP9;YWHAZ;RBX1;IL17RA;IL1B;MAPKAPK2;IL3RA;CANX;IL6ST;ALPK1;S100A9;PSMD11;STXBP2;FPR1;PTGS2;HIF1A;CSF2RA;PSMA7;FOXO1;HSP90B1;SOCS3;HNRNPDL;UBB;IRAK2;UBC;STAT4;HMOX1;STX3;CCR1;JUN;CCL20;FN1;PTPN12;NFKB1;VEGFA;NFKBIA;IL6;PSMC1;BCL2;GRB2;VIM;IL7R;IL18R1;BCL2L1
1	Infectious Disease R-HSA-5663205	108/961	1.07298e-13	7.097e-12	2.38701	71.2837	RPL4;RPL3;RPL32;WIPF2;ENO1;RPL10A;RPL9;ACTG1;RPL7;TRIM28;RPL18A;AP1S2;TRIM25;RPL37;PRKACB;B2M;RPS13;RPS12;MAP2K3;ENTPD1;MAP2K1;RPS9;RPS8;RPS5;RPS6;ATP1B3;RNASE1;RBX1;HLA-E;ADAM17;DPEP2;ELMO1;TXNIP;RPL29;FKBP4;ISCU;DDX5;PSMD11;SDC2;RPN1;NEDD4L;CORO1A;PHF21A;UBB;IRAK2;UBC;PGK1;HMOX1;JUN;RPL41;MYO5A;NFKB1;IL6;RPS28;RPS29;RPL27A;GRB2;CALR;RPS21;RPS23;ITGB1;HSP90AB1;SH3KBP1;ADM;RPS4X;RPL7A;CTSL;MRC1;J…
1	Cellular Responses To Stimuli R-HSA-8953897	90/736	1.20749e-13	7.62367e-12	2.6077	77.5662	RPL4;CDKN1A;ACADVL;RPL3;HSP90AB1;CXCL8;RPL32;CHD9;UBE2D3;MT1X;SLC7A11;RPL10A;RPL9;AREG;ETS2;RPL7;RPS4X;RPL7A;MT2A;RPL18A;SESN1;RPS6KA2;RPL37;RPS13;MAP3K5;RPS12;MAP2K3;RPS9;HSP90AA1;RPS8;GPX3;RPS5;RPS6;RPL13A;RPS3A;FOS;DYNLL1;RBX1;NCOR2;TFDP1;TFDP2;MAPKAPK2;MT1F;ATP6V1B2;TXNIP;MT1G;RPL29;FKBP4;ATP6V0D2;DCP2;FKBP5;CEBPB;PSMD11;RPL12;RPL11;LY96;HIF1A;PSMA7;HSP90B1;HSPH1;RPS15A;UBB;UBC;RPL14;HMOX1;ME…
1	Influenza Viral RNA Transcription And Replication R-HSA-168273	33/137	1.61919e-13	9.73925e-12	5.77813	170.176	RPL4;RPL3;RPL32;RPL12;RPL11;RPL10A;RPL9;RPL7;RPS4X;RPL7A;RPS15A;RPL18A;RPL14;RPL37;RPS13;POLR2K;RPS12;RANBP2;RPS9;RPL41;HSP90AA1;RPS8;RPS5;RPS6;RPL13A;RPS3A;RPL23A;RPS28;RPS29;RPL27A;RPL29;RPS21;RPS23
1	Selenoamino Acid Metabolism R-HSA-2408522	30/114	1.68281e-13	9.73925e-12	6.4916	190.938	RPL4;RPL3;RPL32;RPL12;RPL11;RPL10A;RPL9;RPL7;RPS4X;RPL7A;RPS15A;RPL18A;RPL14;RPL37;RPS13;RPS12;RPS9;RPL41;RPS8;RPS5;RPS6;RPL13A;RPS3A;RPL23A;RPS28;RPS29;RPL27A;RPL29;RPS21;RPS23
1	Cytokine Signaling In Immune System R-HSA-1280215	86/702	3.95522e-13	2.19752e-11	2.60677	74.4457	ITGB1;EIF4A2;IFITM3;CDKN1A;IL1RN;IFITM2;CXCL8;UBE2D3;CXCL1;IL1RAP;CXCL2;MT2A;RPS6KA2;TRIM25;MAP3K8;TIMP1;B2M;HLA-DPA1;JAK1;DUSP4;MAP2K3;MAP2K1;HSP90AA1;SERPINB2;ANXA2;IL1R2;MMP2;FOS;GAB2;TNFRSF1B;MMP9;YWHAZ;RBX1;HLA-E;IL17RA;ADAM17;IFI27;IL1B;MAPKAPK2;IL3RA;CANX;IL6ST;ALPK1;S100A9;PSMD11;STXBP2;FPR1;PTGS2;SAMHD1;HIF1A;CSF2RA;PSMA7;FOXO1;HSP90B1;SOCS3;PDZD2;HNRNPDL;UBB;IRAK2;UBC;STAT4;HMOX1;FLNB;S…
1	Neutrophil Degranulation R-HSA-6798695	65/468	1.31901e-12	7.04653e-11	2.98274	81.5904	SERPINA1;HSP90AB1;TNFAIP6;SLC44A2;HEXB;CXCL1;FCAR;CTSS;LGALS3;GM2A;ANPEP;TIMP2;OLR1;ENPP4;GUSB;B2M;CTSC;HSP90AA1;ANXA2;CD93;NFAM1;TUBB;PLAUR;MCEMP1;DYNLL1;TNFRSF1B;RNASE1;MMP9;VAMP8;CHIT1;FGR;PKM;TYROBP;CHI3L1;S100A9;S100A8;VCL;FTL;TLR2;CSTB;ASAH1;PSMD11;C5AR1;FPR1;FPR2;IQGAP2;CST3;SDCBP;CD59;LTA4H;ATG7;CD55;IDH1;ADA2;TUBB4B;NFKB1;CPPED1;DERA;TSPAN14;PTPRC;MNDA;CYSTM1;LAMTOR1;HSPA1A;SIGLEC5
1	Disease R-HSA-1643685	161/1736	1.38138e-12	7.10642e-11	1.95847	53.4818	RPL4;RPL3;MAML2;RPL32;WIPF2;PEBP1;ENO1;RBPJ;RPL10A;RPL9;ACTG1;RPL7;TRIM28;RPL18A;AP1S2;TRIM25;CYP1B1;RPL37;PRKACB;B2M;RPS13;RPS12;MAP2K3;ENTPD1;MAP2K1;RPS9;RPS8;RPS5;RPS6;ATP1B3;RNASE1;RBX1;EREG;HLA-E;CYP27A1;TPST1;ADAM17;CDC37;FDX1;DPEP2;ELMO1;TXNIP;RPL29;FKBP4;S100A9;S100A8;VCL;ISCU;DDX5;PSMD11;SDC2;MAPKAP1;RPN1;LY96;SLC1A3;NEDD4L;CORO1A;CSF2RA;FOXO1;PHF21A;UBB;IRAK2;UBC;PGK1;HMOX1;ATG7;ABCA1;J…
1	Cellular Responses To Stress R-HSA-2262752	86/722	1.86179e-12	9.23583e-11	2.52204	68.119	RPL4;CDKN1A;ACADVL;RPL3;HSP90AB1;CXCL8;RPL32;CHD9;UBE2D3;SLC7A11;RPL10A;RPL9;AREG;ETS2;RPL7;RPS4X;RPL7A;RPL18A;SESN1;RPS6KA2;RPL37;RPS13;MAP3K5;RPS12;MAP2K3;RPS9;HSP90AA1;RPS8;GPX3;RPS5;RPS6;RPL13A;RPS3A;FOS;DYNLL1;RBX1;NCOR2;TFDP1;TFDP2;MAPKAPK2;ATP6V1B2;TXNIP;RPL29;FKBP4;ATP6V0D2;DCP2;FKBP5;CEBPB;PSMD11;RPL12;RPL11;LY96;HIF1A;PSMA7;HSP90B1;HSPH1;RPS15A;UBB;UBC;RPL14;HMOX1;MEF2D;MAP4K4;RANBP2;JU…
1	Axon Guidance R-HSA-422475	66/519	4.73553e-11	2.26815e-09	2.68976	63.9446	RPL4;ITGB1;RPL3;HSP90AB1;RPL32;SH3KBP1;TREM2;RPL10A;RPL9;RPL7;ACTG1;RPS4X;RPL7A;RPL18A;DPYSL2;RPS6KA2;RPL37;PRKACB;RPS13;RPS12;MAP2K1;RPS9;HSP90AA1;RPS8;RPS5;MMP2;RPS6;RPL13A;RPS3A;GAB2;RNASE1;MMP9;RBX1;TIAM1;TYROBP;COL4A2;NUMB;ITGA5;PABPC1;RPL29;PFN1;PSMD11;RPL12;SDC2;RPL11;PSMA7;SDCBP;RPS15A;UBB;UBC;RPL14;SRGAP2;RPL41;SEMA4D;RDX;RPL23A;MYO9B;RPS28;PTPRC;PTPRA;RPS29;PSMC1;RPL27A;GRB2;RPS21;RPS23
1	Nervous System Development R-HSA-9675108	67/545	1.48705e-10	6.88506e-09	2.58679	58.5366	RPL4;ITGB1;RPL3;HSP90AB1;RPL32;SH3KBP1;TREM2;RPL10A;RPL9;RPL7;ACTG1;RPS4X;RPL7A;RPL18A;DPYSL2;RPS6KA2;RPL37;PRKACB;RPS13;RPS12;MAP2K1;RPS9;HSP90AA1;RPS8;RPS5;MMP2;RPS6;RPL13A;RPS3A;GAB2;RNASE1;MMP9;RBX1;TIAM1;TYROBP;COL4A2;NUMB;ITGA5;PABPC1;RPL29;UTRN;PFN1;PSMD11;RPL12;SDC2;RPL11;PSMA7;SDCBP;RPS15A;UBB;UBC;RPL14;SRGAP2;RPL41;SEMA4D;RDX;RPL23A;MYO9B;RPS28;PTPRC;PTPRA;RPS29;PSMC1;RPL27A;GRB2;RPS21;…
1	Interleukin-4 And Interleukin-13 Signaling R-HSA-6785807	23/107	8.15878e-09	3.65566e-07	4.94352	92.069	ITGB1;CDKN1A;HSP90AA1;CXCL8;MMP2;FN1;FOS;TNFRSF1B;PTGS2;HIF1A;MMP9;FOXO1;HSP90B1;VEGFA;SOCS3;IL6;IL1B;BCL2;HMOX1;TIMP1;VIM;BCL2L1;JAK1
1	Translation R-HSA-72766	40/281	1.4273e-08	6.19538e-07	3.02084	54.5712	EIF4A2;RPL4;RPL3;RPL32;RPL12;RPN1;RPL11;RPL10A;RPL9;MRPL57;MRPL54;RPL7;EEF1B2;RPS4X;RPL7A;RPS15A;RPL18A;SEC61G;RPL14;RPL37;RPS13;RPS12;RPL41;RPS9;RPS8;RPS5;RPS6;RPL13A;RPS3A;RPL23A;MRPS6;RPS28;SPCS1;RPS29;RPL27A;EIF3E;PABPC1;RPL29;RPS21;RPS23
1	Hemostasis R-HSA-109582	64/576	2.16061e-08	9.09421e-07	2.29574	40.5204	ITGB1;DOCK5;CD84;DOCK4;SERPINA1;SPARC;PLEK;ATP2A2;SLC7A11;THBD;TMSB4X;KIF13B;RAC2;OLR1;TIMP3;KIF1B;TIMP1;PRKACB;SLC16A3;SRGN;SERPINB2;ANXA2;PRKCE;PLAUR;ATP1B3;ACTN4;RNASE1;YWHAZ;RAD51B;FGR;SLC7A5;SLC7A8;KCNMA1;ITGA5;PFN1;S100A9;MGLL;DGKI;VCL;DGKH;SDC2;STXBP2;TFPI;THBS1;PHF21A;PIK3R5;GNAI2;GNA13;GNA15;GNG5;GNA12;CD99;S100A10;CD74;HSPA5;FN1;ATP2B4;ATP2B1;MERTK;VEGFA;EHD1;GNAQ;CD9;GRB2
1	Major Pathway Of rRNA Processing In Nucleolus And Cytosol R-HSA-6791226	30/179	2.26956e-08	9.27181e-07	3.64707	64.1925	RPL4;RPL3;RPL32;RPL12;RPL11;RPL10A;RPL9;RPL7;RPS4X;RPL7A;RPS15A;RPL18A;RPL14;RPL37;RPS13;RPS12;RPS9;RPL41;RPS8;RPS5;RPS6;RPL13A;RPS3A;RPL23A;RPS28;RPS29;RPL27A;RPL29;RPS21;RPS23
1	Translation Initiation Complex Formation R-HSA-72649	16/57	2.81256e-08	1.11618e-06	7.01474	121.962	EIF4A2;RPS9;RPS8;RPS5;RPS6;RPS3A;RPS4X;RPS28;RPS15A;RPS29;EIF3E;PABPC1;RPS21;RPS13;RPS12;RPS23
1	mRNA Activation Upon Binding Of Cap-Binding Complex And eIFs, Subsequent Binding To 43S R-HSA-72662	16/58	3.693e-08	1.42488e-06	6.84736	117.187	EIF4A2;RPS9;RPS8;RPS5;RPS6;RPS3A;RPS4X;RPS28;RPS15A;RPS29;EIF3E;PABPC1;RPS21;RPS13;RPS12;RPS23
1	Interleukin-10 Signaling R-HSA-6783783	14/45	4.89978e-08	1.8394e-06	8.10673	136.448	CCR1;IL1RN;CXCL8;CCL20;IL1R2;FPR1;CXCL1;PTGS2;TNFRSF1B;CXCL2;IL6;IL1B;TIMP1;JAK1
1	rRNA Processing In Nucleus And Cytosol R-HSA-8868773	30/189	8.01313e-08	2.92901e-06	3.41588	55.8141	RPL4;RPL3;RPL32;RPL12;RPL11;RPL10A;RPL9;RPL7;RPS4X;RPL7A;RPS15A;RPL18A;RPL14;RPL37;RPS13;RPS12;RPS9;RPL41;RPS8;RPS5;RPS6;RPL13A;RPS3A;RPL23A;RPS28;RPS29;RPL27A;RPL29;RPS21;RPS23
1	Signal Transduction R-HSA-162582	189/2465	1.0209e-07	3.63596e-06	1.5754	25.3599	VPS29;SPARC;TFRC;MAML2;WIPF2;UBE2D3;PEBP1;IL1RAP;RBPJ;ACTG1;IGF1R;BASP1;RPS6KA2;PIP4K2A;PRKACB;TNS3;PDE8A;TLE4;MAP2K1;CPT1A;RBFOX2;FNBP1;PRKCE;RPS6;MATK;TEX2;RNASE1;RBX1;EREG;RUNX1;TIAM1;ADAM17;COL4A2;CDC37;MAPKAPK2;ELMO1;IL6ST;FKBP4;PFN1;S100A9;ATP6V0D2;S100A8;VCL;DGKI;DGKH;FKBP5;DDX5;PSMD11;CRABP2;MAPKAP1;C5AR1;FPR1;NEDD4L;ARHGAP18;FPR2;RASAL2;IQGAP2;HIF1A;CSF2RA;FOXO1;PIK3R5;SOCS3;PDZD2;FLRT2;…
1	Ribosomal Scanning And Start Codon Recognition R-HSA-72702	15/57	1.95035e-07	6.68514e-06	6.41329	99.086	EIF4A2;RPS9;RPS8;RPS5;RPS6;RPS3A;RPS4X;RPS28;RPS15A;RPS29;EIF3E;RPS21;RPS13;RPS12;RPS23
1	Adaptive Immune System R-HSA-1280218	73/733	1.97482e-07	6.68514e-06	2.0333	31.3894	ITGB1;ITGB5;SH3KBP1;UBE2D3;PTEN;RNF19B;TREM2;CBLB;CTSS;PPP3CA;CTSL;CTSK;SEC61G;MRC1;AP1S2;MAP3K8;PRKACB;B2M;CTSC;HLA-DPA1;PDIA3;UBE2E2;DYNLL1;RNASE1;YWHAZ;RBX1;HLA-E;VAMP8;TYROBP;UBE2R2;CANX;CD300E;S100A9;S100A8;TLR2;COLEC12;PSMD11;MAPKAP1;NEDD4L;LY96;PSMA7;MALT1;FBXL20;SOCS3;ZNRF1;ZNRF2;HLA-DMB;UBB;UBC;FCGR1A;LONRF1;ATG7;HLA-DQA2;HLA-DQA1;CD99;CD74;HLA-DRB5;UBE2H;FYB1;HSPA5;ZBTB16;SIGLEC10;LILRB…
1	SARS-CoV Infections R-HSA-9679506	45/369	2.02142e-07	6.68514e-06	2.52895	38.9819	ITGB1;DDX5;HSP90AB1;SH3KBP1;SDC2;RPN1;PHF21A;RPS4X;RPS15A;UBB;CTSL;IRAK2;UBC;TRIM25;GPC4;MTA2;B2M;RPS13;RPS12;JAK1;RANBP2;RPS9;HSP90AA1;RPS8;TUBB;RPS5;CNBP;RPS6;ATP1B3;RPS3A;YWHAZ;GATAD2B;HLA-E;IL17RA;VEGFA;RBX1;RPS28;RPS29;CANX;GRB2;FKBP4;RPS21;ISCU;RPS23;TLR2
1	Formation Of Ternary Complex, And Subsequently, 43S Complex R-HSA-72695	14/50	2.14392e-07	6.92537e-06	6.97895	107.165	RPS9;RPS8;RPS5;RPS6;RPS3A;RPS4X;RPS28;RPS15A;RPS29;EIF3E;RPS21;RPS13;RPS12;RPS23
1	rRNA Processing R-HSA-72312	30/199	2.56212e-07	8.08814e-06	3.21204	48.75	RPL4;RPL3;RPL32;RPL12;RPL11;RPL10A;RPL9;RPL7;RPS4X;RPL7A;RPS15A;RPL18A;RPL14;RPL37;RPS13;RPS12;RPL41;RPS9;RPS8;RPS5;RPS6;RPL13A;RPS3A;RPL23A;RPS28;RPS29;RPL27A;RPL29;RPS21;RPS23
1	Antigen processing-Cross Presentation R-HSA-1236975	20/104	5.18383e-07	1.60008e-05	4.2864	62.0351	PDIA3;PSMD11;ITGB5;LY96;CTSS;PSMA7;HLA-E;VAMP8;UBB;CTSL;SEC61G;PSMC1;UBC;MRC1;CALR;FCGR1A;B2M;S100A9;S100A8;TLR2
1	SARS-CoV-2 Modulates Host Translation Machinery R-HSA-9754678	13/47	6.79749e-07	2.05255e-05	6.85587	97.3639	RPS9;RPS8;RPS5;RPS6;RPS3A;RPS4X;RPS28;RPS15A;RPS29;RPS21;RPS13;RPS12;RPS23
1	Signaling By Nuclear Receptors R-HSA-9006931	33/260	3.51952e-06	0.000104013	2.62996	33.0248	DDX5;HSP90AB1;CRABP2;AREG;GNAI2;IGF1R;GNG5;APOE;POLR2K;ABCA1;CPT1A;JUN;HSP90AA1;JUND;MMP7;SPHK1;MMP2;NR1H3;FOS;MMP9;DHRS3;EREG;RUNX1;NCOR2;ARL4C;EEPD1;AGO4;APOC1;BCL2;FKBP4;HBEGF;FKBP5;TNRC6B
1	Metabolism Of Amino Acids And Derivatives R-HSA-71291	41/364	5.30791e-06	0.000152616	2.3024	27.9656	RPL4;RPL3;PSMD11;RPL32;SLC44A1;RPL12;RPL11;RPL10A;RPL9;OAZ1;PSMA7;RPL7;RPS4X;RPL7A;RPS15A;RPL18A;KYNU;DBT;RPL14;RPL37;SLC36A4;RPS13;RPS12;RPL41;RPS9;RPS8;SMOX;RPS5;RPS6;RPL13A;RPS3A;RPL23A;SLC7A5;RPS28;RPS29;RPL27A;PSMC1;HECA;RPL29;RPS21;RPS23
1	Toll-like Receptor Cascades R-HSA-168898	24/162	5.38385e-06	0.000152616	3.13394	38.0212	MAP2K3;DUSP4;MAP2K1;JUN;UBE2D3;LY86;LY96;FOS;NFKB1;CTSS;HSP90B1;NFKBIA;UBB;IRAK2;CTSL;RPS6KA2;CTSK;MAPKAPK2;UBC;MAP3K8;ALPK1;S100A9;S100A8;TLR2
1	Developmental Biology R-HSA-1266738	91/1073	7.23719e-06	0.000201049	1.70439	20.1736	ITGB1;RPL4;CDKN1A;HSP90AB1;RPL3;MAML2;RPL32;CHD9;SH3KBP1;TREM2;RBPJ;RPL10A;RPL9;ACTG1;RPL7;RPS4X;RPL7A;MED13;RPL18A;DPYSL2;RPS6KA2;RPL37;PRKACB;RPS13;RPS12;HSP90AA1;MAP2K1;RPS9;RPS8;MMP2;RPS5;RPS6;RPL13A;RPS3A;GAB2;RNASE1;MMP9;FOXP1;RBX1;RUNX1;NCOR2;TIAM1;TYROBP;TFDP1;TFDP2;COL4A2;PKP2;NUMB;PPARG;ITGA5;PABPC1;ANGPTL4;UTRN;RPL29;PFN1;CEBPB;PSMD11;SDC2;RPL12;RPL11;LPL;PSMA7;FOXO1;SDCBP;RPS15A;UBB;U…
1	Modulation By Mtb Of Host Immune System R-HSA-9637628	5/7	8.2169e-06	0.00022379	44.5645	521.82	UBB;MRC1;UBC;B2M;TLR2
1	SARS-CoV-2 Infection R-HSA-9694516	34/283	8.45887e-06	0.000225949	2.46973	28.8472	DDX5;HSP90AB1;SDC2;RPN1;RPS4X;RPS15A;UBB;CTSL;IRAK2;UBC;TRIM25;GPC4;B2M;RPS13;RPS12;JAK1;RANBP2;RPS9;HSP90AA1;RPS8;RPS5;CNBP;RPS6;RPS3A;YWHAZ;HLA-E;IL17RA;RPS28;RPS29;CANX;RPS21;ISCU;RPS23;TLR2
1	Downregulation Of ERBB2 Signaling R-HSA-8863795	9/29	1.28535e-05	0.000336858	8.04428	90.5939	HSP90AA1;UBB;CDC37;UBC;ERBIN;MATK;PTPN12;EREG;HBEGF
1	Platelet Activation, Signaling And Aggregation R-HSA-76002	31/254	1.5241e-05	0.000392033	2.51056	27.8459	SPARC;SERPINA1;STXBP2;PLEK;THBS1;PIK3R5;GNAI2;GNA13;GNA15;GNG5;TMSB4X;GNA12;RAC2;TIMP3;TIMP1;SRGN;HSPA5;PRKCE;FN1;ACTN4;RNASE1;YWHAZ;VEGFA;GNAQ;CD9;GRB2;PFN1;MGLL;DGKI;VCL;DGKH
1	Signaling By EGFR In Cancer R-HSA-1643713	8/24	2.18373e-05	0.000551492	8.93154	95.8523	HSP90AA1;UBB;CDC37;UBC;GRB2;AREG;EREG;HBEGF
1	EGFR Downregulation R-HSA-182971	9/31	2.34919e-05	0.000582684	7.31221	77.9398	UBB;SH3KBP1;UBC;GRB2;SPRY1;PTPN12;AREG;EREG;HBEGF
1	MyD88:MAL(TIRAP) Cascade Initiated On Plasma Membrane R-HSA-166058	18/112	2.57969e-05	0.000628631	3.43896	36.3335	MAP2K3;DUSP4;MAP2K1;JUN;LY96;FOS;NFKB1;NFKBIA;UBB;IRAK2;RPS6KA2;MAPKAPK2;UBC;MAP3K8;ALPK1;S100A9;S100A8;TLR2
1	Metabolism R-HSA-1430728	150/2049	3.21591e-05	0.000770155	1.46728	15.1788	RPL4;RPL3;RPL32;XYLT1;ENO1;RPL10A;RPL9;RPL7;RPL18A;MPC1;MPC2;SLCO2B1;NAMPT;CYP1B1;PIP4K2A;RPL37;PRKACB;SLC16A3;RPS13;RPS12;ENTPD1;RPS9;CPT1A;ACOT7;RPS8;ACSL1;RPS5;RPS6;ACSL3;CYP27A1;CH25H;TPST1;MAPKAPK2;FDX1;DPEP2;PLBD1;HECA;FAR2;RPL29;ISCU;PFKFB3;PSMD11;SDC2;INSIG1;LPL;ABHD5;OAZ1;PIK3R5;LDHA;SGPL1;INPP5A;CHST11;UBB;PPCS;UBC;PGK1;HMOX1;ST3GAL6;LTA4H;APOE;ATP5ME;ABCA1;OSBPL8;RPL41;IDH1;SRD5A3;DERA…
1	Diseases Of Signal Transduction By Growth Factor Receptors And Second Messengers R-HSA-5663202	43/424	4.20616e-05	0.000966271	2.04472	20.6034	CDKN1A;CEBPB;PSMD11;MAML2;MAPKAP1;PTEN;PEBP1;RBPJ;TRAK1;AREG;PSMA7;FOXO1;ZMYM2;UBB;UBC;RAC2;LRRFIP1;ATG7;POLR2K;RANBP2;MAP2K1;HSP90AA1;RPS6;EIF2AK3;FN1;ERBIN;PTPN12;GAB2;RNASE1;RBX1;EREG;NCOR2;ADAM17;MRAS;PSMC1;CDC37;CTNNB1;GRB2;PIK3AP1;MAMLD1;VCL;HBEGF;BCL2L1
1	Infection With Mycobacterium Tuberculosis R-HSA-9635486	8/26	4.21635e-05	0.000966271	7.93831	79.9702	UBB;MRC1;UBC;PGK1;ENO1;CORO1A;B2M;TLR2
1	Signaling By ERBB2 R-HSA-1227986	11/49	4.24352e-05	0.000966271	5.17955	52.1453	HSP90AA1;UBB;PRKCE;CDC37;UBC;MATK;ERBIN;GRB2;PTPN12;EREG;HBEGF
1	Binding And Uptake Of Ligands By Scavenger Receptors R-HSA-2173782	10/41	4.41039e-05	0.000988069	5.76861	57.8532	COLEC12;HSP90AA1;SPARC;HSPH1;COL4A2;STAB1;APOE;CALR;HSP90B1;FTL
1	SARS-CoV-2-host Interactions R-HSA-9705683	25/196	4.77321e-05	0.00105238	2.63242	26.1923	HSP90AB1;RPS4X;RPS15A;IRAK2;TRIM25;B2M;RPS13;RPS12;JAK1;RANBP2;RPS9;HSP90AA1;RPS8;RPS5;CNBP;RPS6;RPS3A;YWHAZ;HLA-E;IL17RA;RPS28;RPS29;RPS21;RPS23;TLR2
1	Toll Like Receptor 4 (TLR4) Cascade R-HSA-166016	20/140	5.42525e-05	0.00117745	2.99475	29.414	MAP2K3;DUSP4;MAP2K1;JUN;UBE2D3;LY86;LY96;FOS;NFKB1;NFKBIA;UBB;IRAK2;RPS6KA2;MAPKAPK2;UBC;MAP3K8;ALPK1;S100A9;S100A8;TLR2
1	Interleukin-17 Signaling R-HSA-448424	13/69	6.26981e-05	0.00133981	4.15765	40.2343	DUSP4;MAP2K3;MAP2K1;JUN;FOS;NFKB1;IL17RA;UBB;IRAK2;RPS6KA2;MAPKAPK2;UBC;MAP3K8
1	ER-Phagosome Pathway R-HSA-1236974	15/89	6.8073e-05	0.00143263	3.63381	34.8662	PDIA3;PSMD11;LY96;PSMA7;HLA-E;VAMP8;UBB;SEC61G;PSMC1;UBC;CALR;B2M;S100A9;S100A8;TLR2
1	Constitutive Signaling By Overexpressed ERBB2 R-HSA-9634285	5/10	8.61294e-05	0.00176101	17.823	166.817	HSP90AA1;CDC37;ERBIN;GRB2;PTPN12
1	NR1H3 And NR1H2 Regulate Gene Expression Linked To Cholesterol Transport And Efflux R-HSA-9029569	9/36	8.62122e-05	0.00176101	5.95652	55.7453	ABCA1;ARL4C;NCOR2;EEPD1;AGO4;APOC1;NR1H3;APOE;TNRC6B
1	MAP Kinase Activation R-HSA-450294	12/62	9.07665e-05	0.00182717	4.29566	39.9806	DUSP4;MAP2K3;MAP2K1;JUN;UBB;IRAK2;RPS6KA2;MAPKAPK2;UBC;MAP3K8;FOS;NFKB1
1	Signaling By Receptor Tyrosine Kinases R-HSA-9006934	47/496	0.000100653	0.00199724	1.89691	17.4589	ITGB1;SPARC;SH3KBP1;MAPKAP1;PDE3B;HIF1A;AREG;THBS1;IGF1R;FLRT2;UBB;RPS6KA2;UBC;APOE;PRKACB;MEF2D;TNS3;POLR2K;DUSP4;MAP2K1;HSP90AA1;RBFOX2;JUND;PRKCE;SPHK1;ERBIN;MATK;FOS;PTPN12;GAB2;RNASE1;MMP9;EREG;VEGFA;TIAM1;ADAM17;COL4A2;CDC37;MAPKAPK2;ELMO1;ATP6V1B2;CTNNB1;GRB2;SPRY1;ATP6V0D2;ARF6;HBEGF
1	Uptake And Function Of Diphtheria Toxin R-HSA-5336415	4/6	0.000110811	0.00216784	35.6181	324.398	HSP90AA1;HSP90AB1;CD9;HBEGF
1	Extra-nuclear Estrogen Signaling R-HSA-9009391	13/73	0.000114851	0.00221567	3.87965	35.1957	HSP90AA1;MMP7;MMP2;SPHK1;FOS;AREG;MMP9;IGF1R;EREG;GNAI2;GNG5;BCL2;HBEGF
1	MyD88-independent TLR4 Cascade R-HSA-166166	16/107	0.00017138	0.00326091	3.15212	27.334	MAP2K3;DUSP4;MAP2K1;JUN;UBE2D3;LY96;FOS;NFKB1;NFKBIA;UBB;IRAK2;RPS6KA2;MAPKAPK2;UBC;MAP3K8;ALPK1
1	ESR-mediated Signaling R-HSA-8939211	23/188	0.00017765	0.00333454	2.50589	21.6401	DDX5;JUN;HSP90AA1;JUND;HSP90AB1;MMP7;MMP2;SPHK1;FOS;AREG;MMP9;IGF1R;EREG;RUNX1;GNAI2;GNG5;AGO4;BCL2;FKBP4;POLR2K;FKBP5;HBEGF;TNRC6B
1	MAPK Family Signaling Cascades R-HSA-5683057	33/318	0.000207051	0.00383458	2.08824	17.7136	PSMD11;PEBP1;RASAL2;ABHD17C;AREG;CSF2RA;PSMA7;FOXO1;UBB;UBC;PRKACB;JAK1;DUSP4;JUN;DUSP2;MAP2K1;MMP2;FN1;RNASE1;EREG;RBX1;IL6;MRAS;AGO4;PTPRA;PSMC1;IL3RA;GRB2;IL6ST;VCL;HBEGF;BCL2L1;TNRC6B
1	Signaling By EGFR R-HSA-177929	10/49	0.000219304	0.00396178	4.58336	38.6151	ADAM17;UBB;SH3KBP1;UBC;GRB2;SPRY1;PTPN12;AREG;EREG;HBEGF
1	Signaling By NOTCH R-HSA-157118	24/203	0.000219624	0.00396178	2.41084	20.3079	TLE4;JUN;PSMD11;MAML2;ATP2A2;YBX1;RBPJ;HIF1A;YWHAZ;PSMA7;RUNX1;RBX1;NCOR2;ADAM17;TFDP1;UBB;TFDP2;AGO4;PSMC1;UBC;NUMB;ST3GAL6;MAMLD1;TNRC6B
1	Signaling By ERBB2 In Cancer R-HSA-1227990	7/25	0.000248213	0.0044201	6.93947	57.6061	HSP90AA1;CDC37;ERBIN;GRB2;PTPN12;EREG;HBEGF
1	Class I MHC Mediated Antigen Processing And Presentation R-HSA-983169	37/378	0.000284925	0.00500963	1.95856	15.9883	PSMD11;ITGB5;UBE2D3;NEDD4L;RNF19B;LY96;CBLB;CTSS;PSMA7;FBXL20;SOCS3;ZNRF1;ZNRF2;UBB;CTSL;SEC61G;MRC1;UBC;LONRF1;FCGR1A;B2M;ATG7;PDIA3;UBE2H;HSPA5;ZBTB16;UBE2E2;HLA-E;RBX1;VAMP8;UBE2R2;PSMC1;CANX;CALR;S100A9;S100A8;TLR2
1	TRAF6 Mediated Induction Of NFkB And MAP Kinases Upon TLR7/8 Or 9 Activation R-HSA-975138	15/101	0.000292183	0.00507304	3.12478	25.4299	MAP2K3;DUSP4;MAP2K1;JUN;LY96;FOS;NFKB1;NFKBIA;UBB;IRAK2;RPS6KA2;MAPKAPK2;UBC;MAP3K8;ALPK1
1	MyD88 Dependent Cascade Initiated On Endosome R-HSA-975155	15/102	0.00032597	0.00558979	3.0887	24.7982	MAP2K3;DUSP4;MAP2K1;JUN;LY96;FOS;NFKB1;NFKBIA;UBB;IRAK2;RPS6KA2;MAPKAPK2;UBC;MAP3K8;ALPK1
1	Scavenging By Class A Receptors R-HSA-3000480	6/19	0.000338256	0.00572972	8.23026	65.7739	COLEC12;COL4A2;APOE;CALR;HSP90B1;FTL
1	Interleukin-1 Signaling R-HSA-9020702	16/114	0.000359618	0.00593286	2.92588	23.2036	IL1RN;MAP2K1;PSMD11;IL1R2;IL1RAP;NFKB1;PSMA7;RBX1;NFKBIA;UBB;IRAK2;IL1B;PSMC1;UBC;MAP3K8;ALPK1
1	Toll Like Receptor 3 (TLR3) Cascade R-HSA-168164	15/103	0.000363062	0.00593286	3.05344	24.1861	MAP2K3;DUSP4;MAP2K1;JUN;UBE2D3;FOS;NFKB1;NFKBIA;UBB;IRAK2;RPS6KA2;MAPKAPK2;UBC;MAP3K8;ALPK1
1	Toll Like Receptor 7/8 (TLR7/8) Cascade R-HSA-168181	15/103	0.000363062	0.00593286	3.05344	24.1861	MAP2K3;DUSP4;MAP2K1;JUN;LY96;FOS;NFKB1;NFKBIA;UBB;IRAK2;RPS6KA2;MAPKAPK2;UBC;MAP3K8;ALPK1
1	Regulation Of Actin Dynamics For Phagocytic Cup Formation R-HSA-2029482	11/62	0.00039248	0.006339	3.85662	30.2476	MYO1E;HSP90AA1;HSP90AB1;WIPF2;ELMO1;MYO5A;MYO9B;GRB2;FCGR1A;RNASE1;ACTG1
1	FLT3 Signaling In Disease R-HSA-9682385	7/27	0.000417577	0.00666683	6.24486	48.5915	CDKN1A;ZMYM2;UBB;UBC;GRB2;GAB2;BCL2L1
1	Chaperone Mediated Autophagy R-HSA-9613829	6/20	0.000461531	0.00721071	7.64198	58.6978	HSP90AA1;HSP90AB1;UBB;UBC;PLIN2;RNASE1
1	Autophagy R-HSA-9612973	17/128	0.000462026	0.00721071	2.74538	21.0842	GABARAPL2;GABARAPL1;HSP90AA1;HSP90AB1;TOMM40;ATG10;AMBRA1;DYNLL1;RNASE1;GABARAP;UBB;RB1CC1;UBC;PLIN2;LAMTOR1;ATG7;LAMTOR5
1	RUNX1 Regulates Transcription Of Genes Involved In Differentiation Of Keratinocytes R-HSA-8939242	4/8	0.000474267	0.00731952	17.8071	136.291	SOCS3;CTSL;CTSK;RUNX1
1	Toll Like Receptor 9 (TLR9) Cascade R-HSA-168138	15/106	0.000496843	0.00758367	2.9523	22.4589	MAP2K3;DUSP4;MAP2K1;JUN;LY96;FOS;NFKB1;NFKBIA;UBB;IRAK2;RPS6KA2;MAPKAPK2;UBC;MAP3K8;ALPK1
1	Metabolism Of RNA R-HSA-8953854	56/666	0.000518382	0.00782644	1.66381	12.5864	RPL4;EIF4A2;RPL3;TUT7;RPL32;YBX1;RPL10A;RPL9;MTO1;RPL7;RPS4X;RPL7A;ZFP36;RPL18A;RPL37;CTNNBL1;RPS13;RPS12;RPS9;RPS8;RPS5;RPS6;RPL13A;CDKAL1;RPS3A;YWHAZ;SARNP;MAPKAPK2;PABPC1;RPL29;DCP2;COLEC12;DDX5;PSMD11;RPL12;RPL11;THADA;PSMA7;RPS15A;UBB;UBC;RPL14;POLR2K;RANBP2;RPL41;WTAP;RPL23A;GTF2H5;RPS28;RPS29;PSMC1;RPL27A;RPS21;RAN;HSPA1A;RPS23
1	MyD88 Cascade Initiated On Plasma Membrane R-HSA-975871	14/96	0.000555564	0.00829762	3.05647	22.9099	DUSP4;MAP2K3;MAP2K1;JUN;FOS;NFKB1;NFKBIA;UBB;IRAK2;RPS6KA2;MAPKAPK2;UBC;MAP3K8;ALPK1
1	Inflammasomes R-HSA-622312	6/21	0.00061717	0.00894177	7.13214	52.7091	HSP90AB1;BCL2;HMOX1;TXNIP;NFKB1;BCL2L1
1	Signaling By ERBB2 TMD/JMD Mutants R-HSA-9665686	6/21	0.00061717	0.00894177	7.13214	52.7091	HSP90AA1;CDC37;ERBIN;GRB2;EREG;HBEGF
1	Potential Therapeutics For SARS R-HSA-9679191	14/97	0.000618006	0.00894177	3.01949	22.311	ITGB1;HSP90AA1;HSP90AB1;SH3KBP1;TUBB;ATP1B3;PHF21A;GATAD2B;RBX1;VEGFA;GRB2;FKBP4;MTA2;JAK1
1	NR1H2 And NR1H3-mediated Signaling R-HSA-9024446	9/46	0.000624444	0.00894178	4.34435	32.0554	ABCA1;ARL4C;NCOR2;EEPD1;AGO4;APOC1;NR1H3;APOE;TNRC6B
1	Fcgamma Receptor (FCGR) Dependent Phagocytosis R-HSA-2029480	13/87	0.000683684	0.00969018	3.14333	22.9086	HSP90AA1;HSP90AB1;WIPF2;PRKCE;MYO5A;MYO9B;RNASE1;ACTG1;FGR;MYO1E;ELMO1;GRB2;FCGR1A
1	RHO GTPase Cycle R-HSA-9012999	40/441	0.000766279	0.0107511	1.79998	12.913	ITGB1;DOCK5;DOCK4;HSP90AB1;TFRC;WIPF2;ARHGAP18;RASAL2;IQGAP2;ACTG1;GNA13;AKAP13;BASP1;DBT;RAC2;SRGAP2;STARD13;HSP90AA1;DST;FNBP1;ERBIN;RHOH;MYO9B;CDC42BPB;TEX2;ARHGAP26;RNASE1;ARHGAP24;TIAM1;ARHGAP32;ARHGAP10;DNMBP;FMNL2;UBXN11;CDC37;ARHGEF3;NDUFS3;GRB2;LAMTOR1;VIM
1	Cell Surface Interactions At Vascular Wall R-HSA-202733	17/134	0.000786214	0.0109205	2.60376	18.6124	ITGB1;CD74;CD84;SDC2;FN1;ATP1B3;SLC7A11;MERTK;THBD;SLC7A5;SLC7A8;OLR1;GRB2;ITGA5;SLC16A3;S100A9;CD99
1	Signaling By CSF3 (G-CSF) R-HSA-9674555	7/30	0.000832181	0.0114445	5.42945	38.5027	SOCS3;UBB;UBE2D3;UBC;GRB2;GAB2;JAK1
1	NOTCH1 Intracellular Domain Regulates Transcription R-HSA-2122947	9/48	0.000863915	0.0117645	4.12113	29.0706	TLE4;NCOR2;MAML2;UBB;UBC;RBPJ;HIF1A;MAMLD1;RBX1
1	Circadian Clock R-HSA-400253	11/69	0.00100233	0.0134348	3.38991	23.4088	RBM4;PER1;CPT1A;UBB;CHD9;NAMPT;UBC;BHLHE41;CREM;HIF1A;MEF2D
1	Platelet Degranulation R-HSA-114608	16/125	0.00100591	0.0134348	2.62907	18.1455	SRGN;SPARC;SERPINA1;HSPA5;STXBP2;PLEK;FN1;ACTN4;THBS1;VEGFA;TMSB4X;TIMP3;CD9;TIMP1;PFN1;VCL
1	RAF-independent MAPK1/3 Activation R-HSA-112409	6/23	0.00104762	0.0137597	6.2924	43.1736	DUSP4;DUSP2;MAP2K1;IL6;IL6ST;JAK1
1	Interferon Signaling R-HSA-913531	22/200	0.00105006	0.0137597	2.21821	15.2145	EIF4A2;IFITM3;RANBP2;HLA-DRB5;IFITM2;SAMHD1;HLA-E;SOCS3;MT2A;PDZD2;IFI27;UBB;UBC;TRIM25;FLNB;TRIM38;FCGR1A;B2M;HLA-DQA2;HLA-DQA1;HLA-DPA1;JAK1
1	Collagen Degradation R-HSA-1442490	8/40	0.00106804	0.0138234	4.46199	30.5286	ADAM17;MMP7;CTSL;CTSK;MMP2;ADAM9;MMP9;COL19A1
1	Macroautophagy R-HSA-1632852	15/114	0.00107482	0.0138234	2.71258	18.5421	GABARAPL2;GABARAPL1;HSP90AA1;TOMM40;ATG10;AMBRA1;DYNLL1;GABARAP;UBB;RB1CC1;UBC;PLIN2;LAMTOR1;ATG7;LAMTOR5
1	MAP3K8 (TPL2)-dependent MAPK1/3 Activation R-HSA-5684264	5/16	0.00114097	0.0145396	8.09878	54.8763	MAP2K1;UBB;UBC;MAP3K8;NFKB1
1	PIP3 Activates AKT Signaling R-HSA-1257604	27/268	0.00117328	0.0148153	2.01358	13.5876	CDKN1A;PSMD11;MAPKAP1;PTEN;IL1RAP;AREG;PSMA7;FOXO1;UBB;UBC;RAC2;PIP4K2A;MTA2;JUN;GAB2;RNASE1;GATAD2B;EREG;AGO4;PSMC1;GRB2;PPARG;LAMTOR1;PIK3AP1;HBEGF;LAMTOR5;TNRC6B
1	MHC Class II Antigen Presentation R-HSA-2132295	14/104	0.00124447	0.0155727	2.7836	18.6196	CD74;HLA-DRB5;DYNLL1;CTSS;HLA-DMB;CTSL;CTSK;CANX;AP1S2;OSBPL1A;HLA-DQA2;HLA-DQA1;CTSC;HLA-DPA1
1	Interleukin-1 Family Signaling R-HSA-446652	18/152	0.00125931	0.0156177	2.40728	16.0739	IL1RN;MAP2K1;PSMD11;IL1R2;IL1RAP;PTPN12;NFKB1;PSMA7;RBX1;NFKBIA;UBB;IRAK2;IL1B;PSMC1;UBC;MAP3K8;ALPK1;IL18R1
1	TCR Signaling R-HSA-202403	15/116	0.00128599	0.0156783	2.65859	17.6961	HLA-DRB5;PSMD11;FYB1;PTEN;NFKB1;MALT1;PSMA7;NFKBIA;PTPRC;UBB;PSMC1;UBC;HLA-DQA2;HLA-DQA1;HLA-DPA1
1	MAPK3 (ERK1) Activation R-HSA-110056	4/10	0.00130532	0.0156783	11.8702	78.8335	IL6;MAP2K1;IL6ST;JAK1
1	STAT5 Activation Downstream Of FLT3 ITD Mutants R-HSA-9702518	4/10	0.00130532	0.0156783	11.8702	78.8335	CDKN1A;GRB2;GAB2;BCL2L1
1	Cellular Senescence R-HSA-2559583	19/165	0.00130934	0.0156783	2.3329	15.4864	MAP2K3;JUN;CDKN1A;CEBPB;CXCL8;FOS;ETS2;NFKB1;IL6;TFDP1;UBB;TFDP2;AGO4;RPS6KA2;MAPKAPK2;UBC;MAP3K5;MAP4K4;TNRC6B
1	Signaling By ERBB2 KD Mutants R-HSA-9664565	6/24	0.0013344	0.0158418	5.94251	39.3351	HSP90AA1;CDC37;ERBIN;GRB2;EREG;HBEGF
1	Downstream TCR Signaling R-HSA-202424	13/94	0.00142775	0.0168063	2.87062	18.8073	HLA-DRB5;PSMD11;PTEN;MALT1;PSMA7;NFKB1;NFKBIA;UBB;PSMC1;UBC;HLA-DQA2;HLA-DQA1;HLA-DPA1
1	Oncogene Induced Senescence R-HSA-2559585	7/33	0.00151866	0.0177176	4.80221	31.166	TFDP1;UBB;TFDP2;AGO4;UBC;ETS2;TNRC6B
1	Response To Elevated Platelet Cytosolic Ca2+ R-HSA-76005	16/130	0.00153068	0.0177176	2.5131	16.29	SRGN;SPARC;SERPINA1;HSPA5;STXBP2;PLEK;FN1;ACTN4;THBS1;VEGFA;TMSB4X;TIMP3;CD9;TIMP1;PFN1;VCL
1	Vesicle-mediated Transport R-HSA-5653656	52/637	0.00154916	0.0177833	1.60683	10.3963	SERPINA1;SPARC;TFRC;SH3KBP1;AREG;STAB1;AP1S2;KIF13B;KIF1B;DENND5A;MAN1A1;AP3S1;CTSC;AGFG1;RAB8B;GABARAPL2;HSP90AA1;FNBP1;RALGAPA2;DYNLL1;RNASE1;YWHAZ;EREG;VAMP8;TBC1D1;COL4A2;ARF6;HBEGF;FTL;COLEC12;STX18;GABARAP;HSP90B1;HSPH1;UBB;FCHO2;UBC;TBC1D14;SNX9;CD59;APOE;SNX5;CD55;ANKRD28;SORT1;HPS1;DENND4C;MYO5A;MYO1E;GRB2;CALR;IL7R
1	Signaling By Non-Receptor Tyrosine Kinases R-HSA-9006927	9/52	0.00156599	0.0178291	3.73698	24.138	SOCS3;GPNMB;UBB;UBC;ELMO1;RNASE1;HIF1A;EREG;HBEGF
1	Leishmania Infection R-HSA-9658195	25/247	0.00164223	0.0185451	2.02216	12.9655	HSP90AB1;WIPF2;ADM;GNAI2;ACTG1;GNG5;HMOX1;FCGR1A;PRKACB;ENTPD1;JUN;RHBDF2;MYO5A;MYO9B;RNASE1;NFKB1;FGR;MYO1E;ADAM17;IL6;IL1B;DPEP2;ELMO1;TXNIP;GRB2
1	Basigin Interactions R-HSA-210991	6/25	0.00167741	0.0186394	5.62945	35.975	ITGB1;SLC7A5;SLC7A8;ATP1B3;SLC7A11;SLC16A3
1	Cell Recruitment (Pro-Inflammatory Response) R-HSA-9664424	6/25	0.00167741	0.0186394	5.62945	35.975	ENTPD1;HSP90AB1;IL1B;HMOX1;TXNIP;NFKB1
1	Signaling By NOTCH1 R-HSA-1980143	11/74	0.00180309	0.0198769	3.12004	19.7132	TLE4;NCOR2;ADAM17;MAML2;UBB;UBC;NUMB;RBPJ;HIF1A;MAMLD1;RBX1
1	Endosomal/Vacuolar Pathway R-HSA-1236977	4/11	0.00196496	0.0211576	10.1739	63.4066	CTSL;B2M;CTSS;HLA-E
1	Interleukin-6 Signaling R-HSA-1059683	4/11	0.00196496	0.0211576	10.1739	63.4066	SOCS3;IL6;IL6ST;JAK1
1	Metallothioneins Bind Metals R-HSA-5661231	4/11	0.00196496	0.0211576	10.1739	63.4066	MT2A;MT1F;MT1G;MT1X
1	Intracellular Signaling By Second Messengers R-HSA-9006925	29/306	0.00201737	0.0215548	1.88165	11.6775	CDKN1A;PSMD11;MAPKAP1;PTEN;IL1RAP;AREG;PSMA7;FOXO1;UBB;UBC;RAC2;PIP4K2A;MTA2;PRKACB;JUN;PRKCE;GAB2;RNASE1;GATAD2B;EREG;AGO4;PSMC1;GRB2;PPARG;LAMTOR1;PIK3AP1;HBEGF;LAMTOR5;TNRC6B
1	Constitutive Signaling By Ligand-Responsive EGFR Cancer Variants R-HSA-1236382	5/18	0.00204727	0.0217073	6.85209	42.423	HSP90AA1;UBB;CDC37;UBC;GRB2
1	Attenuation Phase R-HSA-3371568	6/26	0.0020834	0.0219231	5.34769	33.0153	HSP90AA1;HSP90AB1;HSPH1;UBB;FKBP4;HSPA1A
1	CDC42 GTPase Cycle R-HSA-9013148	17/149	0.00253078	0.0264144	2.30604	13.7883	STARD13;TFRC;FNBP1;WIPF2;MYO9B;CDC42BPB;IQGAP2;ARHGAP26;ARHGAP24;GNA13;TIAM1;ARHGAP32;ARHGAP10;DNMBP;FMNL2;LAMTOR1;SRGAP2
1	Listeria Monocytogenes Entry Into Host Cells R-HSA-8876384	5/19	0.00265764	0.0264144	6.36232	37.7306	UBB;SH3KBP1;UBC;CTNNB1;GRB2
1	Other Semaphorin Interactions R-HSA-416700	5/19	0.00265764	0.0264144	6.36232	37.7306	ITGB1;PTPRC;TYROBP;SEMA4D;TREM2
1	Interferon Gamma Signaling R-HSA-877300	12/89	0.00266549	0.0264144	2.7854	16.5101	SOCS3;MT2A;HLA-DRB5;TRIM25;TRIM38;FCGR1A;B2M;HLA-DQA2;HLA-DQA1;HLA-DPA1;JAK1;HLA-E
1	Biosynthesis Of EPA-derived SPMs R-HSA-9018679	3/6	0.00268138	0.0264144	17.7914	105.35	HPGD;LTA4H;PTGS2
1	CLEC7A/inflammasome Pathway R-HSA-5660668	3/6	0.00268138	0.0264144	17.7914	105.35	IL1B;MALT1;NFKB1
1	Fibronectin Matrix Formation R-HSA-1566977	3/6	0.00268138	0.0264144	17.7914	105.35	ITGB1;FN1;ITGA5
1	PTK6 Promotes HIF1A Stabilization R-HSA-8857538	3/6	0.00268138	0.0264144	17.7914	105.35	GPNMB;HIF1A;HBEGF
1	Scavenging By Class F Receptors R-HSA-3000484	3/6	0.00268138	0.0264144	17.7914	105.35	HSP90AA1;HSPH1;CALR
1	Pre-NOTCH Expression And Processing R-HSA-1912422	11/78	0.00276583	0.0270545	2.93315	17.2774	JUN;TFDP1;MAML2;TFDP2;AGO4;ATP2A2;ST3GAL6;RBPJ;MAMLD1;RUNX1;TNRC6B
1	GRB2 Events In EGFR Signaling R-HSA-179812	4/12	0.00282373	0.0272373	8.90169	52.2502	GRB2;AREG;EREG;HBEGF
1	Interleukin-35 Signaling R-HSA-8984722	4/12	0.00282373	0.0272373	8.90169	52.2502	CANX;STAT4;IL6ST;JAK1
1	MAPK6/MAPK4 Signaling R-HSA-5687128	12/90	0.00292978	0.0280652	2.74954	16.0376	JUN;PSMD11;UBB;AGO4;MMP2;PSMC1;UBC;PRKACB;RNASE1;FOXO1;PSMA7;TNRC6B
1	Antigen Presentation: Folding, Assembly, Peptide Loading Of Class I MHC R-HSA-983170	6/28	0.00311244	0.0294094	4.86102	28.0595	PDIA3;HSPA5;CANX;CALR;B2M;HLA-E
1	DAP12 Signaling R-HSA-2424491	6/28	0.00311244	0.0294094	4.86102	28.0595	TYROBP;TREM2;GRB2;B2M;RNASE1;HLA-E
1	Phosphorylation Of CD3 And TCR Zeta Chains R-HSA-202427	5/20	0.00338967	0.0318126	5.93785	33.7687	HLA-DRB5;PTPRC;HLA-DQA2;HLA-DQA1;HLA-DPA1
1	HSP90 Chaperone Cycle For Steroid Hormone Receptors (SHR) In Presence Of Ligand R-HSA-3371497	7/38	0.0035578	0.0331664	4.0266	22.7044	HSP90AA1;HSP90AB1;DYNLL1;FKBP4;AREG;FKBP5;HSPA1A
1	HSF1 Activation R-HSA-3371511	6/29	0.00375001	0.0344951	4.64943	25.9717	HSP90AA1;HSP90AB1;HSPH1;UBB;FKBP4;HSPA1A
1	Uptake And Actions Of Bacterial Toxins R-HSA-5339562	6/29	0.00375001	0.0344951	4.64943	25.9717	MAP2K3;HSP90AA1;MAP2K1;HSP90AB1;CD9;HBEGF
1	MAPK1/MAPK3 Signaling R-HSA-5684996	26/277	0.00380284	0.0345734	1.85897	10.3582	PSMD11;PEBP1;RASAL2;ABHD17C;AREG;CSF2RA;PSMA7;UBB;UBC;JAK1;DUSP4;DUSP2;MAP2K1;FN1;EREG;RBX1;IL6;MRAS;PTPRA;PSMC1;IL3RA;GRB2;IL6ST;VCL;HBEGF;BCL2L1
1	Oxidative Stress Induced Senescence R-HSA-2559580	12/93	0.00385242	0.0345734	2.64729	14.7164	MAP2K3;JUN;TFDP1;TFDP2;UBB;AGO4;MAPKAPK2;UBC;FOS;MAP3K5;MAP4K4;TNRC6B
1	Dissolution Of Fibrin Clot R-HSA-75205	4/13	0.00390787	0.0345734	7.9122	43.8713	SERPINB2;ANXA2;PLAUR;S100A10
1	NF-kB Is Activated And Signals Survival R-HSA-209560	4/13	0.00390787	0.0345734	7.9122	43.8713	NFKBIA;UBB;UBC;NFKB1
1	SHC1 Events In EGFR Signaling R-HSA-180336	4/13	0.00390787	0.0345734	7.9122	43.8713	GRB2;AREG;EREG;HBEGF
1	Trafficking And Processing Of Endosomal TLR R-HSA-1679131	4/13	0.00390787	0.0345734	7.9122	43.8713	CTSL;CTSK;CTSS;HSP90B1
1	Fc Epsilon Receptor (FCERI) Signaling R-HSA-2454202	15/130	0.00396133	0.0348246	2.3332	12.9053	JUN;PSMD11;FOS;GAB2;RNASE1;NFKB1;MALT1;PSMA7;NFKBIA;PPP3CA;UBB;SLC7A8;PSMC1;UBC;GRB2
1	SHC1 Events In ERBB2 Signaling R-HSA-1250196	5/21	0.00425609	0.0371805	5.56644	30.3895	PRKCE;GRB2;PTPN12;EREG;HBEGF
1	FCGR3A-mediated Phagocytosis R-HSA-9664422	9/60	0.00430309	0.0373562	3.14945	17.1595	FGR;MYO1E;WIPF2;ELMO1;MYO5A;MYO9B;GRB2;RNASE1;ACTG1
1	Transcriptional Regulation By RUNX3 R-HSA-8878159	12/95	0.00458781	0.0395805	2.58322	13.909	CDKN1A;ZFHX3;PSMD11;MAML2;UBB;PSMC1;UBC;CTNNB1;RBPJ;MAMLD1;PSMA7;RUNX1
1	Transcriptional Regulation By TP53 R-HSA-3700989	31/354	0.00478354	0.0410144	1.72403	9.21078	CDKN1A;PHF20;MAPKAP1;PTEN;PDZD2;UBB;SESN1;UBC;PIP4K2A;MTA2;BCL2L14;POLR2K;BNIP3L;JUN;TAF15;CRADD;ARID3A;FOS;YWHAZ;GATAD2B;GTF2H5;HIPK2;RGCC;TFDP1;TFDP2;AGO4;JMY;TMEM219;LAMTOR1;LAMTOR5;TNRC6B
1	Response To Metal Ions R-HSA-5660526	4/14	0.00524229	0.0443917	7.1206	37.3903	MT2A;MT1F;MT1G;MT1X
1	Response Of Mtb To Phagocytosis R-HSA-9637690	5/22	0.00526947	0.0443917	5.23873	27.4815	UBB;UBC;PGK1;ENO1;CORO1A
1	Transcriptional Activity Of SMAD2/SMAD3:SMAD4 Heterotrimer R-HSA-2173793	8/51	0.00527331	0.0443917	3.31862	17.4065	NCOR2;TFDP1;TFDP2;UBB;UBE2D3;UBC;NEDD4L;YBX1
1	Diseases Associated With TLR Signaling Cascade R-HSA-5602358	6/31	0.00530831	0.0444171	4.27702	22.4051	NFKBIA;LY96;S100A9;NFKB1;S100A8;TLR2
1	Pre-NOTCH Transcription And Translation R-HSA-1912408	9/62	0.0053717	0.0446784	3.03028	15.8381	JUN;TFDP1;MAML2;TFDP2;AGO4;RBPJ;MAMLD1;RUNX1;TNRC6B
1	Metabolism Of Proteins R-HSA-392499	125/1890	0.00653752	0.0540513	1.29073	6.49261	EIF4A2;RPL4;RPL3;RPL32;UBE2D3;RPL10A;RPL9;RPL7;EEF1B2;TRIM28;RPL18A;ANPEP;TRIM25;RPL37;B2M;RPS13;RPS12;PDIA3;RPS9;RPS8;RPS5;NSMCE2;RPS6;MITF;RBX1;TPST1;RPL29;LY6E;DDX5;PSMD11;SDC2;RPN1;PLA2G7;HIF1A;CSF2RA;HSP90B1;SOCS3;OTOA;UBB;UBC;ST3GAL6;APOE;ANKRD28;UBE2H;RPL41;ZBTB16;SRD5A3;FN1;MYO5A;ADA2;INHBA;NFKBIA;NR4A2;IL6;RPS28;RPS29;RPL27A;GNAQ;SP3;CALR;RPS21;RPS23;CPM;SERPINA1;PTEN;TNFAIP3;AREG;RPS4X;…
1	Semaphorin Interactions R-HSA-373755	9/64	0.00663479	0.0543005	2.91978	14.6439	ITGB1;HSP90AA1;HSP90AB1;TYROBP;PTPRC;SEMA4D;DPYSL2;TREM2;RNASE1
1	Heparan Sulfate/Heparin (HS-GAG) Metabolism R-HSA-1638091	8/53	0.00668494	0.0543005	3.17079	15.879	VCAN;SDC2;XYLT1;GPC4;GUSB;HS3ST1;HS2ST1;HS3ST2
1	Nucleotide-binding Domain, Leucine Rich Repeat Containing NLR Signaling Pathways R-HSA-168643	8/53	0.00668494	0.0543005	3.17079	15.879	HSP90AB1;IRAK2;BCL2;TNFAIP3;TXNIP;HMOX1;NFKB1;BCL2L1
1	IRAK2 Mediated Activation Of TAK1 Complex Upon TLR7/8 Or 9 Stimulation R-HSA-975163	4/15	0.00685031	0.0543531	6.47293	32.2576	UBB;IRAK2;UBC;LY96
1	InlB-mediated Entry Of Listeria Monocytogenes Into Host Cell R-HSA-8875360	4/15	0.00685031	0.0543531	6.47293	32.2576	UBB;SH3KBP1;UBC;GRB2
1	Signaling By ERBB2 ECD Mutants R-HSA-9665348	4/15	0.00685031	0.0543531	6.47293	32.2576	HSP90AA1;CDC37;ERBIN;GRB2
1	Signaling By FLT3 ITD And TKD Mutants R-HSA-9703648	4/15	0.00685031	0.0543531	6.47293	32.2576	CDKN1A;GRB2;GAB2;BCL2L1
1	Inhibition Of Signaling By Overexpressed EGFR R-HSA-5638303	3/8	0.0069262	0.0543531	10.6737	53.0743	AREG;EREG;HBEGF
1	InlA-mediated Entry Of Listeria Monocytogenes Into Host Cells R-HSA-8876493	3/8	0.0069262	0.0543531	10.6737	53.0743	UBB;UBC;CTNNB1
1	Regulation Of mRNA Stability By Proteins That Bind AU-rich Elements R-HSA-450531	11/88	0.00703269	0.0548787	2.55087	12.6451	ZFP36;PSMD11;UBB;PSMC1;MAPKAPK2;UBC;PABPC1;YWHAZ;DCP2;PSMA7;HSPA1A
1	DAP12 Interactions R-HSA-2172127	7/43	0.00721249	0.0559673	3.46643	17.0962	TYROBP;CD300E;TREM2;GRB2;B2M;RNASE1;HLA-E
1	Activation Of Matrix Metalloproteinases R-HSA-1592389	6/33	0.00729412	0.0559753	3.95979	19.4849	MMP7;CTSK;MMP2;TIMP2;TIMP1;MMP9
1	Amino Acid Transport Across Plasma Membrane R-HSA-352230	6/33	0.00729412	0.0559753	3.95979	19.4849	SLC7A5;SLC43A2;SLC7A8;SLC7A11;SLC36A4;SLC38A2
1	Interleukin-12 Family Signaling R-HSA-447115	8/54	0.00748962	0.0571598	3.1017	15.1804	SERPINB2;ANXA2;HNRNPDL;CANX;STAT4;IL6ST;S100A9;JAK1
1	DARPP-32 Events R-HSA-180024	5/24	0.00778637	0.0584609	4.68679	22.7561	PPP3CA;PDE4D;PDE4B;PDE4A;PRKACB
1	Estrogen-dependent Nuclear Events Downstream Of ESR-membrane Signaling R-HSA-9634638	5/24	0.00778637	0.0584609	4.68679	22.7561	BCL2;FOS;AREG;EREG;HBEGF
1	RHO GTPases Activate NADPH Oxidases R-HSA-5668599	5/24	0.00778637	0.0584609	4.68679	22.7561	PDZD2;RAC2;RNASE1;S100A9;S100A8
1	Signaling By Rho GTPases R-HSA-194315	49/644	0.00800232	0.0597593	1.48349	7.1623	ITGB1;DOCK5;DOCK4;HSP90AB1;TFRC;WIPF2;AREG;ACTG1;AKAP13;BASP1;DBT;RAC2;HSP90AA1;DST;FNBP1;RHOH;DYNLL1;TEX2;RNASE1;YWHAZ;TIAM1;ARHGAP10;CDC37;ARHGEF3;NDUFS3;PFN1;S100A9;S100A8;ARHGAP18;RASAL2;IQGAP2;GNA13;PDZD2;SRGAP2;RANBP2;STARD13;ERBIN;MYO9B;CDC42BPB;ARHGAP26;ARHGAP24;ARHGAP32;DNMBP;FMNL2;UBXN11;CTNNB1;GRB2;LAMTOR1;VIM
1	Signaling By Rho GTPases, Miro GTPases And RHOBTB3 R-HSA-9716542	50/660	0.00805156	0.0598054	1.47678	7.12087	ITGB1;DOCK5;DOCK4;HSP90AB1;TFRC;WIPF2;AREG;ACTG1;AKAP13;BASP1;DBT;RAC2;HSP90AA1;DST;FNBP1;RHOH;DYNLL1;TEX2;RNASE1;YWHAZ;TIAM1;ARHGAP10;CDC37;ARHGEF3;NDUFS3;PFN1;S100A9;S100A8;ARHGAP18;RASAL2;IQGAP2;TRAK1;GNA13;PDZD2;SRGAP2;RANBP2;STARD13;ERBIN;MYO9B;CDC42BPB;ARHGAP26;ARHGAP24;ARHGAP32;DNMBP;FMNL2;UBXN11;CTNNB1;GRB2;LAMTOR1;VIM
1	Golgi Associated Vesicle Biogenesis R-HSA-432722	8/55	0.00836507	0.0614766	3.03554	14.5211	VAMP8;TFRC;SORT1;AP1S2;SNX9;AP3S1;SNX5;FTL
1	Signaling By ALK Fusions And Activated Point Mutants R-HSA-9725370	8/55	0.00836507	0.0614766	3.03554	14.5211	RANBP2;CEBPB;RPS6;EIF2AK3;FN1;GRB2;VCL;RBX1
1	Plasma Lipoprotein Assembly R-HSA-8963898	4/16	0.00875343	0.0629975	5.93321	28.1134	ABCA1;APOC1;APOE;PRKACB
1	TRAF6-mediated Induction Of TAK1 Complex Within TLR4 Complex R-HSA-937072	4/16	0.00875343	0.0629975	5.93321	28.1134	UBB;IRAK2;UBC;LY96
1	NLRP3 Inflammasome R-HSA-844456	4/16	0.00875343	0.0629975	5.93321	28.1134	HSP90AB1;HMOX1;TXNIP;NFKB1
1	p75NTR Signals Via NF-kB R-HSA-193639	4/16	0.00875343	0.0629975	5.93321	28.1134	NFKBIA;UBB;UBC;NFKB1
1	Clathrin-mediated Endocytosis R-HSA-8856828	15/142	0.00889901	0.0637151	2.11139	9.96959	TFRC;FNBP1;SH3KBP1;AREG;EREG;VAMP8;UBB;UBC;FCHO2;SNX9;GRB2;IL7R;AGFG1;ARF6;HBEGF
1	Inactivation Of CSF3 (G-CSF) Signaling R-HSA-9705462	5/25	0.00931361	0.0663416	4.45221	20.8198	SOCS3;UBB;UBE2D3;UBC;JAK1
1	Cargo Recognition For Clathrin-Mediated Endocytosis R-HSA-8856825	12/104	0.00939267	0.0665633	2.3294	10.8733	VAMP8;TFRC;UBB;SH3KBP1;UBC;FCHO2;GRB2;IL7R;AREG;AGFG1;EREG;HBEGF
1	N-glycan Trimming In ER And Calnexin/Calreticulin Cycle R-HSA-532668	6/35	0.00976684	0.0679554	3.68631	17.063	PDIA3;UBB;PSMC1;UBC;CANX;CALR
1	Negative Regulators Of DDX58/IFIH1 Signaling R-HSA-936440	6/35	0.00976684	0.0679554	3.68631	17.063	PDZD2;UBB;UBE2D3;UBC;TNFAIP3;TRIM25
1	ATF6 (ATF6-alpha) Activates Chaperone Genes R-HSA-381183	3/9	0.00998049	0.0679554	8.89427	40.977	HSPA5;CALR;HSP90B1
1	CD163 Mediating An Anti-Inflammatory Response R-HSA-9662834	3/9	0.00998049	0.0679554	8.89427	40.977	ADAM17;IL6;RHBDF2
1	EGFR Interacts With Phospholipase C-gamma R-HSA-212718	3/9	0.00998049	0.0679554	8.89427	40.977	AREG;EREG;HBEGF
1	MAPK1 (ERK2) Activation R-HSA-112411	3/9	0.00998049	0.0679554	8.89427	40.977	IL6;IL6ST;JAK1
1	Prevention Of Phagosomal-Lysosomal Fusion R-HSA-9636383	3/9	0.00998049	0.0679554	8.89427	40.977	UBB;UBC;CORO1A
1	Regulation Of PTEN Localization R-HSA-8948747	3/9	0.00998049	0.0679554	8.89427	40.977	UBB;UBC;PTEN
1	PI3K/AKT Signaling In Cancer R-HSA-2219528	12/105	0.0101057	0.0684726	2.30423	10.5872	CDKN1A;MAPKAP1;PTEN;RAC2;GRB2;GAB2;PIK3AP1;RNASE1;AREG;FOXO1;EREG;HBEGF
1	Signaling By ERBB4 R-HSA-1236394	8/57	0.0103428	0.0697388	2.91133	13.309	ADAM17;SPARC;UBB;UBC;GRB2;APOE;EREG;HBEGF
1	RAF/MAP Kinase Cascade R-HSA-5673001	24/271	0.0105699	0.0708787	1.74079	7.92015	DUSP4;DUSP2;MAP2K1;PSMD11;FN1;PEBP1;RASAL2;ABHD17C;AREG;CSF2RA;PSMA7;EREG;RBX1;MRAS;UBB;PTPRA;PSMC1;UBC;IL3RA;GRB2;VCL;JAK1;HBEGF;BCL2L1
1	DDX58/IFIH1-mediated Induction Of Interferon-Alpha/Beta R-HSA-168928	10/81	0.0108029	0.0708787	2.51336	11.3803	NFKBIA;HSP90AA1;HSP90AB1;PDZD2;UBB;UBE2D3;UBC;TNFAIP3;TRIM25;NFKB1
1	Senescence-Associated Secretory Phenotype (SASP) R-HSA-2559582	10/81	0.0108029	0.0708787	2.51336	11.3803	CDKN1A;CEBPB;JUN;IL6;CXCL8;UBB;RPS6KA2;UBC;FOS;NFKB1
1	Signaling By NOTCH4 R-HSA-9013694	10/81	0.0108029	0.0708787	2.51336	11.3803	PSMD11;MAML2;UBB;PSMC1;UBC;RBPJ;YWHAZ;MAMLD1;PSMA7;RBX1
1	Post-translational Protein Phosphorylation R-HSA-8957275	12/106	0.01086	0.0708787	2.2796	10.3099	CST3;PPP3CA;IL6;VCAN;SERPINA1;SDC2;FN1;FAM20C;APOE;TIMP1;FAM20A;HSP90B1
1	GAB1 Signalosome R-HSA-180292	4/17	0.0109711	0.0708787	5.47652	24.7127	GRB2;AREG;EREG;HBEGF
1	MyD88 Deficiency (TLR2/4) R-HSA-5602498	4/17	0.0109711	0.0708787	5.47652	24.7127	LY96;S100A9;S100A8;TLR2
1	Signaling By Cytosolic FGFR1 Fusion Mutants R-HSA-1839117	4/17	0.0109711	0.0708787	5.47652	24.7127	ZMYM2;GRB2;GAB2;LRRFIP1
1	Translocation Of ZAP-70 To Immunological Synapse R-HSA-202430	4/17	0.0109711	0.0708787	5.47652	24.7127	HLA-DRB5;HLA-DQA2;HLA-DQA1;HLA-DPA1
1	Calnexin/calreticulin Cycle R-HSA-901042	5/26	0.0110351	0.0709618	4.23998	19.1082	PDIA3;UBB;UBC;CANX;CALR
1	HSF1-dependent Transactivation R-HSA-3371571	6/36	0.0112039	0.0717151	3.56324	16.0043	HSP90AA1;HSP90AB1;HSPH1;UBB;FKBP4;HSPA1A
1	Constitutive Signaling By NOTCH1 HD+PEST Domain Mutants R-HSA-2894862	8/58	0.0114524	0.0729698	2.85296	12.7514	NCOR2;ADAM17;MAML2;UBB;UBC;RBPJ;MAMLD1;RBX1
1	Glycosaminoglycan Metabolism R-HSA-1630316	13/120	0.011706	0.074245	2.17009	9.65179	SDC2;HEXB;XYLT1;HS3ST1;HS2ST1;HS3ST2;VCAN;CHST11;DSE;B3GNT2;ST3GAL6;GPC4;GUSB
1	P75 NTR Receptor-Mediated Signaling R-HSA-193704	11/95	0.0122705	0.0774715	2.33743	10.286	GNA13;NFKBIA;AKAP13;TIAM1;LINGO1;ADAM17;UBB;UBC;ARHGEF3;RNASE1;NFKB1
1	Arachidonic Acid Metabolism R-HSA-2142753	8/59	0.0126473	0.0787762	2.79687	12.2232	HPGD;MAPKAPK2;ALOX5AP;TBXAS1;DPEP2;CYP1B1;LTA4H;PTGS2
1	Degradation Of GLI1 By Proteasome R-HSA-5610780	8/59	0.0126473	0.0787762	2.79687	12.2232	PSMD11;UBB;PSMC1;UBC;NUMB;PRKACB;PSMA7;RBX1
1	Role Of GTSE1 In G2/M Progression After G2 Checkpoint R-HSA-8852276	8/59	0.0126473	0.0787762	2.79687	12.2232	CDKN1A;HSP90AA1;HSP90AB1;PSMD11;UBB;PSMC1;UBC;PSMA7
1	Plasma Lipoprotein Assembly, Remodeling, And Clearance R-HSA-174824	9/71	0.0129029	0.0800095	2.58917	11.2637	ABCA1;UBB;UBC;APOC1;LPL;NR1H3;ANGPTL4;APOE;PRKACB
1	Interleukin Receptor SHC Signaling R-HSA-912526	5/27	0.0129614	0.080015	4.04704	17.5875	IL3RA;GRB2;GAB2;CSF2RA;JAK1
1	Extracellular Matrix Organization R-HSA-1474244	25/291	0.0131597	0.0808798	1.6837	7.29143	ITGB1;SPARC;ITGB5;SDC2;THBS1;CTSS;COL19A1;ADAMTS2;CTSL;CTSK;TIMP2;DMD;TIMP1;MMP7;DST;COL22A1;MMP2;FN1;MMP9;ADAM17;VCAN;COL4A2;COL8A2;ADAM9;ITGA5
1	Signaling By B Cell Receptor (BCR) R-HSA-983705	12/109	0.0133851	0.081654	2.20875	9.52767	NFKBIA;PPP3CA;PSMD11;UBB;SH3KBP1;PSMC1;UBC;GRB2;PIK3AP1;NFKB1;MALT1;PSMA7
1	IRAK4 Deficiency (TLR2/4) R-HSA-5603041	4/18	0.0135208	0.081654	5.08507	21.8837	LY96;S100A9;S100A8;TLR2
1	Regulation Of TLR By Endogenous Ligand R-HSA-5686938	4/18	0.0135208	0.081654	5.08507	21.8837	LY96;S100A9;S100A8;TLR2
1	Signaling By FLT3 Fusion Proteins R-HSA-9703465	4/18	0.0135208	0.081654	5.08507	21.8837	CDKN1A;ZMYM2;GRB2;GAB2
1	IRAK2 Mediated Activation Of TAK1 Complex R-HSA-937042	3/10	0.0136984	0.0823685	7.62325	32.7074	UBB;IRAK2;UBC
1	Transcriptional Regulation By MECP2 R-HSA-8986944	8/60	0.013931	0.083406	2.74294	11.7223	NCOR2;RBFOX1;AGO4;PTEN;PPARG;FKBP5;HIPK2;TNRC6B
1	Immunoregulatory Interactions Between A Lymphoid And A non-Lymphoid Cell R-HSA-198933	13/123	0.0141978	0.0842767	2.11057	8.97976	ITGB1;COLEC12;SIGLEC10;TREM2;LILRB4;HLA-E;TYROBP;CD300E;FCGR1A;FCGR2B;B2M;CD99;SIGLEC5
1	Regulation Of IGF Transport And Uptake By IGFBPs R-HSA-381426	13/123	0.0141978	0.0842767	2.11057	8.97976	SERPINA1;SDC2;MMP2;FN1;HSP90B1;CST3;PPP3CA;IL6;VCAN;FAM20C;APOE;TIMP1;FAM20A
1	RAC1 GTPase Cycle R-HSA-9013149	17/178	0.0145817	0.086187	1.88775	7.98138	ITGB1;DOCK5;DOCK4;TFRC;WIPF2;ERBIN;MYO9B;IQGAP2;ARHGAP26;RNASE1;ARHGAP24;GNA13;TIAM1;ARHGAP32;ARHGAP10;LAMTOR1;SRGAP2
1	Metabolism Of Lipids R-HSA-556833	53/732	0.0149171	0.0877959	1.40516	5.90905	ACADVL;SLC44A1;SLC44A2;CHD9;HEXB;PTEN;DBI;MED13;GM2A;CYP1B1;PIP4K2A;PRKACB;CPT1A;ACOT7;ACSL1;SPHK1;ACSL3;SUMF1;HADHB;NCOR2;CYP27A1;CH25H;FDX1;MAPKAPK2;DPEP2;PLBD1;PLIN2;PPARG;FAR2;ANGPTL4;MGLL;ASAH1;PPM1L;CD163L1;HPGD;INSIG1;ABHD5;PTGS2;PIK3R5;AGPAT4;SGPL1;LTA4H;ABCA1;OSBPL8;SRD5A3;G0S2;NR1H3;FABP3;TBXAS1;ACER3;ALOX5AP;OSBPL1A;RAN
1	Cellular Response To Hypoxia R-HSA-1234174	9/73	0.0153131	0.0893693	2.50799	10.481	PSMD11;UBB;PSMC1;UBE2D3;UBC;HIF1A;PSMA7;RBX1;VEGFA
1	RHOC GTPase Cycle R-HSA-9013106	9/73	0.0153131	0.0893693	2.50799	10.481	AKAP13;ARHGAP32;STARD13;FMNL2;TFRC;ERBIN;ARHGAP18;MYO9B;ARHGAP26
1	Programmed Cell Death R-HSA-5357801	19/208	0.0158389	0.0920509	1.79801	7.45328	HSP90AA1;PSMD11;LY96;DYNLL1;YWHAZ;PSMA7;SDCBP;ARHGAP10;TFDP1;UBB;TFDP2;CDC37;IL1B;PSMC1;UBC;BCL2;CTNNB1;VIM;BCL2L1
1	Chondroitin Sulfate/Dermatan Sulfate Metabolism R-HSA-1793185	7/50	0.0162179	0.0930782	2.90105	11.9571	VCAN;CHST11;HEXB;SDC2;DSE;XYLT1;GPC4
1	CLEC7A (Dectin-1) Signaling R-HSA-5607764	11/99	0.016366	0.0930782	2.23071	9.17389	NFKBIA;PPP3CA;PSMD11;UBB;CLEC7A;IL1B;PSMC1;UBC;NFKB1;MALT1;PSMA7
1	Ovarian Tumor Domain Proteases R-HSA-5689896	6/39	0.0164	0.0930782	3.2388	13.313	UBB;TNIP1;UBC;PTEN;TNFAIP3;TRIM25
1	Transcriptional Regulation By VENTX R-HSA-8853884	6/39	0.0164	0.0930782	3.2388	13.313	CEBPB;IL6;AGO4;CTNNB1;NFKB1;TNRC6B
1	Biosynthesis Of Specialized Proresolving Mediators (SPMs) R-HSA-9018678	4/19	0.0164177	0.0930782	4.74581	19.5024	HPGD;ALOX5AP;LTA4H;PTGS2
1	Nuclear Events Stimulated By ALK Signaling In Cancer R-HSA-9725371	4/19	0.0164177	0.0930782	4.74581	19.5024	CEBPB;RPS6;FN1;RBX1
1	PTEN Regulation R-HSA-6807070	14/139	0.0165752	0.0935475	2.00047	8.20163	JUN;PSMD11;PTEN;PSMA7;GATAD2B;UBB;AGO4;PSMC1;UBC;PPARG;LAMTOR1;MTA2;LAMTOR5;TNRC6B
1	RHOG GTPase Cycle R-HSA-9013408	9/74	0.0166352	0.0935475	2.46927	10.1147	ITGB1;DOCK5;ARHGAP32;DOCK4;TFRC;NDUFS3;ERBIN;LAMTOR1;IQGAP2
1	Regulation Of Necroptotic Cell Death R-HSA-5675482	5/29	0.0174676	0.0978326	3.70939	15.0134	SDCBP;HSP90AA1;UBB;CDC37;UBC
1	ATF6 (ATF6-alpha) Activates Chaperones R-HSA-381033	3/11	0.0180985	0.0981984	6.67	26.7595	HSPA5;CALR;HSP90B1
1	Alpha-protein Kinase 1 Signaling Pathway R-HSA-9645460	3/11	0.0180985	0.0981984	6.67	26.7595	UBB;UBC;ALPK1
1	Free Fatty Acids Regulate Insulin Secretion R-HSA-400451	3/11	0.0180985	0.0981984	6.67	26.7595	GNA15;GNAQ;ACSL3
1	Interleukin-27 Signaling R-HSA-9020956	3/11	0.0180985	0.0981984	6.67	26.7595	CANX;IL6ST;JAK1
1	RHO GTPases Activate IQGAPs R-HSA-5626467	3/11	0.0180985	0.0981984	6.67	26.7595	CTNNB1;IQGAP2;RNASE1
1	Reduction Of Cytosolic Ca++ Levels R-HSA-418359	3/11	0.0180985	0.0981984	6.67	26.7595	ATP2B4;ATP2A2;ATP2B1
1	Regulation Of BACH1 Activity R-HSA-9708530	3/11	0.0180985	0.0981984	6.67	26.7595	UBB;UBC;RBX1
1	Regulation Of PTEN mRNA Translation R-HSA-8943723	3/11	0.0180985	0.0981984	6.67	26.7595	AGO4;PTEN;TNRC6B
1	Signaling By MET R-HSA-6806834	8/63	0.0183502	0.0991765	2.59291	10.3668	ITGB1;UBB;SH3KBP1;UBC;GRB2;TNS3;RNASE1;ARF6
1	Metabolism Of Carbohydrates R-HSA-71387	24/285	0.0185503	0.0998695	1.64618	6.56376	RANBP2;PFKFB3;SDC2;HEXB;DCXR;XYLT1;ENO1;HS3ST1;DERA;HS2ST1;HS3ST2;VCAN;PKM;CHST11;UBB;UBC;DSE;PGK1;B3GNT2;ST3GAL6;GPC4;GUSB;PRKACB;FBP1
1	Opioid Signaling R-HSA-111885	10/88	0.0186349	0.099938	2.28695	9.10828	PPP3CA;GNA15;GNAL;GNG5;PDE4D;GNAQ;PDE4B;PDE4A;PRKACB;GNAI2
2	Immune System R-HSA-168256	132/1943	3.30441e-16	3.92564e-13	2.42453	86.4249	IFITM3;IL1RN;PITPNA;DEFB1;CBLB;SRP14;PVR;ACTG1;STK10;LGALS3;MT2A;ANPEP;C3AR1;TOM1;COTL1;ENPP4;MEF2A;MAP2K1;PRKCE;UBE2E2;HLA-C;ADAM10;MCEMP1;JAML;PSME4;SERPING1;NUP98;IL6ST;S100A9;S100A8;FTL;POM121;STXBP2;C5AR1;FPR1;ITPR1;MGST1;FPR2;HIF1A;FOXO1;PLD3;PLAC8;SOCS3;SDCBP;HMOX1;LTA4H;LONRF1;HLA-DQA2;HLA-DQA1;S100A11;HSPA9;HLA-DRB5;YES1;FUCA1;ZBTB16;FN1;ARPC5;PPBP;NFKBIA;PTPRC;ARPC2;HLA-DRA;CALM1;HLA-DR…
2	Neutrophil Degranulation R-HSA-6798695	52/468	1.61998e-14	9.62266e-12	3.89724	123.752	SERPINA1;ITGAM;B4GALT1;TNFAIP6;SLC2A3;SRP14;STK10;LGALS3;GM2A;ADGRE5;ANPEP;C3AR1;TOM1;ITGAX;COTL1;ENPP4;MANBA;ANXA2;NFAM1;ATP6AP2;PLAUR;HLA-C;ADAM10;MCEMP1;RHOA;CD47;S100A9;S100A8;CD44;FTL;CD63;ROCK1;C5AR1;FPR1;MGST1;FPR2;RETN;PLAC8;SDCBP;CD59;LTA4H;S100A11;LAIR1;FUCA1;ARPC5;PPBP;PTPRC;DLC1;MNDA;S100P;HSPA1B;HSPA1A
2	Innate Immune System R-HSA-168249	81/1035	3.37722e-13	1.33738e-10	2.70097	77.5625	SERPINA1;ITGAM;B4GALT1;TNFAIP6;DEFB1;TREM2;SLC2A3;SRP14;ACTG1;CASP9;STK10;LGALS3;PPP3CA;GM2A;ADGRE5;ANPEP;C3AR1;TOM1;ITGAX;COTL1;ENPP4;MEF2A;ACTR3;MAP2K1;MANBA;ANXA2;PRKCE;NFAM1;ATP6AP2;PLAUR;HLA-C;ADAM10;MCEMP1;FOS;GAB2;RHOA;PSME4;PELI1;SERPING1;CD47;ARHGEF7;S100A9;S100A8;CD44;FTL;CD63;ROCK1;C5AR1;FPR1;ITPR1;MGST1;FPR2;RETN;PLD3;PLAC8;SDCBP;MAPK8;HMOX1;CD59;LTA4H;S100A11;LAIR1;YES1;FUCA1;AKR1C1;…
2	Cytokine Signaling In Immune System R-HSA-1280215	56/702	9.76365e-10	2.72214e-07	2.68759	55.76	IFITM3;IL1RN;ITGAM;PITPNA;OASL;MT2A;ITGAX;TIMP1;JAK2;HLA-DPA1;MEF2A;MAP2K1;ANXA1;ANXA2;MMP2;HLA-C;FOS;GAB2;YWHAZ;TOX4;PSME4;IL3RA;PELI1;RAPGEF1;NUP98;IL6ST;S100A9;CD44;POM121;STXBP2;FPR1;IFI6;SAMHD1;HIF1A;FOXO1;SOCS3;MAPK8;CCL4;HMOX1;HLA-DQA2;SH2B3;GBP1;HLA-DQA1;RANBP2;HSPA9;HLA-DRB5;YES1;FN1;VEGFA;NFKBIA;HNRNPA2B1;HLA-DRA;VIM;HLA-DRB1;PTPN2;BCL2L1
2	Signal Transduction R-HSA-162582	135/2465	1.14568e-09	2.72214e-07	1.88095	38.7235	VPS29;CHRM3;TFRC;IKZF1;RBPJ;ACTG1;DOCK10;STK10;DOCK11;BASP1;RGS1;ARHGDIB;C3AR1;PDK4;PDE8A;MEF2A;MAP2K1;PRKCH;RBFOX2;FNBP1;PRKCE;ADAM10;RUNX1;TIAM1;ZFYVE16;PSME4;NUP98;IL6ST;S100A9;DGKI;S100A8;DGKH;FKBP5;NOTCH2;C5AR1;FPR1;ITPR1;FPR2;HIF1A;FOXO1;RTN4;MYL12B;SOCS3;PDGFC;APOE;SRGAP2;SKIL;ABCA1;YES1;FN1;ARPC5;PPBP;INHBA;ARHGAP26;NFKBIA;DIAPH2;ARPC2;GNAQ;FGF18;GNB1;CALM1;RCOR1;BCL2L1;NRP1;DOCK4;B4GALT1…
2	Hemostasis R-HSA-109582	49/576	1.39539e-09	2.76287e-07	2.86772	58.4731	LGALS3BP;DOCK4;SERPINA1;ITGAM;DOCK10;THBD;DOCK11;TMSB4X;ITGAX;TIMP1;JAK2;SRGN;PRKCH;ANXA2;PRKCE;PLAUR;ATP1B3;ATP1B1;YWHAZ;RHOA;JAML;KIF16B;KCNMA1;SERPING1;TAGLN2;CD47;S100A9;DGKI;CD44;DGKH;CD63;SDC2;STXBP2;ITPR1;SRI;GNA13;SH2B3;S100A10;YES1;FN1;CABLES1;PPBP;ATP2B1;VEGFA;GNAQ;GNB1;CD9;CALM1;RCOR1
2	Signaling By Rho GTPases, Miro GTPases And RHOBTB3 R-HSA-9716542	49/660	1.07544e-07	1.82517e-05	2.46242	39.5105	DOCK4;TFRC;AREG;RND3;ACTG1;DOCK10;STK10;AKAP13;DOCK11;YWHAQ;BASP1;ARHGDIB;DBT;YWHAH;ACTR3;DST;FNBP1;RHOH;ARFGAP3;YWHAZ;RHOA;TIAM1;ARHGAP10;RAPGEF1;NUP98;ARHGEF7;S100A9;S100A8;RHOQ;PAFAH1B1;ROCK1;TRAK1;MYL12B;GNA13;FGD4;SRGAP2;FARP2;RANBP2;MYO9B;ARPC5;ARHGAP26;HSPE1;TMEM59;DIAPH2;ARPC2;DLC1;CTNNB1;VIM;CALM1
2	Signaling By Rho GTPases R-HSA-194315	48/644	1.29541e-07	1.92369e-05	2.47081	39.1852	DOCK4;TFRC;ROCK1;AREG;RND3;MYL12B;ACTG1;DOCK10;GNA13;FGD4;STK10;AKAP13;DOCK11;YWHAQ;BASP1;ARHGDIB;DBT;SRGAP2;YWHAH;FARP2;ACTR3;RANBP2;DST;FNBP1;RHOH;MYO9B;ARPC5;ARFGAP3;ARHGAP26;HSPE1;YWHAZ;RHOA;TMEM59;TIAM1;ARHGAP10;DIAPH2;ARPC2;DLC1;RAPGEF1;CTNNB1;NUP98;VIM;CALM1;ARHGEF7;S100A9;S100A8;RHOQ;PAFAH1B1
2	Signaling By Interleukins R-HSA-449147	38/453	1.47082e-07	1.94149e-05	2.79063	43.903	IL1RN;ITGAM;PITPNA;STXBP2;FPR1;HIF1A;FOXO1;SOCS3;MAPK8;CCL4;ITGAX;HMOX1;TIMP1;JAK2;MEF2A;HSPA9;MAP2K1;ANXA1;YES1;ANXA2;MMP2;FN1;FOS;GAB2;YWHAZ;VEGFA;TOX4;NFKBIA;PSME4;IL3RA;HNRNPA2B1;PELI1;RAPGEF1;VIM;IL6ST;S100A9;PTPN2;BCL2L1
2	EPHB-mediated Forward Signaling R-HSA-3928662	9/34	1.08635e-06	0.000129058	10.6981	146.914	ACTR3;TIAM1;YES1;ROCK1;ARPC2;SDC2;ARPC5;RHOA;ACTG1
2	Interferon Gamma Signaling R-HSA-877300	14/89	1.20767e-06	0.000130428	5.57569	75.9789	HLA-DRB5;HLA-C;OASL;SOCS3;MT2A;HLA-DRA;JAK2;GBP1;HLA-DQA2;CD44;HLA-DQA1;HLA-DRB1;PTPN2;HLA-DPA1
2	EPH-Ephrin Signaling R-HSA-2682334	14/91	1.59072e-06	0.000157481	5.4303	72.5017	ACTR3;YES1;ROCK1;MMP2;SDC2;ADAM10;ARPC5;RHOA;ACTG1;MYL12B;TIAM1;SDCBP;ARPC2;ARHGEF7
2	Phosphorylation Of CD3 And TCR Zeta Chains R-HSA-202427	7/20	2.1773e-06	0.000193132	15.9622	208.107	HLA-DRB5;PTPRC;HLA-DRA;HLA-DQA2;HLA-DQA1;HLA-DRB1;HLA-DPA1
2	Interleukin-4 And Interleukin-13 Signaling R-HSA-6785807	15/107	2.27597e-06	0.000193132	4.87333	63.3197	ITGAM;ANXA1;MMP2;FN1;FOS;HIF1A;FOXO1;VEGFA;SOCS3;ITGAX;HMOX1;TIMP1;VIM;JAK2;BCL2L1
2	Platelet Activation, Signaling And Aggregation R-HSA-76002	24/254	3.94257e-06	0.000312252	3.14046	39.0789	LGALS3BP;SRGN;CD63;PRKCH;SERPINA1;PRKCE;STXBP2;FN1;ITPR1;PPBP;YWHAZ;RHOA;VEGFA;GNA13;TMSB4X;GNAQ;GNB1;SERPING1;CD9;TAGLN2;TIMP1;CALM1;DGKI;DGKH
2	Diseases Of Signal Transduction By Growth Factor Receptors And Second Messengers R-HSA-5663202	33/424	4.95733e-06	0.000368082	2.55489	31.2071	CEBPB;BCL2A1;PTEN;ZC3HAV1;RBPJ;TRAK1;AREG;DUSP16;FOXO1;PAPSS1;MECP2;CASP9;SPRED1;JAK2;RANBP2;TCF7L2;MAP2K1;YES1;EIF2AK3;FN1;ADAM10;GAB2;QKI;ETV6;NCOR2;PSME4;AKAP9;FGF18;CTNNB1;CALM1;MAMLD1;HBEGF;BCL2L1
2	Disease R-HSA-1643685	91/1736	5.92185e-06	0.000413833	1.72346	20.7451	NRP1;B4GALT1;GBE1;MOGAT1;PTEN;RBPJ;AREG;DUSP16;ACTG1;MECP2;CASP9;SPRED1;RPS19;YWHAQ;MRC1;C3AR1;JAK2;YWHAH;ACTR3;MAP2K1;ALG9;HLA-C;ADAM10;ALG13;ATP1B3;GAB2;ATP1B1;YWHAZ;ETV6;NCOR2;MSH6;LMBRD1;TFDP2;FDX1;PSME4;AKAP9;SERPING1;NUP98;S100A9;S100A8;HBEGF;SLC27A4;SLC25A6;NOTCH2;POM121;CEBPB;ROCK1;BCL2A1;ZDHHC20;SDC2;ITPR1;CXCR4;SLC1A3;ZC3HAV1;TRAK1;PAPSS2;FOXO1;PAPSS1;MAPK8;SV2C;MGAT5;HMOX1;ST3GAL1;ABCA…
2	Interferon Signaling R-HSA-913531	20/200	1.07838e-05	0.000673956	3.33177	38.107	IFITM3;RANBP2;POM121;HLA-DRB5;IFI6;HLA-C;SAMHD1;OASL;SOCS3;MT2A;HLA-DRA;NUP98;JAK2;HLA-DQA2;GBP1;HLA-DQA1;HLA-DRB1;CD44;PTPN2;HLA-DPA1
2	RHO GTPase Cycle R-HSA-9012999	33/441	1.12683e-05	0.000673956	2.44624	27.8713	DOCK4;TFRC;ROCK1;RND3;ACTG1;DOCK10;GNA13;FGD4;STK10;AKAP13;DOCK11;BASP1;ARHGDIB;DBT;SRGAP2;FARP2;DST;FNBP1;RHOH;MYO9B;ARFGAP3;ARHGAP26;HSPE1;RHOA;TMEM59;TIAM1;ARHGAP10;DIAPH2;DLC1;RAPGEF1;VIM;ARHGEF7;RHOQ
2	Translocation Of ZAP-70 To Immunological Synapse R-HSA-202430	6/17	1.13461e-05	0.000673956	16.1465	183.854	HLA-DRB5;HLA-DRA;HLA-DQA2;HLA-DQA1;HLA-DRB1;HLA-DPA1
2	PD-1 Signaling R-HSA-389948	6/21	4.44445e-05	0.00251429	11.8383	118.635	HLA-DRB5;HLA-DRA;HLA-DQA2;HLA-DQA1;HLA-DRB1;HLA-DPA1
2	Oncogenic MAPK Signaling R-HSA-6802957	11/78	4.7844e-05	0.00258358	4.88331	48.5771	SPRED1;MAP2K1;AKAP9;FN1;ZC3HAV1;JAK2;TRAK1;CALM1;DUSP16;QKI;PAPSS1
2	Platelet Degranulation R-HSA-114608	14/125	6.5251e-05	0.00331594	3.76032	36.2392	LGALS3BP;SRGN;CD63;SERPINA1;STXBP2;FN1;PPBP;VEGFA;TMSB4X;SERPING1;CD9;TAGLN2;TIMP1;CALM1
2	Generation Of Second Messenger Molecules R-HSA-202433	7/32	6.69887e-05	0.00331594	8.29521	79.7252	HLA-DRB5;HLA-DRA;ARHGEF7;HLA-DQA2;HLA-DQA1;HLA-DRB1;HLA-DPA1
2	Formyl Peptide Receptors Bind Formyl Peptides And Many Other Ligands R-HSA-444473	4/8	7.35555e-05	0.00349536	29.5221	280.976	CCL23;ANXA1;FPR1;FPR2
2	RHO GTPase Effectors R-HSA-195258	22/269	8.98147e-05	0.00410384	2.66983	24.8768	RANBP2;ACTR3;ROCK1;ARPC5;AREG;YWHAZ;RHOA;MYL12B;ACTG1;DIAPH2;ARPC2;YWHAQ;CTNNB1;NUP98;CALM1;ARHGEF7;SRGAP2;S100A9;RHOQ;S100A8;PAFAH1B1;YWHAH
2	Response To Elevated Platelet Cytosolic Ca2+ R-HSA-76005	14/130	0.000100159	0.00440702	3.5973	33.1266	LGALS3BP;SRGN;CD63;SERPINA1;STXBP2;FN1;PPBP;VEGFA;TMSB4X;SERPING1;CD9;TAGLN2;TIMP1;CALM1
2	CDC42 GTPase Cycle R-HSA-9013148	15/149	0.000123499	0.00523987	3.33857	30.0447	TFRC;FNBP1;MYO9B;ARHGAP26;ARFGAP3;DOCK10;GNA13;DOCK11;TIAM1;ARHGAP10;FGD4;DLC1;ARHGDIB;SRGAP2;ARHGEF7
2	Signaling By BRAF And RAF1 Fusions R-HSA-6802952	9/62	0.000184658	0.00756461	5.03896	43.3199	MAP2K1;AKAP9;FN1;ZC3HAV1;JAK2;TRAK1;CALM1;QKI;PAPSS1
2	Semaphorin Interactions R-HSA-373755	9/64	0.000236459	0.0093638	4.85522	40.5398	FARP2;NRP1;PTPRC;ROCK1;DPYSL2;TREM2;ARHGEF7;RHOA;MYL12B
2	Uptake And Actions Of Bacterial Toxins R-HSA-5339562	6/29	0.000310787	0.0119102	7.71742	62.329	MAP2K1;SV2C;TXNRD1;CD9;CALM1;HBEGF
2	Binding And Uptake Of Ligands By Scavenger Receptors R-HSA-2173782	7/41	0.000346031	0.0128464	6.09658	48.5835	MSR1;MARCO;CD163;HSPH1;DLC1;APOE;FTL
2	Interleukin-12 Family Signaling R-HSA-447115	8/54	0.000363191	0.0130749	5.15461	40.8275	TOX4;HSPA9;ANXA2;PITPNA;HNRNPA2B1;JAK2;IL6ST;S100A9
2	Intrinsic Pathway For Apoptosis R-HSA-109606	8/55	0.00041292	0.0144279	5.04468	39.3094	CASP9;MAPK8;YWHAQ;TFDP2;CYCS;YWHAZ;YWHAH;BCL2L1
2	Signaling By Receptor Tyrosine Kinases R-HSA-9006934	31/496	0.000533208	0.0174978	2.00382	15.102	NRP1;ROCK1;ITPR1;HIF1A;AREG;SPRED1;MKNK1;PDGFC;APOE;JAK2;SH2B3;MEF2A;MAP2K1;RBFOX2;YES1;PRKCE;ADAM10;FOS;GAB2;RHOA;VEGFA;TIAM1;AXL;FGF18;RAPGEF1;FOSB;CTNNB1;CALM1;ARHGEF7;PTPN2;HBEGF
2	Interleukin-12 Signaling R-HSA-9020591	7/44	0.000541528	0.0174978	5.60139	42.1287	HSPA9;TOX4;ANXA2;PITPNA;HNRNPA2B1;JAK2;S100A9
2	Axon Guidance R-HSA-422475	32/519	0.000550254	0.0174978	1.97586	14.8291	NRP1;ROCK1;SDC2;PITPNA;CXCR4;TREM2;MYL12B;ACTG1;SDCBP;MAPK8;ALCAM;RPS19;DPYSL2;SRGAP2;PDLIM7;FARP2;ACTR3;MAP2K1;YES1;MMP2;ADAM10;MYO9B;ARPC5;GAB2;RHOA;TIAM1;RPS28;PTPRC;ARPC2;RPS29;PSME4;ARHGEF7
2	Infectious Disease R-HSA-5663205	51/961	0.000565017	0.0174978	1.69892	12.7057	NRP1;MOGAT1;DUSP16;ACTG1;RPS19;YWHAQ;MRC1;C3AR1;JAK2;YWHAH;ACTR3;MAP2K1;HLA-C;ATP1B3;ATP1B1;YWHAZ;NCOR2;PSME4;NUP98;HBEGF;SLC25A6;POM121;ROCK1;ZDHHC20;SDC2;ITPR1;CXCR4;MAPK8;SV2C;MGAT5;HMOX1;ST3GAL1;RANBP2;CD163;YES1;TXNRD1;EDEM2;MYO9B;ARPC5;VEGFA;MYO1E;RPS28;ARPC2;RPS29;GNB1;UBAP1;CTNNB1;CD9;CALM1;RCOR1;HSPA1A
2	Fcgamma Receptor (FCGR) Dependent Phagocytosis R-HSA-2029480	10/87	0.000574424	0.0174978	3.85488	28.7657	ACTR3;MYO1E;YES1;ARPC2;PRKCE;ITPR1;MYO9B;ARPC5;PLD3;ACTG1
2	PTK6 Promotes HIF1A Stabilization R-HSA-8857538	3/6	0.000661101	0.0191558	29.4787	215.831	GPNMB;HIF1A;HBEGF
2	Uptake And Function Of Diphtheria Toxin R-HSA-5336415	3/6	0.000661101	0.0191558	29.4787	215.831	TXNRD1;CD9;HBEGF
2	Muscle Contraction R-HSA-397014	16/196	0.000805432	0.0227822	2.64883	18.8706	KCNE1;ANXA1;ANXA2;ITPR1;ATP1B3;SRI;ATP2B1;HIPK1;ATP1B1;MYL12B;HIPK2;ALDH2;AKAP9;VIM;CALM1;CES1
2	Gene And Protein Expression By JAK-STAT Signaling After Interleukin-12 Stimulation R-HSA-8950505	6/35	0.000897998	0.0248098	6.11882	42.9256	HSPA9;TOX4;ANXA2;PITPNA;HNRNPA2B1;S100A9
2	RHOH GTPase Cycle R-HSA-9013407	6/36	0.00104796	0.028295	5.91455	40.5792	TMEM59;ROCK1;TFRC;ARHGDIB;DBT;RHOH
2	EPHA-mediated Growth Cone Collapse R-HSA-3928663	4/15	0.00119278	0.0314895	10.7314	72.2383	YES1;ROCK1;RHOA;MYL12B
2	Nervous System Development R-HSA-9675108	32/545	0.00123612	0.0319241	1.87314	12.5421	NRP1;ROCK1;SDC2;PITPNA;CXCR4;TREM2;MYL12B;ACTG1;SDCBP;MAPK8;ALCAM;RPS19;DPYSL2;SRGAP2;PDLIM7;FARP2;ACTR3;MAP2K1;YES1;MMP2;ADAM10;MYO9B;ARPC5;GAB2;RHOA;TIAM1;RPS28;PTPRC;ARPC2;RPS29;PSME4;ARHGEF7
2	HSP90 Chaperone Cycle For Steroid Hormone Receptors (SHR) In Presence Of Ligand R-HSA-3371497	6/38	0.00140482	0.034988	5.54431	36.4142	DNAJA1;DNAJB1;AREG;HSPA1B;FKBP5;HSPA1A
2	Cellular Responses To Stimuli R-HSA-8953897	40/736	0.00141366	0.034988	1.7311	11.3588	POM121;CEBPB;CITED2;MT1X;HIF1A;AREG;HERPUD1;DNAJB1;MT2A;MAPK8;HSPH1;RPS19;HMOX1;MAP4K4;RANBP2;HSPA9;KDM6B;WDR59;GPX1;GPX3;TXNRD1;EIF2AK3;FOS;VEGFA;NCOR2;DNAJA1;RPS28;NPLOC4;TFDP2;RPS29;PSME4;CYCS;BLVRB;NUP98;TNIK;ATF3;HSPA1B;ATF4;HSPA1A;FKBP5
2	TCR Signaling R-HSA-202403	11/116	0.00156945	0.0380512	3.10988	20.0806	NFKBIA;HLA-DRB5;PTPRC;PSME4;PTEN;HLA-DRA;ARHGEF7;HLA-DQA2;HLA-DQA1;HLA-DRB1;HLA-DPA1
2	Cell Surface Interactions At Vascular Wall R-HSA-202733	12/134	0.00160761	0.0381967	2.92178	18.7959	THBD;YES1;ITGAM;JAML;SDC2;FN1;ITGAX;ATP1B3;CD47;ATP1B1;S100A9;CD44
2	Effects Of PIP2 Hydrolysis R-HSA-114508	5/27	0.00169081	0.0393858	6.71358	42.8498	PRKCH;PRKCE;ITPR1;DGKI;DGKH
2	Costimulation By CD28 Family R-HSA-388841	8/68	0.00172467	0.039402	3.949	25.1264	HLA-DRB5;YES1;HLA-DRA;ARHGEF7;HLA-DQA2;HLA-DQA1;HLA-DRB1;HLA-DPA1
2	RAC1 GTPase Cycle R-HSA-9013149	14/178	0.00236232	0.0529517	2.53808	15.3506	FARP2;DOCK4;TFRC;MYO9B;ARHGAP26;DOCK10;GNA13;DOCK11;TIAM1;ARHGAP10;DLC1;ARHGDIB;SRGAP2;ARHGEF7
2	Signaling By Nuclear Receptors R-HSA-9006931	18/260	0.00255707	0.0562555	2.2162	13.2283	ABCA1;MMP2;FOS;AREG;USF2;DHRS3;RUNX1;NCOR2;SCD;GNB1;APOC1;PDK4;FOSB;APOE;CALM1;HBEGF;PPARD;FKBP5
2	GPCR Downstream Signaling R-HSA-388396	34/619	0.00264929	0.0564277	1.74415	10.3488	CHRM3;ROCK1;C5AR1;FPR1;ITPR1;CXCR4;FPR2;CXCL3;CXCL5;GNA13;FGD4;AKAP13;PPP3CA;GPNMB;RGS1;CCL4;C3AR1;PDE8A;CCL23;PRKCH;ANXA1;PRKCE;PPBP;RHOA;TIAM1;GNAQ;GNB1;RGS12;PDE7B;CALM1;ARHGEF7;DGKI;HBEGF;DGKH
2	RHOC GTPase Cycle R-HSA-9013106	8/73	0.00271768	0.0564277	3.64429	21.5304	AKAP13;STK10;TFRC;ROCK1;DLC1;MYO9B;ARHGAP26;RHOA
2	Activation Of BH3-only Proteins R-HSA-114452	5/30	0.00275149	0.0564277	5.90703	34.8256	MAPK8;YWHAQ;TFDP2;YWHAZ;YWHAH
2	SARS-CoV Infections R-HSA-9679506	23/369	0.00275489	0.0564277	1.98534	11.7023	RANBP2;NRP1;POM121;ROCK1;ZDHHC20;SDC2;MOGAT1;EDEM2;HLA-C;ATP1B3;ATP1B1;YWHAZ;VEGFA;RPS28;RPS19;YWHAQ;RPS29;MGAT5;NUP98;JAK2;ST3GAL1;RCOR1;YWHAH
2	Cardiac Conduction R-HSA-5576891	11/126	0.003023	0.0584472	2.83798	16.4645	KCNE1;AKAP9;ITPR1;ATP1B3;SRI;ATP2B1;ATP1B1;CALM1;HIPK1;CES1;HIPK2
2	Interleukin-3, Interleukin-5 And GM-CSF Signaling R-HSA-512988	6/44	0.0030406	0.0584472	4.66745	27.0511	YES1;IL3RA;RAPGEF1;GAB2;JAK2;YWHAZ
2	Nuclear Events Stimulated By ALK Signaling In Cancer R-HSA-9725371	4/19	0.00305027	0.0584472	7.86809	45.5761	MECP2;CEBPB;BCL2A1;FN1
2	Scavenging By Class A Receptors R-HSA-3000480	4/19	0.00305027	0.0584472	7.86809	45.5761	MSR1;MARCO;APOE;FTL
2	RHOQ GTPase Cycle R-HSA-9013406	7/59	0.00315195	0.0591389	3.98251	22.9382	TFRC;FNBP1;DLC1;ARHGEF7;SRGAP2;ARHGAP26;RHOQ
2	Cellular Responses To Stress R-HSA-2262752	38/722	0.00318594	0.0591389	1.66908	9.59557	POM121;CEBPB;CITED2;HIF1A;AREG;HERPUD1;DNAJB1;MAPK8;HSPH1;RPS19;HMOX1;MAP4K4;RANBP2;HSPA9;KDM6B;WDR59;GPX1;GPX3;TXNRD1;EIF2AK3;FOS;VEGFA;NCOR2;DNAJA1;RPS28;NPLOC4;TFDP2;RPS29;PSME4;CYCS;BLVRB;NUP98;TNIK;ATF3;HSPA1B;ATF4;HSPA1A;FKBP5
2	Regulation Of Complement Cascade R-HSA-977606	6/45	0.00341249	0.060122	4.54753	25.8314	AKR1C1;C5AR1;C3AR1;SERPING1;CD59;C1QC
2	FCGR3A-mediated Phagocytosis R-HSA-9664422	7/60	0.00346903	0.060122	3.90717	22.1297	ACTR3;MYO1E;YES1;ARPC2;MYO9B;ARPC5;ACTG1
2	Transcriptional Regulation By MECP2 R-HSA-8986944	7/60	0.00346903	0.060122	3.90717	22.1297	MECP2;NCOR2;PTEN;SLC2A3;CALM1;FKBP5;HIPK2
2	RHOA GTPase Cycle R-HSA-8980692	12/147	0.00348192	0.060122	2.63864	14.9352	STK10;TIAM1;AKAP13;ARHGAP10;TFRC;ROCK1;DLC1;ARHGDIB;MYO9B;ARHGAP26;ARHGEF7;RHOA
2	Acetylcholine Regulates Insulin Secretion R-HSA-399997	3/10	0.00359315	0.060122	12.6311	71.097	CHRM3;MARCKS;GNAQ
2	MAPK3 (ERK1) Activation R-HSA-110056	3/10	0.00359315	0.060122	12.6311	71.097	MAP2K1;IL6ST;JAK2
2	Sodium/Calcium Exchangers R-HSA-425561	3/10	0.00359315	0.060122	12.6311	71.097	SRI;CALM1;SLC8B1
2	PERK Regulates Gene Expression R-HSA-381042	5/32	0.00368338	0.0607758	5.46891	30.6474	CEBPB;EIF2AK3;ATF3;HERPUD1;ATF4
2	Downstream TCR Signaling R-HSA-202424	9/94	0.0038217	0.0619421	3.13672	17.4623	NFKBIA;HLA-DRB5;PSME4;PTEN;HLA-DRA;HLA-DQA2;HLA-DQA1;HLA-DRB1;HLA-DPA1
2	Programmed Cell Death R-HSA-5357801	15/208	0.00385835	0.0619421	2.31085	12.8426	ROCK1;YWHAZ;CASP9;SDCBP;ARHGAP10;MAPK8;YWHAQ;TFDP2;PSME4;PELI1;CTNNB1;CYCS;VIM;BCL2L1;YWHAH
2	P75 NTR Receptor-Mediated Signaling R-HSA-193704	9/95	0.00410156	0.0638677	3.10009	17.0393	GNA13;NFKBIA;AKAP13;TIAM1;FGD4;MAPK8;ARHGEF7;RHOA;RTN4
2	G Alpha (12/13) Signaling Events R-HSA-416482	8/78	0.00410918	0.0638677	3.3831	18.5886	GNA13;AKAP13;TIAM1;FGD4;ROCK1;GNB1;ARHGEF7;RHOA
2	Vesicle-mediated Transport R-HSA-5653656	34/637	0.00413957	0.0638677	1.69046	9.27583	USP6NL;SERPINA1;TFRC;AREG;TGOLN2;HSPH1;SNX2;YWHAQ;FCHO2;SNX9;CD59;DENND5A;APOE;SBF2;CYTH1;YWHAH;ACTR3;MSR1;CD163;FNBP1;ARPC5;ARFGAP3;YWHAZ;MYO1E;MARCO;ARPC2;KIF16B;DLC1;UBAP1;CALM1;RHOQ;HBEGF;PAFAH1B1;FTL
2	CLEC7A (Dectin-1) Induces NFAT Activation R-HSA-5607763	3/11	0.00482045	0.0706999	11.0516	58.9593	PPP3CA;ITPR1;CALM1
2	Interleukin-6 Signaling R-HSA-1059683	3/11	0.00482045	0.0706999	11.0516	58.9593	SOCS3;IL6ST;JAK2
2	Reduction Of Cytosolic Ca++ Levels R-HSA-418359	3/11	0.00482045	0.0706999	11.0516	58.9593	ATP2B1;SRI;CALM1
2	Regulation Of Gene Expression By Hypoxia-inducible Factor R-HSA-1234158	3/11	0.00482045	0.0706999	11.0516	58.9593	CITED2;HIF1A;VEGFA
2	Regulation Of HSF1-mediated Heat Shock Response R-HSA-3371453	8/81	0.00517465	0.0749693	3.24357	17.0741	HSPA9;RANBP2;DNAJB1;POM121;HSPH1;NUP98;HSPA1B;HSPA1A
2	Metabolism R-HSA-1430728	88/2049	0.00573511	0.0819997	1.3659	7.04961	CHRM3;TNFAIP8;B4GALT1;GBE1;MOGAT1;PTEN;SLC2A3;AHR;OSBPL10;HPGDS;ARV1;GM2A;RPS19;ALDH2;DBT;PDK4;GLUL;SBF2;MANBA;ACOT7;GPX1;GSTO2;CSGALNACT2;GPCPD1;NCOR2;LMBRD1;FDX1;PSME4;DPYD;ACOT1;PLBD1;BLVRB;PLIN2;NUP98;PLPP3;FBP1;CD44;PPARD;CES1;POM121;SGMS1;CD163L1;SDC2;PON2;ITPR1;MGST1;LPL;SGMS2;SAMHD1;ADIPOR2;PAPSS2;PLD3;HACD4;PAPSS1;LDHA;UGP2;CHST11;MTHFD1L;SLC19A3;HMOX1;LTA4H;APOE;ARSG;NDUFV3;ST3GAL1;DECR…
2	Ion Homeostasis R-HSA-5578775	6/50	0.00579796	0.0819997	4.02972	20.7541	ITPR1;ATP1B3;SRI;ATP2B1;ATP1B1;CALM1
2	Apoptosis R-HSA-109581	13/178	0.00620047	0.0834497	2.33876	11.8882	ROCK1;YWHAZ;CASP9;ARHGAP10;MAPK8;YWHAQ;TFDP2;PSME4;CYCS;CTNNB1;VIM;BCL2L1;YWHAH
2	Disorders Of Developmental Biology R-HSA-9675151	3/12	0.00627126	0.0834497	9.82317	49.8209	MECP2;NCOR2;CALM1
2	NOTCH2 Intracellular Domain Regulates Transcription R-HSA-2197563	3/12	0.00627126	0.0834497	9.82317	49.8209	NOTCH2;RBPJ;MAMLD1
2	Regulation Of Localization Of FOXO Transcription Factors R-HSA-9614399	3/12	0.00627126	0.0834497	9.82317	49.8209	YWHAQ;YWHAZ;FOXO1
2	RAF-independent MAPK1/3 Activation R-HSA-112409	4/23	0.00627897	0.0834497	6.21037	31.49	MAP2K1;IL6ST;JAK2;DUSP16
2	Glycosaminoglycan Metabolism R-HSA-1630316	10/120	0.00635864	0.0834497	2.69379	13.6251	B4GALT1;CHST11;SDC2;CSGALNACT2;UST;ST3GAL1;HS3ST4;CD44;PAPSS2;PAPSS1
2	Translocation Of SLC2A4 (GLUT4) To Plasma Membrane R-HSA-1445148	6/51	0.00639219	0.0834497	3.93997	19.9074	MYO1E;YWHAQ;CALM1;YWHAZ;RHOQ;YWHAH
2	Signaling By VEGF R-HSA-194138	9/102	0.00653512	0.0843882	2.86571	14.4161	NRP1;ROCK1;AXL;ITPR1;CTNNB1;CALM1;ARHGEF7;RHOA;VEGFA
2	Metabolism Of Carbohydrates R-HSA-71387	18/285	0.00662868	0.084676	2.00606	10.0631	RANBP2;POM121;MANBA;B4GALT1;SDC2;GBE1;CSGALNACT2;HS3ST4;PAPSS2;PAPSS1;UGP2;CHST11;UST;NUP98;CALM1;ST3GAL1;FBP1;CD44
2	RHOB GTPase Cycle R-HSA-9013026	7/69	0.00752437	0.0935708	3.33844	16.3237	AKAP13;STK10;TFRC;ROCK1;DLC1;MYO9B;ARHGAP26
2	Regulation Of IGF Transport And Uptake By IGFBPs R-HSA-381426	10/123	0.00753366	0.0935708	2.62187	12.8167	TGOLN2;PPP3CA;SERPINA1;SDC2;MMP2;FN1;ADAM10;APOE;TIMP1;MFGE8
2	Ion Transport By P-type ATPases R-HSA-936837	6/53	0.00771144	0.0935708	3.77192	18.3506	ATP1B3;ATP10A;SRI;ATP2B1;ATP1B1;CALM1
2	Nuclear Receptor Transcription Pathway R-HSA-383280	6/53	0.00771144	0.0935708	3.77192	18.3506	NCOR2;NR4A2;THRB;NR4A3;AREG;PPARD
2	Signaling By GPCR R-HSA-372790	35/689	0.00775489	0.0935708	1.60267	7.78809	CHRM3;ROCK1;C5AR1;FPR1;ITPR1;CXCR4;FPR2;CXCL3;CXCL5;GNA13;FGD4;AKAP13;PPP3CA;GPNMB;ADGRE5;RGS1;CCL4;C3AR1;PDE8A;CCL23;PRKCH;ANXA1;PRKCE;PPBP;RHOA;TIAM1;GNAQ;GNB1;RGS12;PDE7B;CALM1;ARHGEF7;DGKI;HBEGF;DGKH
2	Chk1/Chk2(Cds1) Mediated Inactivation Of Cyclin B:Cdk1 Complex R-HSA-75035	3/13	0.00795509	0.0935708	8.8404	42.734	YWHAQ;YWHAZ;YWHAH
2	Dissolution Of Fibrin Clot R-HSA-75205	3/13	0.00795509	0.0935708	8.8404	42.734	ANXA2;PLAUR;S100A10
2	SARS-CoV-2 Targets Host Intracellular Signaling And Regulatory Pathways R-HSA-9755779	3/13	0.00795509	0.0935708	8.8404	42.734	YWHAQ;YWHAZ;YWHAH
2	Post-translational Protein Phosphorylation R-HSA-8957275	9/106	0.00835225	0.0972792	2.74696	13.1448	TGOLN2;PPP3CA;SERPINA1;SDC2;FN1;ADAM10;APOE;TIMP1;MFGE8
3	Classical Antibody-Mediated Complement Activation R-HSA-173623	3/6	5.66638e-06	0.00150726	152.8	1845.97	C1QB;C1QA;C1QC
3	Regulation Of Complement Cascade R-HSA-977606	5/45	1.18998e-05	0.00158267	19.3623	219.549	C1QB;C1QA;AKR1C1;SERPING1;C1QC
3	Complement Cascade R-HSA-166658	5/55	3.21271e-05	0.0028486	15.482	160.174	C1QB;C1QA;AKR1C1;SERPING1;C1QC
3	Creation Of C4 And C2 Activators R-HSA-166786	3/14	9.91835e-05	0.00659571	41.6559	384.007	C1QB;C1QA;C1QC
3	Initial Triggering Of Complement R-HSA-166663	3/21	0.000350264	0.0186341	25.4474	202.481	C1QB;C1QA;C1QC
3	Selenoamino Acid Metabolism R-HSA-2408522	5/114	0.000991801	0.0439698	7.08071	48.9701	RPL41;RPL34;TXNRD1;RPS4Y1;RPL9
3	Peptide Chain Elongation R-HSA-156902	4/86	0.00260494	0.0680226	7.48157	44.5179	RPL41;RPL34;RPS4Y1;RPL9
3	Interferon Gamma Signaling R-HSA-877300	4/89	0.00294969	0.0680226	7.21642	42.0432	HLA-DRB5;HLA-A;HLA-DQA2;OASL
3	Viral mRNA Translation R-HSA-192823	4/90	0.00307121	0.0680226	7.13214	41.2643	RPL41;RPL34;RPS4Y1;RPL9
3	Selenocysteine Synthesis R-HSA-2408557	4/90	0.00307121	0.0680226	7.13214	41.2643	RPL41;RPL34;RPS4Y1;RPL9
3	Eukaryotic Translation Elongation R-HSA-156842	4/90	0.00307121	0.0680226	7.13214	41.2643	RPL41;RPL34;RPS4Y1;RPL9
3	Eukaryotic Translation Termination R-HSA-72764	4/90	0.00307121	0.0680226	7.13214	41.2643	RPL41;RPL34;RPS4Y1;RPL9
3	Nonsense Mediated Decay (NMD) Independent Of Exon Junction Complex (EJC) R-HSA-975956	4/92	0.00332441	0.0680226	6.96934	39.7703	RPL41;RPL34;RPS4Y1;RPL9
3	Formation Of A Pool Of Free 40S Subunits R-HSA-72689	4/98	0.00416862	0.0739236	6.52251	35.7445	RPL41;RPL34;RPS4Y1;RPL9
3	Response Of EIF2AK4 (GCN2) To Amino Acid Deficiency R-HSA-9633012	4/98	0.00416862	0.0739236	6.52251	35.7445	RPL41;RPL34;RPS4Y1;RPL9
3	Translocation Of ZAP-70 To Immunological Synapse R-HSA-202430	2/17	0.00559128	0.0849988	20.2056	104.797	HLA-DRB5;HLA-DQA2
3	L13a-mediated Translational Silencing Of Ceruloplasmin Expression R-HSA-156827	4/108	0.00587828	0.0849988	5.89237	30.2661	RPL41;RPL34;RPS4Y1;RPL9
3	SRP-dependent Cotranslational Protein Targeting To Membrane R-HSA-1799339	4/108	0.00587828	0.0849988	5.89237	30.2661	RPL41;RPL34;RPS4Y1;RPL9
3	GTP Hydrolysis And Joining Of 60S Ribosomal Subunit R-HSA-72706	4/109	0.00607134	0.0849988	5.83595	29.7877	RPL41;RPL34;RPS4Y1;RPL9
3	Nonsense Mediated Decay (NMD) Enhanced By Exon Junction Complex (EJC) R-HSA-975957	4/112	0.00667574	0.0887873	5.67298	28.4175	RPL41;RPL34;RPS4Y1;RPL9
3	Cap-dependent Translation Initiation R-HSA-72737	4/116	0.00754184	0.0932246	5.46927	26.7299	RPL41;RPL34;RPS4Y1;RPL9
3	Phosphorylation Of CD3 And TCR Zeta Chains R-HSA-202427	2/20	0.00771031	0.0932246	16.8355	81.9078	HLA-DRB5;HLA-DQA2
3	PD-1 Signaling R-HSA-389948	2/21	0.00848505	0.0981314	15.9486	76.0659	HLA-DRB5;HLA-DQA2
4	Metallothioneins Bind Metals R-HSA-5661231	2/11	0.00044701	0.0680313	79.0992	610.087	MT2A;MT1X
4	Response To Metal Ions R-HSA-5660526	2/14	0.000735474	0.0680313	59.3155	427.961	MT2A;MT1X

## Sheet: KEGG_2021_Human
contrast	Term	Overlap	P.value	Adjusted.P.value	Old.P.value	Old.Adjusted.P.value	Odds.Ratio	Combined.Score	Genes
Global	Coronavirus disease	40/232	1.43383e-17	4.04341e-15	0	0	6.27723	243.454	CFD;C1QB;NRP1;C1QA;RPL30;CXCL8;RPL10;RPL12;PIK3R1;RPL8;RPL10A;RPL9;RPL7;RPS17;RPS15A;RPS19;C9;C3AR1;RPL14;RPL35;NLRP3;CCL2;RPS12;RPL21;PRKCB;RPS8;DDX58;RPS5;RPS6;ISG15;RPS3A;RPL23A;FOS;RPS26;NFKBIA;IL6;IL1B;RPS20;RPS24;C1QC
Global	Pertussis	16/76	3.90788e-09	5.06243e-07	0	0	7.79565	150.926	C1QB;C1QA;CXCL8;ITGAM;FOS;CXCL5;RHOA;PYCARD;CASP7;IL6;IL1B;SERPING1;NLRP3;CALM3;CD14;C1QC
Global	Graft-versus-host disease	12/42	8.65669e-09	5.06243e-07	0	0	11.641	216.115	IL6;IL1B;HLA-B;HLA-C;HLA-A;HLA-F;HLA-DQA2;HLA-DQA1;HLA-DRB1;HLA-DPA1;HLA-E;HLA-DQB1
Global	Phagosome	22/152	8.75238e-09	5.06243e-07	0	0	4.97456	92.2976	MSR1;ITGAM;HLA-B;HLA-C;HLA-A;HLA-F;THBS1;ACTB;ACTG1;HLA-E;MARCO;FCGR3A;SEC61G;OLR1;CD14;CD36;FCGR2B;HLA-DQA2;HLA-DQA1;HLA-DRB1;HLA-DPA1;HLA-DQB1
Global	Viral myocarditis	14/60	8.97594e-09	5.06243e-07	0	0	8.87673	164.475	HLA-B;HLA-C;HLA-A;HLA-F;ACTB;ACTG1;HLA-E;CYCS;HLA-DQA2;EIF4G3;HLA-DQA1;HLA-DRB1;HLA-DPA1;HLA-DQB1
Global	Type I diabetes mellitus	12/43	1.16418e-08	5.47163e-07	0	0	11.2649	205.795	IL1B;HLA-B;HLA-C;CPE;HLA-A;HLA-F;HLA-DQA2;HLA-DQA1;HLA-DRB1;HLA-DPA1;HLA-E;HLA-DQB1
Global	Ribosome	22/158	1.80801e-08	7.28371e-07	0	0	4.7536	84.7494	RPL30;RPL21;RPL10;RPS8;RPS5;RPL12;RPS6;RPS3A;RPL23A;RPL10A;RPL8;RPL9;RPL7;RPS26;RPS17;RPS15A;RPS19;RPL14;RPL35;RPS20;RPS24;RPS12
Global	PPAR signaling pathway	15/74	2.06783e-08	7.28909e-07	0	0	7.42142	131.316	GK;LPL;DBI;ACSL4;ACSL3;FABP4;FABP5;SCD;UBC;ME1;OLR1;PLIN2;PPARG;CD36;SLC27A4
Global	Yersinia infection	20/137	3.57123e-08	1.11899e-06	0	0	5.01285	85.9593	FYB1;CXCL8;ROCK1;ARHGEF28;FN1;PIK3R1;FOS;ACTB;RHOA;ACTG1;PYCARD;NFKBIA;IL6;ARPC2;RPS6KA2;GNAQ;IL1B;NLRP3;CCL2;PTK2B
Global	Kaposi sarcoma-associated herpesvirus infection	23/193	1.62577e-07	4.58468e-06	0	0	3.97478	62.1343	GABARAPL2;TCF7L2;CXCL8;HLA-B;ITPR1;HLA-C;ITPR2;HLA-A;PIK3R1;FOS;HLA-F;CXCL3;GABARAP;HLA-E;PIK3R5;NFKBIA;HCK;ZFP36;IL6;UBB;UBC;CYCS;CALM3
Global	Antigen processing and presentation	14/78	3.02335e-07	7.75077e-06	0	0	6.3742	95.6877	CD74;HLA-B;HLA-C;HLA-A;HLA-F;HLA-E;PSME2;HLA-DQA2;HLA-DQA1;HLA-DRB1;CTSB;HLA-DPA1;HLA-DQB1;LGMN
Global	Allograft rejection	10/38	3.60507e-07	8.47192e-06	0	0	10.3636	153.752	HLA-B;HLA-C;HLA-A;HLA-F;HLA-DQA2;HLA-DQA1;HLA-DRB1;HLA-DPA1;HLA-E;HLA-DQB1
Global	Cell adhesion molecules	19/148	6.10335e-07	1.32396e-05	0	0	4.30994	61.672	ITGAM;SDC2;HLA-B;HLA-C;PTPRM;HLA-A;HLA-F;PVR;HLA-E;SPN;ALCAM;ITGB8;SIGLEC1;HLA-DQA2;CD99;HLA-DQA1;HLA-DRB1;HLA-DPA1;HLA-DQB1
Global	Lipid and atherosclerosis	23/215	1.12209e-06	2.26021e-05	0	0	3.5153	48.1607	CXCL8;ITPR1;PIK3R1;FOS;CXCL3;MMP9;RHOA;PYCARD;NFKBIA;IL6;CASP7;IL1B;OLR1;NLRP3;CYCS;CCL2;CALM3;PPARG;CD14;CD36;ATF6;ABCG1;ATF4
Global	Human T-cell leukemia virus 1 infection	23/219	1.54623e-06	2.9069e-05	0	0	3.44284	46.0641	NRP1;SPI1;MMP7;HLA-B;PTEN;HLA-C;HLA-A;PIK3R1;FOS;HLA-F;HLA-E;NFKBIA;ZFP36;IL6;TSPO;HLA-DQA2;HLA-DQA1;HLA-DRB1;RAN;ATF4;HLA-DPA1;HLA-DQB1;CREB5
Global	Human cytomegalovirus infection	23/225	2.46182e-06	4.33895e-05	0	0	3.33953	43.1287	CXCL8;ROCK1;PRKCB;HLA-B;ITPR1;HLA-C;ITPR2;HLA-A;PIK3R1;HLA-F;RHOA;HLA-E;NFKBIA;IL6;IL1B;GNAQ;CCL4;CYCS;CCL2;PTK2B;CALM3;ATF4;CREB5
Global	Rheumatoid arthritis	14/93	2.7477e-06	4.55796e-05	0	0	5.15988	66.071	CXCL8;CCL20;FOS;CXCL3;CXCL5;IL6;CTSK;IL1B;CCL2;HLA-DQA2;HLA-DQA1;HLA-DRB1;HLA-DPA1;HLA-DQB1
Global	Tuberculosis	20/180	3.10661e-06	4.86702e-05	0	0	3.65744	46.3836	CD74;CEBPB;ITGAM;RIPK2;LSP1;RHOA;IL6;FCGR3A;IL1B;ITGAX;CYCS;CALM3;CD14;FCGR2B;HLA-DQA2;HLA-DQA1;HLA-DRB1;CAMP;HLA-DPA1;HLA-DQB1
Global	Staphylococcus aureus infection	14/95	3.55856e-06	5.28166e-05	0	0	5.03196	63.1317	C1QB;CFD;C1QA;ITGAM;FCGR3A;C3AR1;FCGR2B;HLA-DQA2;CAMP;HLA-DQA1;HLA-DRB1;HLA-DPA1;HLA-DQB1;C1QC
Global	Complement and coagulation cascades	13/85	5.1892e-06	7.28443e-05	0	0	5.25111	63.9004	C1QB;CFD;C1QA;ITGAM;SERPINA1;THBD;C9;C3AR1;ITGAX;SERPING1;VSIG4;A2M;C1QC
Global	Cellular senescence	18/156	5.63503e-06	7.28443e-05	0	0	3.80921	46.0401	CXCL8;GADD45B;HLA-B;ITPR1;PTEN;HLA-C;ITPR2;HLA-A;PIK3R1;HLA-F;HIPK1;ZFP36L2;HLA-E;ZFP36L1;HIPK2;IL6;RASSF5;CALM3
Global	Hematopoietic cell lineage	14/99	5.84346e-06	7.28443e-05	0	0	4.79416	57.7706	ITGAM;MME;IL6;IL1B;CD9;CD14;CD36;IL7R;HLA-DQA2;HLA-DQA1;HLA-DRB1;CD44;HLA-DPA1;HLA-DQB1
Global	Influenza A	19/172	5.9412e-06	7.28443e-05	0	0	3.62932	43.6738	CXCL8;PRKCB;DDX58;PIK3R1;ACTB;ACTG1;PYCARD;NFKBIA;IL6;IL1B;NLRP3;CYCS;CCL2;NUP98;HLA-DQA2;HLA-DQA1;HLA-DRB1;HLA-DPA1;HLA-DQB1
Global	Autoimmune thyroid disease	10/53	9.41791e-06	0.00011066	0	0	6.74314	78.0376	HLA-B;HLA-C;HLA-A;HLA-F;HLA-DQA2;HLA-DQA1;HLA-DRB1;HLA-DPA1;HLA-E;HLA-DQB1
Global	IL-17 signaling pathway	13/94	1.60217e-05	0.000180725	0	0	4.66547	51.5141	CEBPB;CXCL8;CCL20;FOS;CXCL3;MMP9;CXCL5;NFKBIA;IL6;IL1B;CCL2;S100A9;S100A8
Global	Epstein-Barr virus infection	20/202	1.76587e-05	0.000191529	0	0	3.21164	35.1491	GADD45B;DDX58;HLA-B;HLA-C;ISG15;HLA-A;PIK3R1;RBPJ;HLA-F;HLA-E;NFKBIA;IL6;CYCS;VIM;HLA-DQA2;HLA-DQA1;HLA-DRB1;CD44;HLA-DPA1;HLA-DQB1
Global	Legionellosis	10/57	1.84711e-05	0.00019292	0	0	6.16797	67.2266	PYCARD;NFKBIA;CASP7;IL6;CXCL8;ITGAM;IL1B;CYCS;CD14;CXCL3
Global	Non-alcoholic fatty liver disease	17/155	1.99643e-05	0.000201069	0	0	3.59212	38.8724	CXCL8;NDUFA1;PRKAG2;NDUFB1;PIK3R1;FOS;UQCR10;COX6A1;COX6C;ADIPOR2;IL6;CASP7;IL1B;NDUFS5;CYCS;PPARG;ATF4
Global	TNF signaling pathway	14/112	2.46918e-05	0.000237485	0	0	4.15539	44.0847	CEBPB;CCL20;PIK3R1;FOS;CXCL3;MMP9;CXCL5;NFKBIA;IL6;CASP7;IL1B;CCL2;ATF4;CREB5
Global	Aldosterone synthesis and secretion	13/98	2.52644e-05	0.000237485	0	0	4.445	47.0552	CAMK1D;PRKCB;ITPR1;ATP2B4;ITPR2;ATP1B3;ATP1A1;ATP2B1;ATP1B1;GNAQ;CALM3;ATF4;CREB5
Global	Pathways in cancer	37/531	2.77911e-05	0.000245262	0	0	2.21069	23.1919	SPI1;CXCL8;ROCK1;GSTP1;MGST3;CUL1;PTEN;MGST1;PIK3R1;PLD1;IGF1R;CASP7;RASSF5;HMOX1;TCF7L2;GADD45B;PRKCB;TPM3;ZBTB16;NCOA3;FN1;MITF;LAMB1;FOS;MMP9;RHOA;RUNX1;EML4;NFKBIA;IL6;GNAQ;FGF18;RARA;CYCS;PPARG;CALM3;IL7R
Global	Lysosome	15/128	2.78311e-05	0.000245262	0	0	3.86404	40.5313	GAA;LAPTM5;MCOLN1;LIPA;PLA2G15;GGA2;NPC2;CTSK;AP1S2;TPP1;DNASE2;AP3S1;CTSC;LGMN;CTSB
Global	Shigellosis	22/246	3.35871e-05	0.000283364	0	0	2.87288	29.5946	GABARAPL2;CXCL8;ROCK1;RIPK2;CUL1;ITPR1;ITPR2;PIK3R1;ACTB;GABARAP;RHOA;ACTG1;PYCARD;NFKBIA;UBB;ARPC2;IL1B;UBC;NLRP3;CYCS;CD14;CD44
Global	Glycerolipid metabolism	10/61	3.41644e-05	0.000283364	0	0	5.68303	58.4461	ALDH2;GK;MOGAT1;AKR1B1;LPL;PLPP3;AGPAT2;LPIN2;DGKI;AGPAT4
Global	Malaria	9/50	3.90799e-05	0.000314872	0	0	6.35597	64.5124	IL6;CXCL8;GYPC;CD81;IL1B;SDC2;CCL2;CD36;THBS1
Global	Thyroid hormone synthesis	11/75	4.09728e-05	0.000320954	0	0	4.98567	50.3682	GPX3;PRKCB;GNAQ;ITPR1;ITPR2;ATP1B3;ATP1A1;ATP1B1;ASGR1;ATF4;CREB5
Global	Gastric acid secretion	11/76	4.64673e-05	0.000354156	0	0	4.90871	48.973	CHRM3;PRKCB;GNAQ;ITPR1;ITPR2;ATP1B3;CALM3;ATP1A1;ATP1B1;ACTB;ACTG1
Global	Leishmaniasis	11/77	5.25834e-05	0.000390224	0	0	4.83409	47.6308	NFKBIA;FCGR3A;ITGAM;PRKCB;IL1B;FOS;HLA-DQA2;HLA-DQA1;HLA-DRB1;HLA-DPA1;HLA-DQB1
Global	Salivary secretion	12/93	6.77729e-05	0.00049005	0	0	4.30009	41.2781	CHRM3;PRKCB;GNAQ;ITPR1;ATP2B4;ITPR2;ATP1B3;CALM3;ATP1A1;ATP2B1;ATP1B1;CAMP
Global	Fluid shear stress and atherosclerosis	15/139	7.30728e-05	0.000515163	0	0	3.51924	33.5175	MGST3;SDC2;GSTP1;MGST1;PIK3R1;FOS;MMP9;ACTB;RHOA;ACTG1;THBD;IL1B;HMOX1;CCL2;CALM3
Global	Apoptosis	15/142	9.33069e-05	0.000612681	0	0	3.43558	31.8808	GADD45B;BCL2A1;ITPR1;ITPR2;PIK3R1;FOS;ACTB;ACTG1;NFKBIA;CASP7;CTSK;CYCS;CTSC;ATF4;CTSB
Global	Chemokine signaling pathway	18/192	9.34229e-05	0.000612681	0	0	3.01543	27.9783	CXCL8;ROCK1;PRKCB;CCL20;PIK3R1;CXCL3;CXCL5;RHOA;CXCL16;PIK3R5;NFKBIA;FGR;HCK;GNAQ;CCL4;CCL2;PTK2B;CCL18
Global	Transcriptional misregulation in cancer	18/192	9.34229e-05	0.000612681	0	0	3.01543	27.9783	CEBPB;SPI1;CXCL8;ITGAM;GADD45B;BCL2A1;ZBTB16;MITF;MMP9;IGF1R;RUNX1;ETV6;IL6;NR4A3;RARA;PPARG;NUPR1;CD14
Global	Glycerophospholipid metabolism	12/98	0.000113391	0.00072673	0	0	4.04904	36.7842	PLA2G15;CHKA;GPD1;PNPLA6;PLPP3;PLD1;GPCPD1;AGPAT2;LPIN2;DGKI;PLD3;AGPAT4
Global	Amoebiasis	12/102	0.000166857	0.00104564	0	0	3.86828	33.6477	IL6;CXCL8;ITGAM;PRKCB;C9;GNAQ;IL1B;FN1;LAMB1;PIK3R1;CD14;CXCL3
Global	C-type lectin receptor signaling pathway	12/104	0.00020083	0.00123117	0	0	3.78379	32.2116	PYCARD;NFKBIA;IL6;IL1B;ITPR1;ITPR2;NLRP3;CBLB;CALM3;PIK3R1;LSP1;RHOA
Global	Cholesterol metabolism	8/50	0.000247523	0.00148514	0	0	5.50668	45.7275	LRPAP1;NPC2;APOC1;TSPO;LPL;CD36;APOE;LIPA
Global	Human immunodeficiency virus 1 infection	18/212	0.000322657	0.00189561	0	0	2.70174	21.7191	PRKCB;HLA-B;CUL1;ITPR1;HLA-C;ITPR2;HLA-A;PIK3R1;FOS;HLA-F;SAMHD1;HLA-E;NFKBIA;GNAQ;AP1S2;CYCS;PTK2B;CALM3
Global	Endocrine and other factor-regulated calcium reabsorption	8/53	0.000373906	0.00215187	0	0	5.13876	40.5526	PRKCB;GNAQ;ATP2B4;ATP1B3;ATP1A1;ATP2B1;ATP1B1;AP2A2
Global	Acute myeloid leukemia	9/67	0.000400651	0.00225967	0	0	4.48905	35.1152	TCF7L2;ITGAM;SPI1;BCL2A1;ZBTB16;RARA;PIK3R1;CD14;RUNX1
Global	NOD-like receptor signaling pathway	16/181	0.000436827	0.00241539	0	0	2.81933	21.8103	GABARAPL2;CXCL8;RIPK2;ITPR1;ITPR2;CXCL3;GABARAP;RHOA;PYCARD;NFKBIA;IL6;IL1B;NLRP3;CCL2;CAMP;CTSB
Global	cGMP-PKG signaling pathway	15/167	0.000551864	0.0029928	0	0	2.86678	21.5072	ROCK1;PDE3B;ITPR1;ATP2B4;ITPR2;ATP1B3;ATP1A1;ATP2B1;ATP1B1;RHOA;PIK3R5;GNAQ;CALM3;ATF4;CREB5
Global	Adherens junction	9/71	0.000619273	0.003295	0	0	4.19856	31.0146	FARP2;PTPN1;TCF7L2;FER;PTPRM;ACTB;RHOA;ACTG1;IGF1R
Global	Chagas disease	11/102	0.000655775	0.00336234	0	0	3.50149	25.6648	NFKBIA;C1QB;C1QA;IL6;CXCL8;GNAQ;IL1B;CCL2;PIK3R1;FOS;C1QC
Global	Pancreatic secretion	11/102	0.000655775	0.00336234	0	0	3.50149	25.6648	CHRM3;PRKCB;GNAQ;ITPR1;ATP2B4;ITPR2;ATP1B3;ATP1A1;ATP2B1;ATP1B1;RHOA
Global	Alzheimer disease	25/369	0.000807899	0.00406835	0	0	2.1222	15.1124	APP;CHRM3;RTN3;ITPR1;ITPR2;LPL;NDUFB1;PIK3R1;UQCR10;COX6A1;CASP7;APOE;MME;NDUFA1;ADAM10;COX6C;ATP5F1E;IL6;IL1B;GNAQ;NDUFS5;CYCS;CALM3;ATF6;ATF4
Global	Salmonella infection	19/249	0.000836334	0.00413765	0	0	2.40459	17.0401	TCF7L2;CXCL8;ANXA2;RIPK2;FOS;ACTB;RHOA;RHOB;ACTG1;PYCARD;NFKBIA;IL6;CASP7;ARPC2;IL1B;NLRP3;CYCS;CD14;S100A10
Global	Parathyroid hormone synthesis, secretion and action	11/106	0.000906593	0.00440792	0	0	3.35336	23.493	MAFB;PRKCB;GNAQ;PDE4D;ITPR1;ITPR2;FOS;PLD1;RHOA;ATF4;CREB5
Global	Th17 cell differentiation	11/107	0.000980366	0.00468582	0	0	3.31826	22.9875	NFKBIA;IL6;IL1B;RARA;FOS;HLA-DQA2;HLA-DQA1;HLA-DRB1;RUNX1;HLA-DPA1;HLA-DQB1
Global	Insulin resistance	11/108	0.00105903	0.00497743	0	0	3.28388	22.4959	NFKBIA;PTPN1;IL6;PRKCB;RPS6KA2;PTEN;PRKAG2;PIK3R1;CD36;SLC27A4;CREB5
Global	Osteoclast differentiation	12/127	0.00123915	0.00572853	0	0	3.02341	20.2367	NFKBIA;FCGR3A;SPI1;CTSK;IL1B;MITF;TREM2;PPARG;PIK3R1;FOS;FCGR2B;LILRB4
Global	Aldosterone-regulated sodium reabsorption	6/37	0.00137566	0.00625704	0	0	5.58195	36.7785	PRKCB;ATP1B3;ATP1A1;PIK3R1;ATP1B1;SGK1
Global	Fc gamma R-mediated phagocytosis	10/97	0.00160924	0.00720327	0	0	3.32521	21.3877	HCK;FCGR3A;MARCKS;ARPC2;PRKCB;ASAP1;PIK3R1;PLPP3;PLD1;FCGR2B
Global	Leukocyte transendothelial migration	11/114	0.00164785	0.00726084	0	0	3.09162	19.812	ITGAM;ROCK1;PRKCB;RASSF5;PTK2B;PIK3R1;MMP9;ACTB;CD99;RHOA;ACTG1
Global	Adrenergic signaling in cardiomyocytes	13/150	0.00174531	0.00757197	0	0	2.75039	17.4672	TPM4;TPM3;CREM;ATP2B4;ATP1B3;ATP1A1;ATP2B1;ATP1B1;PIK3R5;GNAQ;CALM3;ATF4;CREB5
Global	Oxytocin signaling pathway	13/154	0.0022065	0.00942778	0	0	2.67181	16.3417	CAMK1D;ROCK1;PRKCB;ITPR1;ITPR2;PRKAG2;FOS;ACTB;RHOA;ACTG1;PIK3R5;GNAQ;CALM3
Global	Thermogenesis	17/232	0.00236007	0.00980743	0	0	2.29639	13.891	RPS6;NDUFA1;PRKAG2;NDUFB1;ACSL4;ACSL3;UQCR10;COX6C;COX6A1;ACTB;ATP5F1E;ACTG1;RPS6KA2;NDUFS5;PPARG;ATP5ME;CREB5
Global	Estrogen signaling pathway	12/137	0.00236491	0.00980743	0	0	2.78009	16.8112	GNAQ;NCOA3;ITPR1;RARA;ITPR2;CALM3;PIK3R1;FOS;MMP9;ATF4;FKBP5;CREB5
Global	Prion disease	19/273	0.00242652	0.00991708	0	0	2.17465	13.0942	C1QB;C1QA;ITPR1;NDUFA1;ITPR2;NDUFB1;PIK3R1;UQCR10;COX6C;COX6A1;ATP5F1E;IL6;C9;IL1B;NDUFS5;CYCS;ATF4;C1QC;CREB5
Global	NF-kappa B signaling pathway	10/104	0.00270843	0.0107574	0	0	3.07647	18.1862	NFKBIA;CXCL8;GADD45B;BCL2A1;PRKCB;DDX58;IL1B;CCL4;CD14;CXCL3
Global	Toll-like receptor signaling pathway	10/104	0.00270843	0.0107574	0	0	3.07647	18.1862	NFKBIA;IL6;CXCL8;CTSK;IL1B;CCL4;SPP1;PIK3R1;CD14;FOS
Global	Pathogenic Escherichia coli infection	15/197	0.00289093	0.0113228	0	0	2.39048	13.9752	CXCL8;ROCK1;FOS;ACTB;RHOA;ACTG1;PYCARD;NFKBIA;MYO1E;IL6;CASP7;ARPC2;IL1B;NLRP3;CYCS
Global	Glucagon signaling pathway	10/107	0.00333349	0.0128773	0	0	2.98085	17.002	LDHB;GNAQ;PDE3B;ITPR1;ITPR2;PRKAG2;CALM3;SIK2;ATF4;CREB5
Global	Hepatitis B	13/162	0.00343039	0.0130726	0	0	2.5273	14.3426	CXCL8;PRKCB;DDX58;PIK3R1;FOS;MMP9;YWHAZ;NFKBIA;IL6;CYCS;PTK2B;ATF4;CREB5
Global	Asthma	5/31	0.00353897	0.0133065	0	0	5.53932	31.2635	HLA-DQA2;HLA-DQA1;HLA-DRB1;HLA-DPA1;HLA-DQB1
Global	Proteoglycans in cancer	15/205	0.00420076	0.015587	0	0	2.28888	12.5258	ROCK1;PRKCB;SDC2;RPS6;FN1;ITPR1;ITPR2;PIK3R1;MMP9;THBS1;ACTB;RHOA;ACTG1;IGF1R;CD44
Global	Toxoplasmosis	10/112	0.00462504	0.0169385	0	0	2.834	15.2363	NFKBIA;ALOX5;CYCS;LAMB1;HLA-DQA2;HLA-DQA1;HLA-DRB1;PIK3R5;HLA-DPA1;HLA-DQB1
Global	Cholinergic synapse	10/113	0.0049251	0.0178061	0	0	2.80634	14.9112	CHRM3;PRKCB;GNAQ;ITPR1;ITPR2;PIK3R1;FOS;ATF4;PIK3R5;CREB5
Global	Intestinal immune network for IgA production	6/48	0.00531188	0.0189614	0	0	4.11766	21.5675	IL6;HLA-DQA2;HLA-DQA1;HLA-DRB1;HLA-DPA1;HLA-DQB1
Global	Phosphatidylinositol signaling system	9/97	0.00549306	0.019124	0	0	2.95408	15.3739	ITPKB;PRKCB;ITPR1;PTEN;PIP4K2A;ITPR2;CALM3;PIK3R1;DGKI
Global	Prostate cancer	9/97	0.00549306	0.019124	0	0	2.95408	15.3739	NFKBIA;TCF7L2;GSTP1;PTEN;PIK3R1;MMP9;IGF1R;ATF4;CREB5
Global	Choline metabolism in cancer	9/98	0.00587267	0.0201963	0	0	2.92074	15.0051	CHKA;SLC44A1;PRKCB;PIK3R1;FOS;PLPP3;PLD1;GPCPD1;DGKI
Global	Inflammatory bowel disease	7/65	0.0061751	0.0209805	0	0	3.48103	17.7088	IL6;IL1B;HLA-DQA2;HLA-DQA1;HLA-DRB1;HLA-DPA1;HLA-DQB1
Global	Viral protein interaction with cytokine and cytokine receptor	9/100	0.00669228	0.0221349	0	0	2.85625	14.3007	IL6;CXCL8;CCL20;CCL4;CCL2;ACKR3;CXCL3;CCL18;CXCL5
Global	cAMP signaling pathway	15/216	0.00675382	0.0221349	0	0	2.16237	10.8068	ROCK1;PDE4D;PDE3B;ATP2B4;ATP1B3;PIK3R1;FOS;ATP1A1;ATP2B1;ATP1B1;PLD1;RHOA;NFKBIA;CALM3;CREB5
Global	Apelin signaling pathway	11/137	0.0067897	0.0221349	0	0	2.52425	12.6019	GABARAPL2;GNAQ;RPS6;PDE3B;ITPR1;SPP1;ITPR2;PRKAG2;CALM3;GABARAP;PIK3R5
Global	Proximal tubule bicarbonate reclamation	4/23	0.00682885	0.0221349	0	0	6.05726	30.2051	GLUD1;ATP1B3;ATP1A1;ATP1B1
Global	Neurotrophin signaling pathway	10/119	0.00705964	0.022623	0	0	2.65103	13.1315	NFKBIA;RIPK2;RPS6KA2;MATK;CALM3;IRAK3;PIK3R1;SH2B3;RHOA;ATF4
Global	Long-term potentiation	7/67	0.00728243	0.0230747	0	0	3.36465	16.5618	PRKCB;RPS6KA2;GNAQ;ITPR1;ITPR2;CALM3;ATF4
Global	Mitophagy	7/68	0.00788817	0.0247163	0	0	3.30932	16.025	PRKN;GABARAPL2;UBB;UBC;MITF;GABARAP;ATF4
Global	Focal adhesion	14/201	0.00848027	0.0258659	0	0	2.16761	10.3395	ROCK1;PRKCB;FN1;PTEN;LAMB1;PIK3R1;PARVB;THBS1;ACTB;RHOA;ACTG1;IGF1R;SPP1;ITGB8
Global	Insulin secretion	8/86	0.00849742	0.0258659	0	0	2.9596	14.1113	CHRM3;PRKCB;GNAQ;ATP1B3;ATP1A1;ATP1B1;ATF4;CREB5
Global	Adipocytokine signaling pathway	7/69	0.00853025	0.0258659	0	0	3.25577	15.5109	NFKBIA;PRKAG2;ACSL4;AGRP;CD36;ACSL3;ADIPOR2
Global	Cardiac muscle contraction	8/87	0.00908957	0.0272687	0	0	2.92198	13.7352	TPM4;TPM3;ATP1B3;ATP1A1;UQCR10;COX6A1;ATP1B1;COX6C
Global	Platelet activation	10/124	0.00933342	0.0277055	0	0	2.5341	11.8448	STIM1;ROCK1;GNAQ;ITPR1;ITPR2;PIK3R1;ACTB;RHOA;ACTG1;PIK3R5
Global	Parkinson disease	16/249	0.010716	0.0314784	0	0	1.98944	9.02411	PRKN;ITPR1;NDUFA1;ITPR2;NDUFB1;UQCR10;COX6C;COX6A1;ATP5F1E;UBB;NDUFS5;UBC;CYCS;CALM3;ATF6;ATF4
Global	Pathways of neurodegeneration	26/475	0.0111014	0.0322741	0	0	1.68419	7.58003	PRKN;CHRM3;APP;ITPR1;ITPR2;NDUFB1;UQCR10;COX6A1;GABARAP;CASP7;UBB;UBC;GABARAPL2;PRKCB;GPX3;NDUFA1;COX6C;ATP5F1E;IL6;IL1B;GNAQ;NDUFS5;CYCS;CALM3;ATF6;ATF4
Global	HIF-1 signaling pathway	9/109	0.0115108	0.0331229	0	0	2.59797	11.5986	LDHB;IL6;PRKCB;RPS6;HMOX1;PIK3R1;TIMP1;ALDOA;IGF1R
Global	Hepatocellular carcinoma	12/168	0.0117875	0.0335766	0	0	2.22404	9.87632	TCF7L2;GADD45B;PRKCB;MGST3;GSTP1;MGST1;PTEN;HMOX1;PIK3R1;ACTB;ACTG1;IGF1R
Global	Endocytosis	16/252	0.0119131	0.0335949	0	0	1.96384	8.70004	IQSEC3;HLA-B;HLA-C;CBLB;ASAP1;HLA-A;HLA-F;PLD1;AP2A2;RHOA;HLA-E;IGF1R;RAB10;RAB11FIP1;ARPC2;SMAP2
Global	Rap1 signaling pathway	14/210	0.0121592	0.0339494	0	0	2.06711	9.11526	FARP2;FYB1;ITGAM;PRKCB;PIK3R1;THBS1;ACTB;RHOA;ACTG1;IGF1R;RASSF5;GNAQ;FGF18;CALM3
Global	Th1 and Th2 cell differentiation	8/92	0.0125217	0.0346189	0	0	2.74734	12.0341	NFKBIA;FOS;RBPJ;HLA-DQA2;HLA-DQA1;HLA-DRB1;HLA-DPA1;HLA-DQB1
Global	Glioma	7/75	0.0132144	0.0360096	0	0	2.96757	12.839	CAMK1D;GADD45B;PRKCB;PTEN;CALM3;PIK3R1;IGF1R
Global	GnRH signaling pathway	8/93	0.0133087	0.0360096	0	0	2.71488	11.7265	PRKCB;GNAQ;ITPR1;ITPR2;PTK2B;CALM3;PLD1;ATF4
Global	FoxO signaling pathway	10/131	0.0134078	0.0360096	0	0	2.38663	10.2909	GABARAPL2;IL6;GADD45B;PTEN;PRKAG2;PIK3R1;IL7R;SGK1;GABARAP;IGF1R
Global	Bacterial invasion of epithelial cells	7/77	0.0151212	0.040228	0	0	2.88249	12.0824	ARHGAP10;ARPC2;FN1;PIK3R1;ACTB;RHOA;ACTG1
Global	Mineral absorption	6/60	0.0154542	0.0407297	0	0	3.20063	13.3462	ATP2B4;HMOX1;ATP1B3;ATP1A1;ATP2B1;ATP1B1
Global	Systemic lupus erythematosus	10/135	0.0162665	0.0423685	0	0	2.30977	9.51315	C1QB;C1QA;FCGR3A;C9;HLA-DQA2;HLA-DQA1;HLA-DRB1;HLA-DPA1;HLA-DQB1;C1QC
Global	Regulation of actin cytoskeleton	14/218	0.0163765	0.0423685	0	0	1.98521	8.16302	CHRM3;ITGAM;ROCK1;FN1;PIK3R1;IQGAP2;ACTB;RHOA;ACTG1;ARPC2;FGF18;ITGAX;PIP4K2A;ITGB8
Global	Inflammatory mediator regulation of TRP channels	8/98	0.0177935	0.045616	0	0	2.56338	10.3277	PRKCH;PRKCB;GNAQ;IL1B;ITPR1;ITPR2;CALM3;PIK3R1
Global	Cytosolic DNA-sensing pathway	6/63	0.019284	0.0489917	0	0	3.0317	11.9706	PYCARD;NFKBIA;IL6;DDX58;IL1B;CCL4
Global	B cell receptor signaling pathway	7/81	0.0195074	0.0491167	0	0	2.72611	10.7326	NFKBIA;CD81;PRKCB;FOS;PIK3R1;FCGR2B;LILRB4
Global	AGE-RAGE signaling pathway in diabetic complications	8/100	0.0198597	0.0495614	0	0	2.5074	9.82665	THBD;IL6;CXCL8;PRKCB;IL1B;FN1;CCL2;PIK3R1
Global	AMPK signaling pathway	9/120	0.0204602	0.0503035	0	0	2.33918	9.0977	RAB10;SCD;PRKAG2;PPARG;PIK3R1;CD36;ADIPOR2;IGF1R;CREB5
Global	Carbohydrate digestion and absorption	5/47	0.0205798	0.0503035	0	0	3.42626	13.3057	PRKCB;ATP1B3;ATP1A1;PIK3R1;ATP1B1
Global	GnRH secretion	6/64	0.0206922	0.0503035	0	0	2.97928	11.5536	PRKCB;GNAQ;ITPR1;SPP1;ITPR2;PIK3R1
Global	Thyroid hormone signaling pathway	9/121	0.0214686	0.0517449	0	0	2.31817	8.90447	THRB;PRKCB;NCOA3;ATP1B3;PIK3R1;ATP1A1;ATP1B1;ACTB;ACTG1
Global	Colorectal cancer	7/86	0.02615	0.0624942	0	0	2.55291	9.30255	TCF7L2;GADD45B;CYCS;FOS;PIK3R1;AREG;RHOA
Global	Phospholipase D signaling pathway	10/148	0.0286876	0.0676311	0	0	2.09077	7.42493	CXCL8;PTK2B;PIK3R1;PLPP3;PLD1;AGPAT2;DGKI;RHOA;PIK3R5;AGPAT4
Global	Renin secretion	6/69	0.0287792	0.0676311	0	0	2.74212	9.72931	GNAQ;PDE3B;ITPR1;ITPR2;CALM3;CTSB
Global	ECM-receptor interaction	7/88	0.0291924	0.0680352	0	0	2.48961	8.79791	SPP1;FN1;ITGB8;LAMB1;CD36;THBS1;CD44
Global	Huntington disease	17/306	0.0312688	0.0722771	0	0	1.70177	5.89686	POLR2J3;GPX3;ITPR1;NDUFA1;SLC1A3;NDUFB1;UQCR10;COX6C;COX6A1;AP2A2;ATP5F1E;GNAQ;NDUFS5;CYCS;PPARG;RCOR1;CREB5
Global	Hypertrophic cardiomyopathy	7/90	0.0324651	0.0744323	0	0	2.42937	8.32688	IL6;TPM4;TPM3;PRKAG2;ITGB8;ACTB;ACTG1
Global	Natural killer cell mediated cytotoxicity	9/131	0.0335852	0.0760964	0	0	2.12705	7.21851	FCGR3A;PRKCB;HLA-B;HLA-C;PTK2B;HLA-A;PIK3R1;HCST;HLA-E
Global	Calcium signaling pathway	14/240	0.0337307	0.0760964	0	0	1.7899	6.06659	CHRM3;CAMK1D;PRKCB;ITPR1;ATP2B4;ITPR2;ATP2B1;MCOLN1;ITPKB;STIM1;GNAQ;FGF18;PTK2B;CALM3
Global	Melanoma	6/72	0.0345084	0.077233	0	0	2.61707	8.8105	GADD45B;FGF18;PTEN;MITF;PIK3R1;IGF1R
Global	African trypanosomiasis	4/37	0.0352103	0.0775726	0	0	3.48498	11.6622	IL6;PRKCB;GNAQ;IL1B
Global	Thyroid cancer	4/37	0.0352103	0.0775726	0	0	3.48498	11.6622	TCF7L2;GADD45B;TPM3;PPARG
Global	Small cell lung cancer	7/92	0.0359742	0.0786317	0	0	2.37196	7.88666	NFKBIA;GADD45B;PTEN;FN1;CYCS;LAMB1;PIK3R1
Global	mTOR signaling pathway	10/154	0.0362487	0.0786317	0	0	2.00303	6.64475	PRKCB;RPS6KA2;RPS6;PTEN;PIK3R1;SGK1;FNIP2;LPIN2;RHOA;IGF1R
Global	Amyotrophic lateral sclerosis	19/364	0.0409059	0.088057	0	0	1.59341	5.0933	PRKN;RANBP2;GABARAPL2;POM121;GPX3;NDUFA1;NDUFB1;UQCR10;COX6C;COX6A1;ACTB;GABARAP;ATP5F1E;ACTG1;NDUFS5;CYCS;NUP98;ATF6;ATF4
Global	Diabetic cardiomyopathy	12/203	0.0431453	0.091481	0	0	1.81318	5.69914	PRKCB;NDUFS5;PTEN;NDUFA1;NDUFB1;PIK3R1;CD36;UQCR10;COX6C;COX6A1;MMP9;ATP5F1E
Global	Viral carcinogenesis	12/203	0.0431453	0.091481	0	0	1.81318	5.69914	NFKBIA;HLA-B;HLA-C;HLA-A;PIK3R1;RBPJ;HLA-F;YWHAZ;RHOA;HLA-E;ATF4;CREB5
Global	Measles	9/139	0.0461764	0.0971772	0	0	1.99532	6.13619	NFKBIA;IL6;DDX58;IL1B;CYCS;CBLB;PIK3R1;FOS;FCGR2B
0	Pertussis	11/76	9.74041e-07	0.000169474	0	0	7.54645	104.457	C1QB;C1QA;CXCL8;ITGAM;SERPING1;NLRP3;CALM3;FOS;RHOA;NFKB1;C1QC
0	Coronavirus disease	19/232	1.30868e-06	0.000169474	0	0	4.02115	54.4725	CFD;C1QB;NRP1;C1QA;RPL30;RPL41;CXCL8;RPL21;RPL31;RPL23A;FOS;NFKB1;RPL7;NFKBIA;RPS19;C9;NLRP3;TLR2;C1QC
0	Salmonella infection	17/249	4.99957e-05	0.00401265	0	0	3.28466	32.5299	TCF7L2;CXCL8;ANXA2;RIPK2;GCC2;FOS;ACTB;RHOA;NFKB1;RHOB;NFKBIA;CDC42;ARPC2;NLRP3;S100A10;ARF6;TLR2
0	Glycerolipid metabolism	8/61	6.19714e-05	0.00401265	0	0	6.68919	64.8105	ALDH2;GK;MOGAT1;AKR1B1;LPL;PLPP3;LPIN2;DGKI
0	Malaria	7/50	0.000117342	0.0047114	0	0	7.20155	65.1771	CXCL8;LRP1;CD81;SDC2;CD36;THBS1;TLR2
0	Complement and coagulation cascades	9/85	0.000119674	0.0047114	0	0	5.25369	47.4447	C1QB;CFD;C1QA;ITGAM;C9;PLAUR;SERPING1;VSIG4;C1QC
0	Parathyroid hormone synthesis, secretion and action	10/106	0.000134738	0.0047114	0	0	4.62709	41.2375	NR4A2;MMP14;JUND;MAFB;PDE4D;ITPR1;ARRB1;FOS;RHOA;CREB5
0	Shigellosis	16/246	0.000145526	0.0047114	0	0	3.11143	27.49	CXCL8;RIPK2;PRKCE;ITPR1;ACTB;RHOA;NFKB1;MALT1;NFKBIA;CDC42;UBB;ARPC2;CAPN2;NLRP3;CD44;ARF6
0	Phagosome	12/152	0.000165762	0.00477026	0	0	3.81625	33.2203	MSR1;MARCO;ITGAM;TFRC;SEC61G;HLA-A;CD36;FCGR2B;HLA-DQA2;THBS1;ACTB;TLR2
0	Endocytosis	16/252	0.000191736	0.00496597	0	0	3.03139	25.9468	TFRC;IQSEC3;CBLB;ARRB1;ASAP1;HLA-A;AP2A2;RHOA;SNX3;CDC42;RAB11FIP1;ARPC2;PSD3;SMAP2;SPG21;ARF6
0	Cellular senescence	12/156	0.000211415	0.00497787	0	0	3.70948	31.3885	CXCL8;GADD45B;RASSF5;CAPN2;ITPR1;PTEN;CALM3;HLA-A;HIPK1;ZFP36L2;NFKB1;HIPK2
0	IL-17 signaling pathway	9/94	0.000259032	0.00529246	0	0	4.69524	38.7759	NFKBIA;CXCL8;JUND;CCL20;FOSB;FOS;CXCL3;S100A9;NFKB1
0	Yersinia infection	11/137	0.000265645	0.00529246	0	0	3.88083	31.9522	NFKBIA;CDC42;CXCL8;ARPC2;FN1;NLRP3;FOS;ACTB;NFKB1;RHOA;ARF6
0	Apoptosis	11/142	0.000362058	0.00669807	0	0	3.73174	29.5692	NFKBIA;GADD45B;BCL2A1;LMNA;CAPN2;ITPR1;FOS;ACTB;NFKB1;CTSC;CTSB
0	Chemokine signaling pathway	13/192	0.000408125	0.00694279	0	0	3.23443	25.2413	CCL13;CXCL8;CCL20;ARRB1;CXCL3;NFKB1;RHOA;CXCL16;PIK3R5;NFKBIA;CDC42;CCL4;CCL18
0	Kaposi sarcoma-associated herpesvirus infection	13/193	0.000428898	0.00694279	0	0	3.2163	24.9401	TCF7L2;CREBBP;CXCL8;ITPR1;HLA-A;FOS;CXCL3;NFKB1;PIK3R5;NFKBIA;ZFP36;UBB;CALM3
0	C-type lectin receptor signaling pathway	9/104	0.000549895	0.00791237	0	0	4.19885	31.5157	NFKBIA;ITPR1;NLRP3;CBLB;CALM3;LSP1;NFKB1;RHOA;MALT1
0	NF-kappa B signaling pathway	9/104	0.000549895	0.00791237	0	0	4.19885	31.5157	NFKBIA;CCL13;CXCL8;GADD45B;BCL2A1;CCL4;CXCL3;NFKB1;MALT1
0	Tuberculosis	12/180	0.000772945	0.0105365	0	0	3.17562	22.7543	CD74;CREBBP;ITGAM;RIPK2;CALM3;LSP1;FCGR2B;HLA-DQA2;NFKB1;RHOA;MALT1;TLR2
0	Lipid and atherosclerosis	13/215	0.00117195	0.0151768	0	0	2.86275	19.321	CXCL8;ITPR1;FOS;CXCL3;RHOA;NFKB1;NFKBIA;CDC42;NLRP3;CALM3;CD36;ABCG1;TLR2
0	Staphylococcus aureus infection	8/95	0.00132134	0.0162965	0	0	4.06792	26.9667	C1QB;CFD;C1QA;ITGAM;DEFB1;FCGR2B;HLA-DQA2;C1QC
0	Aldosterone synthesis and secretion	8/98	0.00161431	0.0190049	0	0	3.93172	25.2764	NR4A2;CAMK1D;PRKCE;ITPR1;ATP2B4;ATP1B3;CALM3;CREB5
0	Legionellosis	6/57	0.00168797	0.019008	0	0	5.19058	33.1378	NFKBIA;CXCL8;ITGAM;CXCL3;NFKB1;TLR2
0	Chagas disease	8/102	0.00208242	0.0224728	0	0	3.76364	23.2375	NFKBIA;C1QB;C1QA;CXCL8;FOS;NFKB1;TLR2;C1QC
0	Insulin resistance	8/108	0.00297773	0.0308493	0	0	3.53673	20.5717	NFKBIA;PTPN1;PRKCE;PTEN;CD36;NFKB1;SLC27A4;CREB5
0	Acute myeloid leukemia	6/67	0.00385041	0.038356	0	0	4.33744	24.1143	TCF7L2;ITGAM;BCL2A1;NFKB1;RUNX1;PPARD
0	Adipocytokine signaling pathway	6/69	0.00445592	0.0427438	0	0	4.19931	22.7331	NFKBIA;AGRP;CD36;ACSL3;ADIPOR2;NFKB1
0	Rheumatoid arthritis	7/93	0.00489518	0.0428508	0	0	3.59284	19.1121	CXCL8;CCL20;ACP5;FOS;CXCL3;HLA-DQA2;TLR2
0	Pathogenic Escherichia coli infection	11/197	0.00499785	0.0428508	0	0	2.62083	13.8871	NFKBIA;CDC42;MYO1E;CXCL8;ARPC2;NLRP3;FOS;ACTB;RHOA;NFKB1;ARF6
0	Cholesterol metabolism	5/50	0.00510343	0.0428508	0	0	4.89265	25.8226	LRP1;APOC1;LPL;CD36;APOE
0	Adherens junction	6/71	0.00512886	0.0428508	0	0	4.06968	21.4589	CDC42;PTPN1;TCF7L2;CREBBP;ACTB;RHOA
0	Neurotrophin signaling pathway	8/119	0.00536942	0.0434588	0	0	3.18444	16.6452	NFKBIA;CDC42;RIPK2;CALM3;IRAK3;SH2B3;NFKB1;RHOA
0	Fc gamma R-mediated phagocytosis	7/97	0.00615369	0.0477927	0	0	3.43245	17.4736	CDC42;ARPC2;PRKCE;ASAP1;PLPP3;FCGR2B;ARF6
0	PPAR signaling pathway	6/74	0.00627395	0.0477927	0	0	3.88954	19.7252	GK;LPL;CD36;ACSL3;PPARD;SLC27A4
0	Leishmaniasis	6/77	0.00759446	0.056199	0	0	3.72462	18.1774	NFKBIA;ITGAM;FOS;HLA-DQA2;NFKB1;TLR2
0	Amoebiasis	7/102	0.00804847	0.0579042	0	0	3.25096	15.677	CXCL8;ITGAM;C9;FN1;CXCL3;NFKB1;TLR2
0	T cell receptor signaling pathway	7/104	0.00891553	0.0607664	0	0	3.1836	15.0265	NFKBIA;CDC42;CBLB;FOS;NFKB1;RHOA;MALT1
0	Toll-like receptor signaling pathway	7/104	0.00891553	0.0607664	0	0	3.1836	15.0265	NFKBIA;CXCL8;CCL4;SPP1;FOS;NFKB1;TLR2
0	B cell receptor signaling pathway	6/81	0.00965227	0.064101	0	0	3.52525	16.3591	NFKBIA;CD81;FOS;FCGR2B;MALT1;NFKB1
0	Human T-cell leukemia virus 1 infection	11/219	0.0107006	0.0692867	0	0	2.34096	10.622	NFKBIA;NRP1;CREBBP;ZFP36;PTEN;HLA-A;FOS;HLA-DQA2;NFKB1;RAN;CREB5
0	Mineral absorption	5/60	0.0109744	0.0693264	0	0	4.00103	18.0534	MT2A;ATP2B4;HMOX1;MT1X;ATP1B3
0	Riboflavin metabolism	2/8	0.0128189	0.0774241	0	0	14.6084	63.6463	ACP5;BLVRB
0	TNF signaling pathway	7/112	0.0130777	0.0774241	0	0	2.93983	12.7496	NFKBIA;MMP14;CCL20;FOS;CXCL3;NFKB1;CREB5
0	cGMP-PKG signaling pathway	9/167	0.0131531	0.0774241	0	0	2.51645	10.899	PRKCE;KCNMA1;ITPR1;ATP2B4;ATP1B3;CALM3;RHOA;PIK3R5;CREB5
0	ECM-receptor interaction	6/88	0.0141607	0.0815028	0	0	3.22315	13.7219	SPP1;FN1;CD36;CD47;THBS1;CD44
0	PD-L1 expression and PD-1 checkpoint pathway in cancer	6/89	0.0149067	0.0839313	0	0	3.18416	13.3924	EML4;NFKBIA;PTEN;FOS;NFKB1;TLR2
0	Pathways in cancer	20/531	0.0170647	0.0940376	0	0	1.74123	7.08808	TCF7L2;CREBBP;CXCL8;GADD45B;TPM3;EPAS1;NCOA3;FN1;PTEN;FOS;NFKB1;RHOA;RUNX1;EML4;CDC42;NFKBIA;RASSF5;HMOX1;CALM3;PPARD
0	Proteoglycans in cancer	10/205	0.0175294	0.0945857	0	0	2.26636	9.16489	CDC42;SDC2;FN1;ITPR1;PLAUR;THBS1;ACTB;RHOA;CD44;TLR2
0	Salivary secretion	6/93	0.0181637	0.096008	0	0	3.03714	12.1738	KCNMA1;ITPR1;ATP2B4;ATP1B3;CALM3;LYZ
1	Coronavirus disease	49/232	6.82195e-17	1.95108e-14	0	0	4.93172	183.577	RPL4;RPL3;CXCL8;RPL32;RPL10A;RPL9;RPL7;RPS4X;RPL7A;RPL18A;RPL37;RPS13;RPS12;JAK1;RPS9;RPS8;RPS5;RPS6;RPL13A;RPS3A;FOS;ADAM17;IL1B;RPL29;IL6ST;HBEGF;TLR2;CFD;C1QB;RPL10;RPL12;RPL11;C5AR1;RPS15A;C9;RPL14;RPL13;JUN;RPL41;RPL23A;NFKB1;NFKBIA;RPS28;IL6;RPS29;RPL27A;RPS21;RPS23;C1QC
1	Phagosome	34/152	6.88836e-13	9.85035e-11	0	0	5.24808	146.966	ITGB1;COLEC12;STX12;TFRC;ITGB5;STX18;CORO1A;THBS1;CTSS;FCAR;ACTG1;HLA-DMB;CLEC7A;CTSL;SEC61G;MRC1;OLR1;FCGR1A;HLA-DQA2;HLA-DQA1;HLA-DPA1;HLA-DRB5;TUBB;TUBB4B;HLA-E;CANX;ATP6V1B2;HLA-DPB1;CALR;ITGA5;FCGR2B;ATP6V0D2;HLA-DQB1;TLR2
1	Ribosome	33/158	1.10983e-11	1.05804e-09	0	0	4.80204	121.128	RPL4;RPL3;RPL32;RPL10;RPL12;RPL11;RPL10A;RPL9;RPL7;RPS4X;RPL7A;RPS15A;RPL18A;RPL14;RPL13;RPL37;RPS13;RPS12;RPS9;RPL41;RPS8;RPS5;RPS6;RPL13A;RPS3A;RPL23A;MRPS6;RPS28;RPS29;RPL27A;RPL29;RPS21;RPS23
1	Rheumatoid arthritis	24/93	6.95961e-11	4.97612e-09	0	0	6.29088	147.133	HLA-DRB5;JUN;CXCL8;CCL20;CXCL1;FOS;CXCL3;CXCL2;CXCL5;VEGFA;IL6;HLA-DMB;CTSL;CTSK;IL1B;ATP6V1B2;HLA-DPB1;ACP5;ATP6V0D2;HLA-DQA2;HLA-DQA1;HLA-DPA1;HLA-DQB1;TLR2
1	IL-17 signaling pathway	23/94	5.4793e-10	3.13416e-08	0	0	5.85271	124.808	HSP90AA1;CEBPB;JUN;CXCL8;HSP90AB1;JUND;CCL20;TNFAIP3;CXCL1;FOS;CXCL3;PTGS2;CXCL2;MMP9;CXCL5;NFKB1;IL17RA;HSP90B1;NFKBIA;IL6;IL1B;S100A9;S100A8
1	TNF signaling pathway	24/112	4.14244e-09	1.97456e-07	0	0	4.92766	95.1135	MAP2K3;MAP2K1;JUN;CEBPB;CCL20;TNFAIP3;CXCL1;FOS;CXCL3;TNFRSF1B;PTGS2;CXCL2;MMP9;NFKB1;CXCL5;NFKBIA;SOCS3;IL6;IL1B;BCL3;MAP3K8;IL18R1;MAP3K5;CREB5
1	Antigen processing and presentation	19/78	1.86298e-08	7.61161e-07	0	0	5.79968	103.226	PDIA3;CD74;HSP90AA1;HLA-DRB5;HSP90AB1;HSPA5;CTSS;HLA-E;HLA-DMB;CTSL;CANX;HLA-DPB1;CALR;B2M;HLA-DQA2;HLA-DQA1;HLA-DPA1;HLA-DQB1;HSPA1A
1	Hematopoietic cell lineage	21/99	4.61741e-08	1.65073e-06	0	0	4.8531	81.973	HLA-DRB5;TFRC;IL1R2;CSF2RA;IL6;HLA-DMB;ANPEP;IL1B;IL3RA;HLA-DPB1;CD9;CD37;CD59;ITGA5;IL7R;FCGR1A;HLA-DQA2;HLA-DQA1;CD55;HLA-DPA1;HLA-DQB1
1	Kaposi sarcoma-associated herpesvirus infection	30/193	1.29007e-07	4.09956e-06	0	0	3.33134	52.8464	CDKN1A;CXCL8;CXCL1;PTGS2;CXCL3;HIF1A;CXCL2;GABARAP;PIK3R5;PPP3CA;ZFP36;UBB;GNG5;UBC;JAK1;CCR1;GABARAPL2;GABARAPL1;JUN;MAP2K1;FOS;NFKB1;HLA-E;VEGFA;NFKBIA;IL6;MAPKAPK2;CTNNB1;CALM3;IL6ST
1	Parathyroid hormone synthesis, secretion and action	21/106	1.59636e-07	4.5656e-06	0	0	4.45178	69.672	MAP2K1;CDKN1A;JUND;PDE4D;FOS;GNAI2;NR4A2;GNA13;AKAP13;MAFB;NACA;SP1;GNAQ;GNA12;BCL2;PDE4B;PDE4A;PRKACB;MEF2D;CREB5;HBEGF
1	Th17 cell differentiation	21/107	1.88764e-07	4.90786e-06	0	0	4.39978	68.1208	HLA-DRB5;JUN;HSP90AA1;HSP90AB1;IL1RAP;FOS;HIF1A;NFKB1;RUNX1;NFKBIA;PPP3CA;IL6;HLA-DMB;IL1B;HLA-DPB1;IL6ST;HLA-DQA2;HLA-DQA1;HLA-DPA1;JAK1;HLA-DQB1
1	Tuberculosis	28/180	3.30612e-07	7.8796e-06	0	0	3.3298	49.6883	CEBPB;LSP1;CORO1A;CTSS;MALT1;PPP3CA;HLA-DMB;CLEC7A;IRAK2;MRC1;FCGR1A;HLA-DQA2;HLA-DQA1;HLA-DPA1;JAK1;CD74;HLA-DRB5;SPHK1;NFKB1;IL6;IL1B;BCL2;HLA-DPB1;CALM3;FCGR2B;ATP6V0D2;HLA-DQB1;TLR2
1	Leishmaniasis	17/77	4.76663e-07	1.04866e-05	0	0	5.09271	74.1319	ITGB1;HLA-DRB5;JUN;FOS;PTGS2;NFKB1;NFKBIA;HLA-DMB;IL1B;HLA-DPB1;FCGR1A;HLA-DQA2;HLA-DQA1;HLA-DPA1;JAK1;HLA-DQB1;TLR2
1	Osteoclast differentiation	22/127	9.32078e-07	1.9041e-05	0	0	3.77504	52.4196	MAP2K1;JUN;JUND;MITF;TREM2;FOS;GAB2;LILRB4;NFKB1;FOSL2;NFKBIA;SOCS3;PPP3CA;TYROBP;CTSK;IL1B;ACP5;GRB2;PPARG;FCGR1A;FCGR2B;JAK1
1	HIF-1 signaling pathway	20/109	1.13209e-06	2.033e-05	0	0	4.04451	55.3752	MAP2K1;CDKN1A;PFKFB3;TFRC;RPS6;ENO1;HIF1A;NFKB1;IGF1R;RBX1;VEGFA;LDHA;IL6;PGK1;BCL2;HMOX1;TIMP1;ALDOA;GAPDH;PDK1
1	Epstein-Barr virus infection	29/202	1.13734e-06	2.033e-05	0	0	3.02961	41.4658	CDKN1A;PSMD11;TNFAIP3;RBPJ;HLA-DMB;CIR1;B2M;HLA-DQA2;HLA-DQA1;HLA-DPA1;JAK1;MAP2K3;PDIA3;ENTPD1;HLA-DRB5;JUN;ADRM1;NFKB1;HLA-E;NCOR2;NFKBIA;IL6;PSMC1;HLA-DPB1;BCL2;CALR;VIM;HLA-DQB1;TLR2
1	Proteoglycans in cancer	29/205	1.54496e-06	2.59916e-05	0	0	2.9775	39.8404	ITGB1;CDKN1A;DDX5;ITGB5;SDC2;HIF1A;THBS1;ACTG1;IGF1R;CTSL;TIMP3;FLNB;PRKACB;MAP2K1;MMP2;RDX;RPS6;FN1;PLAUR;MMP9;VEGFA;TIAM1;MRAS;CTNNB1;GRB2;ITGA5;MET;HBEGF;TLR2
1	Amoebiasis	19/102	1.64645e-06	2.61602e-05	0	0	4.11742	54.8313	CXCL8;IL1R2;FN1;CXCL1;SERPINB9;ACTN4;CXCL3;CXCL2;NFKB1;IL6;GNA15;GNAL;COL4A2;C9;GNAQ;IL1B;PRKACB;VCL;TLR2
1	Toxoplasmosis	20/112	1.76469e-06	2.65632e-05	0	0	3.91201	51.8244	MAP2K3;ITGB1;HLA-DRB5;LY96;NFKB1;PIK3R5;GNAI2;NFKBIA;HLA-DMB;PPIF;BCL2;HLA-DPB1;HLA-DQA2;HLA-DQA1;BCL2L1;HLA-DPA1;JAK1;HLA-DQB1;TLR2;HSPA1A
1	Human T-cell leukemia virus 1 infection	30/219	2.02631e-06	2.89762e-05	0	0	2.86908	37.6116	CDKN1A;PTEN;ETS2;PPP3CA;ZFP36;HLA-DMB;B2M;PRKACB;HLA-DQA2;HLA-DQA1;HLA-DPA1;JAK1;HLA-DRB5;JUN;MAP2K1;MMP7;IL1R2;FOS;NFKB1;HLA-E;NFKBIA;IL6;CANX;HLA-DPB1;CALR;RAN;ATR;HLA-DQB1;BCL2L1;CREB5
1	Lipid and atherosclerosis	29/215	4.07753e-06	5.55321e-05	0	0	2.81591	34.9456	CXCL8;HSP90AB1;LY96;CXCL1;CXCL3;CXCL2;HSP90B1;PPP3CA;OLR1;MAP3K5;ABCA1;MAP2K3;JUN;HSP90AA1;HSPA5;EIF2AK3;FOS;SOD2;MMP9;NFKB1;NFKBIA;IL6;IL1B;BCL2;CALM3;PPARG;TLR2;HSPA1A;BCL2L1
1	Fluid shear stress and atherosclerosis	22/139	4.40199e-06	5.72259e-05	0	0	3.3857	41.7573	JUN;HSP90AA1;HSP90AB1;IL1R2;SDC2;MMP2;FOS;MMP9;NFKB1;ACTG1;HSP90B1;VEGFA;THBD;CTSL;SUMO3;IL1B;BCL2;RAC2;HMOX1;CTNNB1;CALM3;MAP3K5
1	Inflammatory bowel disease	14/65	6.59202e-06	8.19703e-05	0	0	4.92241	58.7226	HLA-DRB5;JUN;NFKB1;IL6;HLA-DMB;IL1B;STAT4;HLA-DPB1;HLA-DQA2;HLA-DQA1;IL18R1;HLA-DPA1;HLA-DQB1;TLR2
1	Human cytomegalovirus infection	29/225	1.00153e-05	0.000116845	0	0	2.67082	30.7449	CDKN1A;CXCL8;PTGS2;GNAI2;GNA13;AKAP13;PPP3CA;GNG5;GNA12;RAC2;B2M;PRKACB;JAK1;CCR1;PDIA3;MAP2K1;NFKB1;HLA-E;VEGFA;NFKBIA;IL6;SP1;IL1B;GNAQ;CTNNB1;CALM3;GRB2;CALR;CREB5
1	Salmonella infection	31/249	1.02137e-05	0.000116845	0	0	2.56883	29.5204	CXCL8;HSP90AB1;LY96;ACTG1;HSP90B1;SNX9;FLNB;S100A10;MAP2K3;JUN;MAP2K1;HSP90AA1;ANXA2;TUBB;RHOH;FOS;DYNLL1;TUBB4B;NFKB1;NFKBIA;IL6;PTPRC;IL1B;ELMO1;BCL2;CTNNB1;PFN1;GAPDH;NAIP;ARF6;TLR2
1	Mitophagy	14/68	1.14699e-05	0.000126169	0	0	4.6482	52.8769	BNIP3L;GABARAPL2;GABARAPL1;JUN;EIF2AK3;MITF;AMBRA1;HIF1A;GABARAP;MRAS;UBB;SP1;UBC;BCL2L1
1	Th1 and Th2 cell differentiation	16/92	2.63734e-05	0.000279362	0	0	3.77725	39.8242	HLA-DRB5;JUN;MAML2;FOS;RBPJ;NFKB1;NFKBIA;PPP3CA;HLA-DMB;STAT4;HLA-DPB1;HLA-DQA2;HLA-DQA1;HLA-DPA1;JAK1;HLA-DQB1
1	PPAR signaling pathway	14/74	3.14875e-05	0.000321623	0	0	4.18205	43.3508	CPT1A;ACSL1;LPL;NR1H3;DBI;ACSL3;CYP27A1;FABP3;FABP5;UBC;OLR1;PLIN2;PPARG;ANGPTL4
1	Estrogen signaling pathway	20/137	3.96092e-05	0.000366507	0	0	3.07203	31.1394	MAP2K1;JUN;HSP90AA1;HSP90AB1;MMP2;FOS;MMP9;HSP90B1;GNAI2;SP1;GNAQ;BCL2;CALM3;GRB2;FKBP4;PRKACB;FKBP5;CREB5;HBEGF;HSPA1A
1	Yersinia infection	20/137	3.96092e-05	0.000366507	0	0	3.07203	31.1394	MAP2K3;ITGB1;MAP2K1;JUN;FYB1;CXCL8;WIPF2;FN1;FOS;NFKB1;ACTG1;NFKBIA;IL6;RPS6KA2;GNAQ;IL1B;ELMO1;RAC2;ITGA5;ARF6
1	Staphylococcus aureus infection	16/95	3.97263e-05	0.000366507	0	0	3.63324	36.8174	C1QB;CFD;HLA-DRB5;C5AR1;FPR1;FPR2;FCAR;HLA-DMB;HLA-DPB1;FCGR1A;FCGR2B;HLA-DQA2;HLA-DQA1;HLA-DPA1;HLA-DQB1;C1QC
1	Pertussis	14/76	4.29658e-05	0.000384007	0	0	4.04672	40.6902	ITGB1;C1QB;JUN;CXCL8;LY96;FOS;CXCL5;NFKB1;GNAI2;IL6;IL1B;CALM3;ITGA5;C1QC
1	Lysosome	19/128	4.85358e-05	0.000420644	0	0	3.13096	31.1005	ASAH1;DNASE2B;SORT1;HEXB;LAPTM5;LIPA;LITAF;CTSS;SUMF1;GNPTAB;GM2A;CTSL;CTSK;AP1S2;ACP5;AP3S1;GUSB;ATP6V0D2;CTSC
1	Prostate cancer	16/97	5.16534e-05	0.000434496	0	0	3.54315	34.9743	MAP2K1;CDKN1A;HSP90AA1;HSP90AB1;IL1R2;PTEN;MMP9;FOXO1;NFKB1;IGF1R;HSP90B1;NFKBIA;BCL2;CTNNB1;GRB2;CREB5
1	Shigellosis	29/246	5.3852e-05	0.000438061	0	0	2.40965	23.6851	ITGB1;CXCL8;UBE2D3;GABARAP;FOXO1;MALT1;ACTG1;UBB;UBC;GABARAPL2;GABARAPL1;JUN;FNBP1;CBX3;PRKCE;ACTN4;NFKB1;RBX1;NFKBIA;TNIP1;IL1B;ELMO1;BCL2;ITGA5;PFN1;NAIP;VCL;ARF6;BCL2L1
1	Graft-versus-host disease	10/42	5.51405e-05	0.000438061	0	0	5.58804	54.7943	HLA-DRB5;IL6;HLA-DMB;IL1B;HLA-DPB1;HLA-DQA2;HLA-DQA1;HLA-DPA1;HLA-E;HLA-DQB1
1	Viral myocarditis	12/60	6.48755e-05	0.00050147	0	0	4.47512	43.1537	HLA-DRB5;HLA-DMB;RAC2;HLA-DPB1;DMD;HLA-DQA2;CD55;HLA-DQA1;ACTG1;HLA-DPA1;HLA-E;HLA-DQB1
1	Autophagy	19/137	0.000123612	0.000930343	0	0	2.89078	26.0123	GABARAPL2;GABARAPL1;MAP2K1;ATG10;EIF2AK3;PTEN;AMBRA1;HIF1A;GABARAP;IGF1R;VAMP8;VMP1;MRAS;CTSL;RB1CC1;BCL2;PRKACB;ATG7;BCL2L1
1	Pathways in cancer	49/531	0.000137862	0.00101099	0	0	1.84256	16.379	ITGB1;CDKN1A;HSP90AB1;CXCL8;PTEN;IGF1R;RAC2;PRKACB;JAK1;MAP2K1;HSP90AA1;MMP2;MITF;FOS;MMP9;RBX1;RUNX1;COL4A2;IL3RA;CKS2;PPARG;IL6ST;MET;PTGS2;HIF1A;CSF2RA;FOXO1;HSP90B1;GNAI2;GNA13;GNG5;GNA12;STAT4;HMOX1;JUN;ZBTB16;FN1;NFKB1;VEGFA;NFKBIA;IL6;SP1;GNAQ;BCL2;CTNNB1;CALM3;GRB2;IL7R;BCL2L1
1	Legionellosis	11/57	0.000181776	0.0012997	0	0	4.27695	36.8362	NFKBIA;IL6;CXCL8;IL1B;CXCL1;CXCL3;CXCL2;NAIP;NFKB1;TLR2;HSPA1A
1	Transcriptional misregulation in cancer	23/192	0.000242759	0.00169339	0	0	2.44605	20.3596	DDX5;CDKN1A;CEBPB;CXCL8;TAF15;HPGD;IL1R2;ZBTB16;MITF;MMP9;FOXO1;NFKB1;IGF1R;RUNX1;IL6;NR4A3;SP1;BMP2K;PPARG;NUPR1;FCGR1A;MET;BCL2L1
1	Ferroptosis	9/41	0.00025231	0.00171811	0	0	5.02449	41.6271	TFRC;ACSL1;HMOX1;SLC39A8;SLC7A11;ACSL3;SAT1;ATG7;FTL
1	NOD-like receptor signaling pathway	22/181	0.000267015	0.00177596	0	0	2.4858	20.4537	GABARAPL2;GABARAPL1;JUN;HSP90AA1;CXCL8;HSP90AB1;ERBIN;TNFAIP3;CXCL1;CXCL3;CXCL2;GABARAP;NFKB1;NFKBIA;IL6;IL1B;NAMPT;BCL2;TXNIP;NAIP;BCL2L1;JAK1
1	Epithelial cell signaling in Helicobacter pylori infection	12/70	0.00030188	0.00196222	0	0	3.70159	30.0031	NFKBIA;ADAM17;JUN;CXCL8;ATP6V1B2;CXCL1;CXCL3;CXCL2;ATP6V0D2;MET;NFKB1;HBEGF
1	Chagas disease	15/102	0.00032597	0.00207172	0	0	3.0887	24.7982	C1QB;JUN;CXCL8;FOS;NFKB1;GNAI2;NFKBIA;IL6;GNA15;GNAL;GNAQ;IL1B;CALR;TLR2;C1QC
1	Type I diabetes mellitus	9/43	0.000368989	0.00229415	0	0	4.72843	37.377	HLA-DRB5;HLA-DMB;IL1B;HLA-DPB1;HLA-DQA2;HLA-DQA1;HLA-DPA1;HLA-E;HLA-DQB1
1	C-type lectin receptor signaling pathway	15/104	0.000403718	0.00245667	0	0	3.01897	23.5926	JUN;CBLB;LSP1;PTGS2;NFKB1;MALT1;NFKBIA;PPP3CA;IL6;MRAS;CLEC7A;IL1B;MAPKAPK2;BCL3;CALM3
1	Human immunodeficiency virus 1 infection	24/212	0.000419782	0.0025012	0	0	2.29432	17.8401	MAP2K3;PDIA3;JUN;MAP2K1;FOS;TNFRSF1B;SAMHD1;NFKB1;HLA-E;GNAI2;RBX1;NFKBIA;PPP3CA;GNG5;GNAQ;AP1S2;RAC2;BCL2;CALM3;CALR;B2M;ATR;TLR2;BCL2L1
1	Complement and coagulation cascades	13/85	0.000544588	0.00317862	0	0	3.23099	24.2824	C1QB;CFD;SERPINA1;SERPINB2;C5AR1;PLAUR;TFPI;THBD;C9;CD59;A2M;CD55;C1QC
1	PI3K-Akt signaling pathway	34/354	0.000691492	0.00395533	0	0	1.91445	13.9308	ITGB1;CDKN1A;HSP90AB1;ITGB5;PTEN;AREG;THBS1;PIK3R5;IGF1R;HSP90B1;GNG5;JAK1;MAP2K1;HSP90AA1;RPS6;FN1;OSM;YWHAZ;NFKB1;EREG;VEGFA;IL6;COL4A2;CDC37;IL3RA;BCL2;GRB2;ITGA5;IL7R;PIK3AP1;MET;TLR2;BCL2L1;CREB5
1	Allograft rejection	8/38	0.000746468	0.00418608	0	0	4.75996	34.2725	HLA-DRB5;HLA-DMB;HLA-DPB1;HLA-DQA2;HLA-DQA1;HLA-DPA1;HLA-E;HLA-DQB1
1	Apelin signaling pathway	17/137	0.00101075	0.00553631	0	0	2.53826	17.5065	GABARAPL2;GABARAPL1;MAP2K1;PRKCE;SPHK1;RPS6;PDE3B;GABARAP;PIK3R5;GNAI2;GNA13;MRAS;GNG5;GNAQ;CALM3;PRKACB;MEF2D
1	Asthma	7/31	0.00102596	0.00553631	0	0	5.20295	35.8074	HLA-DRB5;HLA-DMB;HLA-DPB1;HLA-DQA2;HLA-DQA1;HLA-DPA1;HLA-DQB1
1	MAPK signaling pathway	29/294	0.00109734	0.00581184	0	0	1.96812	13.4125	IL1RAP;AREG;IGF1R;PPP3CA;RPS6KA2;GNA12;RAC2;FLNB;MAP3K8;PRKACB;MAP4K4;MAP3K5;DUSP4;MAP3K2;MAP2K3;JUN;DUSP2;MAP2K1;JUND;FOS;NFKB1;EREG;VEGFA;MRAS;IL1B;MAPKAPK2;GRB2;MET;HSPA1A
1	B cell receptor signaling pathway	12/81	0.00117219	0.00604273	0	0	3.10966	20.9867	NFKBIA;PPP3CA;MAP2K1;JUN;RAC2;GRB2;FOS;FCGR2B;PIK3AP1;LILRB4;MALT1;NFKB1
1	Mineral absorption	10/60	0.00118319	0.00604273	0	0	3.57294	24.08	MT2A;MT1F;ATP2B4;MT1G;HMOX1;MT1X;ATP1B3;ATP2B1;SLC26A3;FTL
1	NF-kappa B signaling pathway	14/104	0.00124447	0.00624166	0	0	2.7836	18.6196	CXCL8;LY96;TNFAIP3;CXCL1;CXCL3;PTGS2;CXCL2;NFKB1;MALT1;NFKBIA;IL1B;BCL2;TRIM25;BCL2L1
1	Bladder cancer	8/41	0.00126579	0.00624166	0	0	4.32655	28.867	CDKN1A;MAP2K1;CXCL8;MMP2;THBS1;MMP9;VEGFA;HBEGF
1	Chemokine signaling pathway	21/192	0.00144958	0.00702679	0	0	2.20278	14.3984	CCR1;MAP2K1;CXCL8;CCL20;CXCL1;CXCL3;CXCL2;NFKB1;CXCL5;PIK3R5;GNAI2;NFKBIA;FGR;TIAM1;GNG5;GNAQ;ELMO1;RAC2;GRB2;CCL18;PRKACB
1	Sphingolipid signaling pathway	15/119	0.0016674	0.00794795	0	0	2.58148	16.5124	MAP2K1;ASAH1;PRKCE;SPHK1;PTEN;GAB2;NFKB1;GNAI2;GNA13;SGPL1;GNAQ;GNA12;BCL2;RAC2;MAP3K5
1	Pathways of neurodegeneration	41/475	0.00171158	0.00802477	0	0	1.70332	10.8507	NDUFB9;NDUFB7;TOMM40;PSMD11;NDUFB5;DNAH6;ATP2A2;COX7A2;AMBRA1;PTGS2;GABARAP;PSMA7;PPP3CA;UBB;RB1CC1;UBC;SPG11;MAP3K5;MAP2K3;GABARAPL2;GABARAPL1;MAP2K1;HSPA5;GPX3;TUBB;ADRM1;EIF2AK3;NDUFA1;TUBB4B;TNFRSF1B;NFKB1;IL6;PSMC1;IL1B;GNAQ;BCL2;PPIF;NDUFS3;CTNNB1;CALM3;BCL2L1
1	Protein processing in endoplasmic reticulum	19/171	0.00198918	0.00917588	0	0	2.2401	13.9335	PDIA3;HSP90AA1;HSP90AB1;HSPA5;UBE2D3;RPN1;EIF2AK3;PDIA4;RBX1;HSP90B1;HSPH1;SEC61G;CANX;BCL2;MAN1A1;CALR;SEC62;MAP3K5;HSPA1A
1	Amyotrophic lateral sclerosis	33/364	0.00214038	0.00971666	0	0	1.7936	11.0248	NDUFB9;TOMM40;PSMD11;NDUFB7;NDUFB5;DNAH6;COX7A2;AMBRA1;GABARAP;PSMA7;ACTG1;PPP3CA;RB1CC1;SPG11;MAP3K5;RANBP2;MAP2K3;GABARAPL2;GABARAPL1;HSPA5;GPX3;TUBB;ADRM1;EIF2AK3;NDUFA1;CHCHD10;TUBB4B;TNFRSF1B;PSMC1;BCL2;NDUFS3;PFN1;BCL2L1
1	AGE-RAGE signaling pathway in diabetic complications	13/100	0.00251315	0.0112043	0	0	2.67179	15.9939	JUN;CXCL8;PRKCE;MMP2;FN1;FOXO1;NFKB1;VEGFA;THBD;IL6;COL4A2;IL1B;BCL2
1	Focal adhesion	21/201	0.00254644	0.0112043	0	0	2.09163	12.4935	ITGB1;JUN;MAP2K1;ITGB5;FN1;PTEN;ACTN4;PARVB;THBS1;VEGFA;ACTG1;IGF1R;COL4A2;RAC2;BCL2;CTNNB1;GRB2;FLNB;ITGA5;MET;VCL
1	Thermogenesis	23/232	0.00320553	0.0138906	0	0	1.97369	11.3347	MAP2K3;NDUFB9;CPT1A;NDUFB7;ACSL1;NDUFB5;RPS6;COX17;NDUFA1;COX7A2;ACSL3;ARID1B;ACTG1;RPS6KA2;NDUFS3;NDUFAF3;GRB2;PPARG;PRKACB;MGLL;MAP3K5;ATP5ME;CREB5
1	Toll-like receptor signaling pathway	13/104	0.00355689	0.0149073	0	0	2.55381	14.4006	MAP2K3;MAP2K1;JUN;CXCL8;LY96;FOS;NFKB1;NFKBIA;IL6;CTSK;IL1B;MAP3K8;TLR2
1	cGMP-PKG signaling pathway	18/167	0.00358106	0.0149073	0	0	2.16321	12.1834	MAP2K1;PRKCE;PDE3B;ATP2B4;ATP2A2;ATP1B3;ATP2B1;PIK3R5;GNAI2;GNA13;PPP3CA;GNAQ;KCNMA1;GNA12;PPIF;CALM3;MEF2D;CREB5
1	Intestinal immune network for IgA production	8/48	0.00359651	0.0149073	0	0	3.56808	20.0804	HLA-DRB5;IL6;HLA-DMB;HLA-DPB1;HLA-DQA2;HLA-DQA1;HLA-DPA1;HLA-DQB1
1	Relaxin signaling pathway	15/129	0.00368087	0.015039	0	0	2.35379	13.1921	MAP2K1;JUN;MMP2;FOS;MMP9;NFKB1;GNAI2;VEGFA;NFKBIA;GNA15;COL4A2;GNG5;GRB2;PRKACB;CREB5
1	Non-alcoholic fatty liver disease	17/155	0.00382077	0.0153069	0	0	2.20507	12.2763	NDUFB9;JUN;CXCL8;NDUFB7;NDUFB5;EIF2AK3;NDUFA1;NR1H3;COX7A2;FOS;NFKB1;SOCS3;IL6;IL1B;NDUFS3;PPARG;MAP3K5
1	Central carbon metabolism in cancer	10/70	0.00385348	0.0153069	0	0	2.97588	16.5422	SLC7A5;MAP2K1;LDHA;PKM;IDH1;PTEN;SLC16A3;MET;HIF1A;PDK1
1	Cholesterol metabolism	8/50	0.00465917	0.0182537	0	0	3.39781	18.2426	CYP27A1;ABCA1;SORT1;APOC1;LPL;ANGPTL4;APOE;LIPA
1	Hepatitis B	17/162	0.00596532	0.0230552	0	0	2.09784	10.7447	MAP2K3;MAP2K1;JUN;CDKN1A;CXCL8;FOS;MMP9;YWHAZ;NFKB1;NFKBIA;IL6;BCL2;STAT4;GRB2;JAK1;CREB5;TLR2
1	Prion disease	25/273	0.00612064	0.02334	0	0	1.80765	9.21193	C1QB;NDUFB9;PSMD11;NDUFB7;NDUFB5;COX7A2;PSMA7;PPP3CA;C9;RAC2;PRKACB;HSPA5;TUBB;ADRM1;EIF2AK3;NDUFA1;TUBB4B;IL6;IL1B;PSMC1;PPIF;NDUFS3;C1QC;HSPA1A;CREB5
1	Protein export	5/23	0.00644221	0.024243	0	0	4.94743	24.9592	IMMP2L;SPCS1;HSPA5;SEC61G;SEC62
1	Autoimmune thyroid disease	8/53	0.00668494	0.0248298	0	0	3.17079	15.879	HLA-DRB5;HLA-DMB;HLA-DPB1;HLA-DQA2;HLA-DQA1;HLA-DPA1;HLA-E;HLA-DQB1
1	Viral protein interaction with cytokine and cytokine receptor	12/100	0.00692279	0.0253836	0	0	2.4358	12.1131	CCR1;IL6;CXCL8;CCL20;CXCL1;IL6ST;CXCL3;TNFRSF1B;CCL18;CXCL2;CXCL5;IL18R1
1	Measles	15/139	0.00735494	0.0266267	0	0	2.16282	10.6246	JUN;EIF2AK3;TNFAIP3;CBLB;FOS;NFKB1;NFKBIA;IL6;IL1B;BCL2;FCGR2B;BCL2L1;JAK1;TLR2;HSPA1A
1	Parkinson disease	23/249	0.00752646	0.0269071	0	0	1.82357	8.91605	NDUFB9;PSMD11;NDUFB7;HSPA5;NDUFB5;TUBB;ADRM1;EIF2AK3;NDUFA1;COX7A2;TUBB4B;PSMA7;GNAI2;GNAL;UBB;PSMC1;UBC;PPIF;NDUFS3;CALM3;PRKACB;MAP3K5;BCL2L1
1	PD-L1 expression and PD-1 checkpoint pathway in cancer	11/89	0.00764858	0.0270061	0	0	2.51803	12.2709	MAP2K3;NFKBIA;PPP3CA;MAP2K1;JUN;PTEN;FOS;HIF1A;NFKB1;JAK1;TLR2
1	Alzheimer disease	31/369	0.00857499	0.0299079	0	0	1.6462	7.83409	NDUFB9;PSMD11;NDUFB7;NDUFB5;LPL;ATP2A2;COX7A2;AMBRA1;PTGS2;PSMA7;PPP3CA;RB1CC1;APOE;MAP3K5;MAP2K1;TUBB;ADRM1;EIF2AK3;NDUFA1;TUBB4B;NFKB1;ADAM17;IL6;IL1B;PSMC1;GNAQ;PPIF;NDUFS3;CTNNB1;CALM3;GAPDH
1	Rap1 signaling pathway	20/210	0.00882662	0.030299	0	0	1.88438	8.91309	MAP2K3;ITGB1;MAP2K1;DOCK4;FYB1;FPR1;THBS1;GNAI2;VEGFA;ACTG1;IGF1R;TIAM1;SIPA1L1;MRAS;GNAQ;RAC2;CTNNB1;CALM3;PFN1;MET
1	Apoptosis	15/142	0.00889901	0.030299	0	0	2.11139	9.96959	MAP2K1;JUN;EIF2AK3;FOS;NFKB1;CTSS;ACTG1;NFKBIA;CTSL;CTSK;IL3RA;BCL2;CTSC;MAP3K5;BCL2L1
1	Pathogenic Escherichia coli infection	19/197	0.00925667	0.0308132	0	0	1.91025	8.94456	ITGB1;JUN;CXCL8;WIPF2;TUBB;MYO5A;FOS;TUBB4B;NFKB1;ACTG1;NFKBIA;GNA13;MYO1E;IL6;IL1B;GNA12;GAPDH;NAIP;ARF6
1	Cellular senescence	16/156	0.0092655	0.0308132	0	0	2.04355	9.56679	MAP2K3;MAP2K1;CDKN1A;CXCL8;PTEN;FOXO1;ZFP36L2;NFKB1;HLA-E;HIPK2;PPP3CA;IL6;MRAS;MAPKAPK2;CALM3;ATR
1	Small cell lung cancer	11/92	0.00975028	0.0320526	0	0	2.42438	11.226	ITGB1;NFKBIA;CDKN1A;COL4A2;PTEN;CKS2;FN1;BCL2;PTGS2;NFKB1;BCL2L1
1	Influenza A	17/172	0.0106271	0.0345382	0	0	1.96145	8.9135	MAP2K1;HLA-DRB5;CXCL8;NFKB1;ACTG1;NFKBIA;SOCS3;IL6;HLA-DMB;IL1B;HLA-DPB1;TRIM25;HLA-DQA2;HLA-DQA1;HLA-DPA1;JAK1;HLA-DQB1
1	Neurotrophin signaling pathway	13/119	0.0109555	0.0352053	0	0	2.19068	9.88852	MAP2K1;JUN;SORT1;MATK;NFKB1;NFKBIA;IRAK2;RPS6KA2;MAPKAPK2;BCL2;CALM3;GRB2;MAP3K5
1	Glucagon signaling pathway	12/107	0.011657	0.0370434	0	0	2.25549	10.0411	PPP3CA;CPT1A;LDHA;PKM;GNAQ;PDE3B;PPP4R3A;CALM3;PRKACB;FBP1;FOXO1;CREB5
1	Choline metabolism in cancer	11/98	0.0152579	0.0479535	0	0	2.25647	9.43802	MAP2K1;JUN;SLC44A1;SP1;SLC44A2;RAC2;GRB2;FOS;HIF1A;DGKI;DGKH
1	Colorectal cancer	10/86	0.0160682	0.0498743	0	0	2.34738	9.69684	CDKN1A;MAP2K1;JUN;RAC2;BCL2;CTNNB1;GRB2;FOS;AREG;EREG
1	Malaria	7/50	0.0162179	0.0498743	0	0	2.90105	11.9571	IL6;CXCL8;IL1B;SDC2;MET;THBS1;TLR2
1	Thyroid hormone synthesis	9/75	0.0180388	0.0548839	0	0	2.43173	9.76397	HSPA5;GPX3;GNAQ;CANX;ATP1B3;PRKACB;PDIA4;CREB5;HSP90B1
1	Bacterial invasion of epithelial cells	9/77	0.0211011	0.0635253	0	0	2.35996	9.10575	ITGB1;ARHGAP10;ELMO1;FN1;CTNNB1;ITGA5;MET;VCL;ACTG1
1	Glycosaminoglycan biosynthesis	7/53	0.0218275	0.0650278	0	0	2.71142	10.3701	CHST11;DSE;XYLT1;B3GNT2;HS3ST1;HS2ST1;HS3ST2
1	cAMP signaling pathway	19/216	0.0225871	0.0665774	0	0	1.72426	6.5356	JUN;MAP2K1;PDE4D;PDE3B;ATP2B4;ATP2A2;ATP1B3;FOS;ATP2B1;NFKB1;GNAI2;NFKBIA;TIAM1;RAC2;PDE4B;PDE4A;CALM3;PRKACB;CREB5
1	T cell receptor signaling pathway	11/104	0.0228277	0.0665774	0	0	2.11022	7.97615	NFKBIA;PPP3CA;MAP2K1;JUN;PTPRC;CBLB;MAP3K8;GRB2;FOS;NFKB1;MALT1
1	Huntington disease	25/306	0.023046	0.0665774	0	0	1.59254	6.00431	NDUFB9;PSMD11;NDUFB7;NDUFB5;DNAH6;SLC1A3;COX7A2;AMBRA1;PSMA7;RB1CC1;POLR2K;MAP3K5;GPX3;TUBB;ADRM1;NDUFA1;TUBB4B;SOD2;SP1;PSMC1;GNAQ;PPIF;NDUFS3;PPARG;CREB5
1	Glycolysis / Gluconeogenesis	8/67	0.0256912	0.0734769	0	0	2.41661	8.84866	LDHA;PKM;PGK1;GALM;ENO1;ALDOA;FBP1;GAPDH
1	GnRH signaling pathway	10/93	0.0263517	0.0746198	0	0	2.14861	7.81283	MAP2K3;MAP3K2;MAP2K1;JUN;MMP2;GNAQ;CALM3;GRB2;PRKACB;HBEGF
1	Cell adhesion molecules	14/148	0.0269319	0.0755149	0	0	1.86522	6.74173	ITGB1;HLA-DRB5;SDC2;HLA-E;VCAN;PTPRC;HLA-DMB;HLA-DPB1;HLA-DQA2;CD99;HLA-DQA1;CD276;HLA-DPA1;HLA-DQB1
1	Insulin resistance	11/108	0.0292053	0.0810943	0	0	2.02277	7.14725	NFKBIA;SOCS3;CPT1A;IL6;RPS6KA2;PRKCE;PTEN;NR1H3;FOXO1;NFKB1;CREB5
1	Renal cell carcinoma	8/69	0.0300379	0.0826044	0	0	2.33713	8.19231	CDKN1A;MAP2K1;JUN;GRB2;MET;HIF1A;RBX1;VEGFA
1	Human papillomavirus infection	26/331	0.0318419	0.0867313	0	0	1.52542	5.25807	ITGB1;CDKN1A;MAML2;ITGB5;PTEN;RBPJ;PTGS2;THBS1;FOXO1;PRKACB;JAK1;MAP2K1;FN1;NFKB1;HLA-E;VEGFA;PKM;COL4A2;PSMC1;ATP6V1B2;CTNNB1;GRB2;ITGA5;ATP6V0D2;ATR;CREB5
1	Fc gamma R-mediated phagocytosis	10/97	0.0339921	0.0917145	0	0	2.04939	6.93028	MAP2K1;PTPRC;PRKCE;SPHK1;RAC2;ASAP1;GAB2;FCGR1A;FCGR2B;ARF6
1	Aldosterone synthesis and secretion	10/98	0.036121	0.0965476	0	0	2.026	6.72809	NR4A2;CAMK1D;PRKCE;GNAQ;ATP2B4;ATP1B3;CALM3;ATP2B1;PRKACB;CREB5
1	Notch signaling pathway	7/59	0.0367972	0.0965504	0	0	2.3978	7.91835	TLE4;NCOR2;ADAM17;MAML2;NUMB;CIR1;RBPJ
1	VEGF signaling pathway	7/59	0.0367972	0.0965504	0	0	2.3978	7.91835	PPP3CA;MAP2K1;SPHK1;MAPKAPK2;RAC2;PTGS2;VEGFA
2	Viral myocarditis	13/60	5.957e-08	9.17602e-06	0	0	8.26105	137.432	HLA-DRB5;HLA-C;ACTB;ACTG1;CASP9;CYCS;HLA-DRA;RAC1;HLA-DQA2;HLA-DQA1;HLA-DRB1;HLA-DPA1;HLA-DQB1
2	Regulation of actin cytoskeleton	25/218	6.39444e-08	9.17602e-06	0	0	3.91216	64.806	CHRM3;ITGAM;ROCK1;CXCR4;ACTB;MYL12B;ACTG1;GNA13;TMSB4X;PDGFC;CFL1;ITGAX;ITGB8;RAC1;ACTR3;MAP2K1;FN1;ARPC5;SSH2;RHOA;TIAM1;DIAPH2;ARPC2;FGF18;ARHGEF7
2	Tuberculosis	22/180	1.27741e-07	1.22206e-05	0	0	4.19317	66.5593	HSPA9;HLA-DRB5;CEBPB;ITGAM;LSP1;RHOA;HSPD1;CASP9;PPP3CA;MAPK8;MRC1;ITGAX;CYCS;HLA-DRA;CALM1;JAK2;HLA-DQA2;HLA-DQA1;HLA-DRB1;CAMP;HLA-DPA1;HLA-DQB1
2	Th17 cell differentiation	16/107	4.30884e-07	2.7547e-05	0	0	5.26379	77.1536	HLA-DRB5;AHR;FOS;HIF1A;RUNX1;NFKBIA;PPP3CA;MAPK8;HLA-DRA;IL6ST;JAK2;HLA-DQA2;HLA-DQA1;HLA-DRB1;HLA-DPA1;HLA-DQB1
2	Staphylococcus aureus infection	15/95	4.79913e-07	2.7547e-05	0	0	5.60782	81.5919	HLA-DRB5;ITGAM;C5AR1;FPR1;DEFB1;FPR2;C3AR1;HLA-DRA;HLA-DQA2;CAMP;HLA-DQA1;HLA-DRB1;HLA-DPA1;HLA-DQB1;C1QC
2	Fluid shear stress and atherosclerosis	18/139	7.49393e-07	3.39879e-05	0	0	4.46049	62.9108	MEF2A;GSTO2;DUSP1;SDC2;MMP2;MGST1;TXN;FOS;ACTB;RHOA;ACTG1;VEGFA;THBD;MAPK8;HMOX1;CTNNB1;RAC1;CALM1
2	Hematopoietic cell lineage	15/99	8.28973e-07	3.39879e-05	0	0	5.33967	74.7719	HLA-DRB5;ITGAM;TFRC;MME;ANPEP;IL3RA;HLA-DRA;CD9;CD59;HLA-DQA2;HLA-DQA1;HLA-DRB1;CD44;HLA-DPA1;HLA-DQB1
2	Type I diabetes mellitus	10/43	1.01055e-06	3.62533e-05	0	0	9.01527	124.456	HLA-DRB5;HLA-C;CPE;HLA-DRA;HLA-DQA2;HLA-DQA1;HLA-DRB1;HSPD1;HLA-DPA1;HLA-DQB1
2	Th1 and Th2 cell differentiation	14/92	1.82022e-06	5.80447e-05	0	0	5.36041	70.8461	NOTCH2;HLA-DRB5;FOS;RBPJ;NFKBIA;PPP3CA;MAPK8;HLA-DRA;JAK2;HLA-DQA2;HLA-DQA1;HLA-DRB1;HLA-DPA1;HLA-DQB1
2	Toxoplasmosis	15/112	4.06992e-06	0.000109955	0	0	4.62093	57.3544	HLA-DRB5;NFKBIA;CASP9;MAPK8;CYCS;HLA-DRA;JAK2;HLA-DQA2;HLA-DQA1;HLA-DRB1;HSPA1B;BCL2L1;HLA-DPA1;HLA-DQB1;HSPA1A
2	Influenza A	19/172	4.21429e-06	0.000109955	0	0	3.72316	46.0817	MAP2K1;HLA-DRB5;DDX58;ACTB;ACTG1;NFKBIA;CASP9;SOCS3;DNAJB1;CYCS;HLA-DRA;NUP98;JAK2;HLA-DQA2;HLA-DQA1;HLA-DRB1;HLA-DPA1;HLA-DQB1;SLC25A6
2	Pathways in cancer	38/531	6.96675e-06	0.000166621	0	0	2.33943	27.7793	NOTCH2;ROCK1;PTEN;MGST1;CXCR4;HIF1A;FOXO1;CASP9;GNA13;MAPK8;RASSF5;HMOX1;RAC1;JAK2;TCF7L2;MAP2K1;GSTO2;ZBTB16;TXNRD1;MMP2;FN1;MITF;FOS;RHOA;RUNX1;VEGFA;MSH6;NFKBIA;GNAQ;IL3RA;FGF18;GNB1;CTNNB1;CYCS;IL6ST;CALM1;PPARD;BCL2L1
2	Human cytomegalovirus infection	21/225	1.88476e-05	0.000416098	0	0	3.08775	33.592	MAP2K1;ROCK1;CCL4L2;ITPR1;HLA-C;CXCR4;RHOA;VEGFA;NFKBIA;CASP9;GNA13;AKAP13;PPP3CA;GNAQ;GNB1;CCL4;CTNNB1;CYCS;RAC1;CALM1;ATF4
2	Kaposi sarcoma-associated herpesvirus infection	19/193	2.22034e-05	0.00045517	0	0	3.27023	35.0414	TCF7L2;MAP2K1;ITPR1;HLA-C;FOS;CXCL3;HIF1A;VEGFA;NFKBIA;CASP9;PPP3CA;MAPK8;GNB1;CTNNB1;CYCS;RAC1;CALM1;JAK2;IL6ST
2	Allograft rejection	8/38	2.71335e-05	0.00050569	0	0	7.91029	83.1747	HLA-DRB5;HLA-C;HLA-DRA;HLA-DQA2;HLA-DQA1;HLA-DRB1;HLA-DPA1;HLA-DQB1
2	Salmonella infection	22/249	2.81918e-05	0.00050569	0	0	2.9081	30.4666	ACTR3;TCF7L2;MAP2K1;ANXA2;RHOH;TXN;FOS;ARPC5;ACTB;RHOA;MYL12B;ACTG1;NFKBIA;MAPK8;PTPRC;ARPC2;CTNNB1;CYCS;SNX9;RAC1;CYTH1;S100A10
2	Lipid and atherosclerosis	20/215	3.1045e-05	0.000524112	0	0	3.07307	31.8987	ABCA1;EIF2AK3;ITPR1;FOS;CXCL3;SOD2;RHOA;HSPD1;NFKBIA;CASP9;PPP3CA;MAPK8;CYCS;RAC1;CALM1;JAK2;HSPA1B;ATF4;HSPA1A;BCL2L1
2	Leishmaniasis	11/77	4.23382e-05	0.000653244	0	0	4.95756	49.9218	NFKBIA;HLA-DRB5;ITGAM;HLA-DRA;FOS;JAK2;HLA-DQA2;HLA-DQA1;HLA-DRB1;HLA-DPA1;HLA-DQB1
2	Phagosome	16/152	4.32461e-05	0.000653244	0	0	3.51386	35.3094	MSR1;HLA-DRB5;ITGAM;TFRC;HLA-C;ACTB;ACTG1;MARCO;MRC1;HLA-DRA;RAC1;HLA-DQA2;HLA-DQA1;HLA-DRB1;HLA-DPA1;HLA-DQB1
2	Yersinia infection	15/137	4.71563e-05	0.000676692	0	0	3.66924	36.5531	ACTR3;MAP2K1;ROCK1;FN1;ARPC5;FOS;ACTB;RHOA;ACTG1;NFKBIA;MAPK8;ARPC2;GNAQ;RAC1;ARHGEF7
2	Asthma	7/31	5.38549e-05	0.000736017	0	0	8.6413	84.9372	HLA-DRB5;HLA-DRA;HLA-DQA2;HLA-DQA1;HLA-DRB1;HLA-DPA1;HLA-DQB1
2	Graft-versus-host disease	8/42	5.8307e-05	0.000760641	0	0	6.97822	68.0362	HLA-DRB5;HLA-C;HLA-DRA;HLA-DQA2;HLA-DQA1;HLA-DRB1;HLA-DPA1;HLA-DQB1
2	Rap1 signaling pathway	19/210	7.08758e-05	0.000884406	0	0	2.97652	28.4394	FARP2;MAP2K1;DOCK4;ITGAM;FPR1;ACTB;RHOA;VEGFA;ACTG1;TIAM1;SIPA1L1;RASSF5;GNAQ;PDGFC;FGF18;RAPGEF1;CTNNB1;RAC1;CALM1
2	Legionellosis	9/57	9.47868e-05	0.00113349	0	0	5.56529	51.5562	CASP9;NFKBIA;ITGAM;SAR1A;CYCS;CXCL3;HSPA1B;HSPD1;HSPA1A
2	Cell adhesion molecules	15/148	0.000114474	0.00130943	0	0	3.36384	30.5274	HLA-DRB5;ITGAM;SDC2;HLA-C;PVR;ALCAM;PTPRC;HLA-DRA;ITGB8;SIGLEC1;HLA-DQA2;HLA-DQA1;HLA-DRB1;HLA-DPA1;HLA-DQB1
2	Colorectal cancer	11/86	0.000118625	0.00130943	0	0	4.36062	39.418	CASP9;MSH6;TCF7L2;MAP2K1;MAPK8;CTNNB1;CYCS;RAC1;FOS;AREG;RHOA
2	Epstein-Barr virus infection	18/202	0.000132262	0.00136764	0	0	2.92364	26.1102	HLA-DRB5;DDX58;HLA-C;RBPJ;NCOR2;NFKBIA;CASP9;MAPK8;CYCS;HLA-DRA;RAC1;VIM;HLA-DQA2;HLA-DQA1;HLA-DRB1;CD44;HLA-DPA1;HLA-DQB1
2	cGMP-PKG signaling pathway	16/167	0.000133428	0.00136764	0	0	3.16233	28.2141	MEF2A;MAP2K1;ROCK1;PRKCE;ITPR1;ATP1B3;ATP2B1;ATP1B1;RHOA;GNA13;PPP3CA;GNAQ;KCNMA1;CALM1;ATF4;SLC25A6
2	Intestinal immune network for IgA production	8/48	0.000156663	0.00152363	0	0	5.92965	51.9521	HLA-DRB5;CXCR4;HLA-DRA;HLA-DQA2;HLA-DQA1;HLA-DRB1;HLA-DPA1;HLA-DQB1
2	Proteoglycans in cancer	18/205	0.000159265	0.00152363	0	0	2.87629	25.153	CD63;MAP2K1;ROCK1;SDC2;MMP2;FN1;ITPR1;PLAUR;HIF1A;ACTB;RHOA;VEGFA;ACTG1;TIAM1;CTNNB1;RAC1;CD44;HBEGF
2	Bacterial invasion of epithelial cells	10/77	0.000211357	0.00194957	0	0	4.43254	37.508	ACTR3;ARHGAP10;ARPC2;FN1;CTNNB1;RAC1;ARPC5;ACTB;RHOA;ACTG1
2	Chemokine signaling pathway	17/192	0.000217374	0.00194957	0	0	2.90006	24.4588	MAP2K1;CCL23;ROCK1;CCL4L2;CXCR4;PPBP;CXCL3;CXCL5;RHOA;NFKBIA;TIAM1;GNAQ;GNB1;CCL4;RAC1;JAK2;CCL18
2	Antigen processing and presentation	10/78	0.000235403	0.00202727	0	0	4.36713	36.4839	HLA-DRB5;HLA-C;HLA-DRA;HLA-DQA2;HLA-DQA1;HLA-DRB1;HSPA1B;HLA-DPA1;HLA-DQB1;HSPA1A
2	Rheumatoid arthritis	11/93	0.000240164	0.00202727	0	0	3.98692	33.2277	HLA-DRB5;HLA-DRA;FOS;CXCL3;HLA-DQA2;CXCL5;HLA-DQA1;HLA-DRB1;HLA-DPA1;HLA-DQB1;VEGFA
2	Apoptosis	14/142	0.000255973	0.00209898	0	0	3.25802	26.9452	MAP2K1;BCL2A1;ITPR1;EIF2AK3;FOS;ACTB;ACTG1;NFKBIA;CASP9;MAPK8;IL3RA;CYCS;ATF4;BCL2L1
2	Osteoclast differentiation	13/127	0.000291457	0.00232356	0	0	3.39404	27.6296	MAP2K1;MITF;TREM2;FOS;GAB2;FOSL2;NFKBIA;SOCS3;PPP3CA;MAPK8;FOSB;RAC1;JUNB
2	Autoimmune thyroid disease	8/53	0.000318448	0.00247012	0	0	5.26943	42.4297	HLA-DRB5;HLA-C;HLA-DRA;HLA-DQA2;HLA-DQA1;HLA-DRB1;HLA-DPA1;HLA-DQB1
2	Fc gamma R-mediated phagocytosis	11/97	0.000348065	0.00262881	0	0	3.80069	30.2654	ACTR3;MAP2K1;MARCKS;PTPRC;ARPC2;PRKCE;CFL1;ARPC5;RAC1;GAB2;PLPP3
2	Human T-cell leukemia virus 1 infection	18/219	0.000359371	0.0026446	0	0	2.67399	21.2079	NRP1;HLA-DRB5;MAP2K1;PTEN;HLA-C;FOS;NFKBIA;PPP3CA;MAPK8;HLA-DRA;HLA-DQA2;HLA-DQA1;HLA-DRB1;ATF4;HLA-DPA1;HLA-DQB1;BCL2L1;SLC25A6
2	Leukocyte transendothelial migration	12/114	0.000381661	0.00273841	0	0	3.49832	27.5352	ITGAM;ROCK1;RASSF5;MMP2;RHOH;CXCR4;CTNNB1;RAC1;ACTB;RHOA;ACTG1;MYL12B
2	Complement and coagulation cascades	10/85	0.000476466	0.00333526	0	0	3.95809	30.2759	THBD;ITGAM;SERPINA1;C5AR1;C3AR1;ITGAX;PLAUR;SERPING1;CD59;C1QC
2	Shigellosis	19/246	0.000542233	0.00370526	0	0	2.49977	18.7978	ACTR3;ROCK1;FNBP1;PRKCE;ITPR1;ARPC5;ACTB;RHOA;FOXO1;MYL12B;ACTG1;NFKBIA;MAPK8;ARPC2;CYCS;RAC1;CD44;CYTH1;BCL2L1
2	Sphingolipid signaling pathway	12/119	0.000565058	0.00377143	0	0	3.33398	24.9334	GNA13;MAP2K1;MAPK8;ROCK1;SGMS1;PRKCE;GNAQ;PTEN;RAC1;GAB2;SGMS2;RHOA
2	Thyroid hormone signaling pathway	12/121	0.000656733	0.00428369	0	0	3.27246	23.9814	NOTCH2;CASP9;MAP2K1;THRB;CTNNB1;ATP1B3;SLC16A10;ATP1B1;HIF1A;ACTB;FOXO1;ACTG1
2	Human immunodeficiency virus 1 infection	17/212	0.000685837	0.00437411	0	0	2.5999	18.94	MAP2K1;ITPR1;HLA-C;CXCR4;FOS;SAMHD1;NFKBIA;CASP9;PPP3CA;MAPK8;GNAQ;CFL1;GNB1;CYCS;RAC1;CALM1;BCL2L1
2	PPAR signaling pathway	9/74	0.000708989	0.00442348	0	0	4.10613	29.7763	FABP3;SCP2;GK;FABP5;SCD;LPL;PLIN2;PPARD;SLC27A4
2	Parathyroid hormone synthesis, secretion and action	11/106	0.000745447	0.00455198	0	0	3.43902	24.7662	MEF2A;NR4A2;GNA13;AKAP13;MAP2K1;GNAQ;ITPR1;FOS;RHOA;ATF4;HBEGF
2	Pathogenic Escherichia coli infection	16/197	0.000850578	0.00505031	0	0	2.63406	18.6217	ACTR3;ROCK1;FOS;ARPC5;ACTB;RHOA;ACTG1;NFKBIA;CASP9;GNA13;MYO1E;MAPK8;ARPC2;CYCS;RAC1;CYTH1
2	Pertussis	9/76	0.000862248	0.00505031	0	0	3.98315	28.1049	MAPK8;ITGAM;CFL1;SERPING1;FOS;CALM1;CXCL5;RHOA;C1QC
2	Focal adhesion	16/201	0.00105332	0.00604604	0	0	2.57657	17.6645	MAP2K1;ROCK1;FN1;PTEN;ACTB;RHOA;MYL12B;VEGFA;ACTG1;MAPK8;PDGFC;RAPGEF1;SPP1;CTNNB1;ITGB8;RAC1
2	Aldosterone synthesis and secretion	10/98	0.00145672	0.00803996	0	0	3.3711	22.0185	NR4A2;CAMK1D;PRKCE;GNAQ;ITPR1;ATP1B3;ATP2B1;ATP1B1;CALM1;ATF4
2	Choline metabolism in cancer	10/98	0.00145672	0.00803996	0	0	3.3711	22.0185	MAP2K1;MAPK8;PDGFC;RAC1;FOS;PLPP3;GPCPD1;HIF1A;DGKI;DGKH
2	Biosynthesis of unsaturated fatty acids	5/27	0.00169081	0.00915587	0	0	6.71358	42.8498	ACOT7;SCP2;SCD;ACOT1;HACD4
2	Adherens junction	8/71	0.00227774	0.0121058	0	0	3.76037	22.8802	FARP2;TCF7L2;YES1;CTNNB1;RAC1;ACTB;RHOA;ACTG1
2	Mineral absorption	7/60	0.00346903	0.0179099	0	0	3.90717	22.1297	MT2A;HMOX1;MT1X;ATP1B3;ATP2B1;ATP1B1;FTL
2	Gastric acid secretion	8/76	0.00349883	0.0179099	0	0	3.48297	19.6973	CHRM3;GNAQ;ITPR1;ATP1B3;ATP1B1;CALM1;ACTB;ACTG1
2	Salivary secretion	9/93	0.00355701	0.0179099	0	0	3.17423	17.899	CHRM3;GNAQ;KCNMA1;ITPR1;ATP1B3;ATP2B1;ATP1B1;CALM1;CAMP
2	Glycerolipid metabolism	7/61	0.00380981	0.0185903	0	0	3.83461	21.3595	ALDH2;GK;MOGAT1;LPL;PLPP3;DGKI;DGKH
2	IL-17 signaling pathway	9/94	0.0038217	0.0185903	0	0	3.13672	17.4623	NFKBIA;CEBPB;MAPK8;FOSB;FOS;CXCL3;S100A9;CXCL5;S100A8
2	TNF signaling pathway	10/112	0.00391206	0.0187127	0	0	2.90628	16.1115	NFKBIA;SOCS3;MAP2K1;CEBPB;MAPK8;FOS;CXCL3;JUNB;CXCL5;ATF4
2	Tight junction	13/169	0.00402315	0.0189286	0	0	2.47485	13.6505	ACTR3;ROCK1;PRKCE;ARPC5;ACTB;RHOA;ACTG1;RUNX1;MYL12B;TIAM1;MAPK8;ARPC2;RAC1
2	Endocytosis	17/252	0.00431115	0.0199565	0	0	2.15286	11.7257	ACTR3;VPS29;TFRC;IQSEC1;HLA-C;CXCR4;CBLB;ARPC5;ARFGAP3;RHOA;ZFYVE16;SNX2;ARPC2;SMAP2;HSPA1B;CYTH1;HSPA1A
2	Prostate cancer	9/97	0.00470914	0.0214527	0	0	3.02932	16.2318	NFKBIA;CASP9;TCF7L2;MAP2K1;PDGFC;PTEN;CTNNB1;FOXO1;ATF4
2	Inflammatory bowel disease	7/65	0.00543234	0.0242644	0	0	3.56942	18.6159	HLA-DRB5;HLA-DRA;HLA-DQA2;HLA-DQA1;HLA-DRB1;HLA-DPA1;HLA-DQB1
2	Cellular senescence	12/156	0.00559956	0.0242644	0	0	2.47257	12.8204	PPP3CA;MAP2K1;RASSF5;ITPR1;PTEN;HLA-C;NBN;CALM1;HIPK1;FOXO1;SLC25A6;HIPK2
2	Estrogen signaling pathway	11/137	0.0057065	0.0242644	0	0	2.58873	13.3738	MAP2K1;GNAQ;MMP2;ITPR1;FOS;CALM1;HSPA1B;ATF4;FKBP5;HBEGF;HSPA1A
2	AGE-RAGE signaling pathway in diabetic complications	9/100	0.00574906	0.0242644	0	0	2.92899	15.1099	THBD;MAPK8;PRKCE;MMP2;FN1;RAC1;JAK2;FOXO1;VEGFA
2	Viral protein interaction with cytokine and cytokine receptor	9/100	0.00574906	0.0242644	0	0	2.92899	15.1099	CCL23;CCL4L2;CCL4;CXCR4;PPBP;IL6ST;CXCL3;CCL18;CXCL5
2	Neurotrophin signaling pathway	10/119	0.00600042	0.0249583	0	0	2.71865	13.9084	NFKBIA;MAP2K1;MAPK8;ARHGDIB;RAPGEF1;RAC1;CALM1;SH2B3;RHOA;ATF4
2	Measles	11/139	0.00635112	0.0259314	0	0	2.54802	12.8908	NFKBIA;CASP9;MAPK8;DDX58;EIF2AK3;CYCS;CBLB;FOS;HSPA1B;BCL2L1;HSPA1A
2	Acute myeloid leukemia	7/67	0.00641509	0.0259314	0	0	3.45008	17.4198	TCF7L2;MAP2K1;ITGAM;BCL2A1;ZBTB16;RUNX1;PPARD
2	Pancreatic secretion	9/102	0.00653512	0.0260497	0	0	2.86571	14.4161	CHRM3;GNAQ;KCNMA1;ITPR1;ATP1B3;RAC1;ATP2B1;ATP1B1;RHOA
2	Mitophagy	7/68	0.00695334	0.0273371	0	0	3.39334	16.8599	MAPK8;CITED2;EIF2AK3;MITF;HIF1A;ATF4;BCL2L1
2	Glucagon signaling pathway	9/107	0.00886126	0.0343673	0	0	2.71879	12.8492	PPP3CA;LDHA;GNAQ;ITPR1;SIK2;CALM1;FBP1;FOXO1;ATF4
2	Hepatocellular carcinoma	12/168	0.00988623	0.0378313	0	0	2.28094	10.5302	TCF7L2;MAP2K1;GSTO2;TXNRD1;MGST1;PTEN;HMOX1;CTNNB1;SMARCA2;ACTB;ACTG1;BCL2L1
2	Coronavirus disease	15/232	0.0102499	0.0386887	0	0	2.05269	9.40235	NRP1;DDX58;C5AR1;FOS;RPS26;NFKBIA;RPS28;MAPK8;RPS19;RPS18;RPS29;C3AR1;IL6ST;HBEGF;C1QC
2	Oocyte meiosis	10/129	0.0103799	0.0386887	0	0	2.4889	11.369	PPP3CA;MAP2K1;YWHAQ;SPDYE16;ITPR1;SPDYA;SPDYE5;CALM1;YWHAZ;YWHAH
2	Glutathione metabolism	6/57	0.0109197	0.0401788	0	0	3.47536	15.6989	HPGDS;GPX1;GSTO2;GPX3;ANPEP;MGST1
2	Protein processing in endoplasmic reticulum	12/171	0.0112777	0.0407156	0	0	2.23756	10.0353	DNAJA1;DNAJB1;MAPK8;HSPH1;NPLOC4;SAR1A;EDEM2;EIF2AK3;HSPA1B;ATF4;HERPUD1;HSPA1A
2	Transcriptional misregulation in cancer	13/192	0.0113493	0.0407156	0	0	2.15426	9.64808	CEBPB;ITGAM;BCL2A1;ZBTB16;MITF;FOXO1;RUNX1;ETV6;NR4A3;NFKBIZ;BMP2K;NUPR1;BCL2L1
2	GnRH signaling pathway	8/93	0.0116509	0.0409596	0	0	2.78392	12.395	MAP2K1;MAPK8;MMP2;GNAQ;ITPR1;CALM1;ATF4;HBEGF
2	Thyroid hormone synthesis	7/75	0.0117028	0.0409596	0	0	3.04292	13.5347	GPX1;GPX3;GNAQ;ITPR1;ATP1B3;ATP1B1;ATF4
2	Vascular smooth muscle contraction	10/133	0.0126884	0.0438745	0	0	2.40746	10.5135	GNA13;MAP2K1;PRKCH;ROCK1;PRKCE;GNAQ;KCNMA1;ITPR1;CALM1;RHOA
2	Oxytocin signaling pathway	11/154	0.0131846	0.0450473	0	0	2.27896	9.86497	PPP3CA;MAP2K1;CAMK1D;ROCK1;GNAQ;ITPR1;FOS;CALM1;ACTB;RHOA;ACTG1
2	Hepatitis C	11/157	0.0150479	0.0508089	0	0	2.23179	9.36573	NFKBIA;CASP9;SOCS3;MAP2K1;YWHAQ;DDX58;EIF2AK3;CYCS;CTNNB1;YWHAZ;YWHAH
2	Insulin signaling pathway	10/137	0.0153635	0.0512713	0	0	2.33115	9.7343	SOCS3;MAP2K1;MAPK8;MKNK1;RAPGEF1;CBLB;CALM1;FBP1;FOXO1;RHOQ
2	Growth hormone synthesis, secretion and action	9/119	0.0169569	0.0559384	0	0	2.42069	9.86932	SOCS3;MAP2K1;MAPK8;GNAQ;ITPR1;FOS;JAK2;JUNB;ATF4
2	Selenocompound metabolism	3/17	0.0171541	0.0559456	0	0	6.31326	25.6667	TXNRD1;PAPSS2;PAPSS1
2	Axon guidance	12/182	0.0177015	0.0570825	0	0	2.09157	8.43762	NRP1;PPP3CA;ROCK1;DPYSL2;RASA1;CFL1;CXCR4;RAC1;SRGAP2;SSH2;RHOA;MYL12B
2	MAPK signaling pathway	17/294	0.0182495	0.0581958	0	0	1.82242	7.29626	MAP2K1;DUSP1;FOS;AREG;DUSP16;VEGFA;PPP3CA;MAPK8;RASA1;MKNK1;PDGFC;FGF18;RAC1;HSPA1B;ATF4;MAP4K4;HSPA1A
2	Hepatitis B	11/162	0.0185844	0.0586124	0	0	2.15733	8.59787	NFKBIA;CASP9;MAP2K1;MAPK8;YWHAQ;DDX58;CYCS;FOS;JAK2;YWHAZ;ATF4
2	C-type lectin receptor signaling pathway	8/104	0.0216003	0.0659499	0	0	2.46352	9.44771	NFKBIA;PPP3CA;MAPK8;ITPR1;CBLB;LSP1;CALM1;RHOA
2	T cell receptor signaling pathway	8/104	0.0216003	0.0659499	0	0	2.46352	9.44771	NFKBIA;PPP3CA;MAP2K1;MAPK8;PTPRC;CBLB;FOS;RHOA
2	Toll-like receptor signaling pathway	8/104	0.0216003	0.0659499	0	0	2.46352	9.44771	NFKBIA;MAP2K1;MAPK8;CCL4L2;CCL4;SPP1;RAC1;FOS
2	Ras signaling pathway	14/232	0.0220294	0.0665521	0	0	1.904	7.26449	MAP2K1;GAB2;RHOA;VEGFA;TIAM1;MAPK8;RASSF5;RASA1;PDGFC;FGF18;GNB1;RAC1;CALM1;BCL2L1
2	Long-term potentiation	6/67	0.0228453	0.0682979	0	0	2.90412	10.9747	PPP3CA;MAP2K1;GNAQ;ITPR1;CALM1;ATF4
2	Cholesterol metabolism	5/50	0.023925	0.0700661	0	0	3.27829	12.2373	ABCA1;APOC1;LPL;APOE;LIPA
2	N-Glycan biosynthesis	5/50	0.023925	0.0700661	0	0	3.27829	12.2373	B4GALT1;ALG9;MGAT5;ALG13;MGAT1
2	Adipocytokine signaling pathway	6/69	0.0259888	0.0750673	0	0	2.81164	10.2627	NFKBIA;SOCS3;MAPK8;AGRP;JAK2;ADIPOR2
2	PI3K-Akt signaling pathway	19/354	0.0261558	0.0750673	0	0	1.6843	6.13706	MAP2K1;FN1;PTEN;AREG;YWHAZ;VEGFA;CASP9;YWHAQ;PDGFC;FGF18;GNB1;IL3RA;SPP1;ITGB8;RAC1;JAK2;ATF4;BCL2L1;YWHAH
2	PD-L1 expression and PD-1 checkpoint pathway in cancer	7/89	0.027527	0.0771353	0	0	2.52157	9.05895	NFKBIA;PPP3CA;MAP2K1;PTEN;FOS;JAK2;HIF1A
2	Epithelial cell signaling in Helicobacter pylori infection	6/70	0.0276631	0.0771353	0	0	2.76756	9.92906	NFKBIA;MAPK8;ADAM10;RAC1;CXCL3;HBEGF
2	HIF-1 signaling pathway	8/109	0.0276827	0.0771353	0	0	2.34095	8.39688	MAP2K1;LDHA;TFRC;MKNK1;HMOX1;TIMP1;HIF1A;VEGFA
2	Glycosaminoglycan biosynthesis	5/53	0.0299267	0.0825861	0	0	3.07292	10.7829	B4GALT1;CHST11;CSGALNACT2;UST;ST3GAL1
2	Cholinergic synapse	8/113	0.0333328	0.0911096	0	0	2.25131	7.65717	CHRM3;MAP2K1;GNAQ;GNB1;ITPR1;FOS;JAK2;ATF4
3	Coronavirus disease	8/232	0.000164077	0.0164077	0	0	5.61229	48.912	C1QB;C1QA;RPL41;RPL34;IL6ST;RPS4Y1;RPL9;C1QC
3	Staphylococcus aureus infection	5/95	0.000432792	0.0216396	0	0	8.58377	66.4835	C1QB;C1QA;HLA-DRB5;HLA-DQA2;C1QC
3	Pertussis	4/76	0.00165617	0.0365176	0	0	8.52498	54.5876	C1QB;C1QA;SERPING1;C1QC
3	Allograft rejection	3/38	0.00204586	0.0365176	0	0	13.076	80.9661	HLA-DRB5;HLA-A;HLA-DQA2
3	Systemic lupus erythematosus	5/135	0.00209688	0.0365176	0	0	5.93059	36.5757	C1QB;C1QA;HLA-DRB5;HLA-DQA2;C1QC
3	Complement and coagulation cascades	4/85	0.00249647	0.0365176	0	0	7.57431	45.3919	C1QB;C1QA;SERPING1;C1QC
3	Graft-versus-host disease	3/42	0.00273075	0.0365176	0	0	11.7325	69.2593	HLA-DRB5;HLA-A;HLA-DQA2
3	Type I diabetes mellitus	3/43	0.00292141	0.0365176	0	0	11.4387	66.7524	HLA-DRB5;HLA-A;HLA-DQA2
3	Autoimmune thyroid disease	3/53	0.00528438	0.0587154	0	0	9.14631	47.9541	HLA-DRB5;HLA-A;HLA-DQA2
3	Viral myocarditis	3/60	0.00746368	0.0746368	0	0	8.02024	39.2808	HLA-DRB5;HLA-A;HLA-DQA2
4	Phagosome	5/152	7.86193e-05	0.00652541	0	0	12.7038	120.062	TUBA1B;CTSL;THBS1;HLA-DQA2;HLA-DQB1
4	Mineral absorption	3/60	0.000704303	0.0292286	0	0	19.0287	138.116	MT2A;MT1X;ATP2B1
4	Antigen processing and presentation	3/78	0.00150902	0.0417494	0	0	14.4487	93.8632	CTSL;HLA-DQA2;HLA-DQB1
4	Rheumatoid arthritis	3/93	0.00249614	0.0440172	0	0	12.0315	72.105	CTSL;HLA-DQA2;HLA-DQB1
4	Staphylococcus aureus infection	3/95	0.00265164	0.0440172	0	0	11.7688	69.8192	FPR2;HLA-DQA2;HLA-DQB1
4	Asthma	2/31	0.00364118	0.0503696	0	0	24.5234	137.71	HLA-DQA2;HLA-DQB1
4	Allograft rejection	2/38	0.00543376	0.0573964	0	0	19.748	102.988	HLA-DQA2;HLA-DQB1
4	Ferroptosis	2/41	0.00630293	0.0573964	0	0	18.2262	92.3474	SLC7A11;SAT1
4	Graft-versus-host disease	2/42	0.00660582	0.0573964	0	0	17.7696	89.2001	HLA-DQA2;HLA-DQB1
4	Type I diabetes mellitus	2/43	0.00691522	0.0573964	0	0	17.3354	86.2266	HLA-DQA2;HLA-DQB1
4	Intestinal immune network for IgA production	2/48	0.00855865	0.0645789	0	0	15.4472	73.5413	HLA-DQA2;HLA-DQB1
4	Autoimmune thyroid disease	2/53	0.0103592	0.0716512	0	0	13.9293	63.6551	HLA-DQA2;HLA-DQB1
4	Viral myocarditis	2/60	0.0131351	0.0838623	0	0	12.2438	53.0461	HLA-DQA2;HLA-DQB1
4	Inflammatory bowel disease	2/65	0.0152937	0.09067	0	0	11.2693	47.1091	HLA-DQA2;HLA-DQB1

## Sheet: BioCarta_2016
contrast	Term	Overlap	P.value	Adjusted.P.value	Old.P.value	Old.Adjusted.P.value	Odds.Ratio	Combined.Score	Genes
Global	Pertussis toxin-insensitive CCR5 Signaling in Macrophage Homo sapiens h Ccr5Pathway	4/9	0.000141499	0.0132165	0	0	23.0343	204.158	GNAQ;CCL4;CCL2;FOS
Global	Signal transduction through IL1R Homo sapiens h il1rPathway	7/36	0.000171831	0.0132165	0	0	6.97254	60.4449	NFKBIA;IL1RN;IL6;IL1B;PEBP1;IRAK3;FOS
Global	Thrombin signaling and protease-activated receptors Homo sapiens h Par1Pathway	6/27	0.000233233	0.0132165	0	0	8.24429	68.9509	ROCK1;PRKCB;GNAQ;PTK2B;PIK3R1;RHOA
Global	Classical Complement Pathway Homo sapiens h classicPathway	4/15	0.00130384	0.0554133	0	0	10.4669	69.5256	C1QB;C1QA;C9;C1QC
Global	Oxidative Stress Induced Gene Expression Via Nrf2 Homo sapiens h arenrf2Pathway	4/18	0.00269684	0.0916927	0	0	8.2227	48.6428	POR;PRKCB;HMOX1;FOS
0	Classical Complement Pathway Homo sapiens h classicPathway	4/15	0.000278674	0.035949	0	0	16.0041	131.001	C1QB;C1QA;C9;C1QC
1	Signal transduction through IL1R Homo sapiens h il1rPathway	11/36	1.65634e-06	0.00033458	0	0	7.87833	104.868	MAP2K3;NFKBIA;IL1RN;JUN;IL6;IRAK2;IL1B;PEBP1;IL1RAP;FOS;MAP4K4
1	Keratinocyte Differentiation Homo sapiens h keratinocytePathway	12/53	1.74603e-05	0.00141027	0	0	5.24111	57.4193	MAP2K3;NFKBIA;MAP2K1;JUN;SP1;PRKCE;BCL2;GRB2;FOS;ETS2;MAP3K5;MAP4K4
1	Inhibition of Matrix Metalloproteinases Homo sapiens h reckPathway	5/8	2.09446e-05	0.00141027	0	0	29.7081	320.064	MMP2;TIMP2;TIMP3;TIMP1;MMP9
1	Hypoxia-Inducible Factor in the Cardiovascular System Homo sapiens h hifPathway	6/16	0.000114619	0.00578825	0	0	10.701	97.1001	HSP90AA1;JUN;LDHA;ASPH;HIF1A;VEGFA
1	Mechanism of Gene Regulation by Peroxisome Proliferators via PPARa Homo sapiens h pparaPathway	10/52	0.000365153	0.0110938	0	0	4.2553	33.6816	NCOR2;NFKBIA;HSP90AA1;CPT1A;JUN;SP1;LPL;NR1H3;PRKACB;HSPA1A
1	Erythropoietin mediated neuroprotection through NF-kB Homo sapiens h eponfkbPathway	5/13	0.000384439	0.0110938	0	0	11.1376	87.583	NFKBIA;JUN;CDKN1A;SOD2;HIF1A
1	Effects of calcineurin in Keratinocyte Differentiation Homo sapiens h calcineurinPathway	5/13	0.000384439	0.0110938	0	0	11.1376	87.583	PPP3CA;CDKN1A;SP1;GNAQ;SP3
1	MAPKinase Signaling Pathway Homo sapiens h mapkPathway	10/56	0.000677539	0.0171079	0	0	3.88446	28.345	MAP2K3;MAP3K2;MAP2K1;JUN;SP1;MAP3K8;FOS;MEF2D;MAP3K5;MAP4K4
1	Calcium Signaling by HBx of Hepatitis B virus Homo sapiens h HBxPathway	5/15	0.000820236	0.0184098	0	0	8.90913	63.3076	JUN;MAP2K1;GRB2;FOS;LAMTOR5
1	IGF-1 Signaling Pathway Homo sapiens h igf1Pathway	5/20	0.00338967	0.0591773	0	0	5.93785	33.7687	JUN;MAP2K1;GRB2;FOS;IGF1R
1	NFkB activation by Nontypeable Hemophilus influenzae Homo sapiens h nthiPathway	6/29	0.00375001	0.0591773	0	0	4.64943	25.9717	MAP2K3;NFKBIA;CXCL8;IL1B;MAP4K4;TLR2
1	IL-10 Anti-inflammatory Signaling Pathway Homo sapiens h il10Pathway	4/13	0.00390787	0.0591773	0	0	7.9122	43.8713	IL6;HMOX1;MAP3K5;JAK1
1	IL 6 signaling pathway Homo sapiens h il6Pathway	4/13	0.00390787	0.0591773	0	0	7.9122	43.8713	CEBPB;IL6;GRB2;JAK1
1	IL-2 Receptor Beta Chain in T cell Activation Homo sapiens h il2rbPathway	8/49	0.0041014	0.0591773	0	0	3.48087	19.1324	SOCS3;MAP2K1;TFDP1;BCL2;GRB2;FOS;JAK1;BCL2L1
1	fMLP induced chemokine gene expression in HMC-1 cells Homo sapiens h fMLPpathway	6/30	0.00447946	0.0603235	0	0	4.45547	24.0963	MAP2K3;NFKBIA;PPP3CA;GNA15;MAP2K1;FPR1
1	Inhibition of Cellular Proliferation by Gleevec Homo sapiens h gleevecpathway	5/22	0.00526947	0.066527	0	0	5.23873	27.4815	JUN;MAP2K1;BCL2;GRB2;FOS
1	Regulation of BAD phosphorylation Homo sapiens h badPathway	5/23	0.00644221	0.0765486	0	0	4.94743	24.9592	IL3RA;BCL2;PRKACB;IGF1R;BCL2L1
1	Repression of Pain Sensation by the Transcriptional Regulator DREAM Homo sapiens h dreampathway	4/15	0.00685031	0.0768757	0	0	6.47293	32.2576	JUN;CREM;FOS;PRKACB
1	T Cell Receptor Signaling Pathway Homo sapiens h tcrPathway	8/55	0.00836507	0.0796103	0	0	3.03554	14.5211	NFKBIA;PPP3CA;MAP2K1;JUN;PTPRC;ASAP1;GRB2;FOS
1	Angiotensin II mediated activation of JNK Pathway via Pyk2 dependent signaling Homo sapiens h At1rPathway	6/34	0.00846596	0.0796103	0	0	3.81816	18.2191	JUN;MAP2K1;GNAQ;GRB2;FOS;MEF2D
1	Cadmium induces DNA synthesis and proliferation in macrophages Homo sapiens h cdMacPathway	4/16	0.00875343	0.0796103	0	0	5.93321	28.1134	NFKBIA;JUN;MAP2K1;FOS
1	Toll-Like Receptor Pathway Homo sapiens h tollPathway	6/35	0.00976684	0.0796103	0	0	3.68631	17.063	MAP2K3;NFKBIA;JUN;LY96;FOS;TLR2
1	CD40L Signaling Pathway Homo sapiens h cd40Pathway	3/9	0.00998049	0.0796103	0	0	8.89427	40.977	NFKBIA;TNFAIP3;MAP4K4
1	Pertussis toxin-insensitive CCR5 Signaling in Macrophage Homo sapiens h Ccr5Pathway	3/9	0.00998049	0.0796103	0	0	8.89427	40.977	JUN;GNAQ;FOS
1	Map Kinase Inactivation of SMRT Corepressor Homo sapiens h egfr smrtePathway	4/17	0.0109711	0.0796103	0	0	5.47652	24.7127	NCOR2;MAP2K1;ZBTB16;GRB2
1	Nerve growth factor pathway (NGF) Homo sapiens h ngfPathway	4/17	0.0109711	0.0796103	0	0	5.47652	24.7127	JUN;MAP2K1;GRB2;FOS
1	PDGF Signaling Pathway Homo sapiens h pdgfPathway	5/26	0.0110351	0.0796103	0	0	4.23998	19.1082	JUN;MAP2K1;GRB2;FOS;JAK1
1	Links between Pyk2 and Map Kinases Homo sapiens h pyk2Pathway	5/26	0.0110351	0.0796103	0	0	4.23998	19.1082	MAP2K3;JUN;MAP2K1;GNAQ;GRB2
1	Oxidative Stress Induced Gene Expression Via Nrf2 Homo sapiens h arenrf2Pathway	4/18	0.0135208	0.0910402	0	0	5.08507	21.8837	JUN;POR;HMOX1;FOS
1	METS affect on Macrophage Differentiation Homo sapiens h etsPathway	4/18	0.0135208	0.0910402	0	0	5.08507	21.8837	NCOR2;JUN;FOS;ETS2
2	T Cell Receptor Signaling Pathway Homo sapiens h tcrPathway	10/55	1.07957e-05	0.00187844	0	0	6.60709	75.5611	NFKBIA;PPP3CA;MAP2K1;MAPK8;PTPRC;HLA-DRA;RAC1;FOS;ARFGAP3;HLA-DRB1
2	CCR3 signaling in Eosinophils Homo sapiens h CCR3Pathway	6/23	7.81565e-05	0.00679962	0	0	10.4445	98.7712	MAP2K1;GNAQ;GNB1;CFL1;RHOA;DECR1
2	Pertussis toxin-insensitive CCR5 Signaling in Macrophage Homo sapiens h Ccr5Pathway	4/9	0.000128946	0.00712819	0	0	23.6165	211.512	GNAQ;CCL4;CXCR4;FOS
2	Map Kinase Inactivation of SMRT Corepressor Homo sapiens h egfr smrtePathway	5/17	0.000170225	0.00712819	0	0	12.3146	106.871	NCOR2;MAP2K1;THRB;ZBTB16;RAC1
2	Thrombin signaling and protease-activated receptors Homo sapiens h Par1Pathway	6/27	0.000204833	0.00712819	0	0	8.45329	71.7965	GNA13;ROCK1;GNAQ;GNB1;CYTH1;RHOA
2	Role of MAL in Rho-Mediated Activation of SRF Homo sapiens h malPathway	5/19	0.000302841	0.00878238	0	0	10.5543	85.514	MAP2K1;MAPK8;ROCK1;RAC1;RHOA
2	fMLP induced chemokine gene expression in HMC-1 cells Homo sapiens h fMLPpathway	6/30	0.000377758	0.00938998	0	0	7.39548	58.2857	NFKBIA;PPP3CA;MAP2K1;GNB1;FPR1;RAC1
2	Activation of Csk by cAMP-dependent Protein Kinase Inhibits Signaling through the T Cell Receptor Homo sapiens h CSKPathway	7/43	0.000468519	0.0101903	0	0	5.75729	44.135	PTPRC;CCL4;GNB1;FPR1;CXCR4;HLA-DRA;HLA-DRB1
2	Erythropoietin mediated neuroprotection through NF-kB Homo sapiens h eponfkbPathway	4/13	0.000658495	0.0127309	0	0	13.1176	96.0934	NFKBIA;SOD2;JAK2;HIF1A
2	Angiotensin II mediated activation of JNK Pathway via Pyk2 dependent signaling Homo sapiens h At1rPathway	6/34	0.000765111	0.0133129	0	0	6.33767	45.4759	MEF2A;MAPK8;MAP2K1;GNAQ;RAC1;FOS
2	Trefoil Factors Initiate Mucosal Healing Homo sapiens h tffPathway	6/36	0.00104796	0.0165768	0	0	5.91455	40.5792	CASP9;NFKBIA;MAP2K1;CYCS;CTNNB1;RHOA
2	Bone Remodeling Homo sapiens h ranklPathway	4/16	0.00154922	0.0207357	0	0	9.83664	63.6431	NFKBIA;MAPK8;FOS;FOSL2
2	Role of PI3K subunit p85 in regulation of Actin Organization and Cell Migration Homo sapiens h cdc42racPathway	4/16	0.00154922	0.0207357	0	0	9.83664	63.6431	ACTR3;ARPC2;RAC1;RHOA
2	Keratinocyte Differentiation Homo sapiens h keratinocytePathway	7/53	0.00168731	0.0209708	0	0	4.50337	28.7523	NFKBIA;MAP2K1;MAPK8;PRKCH;PRKCE;FOS;MAP4K4
2	AKT Signaling Pathway Homo sapiens h aktPathway	4/18	0.00247186	0.0281623	0	0	8.43053	50.6067	NFKBIA;CASP9;FOXO1;YWHAH
2	p38 MAPK Signaling Pathway Homo sapiens h p38mapkPathway	5/30	0.00275149	0.0281623	0	0	5.90703	34.8256	MEF2A;H3F3B;MKNK1;RAC1;HMGN1
2	Role of Beta-arrestins in the activation and targeting of MAP kinases Homo sapiens h barr-mapkPathway	5/30	0.00275149	0.0281623	0	0	5.90703	34.8256	MAP2K1;CCL4;GNB1;FPR1;CXCR4
2	BCR Signaling Pathway Homo sapiens h bcrPathway	5/31	0.00319303	0.0299655	0	0	5.67955	32.6391	PPP3CA;MAPK8;MAP2K1;RAC1;FOS
2	G-Protein Signaling Through Tubby Proteins Homo sapiens h tubbyPathway	3/10	0.00359315	0.0299655	0	0	12.6311	71.097	GNAQ;GNB1;CCL4
2	IGF-1 Signaling Pathway Homo sapiens h igf1Pathway	4/20	0.00371462	0.0299655	0	0	7.37595	41.272	MAP2K1;MAPK8;RASA1;FOS
2	Ras Signaling Pathway Homo sapiens h rasPathway	4/20	0.00371462	0.0299655	0	0	7.37595	41.272	CASP9;RAC1;RHOA;BCL2L1
2	Ceramide Signaling Pathway Homo sapiens h ceramidePathway	5/33	0.00422543	0.0299655	0	0	5.27332	28.8273	NFKBIA;MAPK8;MAP2K1;CYCS;MAP4K4
2	Role of EGF Receptor Transactivation by GPCRs in Cardiac Hypertrophy Homo sapiens h cardiacegfPathway	5/33	0.00422543	0.0299655	0	0	5.27332	28.8273	NFKBIA;MAP2K1;GNB1;FOS;RHOA
2	PKC-catalyzed phosphorylation of inhibitory phosphoprotein of myosin phosphatase Homo sapiens h myosinPathway	4/21	0.00447058	0.0299655	0	0	6.94172	37.5563	GNA13;ROCK1;GNAQ;GNB1
2	CXCR4 Signaling Pathway Homo sapiens h cxcr4Pathway	3/11	0.00482045	0.0299655	0	0	11.0516	58.9593	GNAQ;GNB1;CXCR4
2	How does salmonella hijack a cell Homo sapiens h salmonellaPathway	3/11	0.00482045	0.0299655	0	0	11.0516	58.9593	ACTR3;ARPC2;RAC1
2	Cardiac Protection Against ROS Homo sapiens h flumazenilPathway	3/11	0.00482045	0.0299655	0	0	11.0516	58.9593	GPX1;PRKCE;SOD2
2	Roles of Beta-arrestin-dependent Recruitment of Src Kinases in GPCR Signaling Homo sapiens h bArrestin-srcPathway	5/34	0.00482203	0.0299655	0	0	5.09122	27.1594	MAP2K1;CCL4;GNB1;FPR1;CXCR4
2	Inhibition of Cellular Proliferation by Gleevec Homo sapiens h gleevecpathway	4/22	0.00532362	0.0319417	0	0	6.55573	34.3232	MAP2K1;MAPK8;FOS;JAK2
2	Signal transduction through IL1R Homo sapiens h il1rPathway	5/36	0.00619025	0.0341	0	0	4.76226	24.215	NFKBIA;IL1RN;MAPK8;FOS;MAP4K4
2	IL 3 signaling pathway Homo sapiens h il3Pathway	3/12	0.00627126	0.0341	0	0	9.82317	49.8209	IL3RA;FOS;JAK2
2	Protein Kinase A at the Centrosome Homo sapiens h akapCentrosomePathway	3/12	0.00627126	0.0341	0	0	9.82317	49.8209	PRKCE;AKAP9;RHOA
2	Mechanism of Gene Regulation by Peroxisome Proliferators via PPARa Homo sapiens h pparaPathway	6/52	0.00702946	0.036426	0	0	3.85412	19.1074	NCOR2;NFKBIA;CITED2;DUSP1;LPL;HSPA1A
2	TPO Signaling Pathway Homo sapiens h TPOPathway	4/24	0.00734159	0.036426	0	0	5.89954	28.9915	MAP2K1;RASA1;FOS;JAK2
2	HIV-1 Nef: negative effector of Fas and TNF Homo sapiens h HivnefPathway	6/53	0.00771144	0.036426	0	0	3.77192	18.3506	CASP9;NFKBIA;MAPK8;RASA1;ARHGDIB;CYCS
2	Role of Mitochondria in Apoptotic Signaling Homo sapiens h mitochondriaPathway	3/13	0.00795509	0.036426	0	0	8.8404	42.734	CASP9;CYCS;BCL2L1
2	Lck and Fyn tyrosine kinases in initiation of TCR Activation Homo sapiens h tcraPathway	3/13	0.00795509	0.036426	0	0	8.8404	42.734	PTPRC;HLA-DRA;HLA-DRB1
2	Effects of calcineurin in Keratinocyte Differentiation Homo sapiens h calcineurinPathway	3/13	0.00795509	0.036426	0	0	8.8404	42.734	PPP3CA;MARCKS;GNAQ
2	PDGF Signaling Pathway Homo sapiens h pdgfPathway	4/26	0.00980722	0.0406363	0	0	5.36266	24.8004	MAPK8;MAP2K1;RASA1;FOS
2	Links between Pyk2 and Map Kinases Homo sapiens h pyk2Pathway	4/26	0.00980722	0.0406363	0	0	5.36266	24.8004	MAPK8;MAP2K1;GNAQ;RAC1
2	Signaling Pathway from G-Protein Families Homo sapiens h gpcrPathway	4/26	0.00980722	0.0406363	0	0	5.36266	24.8004	PPP3CA;MAP2K1;GNAQ;GNB1
2	Apoptotic Signaling in Response to DNA Damage Homo sapiens h chemicalPathway	3/14	0.00987977	0.0406363	0	0	8.03631	37.1058	CASP9;CYCS;BCL2L1
2	MAPKinase Signaling Pathway Homo sapiens h mapkPathway	6/56	0.0100423	0.0406363	0	0	3.54505	16.3106	MEF2A;MAP2K1;MAPK8;RAC1;FOS;MAP4K4
2	Influence of Ras and Rho proteins on G1 to S Transition Homo sapiens h RacCycDPathway	4/28	0.0127547	0.0493182	0	0	4.91527	21.4397	NFKBIA;MAP2K1;RAC1;RHOA
2	Beta-arrestins in GPCR Desensitization Homo sapiens h bArrestinPathway	4/28	0.0127547	0.0493182	0	0	4.91527	21.4397	CCL4;GNB1;FPR1;CXCR4
2	Activation of cAMP-dependent protein kinase, PKA Homo sapiens h gsPathway	4/29	0.0144185	0.0514015	0	0	4.71841	20.0025	CCL4;GNB1;FPR1;CXCR4
2	Hypoxia-Inducible Factor in the Cardiovascular System Homo sapiens h hifPathway	3/16	0.0144751	0.0514015	0	0	6.79925	28.797	LDHA;HIF1A;VEGFA
2	Cadmium induces DNA synthesis and proliferation in macrophages Homo sapiens h cdMacPathway	3/16	0.0144751	0.0514015	0	0	6.79925	28.797	NFKBIA;MAP2K1;FOS
2	Y branching of actin filaments Homo sapiens h actinYPathway	3/16	0.0144751	0.0514015	0	0	6.79925	28.797	ACTR3;ARPC2;RAC1
2	D4-GDI Signaling Pathway Homo sapiens h d4gdiPathway	2/6	0.0148885	0.051812	0	0	14.7161	61.9132	ARHGDIB;RHOA
2	Role of MEF2D in T-cell Apoptosis Homo sapiens h mef2dPathway	4/30	0.0162135	0.0553165	0	0	4.5367	18.6999	PPP3CA;PTPRC;HLA-DRA;HLA-DRB1
2	Nerve growth factor pathway (NGF) Homo sapiens h ngfPathway	3/17	0.0171541	0.0574001	0	0	6.31326	25.6667	MAP2K1;MAPK8;FOS
2	Chaperones modulate interferon Signaling Pathway Homo sapiens h tidPathway	3/18	0.0200905	0.0627891	0	0	5.89207	23.0233	NFKBIA;JAK2;HSPA1A
2	Regulation of cell cycle progression by Plk3 Homo sapiens h plk3Pathway	3/18	0.0200905	0.0627891	0	0	5.89207	23.0233	CASP9;CYCS;YWHAH
2	Oxidative Stress Induced Gene Expression Via Nrf2 Homo sapiens h arenrf2Pathway	3/18	0.0200905	0.0627891	0	0	5.89207	23.0233	POR;HMOX1;FOS
2	Rho cell motility signaling pathway Homo sapiens h rhoPathway	4/32	0.020208	0.0627891	0	0	4.21221	16.4347	ROCK1;CFL1;ARFGAP3;RHOA
2	Integrin Signaling Pathway Homo sapiens h integrinPathway	4/33	0.0224125	0.068417	0	0	4.06675	15.4461	MAPK8;ROCK1;RAPGEF1;RHOA
2	Inhibition of Matrix Metalloproteinases Homo sapiens h reckPathway	2/8	0.0266028	0.0738513	0	0	9.80974	35.5774	MMP2;TIMP1
2	Visceral Fat Deposits and the Metabolic Syndrome Homo sapiens h vobesityPathway	2/8	0.0266028	0.0738513	0	0	9.80974	35.5774	LPL;RETN
2	Signal Dependent Regulation of Myogenesis by Corepressor MITR Homo sapiens h MITRPathway	2/8	0.0266028	0.0738513	0	0	9.80974	35.5774	MEF2A;YWHAH
2	TGF beta signaling pathway Homo sapiens h tgfbPathway	3/20	0.0267393	0.0738513	0	0	5.19835	18.8265	MAP2K1;SAR1A;SKIL
2	EGF Signaling Pathway Homo sapiens h egfPathway	3/20	0.0267393	0.0738513	0	0	5.19835	18.8265	MAP2K1;MAPK8;RASA1
2	Regulation of PGC-1a Homo sapiens h pgc1aPathway	3/20	0.0267393	0.0738513	0	0	5.19835	18.8265	MEF2A;PPP3CA;YWHAH
2	Hypoxia and p53 in the Cardiovascular system Homo sapiens h p53hypoxiaPathway	3/21	0.0304507	0.0827879	0	0	4.9093	17.1415	MAPK8;HIF1A;HSPA1A
2	Regulation of MAP Kinase Pathways Through Dual Specificity Phosphatases Homo sapiens h dspPathway	2/9	0.033467	0.0869143	0	0	8.40791	28.5633	MAPK8;DUSP1
2	CD40L Signaling Pathway Homo sapiens h cd40Pathway	2/9	0.033467	0.0869143	0	0	8.40791	28.5633	NFKBIA;MAP4K4
2	West Nile Virus Homo sapiens h WNVpathway	2/9	0.033467	0.0869143	0	0	8.40791	28.5633	CASP9;CYCS
2	Regulation of BAD phosphorylation Homo sapiens h badPathway	3/23	0.038639	0.0988705	0	0	4.41791	14.3736	IL3RA;BCL2L1;YWHAH
3	Classical Complement Pathway Homo sapiens h classicPathway	3/15	0.000123377	0.00172728	0	0	38.1827	343.654	C1QB;C1QA;C1QC
4	Regulators of Bone Mineralization Homo sapiens h npp1Pathway	1/11	0.031449	0.031449	0	0	34.9684	120.969	SPP1

## Sheet: GO_Biological_Process_2021
contrast	Term	Overlap	P.value	Adjusted.P.value	Old.P.value	Old.Adjusted.P.value	Odds.Ratio	Combined.Score	Genes
Global	cytokine-mediated signaling pathway (GO:0019221)	61/621	6.80616e-14	2.37535e-10	0	0	3.32906	100.932	IFITM3;IL1RN;SPI1;ITGAM;CXCL8;CXCL3;CXCL5;OASL;PYCARD;ITGAX;TIMP1;CD36;HLA-DPA1;ANXA1;ANXA2;RIPK2;HLA-B;HLA-C;IRAK3;FOS;HLA-A;HLA-F;MMP9;YWHAZ;HLA-E;HCK;IFI27;IL1B;PSME4;PELI1;PSME2;CD44;HLA-DQB1;CUL1;IFI6;PIK3R1;SAMHD1;ADIPOR2;UBB;ALOX5;CCL4;UBC;HMOX1;CCL2;PTK2B;CCL18;HLA-DQA2;SH2B3;HLA-DQA1;CCL20;FN1;ISG15;LILRB4;NFKBIA;FER;IL6;SAA1;ACKR3;VIM;IL7R;HLA-DRB1
Global	SRP-dependent cotranslational protein targeting to membrane (GO:0006614)	22/90	1.84429e-13	3.21829e-10	0	0	9.5409	279.754	RPL30;RPL21;RPL10;RPS8;RPS5;RPL12;RPS6;RPS3A;RPL23A;RPL10A;RPL8;RPL9;RPL7;RPS26;RPS17;RPS15A;RPS19;RPL14;RPL35;RPS20;RPS24;RPS12
Global	cytoplasmic translation (GO:0002181)	22/93	3.80729e-13	3.3612e-10	0	0	9.13634	261.269	RPL30;RPL21;RPL10;RPS8;RPS5;RPL12;RPS6;RPS3A;RPL23A;RPL10A;RPL8;RPL9;RPL7;RPS26;RPS17;RPS15A;RPS19;RPL14;RPL35;RPS20;RPS24;RPS12
Global	protein targeting to ER (GO:0045047)	23/103	4.13073e-13	3.3612e-10	0	0	8.4861	241.982	RPL30;RPL21;RPL10;RPS8;RPS5;RPL12;RPS6;RPS3A;RPL23A;RPL10A;RPL8;RPL9;RPL7;RPS26;RPS17;RPS15A;RPS19;SEC61G;RPL14;RPL35;RPS20;RPS24;RPS12
Global	cotranslational protein targeting to membrane (GO:0006613)	22/94	4.81547e-13	3.3612e-10	0	0	9.00898	255.511	RPL30;RPL21;RPL10;RPS8;RPS5;RPL12;RPS6;RPS3A;RPL23A;RPL10A;RPL8;RPL9;RPL7;RPS26;RPS17;RPS15A;RPS19;RPL14;RPL35;RPS20;RPS24;RPS12
Global	neutrophil mediated immunity (GO:0002446)	50/488	2.894e-12	1.68334e-09	0	0	3.44968	91.6524	FCN1;SERPINA1;ITGAM;SLC2A3;AP2A2;PYCARD;ADGRE5;C3AR1;ITGAX;COTL1;OLR1;CD36;CAMP;CTSC;CTSB;ANXA2;MME;GAA;ATP6AP2;HLA-B;HLA-C;ADAM10;MCEMP1;ARMC8;MMP9;RHOA;CHIT1;FGR;NPC2;TMBIM1;CHI3L1;ALDOA;S100A9;S100A8;CD44;CFD;KMT2E;CSTB;GRN;ROCK1;GSTP1;MGST1;IQGAP2;PLD1;AGPAT2;ALOX5;CD14;RAB10;IL6;FABP5
Global	cellular protein metabolic process (GO:0044267)	45/417	6.3515e-12	3.16668e-09	0	0	3.63921	93.8273	PRKN;CHRM3;APP;RPL30;SERPINA1;RPL10;RPL12;SDC2;RPL8;RPL10A;RPL9;RPL7;RPS17;RPS15A;LGALS1;RPS19;RPL14;SPP1;RPL35;TIMP1;APOE;RPS12;RPL21;RPS8;RPS5;SFTPC;IGFBP2;RPS6;FN1;ADAM10;RPL23A;RPS3A;LAMB1;FBXO11;RPS26;IL6;FDX1;YME1L1;NUCB1;CPE;FAM20C;RPS20;MFGE8;RPS24;LGMN
Global	neutrophil degranulation (GO:0043312)	48/481	2.04658e-11	8.9282e-09	0	0	3.34013	82.2082	CFD;FCN1;CSTB;GRN;SERPINA1;ITGAM;ROCK1;GSTP1;MGST1;SLC2A3;IQGAP2;PLD1;AP2A2;AGPAT2;PYCARD;ADGRE5;ALOX5;C3AR1;ITGAX;COTL1;OLR1;CD14;CD36;CAMP;CTSC;CTSB;ANXA2;MME;GAA;ATP6AP2;HLA-B;HLA-C;ADAM10;MCEMP1;ARMC8;MMP9;RHOA;RAB10;CHIT1;FGR;FABP5;NPC2;TMBIM1;CHI3L1;ALDOA;S100A9;S100A8;CD44
Global	nuclear-transcribed mRNA catabolic process, nonsense-mediated decay (GO:0000184)	22/113	2.45019e-11	9.50127e-09	0	0	7.12095	173.981	RPL30;RPL21;RPL10;RPS8;RPS5;RPL12;RPS6;RPS3A;RPL23A;RPL10A;RPL8;RPL9;RPL7;RPS26;RPS17;RPS15A;RPS19;RPL14;RPL35;RPS20;RPS24;RPS12
Global	neutrophil activation involved in immune response (GO:0002283)	48/485	2.73909e-11	9.55942e-09	0	0	3.30886	80.4741	CFD;FCN1;CSTB;GRN;SERPINA1;ITGAM;ROCK1;GSTP1;MGST1;SLC2A3;IQGAP2;PLD1;AP2A2;AGPAT2;PYCARD;ADGRE5;ALOX5;C3AR1;ITGAX;COTL1;OLR1;CD14;CD36;CAMP;CTSC;CTSB;ANXA2;MME;GAA;ATP6AP2;HLA-B;HLA-C;ADAM10;MCEMP1;ARMC8;MMP9;RHOA;RAB10;CHIT1;FGR;FABP5;NPC2;TMBIM1;CHI3L1;ALDOA;S100A9;S100A8;CD44
Global	regulation of angiogenesis (GO:0045765)	29/203	5.24743e-11	1.66487e-08	0	0	4.94092	116.955	GRN;SPARC;CXCL8;ROCK1;PDE3B;PTPRM;THBS1;SPRED1;GPNMB;ALOX5;ITGAX;HMOX1;ITGB8;GLUL;SASH1;PRKCB;ATP2B4;HIPK1;KLF4;RUNX1;RHOB;HIPK2;IL6;RGCC;STIM1;IL1B;FGF18;CHI3L1;PPARG
Global	nuclear-transcribed mRNA catabolic process (GO:0000956)	26/171	1.29174e-10	3.75681e-08	0	0	5.29919	120.662	RPL30;TUT7;RPL10;RPL12;RPL10A;RPL8;RPL9;RPL7;ZFP36L1;RPS17;ZFP36;RPS15A;RPS19;ERI1;RPL14;RPL35;RPS12;RPL21;RPS8;RPS5;RPS6;RPS3A;RPL23A;RPS26;RPS20;RPS24
Global	negative regulation of cytokine production (GO:0001818)	26/182	5.23228e-10	1.40467e-07	0	0	4.9227	105.203	CD84;C5AR2;TREM2;THBS1;PYCARD;ZFP36;GPNMB;VSIG4;SRGN;ANXA1;DDX58;ANXA4;FN1;LAPTM5;ISG15;IRAK3;INHBA;ATP2B1;KLF4;LILRB4;IL6;RGCC;AXL;RARA;FCGR2B;HLA-DRB1
Global	cellular response to chemokine (GO:1990869)	15/60	9.34634e-10	2.32991e-07	0	0	9.73737	202.448	RIPOR2;CXCL8;CCL20;DOCK8;OXSR1;CXCL3;CXCL5;RHOA;LRCH1;CCL4;CCL2;PTK2B;ACKR3;CCL18;SH2B3
Global	inflammatory response (GO:0006954)	29/230	1.07611e-09	2.50376e-07	0	0	4.27118	88.1995	IL1RN;CEBPB;NRROS;CXCL8;C5AR2;CXCL3;THBS1;CXCL5;ADGRE5;CCL4;C3AR1;OLR1;NLRP3;CCL2;CD14;CCL18;AOC3;ANXA1;RIPK2;CCL20;FOS;IL6;IL1B;CHI3L1;SIGLEC1;FCGR2B;S100A9;CD44;S100A8
Global	regulation of cell migration (GO:0030334)	40/408	1.69576e-09	3.69888e-07	0	0	3.24495	65.5322	GRN;ROCK1;PTEN;LDLRAD4;THBS1;CXCL16;ACTG1;IGF1R;SRGAP2C;GPNMB;MGAT5;ITGAX;PTK2B;PHACTR1;PLXNC1;SRGAP2;SRGAP1;SRGAP2B;SASH1;SEMA6B;CD74;ANXA1;MMP7;DDX58;MINK1;ADAM10;MITF;LAMB1;RHOC;MMP9;RHOA;RHOB;FGR;FER;IL1B;DLC1;FGF18;MYADM;SGK1;ENG
Global	regulation of ERK1 and ERK2 cascade (GO:0070372)	28/238	9.91128e-09	2.03473e-06	0	0	3.93921	72.598	APP;NRP1;GSTP1;APIP;PTEN;TREM2;PYCARD;SPRED1;GPNMB;CCL4;CCL2;PTK2B;APOE;CD36;CCL18;CD74;PTPN1;CCL20;FN1;YWHAZ;MARCO;GPR183;IL1B;CHI3L1;ACKR3;ITGB1BP1;HLA-DRB1;CD44
Global	positive regulation of intracellular signal transduction (GO:1902533)	46/546	1.2804e-08	2.48256e-06	0	0	2.75342	50.0393	BCAR3;PRKN;APP;ROCK1;SLC20A1;SECTM1;TREM2;PIK3R1;ATP2C1;AREG;THBS1;PIK3R5;IGF1R;OASL;LGALS1;CCL4;S100A13;HMOX1;CD14;SASH1;OSBPL8;CD74;TCF7L2;PRKCB;RIPK2;FN1;LAPTM5;AKR1C3;AKR1C2;RHOC;RHOA;FGR;IL6;AXL;IL1B;FGF18;PELI1;CHI3L1;RPS20;ITGB1BP1;NUPR1;HCST;S100A9;HLA-DRB1;S100A8;ENG
Global	peptide biosynthetic process (GO:0043043)	22/162	2.87306e-08	5.27736e-06	0	0	4.61682	80.1725	RPL30;RPL21;RPL10;RPS8;RPS5;RPL12;RPS6;RPS3A;RPL23A;RPL10A;RPL8;RPL9;RPL7;RPS26;RPS17;RPS15A;RPS19;RPL14;RPL35;RPS20;RPS24;RPS12
Global	cellular response to cytokine stimulus (GO:0071345)	41/482	6.18377e-08	1.07907e-05	0	0	2.76917	45.9648	RIPOR2;IL1RN;ITGAM;CXCL8;DOCK8;PIK3R1;ZFP36L2;ZFP36L1;PYCARD;ZFP36;UBB;ALOX5;CCL4;UBC;ITGAX;HMOX1;CCL2;TIMP1;CD36;CCL18;SH2B3;HLA-DPA1;ANXA1;MME;CCL20;FN1;IRAK3;FOS;OXSR1;MMP9;YWHAZ;RHOA;HCK;FER;IL6;LRCH1;AXL;IL1B;SAA1;CHI3L1;VIM
Global	negative regulation of apoptotic process (GO:0043066)	41/485	7.33056e-08	1.21827e-05	0	0	2.75002	45.1791	PRKN;GRN;RPL10;BCL2A1;GSTP1;APIP;IFI6;TREM2;PIK3R1;THBS1;IGF1R;UBB;UBC;CCL2;PTK2B;APOE;CD74;PRKCH;ANXA1;RIPK2;ANXA4;ADAM10;RPS3A;KLF4;MERTK;MMP9;YWHAZ;NFKBIA;HCK;RNF144B;ARHGAP10;IL6;AXL;YME1L1;NUPR1;EVI2B;RETREG1;PTMA;TPT1;CD44;LGMN
Global	regulation of T cell migration (GO:2000404)	8/20	1.42016e-07	2.2529e-05	0	0	19.3033	304.362	PYCARD;SPN;APP;RIPOR2;LRCH1;CCL20;DOCK8;RHOA
Global	negative regulation of programmed cell death (GO:0043069)	34/381	2.76057e-07	4.18886e-05	0	0	2.90096	43.8122	RPL10;BCL2A1;GSTP1;AMIGO2;IFI6;APIP;TREM2;PIK3R1;THBS1;IGF1R;UBB;UBC;PTK2B;CD74;ANXA1;RIPK2;ANXA4;LAPTM5;ADAM10;RPS3A;MMP9;YWHAZ;NFKBIA;HCK;RNF144B;ARHGAP10;IL6;AXL;YME1L1;NUPR1;EVI2B;PTMA;CD44;TPT1
Global	positive regulation of vasculature development (GO:1904018)	16/102	3.02981e-07	4.40584e-05	0	0	5.43149	81.5244	GRN;CXCL8;PRKCB;HIPK1;THBS1;RUNX1;RHOB;HIPK2;STIM1;IL1B;FGF18;ITGAX;HMOX1;ITGB8;CHI3L1;SASH1
Global	positive regulation of angiogenesis (GO:0045766)	17/116	3.555e-07	4.96278e-05	0	0	5.01738	74.5068	GRN;CXCL8;PRKCB;HIPK1;KLF4;THBS1;RUNX1;RHOB;HIPK2;STIM1;IL1B;FGF18;ITGAX;HMOX1;ITGB8;CHI3L1;SASH1
Global	interferon-gamma-mediated signaling pathway (GO:0060333)	13/68	3.72953e-07	5.00617e-05	0	0	6.88025	101.84	HLA-B;HLA-C;HLA-A;HLA-F;OASL;HLA-E;HCK;HLA-DQA2;CD44;HLA-DQA1;HLA-DRB1;HLA-DPA1;HLA-DQB1
Global	cellular response to interferon-gamma (GO:0071346)	17/121	6.56943e-07	8.4916e-05	0	0	4.77492	67.9741	CCL20;HLA-B;HLA-C;HLA-A;HLA-F;HLA-E;OASL;HCK;CCL4;CCL2;CCL18;HLA-DQA2;HLA-DQA1;HLA-DRB1;CD44;HLA-DPA1;HLA-DQB1
Global	regulation of cytokine production (GO:0001817)	19/150	7.52136e-07	9.37484e-05	0	0	4.24369	59.8375	SRGN;ANXA1;DDX58;C5AR2;HLA-B;ISG15;TREM2;ATP2B1;AGPAT2;PLD3;FGR;IL6;RGCC;GPNMB;ALOX5;S100A13;SAA1;FCGR2B;HLA-DRB1
Global	antigen processing and presentation of endogenous peptide antigen via MHC class I via ER pathway (GO:0002484)	5/7	8.56499e-07	9.96393e-05	0	0	72.1007	1007.28	HLA-B;HLA-C;HLA-A;HLA-F;HLA-E
Global	antigen processing and presentation of endogenous peptide antigen via MHC class I via ER pathway, TAP-independent (GO:0002486)	5/7	8.56499e-07	9.96393e-05	0	0	72.1007	1007.28	HLA-B;HLA-C;HLA-A;HLA-F;HLA-E
Global	translation (GO:0006412)	23/214	1.03424e-06	0.000111021	0	0	3.53389	48.7035	RPL30;RPL21;RPL10;RPS8;RPL12;RPS5;RPS6;RPS3A;RPL23A;RPL8;RPL10A;RPL9;RPL7;RPS26;EEF1B2;RPS17;RPS15A;RPS19;RPL14;RPL35;RPS20;RPS24;RPS12
Global	cellular macromolecule biosynthetic process (GO:0034645)	29/314	1.03467e-06	0.000111021	0	0	2.99908	41.3315	RPL30;THRB;RPL10;RPL12;RPL8;RPL10A;RPL9;RPL7;EEF1B2;RPS17;RPS15A;RPS19;RPL14;RPL35;APOE;RPS12;RPL21;RPS8;RPS5;RPS6;RPS3A;NAP1L1;RPL23A;INHBA;RPS26;RPS20;TOP1;PTMA;RPS24
Global	positive regulation of T cell migration (GO:2000406)	8/25	1.04977e-06	0.000111021	0	0	13.6224	187.538	PYCARD;SPN;APP;CCL20;DOCK8;ADAM10;OXSR1;RHOA
Global	negative regulation of blood vessel endothelial cell migration (GO:0043537)	9/34	1.32526e-06	0.000136034	0	0	10.4324	141.191	STARD13;RGCC;ATP2B4;ITGB1BP1;PPARG;APOE;KLF4;THBS1;RHOA
Global	receptor-mediated endocytosis (GO:0006898)	18/143	1.6062e-06	0.000160161	0	0	4.20822	56.1446	MSR1;CD163;SPARC;CXCL8;ITGAM;CD81;AP2A2;LILRB4;ASGR1;CXCL16;MARCO;FCHSD2;SAA1;ACKR3;CD9;APOE;CD36;FCGR2B
Global	response to lipopolysaccharide (GO:0032496)	19/159	1.83925e-06	0.000178305	0	0	3.96902	52.4155	CXCL8;GSTP1;IRAK3;CXCL3;CXCL5;RHOA;PYCARD;ZFP36;FER;IL6;AXL;IL1B;PELI1;NLRP3;CCL2;CD14;VIM;S100A9;S100A8
Global	antigen processing and presentation of exogenous peptide antigen via MHC class I, TAP-independent (GO:0002480)	5/8	2.22034e-06	0.00020191	0	0	48.0647	625.699	HLA-B;HLA-C;HLA-A;HLA-F;HLA-E
Global	chemokine-mediated signaling pathway (GO:0070098)	11/56	2.22686e-06	0.00020191	0	0	7.09772	92.3763	CXCL8;CCL20;CCL4;CCL2;PTK2B;ACKR3;OXSR1;CXCL3;CCL18;SH2B3;CXCL5
Global	positive regulation of MAPK cascade (GO:0043410)	26/274	2.2563e-06	0.00020191	0	0	3.08168	40.0673	BCAR3;APP;NRP1;ROCK1;TREM2;PIK3R5;IGF1R;PYCARD;GPNMB;CCL4;CCL2;PTK2B;APOE;CD36;CCL18;CD74;CCL20;LAPTM5;MARCO;IL6;GPR183;FGF18;CHI3L1;ACKR3;HLA-DRB1;CD44
Global	negative regulation of lipid storage (GO:0010888)	7/20	2.55347e-06	0.00022279	0	0	15.567	200.473	NFKBIA;OSBPL8;IL6;TREM2;PPARG;ABCG1;TTC39B
Global	positive regulation of DNA-binding transcription factor activity (GO:0051091)	24/246	3.40207e-06	0.000279432	0	0	3.17233	39.9433	APP;PRKCH;CAMK1D;PRKCB;RIPK2;DDX58;PTEN;ARID5B;IRAK3;HIPK2;PYCARD;NFKBIA;FER;IL6;RGCC;UBB;IL1B;UBC;NLRP3;PPARG;CD36;PLPP3;S100A9;S100A8
Global	positive regulation of lymphocyte migration (GO:2000403)	6/14	3.44286e-06	0.000279432	0	0	21.6558	272.413	PYCARD;SPN;APP;CCL20;DOCK8;RHOA
Global	response to chemokine (GO:1990868)	6/14	3.44286e-06	0.000279432	0	0	21.6558	272.413	RIPOR2;LRCH1;DOCK8;OXSR1;SH2B3;RHOA
Global	negative regulation of multicellular organismal process (GO:0051241)	22/214	3.69609e-06	0.000287186	0	0	3.35731	41.994	SRGN;LRPAP1;GRN;SPI1;ROCK1;PTEN;ATP2B4;LDLRAD4;ATP2B1;RBPJ;KLF7;SPRED1;RAB11FIP1;RGCC;RPS19;GPNMB;CHSY1;IL1B;ALDH1A1;TIMP1;FCGR2B;ATF4
Global	positive regulation of cellular process (GO:0048522)	44/625	3.76507e-06	0.000287186	0	0	2.24962	28.0972	GRN;CD81;PTEN;TREM2;AREG;THBS1;CXCL5;CXCL16;IGF1R;ZFP36L1;PYCARD;ZFP36;RPS15A;RPS19;S100A13;ITGAX;PTK2B;TIMP1;CD36;CAMK1D;RIPK2;RPS6;FN1;AKR1C3;MATK;TBC1D8;AKR1C2;ADAM10;NAP1L1;MERTK;HCK;FER;IL6;IL1B;FGF18;RARA;SAA1;ITGB1BP1;NUPR1;FCGR2B;IL7R;S100A9;S100A8;LGMN
Global	positive regulation of cytokine production (GO:0001819)	29/335	3.78526e-06	0.000287186	0	0	2.79018	34.8337	FCN1;APP;CEBPB;LPL;AGPAT2;PYCARD;S100A13;HMOX1;NLRP3;CD14;HLA-DPA1;CD74;ANXA1;RIPK2;DDX58;PDE4D;LAPTM5;ISG15;HLA-A;HLA-E;RUNX1;FGR;IL6;RGCC;IL1B;RARA;SAA1;CHI3L1;ATF4
Global	synapse pruning (GO:0098883)	5/9	4.85665e-06	0.000360632	0	0	36.0466	441.037	C1QB;C1QA;ITGAM;TREM2;C1QC
Global	granulocyte chemotaxis (GO:0071621)	12/73	5.52843e-06	0.000389088	0	0	5.7159	69.1944	CXCL8;ANXA1;CCL20;BSG;CCL4;SAA1;CCL2;CXCL3;CCL18;S100A9;CXCL5;S100A8
Global	positive regulation of cell population proliferation (GO:0008284)	36/474	5.53445e-06	0.000389088	0	0	2.42935	29.4061	GRN;CD81;PTEN;RBPJ;AREG;THBS1;CXCL5;IGF1R;RPS15A;S100A13;ITGAX;HMOX1;PTK2B;TIMP1;CD74;TCF7L2;PRKCH;RPS6;FN1;AKR1C3;MATK;TBC1D8;AKR1C2;ADAM10;LAMB1;NAP1L1;HCK;FER;IL6;NR4A3;IL1B;FGF18;RARA;ITGB1BP1;IL7R;LGMN
Global	regulation of sequestering of triglyceride (GO:0010889)	6/15	5.57433e-06	0.000389088	0	0	19.2486	232.857	OSBPL8;LPL;TREM2;PLIN2;PPARG;OSBPL11
Global	regulation of interferon-gamma production (GO:0032649)	13/86	5.92721e-06	0.000398746	0	0	5.17891	62.3331	PDE4D;LAPTM5;ISG15;HLA-A;INHBA;LILRB4;PYCARD;AXL;IL1B;RARA;CD14;HLA-DRB1;HLA-DPA1
Global	positive regulation of ERK1 and ERK2 cascade (GO:0070374)	19/172	5.9412e-06	0.000398746	0	0	3.62932	43.6738	APP;NRP1;CD74;CCL20;TREM2;PYCARD;MARCO;GPNMB;GPR183;CCL4;CHI3L1;CCL2;PTK2B;ACKR3;APOE;CD36;CCL18;HLA-DRB1;CD44
Global	response to lipid (GO:0033993)	15/114	6.78258e-06	0.000446627	0	0	4.41368	52.5279	ANXA1;GPX3;IRAK3;RBP4;FER;SCD;IL1B;PELI1;RARA;SPP1;PPARG;CD36;S100A9;ABCG1;S100A8
Global	integrin-mediated signaling pathway (GO:0007229)	12/75	7.38646e-06	0.00047121	0	0	5.53386	65.3874	FGR;NRP1;HCK;FYB1;DST;FN1;ITGB8;ADAM10;PTK2B;ITGB1BP1;ISG15;PLPP3
Global	amyloid fibril formation (GO:1990000)	11/63	7.43238e-06	0.00047121	0	0	6.14003	72.5117	PRKN;GGA2;APP;UBB;UBC;SAA1;ADAM10;CD36;TGFBI;MFGE8;ITM2B
Global	cellular response to molecule of bacterial origin (GO:0071219)	15/115	7.56096e-06	0.00047121	0	0	4.36932	51.5252	CXCL8;GSTP1;CXCL3;CXCL5;RHOA;PYCARD;ZFP36;IL6;AXL;IL1B;NLRP3;CCL2;CD14;VIM;FCGR2B
Global	myeloid cell differentiation (GO:0030099)	10/52	7.87674e-06	0.000482278	0	0	6.90405	81.1336	KMT2E;SPI1;RPS19;KAT6A;ZBTB16;IKZF1;INHBA;EVI2B;RUNX1;HIPK2
Global	long-chain fatty acid transport (GO:0015909)	8/32	8.28198e-06	0.000498347	0	0	9.64568	112.868	FABP4;FABP5;PRKAG2;PPARG;APOE;CD36;ACSL3;SLC27A4
Global	regulation of cholesterol storage (GO:0010885)	6/16	8.66452e-06	0.000512528	0	0	17.3229	201.92	MSR1;LPL;TREM2;PPARG;ABCG1;TTC39B
Global	regulation of immune effector process (GO:0002697)	10/53	9.41791e-06	0.000547808	0	0	6.74314	78.0376	C1QB;C1QA;CD81;C5AR2;C9;C3AR1;SERPING1;FCGR2B;HLA-DRB1;C1QC
Global	cellular response to type I interferon (GO:0071357)	11/65	1.0162e-05	0.000572023	0	0	5.91201	67.9695	IFITM3;IFI27;HLA-B;IFI6;HLA-C;ISG15;HLA-A;HLA-F;SAMHD1;OASL;HLA-E
Global	type I interferon signaling pathway (GO:0060337)	11/65	1.0162e-05	0.000572023	0	0	5.91201	67.9695	IFITM3;IFI27;HLA-B;IFI6;HLA-C;ISG15;HLA-A;HLA-F;SAMHD1;OASL;HLA-E
Global	cellular response to lipopolysaccharide (GO:0071222)	15/120	1.27732e-05	0.000707593	0	0	4.16017	46.8775	CXCL8;GSTP1;CXCL3;CXCL5;RHOA;PYCARD;HCK;ZFP36;IL6;AXL;IL1B;NLRP3;CCL2;CD14;VIM
Global	regulation of MAPK cascade (GO:0043408)	18/166	1.3433e-05	0.000732518	0	0	3.54998	39.823	BCAR3;CD74;ROCK1;GSTP1;ATP6AP2;MINK1;FN1;APIP;LAPTM5;PEBP1;VRK2;YWHAZ;LILRB4;IGF1R;IL6;SPRED1;IL1B;HLA-DRB1
Global	negative regulation of T cell activation (GO:0050868)	9/45	1.60667e-05	0.000862661	0	0	7.24062	79.9274	SPN;RIPOR2;CEBPB;GPNMB;LAPTM5;VSIG4;FCGR2B;LILRB4;HLA-DRB1
Global	phosphorylation (GO:0016310)	31/400	1.66141e-05	0.00086617	0	0	2.47284	27.2142	APP;ROCK1;PRKAG2;NEK1;CCL2;PTK2B;FNIP2;MAP4K3;PRKCH;GK;PRKCB;MINK1;MATK;ADAM10;IRAK3;VRK2;OXSR1;HIPK1;MERTK;YWHAZ;HIPK2;FGR;HCK;FER;RARA;FAM20C;TOP1;SIK2;SGK1;HCST;DGKI
Global	regulation of interleukin-8 production (GO:0032677)	12/81	1.66285e-05	0.00086617	0	0	5.05109	55.5841	FCN1;PYCARD;CD74;IL6;ANXA1;DDX58;ANXA4;IL1B;C5AR2;CHI3L1;CD14;KLF4
Global	cellular response to interleukin-1 (GO:0071347)	17/155	1.99643e-05	0.00102464	0	0	3.59212	38.8724	IL1RN;CXCL8;RIPK2;CCL20;CUL1;IRAK3;PYCARD;NFKBIA;UBB;IL1B;PSME4;UBC;CCL4;PELI1;PSME2;CCL2;CCL18
Global	platelet degranulation (GO:0002576)	15/125	2.09529e-05	0.00105124	0	0	3.97004	42.7702	CFD;LGALS3BP;SRGN;APP;SPARC;SERPINA1;FN1;THBS1;CD109;SERPING1;CD9;CD36;TIMP1;A2M;ALDOA
Global	neutrophil chemotaxis (GO:0030593)	11/70	2.10851e-05	0.00105124	0	0	5.40959	58.2447	CXCL8;CCL20;BSG;CCL4;SAA1;CCL2;CXCL3;CCL18;S100A9;CXCL5;S100A8
Global	cellular protein modification process (GO:0006464)	60/1025	2.37218e-05	0.00116604	0	0	1.85619	19.7667	CHRM3;APP;SERPINA1;PTEN;PRKAG2;PTPRM;FCGR3A;LGALS1;NEK1;TIMP1;PRKCH;ANXA1;PRKCB;MINK1;ATG10;MATK;ADAM10;IRAK3;VRK2;OXSR1;FBXO11;YWHAZ;CTTNBP2NL;FGR;HCK;PPM1B;B3GNT5;PSME4;RARA;PSME2;FAM20C;SIK2;MFGE8;SGK1;HCST;CSTA;PPM1L;ROCK1;SDC2;CUL1;GLRX;THBS1;SPP1;CCL2;PTK2B;APOE;FNIP2;MAP4K3;PTPN1;ZBTB16;FN1;ISG15;LAMB1;HIPK1;MERTK;HIPK2;FER;IL6;NUCB1;CPE
Global	negative regulation of endothelial cell proliferation (GO:0001937)	8/37	2.61894e-05	0.00126946	0	0	7.98056	84.1962	SPARC;RGCC;ALOX5;PTPRM;CCL2;PPARG;APOE;THBS1
Global	regulation of apoptotic process (GO:0042981)	47/742	2.78877e-05	0.00133326	0	0	2.00616	21.0393	PRKN;RPL10;BCL2A1;GSTP1;APIP;IFI6;PIK3R1;THBS1;IGF1R;PYCARD;LGALS1;UBB;RPS6KA2;UBC;PTK2B;PHLDA3;CTSB;CD74;ANXA1;PLEKHG2;CRADD;GADD45B;RIPK2;ANXA4;RPS6;ADAM10;RPS3A;FBXO11;MMP9;YWHAZ;RHOB;NFKBIA;HCK;RNF144B;ARHGAP10;IL6;AXL;YME1L1;NUPR1;EVI2B;SGK1;ATF6;PTMA;TPT1;CD44;ATF4;SLC27A4
[truncated: 1,536 more rows]

## Sheet: GO_Cellular_Component_2021
contrast	Term	Overlap	P.value	Adjusted.P.value	Old.P.value	Old.Adjusted.P.value	Odds.Ratio	Combined.Score	Genes
[truncated: 276 more rows]

[truncated: 6 more sheets: GO_Molecular_Function_2021, MSigDB_Hallmark_2020, MSigDB_Computational, WikiPathway_2023_Human, TRRUST_Transcription_Factors_20, TRANSFAC_and_JASPAR_PWMs]
