# Supplementary material for: Spatial and phenotypic heterogeneity of resident and monocyte-derived macrophages during inflammatory exacerbations leading to pulmonary fibrosis
Source: Front Immunol. 2024 Jul 19;15:1425466. doi: 10.3389/fimmu.2024.1425466 (PMC11294112; doi:10.3389/fimmu.2024.1425466)
Supplement: Supplementary file 7 [file Table_6.xlsx]

## Sheet: Ctl enriched interactions
source	target	ligand	receptor	prob	pval	interaction_name	interaction_name_2	pathway_name	annotation	evidence	datasets	ligand.logFC	ligand.pct.1	ligand.pct.2	ligand.pvalues	receptor.logFC	receptor.pct.1	receptor.pct.2	receptor.pvalues
Mo/Mac	B cell	Tgfb1	TGFbR1_R2	0.0266281	0	TGFB1_TGFBR1_TGFBR2	Tgfb1 - (Tgfbr1+Tgfbr2)	TGFb	Secreted Signaling	KEGG: mmu04350	control	0.226883	0.826	0.753	5.74494e-94
Mo/Mac	Lym	Tgfb1	TGFbR1_R2	0.0217318	0	TGFB1_TGFBR1_TGFBR2	Tgfb1 - (Tgfbr1+Tgfbr2)	TGFb	Secreted Signaling	KEGG: mmu04350	control	0.226883	0.826	0.753	5.74494e-94
Mo/Mac	Mo/Mac	Tgfb1	TGFbR1_R2	0.0439117	0	TGFB1_TGFBR1_TGFBR2	Tgfb1 - (Tgfbr1+Tgfbr2)	TGFb	Secreted Signaling	KEGG: mmu04350	control	0.226883	0.826	0.753	5.74494e-94	0.350894	0.6915	0.592	1.42933e-81
Mo/Mac	Mo/Mac	Tgfb1	ACVR1B_TGFbR2	0.0115269	0	TGFB1_ACVR1B_TGFBR2	Tgfb1 - (Acvr1b+Tgfbr2)	TGFb	Secreted Signaling	PMID: 27449815	control	0.226883	0.826	0.753	5.74494e-94	0.378343	0.685	0.553	1.10957e-169
Stromal	Stromal	Bmp4	BMPR1A_ACVR2A	0.000355186	0	BMP4_BMPR1A_ACVR2A	Bmp4 - (Bmpr1a+Acvr2a)	BMP	Secreted Signaling	KEGG: mmu04350; PMID:26893264	control	0.229362	0.276	0.196	0.000674742	0.183263	0.282	0.2645	0.388621
Stromal	Stromal	Bmp4	BMPR1A_BMPR2	0.00193861	0	BMP4_BMPR1A_BMPR2	Bmp4 - (Bmpr1a+Bmpr2)	BMP	Secreted Signaling	KEGG: mmu04350; PMID:26893264	control	0.229362	0.276	0.196	0.000674742	0.388326	0.4855	0.445	0.388407
Stromal	Stromal	Bmp5	BMPR1A_ACVR2A	0.00074581	0	BMP5_BMPR1A_ACVR2A	Bmp5 - (Bmpr1a+Acvr2a)	BMP	Secreted Signaling	KEGG: mmu04350; PMID:26893264	control	0.359989	0.325	0.227	0.000164547	0.183263	0.282	0.2645	0.388621
Stromal	Stromal	Bmp5	BMPR1A_BMPR2	0.00406206	0	BMP5_BMPR1A_BMPR2	Bmp5 - (Bmpr1a+Bmpr2)	BMP	Secreted Signaling	KEGG: mmu04350; PMID:26893264	control	0.359989	0.325	0.227	0.000164547	0.388326	0.4855	0.445	0.388407
Endo	Stromal	Bmp6	BMPR1A_ACVR2A	0.00367438	0	BMP6_BMPR1A_ACVR2A	Bmp6 - (Bmpr1a+Acvr2a)	BMP	Secreted Signaling	KEGG: mmu04350; PMID:26893264	control	0.975813	0.532	0.299	3.42189e-53	0.183263	0.282	0.2645	0.388621
Endo	Stromal	Bmp6	BMPR1A_BMPR2	0.0197366	0	BMP6_BMPR1A_BMPR2	Bmp6 - (Bmpr1a+Bmpr2)	BMP	Secreted Signaling	KEGG: mmu04350; PMID:26893264	control	0.975813	0.532	0.299	3.42189e-53	0.388326	0.4855	0.445	0.388407
Epi	Stromal	Fgf1	Fgfr1	0.00120147	0	FGF1_FGFR1	Fgf1 - Fgfr1	FGF	Secreted Signaling	PMC: 4393358	control	0.827724	0.365	0.205	2.77653e-18
Epi	B cell	Fgf1	Fgfr2	0.00253995	0	FGF1_FGFR2	Fgf1 - Fgfr2	FGF	Secreted Signaling	PMC: 4393358	control	0.827724	0.365	0.205	2.77653e-18	0.125227	0.306	0.204	1.54754e-07
Epi	Lym	Fgf1	Fgfr2	0.0021658	0	FGF1_FGFR2	Fgf1 - Fgfr2	FGF	Secreted Signaling	PMC: 4393358	control	0.827724	0.365	0.205	2.77653e-18	0.17745	0.309	0.193	1.20393e-20
Epi	Mo/Mac	Fgf1	Fgfr2	0.00169176	0	FGF1_FGFR2	Fgf1 - Fgfr2	FGF	Secreted Signaling	PMC: 4393358	control	0.827724	0.365	0.205	2.77653e-18	0.143096	0.36	0.285	3.86162e-40
Epi	Stromal	Pdgfa	Pdgfra	0.000956689	0	PDGFA_PDGFRA	Pdgfa - Pdgfra	PDGF	Secreted Signaling	PMID: 15207812	control	0.285645	0.267	0.337	0.0970652	0.278279	0.43	0.447	0.141681
Epi	Endo	Vegfa	Flt1	0.03227	0	VEGFA_VEGFR1	Vegfa - Vegfr1	VEGF	Secreted Signaling	KEGG: mmu04370; PMID: 16633338	control	0.874184	0.322	0.323	0.0101039	-0.395064	0.709	0.735	6.78536e-17
Epi	Mo/Mac	Vegfa	Flt1	0.0125489	0	VEGFA_VEGFR1	Vegfa - Vegfr1	VEGF	Secreted Signaling	KEGG: mmu04370; PMID: 16633338	control	0.874184	0.322	0.323	0.0101039	0.526994	0.548	0.332	2.39962e-215
Epi	Stromal	Vegfa	Flt1	0.00712288	0	VEGFA_VEGFR1	Vegfa - Vegfr1	VEGF	Secreted Signaling	KEGG: mmu04370; PMID: 16633338	control	0.874184	0.322	0.323	0.0101039	0.506576	0.344	0.172	1.72952e-09
Epi	Endo	Vegfa	Kdr	0.026539	0	VEGFA_VEGFR2	Vegfa - Vegfr2	VEGF	Secreted Signaling	KEGG: mmu04370; PMID: 16633338	control	0.874184	0.322	0.323	0.0101039	0.146388	0.588	0.521	3.85553e-05
Epi	Stromal	Vegfa	Kdr	0.00369519	0	VEGFA_VEGFR2	Vegfa - Vegfr2	VEGF	Secreted Signaling	KEGG: mmu04370; PMID: 16633338	control	0.874184	0.322	0.323	0.0101039	0.531101	0.275	0.165	6.11024e-06
Epi	Endo	Vegfa	FLT1_KDR	0.0320157	0	VEGFA_VEGFR1R2	Vegfa - Vegfr1r2	VEGF	Secreted Signaling	PMID: 16633338	control	0.874184	0.322	0.323	0.0101039	-0.124338	0.6485	0.628	1.92776e-05
Epi	Stromal	Vegfa	FLT1_KDR	0.00532847	0	VEGFA_VEGFR1R2	Vegfa - Vegfr1r2	VEGF	Secreted Signaling	PMID: 16633338	control	0.874184	0.322	0.323	0.0101039	0.518839	0.3095	0.1685	3.05598e-06
Lym	Gran	Ccl5	Ccr1	0.0767425	0	CCL5_CCR1	Ccl5 - Ccr1	CCL	Secreted Signaling	KEGG: mmu04060	control	0.8547	0.5	0.353	1.22195e-39	-0.281159	0.839	0.858	9.85041e-23
Gran	Gran	Ccl6	Ccr1	0.171753	0	CCL6_CCR1	Ccl6 - Ccr1	CCL	Secreted Signaling	KEGG: mmu04060	control	0.577548	0.937	0.63	6.64169e-151	-0.281159	0.839	0.858	9.85041e-23
Gran	Lym	Ccl6	Ccr2	0.0157991	0	CCL6_CCR2	Ccl6 - Ccr2	CCL	Secreted Signaling	KEGG: mmu04060	control	0.577548	0.937	0.63	6.64169e-151	-0.498725	0.258	0.417	8.98883e-42
Gran	Mo/Mac	Ccl6	Ccr2	0.0321853	0	CCL6_CCR2	Ccl6 - Ccr2	CCL	Secreted Signaling	KEGG: mmu04060	control	0.577548	0.937	0.63	6.64169e-151	-0.307068	0.346	0.443	9.8854e-29
Lym	Lym	Ccl5	Ccr5	0.00814033	0	CCL5_CCR5	Ccl5 - Ccr5	CCL	Secreted Signaling	KEGG: mmu04060	control	0.8547	0.5	0.353	1.22195e-39	0.101704	0.276	0.227	2.80596e-05
Gran	Gran	Il1b	Il1r2	0.418567	0	IL1B_IL1R2	Il1b - Il1r2	IL1	Secreted Signaling	KEGG: mmu04060	control	0.532395	0.98	0.894	4.82574e-147	0.567957	0.929	0.876	3.81076e-72
Mo/Mac	Lym	Il18	IL18R1_IL18RAP	0.00833921	0	IL18_IL18R1_IL18RAP	Il18 - (Il18r1+Il18rap)	IL1	Secreted Signaling	KEGG: mmu04060	control	0.306961	0.471	0.383	1.69894e-48	-0.177414	0.4865	0.591	0.0232402
Lym	Endo	Fasl	Fas	0.00276808	0	FASL_FAS	Fasl - Fas	FASLG	Secreted Signaling	KEGG: mmu04060	control	0.222582	0.321	0.22	3.70315e-16
Lym	Gran	Fasl	Fas	0.00274527	0	FASL_FAS	Fasl - Fas	FASLG	Secreted Signaling	KEGG: mmu04060	control	0.222582	0.321	0.22	3.70315e-16	0.120026	0.345	0.267	1.28215e-08
Stromal	Endo	Angpt1	Tek	0.0242821	0	ANGPT1_TEK	Angpt1 - Tek	ANGPT	Secreted Signaling	PMID: 20651738	control	0.873104	0.468	0.241	2.92075e-17	0.231289	0.586	0.499	7.0093e-10
Lym	Stromal	Gzma	F2r	0.0127217	0	GZMA_F2R	Gzma - F2r	PARs	Secreted Signaling	KEGG: mmu04080	control	0.833427	0.343	0.183	4.51156e-38	0.124514	0.425	0.299	7.16393e-06
Lym	Endo	Gzma	Pard3	0.0105282	0	GZMA_PARD3	Gzma - Pard3	PARs	Secreted Signaling	KEGG: mmu04080	control	0.833427	0.343	0.183	4.51156e-38
Lym	Stromal	Gzma	Pard3	0.0078816	0	GZMA_PARD3	Gzma - Pard3	PARs	Secreted Signaling	KEGG: mmu04080	control	0.833427	0.343	0.183	4.51156e-38	0.201675	0.321	0.309	0.156509
Endo	Endo	Kitl	Kit	0.0222237	0	KITL_KIT	Kitl - Kit	KIT	Secreted Signaling	KEGG: mmu04080	control	0.246807	0.608	0.508	2.7969e-10	0.117882	0.44	0.415	0.0315603
Stromal	Endo	Kitl	Kit	0.0146004	0	KITL_KIT	Kitl - Kit	KIT	Secreted Signaling	KEGG: mmu04080	control	0.388334	0.522	0.419	8.18368e-07	0.117882	0.44	0.415	0.0315603
Endo	Mo/Mac	Sema3c	NRP1_NRP2	0.0177694	0	SEMA3C_NRP1_NRP2	Sema3c - (Nrp1+Nrp2)	SEMA3	Secreted Signaling	PMID: 27533782	control	0.308932	0.809	0.74	1.63973e-15	-0.273553	0.426	0.567333	2.77466e-41
Stromal	Mo/Mac	Sema3c	NRP1_NRP2	0.00629542	0	SEMA3C_NRP1_NRP2	Sema3c - (Nrp1+Nrp2)	SEMA3	Secreted Signaling	PMID: 27533782	control	0.752489	0.524	0.351	1.74448e-13	-0.273553	0.426	0.567333	2.77466e-41
Endo	Endo	Sema3c	Plxnd1	0.0176295	0	SEMA3C_PLXND1	Sema3c - Plxnd1	SEMA3	Secreted Signaling	PMID: 27533782	control	0.308932	0.809	0.74	1.63973e-15
Stromal	Endo	Sema3c	Plxnd1	0.00624531	0	SEMA3C_PLXND1	Sema3c - Plxnd1	SEMA3	Secreted Signaling	PMID: 27533782	control	0.752489	0.524	0.351	1.74448e-13
Endo	Mo/Mac	Sema3c	Plxnd1	0.0203528	0	SEMA3C_PLXND1	Sema3c - Plxnd1	SEMA3	Secreted Signaling	PMID: 27533782	control	0.308932	0.809	0.74	1.63973e-15	-0.384235	0.486	0.683	5.41525e-171
Stromal	Mo/Mac	Sema3c	Plxnd1	0.00722297	0	SEMA3C_PLXND1	Sema3c - Plxnd1	SEMA3	Secreted Signaling	PMID: 27533782	control	0.752489	0.524	0.351	1.74448e-13	-0.384235	0.486	0.683	5.41525e-171
Epi	Endo	Sema3e	Plxnd1	0.00207047	0	SEMA3E_PLXND1	Sema3e - Plxnd1	SEMA3	Secreted Signaling	PMID: 22325954	control	0.911412	0.27	0.142	2.97392e-14
Epi	Mo/Mac	Sema3e	Plxnd1	0.00239616	0	SEMA3E_PLXND1	Sema3e - Plxnd1	SEMA3	Secreted Signaling	PMID: 22325954	control	0.911412	0.27	0.142	2.97392e-14	-0.384235	0.486	0.683	5.41525e-171
Epi	Mo/Mac	Gas6	Axl	0.00409397	0	GAS6_AXL	Gas6 - Axl	GAS	Secreted Signaling	PMID: 27801848	control	0.526212	0.339	0.264	1.5622e-06
Epi	Endo	Gas6	Mertk	0.00163832	0	GAS6_MERTK	Gas6 - Mertk	GAS	Secreted Signaling	PMID: 27801848	control	0.526212	0.339	0.264	1.5622e-06	0.241407	0.277	0.192	3.18188e-09
Epi	Mo/Mac	Gas6	Mertk	0.00357069	0	GAS6_MERTK	Gas6 - Mertk	GAS	Secreted Signaling	PMID: 27801848	control	0.526212	0.339	0.264	1.5622e-06	0.239708	0.354	0.49	5.38791e-12
Stromal	Endo	Lama2	ITGA1_ITGB1	0.0236749	0	LAMA2_ITGA1_ITGB1	Lama2 - (Itga1+Itgb1)	LAMININ	ECM-Receptor	KEGG: mmu04512	control	0.67467	0.362	0.179	4.57222e-11	0.123502	0.684	0.646	0.00512274
Stromal	Stromal	Lama2	ITGA1_ITGB1	0.0120526	0	LAMA2_ITGA1_ITGB1	Lama2 - (Itga1+Itgb1)	LAMININ	ECM-Receptor	KEGG: mmu04512	control	0.67467	0.362	0.179	4.57222e-11	0.594895	0.5465	0.4225	9.06134e-07
Stromal	Endo	Lama4	ITGA1_ITGB1	0.0223359	0	LAMA4_ITGA1_ITGB1	Lama4 - (Itga1+Itgb1)	LAMININ	ECM-Receptor	KEGG: mmu04512	control	0.424824	0.4	0.364	0.00127274	0.123502	0.684	0.646	0.00512274
Stromal	Stromal	Lama4	ITGA1_ITGB1	0.0113633	0	LAMA4_ITGA1_ITGB1	Lama4 - (Itga1+Itgb1)	LAMININ	ECM-Receptor	KEGG: mmu04512	control	0.424824	0.4	0.364	0.00127274	0.594895	0.5465	0.4225	9.06134e-07
Lym	Endo	Lamb3	ITGA1_ITGB1	0.0133201	0	LAMB3_ITGA1_ITGB1	Lamb3 - (Itga1+Itgb1)	LAMININ	ECM-Receptor	KEGG: mmu04512	control	0.265651	0.349	0.191	1.90162e-34	0.123502	0.684	0.646	0.00512274
Lym	Stromal	Lamb3	ITGA1_ITGB1	0.00674594	0	LAMB3_ITGA1_ITGB1	Lamb3 - (Itga1+Itgb1)	LAMININ	ECM-Receptor	KEGG: mmu04512	control	0.265651	0.349	0.191	1.90162e-34	0.594895	0.5465	0.4225	9.06134e-07
B cell	Endo	Lamc1	ITGA1_ITGB1	0.0162567	0	LAMC1_ITGA1_ITGB1	Lamc1 - (Itga1+Itgb1)	LAMININ	ECM-Receptor	KEGG: mmu04512	control	0.23454	0.362	0.231	3.17253e-11	0.123502	0.684	0.646	0.00512274
B cell	Stromal	Lamc1	ITGA1_ITGB1	0.00824531	0	LAMC1_ITGA1_ITGB1	Lamc1 - (Itga1+Itgb1)	LAMININ	ECM-Receptor	KEGG: mmu04512	control	0.23454	0.362	0.231	3.17253e-11	0.594895	0.5465	0.4225	9.06134e-07
Stromal	Endo	Lama2	ITGA2_ITGB1	0.00806176	0	LAMA2_ITGA2_ITGB1	Lama2 - (Itga2+Itgb1)	LAMININ	ECM-Receptor	KEGG: mmu04512	control	0.67467	0.362	0.179	4.57222e-11	-0.0015226	0.496	0.474	0.00530616
Stromal	Lym	Lama2	ITGA2_ITGB1	0.00693175	0	LAMA2_ITGA2_ITGB1	Lama2 - (Itga2+Itgb1)	LAMININ	ECM-Receptor	KEGG: mmu04512	control	0.67467	0.362	0.179	4.57222e-11	0.29347	0.298	0.226	3.64232e-10
Stromal	Endo	Lama4	ITGA2_ITGB1	0.00759893	0	LAMA4_ITGA2_ITGB1	Lama4 - (Itga2+Itgb1)	LAMININ	ECM-Receptor	KEGG: mmu04512	control	0.424824	0.4	0.364	0.00127274	-0.0015226	0.496	0.474	0.00530616
Stromal	Lym	Lama4	ITGA2_ITGB1	0.00653337	0	LAMA4_ITGA2_ITGB1	Lama4 - (Itga2+Itgb1)	LAMININ	ECM-Receptor	KEGG: mmu04512	control	0.424824	0.4	0.364	0.00127274	0.29347	0.298	0.226	3.64232e-10
Lym	Endo	Lamb3	ITGA2_ITGB1	0.00450422	0	LAMB3_ITGA2_ITGB1	Lamb3 - (Itga2+Itgb1)	LAMININ	ECM-Receptor	KEGG: mmu04512	control	0.265651	0.349	0.191	1.90162e-34	-0.0015226	0.496	0.474	0.00530616
Lym	Lym	Lamb3	ITGA2_ITGB1	0.00387093	0	LAMB3_ITGA2_ITGB1	Lamb3 - (Itga2+Itgb1)	LAMININ	ECM-Receptor	KEGG: mmu04512	control	0.265651	0.349	0.191	1.90162e-34	0.29347	0.298	0.226	3.64232e-10
B cell	Endo	Lamc1	ITGA2_ITGB1	0.00550811	0	LAMC1_ITGA2_ITGB1	Lamc1 - (Itga2+Itgb1)	LAMININ	ECM-Receptor	KEGG: mmu04512	control	0.23454	0.362	0.231	3.17253e-11	-0.0015226	0.496	0.474	0.00530616
B cell	Lym	Lamc1	ITGA2_ITGB1	0.00473434	0	LAMC1_ITGA2_ITGB1	Lamc1 - (Itga2+Itgb1)	LAMININ	ECM-Receptor	KEGG: mmu04512	control	0.23454	0.362	0.231	3.17253e-11	0.29347	0.298	0.226	3.64232e-10
Stromal	Endo	Lama2	ITGA6_ITGB1	0.0119898	0	LAMA2_ITGA6_ITGB1	Lama2 - (Itga6+Itgb1)	LAMININ	ECM-Receptor	KEGG: mmu04512	control	0.67467	0.362	0.179	4.57222e-11	-0.211977	0.581	0.614	0.00512279
Stromal	Lym	Lama2	ITGA6_ITGB1	0.00681834	0	LAMA2_ITGA6_ITGB1	Lama2 - (Itga6+Itgb1)	LAMININ	ECM-Receptor	KEGG: mmu04512	control	0.67467	0.362	0.179	4.57222e-11	0.18295	0.383	0.302	1.28614e-10
Stromal	Endo	Lama4	ITGA6_ITGB1	0.011304	0	LAMA4_ITGA6_ITGB1	Lama4 - (Itga6+Itgb1)	LAMININ	ECM-Receptor	KEGG: mmu04512	control	0.424824	0.4	0.364	0.00127274	-0.211977	0.581	0.614	0.00512279
Stromal	Lym	Lama4	ITGA6_ITGB1	0.00642644	0	LAMA4_ITGA6_ITGB1	Lama4 - (Itga6+Itgb1)	LAMININ	ECM-Receptor	KEGG: mmu04512	control	0.424824	0.4	0.364	0.00127274	0.18295	0.383	0.302	1.28614e-10
Lym	Endo	Lamb3	ITGA6_ITGB1	0.0067106	0	LAMB3_ITGA6_ITGB1	Lamb3 - (Itga6+Itgb1)	LAMININ	ECM-Receptor	KEGG: mmu04512	control	0.265651	0.349	0.191	1.90162e-34	-0.211977	0.581	0.614	0.00512279
Lym	Lym	Lamb3	ITGA6_ITGB1	0.0038074	0	LAMB3_ITGA6_ITGB1	Lamb3 - (Itga6+Itgb1)	LAMININ	ECM-Receptor	KEGG: mmu04512	control	0.265651	0.349	0.191	1.90162e-34	0.18295	0.383	0.302	1.28614e-10
B cell	Endo	Lamc1	ITGA6_ITGB1	0.00820218	0	LAMC1_ITGA6_ITGB1	Lamc1 - (Itga6+Itgb1)	LAMININ	ECM-Receptor	KEGG: mmu04512	control	0.23454	0.362	0.231	3.17253e-11	-0.211977	0.581	0.614	0.00512279
B cell	Lym	Lamc1	ITGA6_ITGB1	0.00465671	0	LAMC1_ITGA6_ITGB1	Lamc1 - (Itga6+Itgb1)	LAMININ	ECM-Receptor	KEGG: mmu04512	control	0.23454	0.362	0.231	3.17253e-11	0.18295	0.383	0.302	1.28614e-10
Stromal	Stromal	Tnxb	ITGA8_ITGB1	0.00488923	0	TNXB_ITGA8_ITGB1	Tnxb - (Itga8+Itgb1)	TENASCIN	ECM-Receptor	KEGG: mmu04512	control	0.423637	0.284	0.206	0.000187278	0.584446	0.5555	0.4055	9.06125e-07
Stromal	Stromal	Tnxb	ITGA9_ITGB1	0.00150191	0	TNXB_ITGA9_ITGB1	Tnxb - (Itga9+Itgb1)	TENASCIN	ECM-Receptor	KEGG: mmu04512	control	0.423637	0.284	0.206	0.000187278	0.249832	0.4685	0.407	0.0249975
Stromal	Stromal	Lama2	ITGA9_ITGB1	0.00381742	0	LAMA2_ITGA9_ITGB1	Lama2 - (Itga9+Itgb1)	LAMININ	ECM-Receptor	KEGG: mmu04512	control	0.67467	0.362	0.179	4.57222e-11	0.249832	0.4685	0.407	0.0249975
Stromal	Stromal	Lama4	ITGA9_ITGB1	0.00359738	0	LAMA4_ITGA9_ITGB1	Lama4 - (Itga9+Itgb1)	LAMININ	ECM-Receptor	KEGG: mmu04512	control	0.424824	0.4	0.364	0.00127274	0.249832	0.4685	0.407	0.0249975
Lym	Stromal	Lamb3	ITGA9_ITGB1	0.00212883	0	LAMB3_ITGA9_ITGB1	Lamb3 - (Itga9+Itgb1)	LAMININ	ECM-Receptor	KEGG: mmu04512	control	0.265651	0.349	0.191	1.90162e-34	0.249832	0.4685	0.407	0.0249975
B cell	Stromal	Lamc1	ITGA9_ITGB1	0.00260468	0	LAMC1_ITGA9_ITGB1	Lamc1 - (Itga9+Itgb1)	LAMININ	ECM-Receptor	KEGG: mmu04512	control	0.23454	0.362	0.231	3.17253e-11	0.249832	0.4685	0.407	0.0249975
Stromal	B cell	Lama2	Cd44	0.00399362	0	LAMA2_CD44	Lama2 - Cd44	LAMININ	ECM-Receptor	KEGG: mmu04512	control	0.67467	0.362	0.179	4.57222e-11	-0.137959	0.386	0.393	0.110778
Stromal	Gran	Lama2	Cd44	0.0422632	0	LAMA2_CD44	Lama2 - Cd44	LAMININ	ECM-Receptor	KEGG: mmu04512	control	0.67467	0.362	0.179	4.57222e-11
Stromal	Lym	Lama2	Cd44	0.00439682	0	LAMA2_CD44	Lama2 - Cd44	LAMININ	ECM-Receptor	KEGG: mmu04512	control	0.67467	0.362	0.179	4.57222e-11	-0.521409	0.455	0.663	7.44819e-88
Stromal	Mo/Mac	Lama2	Cd44	0.034621	0	LAMA2_CD44	Lama2 - Cd44	LAMININ	ECM-Receptor	KEGG: mmu04512	control	0.67467	0.362	0.179	4.57222e-11	0.301425	0.934	0.877	4.85601e-96
Stromal	Stromal	Lama2	Cd44	0.00191396	0	LAMA2_CD44	Lama2 - Cd44	LAMININ	ECM-Receptor	KEGG: mmu04512	control	0.67467	0.362	0.179	4.57222e-11	-0.185981	0.28	0.419	1.03405e-06
Stromal	B cell	Lama4	Cd44	0.00376345	0	LAMA4_CD44	Lama4 - Cd44	LAMININ	ECM-Receptor	KEGG: mmu04512	control	0.424824	0.4	0.364	0.00127274	-0.137959	0.386	0.393	0.110778
Stromal	Gran	Lama4	Cd44	0.0399159	0	LAMA4_CD44	Lama4 - Cd44	LAMININ	ECM-Receptor	KEGG: mmu04512	control	0.424824	0.4	0.364	0.00127274
Stromal	Lym	Lama4	Cd44	0.00414351	0	LAMA4_CD44	Lama4 - Cd44	LAMININ	ECM-Receptor	KEGG: mmu04512	control	0.424824	0.4	0.364	0.00127274	-0.521409	0.455	0.663	7.44819e-88
Stromal	Mo/Mac	Lama4	Cd44	0.0326837	0	LAMA4_CD44	Lama4 - Cd44	LAMININ	ECM-Receptor	KEGG: mmu04512	control	0.424824	0.4	0.364	0.00127274	0.301425	0.934	0.877	4.85601e-96
Stromal	Stromal	Lama4	Cd44	0.00180344	0	LAMA4_CD44	Lama4 - Cd44	LAMININ	ECM-Receptor	KEGG: mmu04512	control	0.424824	0.4	0.364	0.00127274	-0.185981	0.28	0.419	1.03405e-06
Lym	B cell	Lamb3	Cd44	0.00222726	0	LAMB3_CD44	Lamb3 - Cd44	LAMININ	ECM-Receptor	KEGG: mmu04512	control	0.265651	0.349	0.191	1.90162e-34	-0.137959	0.386	0.393	0.110778
Lym	Gran	Lamb3	Cd44	0.0239779	0	LAMB3_CD44	Lamb3 - Cd44	LAMININ	ECM-Receptor	KEGG: mmu04512	control	0.265651	0.349	0.191	1.90162e-34
Lym	Lym	Lamb3	Cd44	0.00245257	0	LAMB3_CD44	Lamb3 - Cd44	LAMININ	ECM-Receptor	KEGG: mmu04512	control	0.265651	0.349	0.191	1.90162e-34	-0.521409	0.455	0.663	7.44819e-88
Lym	Mo/Mac	Lamb3	Cd44	0.0195746	0	LAMB3_CD44	Lamb3 - Cd44	LAMININ	ECM-Receptor	KEGG: mmu04512	control	0.265651	0.349	0.191	1.90162e-34	0.301425	0.934	0.877	4.85601e-96
Lym	Stromal	Lamb3	Cd44	0.00106644	0	LAMB3_CD44	Lamb3 - Cd44	LAMININ	ECM-Receptor	KEGG: mmu04512	control	0.265651	0.349	0.191	1.90162e-34	-0.185981	0.28	0.419	1.03405e-06
B cell	B cell	Lamc1	Cd44	0.00272506	0	LAMC1_CD44	Lamc1 - Cd44	LAMININ	ECM-Receptor	KEGG: mmu04512	control	0.23454	0.362	0.231	3.17253e-11	-0.137959	0.386	0.393	0.110778
B cell	Gran	Lamc1	Cd44	0.0291948	0	LAMC1_CD44	Lamc1 - Cd44	LAMININ	ECM-Receptor	KEGG: mmu04512	control	0.23454	0.362	0.231	3.17253e-11
B cell	Lym	Lamc1	Cd44	0.00300057	0	LAMC1_CD44	Lamc1 - Cd44	LAMININ	ECM-Receptor	KEGG: mmu04512	control	0.23454	0.362	0.231	3.17253e-11	-0.521409	0.455	0.663	7.44819e-88
B cell	Mo/Mac	Lamc1	Cd44	0.0238568	0	LAMC1_CD44	Lamc1 - Cd44	LAMININ	ECM-Receptor	KEGG: mmu04512	control	0.23454	0.362	0.231	3.17253e-11	0.301425	0.934	0.877	4.85601e-96
B cell	Stromal	Lamc1	Cd44	0.00130513	0	LAMC1_CD44	Lamc1 - Cd44	LAMININ	ECM-Receptor	KEGG: mmu04512	control	0.23454	0.362	0.231	3.17253e-11	-0.185981	0.28	0.419	1.03405e-06
Stromal	B cell	Tnxb	Sdc4	0.00126122	0	TNXB_SDC4	Tnxb - Sdc4	TENASCIN	ECM-Receptor	KEGG: mmu04512	control	0.423637	0.284	0.206	0.000187278
Stromal	Epi	Tnxb	Sdc4	0.000859369	0	TNXB_SDC4	Tnxb - Sdc4	TENASCIN	ECM-Receptor	KEGG: mmu04512	control	0.423637	0.284	0.206	0.000187278	-0.30385	0.305	0.426	1.19595e-09
Stromal	Stromal	Tnxb	Sdc4	0.000949397	0	TNXB_SDC4	Tnxb - Sdc4	TENASCIN	ECM-Receptor	KEGG: mmu04512	control	0.423637	0.284	0.206	0.000187278	-0.692407	0.305	0.498	1.68718e-15
Gran	B cell	Thbs1	Sdc4	0.0117188	0	THBS1_SDC4	Thbs1 - Sdc4	THBS	ECM-Receptor	KEGG: mmu04512	control	0.985988	0.54	0.231	3.21463e-126
Gran	Epi	Thbs1	Sdc4	0.00801166	0	THBS1_SDC4	Thbs1 - Sdc4	THBS	ECM-Receptor	KEGG: mmu04512	control	0.985988	0.54	0.231	3.21463e-126	-0.30385	0.305	0.426	1.19595e-09
Gran	Stromal	Thbs1	Sdc4	0.00884434	0	THBS1_SDC4	Thbs1 - Sdc4	THBS	ECM-Receptor	KEGG: mmu04512	control	0.985988	0.54	0.231	3.21463e-126	-0.692407	0.305	0.498	1.68718e-15
Gran	Endo	Thbs1	Cd36	0.129415	0	THBS1_CD36	Thbs1 - Cd36	THBS	ECM-Receptor	KEGG: mmu04512	control	0.985988	0.54	0.231	3.21463e-126	-0.131166	0.841	0.828	0.00185975
Gran	Epi	Thbs1	Cd36	0.00952411	0	THBS1_CD36	Thbs1 - Cd36	THBS	ECM-Receptor	KEGG: mmu04512	control	0.985988	0.54	0.231	3.21463e-126	0.374555	0.317	0.274	0.00472156
Gran	Mo/Mac	Thbs1	Cd36	0.0478018	0	THBS1_CD36	Thbs1 - Cd36	THBS	ECM-Receptor	KEGG: mmu04512	control	0.985988	0.54	0.231	3.21463e-126	0.107927	0.644	0.491	2.6971e-78
Gran	Stromal	Thbs1	Cd36	0.0266715	0	THBS1_CD36	Thbs1 - Cd36	THBS	ECM-Receptor	KEGG: mmu04512	control	0.985988	0.54	0.231	3.21463e-126	0.768478	0.421	0.206	5.67518e-14
Gran	B cell	Thbs1	Cd47	0.0765489	0	THBS1_CD47	Thbs1 - Cd47	THBS	ECM-Receptor	KEGG: mmu04512	control	0.985988	0.54	0.231	3.21463e-126
Gran	Endo	Thbs1	Cd47	0.0737129	0	THBS1_CD47	Thbs1 - Cd47	THBS	ECM-Receptor	KEGG: mmu04512	control	0.985988	0.54	0.231	3.21463e-126	0.193908	0.664	0.585	9.37685e-10
Gran	Epi	Thbs1	Cd47	0.0165154	0	THBS1_CD47	Thbs1 - Cd47	THBS	ECM-Receptor	KEGG: mmu04512	control	0.985988	0.54	0.231	3.21463e-126	0.132085	0.382	0.448	0.154
Gran	Gran	Thbs1	Cd47	0.0458301	0	THBS1_CD47	Thbs1 - Cd47	THBS	ECM-Receptor	KEGG: mmu04512	control	0.985988	0.54	0.231	3.21463e-126	-0.970375	0.545	0.735	1.82871e-121
Gran	Lym	Thbs1	Cd47	0.0816538	0	THBS1_CD47	Thbs1 - Cd47	THBS	ECM-Receptor	KEGG: mmu04512	control	0.985988	0.54	0.231	3.21463e-126
Gran	Mo/Mac	Thbs1	Cd47	0.101469	0	THBS1_CD47	Thbs1 - Cd47	THBS	ECM-Receptor	KEGG: mmu04512	control	0.985988	0.54	0.231	3.21463e-126	0.247535	0.931	0.871	1.70248e-160
Gran	Stromal	Thbs1	Cd47	0.0557819	0	THBS1_CD47	Thbs1 - Cd47	THBS	ECM-Receptor	KEGG: mmu04512	control	0.985988	0.54	0.231	3.21463e-126	0.309162	0.569	0.519	8.44493e-05
Stromal	Epi	Lama2	Dag1	0.00274528	0	LAMA2_DAG1	Lama2 - Dag1	LAMININ	ECM-Receptor	KEGG: mmu04512	control	0.67467	0.362	0.179	4.57222e-11
Stromal	Mo/Mac	Lama2	Dag1	0.000956607	0	LAMA2_DAG1	Lama2 - Dag1	LAMININ	ECM-Receptor	KEGG: mmu04512	control	0.67467	0.362	0.179	4.57222e-11
Stromal	Stromal	Lama2	Dag1	0.00269498	0	LAMA2_DAG1	Lama2 - Dag1	LAMININ	ECM-Receptor	KEGG: mmu04512	control	0.67467	0.362	0.179	4.57222e-11
Stromal	Epi	Lama4	Dag1	0.00258688	0	LAMA4_DAG1	Lama4 - Dag1	LAMININ	ECM-Receptor	KEGG: mmu04512	control	0.424824	0.4	0.364	0.00127274
Stromal	Mo/Mac	Lama4	Dag1	0.000901317	0	LAMA4_DAG1	Lama4 - Dag1	LAMININ	ECM-Receptor	KEGG: mmu04512	control	0.424824	0.4	0.364	0.00127274
Stromal	Stromal	Lama4	Dag1	0.00253947	0	LAMA4_DAG1	Lama4 - Dag1	LAMININ	ECM-Receptor	KEGG: mmu04512	control	0.424824	0.4	0.364	0.00127274
Lym	Epi	Lamb3	Dag1	0.00153021	0	LAMB3_DAG1	Lamb3 - Dag1	LAMININ	ECM-Receptor	KEGG: mmu04512	control	0.265651	0.349	0.191	1.90162e-34
Lym	Mo/Mac	Lamb3	Dag1	0.000532786	0	LAMB3_DAG1	Lamb3 - Dag1	LAMININ	ECM-Receptor	KEGG: mmu04512	control	0.265651	0.349	0.191	1.90162e-34
Lym	Stromal	Lamb3	Dag1	0.00150214	0	LAMB3_DAG1	Lamb3 - Dag1	LAMININ	ECM-Receptor	KEGG: mmu04512	control	0.265651	0.349	0.191	1.90162e-34
B cell	Epi	Lamc1	Dag1	0.00187251	0	LAMC1_DAG1	Lamc1 - Dag1	LAMININ	ECM-Receptor	KEGG: mmu04512	control	0.23454	0.362	0.231	3.17253e-11
B cell	Mo/Mac	Lamc1	Dag1	0.000652112	0	LAMC1_DAG1	Lamc1 - Dag1	LAMININ	ECM-Receptor	KEGG: mmu04512	control	0.23454	0.362	0.231	3.17253e-11
B cell	Stromal	Lamc1	Dag1	0.00183817	0	LAMC1_DAG1	Lamc1 - Dag1	LAMININ	ECM-Receptor	KEGG: mmu04512	control	0.23454	0.362	0.231	3.17253e-11
Mo/Mac	Lym	Alcam	Cd6	0.00852476	0	ALCAM_CD6	Alcam - Cd6	ALCAM	Cell-Cell Contact	KEGG: mmu04514	control	0.404937	0.656	0.584	7.46766e-67
Stromal	Lym	Alcam	Cd6	0.00237127	0	ALCAM_CD6	Alcam - Cd6	ALCAM	Cell-Cell Contact	KEGG: mmu04514	control	0.374703	0.305	0.285	0.0434237
Epi	B cell	App	Cd74	0.164716	0	APP_CD74	App - Cd74	APP	Cell-Cell Contact	PMID: 19849849	control	0.470233	0.54	0.422	9.84118e-10	0.194147	0.988	0.976	1.50216e-21
Stromal	B cell	App	Cd74	0.219813	0	APP_CD74	App - Cd74	APP	Cell-Cell Contact	PMID: 19849849	control	0.478573	0.732	0.55	1.79612e-15	0.194147	0.988	0.976	1.50216e-21
Epi	Endo	App	Cd74	0.0806479	0	APP_CD74	App - Cd74	APP	Cell-Cell Contact	PMID: 19849849	control	0.470233	0.54	0.422	9.84118e-10	0.279582	0.752	0.616	3.40717e-16
Stromal	Endo	App	Cd74	0.111374	0	APP_CD74	App - Cd74	APP	Cell-Cell Contact	PMID: 19849849	control	0.478573	0.732	0.55	1.79612e-15	0.279582	0.752	0.616	3.40717e-16
Epi	Mo/Mac	App	Cd74	0.0829993	0	APP_CD74	App - Cd74	APP	Cell-Cell Contact	PMID: 19849849	control	0.470233	0.54	0.422	9.84118e-10	-0.10368	0.834	0.756	1.21222e-11
Stromal	Mo/Mac	App	Cd74	0.114509	0	APP_CD74	App - Cd74	APP	Cell-Cell Contact	PMID: 19849849	control	0.478573	0.732	0.55	1.79612e-15	-0.10368	0.834	0.756	1.21222e-11
Endo	Gran	Bst2	Pira2	0.0135377	0	BST2_PIRA2	Bst2 - Pira2	BST2	Cell-Cell Contact	PMID: 19564354	control	0.314659	0.587	0.471	1.87957e-15
Stromal	Gran	Bst2	Pira2	0.00372381	0	BST2_PIRA2	Bst2 - Pira2	BST2	Cell-Cell Contact	PMID: 19564354	control	0.224025	0.389	0.402	0.449403
Endo	Mo/Mac	Bst2	Pira2	0.00667821	0	BST2_PIRA2	Bst2 - Pira2	BST2	Cell-Cell Contact	PMID: 19564354	control	0.314659	0.587	0.471	1.87957e-15	-0.134325	0.385	0.492	3.54331e-37
Stromal	Mo/Mac	Bst2	Pira2	0.00182776	0	BST2_PIRA2	Bst2 - Pira2	BST2	Cell-Cell Contact	PMID: 19564354	control	0.224025	0.389	0.402	0.449403	-0.134325	0.385	0.492	3.54331e-37
Endo	Endo	Cadm1	Cadm1	0.0080994	0	CADM1_CADM1	Cadm1 - Cadm1	CADM	Cell-Cell Contact	PMID: 24503895	control	0.270287	0.42	0.339	1.82472e-07	0.270287	0.42	0.339	1.82472e-07
Epi	Endo	Cadm1	Cadm1	0.00684923	0	CADM1_CADM1	Cadm1 - Cadm1	CADM	Cell-Cell Contact	PMID: 24503895	control	0.366294	0.34	0.349	0.349594	0.270287	0.42	0.339	1.82472e-07
Endo	Epi	Cadm1	Cadm1	0.00684923	0	CADM1_CADM1	Cadm1 - Cadm1	CADM	Cell-Cell Contact	PMID: 24503895	control	0.270287	0.42	0.339	1.82472e-07	0.366294	0.34	0.349	0.349594
Epi	Epi	Cadm1	Cadm1	0.00579091	0	CADM1_CADM1	Cadm1 - Cadm1	CADM	Cell-Cell Contact	PMID: 24503895	control	0.366294	0.34	0.349	0.349594	0.366294	0.34	0.349	0.349594
Gran	B cell	Ptprc	Cd22	0.104739	0	PTPRC_CD22	Ptprc - Cd22	CD45	Cell-Cell Contact	PMID: 12115612	control	0.260322	0.977	0.934	4.09742e-52
Mo/Mac	B cell	Ptprc	Cd22	0.0910961	0	PTPRC_CD22	Ptprc - Cd22	CD45	Cell-Cell Contact	PMID: 12115612	control	0.726886	0.951	0.852	0
Gran	Mo/Mac	Ptprc	Mrc1	0.0646121	0	PTPRC_MRC1	Ptprc - Mrc1	CD45	Cell-Cell Contact	PMID: 27601670; PMID: 10575006	control	0.260322	0.977	0.934	4.09742e-52	-0.459384	0.436	0.635	8.23038e-112
Mo/Mac	Mo/Mac	Ptprc	Mrc1	0.0558698	0	PTPRC_MRC1	Ptprc - Mrc1	CD45	Cell-Cell Contact	PMID: 27601670; PMID: 10575006	control	0.726886	0.951	0.852	0	-0.459384	0.436	0.635	8.23038e-112
Mo/Mac	Gran	Cd48	Cd244a	0.00888108	0	CD48_CD244A	Cd48 - Cd244a	CD48	Cell-Cell Contact	PMID: 26697006	control	0.224747	0.725	0.647	2.73781e-79	-0.197111	0.326	0.337	0.0351409
Mo/Mac	Mo/Mac	Cd48	Cd244a	0.0146621	0	CD48_CD244A	Cd48 - Cd244a	CD48	Cell-Cell Contact	PMID: 26697006	control	0.224747	0.725	0.647	2.73781e-79	0.274923	0.526	0.433	4.01378e-59
B cell	B cell	Cd52	Siglecg	0.083607	0	CD52_SIGLECG	Cd52 - Siglecg	CD52	Cell-Cell Contact	PMID: 23685786	control	0.361598	0.919	0.876	1.50149e-38
Gran	B cell	Cd52	Siglecg	0.100759	0	CD52_SIGLECG	Cd52 - Siglecg	CD52	Cell-Cell Contact	PMID: 23685786	control	0.288543	0.975	0.934	6.80889e-63
Mo/Mac	B cell	Cd52	Siglecg	0.0740386	0	CD52_SIGLECG	Cd52 - Siglecg	CD52	Cell-Cell Contact	PMID: 23685786	control	0.261421	0.915	0.884	3.05513e-55
Stromal	Endo	Cdh5	Cdh5	0.0361312	0	CDH5_CDH5	Cdh5 - Cdh5	CDH5	Cell-Cell Contact	KEGG: mmu04514	control	0.613709	0.342	0.144	2.32546e-11
Stromal	Stromal	Cdh5	Cdh5	0.00607361	0	CDH5_CDH5	Cdh5 - Cdh5	CDH5	Cell-Cell Contact	KEGG: mmu04514	control	0.613709	0.342	0.144	2.32546e-11	0.613709	0.342	0.144	2.32546e-11
Endo	Endo	Efnb2	Ephb4	0.0049488	0	EFNB2_EPHB4	Efnb2 - Ephb4	EPHB	Cell-Cell Contact	PMID: 15114347	control	0.217794	0.488	0.472	0.0090513	-0.200638	0.35	0.415	2.92539e-06
Endo	Gran	Icam2	ITGAL_ITGB2	0.0615476	0	ICAM2_ITGAL_ITGB2	Icam2 - (Itgal+Itgb2)	ICAM	Cell-Cell Contact	KEGG: mmu04514	control	0.236649	0.608	0.528	9.17516e-08	0.115984	0.764	0.622	2.17406e-14
Endo	Lym	Icam2	ITGAL_ITGB2	0.0434949	0	ICAM2_ITGAL_ITGB2	Icam2 - (Itgal+Itgb2)	ICAM	Cell-Cell Contact	KEGG: mmu04514	control	0.236649	0.608	0.528	9.17516e-08	-0.0180741	0.6615	0.698	0.000199001
Endo	Mo/Mac	Icam2	ITGAL_ITGB2	0.0724232	0	ICAM2_ITGAL_ITGB2	Icam2 - (Itgal+Itgb2)	ICAM	Cell-Cell Contact	KEGG: mmu04514	control	0.236649	0.608	0.528	9.17516e-08	0.696249	0.852	0.61	0
Endo	Gran	Icam2	ITGAM_ITGB2	0.0566131	0	ICAM2_ITGAM_ITGB2	Icam2 - (Itgam+Itgb2)	ICAM	Cell-Cell Contact	KEGG: mmu04514	control	0.236649	0.608	0.528	9.17516e-08	-0.55272	0.737	0.811	1.00817e-64
Endo	Mo/Mac	Icam2	ITGAM_ITGB2	0.0461257	0	ICAM2_ITGAM_ITGB2	Icam2 - (Itgam+Itgb2)	ICAM	Cell-Cell Contact	KEGG: mmu04514	control	0.236649	0.608	0.528	9.17516e-08
Mo/Mac	Lym	ITGAL_ITGB2	Cd226	0.0453819	0	ITGB2_CD226	Itgb2 - Cd226	ITGAL-ITGB2	Cell-Cell Contact	KEGG: mmu04514	control	0.696249	0.852	0.61	0
Mo/Mac	Epi	ITGAL_ITGB2	Icam1	0.00611005	0	ITGB2_ICAM1	Itgb2 - Icam1	ITGAL-ITGB2	Cell-Cell Contact	KEGG: mmu04514	control	0.696249	0.852	0.61	0	-0.218608	0.264	0.39	1.43073e-07
Mo/Mac	Mo/Mac	ITGAL_ITGB2	Icam1	0.00811779	0	ITGB2_ICAM1	Itgb2 - Icam1	ITGAL-ITGB2	Cell-Cell Contact	KEGG: mmu04514	control	0.696249	0.852	0.61	0
Mo/Mac	B cell	ITGAL_ITGB2	Icam2	0.00864292	0	ITGB2_ICAM2	Itgb2 - Icam2	ITGAL-ITGB2	Cell-Cell Contact	KEGG: mmu04514	control	0.696249	0.852	0.61	0
Mo/Mac	Endo	ITGAL_ITGB2	Icam2	0.0724232	0	ITGB2_ICAM2	Itgb2 - Icam2	ITGAL-ITGB2	Cell-Cell Contact	KEGG: mmu04514	control	0.696249	0.852	0.61	0	0.236649	0.608	0.528	9.17516e-08
Mo/Mac	B cell	L1cam	ITGA4_ITGB7	0.00335813	0	L1CAM_ITGA4_ITGB7	L1cam - (Itga4+Itgb7)	L1CAM	Cell-Cell Contact	PMID: 8557754	control	0.220494	0.323	0.182	2.30407e-92
Mo/Mac	Lym	L1cam	ITGA4_ITGB7	0.00624973	0	L1CAM_ITGA4_ITGB7	L1cam - (Itga4+Itgb7)	L1CAM	Cell-Cell Contact	PMID: 8557754	control	0.220494	0.323	0.182	2.30407e-92	0.03879	0.755	0.691	1.19537e-10
Mo/Mac	Mo/Mac	L1cam	ITGA4_ITGB7	0.00304391	0	L1CAM_ITGA4_ITGB7	L1cam - (Itga4+Itgb7)	L1CAM	Cell-Cell Contact	PMID: 8557754	control	0.220494	0.323	0.182	2.30407e-92	0.56408	0.606	0.413	3.21668e-114
Mo/Mac	Mo/Mac	L1cam	L1cam	0.000623679	0	L1CAM_L1CAM	L1cam - L1cam	L1CAM	Cell-Cell Contact	PMID: 18701456	control	0.220494	0.323	0.182	2.30407e-92	0.220494	0.323	0.182	2.30407e-92
Mo/Mac	Gran	Lair1	Pira2	0.00686921	0	LAIR1_PIRA2	Lair1 - Pira2	LAIR1	Cell-Cell Contact	PMID: 19283782	control	0.225909	0.56	0.551	4.19398e-17
Mo/Mac	Mo/Mac	Lair1	Pira2	0.00337706	0	LAIR1_PIRA2	Lair1 - Pira2	LAIR1	Cell-Cell Contact	PMID: 19283782	control	0.225909	0.56	0.551	4.19398e-17	-0.134325	0.385	0.492	3.54331e-37
Gran	Lym	H2-Q10	Cd8a	0.0103427	0	H2-Q10_CD8A	H2-q10 - Cd8a	MHC-I	Cell-Cell Contact	KEGG: mmu04514	control	0.36944	0.691	0.461	3.07146e-54	0.100284	0.297	0.178	1.62509e-17
B cell	Lym	H2-Q7	Cd8a	0.00651029	0	H2-Q7_CD8A	H2-q7 - Cd8a	MHC-I	Cell-Cell Contact	KEGG: mmu04514	control	0.287903	0.578	0.355	1.64461e-22	0.100284	0.297	0.178	1.62509e-17
Endo	Lym	H2-Q7	Cd8a	0.00962526	0	H2-Q7_CD8A	H2-q7 - Cd8a	MHC-I	Cell-Cell Contact	KEGG: mmu04514	control	0.354199	0.569	0.454	7.17598e-19	0.100284	0.297	0.178	1.62509e-17
Mo/Mac	Lym	H2-Q7	Cd8a	0.00166627	0	H2-Q7_CD8A	H2-q7 - Cd8a	MHC-I	Cell-Cell Contact	KEGG: mmu04514	control	0.227316	0.38	0.223	3.34809e-95	0.100284	0.297	0.178	1.62509e-17
Gran	Lym	H2-T23	Cd8a	0.00288695	0	H2-T23_CD8A	H2-t23 - Cd8a	MHC-I	Cell-Cell Contact	KEGG: mmu04514	control	0.29261	0.461	0.286	5.59941e-36	0.100284	0.297	0.178	1.62509e-17
Endo	Lym	H2-Q6	Cd8a	0.0034703	0	H2-Q6_CD8A	H2-q6 - Cd8a	MHC-I	Cell-Cell Contact	KEGG: mmu04514	control	0.208446	0.492	0.399	1.62316e-09	0.100284	0.297	0.178	1.62509e-17
Endo	Lym	H2-D1	Cd8a	0.0236176	0	H2-D1_CD8A	H2-d1 - Cd8a	MHC-I	Cell-Cell Contact	KEGG: mmu04514	control	0.279858	0.874	0.791	1.33669e-27	0.100284	0.297	0.178	1.62509e-17
Gran	Lym	H2-D1	Cd8a	0.0243467	0	H2-D1_CD8A	H2-d1 - Cd8a	MHC-I	Cell-Cell Contact	KEGG: mmu04514	control	0.486864	0.983	0.873	4.9727e-151	0.100284	0.297	0.178	1.62509e-17
Mo/Mac	Lym	H2-D1	Cd8a	0.0224385	0	H2-D1_CD8A	H2-d1 - Cd8a	MHC-I	Cell-Cell Contact	KEGG: mmu04514	control	0.281426	0.959	0.924	1.68772e-149	0.100284	0.297	0.178	1.62509e-17
Stromal	Lym	H2-D1	Cd8a	0.0129876	0	H2-D1_CD8A	H2-d1 - Cd8a	MHC-I	Cell-Cell Contact	KEGG: mmu04514	control	0.303172	0.708	0.581	1.21784e-06	0.100284	0.297	0.178	1.62509e-17
Endo	Lym	H2-Q4	Cd8a	0.00728801	0	H2-Q4_CD8A	H2-q4 - Cd8a	MHC-I	Cell-Cell Contact	KEGG: mmu04514	control	0.32822	0.535	0.422	3.08203e-16	0.100284	0.297	0.178	1.62509e-17
Stromal	Lym	H2-Q4	Cd8a	0.00186393	0	H2-Q4_CD8A	H2-q4 - Cd8a	MHC-I	Cell-Cell Contact	KEGG: mmu04514	control	0.460535	0.316	0.254	0.000460551	0.100284	0.297	0.178	1.62509e-17
Gran	Lym	H2-Q10	Cd8b1	0.0174791	0	H2-Q10_CD8B1	H2-q10 - Cd8b1	MHC-I	Cell-Cell Contact	KEGG: mmu04514	control	0.36944	0.691	0.461	3.07146e-54	0.386	0.345	0.202	1.91571e-28
B cell	Lym	H2-Q7	Cd8b1	0.0110318	0	H2-Q7_CD8B1	H2-q7 - Cd8b1	MHC-I	Cell-Cell Contact	KEGG: mmu04514	control	0.287903	0.578	0.355	1.64461e-22	0.386	0.345	0.202	1.91571e-28
Endo	Lym	H2-Q7	Cd8b1	0.0162748	0	H2-Q7_CD8B1	H2-q7 - Cd8b1	MHC-I	Cell-Cell Contact	KEGG: mmu04514	control	0.354199	0.569	0.454	7.17598e-19	0.386	0.345	0.202	1.91571e-28
Mo/Mac	Lym	H2-Q7	Cd8b1	0.00283313	0	H2-Q7_CD8B1	H2-q7 - Cd8b1	MHC-I	Cell-Cell Contact	KEGG: mmu04514	control	0.227316	0.38	0.223	3.34809e-95	0.386	0.345	0.202	1.91571e-28
Gran	Lym	H2-T23	Cd8b1	0.00490442	0	H2-T23_CD8B1	H2-t23 - Cd8b1	MHC-I	Cell-Cell Contact	KEGG: mmu04514	control	0.29261	0.461	0.286	5.59941e-36	0.386	0.345	0.202	1.91571e-28
Endo	Lym	H2-Q6	Cd8b1	0.00589302	0	H2-Q6_CD8B1	H2-q6 - Cd8b1	MHC-I	Cell-Cell Contact	KEGG: mmu04514	control	0.208446	0.492	0.399	1.62316e-09	0.386	0.345	0.202	1.91571e-28
Endo	Lym	H2-D1	Cd8b1	0.0395476	0	H2-D1_CD8B1	H2-d1 - Cd8b1	MHC-I	Cell-Cell Contact	KEGG: mmu04514	control	0.279858	0.874	0.791	1.33669e-27	0.386	0.345	0.202	1.91571e-28
Gran	Lym	H2-D1	Cd8b1	0.040748	0	H2-D1_CD8B1	H2-d1 - Cd8b1	MHC-I	Cell-Cell Contact	KEGG: mmu04514	control	0.486864	0.983	0.873	4.9727e-151	0.386	0.345	0.202	1.91571e-28
Mo/Mac	Lym	H2-D1	Cd8b1	0.0376038	0	H2-D1_CD8B1	H2-d1 - Cd8b1	MHC-I	Cell-Cell Contact	KEGG: mmu04514	control	0.281426	0.959	0.924	1.68772e-149	0.386	0.345	0.202	1.91571e-28
Stromal	Lym	H2-D1	Cd8b1	0.0219086	0	H2-D1_CD8B1	H2-d1 - Cd8b1	MHC-I	Cell-Cell Contact	KEGG: mmu04514	control	0.303172	0.708	0.581	1.21784e-06	0.386	0.345	0.202	1.91571e-28
Endo	Lym	H2-Q4	Cd8b1	0.012343	0	H2-Q4_CD8B1	H2-q4 - Cd8b1	MHC-I	Cell-Cell Contact	KEGG: mmu04514	control	0.32822	0.535	0.422	3.08203e-16	0.386	0.345	0.202	1.91571e-28
Stromal	Lym	H2-Q4	Cd8b1	0.00316877	0	H2-Q4_CD8B1	H2-q4 - Cd8b1	MHC-I	Cell-Cell Contact	KEGG: mmu04514	control	0.460535	0.316	0.254	0.000460551	0.386	0.345	0.202	1.91571e-28
Lym	Gran	Lrrc4	Ntng2	0.00109744	0	LRRC4_NTNG2	Lrrc4 - Ntng2	NGL	Cell-Cell Contact	KEGG: mmu04514	control	0.224697	0.256	0.116	1.0265e-34	0.322356	0.287	0.177	1.26946e-19
Lym	B cell	Pecam1	Pecam1	0.0497799	0	PECAM1_PECAM1	Pecam1 - Pecam1	PECAM1	Cell-Cell Contact	KEGG: mmu04514	control	0.219581	0.583	0.504	1.11293e-12
Lym	Endo	Pecam1	Pecam1	0.0726378	0	PECAM1_PECAM1	Pecam1 - Pecam1	PECAM1	Cell-Cell Contact	KEGG: mmu04514	control	0.219581	0.583	0.504	1.11293e-12
Stromal	Endo	Pecam1	Pecam1	0.0377327	0.01	PECAM1_PECAM1	Pecam1 - Pecam1	PECAM1	Cell-Cell Contact	KEGG: mmu04514	control	0.598367	0.38	0.151	1.37728e-13
Endo	Endo	Ptprm	Ptprm	0.0770444	0	PTPRM_PTPRM	Ptprm - Ptprm	PTPRM	Cell-Cell Contact	KEGG: mmu04514	control	0.491643	0.544	0.46	3.57721e-13	0.491643	0.544	0.46	3.57721e-13
Stromal	Endo	Ptprm	Ptprm	0.00703682	0	PTPRM_PTPRM	Ptprm - Ptprm	PTPRM	Cell-Cell Contact	KEGG: mmu04514	control	0.484274	0.259	0.175	0.000104993	0.491643	0.544	0.46	3.57721e-13
Endo	Stromal	Ptprm	Ptprm	0.00703682	0	PTPRM_PTPRM	Ptprm - Ptprm	PTPRM	Cell-Cell Contact	KEGG: mmu04514	control	0.491643	0.544	0.46	3.57721e-13	0.484274	0.259	0.175	0.000104993
Stromal	Stromal	Ptprm	Ptprm	0.000601264	0	PTPRM_PTPRM	Ptprm - Ptprm	PTPRM	Cell-Cell Contact	KEGG: mmu04514	control	0.484274	0.259	0.175	0.000104993	0.484274	0.259	0.175	0.000104993
Gran	Endo	Sell	Cd34	0.0207334	0	SELL_CD34	Sell - Cd34	SELL	Cell-Cell Contact	PMID: 7692600; PMID: 8977216	control	0.769841	0.845	0.38	7.02518e-227	-0.752168	0.345	0.579	4.2184e-61
Lym	Endo	Sell	Cd34	0.0123032	0	SELL_CD34	Sell - Cd34	SELL	Cell-Cell Contact	PMID: 7692600; PMID: 8977216	control	0.219935	0.694	0.42	4.4736e-49	-0.752168	0.345	0.579	4.2184e-61
Gran	Stromal	Sell	Cd34	0.0143909	0	SELL_CD34	Sell - Cd34	SELL	Cell-Cell Contact	PMID: 7692600; PMID: 8977216	control	0.769841	0.845	0.38	7.02518e-227	-0.190092	0.311	0.433	4.29969e-05
Lym	Stromal	Sell	Cd34	0.00851713	0	SELL_CD34	Sell - Cd34	SELL	Cell-Cell Contact	PMID: 7692600; PMID: 8977216	control	0.219935	0.694	0.42	4.4736e-49	-0.190092	0.311	0.433	4.29969e-05
Gran	Endo	Sell	Podxl	0.100706	0	SELL_PODXL	Sell - Podxl	SELL	Cell-Cell Contact	PMID: 22814396	control	0.769841	0.845	0.38	7.02518e-227	-0.654249	0.677	0.756	3.44738e-58
Lym	Endo	Sell	Podxl	0.0618115	0	SELL_PODXL	Sell - Podxl	SELL	Cell-Cell Contact	PMID: 22814396	control	0.219935	0.694	0.42	4.4736e-49	-0.654249	0.677	0.756	3.44738e-58
Gran	Stromal	Sell	Podxl	0.0126077	0	SELL_PODXL	Sell - Podxl	SELL	Cell-Cell Contact	PMID: 22814396	control	0.769841	0.845	0.38	7.02518e-227	0.213632	0.276	0.22	0.0130972
Lym	Stromal	Sell	Podxl	0.00745625	0	SELL_PODXL	Sell - Podxl	SELL	Cell-Cell Contact	PMID: 22814396	control	0.219935	0.694	0.42	4.4736e-49	0.213632	0.276	0.22	0.0130972
Mo/Mac	Mo/Mac	Sema4d	Plxnb2	0.00498091	0	SEMA4D_PLXNB2	Sema4d - Plxnb2	SEMA4	Cell-Cell Contact	PMID: 27533782	control	0.450873	0.517	0.346	1.05107e-153
Mo/Mac	B cell	Sema4d	Cd72	0.00575561	0	SEMA4D_CD72	Sema4d - Cd72	SEMA4	Cell-Cell Contact	PMID: 22325954	control	0.450873	0.517	0.346	1.05107e-153	0.132035	0.384	0.254	2.51196e-08
Lym	Stromal	ITGA4_ITGB1	Vcam1	0.00318477	0	ITGA4_ITGB1_VCAM1	Itga4 - (Itgb1+Vcam1)	VCAM	Cell-Cell Contact	KEGG: mmu04514	control	0.229638	0.832	0.68	2.64289e-31	-0.149428	0.252	0.337	0.00517966
Mo/Mac	Stromal	ITGA4_ITGB1	Vcam1	0.0037443	0	ITGA4_ITGB1_VCAM1	Itga4 - (Itgb1+Vcam1)	VCAM	Cell-Cell Contact	KEGG: mmu04514	control	0.834364	0.848	0.631	0	-0.149428	0.252	0.337	0.00517966
Stromal	Stromal	ITGA9_ITGB1	Vcam1	0.000635022	0	ITGA9_ITGB1_VCAM1	Itga9 - (Itgb1+Vcam1)	VCAM	Cell-Cell Contact	KEGG: mmu04514	control	0.249832	0.4685	0.407	0.0249975	-0.149428	0.252	0.337	0.00517966
Mo/Mac	Stromal	ITGA4_ITGB7	Vcam1	0.00149354	0	ITGA4_ITGB7_VCAM1	Itga4 - (Itgb7+Vcam1)	VCAM	Cell-Cell Contact	KEGG: mmu04514	control	0.56408	0.606	0.413	3.21668e-114	-0.149428	0.252	0.337	0.00517966

## Sheet: 14d enriched interactions
source	target	ligand	receptor	prob	pval	interaction_name	interaction_name_2	pathway_name	annotation	evidence	datasets	ligand.logFC	ligand.pct.1	ligand.pct.2	ligand.pvalues	receptor.logFC	receptor.pct.1	receptor.pct.2	receptor.pvalues
Stromal	Endo	Wnt4	FZD6_LRP5	0.00025356	0	WNT4_FZD6_LRP5	Wnt4 - (Fzd6+Lrp5)	WNT	Secreted Signaling	KEGG: mmu04310; PMID: 23209147	t14d	-0.460573	0.121	0.275	2.27571e-13	-0.136843	0.195	0.254	3.13691e-05
Stromal	Stromal	Wnt5a	Fzd1	0.000393771	0	WNT5A_FZD1	Wnt5a - Fzd1	ncWNT	Secreted Signaling	KEGG: mmu04310	t14d	-0.168055	0.148	0.278	1.78618e-07	-0.278162	0.192	0.351	5.42987e-10
Stromal	Endo	Wnt5a	Fzd6	0.000209119	0	WNT5A_FZD6	Wnt5a - Fzd6	ncWNT	Secreted Signaling	KEGG: mmu04310	t14d	-0.168055	0.148	0.278	1.78618e-07	-0.136843	0.195	0.254	3.13691e-05
Stromal	Endo	Wnt5a	Mcam	0.0018432	0	WNT5A_MCAM	Wnt5a - Mcam	ncWNT	Secreted Signaling	PMID: 24335906	t14d	-0.168055	0.148	0.278	1.78618e-07	-0.464836	0.41	0.511	8.91887e-21
Mo/Mac	Lym	Igf1	Igf1r	0.00325014	0	IGF1_IGF1R	Igf1 - Igf1r	IGF	Secreted Signaling	PMID: 14604834	t14d	-0.908114	0.121	0.422	0	-0.452694	0.254	0.345	8.73179e-19
Stromal	Lym	Igf1	Igf1r	0.00275613	0	IGF1_IGF1R	Igf1 - Igf1r	IGF	Secreted Signaling	PMID: 14604834	t14d	-0.855854	0.179	0.43	9.5604e-25	-0.452694	0.254	0.345	8.73179e-19
Mo/Mac	Lym	Igf1	ITGAV_ITGB3	0.00262023	0	IGF1_ITGAV_ITGB3	Igf1 - (Itgav+Itgb3)	IGF	Secreted Signaling	PMID: 28190785; PMID: 28873464	t14d	-0.908114	0.121	0.422	0	-0.508118	0.2415	0.3785	3.14365e-29
Stromal	Lym	Igf1	ITGAV_ITGB3	0.00222225	0	IGF1_ITGAV_ITGB3	Igf1 - (Itgav+Itgb3)	IGF	Secreted Signaling	PMID: 28190785; PMID: 28873464	t14d	-0.855854	0.179	0.43	9.5604e-25	-0.508118	0.2415	0.3785	3.14365e-29
Mo/Mac	Gran	Ccl9	Ccr1	0.0548466	0	CCL9_CCR1	Ccl9 - Ccr1	CCL	Secreted Signaling	KEGG: mmu04060	t14d	-0.821827	0.41	0.618	1.01489e-156	-0.281159	0.839	0.858	9.85041e-23
Mo/Mac	Mo/Mac	Ccl9	Ccr1	0.0149015	0	CCL9_CCR1	Ccl9 - Ccr1	CCL	Secreted Signaling	KEGG: mmu04060	t14d	-0.821827	0.41	0.618	1.01489e-156	-0.679012	0.231	0.552	0
Mo/Mac	Gran	Ccl6	Ccr1	0.132783	0	CCL6_CCR1	Ccl6 - Ccr1	CCL	Secreted Signaling	KEGG: mmu04060	t14d	-0.293973	0.883	0.834	1.66686e-07	-0.281159	0.839	0.858	9.85041e-23
Mo/Mac	Mo/Mac	Ccl6	Ccr1	0.0383813	0	CCL6_CCR1	Ccl6 - Ccr1	CCL	Secreted Signaling	KEGG: mmu04060	t14d	-0.293973	0.883	0.834	1.66686e-07	-0.679012	0.231	0.552	0
Mo/Mac	Lym	Ccl6	Ccr2	0.0276638	0	CCL6_CCR2	Ccl6 - Ccr2	CCL	Secreted Signaling	KEGG: mmu04060	t14d	-0.293973	0.883	0.834	1.66686e-07	-0.498725	0.258	0.417	8.98883e-42
Mo/Mac	Mo/Mac	Ccl6	Ccr2	0.0292844	0	CCL6_CCR2	Ccl6 - Ccr2	CCL	Secreted Signaling	KEGG: mmu04060	t14d	-0.293973	0.883	0.834	1.66686e-07	-0.307068	0.346	0.443	9.8854e-29
Mo/Mac	Gran	Cxcl2	Cxcr2	0.00611537	0	CXCL2_CXCR2	Cxcl2 - Cxcr2	CXCL	Secreted Signaling	KEGG: mmu04060	t14d	-0.405632	0.134	0.282	1.57305e-95	-0.37059	0.89	0.88	5.10762e-42
Endo	B cell	Cxcl12	Cxcr4	0.0377554	0	CXCL12_CXCR4	Cxcl12 - Cxcr4	CXCL	Secreted Signaling	KEGG: mmu04060	t14d	-0.181031	0.526	0.525	0.105039	-0.602681	0.565	0.7	1.49333e-33
Stromal	B cell	Cxcl12	Cxcr4	0.0145913	0	CXCL12_CXCR4	Cxcl12 - Cxcr4	CXCL	Secreted Signaling	KEGG: mmu04060	t14d	-0.330295	0.324	0.412	0.00177925	-0.602681	0.565	0.7	1.49333e-33
Endo	Lym	Cxcl12	Cxcr4	0.0200148	0	CXCL12_CXCR4	Cxcl12 - Cxcr4	CXCL	Secreted Signaling	KEGG: mmu04060	t14d	-0.181031	0.526	0.525	0.105039	-0.413013	0.381	0.525	6.06822e-41
Stromal	Lym	Cxcl12	Cxcr4	0.00764859	0	CXCL12_CXCR4	Cxcl12 - Cxcr4	CXCL	Secreted Signaling	KEGG: mmu04060	t14d	-0.330295	0.324	0.412	0.00177925	-0.413013	0.381	0.525	6.06822e-41
Endo	Endo	Cxcl12	Ackr3	0.0127398	0	CXCL12_ACKR3	Cxcl12 - Ackr3	CXCL	Secreted Signaling	KEGG: mmu04060	t14d	-0.181031	0.526	0.525	0.105039	-0.68908	0.2	0.395	3.3317e-48
Stromal	Endo	Cxcl12	Ackr3	0.00484624	0	CXCL12_ACKR3	Cxcl12 - Ackr3	CXCL	Secreted Signaling	KEGG: mmu04060	t14d	-0.330295	0.324	0.412	0.00177925	-0.68908	0.2	0.395	3.3317e-48
Epi	Lym	Cxcl16	Cxcr6	0.00151397	0	CXCL16_CXCR6	Cxcl16 - Cxcr6	CXCL	Secreted Signaling	KEGG: mmu04060	t14d	-0.187954	0.148	0.27	6.9415e-10	-0.825231	0.166	0.42	1.04417e-120
Mo/Mac	Lym	Cxcl16	Cxcr6	0.00602174	0	CXCL16_CXCR6	Cxcl16 - Cxcr6	CXCL	Secreted Signaling	KEGG: mmu04060	t14d	-0.966202	0.089	0.518	0	-0.825231	0.166	0.42	1.04417e-120
Stromal	Lym	Cxcl16	Cxcr6	0.00173811	0	CXCL16_CXCR6	Cxcl16 - Cxcr6	CXCL	Secreted Signaling	KEGG: mmu04060	t14d	-0.227793	0.109	0.309	1.29112e-20	-0.825231	0.166	0.42	1.04417e-120
Epi	B cell	Mif	CD74_CXCR4	0.0475949	0	MIF_CD74_CXCR4	Mif - (Cd74+Cxcr4)	MIF	Secreted Signaling	PMID: 29637711; PMID: 24760155	t14d	-0.406898	0.363	0.557	1.7171e-19	-0.204267	0.7765	0.838	7.51082e-22
Mo/Mac	B cell	Mif	CD74_CXCR4	0.0548301	0	MIF_CD74_CXCR4	Mif - (Cd74+Cxcr4)	MIF	Secreted Signaling	PMID: 29637711; PMID: 24760155	t14d	-0.623068	0.463	0.702	0	-0.204267	0.7765	0.838	7.51082e-22
Stromal	B cell	Mif	CD74_CXCR4	0.0533763	0	MIF_CD74_CXCR4	Mif - (Cd74+Cxcr4)	MIF	Secreted Signaling	PMID: 29637711; PMID: 24760155	t14d	-0.716511	0.303	0.57	6.79446e-25	-0.204267	0.7765	0.838	7.51082e-22
Endo	Endo	Mif	Ackr3	0.00165352	0	MIF_ACKR3	Mif - Ackr3	MIF	Secreted Signaling	PMID: 26175090	t14d	-0.220294	0.216	0.279	1.89411e-05	-0.68908	0.2	0.395	3.3317e-48
Epi	Endo	Mif	Ackr3	0.00853744	0	MIF_ACKR3	Mif - Ackr3	MIF	Secreted Signaling	PMID: 26175090	t14d	-0.406898	0.363	0.557	1.7171e-19	-0.68908	0.2	0.395	3.3317e-48
Mo/Mac	Endo	Mif	Ackr3	0.00989698	0	MIF_ACKR3	Mif - Ackr3	MIF	Secreted Signaling	PMID: 26175090	t14d	-0.623068	0.463	0.702	0	-0.68908	0.2	0.395	3.3317e-48
Stromal	Endo	Mif	Ackr3	0.00962243	0	MIF_ACKR3	Mif - Ackr3	MIF	Secreted Signaling	PMID: 26175090	t14d	-0.716511	0.303	0.57	6.79446e-25	-0.68908	0.2	0.395	3.3317e-48
Mo/Mac	Stromal	Osm	OSMR_IL6ST	0.00114003	0	OSM_OSMR_IL6ST	Osm - (Osmr+Il6st)	OSM	Secreted Signaling	KEGG: mmu04060	t14d	-0.428081	0.195	0.383	2.44136e-134	-0.141537	0.205	0.368	6.60015e-08
Gran	Gran	Csf1	Csf1r	0.0118428	0	CSF1_CSF1R	Csf1 - Csf1r	CSF	Secreted Signaling	KEGG: mmu04060	t14d	-0.736468	0.393	0.545	7.37499e-47	-0.177474	0.317	0.368	2.20546e-06
Stromal	Gran	Csf1	Csf1r	0.000376912	0.04	CSF1_CSF1R	Csf1 - Csf1r	CSF	Secreted Signaling	KEGG: mmu04060	t14d	-0.166489	0.119	0.254	2.1443e-09	-0.177474	0.317	0.368	2.20546e-06
Mo/Mac	Lym	Spp1	Cd44	0.0769657	0	SPP1_CD44	Spp1 - Cd44	SPP1	Secreted Signaling	PMID: 21907263	t14d	-3.45765	0.284	0.823	0	-0.521409	0.455	0.663	7.44819e-88
B cell	Lym	Spp1	ITGAV_ITGB3	0.00256113	0	SPP1_ITGAV_ITGB3	Spp1 - (Itgav+Itgb3)	SPP1	Secreted Signaling	PMID: 21907263	t14d	-1.07312	0.029	0.448	0	-0.508118	0.2415	0.3785	3.14365e-29
Endo	Lym	Spp1	ITGAV_ITGB3	0.00354321	0	SPP1_ITGAV_ITGB3	Spp1 - (Itgav+Itgb3)	SPP1	Secreted Signaling	PMID: 21907263	t14d	-1.00802	0.099	0.49	1.94562e-216	-0.508118	0.2415	0.3785	3.14365e-29
Epi	Lym	Spp1	ITGAV_ITGB3	0.00397162	0	SPP1_ITGAV_ITGB3	Spp1 - (Itgav+Itgb3)	SPP1	Secreted Signaling	PMID: 21907263	t14d	-0.883071	0.068	0.531	1.11546e-98	-0.508118	0.2415	0.3785	3.14365e-29
Gran	Lym	Spp1	ITGAV_ITGB3	0.00706805	0	SPP1_ITGAV_ITGB3	Spp1 - (Itgav+Itgb3)	SPP1	Secreted Signaling	PMID: 21907263	t14d	-1.22449	0.059	0.521	4.31002e-216	-0.508118	0.2415	0.3785	3.14365e-29
Lym	Lym	Spp1	ITGAV_ITGB3	0.00449412	0	SPP1_ITGAV_ITGB3	Spp1 - (Itgav+Itgb3)	SPP1	Secreted Signaling	PMID: 21907263	t14d	-0.800476	0.04	0.514	0	-0.508118	0.2415	0.3785	3.14365e-29
Mo/Mac	Lym	Spp1	ITGAV_ITGB3	0.0196541	0	SPP1_ITGAV_ITGB3	Spp1 - (Itgav+Itgb3)	SPP1	Secreted Signaling	PMID: 21907263	t14d	-3.45765	0.284	0.823	0	-0.508118	0.2415	0.3785	3.14365e-29
Stromal	Lym	Spp1	ITGAV_ITGB3	0.00477119	0	SPP1_ITGAV_ITGB3	Spp1 - (Itgav+Itgb3)	SPP1	Secreted Signaling	PMID: 21907263	t14d	-0.452943	0.196	0.536	4.27313e-30	-0.508118	0.2415	0.3785	3.14365e-29
Mo/Mac	Lym	Spp1	ITGAV_ITGB1	0.0396942	0	SPP1_ITGAV_ITGB1	Spp1 - (Itgav+Itgb1)	SPP1	Secreted Signaling	PMID: 21907263	t14d	-3.45765	0.284	0.823	0	-0.652654	0.321	0.436	6.28729e-29
B cell	Epi	Spp1	ITGAV_ITGB6	0.000936681	0	SPP1_ITGAV_ITGB6	Spp1 - (Itgav+Itgb6)	SPP1	Secreted Signaling	PMID: 21907263	t14d	-1.07312	0.029	0.448	0	-0.323329	0.141	0.2705	8.4237e-10
Endo	Epi	Spp1	ITGAV_ITGB6	0.00129667	0	SPP1_ITGAV_ITGB6	Spp1 - (Itgav+Itgb6)	SPP1	Secreted Signaling	PMID: 21907263	t14d	-1.00802	0.099	0.49	1.94562e-216	-0.323329	0.141	0.2705	8.4237e-10
Epi	Epi	Spp1	ITGAV_ITGB6	0.00145384	0	SPP1_ITGAV_ITGB6	Spp1 - (Itgav+Itgb6)	SPP1	Secreted Signaling	PMID: 21907263	t14d	-0.883071	0.068	0.531	1.11546e-98	-0.323329	0.141	0.2705	8.4237e-10
Gran	Epi	Spp1	ITGAV_ITGB6	0.00259242	0	SPP1_ITGAV_ITGB6	Spp1 - (Itgav+Itgb6)	SPP1	Secreted Signaling	PMID: 21907263	t14d	-1.22449	0.059	0.521	4.31002e-216	-0.323329	0.141	0.2705	8.4237e-10
Lym	Epi	Spp1	ITGAV_ITGB6	0.00164565	0	SPP1_ITGAV_ITGB6	Spp1 - (Itgav+Itgb6)	SPP1	Secreted Signaling	PMID: 21907263	t14d	-0.800476	0.04	0.514	0	-0.323329	0.141	0.2705	8.4237e-10
Mo/Mac	Epi	Spp1	ITGAV_ITGB6	0.00726707	0	SPP1_ITGAV_ITGB6	Spp1 - (Itgav+Itgb6)	SPP1	Secreted Signaling	PMID: 21907263	t14d	-3.45765	0.284	0.823	0	-0.323329	0.141	0.2705	8.4237e-10
Stromal	Epi	Spp1	ITGAV_ITGB6	0.00174742	0	SPP1_ITGAV_ITGB6	Spp1 - (Itgav+Itgb6)	SPP1	Secreted Signaling	PMID: 21907263	t14d	-0.452943	0.196	0.536	4.27313e-30	-0.323329	0.141	0.2705	8.4237e-10
Gran	Mo/Mac	Spp1	ITGA5_ITGB1	0.0181047	0	SPP1_ITGA5_ITGB1	Spp1 - (Itga5+Itgb1)	SPP1	Secreted Signaling	PMID: 21907263	t14d	-1.22449	0.059	0.521	4.31002e-216	-0.17843	0.357	0.523	1.72725e-89
Mo/Mac	Mo/Mac	Spp1	ITGA5_ITGB1	0.0493664	0	SPP1_ITGA5_ITGB1	Spp1 - (Itga5+Itgb1)	SPP1	Secreted Signaling	PMID: 21907263	t14d	-3.45765	0.284	0.823	0	-0.17843	0.357	0.523	1.72725e-89
Mo/Mac	Mo/Mac	Nampt	ITGA5_ITGB1	0.0162715	0	NAMPT_ITGA5_ITGB1	Nampt - (Itga5+Itgb1)	VISFATIN	Secreted Signaling	PMID: 28490838	t14d	-0.429396	0.535	0.673	8.71374e-148	-0.17843	0.357	0.523	1.72725e-89
Stromal	Epi	Mdk	Sdc1	0.00296335	0	MDK_SDC1	Mdk - Sdc1	MK	Secreted Signaling	PMID: 28356350	t14d	-0.516602	0.12	0.361	1.15027e-27	-0.784412	0.206	0.426	1.25711e-30
Stromal	Epi	Mdk	Sdc4	0.00258968	0	MDK_SDC4	Mdk - Sdc4	MK	Secreted Signaling	PMID: 28356350	t14d	-0.516602	0.12	0.361	1.15027e-27	-0.30385	0.305	0.426	1.19595e-09
Stromal	Mo/Mac	Mdk	Sdc4	0.00100912	0	MDK_SDC4	Mdk - Sdc4	MK	Secreted Signaling	PMID: 28356350	t14d	-0.516602	0.12	0.361	1.15027e-27	-0.766179	0.041	0.343	0
Stromal	Stromal	Mdk	Sdc4	0.00308621	0	MDK_SDC4	Mdk - Sdc4	MK	Secreted Signaling	PMID: 28356350	t14d	-0.516602	0.12	0.361	1.15027e-27	-0.692407	0.305	0.498	1.68718e-15
Stromal	Endo	Mdk	ITGA6_ITGB1	0.00859581	0	MDK_ITGA6_ITGB1	Mdk - (Itga6+Itgb1)	MK	Secreted Signaling	PMID: 28356350	t14d	-0.516602	0.12	0.361	1.15027e-27	-0.211977	0.581	0.614	0.00512279
Stromal	Mo/Mac	Mdk	ITGA6_ITGB1	0.00199034	0	MDK_ITGA6_ITGB1	Mdk - (Itga6+Itgb1)	MK	Secreted Signaling	PMID: 28356350	t14d	-0.516602	0.12	0.361	1.15027e-27	-0.179793	0.135	0.271	3.35081e-90
Stromal	Mo/Mac	Mdk	Lrp1	0.0102867	0	MDK_LRP1	Mdk - Lrp1	MK	Secreted Signaling	PMID: 28356350	t14d	-0.516602	0.12	0.361	1.15027e-27	-0.144108	0.801	0.788	1.31409e-26
Stromal	B cell	Mdk	Ncl	0.00807389	0	MDK_NCL	Mdk - Ncl	MK	Secreted Signaling	PMID: 28356350	t14d	-0.516602	0.12	0.361	1.15027e-27	-0.187557	0.722	0.714	4.17512e-05
Stromal	Endo	Mdk	Ncl	0.00551558	0	MDK_NCL	Mdk - Ncl	MK	Secreted Signaling	PMID: 28356350	t14d	-0.516602	0.12	0.361	1.15027e-27	-0.124764	0.492	0.518	0.0332718
Stromal	Gran	Mdk	Ncl	0.00215895	0	MDK_NCL	Mdk - Ncl	MK	Secreted Signaling	PMID: 28356350	t14d	-0.516602	0.12	0.361	1.15027e-27	-0.255752	0.288	0.362	2.0132e-11
Stromal	Lym	Mdk	Ncl	0.0107961	0	MDK_NCL	Mdk - Ncl	MK	Secreted Signaling	PMID: 28356350	t14d	-0.516602	0.12	0.361	1.15027e-27	-0.14029	0.824	0.85	1.89838e-12
Stromal	Mo/Mac	Mdk	Ncl	0.0086162	0	MDK_NCL	Mdk - Ncl	MK	Secreted Signaling	PMID: 28356350	t14d	-0.516602	0.12	0.361	1.15027e-27	-0.193946	0.757	0.81	1.18323e-41
Stromal	Stromal	Mdk	Ncl	0.00757677	0	MDK_NCL	Mdk - Ncl	MK	Secreted Signaling	PMID: 28356350	t14d	-0.516602	0.12	0.361	1.15027e-27	-0.245759	0.537	0.632	0.000213492
Epi	Mo/Mac	C3	C3ar1	0.000591388	0	C3_C3AR1	C3 - C3ar1	COMPLEMENT	Secreted Signaling	KEGG: mmu04080	t14d	-0.234482	0.128	0.296	2.23635e-18	-0.726261	0.021	0.32	0
Gran	Mo/Mac	C3	C3ar1	0.00219582	0	C3_C3AR1	C3 - C3ar1	COMPLEMENT	Secreted Signaling	KEGG: mmu04080	t14d	-0.740495	0.221	0.406	6.36455e-51	-0.726261	0.021	0.32	0
Stromal	Mo/Mac	C3	C3ar1	0.00727156	0	C3_C3AR1	C3 - C3ar1	COMPLEMENT	Secreted Signaling	KEGG: mmu04080	t14d	-1.55632	0.351	0.553	1.79353e-19	-0.726261	0.021	0.32	0
Epi	B cell	C3	Cr2	0.00119869	0	C3_CR2	C3 - Cr2	COMPLEMENT	Secreted Signaling	PMID: 16234578	t14d	-0.234482	0.128	0.296	2.23635e-18	-0.183388	0.435	0.429	0.0813602
Gran	B cell	C3	Cr2	0.00444339	0	C3_CR2	C3 - Cr2	COMPLEMENT	Secreted Signaling	PMID: 16234578	t14d	-0.740495	0.221	0.406	6.36455e-51	-0.183388	0.435	0.429	0.0813602
Stromal	B cell	C3	Cr2	0.0146383	0	C3_CR2	C3 - Cr2	COMPLEMENT	Secreted Signaling	PMID: 16234578	t14d	-1.55632	0.351	0.553	1.79353e-19	-0.183388	0.435	0.429	0.0813602
Epi	Gran	C3	ITGAM_ITGB2	0.0050442	0	C3_ITGAM_ITGB2	C3 - (Itgam+Itgb2)	COMPLEMENT	Secreted Signaling	PMID: 16234578	t14d	-0.234482	0.128	0.296	2.23635e-18	-0.55272	0.737	0.811	1.00817e-64
Gran	Gran	C3	ITGAM_ITGB2	0.0185054	0	C3_ITGAM_ITGB2	C3 - (Itgam+Itgb2)	COMPLEMENT	Secreted Signaling	PMID: 16234578	t14d	-0.740495	0.221	0.406	6.36455e-51	-0.55272	0.737	0.811	1.00817e-64
Stromal	Gran	C3	ITGAM_ITGB2	0.0590503	0	C3_ITGAM_ITGB2	C3 - (Itgam+Itgb2)	COMPLEMENT	Secreted Signaling	PMID: 16234578	t14d	-1.55632	0.351	0.553	1.79353e-19	-0.55272	0.737	0.811	1.00817e-64
Epi	Mo/Mac	C3	ITGAX_ITGB2	0.00369414	0	C3_ITGAX_ITGB2	C3 - (Itgax+Itgb2)	COMPLEMENT	Secreted Signaling	PMID: 16234578	t14d	-0.234482	0.128	0.296	2.23635e-18	-0.1229	0.528	0.601	8.99965e-15
Gran	Mo/Mac	C3	ITGAX_ITGB2	0.0136017	0	C3_ITGAX_ITGB2	C3 - (Itgax+Itgb2)	COMPLEMENT	Secreted Signaling	PMID: 16234578	t14d	-0.740495	0.221	0.406	6.36455e-51	-0.1229	0.528	0.601	8.99965e-15
Stromal	Mo/Mac	C3	ITGAX_ITGB2	0.0438832	0	C3_ITGAX_ITGB2	C3 - (Itgax+Itgb2)	COMPLEMENT	Secreted Signaling	PMID: 16234578	t14d	-1.55632	0.351	0.553	1.79353e-19	-0.1229	0.528	0.601	8.99965e-15
Stromal	B cell	C4b	Cr2	0.00319397	0	C4B_CR2	C4b - Cr2	COMPLEMENT	Secreted Signaling	PMID: 16234578	t14d	-0.467727	0.198	0.337	2.49028e-08	-0.183388	0.435	0.429	0.0813602
Endo	Mo/Mac	Sema3f	NRP2_PLXNA1	0.00886206	0	SEMA3F_NRP2_PLXNA1	Sema3f - (Nrp2+Plxna1)	SEMA3	Secreted Signaling	PMID: 27533782	t14d	-0.6264	0.425	0.583	1.84838e-44	-0.382911	0.205	0.438	1.48583e-148
Epi	Gran	Anxa1	Fpr2	0.0104668	0	ANXA1_FPR2	Anxa1 - Fpr2	ANNEXIN	Secreted Signaling	PMID: 23230437	t14d	-0.560896	0.423	0.593	3.10699e-16	-0.234981	0.34	0.347	0.0235497
Mo/Mac	Gran	Anxa1	Fpr2	0.0100461	0	ANXA1_FPR2	Anxa1 - Fpr2	ANNEXIN	Secreted Signaling	PMID: 23230437	t14d	-0.247562	0.633	0.707	4.56384e-54	-0.234981	0.34	0.347	0.0235497
Stromal	Gran	Anxa1	Fpr2	0.00741305	0	ANXA1_FPR2	Anxa1 - Fpr2	ANNEXIN	Secreted Signaling	PMID: 23230437	t14d	-0.303629	0.362	0.533	3.18546e-09	-0.234981	0.34	0.347	0.0235497
Endo	B cell	Lgals9	Ighm	0.0329955	0	LGALS9_IGHM	Lgals9 - Ighm	GALECTIN	Secreted Signaling	PMID: 30120235	t14d	-0.127549	0.363	0.407	0.00592638	-0.607139	0.959	0.947	3.67193e-16
Mo/Mac	B cell	Lgals9	Ighm	0.0195736	0	LGALS9_IGHM	Lgals9 - Ighm	GALECTIN	Secreted Signaling	PMID: 30120235	t14d	-0.131176	0.374	0.491	3.82834e-39	-0.607139	0.959	0.947	3.67193e-16
Endo	Gran	Lgals9	Havcr2	0.00297559	0	LGALS9_HAVCR2	Lgals9 - Havcr2	GALECTIN	Secreted Signaling	PMID: 27192565	t14d	-0.127549	0.363	0.407	0.00592638	-1.09844	0.029	0.287	1.01585e-103
Mo/Mac	Gran	Lgals9	Havcr2	0.00174317	0	LGALS9_HAVCR2	Lgals9 - Havcr2	GALECTIN	Secreted Signaling	PMID: 27192565	t14d	-0.131176	0.374	0.491	3.82834e-39	-1.09844	0.029	0.287	1.01585e-103
Mo/Mac	Mo/Mac	Fn1	ITGA5_ITGB1	0.052335	0	FN1_ITGA5_ITGB1	Fn1 - (Itga5+Itgb1)	FN1	ECM-Receptor	KEGG: mmu04512	t14d	-1.61148	0.493	0.781	0	-0.17843	0.357	0.523	1.72725e-89
Stromal	Mo/Mac	Fn1	ITGA5_ITGB1	0.0393869	0	FN1_ITGA5_ITGB1	Fn1 - (Itga5+Itgb1)	FN1	ECM-Receptor	KEGG: mmu04512	t14d	-1.13188	0.449	0.656	7.42519e-25	-0.17843	0.357	0.523	1.72725e-89
Endo	Endo	Lama5	ITGA6_ITGB1	0.00259061	0	LAMA5_ITGA6_ITGB1	Lama5 - (Itga6+Itgb1)	LAMININ	ECM-Receptor	KEGG: mmu04512	t14d	-0.169943	0.171	0.252	3.55038e-09	-0.211977	0.581	0.614	0.00512279
Epi	Endo	Lama5	ITGA6_ITGB1	0.00546717	0	LAMA5_ITGA6_ITGB1	Lama5 - (Itga6+Itgb1)	LAMININ	ECM-Receptor	KEGG: mmu04512	t14d	-0.324346	0.128	0.3	2.13765e-20	-0.211977	0.581	0.614	0.00512279
Endo	Mo/Mac	Lama5	ITGA6_ITGB1	0.000597071	0	LAMA5_ITGA6_ITGB1	Lama5 - (Itga6+Itgb1)	LAMININ	ECM-Receptor	KEGG: mmu04512	t14d	-0.169943	0.171	0.252	3.55038e-09	-0.179793	0.135	0.271	3.35081e-90
Epi	Mo/Mac	Lama5	ITGA6_ITGB1	0.00126285	0	LAMA5_ITGA6_ITGB1	Lama5 - (Itga6+Itgb1)	LAMININ	ECM-Receptor	KEGG: mmu04512	t14d	-0.324346	0.128	0.3	2.13765e-20	-0.179793	0.135	0.271	3.35081e-90
Endo	Endo	Lamb2	ITGA6_ITGB1	0.00642179	0	LAMB2_ITGA6_ITGB1	Lamb2 - (Itga6+Itgb1)	LAMININ	ECM-Receptor	KEGG: mmu04512	t14d	-0.172109	0.23	0.288	2.00566e-05	-0.211977	0.581	0.614	0.00512279
Endo	Mo/Mac	Lamb2	ITGA6_ITGB1	0.00148445	0	LAMB2_ITGA6_ITGB1	Lamb2 - (Itga6+Itgb1)	LAMININ	ECM-Receptor	KEGG: mmu04512	t14d	-0.172109	0.23	0.288	2.00566e-05	-0.179793	0.135	0.271	3.35081e-90
Mo/Mac	Endo	Lamc1	ITGA6_ITGB1	0.00232307	0	LAMC1_ITGA6_ITGB1	Lamc1 - (Itga6+Itgb1)	LAMININ	ECM-Receptor	KEGG: mmu04512	t14d	-0.138354	0.077	0.27	7.37915e-194	-0.211977	0.581	0.614	0.00512279
Mo/Mac	Mo/Mac	Lamc1	ITGA6_ITGB1	0.000535299	0	LAMC1_ITGA6_ITGB1	Lamc1 - (Itga6+Itgb1)	LAMININ	ECM-Receptor	KEGG: mmu04512	t14d	-0.138354	0.077	0.27	7.37915e-194	-0.179793	0.135	0.271	3.35081e-90
Epi	Endo	Lamc2	ITGA6_ITGB1	0.00863898	0	LAMC2_ITGA6_ITGB1	Lamc2 - (Itga6+Itgb1)	LAMININ	ECM-Receptor	KEGG: mmu04512	t14d	-0.37391	0.151	0.304	5.72002e-14	-0.211977	0.581	0.614	0.00512279
Epi	Mo/Mac	Lamc2	ITGA6_ITGB1	0.00200041	0	LAMC2_ITGA6_ITGB1	Lamc2 - (Itga6+Itgb1)	LAMININ	ECM-Receptor	KEGG: mmu04512	t14d	-0.37391	0.151	0.304	5.72002e-14	-0.179793	0.135	0.271	3.35081e-90
Mo/Mac	Lym	Fn1	ITGAV_ITGB1	0.042107	0	FN1_ITGAV_ITGB1	Fn1 - (Itgav+Itgb1)	FN1	ECM-Receptor	KEGG: mmu04512	t14d	-1.61148	0.493	0.781	0	-0.652654	0.321	0.436	6.28729e-29
Stromal	Lym	Fn1	ITGAV_ITGB1	0.031605	0	FN1_ITGAV_ITGB1	Fn1 - (Itgav+Itgb1)	FN1	ECM-Receptor	KEGG: mmu04512	t14d	-1.13188	0.449	0.656	7.42519e-25	-0.652654	0.321	0.436	6.28729e-29
Epi	Lym	Fn1	ITGAV_ITGB3	0.000851637	0	FN1_ITGAV_ITGB3	Fn1 - (Itgav+Itgb3)	FN1	ECM-Receptor	KEGG: mmu04512	t14d	-0.451433	0.08	0.306	1.7366e-33	-0.508118	0.2415	0.3785	3.14365e-29
Mo/Mac	Lym	Fn1	ITGAV_ITGB3	0.0208752	0	FN1_ITGAV_ITGB3	Fn1 - (Itgav+Itgb3)	FN1	ECM-Receptor	KEGG: mmu04512	t14d	-1.61148	0.493	0.781	0	-0.508118	0.2415	0.3785	3.14365e-29
Stromal	Lym	Fn1	ITGAV_ITGB3	0.0155825	0	FN1_ITGAV_ITGB3	Fn1 - (Itgav+Itgb3)	FN1	ECM-Receptor	KEGG: mmu04512	t14d	-1.13188	0.449	0.656	7.42519e-25	-0.508118	0.2415	0.3785	3.14365e-29
Endo	Lym	Vwf	ITGAV_ITGB3	0.00505348	0	VWF_ITGAV_ITGB3	Vwf - (Itgav+Itgb3)	VWF	ECM-Receptor	KEGG: mmu04512	t14d	-0.678748	0.262	0.48	1.6508e-48	-0.508118	0.2415	0.3785	3.14365e-29
Epi	Epi	Fn1	ITGAV_ITGB6	0.000311131	0	FN1_ITGAV_ITGB6	Fn1 - (Itgav+Itgb6)	FN1	ECM-Receptor	KEGG: mmu04512	t14d	-0.451433	0.08	0.306	1.7366e-33	-0.323329	0.141	0.2705	8.4237e-10
Mo/Mac	Epi	Fn1	ITGAV_ITGB6	0.00772464	0	FN1_ITGAV_ITGB6	Fn1 - (Itgav+Itgb6)	FN1	ECM-Receptor	KEGG: mmu04512	t14d	-1.61148	0.493	0.781	0	-0.323329	0.141	0.2705	8.4237e-10
Stromal	Epi	Fn1	ITGAV_ITGB6	0.00574657	0	FN1_ITGAV_ITGB6	Fn1 - (Itgav+Itgb6)	FN1	ECM-Receptor	KEGG: mmu04512	t14d	-1.13188	0.449	0.656	7.42519e-25	-0.323329	0.141	0.2705	8.4237e-10
Mo/Mac	Lym	Fn1	Cd44	0.0814518	0	FN1_CD44	Fn1 - Cd44	FN1	ECM-Receptor	KEGG: mmu04512	t14d	-1.61148	0.493	0.781	0	-0.521409	0.455	0.663	7.44819e-88
Stromal	Lym	Fn1	Cd44	0.0617695	0.03	FN1_CD44	Fn1 - Cd44	FN1	ECM-Receptor	KEGG: mmu04512	t14d	-1.13188	0.449	0.656	7.42519e-25	-0.521409	0.455	0.663	7.44819e-88
Stromal	B cell	Col1a1	Cd44	0.0155114	0	COL1A1_CD44	Col1a1 - Cd44	COLLAGEN	ECM-Receptor	KEGG: mmu04512	t14d	-1.1865	0.431	0.588	2.15956e-17	-0.137959	0.386	0.393	0.110778
Stromal	Epi	Col1a1	Cd44	0.0116555	0	COL1A1_CD44	Col1a1 - Cd44	COLLAGEN	ECM-Receptor	KEGG: mmu04512	t14d	-1.1865	0.431	0.588	2.15956e-17	-0.441175	0.189	0.375	1.69576e-19
Stromal	Lym	Col1a1	Cd44	0.0499045	0	COL1A1_CD44	Col1a1 - Cd44	COLLAGEN	ECM-Receptor	KEGG: mmu04512	t14d	-1.1865	0.431	0.588	2.15956e-17	-0.521409	0.455	0.663	7.44819e-88
Stromal	Stromal	Col1a1	Cd44	0.013962	0	COL1A1_CD44	Col1a1 - Cd44	COLLAGEN	ECM-Receptor	KEGG: mmu04512	t14d	-1.1865	0.431	0.588	2.15956e-17	-0.185981	0.28	0.419	1.03405e-06
Stromal	B cell	Col1a2	Cd44	0.0201654	0	COL1A2_CD44	Col1a2 - Cd44	COLLAGEN	ECM-Receptor	KEGG: mmu04512	t14d	-1.03102	0.544	0.68	1.19734e-20	-0.137959	0.386	0.393	0.110778
Stromal	Epi	Col1a2	Cd44	0.0151704	0	COL1A2_CD44	Col1a2 - Cd44	COLLAGEN	ECM-Receptor	KEGG: mmu04512	t14d	-1.03102	0.544	0.68	1.19734e-20	-0.441175	0.189	0.375	1.69576e-19
Stromal	Lym	Col1a2	Cd44	0.0642046	0	COL1A2_CD44	Col1a2 - Cd44	COLLAGEN	ECM-Receptor	KEGG: mmu04512	t14d	-1.03102	0.544	0.68	1.19734e-20	-0.521409	0.455	0.663	7.44819e-88
Stromal	Stromal	Col1a2	Cd44	0.0181596	0	COL1A2_CD44	Col1a2 - Cd44	COLLAGEN	ECM-Receptor	KEGG: mmu04512	t14d	-1.03102	0.544	0.68	1.19734e-20	-0.185981	0.28	0.419	1.03405e-06
Endo	B cell	Col4a1	Cd44	0.0191127	0	COL4A1_CD44	Col4a1 - Cd44	COLLAGEN	ECM-Receptor	KEGG: mmu04512	t14d	-0.836196	0.587	0.711	7.70868e-63	-0.137959	0.386	0.393	0.110778
Epi	B cell	Col4a1	Cd44	0.00322956	0	COL4A1_CD44	Col4a1 - Cd44	COLLAGEN	ECM-Receptor	KEGG: mmu04512	t14d	-0.202589	0.234	0.322	9.91668e-05	-0.137959	0.386	0.393	0.110778
Stromal	B cell	Col4a1	Cd44	0.00687598	0	COL4A1_CD44	Col4a1 - Cd44	COLLAGEN	ECM-Receptor	KEGG: mmu04512	t14d	-0.142162	0.519	0.502	0.783346	-0.137959	0.386	0.393	0.110778
Endo	Epi	Col4a1	Cd44	0.0143746	0	COL4A1_CD44	Col4a1 - Cd44	COLLAGEN	ECM-Receptor	KEGG: mmu04512	t14d	-0.836196	0.587	0.711	7.70868e-63	-0.441175	0.189	0.375	1.69576e-19
Epi	Epi	Col4a1	Cd44	0.00241923	0	COL4A1_CD44	Col4a1 - Cd44	COLLAGEN	ECM-Receptor	KEGG: mmu04512	t14d	-0.202589	0.234	0.322	9.91668e-05	-0.441175	0.189	0.375	1.69576e-19
Stromal	Epi	Col4a1	Cd44	0.00515545	0	COL4A1_CD44	Col4a1 - Cd44	COLLAGEN	ECM-Receptor	KEGG: mmu04512	t14d	-0.142162	0.519	0.502	0.783346	-0.441175	0.189	0.375	1.69576e-19
Endo	Lym	Col4a1	Cd44	0.060996	0	COL4A1_CD44	Col4a1 - Cd44	COLLAGEN	ECM-Receptor	KEGG: mmu04512	t14d	-0.836196	0.587	0.711	7.70868e-63	-0.521409	0.455	0.663	7.44819e-88
Epi	Lym	Col4a1	Cd44	0.010686	0	COL4A1_CD44	Col4a1 - Cd44	COLLAGEN	ECM-Receptor	KEGG: mmu04512	t14d	-0.202589	0.234	0.322	9.91668e-05	-0.521409	0.455	0.663	7.44819e-88
Stromal	Lym	Col4a1	Cd44	0.0225606	0	COL4A1_CD44	Col4a1 - Cd44	COLLAGEN	ECM-Receptor	KEGG: mmu04512	t14d	-0.142162	0.519	0.502	0.783346	-0.521409	0.455	0.663	7.44819e-88
Endo	Stromal	Col4a1	Cd44	0.0172098	0	COL4A1_CD44	Col4a1 - Cd44	COLLAGEN	ECM-Receptor	KEGG: mmu04512	t14d	-0.836196	0.587	0.711	7.70868e-63	-0.185981	0.28	0.419	1.03405e-06
Epi	Stromal	Col4a1	Cd44	0.00290334	0	COL4A1_CD44	Col4a1 - Cd44	COLLAGEN	ECM-Receptor	KEGG: mmu04512	t14d	-0.202589	0.234	0.322	9.91668e-05	-0.185981	0.28	0.419	1.03405e-06
Stromal	Stromal	Col4a1	Cd44	0.00618371	0	COL4A1_CD44	Col4a1 - Cd44	COLLAGEN	ECM-Receptor	KEGG: mmu04512	t14d	-0.142162	0.519	0.502	0.783346	-0.185981	0.28	0.419	1.03405e-06
Endo	B cell	Col4a2	Cd44	0.0145081	0	COL4A2_CD44	Col4a2 - Cd44	COLLAGEN	ECM-Receptor	KEGG: mmu04512	t14d	-0.703018	0.463	0.592	4.64861e-43	-0.137959	0.386	0.393	0.110778
Endo	Epi	Col4a2	Cd44	0.0108988	0	COL4A2_CD44	Col4a2 - Cd44	COLLAGEN	ECM-Receptor	KEGG: mmu04512	t14d	-0.703018	0.463	0.592	4.64861e-43	-0.441175	0.189	0.375	1.69576e-19
Endo	Lym	Col4a2	Cd44	0.0467822	0	COL4A2_CD44	Col4a2 - Cd44	COLLAGEN	ECM-Receptor	KEGG: mmu04512	t14d	-0.703018	0.463	0.592	4.64861e-43	-0.521409	0.455	0.663	7.44819e-88
Endo	Stromal	Col4a2	Cd44	0.0130576	0	COL4A2_CD44	Col4a2 - Cd44	COLLAGEN	ECM-Receptor	KEGG: mmu04512	t14d	-0.703018	0.463	0.592	4.64861e-43	-0.185981	0.28	0.419	1.03405e-06
Stromal	B cell	Col6a1	Cd44	0.00435004	0	COL6A1_CD44	Col6a1 - Cd44	COLLAGEN	ECM-Receptor	KEGG: mmu04512	t14d	-0.396592	0.376	0.495	1.35516e-06	-0.137959	0.386	0.393	0.110778
Stromal	Epi	Col6a1	Cd44	0.00325949	0	COL6A1_CD44	Col6a1 - Cd44	COLLAGEN	ECM-Receptor	KEGG: mmu04512	t14d	-0.396592	0.376	0.495	1.35516e-06	-0.441175	0.189	0.375	1.69576e-19
Stromal	Lym	Col6a1	Cd44	0.0143561	0	COL6A1_CD44	Col6a1 - Cd44	COLLAGEN	ECM-Receptor	KEGG: mmu04512	t14d	-0.396592	0.376	0.495	1.35516e-06	-0.521409	0.455	0.663	7.44819e-88
Stromal	Stromal	Col6a1	Cd44	0.00391108	0	COL6A1_CD44	Col6a1 - Cd44	COLLAGEN	ECM-Receptor	KEGG: mmu04512	t14d	-0.396592	0.376	0.495	1.35516e-06	-0.185981	0.28	0.419	1.03405e-06
Stromal	B cell	Col6a2	Cd44	0.00427962	0	COL6A2_CD44	Col6a2 - Cd44	COLLAGEN	ECM-Receptor	KEGG: mmu04512	t14d	-0.503433	0.358	0.478	2.55476e-07	-0.137959	0.386	0.393	0.110778
Stromal	Epi	Col6a2	Cd44	0.00320666	0	COL6A2_CD44	Col6a2 - Cd44	COLLAGEN	ECM-Receptor	KEGG: mmu04512	t14d	-0.503433	0.358	0.478	2.55476e-07	-0.441175	0.189	0.375	1.69576e-19
Stromal	Lym	Col6a2	Cd44	0.014126	0	COL6A2_CD44	Col6a2 - Cd44	COLLAGEN	ECM-Receptor	KEGG: mmu04512	t14d	-0.503433	0.358	0.478	2.55476e-07	-0.521409	0.455	0.663	7.44819e-88
Stromal	Stromal	Col6a2	Cd44	0.00384773	0	COL6A2_CD44	Col6a2 - Cd44	COLLAGEN	ECM-Receptor	KEGG: mmu04512	t14d	-0.503433	0.358	0.478	2.55476e-07	-0.185981	0.28	0.419	1.03405e-06
Stromal	B cell	Col6a3	Cd44	0.0033235	0	COL6A3_CD44	Col6a3 - Cd44	COLLAGEN	ECM-Receptor	KEGG: mmu04512	t14d	-0.220366	0.324	0.405	0.00694547	-0.137959	0.386	0.393	0.110778
Stromal	Epi	Col6a3	Cd44	0.00248966	0	COL6A3_CD44	Col6a3 - Cd44	COLLAGEN	ECM-Receptor	KEGG: mmu04512	t14d	-0.220366	0.324	0.405	0.00694547	-0.441175	0.189	0.375	1.69576e-19
Stromal	Lym	Col6a3	Cd44	0.0109944	0	COL6A3_CD44	Col6a3 - Cd44	COLLAGEN	ECM-Receptor	KEGG: mmu04512	t14d	-0.220366	0.324	0.405	0.00694547	-0.521409	0.455	0.663	7.44819e-88
Stromal	Stromal	Col6a3	Cd44	0.00298782	0	COL6A3_CD44	Col6a3 - Cd44	COLLAGEN	ECM-Receptor	KEGG: mmu04512	t14d	-0.220366	0.324	0.405	0.00694547	-0.185981	0.28	0.419	1.03405e-06
Endo	B cell	Lama5	Cd44	0.000672273	0	LAMA5_CD44	Lama5 - Cd44	LAMININ	ECM-Receptor	KEGG: mmu04512	t14d	-0.169943	0.171	0.252	3.55038e-09	-0.137959	0.386	0.393	0.110778
Epi	B cell	Lama5	Cd44	0.00142179	0	LAMA5_CD44	Lama5 - Cd44	LAMININ	ECM-Receptor	KEGG: mmu04512	t14d	-0.324346	0.128	0.3	2.13765e-20	-0.137959	0.386	0.393	0.110778
Endo	Epi	Lama5	Cd44	0.000503268	0	LAMA5_CD44	Lama5 - Cd44	LAMININ	ECM-Receptor	KEGG: mmu04512	t14d	-0.169943	0.171	0.252	3.55038e-09	-0.441175	0.189	0.375	1.69576e-19
Epi	Epi	Lama5	Cd44	0.00106456	0	LAMA5_CD44	Lama5 - Cd44	LAMININ	ECM-Receptor	KEGG: mmu04512	t14d	-0.324346	0.128	0.3	2.13765e-20	-0.441175	0.189	0.375	1.69576e-19
Endo	Lym	Lama5	Cd44	0.00223766	0	LAMA5_CD44	Lama5 - Cd44	LAMININ	ECM-Receptor	KEGG: mmu04512	t14d	-0.169943	0.171	0.252	3.55038e-09	-0.521409	0.455	0.663	7.44819e-88
Epi	Lym	Lama5	Cd44	0.00472418	0	LAMA5_CD44	Lama5 - Cd44	LAMININ	ECM-Receptor	KEGG: mmu04512	t14d	-0.324346	0.128	0.3	2.13765e-20	-0.521409	0.455	0.663	7.44819e-88
Endo	Stromal	Lama5	Cd44	0.000604208	0	LAMA5_CD44	Lama5 - Cd44	LAMININ	ECM-Receptor	KEGG: mmu04512	t14d	-0.169943	0.171	0.252	3.55038e-09	-0.185981	0.28	0.419	1.03405e-06
Epi	Stromal	Lama5	Cd44	0.00127794	0	LAMA5_CD44	Lama5 - Cd44	LAMININ	ECM-Receptor	KEGG: mmu04512	t14d	-0.324346	0.128	0.3	2.13765e-20	-0.185981	0.28	0.419	1.03405e-06
Endo	B cell	Lamb2	Cd44	0.00167123	0	LAMB2_CD44	Lamb2 - Cd44	LAMININ	ECM-Receptor	KEGG: mmu04512	t14d	-0.172109	0.23	0.288	2.00566e-05	-0.137959	0.386	0.393	0.110778
Endo	Epi	Lamb2	Cd44	0.00125141	0	LAMB2_CD44	Lamb2 - Cd44	LAMININ	ECM-Receptor	KEGG: mmu04512	t14d	-0.172109	0.23	0.288	2.00566e-05	-0.441175	0.189	0.375	1.69576e-19
Endo	Lym	Lamb2	Cd44	0.00554979	0	LAMB2_CD44	Lamb2 - Cd44	LAMININ	ECM-Receptor	KEGG: mmu04512	t14d	-0.172109	0.23	0.288	2.00566e-05	-0.521409	0.455	0.663	7.44819e-88
Endo	Stromal	Lamb2	Cd44	0.00150218	0	LAMB2_CD44	Lamb2 - Cd44	LAMININ	ECM-Receptor	KEGG: mmu04512	t14d	-0.172109	0.23	0.288	2.00566e-05	-0.185981	0.28	0.419	1.03405e-06
Mo/Mac	B cell	Lamc1	Cd44	0.000602725	0	LAMC1_CD44	Lamc1 - Cd44	LAMININ	ECM-Receptor	KEGG: mmu04512	t14d	-0.138354	0.077	0.27	7.37915e-194	-0.137959	0.386	0.393	0.110778
Mo/Mac	Epi	Lamc1	Cd44	0.000451196	0	LAMC1_CD44	Lamc1 - Cd44	LAMININ	ECM-Receptor	KEGG: mmu04512	t14d	-0.138354	0.077	0.27	7.37915e-194	-0.441175	0.189	0.375	1.69576e-19
Mo/Mac	Lym	Lamc1	Cd44	0.0020065	0	LAMC1_CD44	Lamc1 - Cd44	LAMININ	ECM-Receptor	KEGG: mmu04512	t14d	-0.138354	0.077	0.27	7.37915e-194	-0.521409	0.455	0.663	7.44819e-88
Mo/Mac	Stromal	Lamc1	Cd44	0.000541698	0	LAMC1_CD44	Lamc1 - Cd44	LAMININ	ECM-Receptor	KEGG: mmu04512	t14d	-0.138354	0.077	0.27	7.37915e-194	-0.185981	0.28	0.419	1.03405e-06
Epi	B cell	Lamc2	Cd44	0.00225196	0	LAMC2_CD44	Lamc2 - Cd44	LAMININ	ECM-Receptor	KEGG: mmu04512	t14d	-0.37391	0.151	0.304	5.72002e-14	-0.137959	0.386	0.393	0.110778
Epi	Epi	Lamc2	Cd44	0.0016865	0	LAMC2_CD44	Lamc2 - Cd44	LAMININ	ECM-Receptor	KEGG: mmu04512	t14d	-0.37391	0.151	0.304	5.72002e-14	-0.441175	0.189	0.375	1.69576e-19
Epi	Lym	Lamc2	Cd44	0.00746818	0	LAMC2_CD44	Lamc2 - Cd44	LAMININ	ECM-Receptor	KEGG: mmu04512	t14d	-0.37391	0.151	0.304	5.72002e-14	-0.521409	0.455	0.663	7.44819e-88
Epi	Stromal	Lamc2	Cd44	0.00202428	0	LAMC2_CD44	Lamc2 - Cd44	LAMININ	ECM-Receptor	KEGG: mmu04512	t14d	-0.37391	0.151	0.304	5.72002e-14	-0.185981	0.28	0.419	1.03405e-06
Stromal	Epi	Col1a1	Sdc1	0.020427	0	COL1A1_SDC1	Col1a1 - Sdc1	COLLAGEN	ECM-Receptor	KEGG: mmu04512	t14d	-1.1865	0.431	0.588	2.15956e-17	-0.784412	0.206	0.426	1.25711e-30
Stromal	Epi	Col1a2	Sdc1	0.0265161	0	COL1A2_SDC1	Col1a2 - Sdc1	COLLAGEN	ECM-Receptor	KEGG: mmu04512	t14d	-1.03102	0.544	0.68	1.19734e-20	-0.784412	0.206	0.426	1.25711e-30
Endo	Epi	Col4a1	Sdc1	0.0251404	0	COL4A1_SDC1	Col4a1 - Sdc1	COLLAGEN	ECM-Receptor	KEGG: mmu04512	t14d	-0.836196	0.587	0.711	7.70868e-63	-0.784412	0.206	0.426	1.25711e-30
Epi	Epi	Col4a1	Sdc1	0.0042699	0	COL4A1_SDC1	Col4a1 - Sdc1	COLLAGEN	ECM-Receptor	KEGG: mmu04512	t14d	-0.202589	0.234	0.322	9.91668e-05	-0.784412	0.206	0.426	1.25711e-30
Stromal	Epi	Col4a1	Sdc1	0.00908022	0	COL4A1_SDC1	Col4a1 - Sdc1	COLLAGEN	ECM-Receptor	KEGG: mmu04512	t14d	-0.142162	0.519	0.502	0.783346	-0.784412	0.206	0.426	1.25711e-30
Endo	Epi	Col4a2	Sdc1	0.0191119	0	COL4A2_SDC1	Col4a2 - Sdc1	COLLAGEN	ECM-Receptor	KEGG: mmu04512	t14d	-0.703018	0.463	0.592	4.64861e-43	-0.784412	0.206	0.426	1.25711e-30
Stromal	Epi	Col6a1	Sdc1	0.00574923	0	COL6A1_SDC1	Col6a1 - Sdc1	COLLAGEN	ECM-Receptor	KEGG: mmu04512	t14d	-0.396592	0.376	0.495	1.35516e-06	-0.784412	0.206	0.426	1.25711e-30
Stromal	Epi	Col6a2	Sdc1	0.00565628	0	COL6A2_SDC1	Col6a2 - Sdc1	COLLAGEN	ECM-Receptor	KEGG: mmu04512	t14d	-0.503433	0.358	0.478	2.55476e-07	-0.784412	0.206	0.426	1.25711e-30
Stromal	Epi	Col6a3	Sdc1	0.00439396	0	COL6A3_SDC1	Col6a3 - Sdc1	COLLAGEN	ECM-Receptor	KEGG: mmu04512	t14d	-0.220366	0.324	0.405	0.00694547	-0.784412	0.206	0.426	1.25711e-30
Epi	Epi	Fn1	Sdc1	0.00140545	0	FN1_SDC1	Fn1 - Sdc1	FN1	ECM-Receptor	KEGG: mmu04512	t14d	-0.451433	0.08	0.306	1.7366e-33	-0.784412	0.206	0.426	1.25711e-30
Mo/Mac	Epi	Fn1	Sdc1	0.034007	0	FN1_SDC1	Fn1 - Sdc1	FN1	ECM-Receptor	KEGG: mmu04512	t14d	-1.61148	0.493	0.781	0	-0.784412	0.206	0.426	1.25711e-30
Stromal	Epi	Fn1	Sdc1	0.0254715	0	FN1_SDC1	Fn1 - Sdc1	FN1	ECM-Receptor	KEGG: mmu04512	t14d	-1.13188	0.449	0.656	7.42519e-25	-0.784412	0.206	0.426	1.25711e-30
Stromal	Epi	Col1a1	Sdc4	0.0178908	0	COL1A1_SDC4	Col1a1 - Sdc4	COLLAGEN	ECM-Receptor	KEGG: mmu04512	t14d	-1.1865	0.431	0.588	2.15956e-17	-0.30385	0.305	0.426	1.19595e-09
Stromal	Mo/Mac	Col1a1	Sdc4	0.00703739	0	COL1A1_SDC4	Col1a1 - Sdc4	COLLAGEN	ECM-Receptor	KEGG: mmu04512	t14d	-1.1865	0.431	0.588	2.15956e-17	-0.766179	0.041	0.343	0
Stromal	Stromal	Col1a1	Sdc4	0.0212585	0	COL1A1_SDC4	Col1a1 - Sdc4	COLLAGEN	ECM-Receptor	KEGG: mmu04512	t14d	-1.1865	0.431	0.588	2.15956e-17	-0.692407	0.305	0.498	1.68718e-15
Stromal	Epi	Col1a2	Sdc4	0.0232418	0	COL1A2_SDC4	Col1a2 - Sdc4	COLLAGEN	ECM-Receptor	KEGG: mmu04512	t14d	-1.03102	0.544	0.68	1.19734e-20	-0.30385	0.305	0.426	1.19595e-09
Stromal	Mo/Mac	Col1a2	Sdc4	0.00917254	0	COL1A2_SDC4	Col1a2 - Sdc4	COLLAGEN	ECM-Receptor	KEGG: mmu04512	t14d	-1.03102	0.544	0.68	1.19734e-20	-0.766179	0.041	0.343	0
Stromal	Stromal	Col1a2	Sdc4	0.0275884	0	COL1A2_SDC4	Col1a2 - Sdc4	COLLAGEN	ECM-Receptor	KEGG: mmu04512	t14d	-1.03102	0.544	0.68	1.19734e-20	-0.692407	0.305	0.498	1.68718e-15
Endo	Epi	Col4a1	Sdc4	0.0220321	0	COL4A1_SDC4	Col4a1 - Sdc4	COLLAGEN	ECM-Receptor	KEGG: mmu04512	t14d	-0.836196	0.587	0.711	7.70868e-63	-0.30385	0.305	0.426	1.19595e-09
Epi	Epi	Col4a1	Sdc4	0.00373209	0	COL4A1_SDC4	Col4a1 - Sdc4	COLLAGEN	ECM-Receptor	KEGG: mmu04512	t14d	-0.202589	0.234	0.322	9.91668e-05	-0.30385	0.305	0.426	1.19595e-09
Stromal	Epi	Col4a1	Sdc4	0.00794137	0	COL4A1_SDC4	Col4a1 - Sdc4	COLLAGEN	ECM-Receptor	KEGG: mmu04512	t14d	-0.142162	0.519	0.502	0.783346	-0.30385	0.305	0.426	1.19595e-09
Endo	Mo/Mac	Col4a1	Sdc4	0.00868862	0	COL4A1_SDC4	Col4a1 - Sdc4	COLLAGEN	ECM-Receptor	KEGG: mmu04512	t14d	-0.836196	0.587	0.711	7.70868e-63	-0.766179	0.041	0.343	0
Epi	Mo/Mac	Col4a1	Sdc4	0.0014553	0	COL4A1_SDC4	Col4a1 - Sdc4	COLLAGEN	ECM-Receptor	KEGG: mmu04512	t14d	-0.202589	0.234	0.322	9.91668e-05	-0.766179	0.041	0.343	0
Stromal	Mo/Mac	Col4a1	Sdc4	0.00310469	0	COL4A1_SDC4	Col4a1 - Sdc4	COLLAGEN	ECM-Receptor	KEGG: mmu04512	t14d	-0.142162	0.519	0.502	0.783346	-0.766179	0.041	0.343	0
Endo	Stromal	Col4a1	Sdc4	0.0261586	0	COL4A1_SDC4	Col4a1 - Sdc4	COLLAGEN	ECM-Receptor	KEGG: mmu04512	t14d	-0.836196	0.587	0.711	7.70868e-63	-0.692407	0.305	0.498	1.68718e-15
Epi	Stromal	Col4a1	Sdc4	0.00444668	0	COL4A1_SDC4	Col4a1 - Sdc4	COLLAGEN	ECM-Receptor	KEGG: mmu04512	t14d	-0.202589	0.234	0.322	9.91668e-05	-0.692407	0.305	0.498	1.68718e-15
Stromal	Stromal	Col4a1	Sdc4	0.00945427	0	COL4A1_SDC4	Col4a1 - Sdc4	COLLAGEN	ECM-Receptor	KEGG: mmu04512	t14d	-0.142162	0.519	0.502	0.783346	-0.692407	0.305	0.498	1.68718e-15
Endo	Epi	Col4a2	Sdc4	0.0167362	0	COL4A2_SDC4	Col4a2 - Sdc4	COLLAGEN	ECM-Receptor	KEGG: mmu04512	t14d	-0.703018	0.463	0.592	4.64861e-43	-0.30385	0.305	0.426	1.19595e-09
Endo	Mo/Mac	Col4a2	Sdc4	0.00657853	0	COL4A2_SDC4	Col4a2 - Sdc4	COLLAGEN	ECM-Receptor	KEGG: mmu04512	t14d	-0.703018	0.463	0.592	4.64861e-43	-0.766179	0.041	0.343	0
Endo	Stromal	Col4a2	Sdc4	0.0198909	0	COL4A2_SDC4	Col4a2 - Sdc4	COLLAGEN	ECM-Receptor	KEGG: mmu04512	t14d	-0.703018	0.463	0.592	4.64861e-43	-0.692407	0.305	0.498	1.68718e-15
Stromal	Epi	Col6a1	Sdc4	0.00502604	0	COL6A1_SDC4	Col6a1 - Sdc4	COLLAGEN	ECM-Receptor	KEGG: mmu04512	t14d	-0.396592	0.376	0.495	1.35516e-06	-0.30385	0.305	0.426	1.19595e-09
Stromal	Mo/Mac	Col6a1	Sdc4	0.00196142	0	COL6A1_SDC4	Col6a1 - Sdc4	COLLAGEN	ECM-Receptor	KEGG: mmu04512	t14d	-0.396592	0.376	0.495	1.35516e-06	-0.766179	0.041	0.343	0
Stromal	Stromal	Col6a1	Sdc4	0.00598689	0	COL6A1_SDC4	Col6a1 - Sdc4	COLLAGEN	ECM-Receptor	KEGG: mmu04512	t14d	-0.396592	0.376	0.495	1.35516e-06	-0.692407	0.305	0.498	1.68718e-15
Stromal	Epi	Col6a2	Sdc4	0.00494472	0	COL6A2_SDC4	Col6a2 - Sdc4	COLLAGEN	ECM-Receptor	KEGG: mmu04512	t14d	-0.503433	0.358	0.478	2.55476e-07	-0.30385	0.305	0.426	1.19595e-09
Stromal	Mo/Mac	Col6a2	Sdc4	0.00192959	0	COL6A2_SDC4	Col6a2 - Sdc4	COLLAGEN	ECM-Receptor	KEGG: mmu04512	t14d	-0.503433	0.358	0.478	2.55476e-07	-0.766179	0.041	0.343	0
Stromal	Stromal	Col6a2	Sdc4	0.00589012	0	COL6A2_SDC4	Col6a2 - Sdc4	COLLAGEN	ECM-Receptor	KEGG: mmu04512	t14d	-0.503433	0.358	0.478	2.55476e-07	-0.692407	0.305	0.498	1.68718e-15
Stromal	Epi	Col6a3	Sdc4	0.00384059	0	COL6A3_SDC4	Col6a3 - Sdc4	COLLAGEN	ECM-Receptor	KEGG: mmu04512	t14d	-0.220366	0.324	0.405	0.00694547	-0.30385	0.305	0.426	1.19595e-09
Stromal	Mo/Mac	Col6a3	Sdc4	0.00149771	0	COL6A3_SDC4	Col6a3 - Sdc4	COLLAGEN	ECM-Receptor	KEGG: mmu04512	t14d	-0.220366	0.324	0.405	0.00694547	-0.766179	0.041	0.343	0
Stromal	Stromal	Col6a3	Sdc4	0.00457585	0	COL6A3_SDC4	Col6a3 - Sdc4	COLLAGEN	ECM-Receptor	KEGG: mmu04512	t14d	-0.220366	0.324	0.405	0.00694547	-0.692407	0.305	0.498	1.68718e-15
Epi	Epi	Fn1	Sdc4	0.00122799	0.01	FN1_SDC4	Fn1 - Sdc4	FN1	ECM-Receptor	KEGG: mmu04512	t14d	-0.451433	0.08	0.306	1.7366e-33	-0.30385	0.305	0.426	1.19595e-09
Mo/Mac	Epi	Fn1	Sdc4	0.029836	0	FN1_SDC4	Fn1 - Sdc4	FN1	ECM-Receptor	KEGG: mmu04512	t14d	-1.61148	0.493	0.781	0	-0.30385	0.305	0.426	1.19595e-09
Stromal	Epi	Fn1	Sdc4	0.0223232	0	FN1_SDC4	Fn1 - Sdc4	FN1	ECM-Receptor	KEGG: mmu04512	t14d	-1.13188	0.449	0.656	7.42519e-25	-0.30385	0.305	0.426	1.19595e-09
Epi	Mo/Mac	Fn1	Sdc4	0.000478112	0	FN1_SDC4	Fn1 - Sdc4	FN1	ECM-Receptor	KEGG: mmu04512	t14d	-0.451433	0.08	0.306	1.7366e-33	-0.766179	0.041	0.343	0
Mo/Mac	Mo/Mac	Fn1	Sdc4	0.0118233	0	FN1_SDC4	Fn1 - Sdc4	FN1	ECM-Receptor	KEGG: mmu04512	t14d	-1.61148	0.493	0.781	0	-0.766179	0.041	0.343	0
Stromal	Mo/Mac	Fn1	Sdc4	0.00880501	0	FN1_SDC4	Fn1 - Sdc4	FN1	ECM-Receptor	KEGG: mmu04512	t14d	-1.13188	0.449	0.656	7.42519e-25	-0.766179	0.041	0.343	0
Mo/Mac	Stromal	Fn1	Sdc4	0.0353713	0	FN1_SDC4	Fn1 - Sdc4	FN1	ECM-Receptor	KEGG: mmu04512	t14d	-1.61148	0.493	0.781	0	-0.692407	0.305	0.498	1.68718e-15
Stromal	Stromal	Fn1	Sdc4	0.0265027	0	FN1_SDC4	Fn1 - Sdc4	FN1	ECM-Receptor	KEGG: mmu04512	t14d	-1.13188	0.449	0.656	7.42519e-25	-0.692407	0.305	0.498	1.68718e-15
B cell	Mo/Mac	Cd200	Cd200r1	0.00123726	0	CD200_CD200R1	Cd200 - Cd200r1	CD200	Cell-Cell Contact	PMID: 15187158	t14d	-0.120096	0.273	0.271	0.452892	-0.244595	0.28	0.491	9.69302e-142
Endo	Mo/Mac	Cd200	Cd200r1	0.0101409	0	CD200_CD200R1	Cd200 - Cd200r1	CD200	Cell-Cell Contact	PMID: 15187158	t14d	-0.364335	0.543	0.637	2.38682e-18	-0.244595	0.28	0.491	9.69302e-142
Epi	Mo/Mac	Cd200	Cd200r1	0.00210824	0	CD200_CD200R1	Cd200 - Cd200r1	CD200	Cell-Cell Contact	PMID: 15187158	t14d	-0.307791	0.258	0.473	1.65592e-21	-0.244595	0.28	0.491	9.69302e-142
B cell	Mo/Mac	Cd200	Cd200r4	0.00105298	0	CD200_CD200R4	Cd200 - Cd200r4	CD200	Cell-Cell Contact	KEGG: mmu04514	t14d	-0.120096	0.273	0.271	0.452892	-0.130105	0.29	0.393	7.9593e-34
Endo	Mo/Mac	Cd200	Cd200r4	0.00864198	0	CD200_CD200R4	Cd200 - Cd200r4	CD200	Cell-Cell Contact	KEGG: mmu04514	t14d	-0.364335	0.543	0.637	2.38682e-18	-0.130105	0.29	0.393	7.9593e-34
Epi	Mo/Mac	Cd200	Cd200r4	0.00179446	0	CD200_CD200R4	Cd200 - Cd200r4	CD200	Cell-Cell Contact	KEGG: mmu04514	t14d	-0.307791	0.258	0.473	1.65592e-21	-0.130105	0.29	0.393	7.9593e-34
Epi	Epi	Cdh1	Cdh1	0.00625113	0	CDH1_CDH1	Cdh1 - Cdh1	CDH	Cell-Cell Contact	KEGG: mmu04514	t14d	-0.328378	0.266	0.395	2.06615e-09	-0.328378	0.266	0.395	2.06615e-09
Mo/Mac	Epi	Cdh1	Cdh1	0.0026835	0	CDH1_CDH1	Cdh1 - Cdh1	CDH	Cell-Cell Contact	KEGG: mmu04514	t14d	-0.573746	0.174	0.404	7.89988e-227	-0.328378	0.266	0.395	2.06615e-09
Epi	Mo/Mac	Cdh1	Cdh1	0.0026835	0	CDH1_CDH1	Cdh1 - Cdh1	CDH	Cell-Cell Contact	KEGG: mmu04514	t14d	-0.328378	0.266	0.395	2.06615e-09	-0.573746	0.174	0.404	7.89988e-227
Mo/Mac	Mo/Mac	Cdh1	Cdh1	0.00114963	0	CDH1_CDH1	Cdh1 - Cdh1	CDH	Cell-Cell Contact	KEGG: mmu04514	t14d	-0.573746	0.174	0.404	7.89988e-227	-0.573746	0.174	0.404	7.89988e-227
Epi	Lym	Cdh1	ITGAE_ITGB7	0.00694521	0	CDH1_ITGAE_ITGB7	Cdh1 - (Itgae+Itgb7)	CDH1	Cell-Cell Contact	PMID: 9425167	t14d	-0.328378	0.266	0.395	2.06615e-09	-0.411214	0.4085	0.503	1.19537e-10
Mo/Mac	Lym	Cdh1	ITGAE_ITGB7	0.00298265	0	CDH1_ITGAE_ITGB7	Cdh1 - (Itgae+Itgb7)	CDH1	Cell-Cell Contact	PMID: 9425167	t14d	-0.573746	0.174	0.404	7.89988e-227	-0.411214	0.4085	0.503	1.19537e-10
Endo	Endo	Esam	Esam	0.0341212	0	ESAM_ESAM	Esam - Esam	ESAM	Cell-Cell Contact	KEGG: mmu04514; PMID: 11279107	t14d	-0.147941	0.519	0.526	0.00346694	-0.147941	0.519	0.526	0.00346694
Epi	Mo/Mac	Icam1	ITGAX_ITGB2	0.0158177	0	ICAM1_ITGAX_ITGB2	Icam1 - (Itgax+Itgb2)	ICAM	Cell-Cell Contact	PMID: 16252253	t14d	-0.218608	0.264	0.39	1.43073e-07	-0.1229	0.528	0.601	8.99965e-15
Gran	Mo/Mac	Icam1	ITGAX_ITGB2	0.00744933	0	ICAM1_ITGAX_ITGB2	Icam1 - (Itgax+Itgb2)	ICAM	Cell-Cell Contact	PMID: 16252253	t14d	-0.102643	0.204	0.254	0.000245294	-0.1229	0.528	0.601	8.99965e-15
Epi	Gran	Icam1	ITGAM_ITGB2	0.0215028	0	ICAM1_ITGAM_ITGB2	Icam1 - (Itgam+Itgb2)	ICAM	Cell-Cell Contact	KEGG: mmu04514	t14d	-0.218608	0.264	0.39	1.43073e-07	-0.55272	0.737	0.811	1.00817e-64
Gran	Gran	Icam1	ITGAM_ITGB2	0.0101578	0	ICAM1_ITGAM_ITGB2	Icam1 - (Itgam+Itgb2)	ICAM	Cell-Cell Contact	KEGG: mmu04514	t14d	-0.102643	0.204	0.254	0.000245294	-0.55272	0.737	0.811	1.00817e-64
Epi	B cell	Icam1	Itgal	0.00360983	0.03	ICAM1_ITGAL	Icam1 - Itgal	ICAM	Cell-Cell Contact	PMID: 23602662	t14d	-0.218608	0.264	0.39	1.43073e-07	-0.116654	0.311	0.346	0.0095837
Epi	Lym	Icam1	Itgal	0.0194356	0	ICAM1_ITGAL	Icam1 - Itgal	ICAM	Cell-Cell Contact	PMID: 23602662	t14d	-0.218608	0.264	0.39	1.43073e-07	-0.182427	0.697	0.786	2.03162e-20
Gran	Lym	Icam1	Itgal	0.00917103	0	ICAM1_ITGAL	Icam1 - Itgal	ICAM	Cell-Cell Contact	PMID: 23602662	t14d	-0.102643	0.204	0.254	0.000245294	-0.182427	0.697	0.786	2.03162e-20
B cell	Lym	Icosl	Icos	0.00317045	0	ICOSL_ICOS	Icosl - Icos	ICOS	Cell-Cell Contact	PMID: 23954143	t14d	-0.103955	0.267	0.254	0.638777	-0.674163	0.403	0.576	3.34574e-69
Endo	Lym	Jam2	ITGAV_ITGB1	0.00410508	0	JAM2_ITGAV_ITGB1	Jam2 - (Itgav+Itgb1)	JAM	Cell-Cell Contact	KEGG: mmu04514	t14d	-0.264324	0.254	0.32	4.72715e-07	-0.652654	0.321	0.436	6.28729e-29
Endo	Endo	F11r	F11r	0.00442545	0	F11R_F11R	F11r - F11r	JAM	Cell-Cell Contact	KEGG: mmu04514	t14d	-0.268496	0.378	0.45	1.20063e-08	-0.268496	0.378	0.45	1.20063e-08
Mo/Mac	Endo	F11r	F11r	0.00877511	0	F11R_F11R	F11r - F11r	JAM	Cell-Cell Contact	KEGG: mmu04514	t14d	-0.400692	0.377	0.622	8.44637e-198	-0.268496	0.378	0.45	1.20063e-08
Endo	Mo/Mac	F11r	F11r	0.00877511	0	F11R_F11R	F11r - F11r	JAM	Cell-Cell Contact	KEGG: mmu04514	t14d	-0.268496	0.378	0.45	1.20063e-08	-0.400692	0.377	0.622	8.44637e-198
Mo/Mac	Mo/Mac	F11r	F11r	0.0173256	0	F11R_F11R	F11r - F11r	JAM	Cell-Cell Contact	KEGG: mmu04514	t14d	-0.400692	0.377	0.622	8.44637e-198	-0.400692	0.377	0.622	8.44637e-198
Endo	Endo	F11r	Jam2	0.00288656	0	F11R_JAM2	F11r - Jam2	JAM	Cell-Cell Contact	KEGG: mmu04514	t14d	-0.268496	0.378	0.45	1.20063e-08	-0.264324	0.254	0.32	4.72715e-07
Mo/Mac	Endo	F11r	Jam2	0.00573239	0	F11R_JAM2	F11r - Jam2	JAM	Cell-Cell Contact	KEGG: mmu04514	t14d	-0.400692	0.377	0.622	8.44637e-198	-0.264324	0.254	0.32	4.72715e-07
Endo	Endo	Jam2	F11r	0.00288656	0	JAM2_F11R	Jam2 - F11r	JAM	Cell-Cell Contact	KEGG: mmu04514	t14d	-0.264324	0.254	0.32	4.72715e-07	-0.268496	0.378	0.45	1.20063e-08
Endo	Mo/Mac	Jam2	F11r	0.00573239	0	JAM2_F11R	Jam2 - F11r	JAM	Cell-Cell Contact	KEGG: mmu04514	t14d	-0.264324	0.254	0.32	4.72715e-07	-0.400692	0.377	0.622	8.44637e-198
Endo	Endo	Jam2	Jam2	0.00188178	0	JAM2_JAM2	Jam2 - Jam2	JAM	Cell-Cell Contact	KEGG: mmu04514	t14d	-0.264324	0.254	0.32	4.72715e-07	-0.264324	0.254	0.32	4.72715e-07
B cell	Endo	Sell	Cd34	0.0621139	0	SELL_CD34	Sell - Cd34	SELL	Cell-Cell Contact	PMID: 7692600; PMID: 8977216	t14d	-0.268514	0.766	0.794	7.42601e-12	-0.752168	0.345	0.579	4.2184e-61
B cell	Stromal	Sell	Cd34	0.0173668	0	SELL_CD34	Sell - Cd34	SELL	Cell-Cell Contact	PMID: 7692600; PMID: 8977216	t14d	-0.268514	0.766	0.794	7.42601e-12	-0.190092	0.311	0.433	4.29969e-05
B cell	Endo	Sell	Podxl	0.113107	0	SELL_PODXL	Sell - Podxl	SELL	Cell-Cell Contact	PMID: 22814396	t14d	-0.268514	0.766	0.794	7.42601e-12	-0.654249	0.677	0.756	3.44738e-58
Gran	B cell	Selplg	Sell	0.103221	0	SELPLG_SELL	Selplg - Sell	SELPLG	Cell-Cell Contact	PMC2431087; PMID: 8892633,PMID: 8896607	t14d	-0.287261	0.843	0.838	3.54209e-26	-0.268514	0.766	0.794	7.42601e-12
Lym	B cell	Selplg	Sell	0.0875676	0	SELPLG_SELL	Selplg - Sell	SELPLG	Cell-Cell Contact	PMC2431087; PMID: 8892633,PMID: 8896607	t14d	-0.133761	0.857	0.898	1.65964e-14	-0.268514	0.766	0.794	7.42601e-12
Gran	Epi	Sema4a	Plxnb1	0.00313496	0	SEMA4A_PLXNB1	Sema4a - Plxnb1	SEMA4	Cell-Cell Contact	PMID: 27533782	t14d	-0.530686	0.424	0.598	6.30978e-58	-0.159285	0.144	0.276	4.07239e-12
Gran	Epi	Sema4a	Plxnb2	0.00636087	0	SEMA4A_PLXNB2	Sema4a - Plxnb2	SEMA4	Cell-Cell Contact	PMID: 27533782	t14d	-0.530686	0.424	0.598	6.30978e-58	-0.249826	0.164	0.326	1.61375e-15
Gran	Stromal	Sema4a	Plxnb2	0.00545862	0	SEMA4A_PLXNB2	Sema4a - Plxnb2	SEMA4	Cell-Cell Contact	PMID: 27533782	t14d	-0.530686	0.424	0.598	6.30978e-58	-0.153752	0.206	0.368	1.13047e-09
Lym	Epi	Sema4d	Plxnb1	0.00299298	0	SEMA4D_PLXNB1	Sema4d - Plxnb1	SEMA4	Cell-Cell Contact	PMID: 27533782	t14d	-0.499826	0.537	0.719	1.60224e-95	-0.159285	0.144	0.276	4.07239e-12
Lym	Epi	Sema4d	Plxnb2	0.00607367	0	SEMA4D_PLXNB2	Sema4d - Plxnb2	SEMA4	Cell-Cell Contact	PMID: 27533782	t14d	-0.499826	0.537	0.719	1.60224e-95	-0.249826	0.164	0.326	1.61375e-15
Lym	Stromal	Sema4d	Plxnb2	0.00521194	0	SEMA4D_PLXNB2	Sema4d - Plxnb2	SEMA4	Cell-Cell Contact	PMID: 27533782	t14d	-0.499826	0.537	0.719	1.60224e-95	-0.153752	0.206	0.368	1.13047e-09
Endo	Gran	Sema7a	Plxnc1	0.00325327	0	SEMA7A_PLXNC1	Sema7a - Plxnc1	SEMA7	Cell-Cell Contact	PMID: 27533782	t14d	-0.682624	0.176	0.397	4.57727e-65	-0.2216	0.255	0.295	7.03388e-05
Lym	Gran	Thy1	ITGAM_ITGB2	0.048303	0	THY1_ITGAM_ITGB2	Thy1 - (Itgam+Itgb2)	THY1	Cell-Cell Contact	PMID: 15850796	t14d	-0.376868	0.556	0.673	5.26909e-40	-0.55272	0.737	0.811	1.00817e-64
Lym	Mo/Mac	Thy1	ITGAX_ITGB2	0.0357913	0	THY1_ITGAX_ITGB2	Thy1 - (Itgax+Itgb2)	THY1	Cell-Cell Contact	PMID: 15850796	t14d	-0.376868	0.556	0.673	5.26909e-40	-0.1229	0.528	0.601	8.99965e-15
Lym	Lym	Thy1	ITGAV_ITGB3	0.00862703	0	THY1_ITGAV_ITGB3	Thy1 - (Itgav+Itgb3)	THY1	Cell-Cell Contact	PMID: 29212879; PMID: 18346467	t14d	-0.376868	0.556	0.673	5.26909e-40	-0.508118	0.2415	0.3785	3.14365e-29
