# Supplementary material for: Spatial and phenotypic heterogeneity of resident and monocyte-derived macrophages during inflammatory exacerbations leading to pulmonary fibrosis
Source: Front Immunol. 2024 Jul 19;15:1425466. doi: 10.3389/fimmu.2024.1425466 (PMC11294112; doi:10.3389/fimmu.2024.1425466)
Supplement: Supplementary file 8 [file Table_7.xlsx]

## Sheet: Ctl enriched interactions
source	target	ligand	receptor	prob	pval	interaction_name	interaction_name_2	pathway_name	annotation	evidence	datasets	ligand.logFC	ligand.pct.1	ligand.pct.2	ligand.pvalues	receptor.logFC	receptor.pct.1	receptor.pct.2	receptor.pvalues
Mo/Mac	B cell	Tgfb1	TGFbR1_R2	0.0266281	0	TGFB1_TGFBR1_TGFBR2	Tgfb1 - (Tgfbr1+Tgfbr2)	TGFb	Secreted Signaling	KEGG: mmu04350	control	0.218727	0.826	0.818	1.51225e-46
Mo/Mac	Lym	Tgfb1	TGFbR1_R2	0.0217318	0	TGFB1_TGFBR1_TGFBR2	Tgfb1 - (Tgfbr1+Tgfbr2)	TGFb	Secreted Signaling	KEGG: mmu04350	control	0.218727	0.826	0.818	1.51225e-46	-0.128592	0.266	0.344	3.43306e-10
Mo/Mac	Mo/Mac	Tgfb1	TGFbR1_R2	0.0439117	0	TGFB1_TGFBR1_TGFBR2	Tgfb1 - (Tgfbr1+Tgfbr2)	TGFb	Secreted Signaling	KEGG: mmu04350	control	0.218727	0.826	0.818	1.51225e-46	-0.245545	0.6915	0.802	3.8713e-38
Mo/Mac	Mo/Mac	Tgfb1	ACVR1B_TGFbR2	0.0115269	0	TGFB1_ACVR1B_TGFBR2	Tgfb1 - (Acvr1b+Tgfbr2)	TGFb	Secreted Signaling	PMID: 27449815	control	0.218727	0.826	0.818	1.51225e-46	-0.17417	0.685	0.788	7.7426e-38
Epi	Stromal	Fgf1	Fgfr1	0.00120147	0	FGF1_FGFR1	Fgf1 - Fgfr1	FGF	Secreted Signaling	PMC: 4393358	control	0.334292	0.365	0.249	3.66337e-08	-0.208289	0.26	0.351	5.67571e-11
Epi	B cell	Fgf1	Fgfr2	0.00253995	0	FGF1_FGFR2	Fgf1 - Fgfr2	FGF	Secreted Signaling	PMC: 4393358	control	0.334292	0.365	0.249	3.66337e-08	-0.118593	0.306	0.407	1.3932e-11
Epi	Lym	Fgf1	Fgfr2	0.0021658	0	FGF1_FGFR2	Fgf1 - Fgfr2	FGF	Secreted Signaling	PMC: 4393358	control	0.334292	0.365	0.249	3.66337e-08	-0.150804	0.309	0.419	4.42401e-17
Epi	Mo/Mac	Fgf1	Fgfr2	0.00169176	0	FGF1_FGFR2	Fgf1 - Fgfr2	FGF	Secreted Signaling	PMC: 4393358	control	0.334292	0.365	0.249	3.66337e-08	-0.186129	0.36	0.597	9.54641e-88
Epi	Stromal	Pdgfa	Pdgfra	0.000956689	0	PDGFA_PDGFRA	Pdgfa - Pdgfra	PDGF	Secreted Signaling	PMID: 15207812	control	0.474641	0.267	0.193	5.70336e-06
Epi	Endo	Vegfa	Flt1	0.03227	0	VEGFA_VEGFR1	Vegfa - Vegfr1	VEGF	Secreted Signaling	KEGG: mmu04370; PMID: 16633338	control	0.438248	0.322	0.349	0.751544	0.191264	0.709	0.634	2.47688e-29
Epi	Mo/Mac	Vegfa	Flt1	0.0125489	0	VEGFA_VEGFR1	Vegfa - Vegfr1	VEGF	Secreted Signaling	KEGG: mmu04370; PMID: 16633338	control	0.438248	0.322	0.349	0.751544	0.341434	0.548	0.44	3.26622e-59
Epi	Stromal	Vegfa	Flt1	0.00712288	0	VEGFA_VEGFR1	Vegfa - Vegfr1	VEGF	Secreted Signaling	KEGG: mmu04370; PMID: 16633338	control	0.438248	0.322	0.349	0.751544	0.347425	0.344	0.229	5.52066e-16
Epi	Endo	Vegfa	Kdr	0.026539	0	VEGFA_VEGFR2	Vegfa - Vegfr2	VEGF	Secreted Signaling	KEGG: mmu04370; PMID: 16633338	control	0.438248	0.322	0.349	0.751544	0.482807	0.588	0.458	1.36175e-82
Epi	Stromal	Vegfa	Kdr	0.00369519	0	VEGFA_VEGFR2	Vegfa - Vegfr2	VEGF	Secreted Signaling	KEGG: mmu04370; PMID: 16633338	control	0.438248	0.322	0.349	0.751544	0.531322	0.275	0.141	1.26318e-25
Stromal	Endo	Vegfd	Kdr	0.0131137	0	VEGFD_VEGFR2	Vegfd - Vegfr2	VEGF	Secreted Signaling	KEGG: mmu04370; PMID: 16633338	control	0.20562	0.308	0.314	0.196187	0.482807	0.588	0.458	1.36175e-82
Stromal	Stromal	Vegfd	Kdr	0.00180448	0	VEGFD_VEGFR2	Vegfd - Vegfr2	VEGF	Secreted Signaling	KEGG: mmu04370; PMID: 16633338	control	0.20562	0.308	0.314	0.196187	0.531322	0.275	0.141	1.26318e-25
Epi	Endo	Vegfa	FLT1_KDR	0.0320157	0	VEGFA_VEGFR1R2	Vegfa - Vegfr1r2	VEGF	Secreted Signaling	PMID: 16633338	control	0.438248	0.322	0.349	0.751544	0.337035	0.6485	0.546	1.23844e-29
Epi	Stromal	Vegfa	FLT1_KDR	0.00532847	0	VEGFA_VEGFR1R2	Vegfa - Vegfr1r2	VEGF	Secreted Signaling	PMID: 16633338	control	0.438248	0.322	0.349	0.751544	0.439373	0.3095	0.185	2.76033e-16
Lym	Gran	Ccl5	Ccr1	0.0767425	0	CCL5_CCR1	Ccl5 - Ccr1	CCL	Secreted Signaling	KEGG: mmu04060	control	0.987328	0.5	0.309	2.63191e-64
Lym	Lym	Ccl5	Ccr5	0.00814033	0	CCL5_CCR5	Ccl5 - Ccr5	CCL	Secreted Signaling	KEGG: mmu04060	control	0.987328	0.5	0.309	2.63191e-64	0.297925	0.276	0.158	1.15725e-27
Gran	Endo	Osm	LIFR_IL6ST	0.0169153	0	OSM_LIFR_IL6ST	Osm - (Lifr+Il6st)	OSM	Secreted Signaling	KEGG: mmu04060	control	0.374046	0.556	0.381	7.73247e-13	0.135925	0.483	0.428	4.54407e-14
Gran	Stromal	Osm	LIFR_IL6ST	0.0104139	0	OSM_LIFR_IL6ST	Osm - (Lifr+Il6st)	OSM	Secreted Signaling	KEGG: mmu04060	control	0.374046	0.556	0.381	7.73247e-13	-0.123975	0.422	0.461	0.00264783
Gran	Gran	Il1b	Il1r2	0.418567	0	IL1B_IL1R2	Il1b - Il1r2	IL1	Secreted Signaling	KEGG: mmu04060	control	0.890551	0.98	0.784	4.07574e-91	0.698912	0.929	0.683	5.08847e-46
Mo/Mac	Gran	Il1b	Il1r2	0.0631702	0	IL1B_IL1R2	Il1b - Il1r2	IL1	Secreted Signaling	KEGG: mmu04060	control	0.378893	0.506	0.348	7.44244e-65	0.698912	0.929	0.683	5.08847e-46
Mo/Mac	Lym	Il18	IL18R1_IL18RAP	0.00833921	0	IL18_IL18R1_IL18RAP	Il18 - (Il18r1+Il18rap)	IL1	Secreted Signaling	KEGG: mmu04060	control	0.286351	0.471	0.544	0.000434176	0.0775688	0.4865	0.506	1.31516e-08
Lym	Endo	Fasl	Fas	0.00276808	0	FASL_FAS	Fasl - Fas	FASLG	Secreted Signaling	KEGG: mmu04060	control	0.333451	0.321	0.188	6.21731e-33	-0.158556	0.376	0.422	7.66897e-13
Lym	Gran	Fasl	Fas	0.00274527	0	FASL_FAS	Fasl - Fas	FASLG	Secreted Signaling	KEGG: mmu04060	control	0.333451	0.321	0.188	6.21731e-33
Mo/Mac	B cell	C3	Cr2	0.00240558	0	C3_CR2	C3 - Cr2	COMPLEMENT	Secreted Signaling	PMID: 16234578	control	0.207804	0.428	0.333	1.43337e-33	-0.191076	0.435	0.524	1.07868e-09
Mo/Mac	Gran	C3	ITGAM_ITGB2	0.00930914	0	C3_ITGAM_ITGB2	C3 - (Itgam+Itgb2)	COMPLEMENT	Secreted Signaling	PMID: 16234578	control	0.207804	0.428	0.333	1.43337e-33	-0.158537	0.7165	0.757	0.00109027
Mo/Mac	Mo/Mac	C3	ITGAM_ITGB2	0.00751484	0	C3_ITGAM_ITGB2	C3 - (Itgam+Itgb2)	COMPLEMENT	Secreted Signaling	PMID: 16234578	control	0.207804	0.428	0.333	1.43337e-33	-0.0160153	0.693	0.6645	2.12733e-26
Mo/Mac	Mo/Mac	C3	ITGAX_ITGB2	0.00792736	0	C3_ITGAX_ITGB2	C3 - (Itgax+Itgb2)	COMPLEMENT	Secreted Signaling	PMID: 16234578	control	0.207804	0.428	0.333	1.43337e-33	-0.340685	0.7005	0.809	6.99436e-87
Lym	Stromal	Gzma	F2r	0.0127217	0	GZMA_F2R	Gzma - F2r	PARs	Secreted Signaling	KEGG: mmu04080	control	1.10785	0.343	0.152	1.12458e-62
Lym	Endo	Gzma	Pard3	0.0105282	0	GZMA_PARD3	Gzma - Pard3	PARs	Secreted Signaling	KEGG: mmu04080	control	1.10785	0.343	0.152	1.12458e-62	-0.294574	0.357	0.423	3.30821e-25
Lym	Stromal	Gzma	Pard3	0.0078816	0	GZMA_PARD3	Gzma - Pard3	PARs	Secreted Signaling	KEGG: mmu04080	control	1.10785	0.343	0.152	1.12458e-62	-0.333018	0.321	0.448	1.37284e-19
Endo	Endo	Kitl	Kit	0.0222237	0	KITL_KIT	Kitl - Kit	KIT	Secreted Signaling	KEGG: mmu04080	control	0.266006	0.608	0.521	4.99112e-35
Stromal	Endo	Kitl	Kit	0.0146004	0	KITL_KIT	Kitl - Kit	KIT	Secreted Signaling	KEGG: mmu04080	control	0.301078	0.522	0.429	1.58864e-12
Stromal	Mo/Mac	Sema3c	NRP1_NRP2	0.00629542	0	SEMA3C_NRP1_NRP2	Sema3c - (Nrp1+Nrp2)	SEMA3	Secreted Signaling	PMID: 27533782	control	0.398131	0.524	0.395	8.76611e-21	-0.284575	0.426	0.611667	3.68191e-28
Stromal	Endo	Sema3c	Plxnd1	0.00624531	0	SEMA3C_PLXND1	Sema3c - Plxnd1	SEMA3	Secreted Signaling	PMID: 27533782	control	0.398131	0.524	0.395	8.76611e-21
Stromal	Mo/Mac	Sema3c	Plxnd1	0.00722297	0	SEMA3C_PLXND1	Sema3c - Plxnd1	SEMA3	Secreted Signaling	PMID: 27533782	control	0.398131	0.524	0.395	8.76611e-21	-0.102925	0.486	0.622	7.25956e-29
Epi	Mo/Mac	Gas6	Axl	0.00409397	0	GAS6_AXL	Gas6 - Axl	GAS	Secreted Signaling	PMID: 27801848	control	0.311194	0.339	0.23	8.84203e-08	-0.10403	0.435	0.588	2.75328e-25
Epi	Endo	Gas6	Mertk	0.00163832	0	GAS6_MERTK	Gas6 - Mertk	GAS	Secreted Signaling	PMID: 27801848	control	0.311194	0.339	0.23	8.84203e-08	-0.151715	0.277	0.309	9.74496e-07
Epi	Mo/Mac	Gas6	Mertk	0.00357069	0	GAS6_MERTK	Gas6 - Mertk	GAS	Secreted Signaling	PMID: 27801848	control	0.311194	0.339	0.23	8.84203e-08	-0.642903	0.354	0.568	2.4201e-125
Lym	Endo	Lamb3	ITGA1_ITGB1	0.0133201	0	LAMB3_ITGA1_ITGB1	Lamb3 - (Itga1+Itgb1)	LAMININ	ECM-Receptor	KEGG: mmu04512	control	0.226994	0.349	0.252	1.2266e-20	0.119632	0.672	0.632	8.90256e-12
Lym	Stromal	Lamb3	ITGA1_ITGB1	0.00674594	0	LAMB3_ITGA1_ITGB1	Lamb3 - (Itga1+Itgb1)	LAMININ	ECM-Receptor	KEGG: mmu04512	control	0.226994	0.349	0.252	1.2266e-20	0.220498	0.407	0.39	0.0124329
Lym	Endo	Lamb3	ITGA2_ITGB1	0.00450422	0	LAMB3_ITGA2_ITGB1	Lamb3 - (Itga2+Itgb1)	LAMININ	ECM-Receptor	KEGG: mmu04512	control	0.226994	0.349	0.252	1.2266e-20
Lym	Lym	Lamb3	ITGA2_ITGB1	0.00387093	0	LAMB3_ITGA2_ITGB1	Lamb3 - (Itga2+Itgb1)	LAMININ	ECM-Receptor	KEGG: mmu04512	control	0.226994	0.349	0.252	1.2266e-20	0.401977	0.298	0.225	1.58028e-13
Lym	Endo	Lamb3	ITGA6_ITGB1	0.0067106	0	LAMB3_ITGA6_ITGB1	Lamb3 - (Itga6+Itgb1)	LAMININ	ECM-Receptor	KEGG: mmu04512	control	0.226994	0.349	0.252	1.2266e-20	-0.132756	0.466	0.492	3.17076e-07
Lym	Lym	Lamb3	ITGA6_ITGB1	0.0038074	0	LAMB3_ITGA6_ITGB1	Lamb3 - (Itga6+Itgb1)	LAMININ	ECM-Receptor	KEGG: mmu04512	control	0.226994	0.349	0.252	1.2266e-20
Lym	Stromal	Lamb3	ITGA9_ITGB1	0.00212883	0	LAMB3_ITGA9_ITGB1	Lamb3 - (Itga9+Itgb1)	LAMININ	ECM-Receptor	KEGG: mmu04512	control	0.226994	0.349	0.252	1.2266e-20	-0.16191	0.251	0.335	5.04449e-08
Lym	B cell	Lamb3	Cd44	0.00222726	0	LAMB3_CD44	Lamb3 - Cd44	LAMININ	ECM-Receptor	KEGG: mmu04512	control	0.226994	0.349	0.252	1.2266e-20	-0.139446	0.386	0.532	6.23685e-18
Lym	Gran	Lamb3	Cd44	0.0239779	0	LAMB3_CD44	Lamb3 - Cd44	LAMININ	ECM-Receptor	KEGG: mmu04512	control	0.226994	0.349	0.252	1.2266e-20
Lym	Lym	Lamb3	Cd44	0.00245257	0	LAMB3_CD44	Lamb3 - Cd44	LAMININ	ECM-Receptor	KEGG: mmu04512	control	0.226994	0.349	0.252	1.2266e-20	-0.500998	0.455	0.703	2.17092e-95
Lym	Mo/Mac	Lamb3	Cd44	0.0195746	0	LAMB3_CD44	Lamb3 - Cd44	LAMININ	ECM-Receptor	KEGG: mmu04512	control	0.226994	0.349	0.252	1.2266e-20
Lym	Stromal	Lamb3	Cd44	0.00106644	0	LAMB3_CD44	Lamb3 - Cd44	LAMININ	ECM-Receptor	KEGG: mmu04512	control	0.226994	0.349	0.252	1.2266e-20	-0.570568	0.28	0.518	5.51479e-56
Lym	Epi	Lamb3	Dag1	0.00153021	0	LAMB3_DAG1	Lamb3 - Dag1	LAMININ	ECM-Receptor	KEGG: mmu04512	control	0.226994	0.349	0.252	1.2266e-20
Lym	Mo/Mac	Lamb3	Dag1	0.000532786	0	LAMB3_DAG1	Lamb3 - Dag1	LAMININ	ECM-Receptor	KEGG: mmu04512	control	0.226994	0.349	0.252	1.2266e-20
Lym	Stromal	Lamb3	Dag1	0.00150214	0	LAMB3_DAG1	Lamb3 - Dag1	LAMININ	ECM-Receptor	KEGG: mmu04512	control	0.226994	0.349	0.252	1.2266e-20
Gran	B cell	App	Cd74	0.223184	0	APP_CD74	App - Cd74	APP	Cell-Cell Contact	PMID: 19849849	control	0.337983	0.73	0.69	7.06514e-07	0.371062	0.988	0.961	1.96386e-104
Gran	Endo	App	Cd74	0.113323	0	APP_CD74	App - Cd74	APP	Cell-Cell Contact	PMID: 19849849	control	0.337983	0.73	0.69	7.06514e-07	0.165516	0.752	0.72	1.54812e-11
Gran	Mo/Mac	App	Cd74	0.116507	0	APP_CD74	App - Cd74	APP	Cell-Cell Contact	PMID: 19849849	control	0.337983	0.73	0.69	7.06514e-07
Endo	Gran	Bst2	Pira2	0.0135377	0	BST2_PIRA2	Bst2 - Pira2	BST2	Cell-Cell Contact	PMID: 19564354	control	0.294002	0.587	0.483	4.04417e-51
Mo/Mac	Gran	Bst2	Pira2	0.00520352	0	BST2_PIRA2	Bst2 - Pira2	BST2	Cell-Cell Contact	PMID: 19564354	control	0.205548	0.532	0.55	2.47485e-05
Stromal	Gran	Bst2	Pira2	0.00372381	0	BST2_PIRA2	Bst2 - Pira2	BST2	Cell-Cell Contact	PMID: 19564354	control	0.252929	0.389	0.31	8.07806e-10
Endo	Mo/Mac	Bst2	Pira2	0.00667821	0	BST2_PIRA2	Bst2 - Pira2	BST2	Cell-Cell Contact	PMID: 19564354	control	0.294002	0.587	0.483	4.04417e-51	-0.22022	0.385	0.551	3.09447e-70
Mo/Mac	Mo/Mac	Bst2	Pira2	0.00255598	0	BST2_PIRA2	Bst2 - Pira2	BST2	Cell-Cell Contact	PMID: 19564354	control	0.205548	0.532	0.55	2.47485e-05	-0.22022	0.385	0.551	3.09447e-70
Stromal	Mo/Mac	Bst2	Pira2	0.00182776	0	BST2_PIRA2	Bst2 - Pira2	BST2	Cell-Cell Contact	PMID: 19564354	control	0.252929	0.389	0.31	8.07806e-10	-0.22022	0.385	0.551	3.09447e-70
B cell	B cell	Cd52	Siglecg	0.083607	0	CD52_SIGLECG	Cd52 - Siglecg	CD52	Cell-Cell Contact	PMID: 23685786	control	0.222116	0.919	0.838	1.61274e-28	0.25822	0.661	0.591	8.84578e-22
Gran	B cell	Cd52	Siglecg	0.100759	0	CD52_SIGLECG	Cd52 - Siglecg	CD52	Cell-Cell Contact	PMID: 23685786	control	0.450748	0.975	0.837	1.68521e-36	0.25822	0.661	0.591	8.84578e-22
Lym	B cell	Cd52	Siglecg	0.0861595	0	CD52_SIGLECG	Cd52 - Siglecg	CD52	Cell-Cell Contact	PMID: 23685786	control	0.397765	0.947	0.834	2.10933e-81	0.25822	0.661	0.591	8.84578e-22
Mo/Mac	B cell	Cd52	Siglecg	0.0740386	0	CD52_SIGLECG	Cd52 - Siglecg	CD52	Cell-Cell Contact	PMID: 23685786	control	0.403571	0.915	0.785	4.03271e-130	0.25822	0.661	0.591	8.84578e-22
Gran	B cell	Cd80	Cd274	0.0122669	0	CD80_CD274	Cd80 - Cd274	CD80	Cell-Cell Contact	PMID: 17629517; PMID: 18585785	control	0.292818	0.607	0.452	1.56026e-09
Gran	Gran	Cd80	Cd274	0.017651	0	CD80_CD274	Cd80 - Cd274	CD80	Cell-Cell Contact	PMID: 17629517; PMID: 18585785	control	0.292818	0.607	0.452	1.56026e-09	0.256744	0.371	0.343	0.0453374
Gran	Mo/Mac	Cd80	Cd274	0.0126969	0	CD80_CD274	Cd80 - Cd274	CD80	Cell-Cell Contact	PMID: 17629517; PMID: 18585785	control	0.292818	0.607	0.452	1.56026e-09	-0.184817	0.47	0.616	8.11062e-44
Gran	Lym	Cd80	Cd28	0.0422841	0	CD80_CD28	Cd80 - Cd28	CD80	Cell-Cell Contact	PMID: 23954143	control	0.292818	0.607	0.452	1.56026e-09	0.294335	0.616	0.49	9.74471e-30
Endo	Endo	Cdh5	Cdh5	0.18696	0	CDH5_CDH5	Cdh5 - Cdh5	CDH5	Cell-Cell Contact	KEGG: mmu04514	control	0.215628	0.781	0.709	5.45006e-45	0.215628	0.781	0.709	5.45006e-45
Stromal	Endo	Cdh5	Cdh5	0.0361312	0	CDH5_CDH5	Cdh5 - Cdh5	CDH5	Cell-Cell Contact	KEGG: mmu04514	control	0.319419	0.342	0.242	1.58224e-12	0.215628	0.781	0.709	5.45006e-45
Endo	Stromal	Cdh5	Cdh5	0.0361312	0	CDH5_CDH5	Cdh5 - Cdh5	CDH5	Cell-Cell Contact	KEGG: mmu04514	control	0.215628	0.781	0.709	5.45006e-45	0.319419	0.342	0.242	1.58224e-12
Stromal	Stromal	Cdh5	Cdh5	0.00607361	0	CDH5_CDH5	Cdh5 - Cdh5	CDH5	Cell-Cell Contact	KEGG: mmu04514	control	0.319419	0.342	0.242	1.58224e-12	0.319419	0.342	0.242	1.58224e-12
Endo	Gran	Icam2	ITGAL_ITGB2	0.0615476	0	ICAM2_ITGAL_ITGB2	Icam2 - (Itgal+Itgb2)	ICAM	Cell-Cell Contact	KEGG: mmu04514	control	0.381618	0.608	0.478	9.38605e-78	-0.119798	0.696	0.752	0.00126026
Endo	Lym	Icam2	ITGAL_ITGB2	0.0434949	0	ICAM2_ITGAL_ITGB2	Icam2 - (Itgal+Itgb2)	ICAM	Cell-Cell Contact	KEGG: mmu04514	control	0.381618	0.608	0.478	9.38605e-78	0.157029	0.6615	0.682	0.00247759
Endo	Mo/Mac	Icam2	ITGAL_ITGB2	0.0724232	0	ICAM2_ITGAL_ITGB2	Icam2 - (Itgal+Itgb2)	ICAM	Cell-Cell Contact	KEGG: mmu04514	control	0.381618	0.608	0.478	9.38605e-78	0.00134682	0.8625	0.856	1.04024e-47
Endo	Gran	Icam2	ITGAM_ITGB2	0.0566131	0	ICAM2_ITGAM_ITGB2	Icam2 - (Itgam+Itgb2)	ICAM	Cell-Cell Contact	KEGG: mmu04514	control	0.381618	0.608	0.478	9.38605e-78	-0.158537	0.7165	0.757	0.00109027
Endo	Mo/Mac	Icam2	ITGAM_ITGB2	0.0461257	0	ICAM2_ITGAM_ITGB2	Icam2 - (Itgam+Itgb2)	ICAM	Cell-Cell Contact	KEGG: mmu04514	control	0.381618	0.608	0.478	9.38605e-78	-0.0160153	0.693	0.6645	2.12733e-26
Endo	Lym	H2-Q7	Cd8a	0.00962526	0	H2-Q7_CD8A	H2-q7 - Cd8a	MHC-I	Cell-Cell Contact	KEGG: mmu04514	control	0.370665	0.569	0.463	4.10946e-68	0.173786	0.297	0.199	6.64429e-16
Lym	Lym	H2-Q7	Cd8a	0.0152133	0	H2-Q7_CD8A	H2-q7 - Cd8a	MHC-I	Cell-Cell Contact	KEGG: mmu04514	control	0.268351	0.913	0.837	9.58419e-45	0.173786	0.297	0.199	6.64429e-16
Mo/Mac	Lym	H2-Q7	Cd8a	0.00166627	0	H2-Q7_CD8A	H2-q7 - Cd8a	MHC-I	Cell-Cell Contact	KEGG: mmu04514	control	0.240465	0.38	0.32	1.16571e-20	0.173786	0.297	0.199	6.64429e-16
Endo	Lym	H2-T22	Cd8a	0.00173819	0	H2-T22_CD8A	H2-t22 - Cd8a	MHC-I	Cell-Cell Contact	KEGG: mmu04514	control	0.202538	0.312	0.248	2.22084e-20	0.173786	0.297	0.199	6.64429e-16
Endo	Lym	H2-Q6	Cd8a	0.0034703	0	H2-Q6_CD8A	H2-q6 - Cd8a	MHC-I	Cell-Cell Contact	KEGG: mmu04514	control	0.287275	0.492	0.398	3.37154e-45	0.173786	0.297	0.199	6.64429e-16
Gran	Lym	H2-D1	Cd8a	0.0243467	0	H2-D1_CD8A	H2-d1 - Cd8a	MHC-I	Cell-Cell Contact	KEGG: mmu04514	control	0.220971	0.983	0.944	1.03888e-10	0.173786	0.297	0.199	6.64429e-16
Endo	Lym	H2-Q4	Cd8a	0.00728801	0	H2-Q4_CD8A	H2-q4 - Cd8a	MHC-I	Cell-Cell Contact	KEGG: mmu04514	control	0.33438	0.535	0.426	6.3412e-58	0.173786	0.297	0.199	6.64429e-16
Stromal	Lym	H2-Q4	Cd8a	0.00186393	0	H2-Q4_CD8A	H2-q4 - Cd8a	MHC-I	Cell-Cell Contact	KEGG: mmu04514	control	0.358545	0.316	0.251	3.11931e-09	0.173786	0.297	0.199	6.64429e-16
Endo	Lym	H2-Q7	Cd8b1	0.0162748	0	H2-Q7_CD8B1	H2-q7 - Cd8b1	MHC-I	Cell-Cell Contact	KEGG: mmu04514	control	0.370665	0.569	0.463	4.10946e-68	0.291699	0.345	0.235	8.37667e-19
Lym	Lym	H2-Q7	Cd8b1	0.0256235	0	H2-Q7_CD8B1	H2-q7 - Cd8b1	MHC-I	Cell-Cell Contact	KEGG: mmu04514	control	0.268351	0.913	0.837	9.58419e-45	0.291699	0.345	0.235	8.37667e-19
Mo/Mac	Lym	H2-Q7	Cd8b1	0.00283313	0	H2-Q7_CD8B1	H2-q7 - Cd8b1	MHC-I	Cell-Cell Contact	KEGG: mmu04514	control	0.240465	0.38	0.32	1.16571e-20	0.291699	0.345	0.235	8.37667e-19
Endo	Lym	H2-T22	Cd8b1	0.00295526	0	H2-T22_CD8B1	H2-t22 - Cd8b1	MHC-I	Cell-Cell Contact	KEGG: mmu04514	control	0.202538	0.312	0.248	2.22084e-20	0.291699	0.345	0.235	8.37667e-19
Endo	Lym	H2-Q6	Cd8b1	0.00589302	0	H2-Q6_CD8B1	H2-q6 - Cd8b1	MHC-I	Cell-Cell Contact	KEGG: mmu04514	control	0.287275	0.492	0.398	3.37154e-45	0.291699	0.345	0.235	8.37667e-19
Gran	Lym	H2-D1	Cd8b1	0.040748	0	H2-D1_CD8B1	H2-d1 - Cd8b1	MHC-I	Cell-Cell Contact	KEGG: mmu04514	control	0.220971	0.983	0.944	1.03888e-10	0.291699	0.345	0.235	8.37667e-19
Endo	Lym	H2-Q4	Cd8b1	0.012343	0	H2-Q4_CD8B1	H2-q4 - Cd8b1	MHC-I	Cell-Cell Contact	KEGG: mmu04514	control	0.33438	0.535	0.426	6.3412e-58	0.291699	0.345	0.235	8.37667e-19
Stromal	Lym	H2-Q4	Cd8b1	0.00316877	0	H2-Q4_CD8B1	H2-q4 - Cd8b1	MHC-I	Cell-Cell Contact	KEGG: mmu04514	control	0.358545	0.316	0.251	3.11931e-09	0.291699	0.345	0.235	8.37667e-19
Stromal	Endo	Pecam1	Pecam1	0.0377327	0.01	PECAM1_PECAM1	Pecam1 - Pecam1	PECAM1	Cell-Cell Contact	KEGG: mmu04514	control	0.369067	0.38	0.265	1.98403e-16
Lym	Endo	Sell	Cd34	0.0123032	0	SELL_CD34	Sell - Cd34	SELL	Cell-Cell Contact	PMID: 7692600; PMID: 8977216	control	0.33455	0.694	0.444	1.77293e-65	-0.130273	0.345	0.421	2.3932e-19
Lym	Stromal	Sell	Cd34	0.00851713	0	SELL_CD34	Sell - Cd34	SELL	Cell-Cell Contact	PMID: 7692600; PMID: 8977216	control	0.33455	0.694	0.444	1.77293e-65
Lym	Endo	Sell	Podxl	0.0618115	0	SELL_PODXL	Sell - Podxl	SELL	Cell-Cell Contact	PMID: 22814396	control	0.33455	0.694	0.444	1.77293e-65	0.108794	0.677	0.622	3.80399e-13
Lym	Stromal	Sell	Podxl	0.00745625	0	SELL_PODXL	Sell - Podxl	SELL	Cell-Cell Contact	PMID: 22814396	control	0.33455	0.694	0.444	1.77293e-65	0.216423	0.276	0.196	3.06352e-09
Gran	Mo/Mac	Sema4d	Plxnb2	0.00865559	0	SEMA4D_PLXNB2	Sema4d - Plxnb2	SEMA4	Cell-Cell Contact	PMID: 27533782	control	0.270953	0.572	0.533	0.000318246
Mo/Mac	Mo/Mac	Sema4d	Plxnb2	0.00498091	0	SEMA4D_PLXNB2	Sema4d - Plxnb2	SEMA4	Cell-Cell Contact	PMID: 27533782	control	0.254236	0.517	0.504	2.65815e-18
Gran	B cell	Sema4d	Cd72	0.00999609	0	SEMA4D_CD72	Sema4d - Cd72	SEMA4	Cell-Cell Contact	PMID: 22325954	control	0.270953	0.572	0.533	0.000318246
Mo/Mac	B cell	Sema4d	Cd72	0.00575561	0	SEMA4D_CD72	Sema4d - Cd72	SEMA4	Cell-Cell Contact	PMID: 22325954	control	0.254236	0.517	0.504	2.65815e-18
Mo/Mac	Stromal	ITGA4_ITGB1	Vcam1	0.0037443	0	ITGA4_ITGB1_VCAM1	Itga4 - (Itgb1+Vcam1)	VCAM	Cell-Cell Contact	KEGG: mmu04514	control	0.299496	0.848	0.807	5.24026e-52
Mo/Mac	Stromal	ITGA4_ITGB7	Vcam1	0.00149354	0	ITGA4_ITGB7_VCAM1	Itga4 - (Itgb7+Vcam1)	VCAM	Cell-Cell Contact	KEGG: mmu04514	control	0.239071	0.606	0.5375	6.56476e-26

## Sheet: 42d enriched interactions
source	target	ligand	receptor	prob	pval	interaction_name	interaction_name_2	pathway_name	annotation	evidence	datasets	ligand.logFC	ligand.pct.1	ligand.pct.2	ligand.pvalues	receptor.logFC	receptor.pct.1	receptor.pct.2	receptor.pvalues
Stromal	Stromal	Bmp5	ACVR1_ACVR2A	0.000799066	0	BMP5_ACVR1_ACVR2A	Bmp5 - (Acvr1+Acvr2a)	BMP	Secreted Signaling	KEGG: mmu04350; PMID:26893264	t42d	-0.31088	0.325	0.431	2.2097e-14	-0.20571	0.203	0.287	4.59616e-07
Stromal	Stromal	Bmp5	BMPR1A_ACVR2A	0.00197185	0	BMP5_BMPR1A_ACVR2A	Bmp5 - (Bmpr1a+Acvr2a)	BMP	Secreted Signaling	KEGG: mmu04350; PMID:26893264	t42d	-0.31088	0.325	0.431	2.2097e-14	-0.192829	0.282	0.359	4.63801e-07
Mo/Mac	Epi	Igf1	Igf1r	0.00067013	0	IGF1_IGF1R	Igf1 - Igf1r	IGF	Secreted Signaling	PMID: 14604834	t42d	-0.797181	0.121	0.458	0	-0.282423	0.22	0.255	0.0234101
Stromal	Epi	Igf1	Igf1r	0.00038016	0	IGF1_IGF1R	Igf1 - Igf1r	IGF	Secreted Signaling	PMID: 14604834	t42d	-0.28099	0.179	0.313	1.37749e-21	-0.282423	0.22	0.255	0.0234101
Mo/Mac	Gran	Igf1	Igf1r	0.0229308	0	IGF1_IGF1R	Igf1 - Igf1r	IGF	Secreted Signaling	PMID: 14604834	t42d	-0.797181	0.121	0.458	0	-0.156949	0.902	0.865	0.826044
Stromal	Gran	Igf1	Igf1r	0.01311	0	IGF1_IGF1R	Igf1 - Igf1r	IGF	Secreted Signaling	PMID: 14604834	t42d	-0.28099	0.179	0.313	1.37749e-21	-0.156949	0.902	0.865	0.826044
Mo/Mac	Lym	Igf1	Igf1r	0.00297458	0	IGF1_IGF1R	Igf1 - Igf1r	IGF	Secreted Signaling	PMID: 14604834	t42d	-0.797181	0.121	0.458	0	-0.439332	0.254	0.372	3.67847e-26
Stromal	Lym	Igf1	Igf1r	0.00168881	0	IGF1_IGF1R	Igf1 - Igf1r	IGF	Secreted Signaling	PMID: 14604834	t42d	-0.28099	0.179	0.313	1.37749e-21	-0.439332	0.254	0.372	3.67847e-26
Mo/Mac	Lym	Igf1	ITGAV_ITGB3	0.00186226	0	IGF1_ITGAV_ITGB3	Igf1 - (Itgav+Itgb3)	IGF	Secreted Signaling	PMID: 28190785; PMID: 28873464	t42d	-0.797181	0.121	0.458	0	-0.402053	0.2415	0.3515	1.24057e-22
Stromal	Lym	Igf1	ITGAV_ITGB3	0.00105689	0	IGF1_ITGAV_ITGB3	Igf1 - (Itgav+Itgb3)	IGF	Secreted Signaling	PMID: 28190785; PMID: 28873464	t42d	-0.28099	0.179	0.313	1.37749e-21	-0.402053	0.2415	0.3515	1.24057e-22
B cell	Mo/Mac	Ccl6	Ccr1	0.00479072	0	CCL6_CCR1	Ccl6 - Ccr1	CCL	Secreted Signaling	KEGG: mmu04060	t42d	-1.21233	0.138	0.753	0	-0.147546	0.231	0.382	5.79741e-54
Endo	Mo/Mac	Ccl6	Ccr1	0.00781339	0	CCL6_CCR1	Ccl6 - Ccr1	CCL	Secreted Signaling	KEGG: mmu04060	t42d	-1.76901	0.159	0.804	0	-0.147546	0.231	0.382	5.79741e-54
Epi	Mo/Mac	Ccl6	Ccr1	0.00886243	0	CCL6_CCR1	Ccl6 - Ccr1	CCL	Secreted Signaling	KEGG: mmu04060	t42d	-1.91695	0.183	0.8	3.51497e-173	-0.147546	0.231	0.382	5.79741e-54
Lym	Mo/Mac	Ccl6	Ccr1	0.00381437	0	CCL6_CCR1	Ccl6 - Ccr1	CCL	Secreted Signaling	KEGG: mmu04060	t42d	-1.04578	0.168	0.739	0	-0.147546	0.231	0.382	5.79741e-54
Mo/Mac	Mo/Mac	Ccl6	Ccr1	0.0117047	0	CCL6_CCR1	Ccl6 - Ccr1	CCL	Secreted Signaling	KEGG: mmu04060	t42d	-0.728122	0.883	0.957	7.92289e-91	-0.147546	0.231	0.382	5.79741e-54
Stromal	Mo/Mac	Ccl6	Ccr1	0.00763061	0	CCL6_CCR1	Ccl6 - Ccr1	CCL	Secreted Signaling	KEGG: mmu04060	t42d	-1.68831	0.166	0.834	0	-0.147546	0.231	0.382	5.79741e-54
B cell	Lym	Ccl6	Ccr2	0.00751881	0	CCL6_CCR2	Ccl6 - Ccr2	CCL	Secreted Signaling	KEGG: mmu04060	t42d	-1.21233	0.138	0.753	0	-0.115289	0.258	0.309	2.40933e-05
Endo	Lym	Ccl6	Ccr2	0.0122416	0	CCL6_CCR2	Ccl6 - Ccr2	CCL	Secreted Signaling	KEGG: mmu04060	t42d	-1.76901	0.159	0.804	0	-0.115289	0.258	0.309	2.40933e-05
Epi	Lym	Ccl6	Ccr2	0.0138768	0	CCL6_CCR2	Ccl6 - Ccr2	CCL	Secreted Signaling	KEGG: mmu04060	t42d	-1.91695	0.183	0.8	3.51497e-173	-0.115289	0.258	0.309	2.40933e-05
Lym	Lym	Ccl6	Ccr2	0.00598983	0	CCL6_CCR2	Ccl6 - Ccr2	CCL	Secreted Signaling	KEGG: mmu04060	t42d	-1.04578	0.168	0.739	0	-0.115289	0.258	0.309	2.40933e-05
Mo/Mac	Lym	Ccl6	Ccr2	0.0182976	0	CCL6_CCR2	Ccl6 - Ccr2	CCL	Secreted Signaling	KEGG: mmu04060	t42d	-0.728122	0.883	0.957	7.92289e-91	-0.115289	0.258	0.309	2.40933e-05
Stromal	Lym	Ccl6	Ccr2	0.0119565	0	CCL6_CCR2	Ccl6 - Ccr2	CCL	Secreted Signaling	KEGG: mmu04060	t42d	-1.68831	0.166	0.834	0	-0.115289	0.258	0.309	2.40933e-05
Mo/Mac	Lym	Cxcl16	Cxcr6	0.000641287	0	CXCL16_CXCR6	Cxcl16 - Cxcr6	CXCL	Secreted Signaling	KEGG: mmu04060	t42d	-0.27832	0.089	0.312	2.60695e-174	-0.450813	0.166	0.36	9.31802e-74
Endo	Lym	Spp1	Cd44	0.0607029	0	SPP1_CD44	Spp1 - Cd44	SPP1	Secreted Signaling	PMID: 21907263	t42d	-2.06913	0.099	0.858	0	-0.500998	0.455	0.703	2.17092e-95
Epi	Lym	Spp1	Cd44	0.0659199	0	SPP1_CD44	Spp1 - Cd44	SPP1	Secreted Signaling	PMID: 21907263	t42d	-2.41235	0.068	0.848	5.92148e-245	-0.500998	0.455	0.703	2.17092e-95
Mo/Mac	Lym	Spp1	Cd44	0.0588248	0	SPP1_CD44	Spp1 - Cd44	SPP1	Secreted Signaling	PMID: 21907263	t42d	-2.48066	0.284	0.927	0	-0.500998	0.455	0.703	2.17092e-95
Stromal	Lym	Spp1	Cd44	0.06127	0	SPP1_CD44	Spp1 - Cd44	SPP1	Secreted Signaling	PMID: 21907263	t42d	-1.19593	0.196	0.881	0	-0.500998	0.455	0.703	2.17092e-95
B cell	Lym	Spp1	ITGAV_ITGB3	0.00835967	0	SPP1_ITGAV_ITGB3	Spp1 - (Itgav+Itgb3)	SPP1	Secreted Signaling	PMID: 21907263	t42d	-1.63752	0.029	0.827	0	-0.402053	0.2415	0.3515	1.24057e-22
Endo	Lym	Spp1	ITGAV_ITGB3	0.0122923	0	SPP1_ITGAV_ITGB3	Spp1 - (Itgav+Itgb3)	SPP1	Secreted Signaling	PMID: 21907263	t42d	-2.06913	0.099	0.858	0	-0.402053	0.2415	0.3515	1.24057e-22
Epi	Lym	Spp1	ITGAV_ITGB3	0.0134081	0	SPP1_ITGAV_ITGB3	Spp1 - (Itgav+Itgb3)	SPP1	Secreted Signaling	PMID: 21907263	t42d	-2.41235	0.068	0.848	5.92148e-245	-0.402053	0.2415	0.3515	1.24057e-22
Gran	Lym	Spp1	ITGAV_ITGB3	0.00944061	0	SPP1_ITGAV_ITGB3	Spp1 - (Itgav+Itgb3)	SPP1	Secreted Signaling	PMID: 21907263	t42d	-1.56774	0.059	0.822	7.87522e-265	-0.402053	0.2415	0.3515	1.24057e-22
Lym	Lym	Spp1	ITGAV_ITGB3	0.00717264	0	SPP1_ITGAV_ITGB3	Spp1 - (Itgav+Itgb3)	SPP1	Secreted Signaling	PMID: 21907263	t42d	-1.41219	0.04	0.831	0	-0.402053	0.2415	0.3515	1.24057e-22
Mo/Mac	Lym	Spp1	ITGAV_ITGB3	0.011893	0	SPP1_ITGAV_ITGB3	Spp1 - (Itgav+Itgb3)	SPP1	Secreted Signaling	PMID: 21907263	t42d	-2.48066	0.284	0.927	0	-0.402053	0.2415	0.3515	1.24057e-22
Stromal	Lym	Spp1	ITGAV_ITGB3	0.0124131	0	SPP1_ITGAV_ITGB3	Spp1 - (Itgav+Itgb3)	SPP1	Secreted Signaling	PMID: 21907263	t42d	-1.19593	0.196	0.881	0	-0.402053	0.2415	0.3515	1.24057e-22
Endo	Lym	Spp1	ITGAV_ITGB1	0.0296545	0	SPP1_ITGAV_ITGB1	Spp1 - (Itgav+Itgb1)	SPP1	Secreted Signaling	PMID: 21907263	t42d	-2.06913	0.099	0.858	0	-0.640979	0.321	0.434	2.46811e-22
Epi	Lym	Spp1	ITGAV_ITGB1	0.0322949	0	SPP1_ITGAV_ITGB1	Spp1 - (Itgav+Itgb1)	SPP1	Secreted Signaling	PMID: 21907263	t42d	-2.41235	0.068	0.848	5.92148e-245	-0.640979	0.321	0.434	2.46811e-22
Mo/Mac	Lym	Spp1	ITGAV_ITGB1	0.0287077	0	SPP1_ITGAV_ITGB1	Spp1 - (Itgav+Itgb1)	SPP1	Secreted Signaling	PMID: 21907263	t42d	-2.48066	0.284	0.927	0	-0.640979	0.321	0.434	2.46811e-22
Stromal	Lym	Spp1	ITGAV_ITGB1	0.0299408	0	SPP1_ITGAV_ITGB1	Spp1 - (Itgav+Itgb1)	SPP1	Secreted Signaling	PMID: 21907263	t42d	-1.19593	0.196	0.881	0	-0.640979	0.321	0.434	2.46811e-22
Endo	Stromal	Spp1	ITGAV_ITGB1	0.0262077	0	SPP1_ITGAV_ITGB1	Spp1 - (Itgav+Itgb1)	SPP1	Secreted Signaling	PMID: 21907263	t42d	-2.06913	0.099	0.858	0	-0.16646	0.219	0.293	3.22897e-07
Epi	Stromal	Spp1	ITGAV_ITGB1	0.0285502	0	SPP1_ITGAV_ITGB1	Spp1 - (Itgav+Itgb1)	SPP1	Secreted Signaling	PMID: 21907263	t42d	-2.41235	0.068	0.848	5.92148e-245	-0.16646	0.219	0.293	3.22897e-07
Mo/Mac	Stromal	Spp1	ITGAV_ITGB1	0.025368	0.01	SPP1_ITGAV_ITGB1	Spp1 - (Itgav+Itgb1)	SPP1	Secreted Signaling	PMID: 21907263	t42d	-2.48066	0.284	0.927	0	-0.16646	0.219	0.293	3.22897e-07
Stromal	Stromal	Spp1	ITGAV_ITGB1	0.0264616	0	SPP1_ITGAV_ITGB1	Spp1 - (Itgav+Itgb1)	SPP1	Secreted Signaling	PMID: 21907263	t42d	-1.19593	0.196	0.881	0	-0.16646	0.219	0.293	3.22897e-07
B cell	Mo/Mac	Spp1	ITGAV_ITGB5	0.0253775	0	SPP1_ITGAV_ITGB5	Spp1 - (Itgav+Itgb5)	SPP1	Secreted Signaling	PMID: 21907263	t42d	-1.63752	0.029	0.827	0	-0.301423	0.509	0.676	7.22441e-93
Endo	Mo/Mac	Spp1	ITGAV_ITGB5	0.0370168	0	SPP1_ITGAV_ITGB5	Spp1 - (Itgav+Itgb5)	SPP1	Secreted Signaling	PMID: 21907263	t42d	-2.06913	0.099	0.858	0	-0.301423	0.509	0.676	7.22441e-93
Epi	Mo/Mac	Spp1	ITGAV_ITGB5	0.0402854	0	SPP1_ITGAV_ITGB5	Spp1 - (Itgav+Itgb5)	SPP1	Secreted Signaling	PMID: 21907263	t42d	-2.41235	0.068	0.848	5.92148e-245	-0.301423	0.509	0.676	7.22441e-93
Gran	Mo/Mac	Spp1	ITGAV_ITGB5	0.0285954	0	SPP1_ITGAV_ITGB5	Spp1 - (Itgav+Itgb5)	SPP1	Secreted Signaling	PMID: 21907263	t42d	-1.56774	0.059	0.822	7.87522e-265	-0.301423	0.509	0.676	7.22441e-93
Lym	Mo/Mac	Spp1	ITGAV_ITGB5	0.0218272	0	SPP1_ITGAV_ITGB5	Spp1 - (Itgav+Itgb5)	SPP1	Secreted Signaling	PMID: 21907263	t42d	-1.41219	0.04	0.831	0	-0.301423	0.509	0.676	7.22441e-93
Mo/Mac	Mo/Mac	Spp1	ITGAV_ITGB5	0.0358436	0	SPP1_ITGAV_ITGB5	Spp1 - (Itgav+Itgb5)	SPP1	Secreted Signaling	PMID: 21907263	t42d	-2.48066	0.284	0.927	0	-0.301423	0.509	0.676	7.22441e-93
Stromal	Mo/Mac	Spp1	ITGAV_ITGB5	0.0373714	0	SPP1_ITGAV_ITGB5	Spp1 - (Itgav+Itgb5)	SPP1	Secreted Signaling	PMID: 21907263	t42d	-1.19593	0.196	0.881	0	-0.301423	0.509	0.676	7.22441e-93
B cell	Stromal	Spp1	ITGAV_ITGB5	0.007958	0.01	SPP1_ITGAV_ITGB5	Spp1 - (Itgav+Itgb5)	SPP1	Secreted Signaling	PMID: 21907263	t42d	-1.63752	0.029	0.827	0	-0.16646	0.219	0.293	3.22897e-07
Endo	Stromal	Spp1	ITGAV_ITGB5	0.0117039	0	SPP1_ITGAV_ITGB5	Spp1 - (Itgav+Itgb5)	SPP1	Secreted Signaling	PMID: 21907263	t42d	-2.06913	0.099	0.858	0	-0.16646	0.219	0.293	3.22897e-07
Epi	Stromal	Spp1	ITGAV_ITGB5	0.012767	0	SPP1_ITGAV_ITGB5	Spp1 - (Itgav+Itgb5)	SPP1	Secreted Signaling	PMID: 21907263	t42d	-2.41235	0.068	0.848	5.92148e-245	-0.16646	0.219	0.293	3.22897e-07
Gran	Stromal	Spp1	ITGAV_ITGB5	0.00898747	0.01	SPP1_ITGAV_ITGB5	Spp1 - (Itgav+Itgb5)	SPP1	Secreted Signaling	PMID: 21907263	t42d	-1.56774	0.059	0.822	7.87522e-265	-0.16646	0.219	0.293	3.22897e-07
Lym	Stromal	Spp1	ITGAV_ITGB5	0.00682761	0.03	SPP1_ITGAV_ITGB5	Spp1 - (Itgav+Itgb5)	SPP1	Secreted Signaling	PMID: 21907263	t42d	-1.41219	0.04	0.831	0	-0.16646	0.219	0.293	3.22897e-07
Mo/Mac	Stromal	Spp1	ITGAV_ITGB5	0.0113235	0	SPP1_ITGAV_ITGB5	Spp1 - (Itgav+Itgb5)	SPP1	Secreted Signaling	PMID: 21907263	t42d	-2.48066	0.284	0.927	0	-0.16646	0.219	0.293	3.22897e-07
Stromal	Stromal	Spp1	ITGAV_ITGB5	0.0118189	0	SPP1_ITGAV_ITGB5	Spp1 - (Itgav+Itgb5)	SPP1	Secreted Signaling	PMID: 21907263	t42d	-1.19593	0.196	0.881	0	-0.16646	0.219	0.293	3.22897e-07
Epi	B cell	Spp1	ITGA4_ITGB1	0.0396323	0.01	SPP1_ITGA4_ITGB1	Spp1 - (Itga4+Itgb1)	SPP1	Secreted Signaling	PMID: 21907263	t42d	-2.41235	0.068	0.848	5.92148e-245	-0.104788	0.209	0.291	4.26414e-10
B cell	Stromal	Spp1	ITGA9_ITGB1	0.0234975	0	SPP1_ITGA9_ITGB1	Spp1 - (Itga9+Itgb1)	SPP1	Secreted Signaling	PMID: 21907263	t42d	-1.63752	0.029	0.827	0	-0.16191	0.251	0.335	5.04449e-08
Endo	Stromal	Spp1	ITGA9_ITGB1	0.034305	0	SPP1_ITGA9_ITGB1	Spp1 - (Itga9+Itgb1)	SPP1	Secreted Signaling	PMID: 21907263	t42d	-2.06913	0.099	0.858	0	-0.16191	0.251	0.335	5.04449e-08
Epi	Stromal	Spp1	ITGA9_ITGB1	0.0373434	0	SPP1_ITGA9_ITGB1	Spp1 - (Itga9+Itgb1)	SPP1	Secreted Signaling	PMID: 21907263	t42d	-2.41235	0.068	0.848	5.92148e-245	-0.16191	0.251	0.335	5.04449e-08
Gran	Stromal	Spp1	ITGA9_ITGB1	0.0264836	0	SPP1_ITGA9_ITGB1	Spp1 - (Itga9+Itgb1)	SPP1	Secreted Signaling	PMID: 21907263	t42d	-1.56774	0.059	0.822	7.87522e-265	-0.16191	0.251	0.335	5.04449e-08
Lym	Stromal	Spp1	ITGA9_ITGB1	0.0202048	0	SPP1_ITGA9_ITGB1	Spp1 - (Itga9+Itgb1)	SPP1	Secreted Signaling	PMID: 21907263	t42d	-1.41219	0.04	0.831	0	-0.16191	0.251	0.335	5.04449e-08
Mo/Mac	Stromal	Spp1	ITGA9_ITGB1	0.0332147	0	SPP1_ITGA9_ITGB1	Spp1 - (Itga9+Itgb1)	SPP1	Secreted Signaling	PMID: 21907263	t42d	-2.48066	0.284	0.927	0	-0.16191	0.251	0.335	5.04449e-08
Stromal	Stromal	Spp1	ITGA9_ITGB1	0.0346345	0	SPP1_ITGA9_ITGB1	Spp1 - (Itga9+Itgb1)	SPP1	Secreted Signaling	PMID: 21907263	t42d	-1.19593	0.196	0.881	0	-0.16191	0.251	0.335	5.04449e-08
B cell	Stromal	Spp1	ITGA8_ITGB1	0.0495651	0	SPP1_ITGA8_ITGB1	Spp1 - (Itga8+Itgb1)	SPP1	Secreted Signaling	PMID: 21907263	t42d	-1.63752	0.029	0.827	0	-0.164905	0.425	0.523	2.09541e-08
Endo	Stromal	Spp1	ITGA8_ITGB1	0.0714844	0	SPP1_ITGA8_ITGB1	Spp1 - (Itga8+Itgb1)	SPP1	Secreted Signaling	PMID: 21907263	t42d	-2.06913	0.099	0.858	0	-0.164905	0.425	0.523	2.09541e-08
Epi	Stromal	Spp1	ITGA8_ITGB1	0.0775515	0	SPP1_ITGA8_ITGB1	Spp1 - (Itga8+Itgb1)	SPP1	Secreted Signaling	PMID: 21907263	t42d	-2.41235	0.068	0.848	5.92148e-245	-0.164905	0.425	0.523	2.09541e-08
Gran	Stromal	Spp1	ITGA8_ITGB1	0.055675	0	SPP1_ITGA8_ITGB1	Spp1 - (Itga8+Itgb1)	SPP1	Secreted Signaling	PMID: 21907263	t42d	-1.56774	0.059	0.822	7.87522e-265	-0.164905	0.425	0.523	2.09541e-08
Lym	Stromal	Spp1	ITGA8_ITGB1	0.0427796	0	SPP1_ITGA8_ITGB1	Spp1 - (Itga8+Itgb1)	SPP1	Secreted Signaling	PMID: 21907263	t42d	-1.41219	0.04	0.831	0	-0.164905	0.425	0.523	2.09541e-08
Mo/Mac	Stromal	Spp1	ITGA8_ITGB1	0.0692973	0	SPP1_ITGA8_ITGB1	Spp1 - (Itga8+Itgb1)	SPP1	Secreted Signaling	PMID: 21907263	t42d	-2.48066	0.284	0.927	0	-0.164905	0.425	0.523	2.09541e-08
Stromal	Stromal	Spp1	ITGA8_ITGB1	0.0721444	0	SPP1_ITGA8_ITGB1	Spp1 - (Itga8+Itgb1)	SPP1	Secreted Signaling	PMID: 21907263	t42d	-1.19593	0.196	0.881	0	-0.164905	0.425	0.523	2.09541e-08
B cell	Mo/Mac	Spp1	ITGA5_ITGB1	0.0292683	0	SPP1_ITGA5_ITGB1	Spp1 - (Itga5+Itgb1)	SPP1	Secreted Signaling	PMID: 21907263	t42d	-1.63752	0.029	0.827	0	-0.129724	0.357	0.537	3.11704e-60
Endo	Mo/Mac	Spp1	ITGA5_ITGB1	0.0426142	0	SPP1_ITGA5_ITGB1	Spp1 - (Itga5+Itgb1)	SPP1	Secreted Signaling	PMID: 21907263	t42d	-2.06913	0.099	0.858	0	-0.129724	0.357	0.537	3.11704e-60
Epi	Mo/Mac	Spp1	ITGA5_ITGB1	0.0463532	0	SPP1_ITGA5_ITGB1	Spp1 - (Itga5+Itgb1)	SPP1	Secreted Signaling	PMID: 21907263	t42d	-2.41235	0.068	0.848	5.92148e-245	-0.129724	0.357	0.537	3.11704e-60
Gran	Mo/Mac	Spp1	ITGA5_ITGB1	0.032963	0	SPP1_ITGA5_ITGB1	Spp1 - (Itga5+Itgb1)	SPP1	Secreted Signaling	PMID: 21907263	t42d	-1.56774	0.059	0.822	7.87522e-265	-0.129724	0.357	0.537	3.11704e-60
Lym	Mo/Mac	Spp1	ITGA5_ITGB1	0.0251878	0	SPP1_ITGA5_ITGB1	Spp1 - (Itga5+Itgb1)	SPP1	Secreted Signaling	PMID: 21907263	t42d	-1.41219	0.04	0.831	0	-0.129724	0.357	0.537	3.11704e-60
Mo/Mac	Mo/Mac	Spp1	ITGA5_ITGB1	0.0412711	0	SPP1_ITGA5_ITGB1	Spp1 - (Itga5+Itgb1)	SPP1	Secreted Signaling	PMID: 21907263	t42d	-2.48066	0.284	0.927	0	-0.129724	0.357	0.537	3.11704e-60
Stromal	Mo/Mac	Spp1	ITGA5_ITGB1	0.04302	0	SPP1_ITGA5_ITGB1	Spp1 - (Itga5+Itgb1)	SPP1	Secreted Signaling	PMID: 21907263	t42d	-1.19593	0.196	0.881	0	-0.129724	0.357	0.537	3.11704e-60
Endo	Gran	Nampt	Insr	0.00158322	0	NAMPT_INSR	Nampt - Insr	VISFATIN	Secreted Signaling	PMID: 28490838	t42d	-0.10116	0.254	0.284	3.75866e-05	-0.216546	0.304	0.407	5.84998e-05
Mo/Mac	Gran	Nampt	Insr	0.0063889	0	NAMPT_INSR	Nampt - Insr	VISFATIN	Secreted Signaling	PMID: 28490838	t42d	-0.238192	0.535	0.694	1.15103e-65	-0.216546	0.304	0.407	5.84998e-05
Endo	Mo/Mac	Nampt	Insr	0.00376009	0	NAMPT_INSR	Nampt - Insr	VISFATIN	Secreted Signaling	PMID: 28490838	t42d	-0.10116	0.254	0.284	3.75866e-05	-0.238331	0.545	0.715	8.45724e-60
Mo/Mac	Mo/Mac	Nampt	Insr	0.0150736	0	NAMPT_INSR	Nampt - Insr	VISFATIN	Secreted Signaling	PMID: 28490838	t42d	-0.238192	0.535	0.694	1.15103e-65	-0.238331	0.545	0.715	8.45724e-60
Mo/Mac	Stromal	Nampt	Insr	0.00345511	0	NAMPT_INSR	Nampt - Insr	VISFATIN	Secreted Signaling	PMID: 28490838	t42d	-0.238192	0.535	0.694	1.15103e-65	-0.103286	0.269	0.314	0.00287951
Endo	Mo/Mac	Nampt	ITGA5_ITGB1	0.00365359	0	NAMPT_ITGA5_ITGB1	Nampt - (Itga5+Itgb1)	VISFATIN	Secreted Signaling	PMID: 28490838	t42d	-0.10116	0.254	0.284	3.75866e-05	-0.129724	0.357	0.537	3.11704e-60
Mo/Mac	Mo/Mac	Nampt	ITGA5_ITGB1	0.0146514	0	NAMPT_ITGA5_ITGB1	Nampt - (Itga5+Itgb1)	VISFATIN	Secreted Signaling	PMID: 28490838	t42d	-0.238192	0.535	0.694	1.15103e-65	-0.129724	0.357	0.537	3.11704e-60
Gran	B cell	C3	Cr2	0.00518376	0	C3_CR2	C3 - Cr2	COMPLEMENT	Secreted Signaling	PMID: 16234578	t42d	-0.127193	0.221	0.278	0.0363798	-0.191076	0.435	0.524	1.07868e-09
Stromal	B cell	C3	Cr2	0.0105601	0	C3_CR2	C3 - Cr2	COMPLEMENT	Secreted Signaling	PMID: 16234578	t42d	-0.40191	0.351	0.442	5.19663e-10	-0.191076	0.435	0.524	1.07868e-09
Gran	Gran	C3	ITGAM_ITGB2	0.0109647	0	C3_ITGAM_ITGB2	C3 - (Itgam+Itgb2)	COMPLEMENT	Secreted Signaling	PMID: 16234578	t42d	-0.127193	0.221	0.278	0.0363798	-0.158537	0.7165	0.757	0.00109027
Stromal	Gran	C3	ITGAM_ITGB2	0.022203	0	C3_ITGAM_ITGB2	C3 - (Itgam+Itgb2)	COMPLEMENT	Secreted Signaling	PMID: 16234578	t42d	-0.40191	0.351	0.442	5.19663e-10	-0.158537	0.7165	0.757	0.00109027
Gran	Gran	C3	ITGAX_ITGB2	0.00420495	0	C3_ITGAX_ITGB2	C3 - (Itgax+Itgb2)	COMPLEMENT	Secreted Signaling	PMID: 16234578	t42d	-0.127193	0.221	0.278	0.0363798	-0.152722	0.449	0.5195	0.000718884
Stromal	Gran	C3	ITGAX_ITGB2	0.00857488	0	C3_ITGAX_ITGB2	C3 - (Itgax+Itgb2)	COMPLEMENT	Secreted Signaling	PMID: 16234578	t42d	-0.40191	0.351	0.442	5.19663e-10	-0.152722	0.449	0.5195	0.000718884
Gran	Mo/Mac	C3	ITGAX_ITGB2	0.0105056	0	C3_ITGAX_ITGB2	C3 - (Itgax+Itgb2)	COMPLEMENT	Secreted Signaling	PMID: 16234578	t42d	-0.127193	0.221	0.278	0.0363798	-0.340685	0.7005	0.809	6.99436e-87
Stromal	Mo/Mac	C3	ITGAX_ITGB2	0.0212835	0	C3_ITGAX_ITGB2	C3 - (Itgax+Itgb2)	COMPLEMENT	Secreted Signaling	PMID: 16234578	t42d	-0.40191	0.351	0.442	5.19663e-10	-0.340685	0.7005	0.809	6.99436e-87
Stromal	B cell	C4b	Cr2	0.0105283	0	C4B_CR2	C4b - Cr2	COMPLEMENT	Secreted Signaling	PMID: 16234578	t42d	-0.751576	0.198	0.455	1.74312e-67	-0.191076	0.435	0.524	1.07868e-09
Endo	Stromal	Edn1	Ednra	0.00337486	0	EDN1_EDNRA	Edn1 - Ednra	EDN	Secreted Signaling	KEGG: mmu04080	t42d	-0.142842	0.287	0.318	4.72194e-06	-0.120687	0.34	0.429	1.37037e-07
Endo	Mo/Mac	Sema3c	NRP1_PLXNA1	0.0190678	0	SEMA3C_NRP1_PLXNA1	Sema3c - (Nrp1+Plxna1)	SEMA3	Secreted Signaling	PMID: 27533782	t42d	-0.126253	0.809	0.773	0.0201831	-0.145796	0.306	0.495	5.15989e-28
Endo	Endo	Sema3c	NRP1_PLXNA2	0.0482624	0	SEMA3C_NRP1_PLXNA2	Sema3c - (Nrp1+Plxna2)	SEMA3	Secreted Signaling	PMID: 27533782	t42d	-0.126253	0.809	0.773	0.0201831	-0.105066	0.437	0.46	2.23823e-27
Endo	Mo/Mac	Sema3c	NRP2_PLXNA1	0.0220623	0	SEMA3C_NRP2_PLXNA1	Sema3c - (Nrp2+Plxna1)	SEMA3	Secreted Signaling	PMID: 27533782	t42d	-0.126253	0.809	0.773	0.0201831	-0.405161	0.205	0.4635	1.02185e-184
Endo	Mo/Mac	Sema3c	NRP1_NRP2	0.045917	0	SEMA3C_NRP1_NRP2	Sema3c - (Nrp1+Nrp2)	SEMA3	Secreted Signaling	PMID: 27533782	t42d	-0.126253	0.809	0.773	0.0201831	-0.284575	0.426	0.611667	3.68191e-28
Endo	Stromal	Sema3c	NRP1_NRP2	0.0207134	0	SEMA3C_NRP1_NRP2	Sema3c - (Nrp1+Nrp2)	SEMA3	Secreted Signaling	PMID: 27533782	t42d	-0.126253	0.809	0.773	0.0201831	-0.149698	0.319333	0.390667	0.000892302
Endo	Mo/Mac	Sema3c	Plxnd1	0.0391847	0	SEMA3C_PLXND1	Sema3c - Plxnd1	SEMA3	Secreted Signaling	PMID: 27533782	t42d	-0.126253	0.809	0.773	0.0201831	-0.102925	0.486	0.622	7.25956e-29
Endo	Stromal	Sema3c	Plxnd1	0.0114999	0	SEMA3C_PLXND1	Sema3c - Plxnd1	SEMA3	Secreted Signaling	PMID: 27533782	t42d	-0.126253	0.809	0.773	0.0201831	-0.127521	0.241	0.304	1.6319e-05
Stromal	Mo/Mac	Gas6	Axl	0.0115651	0	GAS6_AXL	Gas6 - Axl	GAS	Secreted Signaling	PMID: 27801848	t42d	-0.148335	0.408	0.459	6.69575e-05	-0.10403	0.435	0.588	2.75328e-25
Stromal	Stromal	Gas6	Axl	0.00242079	0	GAS6_AXL	Gas6 - Axl	GAS	Secreted Signaling	PMID: 27801848	t42d	-0.148335	0.408	0.459	6.69575e-05	-0.191958	0.208	0.334	1.939e-16
Stromal	Endo	Gas6	Mertk	0.00279015	0	GAS6_MERTK	Gas6 - Mertk	GAS	Secreted Signaling	PMID: 27801848	t42d	-0.148335	0.408	0.459	6.69575e-05	-0.151715	0.277	0.309	9.74496e-07
Stromal	Mo/Mac	Gas6	Mertk	0.0157515	0	GAS6_MERTK	Gas6 - Mertk	GAS	Secreted Signaling	PMID: 27801848	t42d	-0.148335	0.408	0.459	6.69575e-05	-0.642903	0.354	0.568	2.4201e-125
Stromal	Stromal	Gas6	Mertk	0.00209906	0	GAS6_MERTK	Gas6 - Mertk	GAS	Secreted Signaling	PMID: 27801848	t42d	-0.148335	0.408	0.459	6.69575e-05	-0.304645	0.203	0.313	3.40749e-15
Mo/Mac	Epi	Grn	Sort1	0.00619525	0	GRN_SORT1	Grn - Sort1	GRN	Secreted Signaling	PMID: 29555433	t42d	-0.256102	0.767	0.827	7.63356e-50	-0.173164	0.245	0.272	0.0779238
Endo	Gran	Grn	Sort1	0.00240662	0.01	GRN_SORT1	Grn - Sort1	GRN	Secreted Signaling	PMID: 29555433	t42d	-0.27933	0.339	0.414	4.85191e-26	-0.177058	0.215	0.306	5.81482e-05
Mo/Mac	Gran	Grn	Sort1	0.0112822	0	GRN_SORT1	Grn - Sort1	GRN	Secreted Signaling	PMID: 29555433	t42d	-0.256102	0.767	0.827	7.63356e-50	-0.177058	0.215	0.306	5.81482e-05
Endo	Mo/Mac	Grn	Sort1	0.0100912	0	GRN_SORT1	Grn - Sort1	GRN	Secreted Signaling	PMID: 29555433	t42d	-0.27933	0.339	0.414	4.85191e-26	-0.219565	0.586	0.714	1.95414e-46
Epi	Mo/Mac	Grn	Sort1	0.00405521	0	GRN_SORT1	Grn - Sort1	GRN	Secreted Signaling	PMID: 29555433	t42d	-0.558012	0.165	0.279	7.17158e-11	-0.219565	0.586	0.714	1.95414e-46
Gran	Mo/Mac	Grn	Sort1	0.00833555	0	GRN_SORT1	Grn - Sort1	GRN	Secreted Signaling	PMID: 29555433	t42d	-0.293526	0.197	0.362	6.82779e-13	-0.219565	0.586	0.714	1.95414e-46
Mo/Mac	Mo/Mac	Grn	Sort1	0.0460008	0	GRN_SORT1	Grn - Sort1	GRN	Secreted Signaling	PMID: 29555433	t42d	-0.256102	0.767	0.827	7.63356e-50	-0.219565	0.586	0.714	1.95414e-46
Stromal	Mo/Mac	Grn	Sort1	0.00859082	0	GRN_SORT1	Grn - Sort1	GRN	Secreted Signaling	PMID: 29555433	t42d	-0.339081	0.316	0.432	8.69488e-15	-0.219565	0.586	0.714	1.95414e-46
Endo	Stromal	Grn	Sort1	0.00235325	0	GRN_SORT1	Grn - Sort1	GRN	Secreted Signaling	PMID: 29555433	t42d	-0.27933	0.339	0.414	4.85191e-26	-0.28291	0.255	0.367	4.8347e-15
Mo/Mac	Stromal	Grn	Sort1	0.0110342	0	GRN_SORT1	Grn - Sort1	GRN	Secreted Signaling	PMID: 29555433	t42d	-0.256102	0.767	0.827	7.63356e-50	-0.28291	0.255	0.367	4.8347e-15
Endo	Mo/Mac	Pros1	Axl	0.00641056	0	PROS1_AXL	Pros1 - Axl	PROS	Secreted Signaling	PMID: 29531161	t42d	-0.160449	0.287	0.33	1.24136e-09	-0.10403	0.435	0.588	2.75328e-25
Mo/Mac	Mo/Mac	Pros1	Axl	0.0173119	0	PROS1_AXL	Pros1 - Axl	PROS	Secreted Signaling	PMID: 29531161	t42d	-0.206333	0.447	0.611	1.80617e-51	-0.10403	0.435	0.588	2.75328e-25
Stromal	Mo/Mac	Pros1	Axl	0.00961351	0	PROS1_AXL	Pros1 - Axl	PROS	Secreted Signaling	PMID: 29531161	t42d	-0.229603	0.36	0.446	6.39947e-11	-0.10403	0.435	0.588	2.75328e-25
Endo	Stromal	Pros1	Axl	0.00133634	0	PROS1_AXL	Pros1 - Axl	PROS	Secreted Signaling	PMID: 29531161	t42d	-0.160449	0.287	0.33	1.24136e-09	-0.191958	0.208	0.334	1.939e-16
Mo/Mac	Stromal	Pros1	Axl	0.00364043	0	PROS1_AXL	Pros1 - Axl	PROS	Secreted Signaling	PMID: 29531161	t42d	-0.206333	0.447	0.611	1.80617e-51	-0.191958	0.208	0.334	1.939e-16
Stromal	Stromal	Pros1	Axl	0.00200914	0	PROS1_AXL	Pros1 - Axl	PROS	Secreted Signaling	PMID: 29531161	t42d	-0.229603	0.36	0.446	6.39947e-11	-0.191958	0.208	0.334	1.939e-16
Mo/Mac	B cell	Fn1	ITGA4_ITGB1	0.026691	0	FN1_ITGA4_ITGB1	Fn1 - (Itga4+Itgb1)	FN1	ECM-Receptor	KEGG: mmu04512	t42d	-0.878927	0.493	0.726	9.42488e-152	-0.104788	0.209	0.291	4.26414e-10
Stromal	B cell	Fn1	ITGA4_ITGB1	0.0302493	0	FN1_ITGA4_ITGB1	Fn1 - (Itga4+Itgb1)	FN1	ECM-Receptor	KEGG: mmu04512	t42d	-0.710713	0.449	0.701	1.50786e-70	-0.104788	0.209	0.291	4.26414e-10
Mo/Mac	Gran	Fn1	ITGA4_ITGB1	0.016319	0	FN1_ITGA4_ITGB1	Fn1 - (Itga4+Itgb1)	FN1	ECM-Receptor	KEGG: mmu04512	t42d	-0.878927	0.493	0.726	9.42488e-152	-0.329791	0.214	0.338	1.8173e-08
Stromal	Gran	Fn1	ITGA4_ITGB1	0.0185209	0	FN1_ITGA4_ITGB1	Fn1 - (Itga4+Itgb1)	FN1	ECM-Receptor	KEGG: mmu04512	t42d	-0.710713	0.449	0.701	1.50786e-70	-0.329791	0.214	0.338	1.8173e-08
B cell	Mo/Mac	Fn1	ITGA5_ITGB1	0.00447229	0	FN1_ITGA5_ITGB1	Fn1 - (Itga5+Itgb1)	FN1	ECM-Receptor	KEGG: mmu04512	t42d	-0.584017	0.044	0.345	1.65854e-231	-0.129724	0.357	0.537	3.11704e-60
Endo	Mo/Mac	Fn1	ITGA5_ITGB1	0.00688172	0	FN1_ITGA5_ITGB1	Fn1 - (Itga5+Itgb1)	FN1	ECM-Receptor	KEGG: mmu04512	t42d	-0.958369	0.082	0.38	0	-0.129724	0.357	0.537	3.11704e-60
Epi	Mo/Mac	Fn1	ITGA5_ITGB1	0.00870536	0	FN1_ITGA5_ITGB1	Fn1 - (Itga5+Itgb1)	FN1	ECM-Receptor	KEGG: mmu04512	t42d	-1.12248	0.08	0.388	3.99285e-60	-0.129724	0.357	0.537	3.11704e-60
Gran	Mo/Mac	Fn1	ITGA5_ITGB1	0.00566086	0	FN1_ITGA5_ITGB1	Fn1 - (Itga5+Itgb1)	FN1	ECM-Receptor	KEGG: mmu04512	t42d	-0.58594	0.049	0.364	7.90809e-76	-0.129724	0.357	0.537	3.11704e-60
Lym	Mo/Mac	Fn1	ITGA5_ITGB1	0.00396472	0	FN1_ITGA5_ITGB1	Fn1 - (Itga5+Itgb1)	FN1	ECM-Receptor	KEGG: mmu04512	t42d	-0.496449	0.048	0.351	5.69658e-250	-0.129724	0.357	0.537	3.11704e-60
Mo/Mac	Mo/Mac	Fn1	ITGA5_ITGB1	0.0312889	0	FN1_ITGA5_ITGB1	Fn1 - (Itga5+Itgb1)	FN1	ECM-Receptor	KEGG: mmu04512	t42d	-0.878927	0.493	0.726	9.42488e-152	-0.129724	0.357	0.537	3.11704e-60
Stromal	Mo/Mac	Fn1	ITGA5_ITGB1	0.0354378	0	FN1_ITGA5_ITGB1	Fn1 - (Itga5+Itgb1)	FN1	ECM-Receptor	KEGG: mmu04512	t42d	-0.710713	0.449	0.701	1.50786e-70	-0.129724	0.357	0.537	3.11704e-60
B cell	Stromal	Fn1	ITGA8_ITGB1	0.00771028	0	FN1_ITGA8_ITGB1	Fn1 - (Itga8+Itgb1)	FN1	ECM-Receptor	KEGG: mmu04512	t42d	-0.584017	0.044	0.345	1.65854e-231	-0.164905	0.425	0.523	2.09541e-08
Endo	Stromal	Fn1	ITGA8_ITGB1	0.0118434	0	FN1_ITGA8_ITGB1	Fn1 - (Itga8+Itgb1)	FN1	ECM-Receptor	KEGG: mmu04512	t42d	-0.958369	0.082	0.38	0	-0.164905	0.425	0.523	2.09541e-08
Epi	Stromal	Fn1	ITGA8_ITGB1	0.0149621	0	FN1_ITGA8_ITGB1	Fn1 - (Itga8+Itgb1)	FN1	ECM-Receptor	KEGG: mmu04512	t42d	-1.12248	0.08	0.388	3.99285e-60	-0.164905	0.425	0.523	2.09541e-08
Gran	Stromal	Fn1	ITGA8_ITGB1	0.00975096	0	FN1_ITGA8_ITGB1	Fn1 - (Itga8+Itgb1)	FN1	ECM-Receptor	KEGG: mmu04512	t42d	-0.58594	0.049	0.364	7.90809e-76	-0.164905	0.425	0.523	2.09541e-08
Lym	Stromal	Fn1	ITGA8_ITGB1	0.00683776	0	FN1_ITGA8_ITGB1	Fn1 - (Itga8+Itgb1)	FN1	ECM-Receptor	KEGG: mmu04512	t42d	-0.496449	0.048	0.351	5.69658e-250	-0.164905	0.425	0.523	2.09541e-08
Mo/Mac	Stromal	Fn1	ITGA8_ITGB1	0.0529105	0	FN1_ITGA8_ITGB1	Fn1 - (Itga8+Itgb1)	FN1	ECM-Receptor	KEGG: mmu04512	t42d	-0.878927	0.493	0.726	9.42488e-152	-0.164905	0.425	0.523	2.09541e-08
Stromal	Stromal	Fn1	ITGA8_ITGB1	0.0597497	0	FN1_ITGA8_ITGB1	Fn1 - (Itga8+Itgb1)	FN1	ECM-Receptor	KEGG: mmu04512	t42d	-0.710713	0.449	0.701	1.50786e-70	-0.164905	0.425	0.523	2.09541e-08
Stromal	Endo	Lama2	ITGA6_ITGB1	0.0309818	0	LAMA2_ITGA6_ITGB1	Lama2 - (Itga6+Itgb1)	LAMININ	ECM-Receptor	KEGG: mmu04512	t42d	-0.625112	0.362	0.532	2.49273e-41	-0.132756	0.466	0.492	3.17076e-07
Stromal	Endo	Lama4	ITGA6_ITGB1	0.0111174	0	LAMA4_ITGA6_ITGB1	Lama4 - (Itga6+Itgb1)	LAMININ	ECM-Receptor	KEGG: mmu04512	t42d	-0.155286	0.4	0.469	3.67252e-06	-0.132756	0.466	0.492	3.17076e-07
Mo/Mac	Endo	Lamc1	ITGA6_ITGB1	0.00129429	0	LAMC1_ITGA6_ITGB1	Lamc1 - (Itga6+Itgb1)	LAMININ	ECM-Receptor	KEGG: mmu04512	t42d	-0.15036	0.077	0.272	2.53569e-154	-0.132756	0.466	0.492	3.17076e-07
Stromal	Endo	Lamc1	ITGA6_ITGB1	0.00932271	0	LAMC1_ITGA6_ITGB1	Lamc1 - (Itga6+Itgb1)	LAMININ	ECM-Receptor	KEGG: mmu04512	t42d	-0.151683	0.375	0.456	4.54305e-07	-0.132756	0.466	0.492	3.17076e-07
Stromal	Stromal	Col1a1	ITGA9_ITGB1	0.0171902	0	COL1A1_ITGA9_ITGB1	Col1a1 - (Itga9+Itgb1)	COLLAGEN	ECM-Receptor	KEGG: mmu04512	t42d	-0.303122	0.431	0.528	9.59302e-14	-0.16191	0.251	0.335	5.04449e-08
Stromal	Stromal	Col1a2	ITGA9_ITGB1	0.0255998	0	COL1A2_ITGA9_ITGB1	Col1a2 - (Itga9+Itgb1)	COLLAGEN	ECM-Receptor	KEGG: mmu04512	t42d	-0.292366	0.544	0.613	7.2257e-13	-0.16191	0.251	0.335	5.04449e-08
Endo	Stromal	Col4a1	ITGA9_ITGB1	0.0232776	0	COL4A1_ITGA9_ITGB1	Col4a1 - (Itga9+Itgb1)	COLLAGEN	ECM-Receptor	KEGG: mmu04512	t42d	-0.127515	0.587	0.596	2.43865e-07	-0.16191	0.251	0.335	5.04449e-08
Epi	Stromal	Col4a1	ITGA9_ITGB1	0.00568531	0	COL4A1_ITGA9_ITGB1	Col4a1 - (Itga9+Itgb1)	COLLAGEN	ECM-Receptor	KEGG: mmu04512	t42d	-0.220193	0.234	0.297	0.000495104	-0.16191	0.251	0.335	5.04449e-08
Stromal	Stromal	Col4a1	ITGA9_ITGB1	0.0194501	0	COL4A1_ITGA9_ITGB1	Col4a1 - (Itga9+Itgb1)	COLLAGEN	ECM-Receptor	KEGG: mmu04512	t42d	-0.124434	0.519	0.576	3.04664e-05	-0.16191	0.251	0.335	5.04449e-08
Endo	Stromal	Col4a2	ITGA9_ITGB1	0.0117115	0	COL4A2_ITGA9_ITGB1	Col4a2 - (Itga9+Itgb1)	COLLAGEN	ECM-Receptor	KEGG: mmu04512	t42d	-0.189404	0.463	0.5	5.31849e-16	-0.16191	0.251	0.335	5.04449e-08
Stromal	Stromal	Col4a2	ITGA9_ITGB1	0.00741372	0	COL4A2_ITGA9_ITGB1	Col4a2 - (Itga9+Itgb1)	COLLAGEN	ECM-Receptor	KEGG: mmu04512	t42d	-0.24704	0.405	0.499	1.1091e-11	-0.16191	0.251	0.335	5.04449e-08
Epi	Stromal	Col4a3	ITGA9_ITGB1	0.00792628	0	COL4A3_ITGA9_ITGB1	Col4a3 - (Itga9+Itgb1)	COLLAGEN	ECM-Receptor	KEGG: mmu04512	t42d	-0.195402	0.221	0.329	2.09398e-06	-0.16191	0.251	0.335	5.04449e-08
Epi	Stromal	Col4a4	ITGA9_ITGB1	0.00528634	0	COL4A4_ITGA9_ITGB1	Col4a4 - (Itga9+Itgb1)	COLLAGEN	ECM-Receptor	KEGG: mmu04512	t42d	-0.149908	0.195	0.29	9.81851e-06	-0.16191	0.251	0.335	5.04449e-08
Stromal	Stromal	Col4a5	ITGA9_ITGB1	0.00226483	0	COL4A5_ITGA9_ITGB1	Col4a5 - (Itga9+Itgb1)	COLLAGEN	ECM-Receptor	KEGG: mmu04512	t42d	-0.212511	0.204	0.277	2.24317e-08	-0.16191	0.251	0.335	5.04449e-08
Stromal	Stromal	Col6a1	ITGA9_ITGB1	0.00672246	0	COL6A1_ITGA9_ITGB1	Col6a1 - (Itga9+Itgb1)	COLLAGEN	ECM-Receptor	KEGG: mmu04512	t42d	-0.193594	0.376	0.452	2.94866e-08	-0.16191	0.251	0.335	5.04449e-08
Stromal	Stromal	Col6a3	ITGA9_ITGB1	0.00705845	0	COL6A3_ITGA9_ITGB1	Col6a3 - (Itga9+Itgb1)	COLLAGEN	ECM-Receptor	KEGG: mmu04512	t42d	-0.364553	0.324	0.452	9.55603e-19	-0.16191	0.251	0.335	5.04449e-08
Stromal	Stromal	Lama2	ITGA9_ITGB1	0.0201933	0	LAMA2_ITGA9_ITGB1	Lama2 - (Itga9+Itgb1)	LAMININ	ECM-Receptor	KEGG: mmu04512	t42d	-0.625112	0.362	0.532	2.49273e-41	-0.16191	0.251	0.335	5.04449e-08
Stromal	Stromal	Lama4	ITGA9_ITGB1	0.00719473	0	LAMA4_ITGA9_ITGB1	Lama4 - (Itga9+Itgb1)	LAMININ	ECM-Receptor	KEGG: mmu04512	t42d	-0.155286	0.4	0.469	3.67252e-06	-0.16191	0.251	0.335	5.04449e-08
Mo/Mac	Stromal	Lamc1	ITGA9_ITGB1	0.000834686	0	LAMC1_ITGA9_ITGB1	Lamc1 - (Itga9+Itgb1)	LAMININ	ECM-Receptor	KEGG: mmu04512	t42d	-0.15036	0.077	0.272	2.53569e-154	-0.16191	0.251	0.335	5.04449e-08
Stromal	Stromal	Lamc1	ITGA9_ITGB1	0.00602942	0	LAMC1_ITGA9_ITGB1	Lamc1 - (Itga9+Itgb1)	LAMININ	ECM-Receptor	KEGG: mmu04512	t42d	-0.151683	0.375	0.456	4.54305e-07	-0.16191	0.251	0.335	5.04449e-08
Mo/Mac	B cell	Fn1	ITGAV_ITGB1	0.00804369	0	FN1_ITGAV_ITGB1	Fn1 - (Itgav+Itgb1)	FN1	ECM-Receptor	KEGG: mmu04512	t42d	-0.878927	0.493	0.726	9.42488e-152	-0.104788	0.209	0.291	4.26414e-10
Stromal	B cell	Fn1	ITGAV_ITGB1	0.00913938	0	FN1_ITGAV_ITGB1	Fn1 - (Itgav+Itgb1)	FN1	ECM-Receptor	KEGG: mmu04512	t42d	-0.710713	0.449	0.701	1.50786e-70	-0.104788	0.209	0.291	4.26414e-10
Mo/Mac	Lym	Fn1	ITGAV_ITGB1	0.0216954	0	FN1_ITGAV_ITGB1	Fn1 - (Itgav+Itgb1)	FN1	ECM-Receptor	KEGG: mmu04512	t42d	-0.878927	0.493	0.726	9.42488e-152	-0.640979	0.321	0.434	2.46811e-22
Stromal	Lym	Fn1	ITGAV_ITGB1	0.0246045	0	FN1_ITGAV_ITGB1	Fn1 - (Itgav+Itgb1)	FN1	ECM-Receptor	KEGG: mmu04512	t42d	-0.710713	0.449	0.701	1.50786e-70	-0.640979	0.321	0.434	2.46811e-22
Mo/Mac	Stromal	Fn1	ITGAV_ITGB1	0.0191554	0	FN1_ITGAV_ITGB1	Fn1 - (Itgav+Itgb1)	FN1	ECM-Receptor	KEGG: mmu04512	t42d	-0.878927	0.493	0.726	9.42488e-152	-0.16646	0.219	0.293	3.22897e-07
Stromal	Stromal	Fn1	ITGAV_ITGB1	0.0217316	0	FN1_ITGAV_ITGB1	Fn1 - (Itgav+Itgb1)	FN1	ECM-Receptor	KEGG: mmu04512	t42d	-0.710713	0.449	0.701	1.50786e-70	-0.16646	0.219	0.293	3.22897e-07
B cell	Lym	Fn1	ITGAV_ITGB3	0.00125449	0	FN1_ITGAV_ITGB3	Fn1 - (Itgav+Itgb3)	FN1	ECM-Receptor	KEGG: mmu04512	t42d	-0.584017	0.044	0.345	1.65854e-231	-0.402053	0.2415	0.3515	1.24057e-22
Endo	Lym	Fn1	ITGAV_ITGB3	0.00193371	0	FN1_ITGAV_ITGB3	Fn1 - (Itgav+Itgb3)	FN1	ECM-Receptor	KEGG: mmu04512	t42d	-0.958369	0.082	0.38	0	-0.402053	0.2415	0.3515	1.24057e-22
Epi	Lym	Fn1	ITGAV_ITGB3	0.00244937	0	FN1_ITGAV_ITGB3	Fn1 - (Itgav+Itgb3)	FN1	ECM-Receptor	KEGG: mmu04512	t42d	-1.12248	0.08	0.388	3.99285e-60	-0.402053	0.2415	0.3515	1.24057e-22
Gran	Lym	Fn1	ITGAV_ITGB3	0.00158925	0	FN1_ITGAV_ITGB3	Fn1 - (Itgav+Itgb3)	FN1	ECM-Receptor	KEGG: mmu04512	t42d	-0.58594	0.049	0.364	7.90809e-76	-0.402053	0.2415	0.3515	1.24057e-22
Lym	Lym	Fn1	ITGAV_ITGB3	0.00111171	0	FN1_ITGAV_ITGB3	Fn1 - (Itgav+Itgb3)	FN1	ECM-Receptor	KEGG: mmu04512	t42d	-0.496449	0.048	0.351	5.69658e-250	-0.402053	0.2415	0.3515	1.24057e-22
Mo/Mac	Lym	Fn1	ITGAV_ITGB3	0.00895009	0	FN1_ITGAV_ITGB3	Fn1 - (Itgav+Itgb3)	FN1	ECM-Receptor	KEGG: mmu04512	t42d	-0.878927	0.493	0.726	9.42488e-152	-0.402053	0.2415	0.3515	1.24057e-22
Stromal	Lym	Fn1	ITGAV_ITGB3	0.010168	0	FN1_ITGAV_ITGB3	Fn1 - (Itgav+Itgb3)	FN1	ECM-Receptor	KEGG: mmu04512	t42d	-0.710713	0.449	0.701	1.50786e-70	-0.402053	0.2415	0.3515	1.24057e-22
Mo/Mac	Lym	Vwf	ITGAV_ITGB3	0.00110952	0	VWF_ITGAV_ITGB3	Vwf - (Itgav+Itgb3)	VWF	ECM-Receptor	KEGG: mmu04512	t42d	-0.207739	0.277	0.479	1.94677e-85	-0.402053	0.2415	0.3515	1.24057e-22
Stromal	Lym	Thbs1	ITGAV_ITGB3	0.00221294	0	THBS1_ITGAV_ITGB3	Thbs1 - (Itgav+Itgb3)	THBS	ECM-Receptor	KEGG: mmu04512	t42d	-0.237504	0.264	0.365	8.04777e-11	-0.402053	0.2415	0.3515	1.24057e-22
Mo/Mac	B cell	Fn1	Cd44	0.0306222	0	FN1_CD44	Fn1 - Cd44	FN1	ECM-Receptor	KEGG: mmu04512	t42d	-0.878927	0.493	0.726	9.42488e-152	-0.139446	0.386	0.532	6.23685e-18
Stromal	B cell	Fn1	Cd44	0.0346859	0	FN1_CD44	Fn1 - Cd44	FN1	ECM-Receptor	KEGG: mmu04512	t42d	-0.710713	0.449	0.701	1.50786e-70	-0.139446	0.386	0.532	6.23685e-18
Mo/Mac	Epi	Fn1	Cd44	0.0188965	0	FN1_CD44	Fn1 - Cd44	FN1	ECM-Receptor	KEGG: mmu04512	t42d	-0.878927	0.493	0.726	9.42488e-152	-0.813682	0.189	0.395	5.30212e-29
Stromal	Epi	Fn1	Cd44	0.0214385	0	FN1_CD44	Fn1 - Cd44	FN1	ECM-Receptor	KEGG: mmu04512	t42d	-0.710713	0.449	0.701	1.50786e-70	-0.813682	0.189	0.395	5.30212e-29
Mo/Mac	Lym	Fn1	Cd44	0.0447952	0	FN1_CD44	Fn1 - Cd44	FN1	ECM-Receptor	KEGG: mmu04512	t42d	-0.878927	0.493	0.726	9.42488e-152	-0.500998	0.455	0.703	2.17092e-95
Stromal	Lym	Fn1	Cd44	0.0506415	0	FN1_CD44	Fn1 - Cd44	FN1	ECM-Receptor	KEGG: mmu04512	t42d	-0.710713	0.449	0.701	1.50786e-70	-0.500998	0.455	0.703	2.17092e-95
Mo/Mac	Stromal	Fn1	Cd44	0.0278666	0	FN1_CD44	Fn1 - Cd44	FN1	ECM-Receptor	KEGG: mmu04512	t42d	-0.878927	0.493	0.726	9.42488e-152	-0.570568	0.28	0.518	5.51479e-56
Stromal	Stromal	Fn1	Cd44	0.0315766	0	FN1_CD44	Fn1 - Cd44	FN1	ECM-Receptor	KEGG: mmu04512	t42d	-0.710713	0.449	0.701	1.50786e-70	-0.570568	0.28	0.518	5.51479e-56
Stromal	B cell	Col1a1	Cd44	0.0209844	0	COL1A1_CD44	Col1a1 - Cd44	COLLAGEN	ECM-Receptor	KEGG: mmu04512	t42d	-0.303122	0.431	0.528	9.59302e-14	-0.139446	0.386	0.532	6.23685e-18
Stromal	Endo	Col1a1	Cd44	0.00770639	0	COL1A1_CD44	Col1a1 - Cd44	COLLAGEN	ECM-Receptor	KEGG: mmu04512	t42d	-0.303122	0.431	0.528	9.59302e-14	-0.498274	0.177	0.338	7.14878e-107
Stromal	Epi	Col1a1	Cd44	0.0129	0	COL1A1_CD44	Col1a1 - Cd44	COLLAGEN	ECM-Receptor	KEGG: mmu04512	t42d	-0.303122	0.431	0.528	9.59302e-14	-0.813682	0.189	0.395	5.30212e-29
Stromal	Lym	Col1a1	Cd44	0.0308387	0	COL1A1_CD44	Col1a1 - Cd44	COLLAGEN	ECM-Receptor	KEGG: mmu04512	t42d	-0.303122	0.431	0.528	9.59302e-14	-0.500998	0.455	0.703	2.17092e-95
Stromal	Stromal	Col1a1	Cd44	0.019079	0	COL1A1_CD44	Col1a1 - Cd44	COLLAGEN	ECM-Receptor	KEGG: mmu04512	t42d	-0.303122	0.431	0.528	9.59302e-14	-0.570568	0.28	0.518	5.51479e-56
Stromal	B cell	Col1a2	Cd44	0.0311913	0	COL1A2_CD44	Col1a2 - Cd44	COLLAGEN	ECM-Receptor	KEGG: mmu04512	t42d	-0.292366	0.544	0.613	7.2257e-13	-0.139446	0.386	0.532	6.23685e-18
Stromal	Endo	Col1a2	Cd44	0.0115309	0	COL1A2_CD44	Col1a2 - Cd44	COLLAGEN	ECM-Receptor	KEGG: mmu04512	t42d	-0.292366	0.544	0.613	7.2257e-13	-0.498274	0.177	0.338	7.14878e-107
Stromal	Epi	Col1a2	Cd44	0.019252	0	COL1A2_CD44	Col1a2 - Cd44	COLLAGEN	ECM-Receptor	KEGG: mmu04512	t42d	-0.292366	0.544	0.613	7.2257e-13	-0.813682	0.189	0.395	5.30212e-29
Stromal	Lym	Col1a2	Cd44	0.0456155	0	COL1A2_CD44	Col1a2 - Cd44	COLLAGEN	ECM-Receptor	KEGG: mmu04512	t42d	-0.292366	0.544	0.613	7.2257e-13	-0.500998	0.455	0.703	2.17092e-95
Stromal	Stromal	Col1a2	Cd44	0.0283861	0	COL1A2_CD44	Col1a2 - Cd44	COLLAGEN	ECM-Receptor	KEGG: mmu04512	t42d	-0.292366	0.544	0.613	7.2257e-13	-0.570568	0.28	0.518	5.51479e-56
Endo	B cell	Col4a1	Cd44	0.0283767	0	COL4A1_CD44	Col4a1 - Cd44	COLLAGEN	ECM-Receptor	KEGG: mmu04512	t42d	-0.127515	0.587	0.596	2.43865e-07	-0.139446	0.386	0.532	6.23685e-18
Stromal	B cell	Col4a1	Cd44	0.0237311	0	COL4A1_CD44	Col4a1 - Cd44	COLLAGEN	ECM-Receptor	KEGG: mmu04512	t42d	-0.124434	0.519	0.576	3.04664e-05	-0.139446	0.386	0.532	6.23685e-18
Endo	Epi	Col4a1	Cd44	0.0174953	0	COL4A1_CD44	Col4a1 - Cd44	COLLAGEN	ECM-Receptor	KEGG: mmu04512	t42d	-0.127515	0.587	0.596	2.43865e-07	-0.813682	0.189	0.395	5.30212e-29
Stromal	Epi	Col4a1	Cd44	0.0146043	0	COL4A1_CD44	Col4a1 - Cd44	COLLAGEN	ECM-Receptor	KEGG: mmu04512	t42d	-0.124434	0.519	0.576	3.04664e-05	-0.813682	0.189	0.395	5.30212e-29
Endo	Lym	Col4a1	Cd44	0.041555	0	COL4A1_CD44	Col4a1 - Cd44	COLLAGEN	ECM-Receptor	KEGG: mmu04512	t42d	-0.127515	0.587	0.596	2.43865e-07	-0.500998	0.455	0.703	2.17092e-95
Stromal	Lym	Col4a1	Cd44	0.0348293	0	COL4A1_CD44	Col4a1 - Cd44	COLLAGEN	ECM-Receptor	KEGG: mmu04512	t42d	-0.124434	0.519	0.576	3.04664e-05	-0.500998	0.455	0.703	2.17092e-95
Endo	Stromal	Col4a1	Cd44	0.0258178	0	COL4A1_CD44	Col4a1 - Cd44	COLLAGEN	ECM-Receptor	KEGG: mmu04512	t42d	-0.127515	0.587	0.596	2.43865e-07	-0.570568	0.28	0.518	5.51479e-56
Stromal	Stromal	Col4a1	Cd44	0.0215818	0	COL4A1_CD44	Col4a1 - Cd44	COLLAGEN	ECM-Receptor	KEGG: mmu04512	t42d	-0.124434	0.519	0.576	3.04664e-05	-0.570568	0.28	0.518	5.51479e-56
Endo	B cell	Col4a2	Cd44	0.014314	0	COL4A2_CD44	Col4a2 - Cd44	COLLAGEN	ECM-Receptor	KEGG: mmu04512	t42d	-0.189404	0.463	0.5	5.31849e-16	-0.139446	0.386	0.532	6.23685e-18
Stromal	B cell	Col4a2	Cd44	0.00907	0.01	COL4A2_CD44	Col4a2 - Cd44	COLLAGEN	ECM-Receptor	KEGG: mmu04512	t42d	-0.24704	0.405	0.499	1.1091e-11	-0.139446	0.386	0.532	6.23685e-18
Endo	Epi	Col4a2	Cd44	0.00877644	0	COL4A2_CD44	Col4a2 - Cd44	COLLAGEN	ECM-Receptor	KEGG: mmu04512	t42d	-0.189404	0.463	0.5	5.31849e-16	-0.813682	0.189	0.395	5.30212e-29
Endo	Lym	Col4a2	Cd44	0.0211034	0	COL4A2_CD44	Col4a2 - Cd44	COLLAGEN	ECM-Receptor	KEGG: mmu04512	t42d	-0.189404	0.463	0.5	5.31849e-16	-0.500998	0.455	0.703	2.17092e-95
Stromal	Lym	Col4a2	Cd44	0.0134059	0	COL4A2_CD44	Col4a2 - Cd44	COLLAGEN	ECM-Receptor	KEGG: mmu04512	t42d	-0.24704	0.405	0.499	1.1091e-11	-0.500998	0.455	0.703	2.17092e-95
Endo	Stromal	Col4a2	Cd44	0.0130063	0	COL4A2_CD44	Col4a2 - Cd44	COLLAGEN	ECM-Receptor	KEGG: mmu04512	t42d	-0.189404	0.463	0.5	5.31849e-16	-0.570568	0.28	0.518	5.51479e-56
Stromal	Stromal	Col4a2	Cd44	0.00823735	0.04	COL4A2_CD44	Col4a2 - Cd44	COLLAGEN	ECM-Receptor	KEGG: mmu04512	t42d	-0.24704	0.405	0.499	1.1091e-11	-0.570568	0.28	0.518	5.51479e-56
Epi	B cell	Col4a3	Cd44	0.00969596	0	COL4A3_CD44	Col4a3 - Cd44	COLLAGEN	ECM-Receptor	KEGG: mmu04512	t42d	-0.195402	0.221	0.329	2.09398e-06	-0.139446	0.386	0.532	6.23685e-18
Epi	Endo	Col4a3	Cd44	0.00353499	0	COL4A3_CD44	Col4a3 - Cd44	COLLAGEN	ECM-Receptor	KEGG: mmu04512	t42d	-0.195402	0.221	0.329	2.09398e-06	-0.498274	0.177	0.338	7.14878e-107
Epi	Epi	Col4a3	Cd44	0.00593417	0	COL4A3_CD44	Col4a3 - Cd44	COLLAGEN	ECM-Receptor	KEGG: mmu04512	t42d	-0.195402	0.221	0.329	2.09398e-06	-0.813682	0.189	0.395	5.30212e-29
Epi	Lym	Col4a3	Cd44	0.0143268	0	COL4A3_CD44	Col4a3 - Cd44	COLLAGEN	ECM-Receptor	KEGG: mmu04512	t42d	-0.195402	0.221	0.329	2.09398e-06	-0.500998	0.455	0.703	2.17092e-95
Epi	Stromal	Col4a3	Cd44	0.00880635	0	COL4A3_CD44	Col4a3 - Cd44	COLLAGEN	ECM-Receptor	KEGG: mmu04512	t42d	-0.195402	0.221	0.329	2.09398e-06	-0.570568	0.28	0.518	5.51479e-56
Epi	B cell	Col4a4	Cd44	0.00647045	0	COL4A4_CD44	Col4a4 - Cd44	COLLAGEN	ECM-Receptor	KEGG: mmu04512	t42d	-0.149908	0.195	0.29	9.81851e-06	-0.139446	0.386	0.532	6.23685e-18
Epi	Endo	Col4a4	Cd44	0.00235415	0	COL4A4_CD44	Col4a4 - Cd44	COLLAGEN	ECM-Receptor	KEGG: mmu04512	t42d	-0.149908	0.195	0.29	9.81851e-06	-0.498274	0.177	0.338	7.14878e-107
Epi	Epi	Col4a4	Cd44	0.00395508	0	COL4A4_CD44	Col4a4 - Cd44	COLLAGEN	ECM-Receptor	KEGG: mmu04512	t42d	-0.149908	0.195	0.29	9.81851e-06	-0.813682	0.189	0.395	5.30212e-29
Epi	Lym	Col4a4	Cd44	0.00957564	0	COL4A4_CD44	Col4a4 - Cd44	COLLAGEN	ECM-Receptor	KEGG: mmu04512	t42d	-0.149908	0.195	0.29	9.81851e-06	-0.500998	0.455	0.703	2.17092e-95
Epi	Stromal	Col4a4	Cd44	0.00587503	0	COL4A4_CD44	Col4a4 - Cd44	COLLAGEN	ECM-Receptor	KEGG: mmu04512	t42d	-0.149908	0.195	0.29	9.81851e-06	-0.570568	0.28	0.518	5.51479e-56
Stromal	B cell	Col4a5	Cd44	0.00277403	0	COL4A5_CD44	Col4a5 - Cd44	COLLAGEN	ECM-Receptor	KEGG: mmu04512	t42d	-0.212511	0.204	0.277	2.24317e-08	-0.139446	0.386	0.532	6.23685e-18
Stromal	Endo	Col4a5	Cd44	0.0010069	0	COL4A5_CD44	Col4a5 - Cd44	COLLAGEN	ECM-Receptor	KEGG: mmu04512	t42d	-0.212511	0.204	0.277	2.24317e-08	-0.498274	0.177	0.338	7.14878e-107
Stromal	Epi	Col4a5	Cd44	0.00169319	0	COL4A5_CD44	Col4a5 - Cd44	COLLAGEN	ECM-Receptor	KEGG: mmu04512	t42d	-0.212511	0.204	0.277	2.24317e-08	-0.813682	0.189	0.395	5.30212e-29
Stromal	Lym	Col4a5	Cd44	0.00411264	0	COL4A5_CD44	Col4a5 - Cd44	COLLAGEN	ECM-Receptor	KEGG: mmu04512	t42d	-0.212511	0.204	0.277	2.24317e-08	-0.500998	0.455	0.703	2.17092e-95
Stromal	Stromal	Col4a5	Cd44	0.0025179	0	COL4A5_CD44	Col4a5 - Cd44	COLLAGEN	ECM-Receptor	KEGG: mmu04512	t42d	-0.212511	0.204	0.277	2.24317e-08	-0.570568	0.28	0.518	5.51479e-56
Stromal	B cell	Col6a1	Cd44	0.0082256	0	COL6A1_CD44	Col6a1 - Cd44	COLLAGEN	ECM-Receptor	KEGG: mmu04512	t42d	-0.193594	0.376	0.452	2.94866e-08	-0.139446	0.386	0.532	6.23685e-18
Stromal	Endo	Col6a1	Cd44	0.00299609	0	COL6A1_CD44	Col6a1 - Cd44	COLLAGEN	ECM-Receptor	KEGG: mmu04512	t42d	-0.193594	0.376	0.452	2.94866e-08	-0.498274	0.177	0.338	7.14878e-107
Stromal	Epi	Col6a1	Cd44	0.00503138	0	COL6A1_CD44	Col6a1 - Cd44	COLLAGEN	ECM-Receptor	KEGG: mmu04512	t42d	-0.193594	0.376	0.452	2.94866e-08	-0.813682	0.189	0.395	5.30212e-29
Stromal	Lym	Col6a1	Cd44	0.0121628	0	COL6A1_CD44	Col6a1 - Cd44	COLLAGEN	ECM-Receptor	KEGG: mmu04512	t42d	-0.193594	0.376	0.452	2.94866e-08	-0.500998	0.455	0.703	2.17092e-95
Stromal	Stromal	Col6a1	Cd44	0.00746988	0	COL6A1_CD44	Col6a1 - Cd44	COLLAGEN	ECM-Receptor	KEGG: mmu04512	t42d	-0.193594	0.376	0.452	2.94866e-08	-0.570568	0.28	0.518	5.51479e-56
Stromal	B cell	Col6a3	Cd44	0.00863605	0	COL6A3_CD44	Col6a3 - Cd44	COLLAGEN	ECM-Receptor	KEGG: mmu04512	t42d	-0.364553	0.324	0.452	9.55603e-19	-0.139446	0.386	0.532	6.23685e-18
Stromal	Endo	Col6a3	Cd44	0.00314643	0	COL6A3_CD44	Col6a3 - Cd44	COLLAGEN	ECM-Receptor	KEGG: mmu04512	t42d	-0.364553	0.324	0.452	9.55603e-19	-0.498274	0.177	0.338	7.14878e-107
Stromal	Epi	Col6a3	Cd44	0.00528329	0	COL6A3_CD44	Col6a3 - Cd44	COLLAGEN	ECM-Receptor	KEGG: mmu04512	t42d	-0.364553	0.324	0.452	9.55603e-19	-0.813682	0.189	0.395	5.30212e-29
Stromal	Lym	Col6a3	Cd44	0.0127672	0	COL6A3_CD44	Col6a3 - Cd44	COLLAGEN	ECM-Receptor	KEGG: mmu04512	t42d	-0.364553	0.324	0.452	9.55603e-19	-0.500998	0.455	0.703	2.17092e-95
Stromal	Stromal	Col6a3	Cd44	0.00784293	0	COL6A3_CD44	Col6a3 - Cd44	COLLAGEN	ECM-Receptor	KEGG: mmu04512	t42d	-0.364553	0.324	0.452	9.55603e-19	-0.570568	0.28	0.518	5.51479e-56
Stromal	B cell	Lama2	Cd44	0.0246338	0	LAMA2_CD44	Lama2 - Cd44	LAMININ	ECM-Receptor	KEGG: mmu04512	t42d	-0.625112	0.362	0.532	2.49273e-41	-0.139446	0.386	0.532	6.23685e-18
Stromal	Endo	Lama2	Cd44	0.00906799	0	LAMA2_CD44	Lama2 - Cd44	LAMININ	ECM-Receptor	KEGG: mmu04512	t42d	-0.625112	0.362	0.532	2.49273e-41	-0.498274	0.177	0.338	7.14878e-107
Stromal	Epi	Lama2	Cd44	0.0151652	0	LAMA2_CD44	Lama2 - Cd44	LAMININ	ECM-Receptor	KEGG: mmu04512	t42d	-0.625112	0.362	0.532	2.49273e-41	-0.813682	0.189	0.395	5.30212e-29
Stromal	Lym	Lama2	Cd44	0.0361385	0	LAMA2_CD44	Lama2 - Cd44	LAMININ	ECM-Receptor	KEGG: mmu04512	t42d	-0.625112	0.362	0.532	2.49273e-41	-0.500998	0.455	0.703	2.17092e-95
Stromal	Stromal	Lama2	Cd44	0.0224046	0	LAMA2_CD44	Lama2 - Cd44	LAMININ	ECM-Receptor	KEGG: mmu04512	t42d	-0.625112	0.362	0.532	2.49273e-41	-0.570568	0.28	0.518	5.51479e-56
Stromal	B cell	Lama4	Cd44	0.00880253	0	LAMA4_CD44	Lama4 - Cd44	LAMININ	ECM-Receptor	KEGG: mmu04512	t42d	-0.155286	0.4	0.469	3.67252e-06	-0.139446	0.386	0.532	6.23685e-18
Stromal	Endo	Lama4	Cd44	0.00320742	0	LAMA4_CD44	Lama4 - Cd44	LAMININ	ECM-Receptor	KEGG: mmu04512	t42d	-0.155286	0.4	0.469	3.67252e-06	-0.498274	0.177	0.338	7.14878e-107
Stromal	Epi	Lama4	Cd44	0.00538549	0	LAMA4_CD44	Lama4 - Cd44	LAMININ	ECM-Receptor	KEGG: mmu04512	t42d	-0.155286	0.4	0.469	3.67252e-06	-0.813682	0.189	0.395	5.30212e-29
Stromal	Lym	Lama4	Cd44	0.0130122	0	LAMA4_CD44	Lama4 - Cd44	LAMININ	ECM-Receptor	KEGG: mmu04512	t42d	-0.155286	0.4	0.469	3.67252e-06	-0.500998	0.455	0.703	2.17092e-95
Stromal	Stromal	Lama4	Cd44	0.00799424	0	LAMA4_CD44	Lama4 - Cd44	LAMININ	ECM-Receptor	KEGG: mmu04512	t42d	-0.155286	0.4	0.469	3.67252e-06	-0.570568	0.28	0.518	5.51479e-56
Mo/Mac	B cell	Lamc1	Cd44	0.00102268	0	LAMC1_CD44	Lamc1 - Cd44	LAMININ	ECM-Receptor	KEGG: mmu04512	t42d	-0.15036	0.077	0.272	2.53569e-154	-0.139446	0.386	0.532	6.23685e-18
Stromal	B cell	Lamc1	Cd44	0.00737874	0	LAMC1_CD44	Lamc1 - Cd44	LAMININ	ECM-Receptor	KEGG: mmu04512	t42d	-0.151683	0.375	0.456	4.54305e-07	-0.139446	0.386	0.532	6.23685e-18
Mo/Mac	Endo	Lamc1	Cd44	0.000370788	0	LAMC1_CD44	Lamc1 - Cd44	LAMININ	ECM-Receptor	KEGG: mmu04512	t42d	-0.15036	0.077	0.272	2.53569e-154	-0.498274	0.177	0.338	7.14878e-107
Stromal	Endo	Lamc1	Cd44	0.00268618	0	LAMC1_CD44	Lamc1 - Cd44	LAMININ	ECM-Receptor	KEGG: mmu04512	t42d	-0.151683	0.375	0.456	4.54305e-07	-0.498274	0.177	0.338	7.14878e-107
Mo/Mac	Epi	Lamc1	Cd44	0.000623785	0	LAMC1_CD44	Lamc1 - Cd44	LAMININ	ECM-Receptor	KEGG: mmu04512	t42d	-0.15036	0.077	0.272	2.53569e-154	-0.813682	0.189	0.395	5.30212e-29
Stromal	Epi	Lamc1	Cd44	0.00451188	0	LAMC1_CD44	Lamc1 - Cd44	LAMININ	ECM-Receptor	KEGG: mmu04512	t42d	-0.151683	0.375	0.456	4.54305e-07	-0.813682	0.189	0.395	5.30212e-29
Mo/Mac	Lym	Lamc1	Cd44	0.00151746	0	LAMC1_CD44	Lamc1 - Cd44	LAMININ	ECM-Receptor	KEGG: mmu04512	t42d	-0.15036	0.077	0.272	2.53569e-154	-0.500998	0.455	0.703	2.17092e-95
Stromal	Lym	Lamc1	Cd44	0.010915	0	LAMC1_CD44	Lamc1 - Cd44	LAMININ	ECM-Receptor	KEGG: mmu04512	t42d	-0.151683	0.375	0.456	4.54305e-07	-0.500998	0.455	0.703	2.17092e-95
Mo/Mac	Stromal	Lamc1	Cd44	0.000928101	0	LAMC1_CD44	Lamc1 - Cd44	LAMININ	ECM-Receptor	KEGG: mmu04512	t42d	-0.15036	0.077	0.272	2.53569e-154	-0.570568	0.28	0.518	5.51479e-56
Stromal	Stromal	Lamc1	Cd44	0.00670031	0	LAMC1_CD44	Lamc1 - Cd44	LAMININ	ECM-Receptor	KEGG: mmu04512	t42d	-0.151683	0.375	0.456	4.54305e-07	-0.570568	0.28	0.518	5.51479e-56
Stromal	Stromal	Col1a1	Sdc4	0.00924017	0	COL1A1_SDC4	Col1a1 - Sdc4	COLLAGEN	ECM-Receptor	KEGG: mmu04512	t42d	-0.303122	0.431	0.528	9.59302e-14	-0.229785	0.305	0.394	3.36884e-10
Stromal	Stromal	Col1a2	Sdc4	0.0138153	0	COL1A2_SDC4	Col1a2 - Sdc4	COLLAGEN	ECM-Receptor	KEGG: mmu04512	t42d	-0.292366	0.544	0.613	7.2257e-13	-0.229785	0.305	0.394	3.36884e-10
Endo	Stromal	Col4a1	Sdc4	0.0125483	0	COL4A1_SDC4	Col4a1 - Sdc4	COLLAGEN	ECM-Receptor	KEGG: mmu04512	t42d	-0.127515	0.587	0.596	2.43865e-07	-0.229785	0.305	0.394	3.36884e-10
Epi	Stromal	Col4a1	Sdc4	0.00303955	0	COL4A1_SDC4	Col4a1 - Sdc4	COLLAGEN	ECM-Receptor	KEGG: mmu04512	t42d	-0.220193	0.234	0.297	0.000495104	-0.229785	0.305	0.394	3.36884e-10
Stromal	Stromal	Col4a1	Sdc4	0.0104661	0	COL4A1_SDC4	Col4a1 - Sdc4	COLLAGEN	ECM-Receptor	KEGG: mmu04512	t42d	-0.124434	0.519	0.576	3.04664e-05	-0.229785	0.305	0.394	3.36884e-10
Endo	Stromal	Col4a2	Sdc4	0.00627904	0	COL4A2_SDC4	Col4a2 - Sdc4	COLLAGEN	ECM-Receptor	KEGG: mmu04512	t42d	-0.189404	0.463	0.5	5.31849e-16	-0.229785	0.305	0.394	3.36884e-10
Stromal	Stromal	Col4a2	Sdc4	0.00396682	0	COL4A2_SDC4	Col4a2 - Sdc4	COLLAGEN	ECM-Receptor	KEGG: mmu04512	t42d	-0.24704	0.405	0.499	1.1091e-11	-0.229785	0.305	0.394	3.36884e-10
Epi	Stromal	Col4a3	Sdc4	0.0042421	0	COL4A3_SDC4	Col4a3 - Sdc4	COLLAGEN	ECM-Receptor	KEGG: mmu04512	t42d	-0.195402	0.221	0.329	2.09398e-06	-0.229785	0.305	0.394	3.36884e-10
Epi	Stromal	Col4a4	Sdc4	0.00282572	0	COL4A4_SDC4	Col4a4 - Sdc4	COLLAGEN	ECM-Receptor	KEGG: mmu04512	t42d	-0.149908	0.195	0.29	9.81851e-06	-0.229785	0.305	0.394	3.36884e-10
Stromal	Stromal	Col4a5	Sdc4	0.00120892	0	COL4A5_SDC4	Col4a5 - Sdc4	COLLAGEN	ECM-Receptor	KEGG: mmu04512	t42d	-0.212511	0.204	0.277	2.24317e-08	-0.229785	0.305	0.394	3.36884e-10
Stromal	Stromal	Col6a1	Sdc4	0.00359579	0	COL6A1_SDC4	Col6a1 - Sdc4	COLLAGEN	ECM-Receptor	KEGG: mmu04512	t42d	-0.193594	0.376	0.452	2.94866e-08	-0.229785	0.305	0.394	3.36884e-10
Stromal	Stromal	Col6a3	Sdc4	0.0037761	0	COL6A3_SDC4	Col6a3 - Sdc4	COLLAGEN	ECM-Receptor	KEGG: mmu04512	t42d	-0.364553	0.324	0.452	9.55603e-19	-0.229785	0.305	0.394	3.36884e-10
B cell	Stromal	Fn1	Sdc4	0.00190809	0	FN1_SDC4	Fn1 - Sdc4	FN1	ECM-Receptor	KEGG: mmu04512	t42d	-0.584017	0.044	0.345	1.65854e-231	-0.229785	0.305	0.394	3.36884e-10
Endo	Stromal	Fn1	Sdc4	0.00294015	0	FN1_SDC4	Fn1 - Sdc4	FN1	ECM-Receptor	KEGG: mmu04512	t42d	-0.958369	0.082	0.38	0	-0.229785	0.305	0.394	3.36884e-10
Epi	Stromal	Fn1	Sdc4	0.0037232	0	FN1_SDC4	Fn1 - Sdc4	FN1	ECM-Receptor	KEGG: mmu04512	t42d	-1.12248	0.08	0.388	3.99285e-60	-0.229785	0.305	0.394	3.36884e-10
Gran	Stromal	Fn1	Sdc4	0.00241684	0	FN1_SDC4	Fn1 - Sdc4	FN1	ECM-Receptor	KEGG: mmu04512	t42d	-0.58594	0.049	0.364	7.90809e-76	-0.229785	0.305	0.394	3.36884e-10
Lym	Stromal	Fn1	Sdc4	0.00169104	0	FN1_SDC4	Fn1 - Sdc4	FN1	ECM-Receptor	KEGG: mmu04512	t42d	-0.496449	0.048	0.351	5.69658e-250	-0.229785	0.305	0.394	3.36884e-10
Mo/Mac	Stromal	Fn1	Sdc4	0.0135587	0	FN1_SDC4	Fn1 - Sdc4	FN1	ECM-Receptor	KEGG: mmu04512	t42d	-0.878927	0.493	0.726	9.42488e-152	-0.229785	0.305	0.394	3.36884e-10
Stromal	Stromal	Fn1	Sdc4	0.015394	0	FN1_SDC4	Fn1 - Sdc4	FN1	ECM-Receptor	KEGG: mmu04512	t42d	-0.710713	0.449	0.701	1.50786e-70	-0.229785	0.305	0.394	3.36884e-10
Stromal	Stromal	Thbs1	Sdc4	0.00336422	0	THBS1_SDC4	Thbs1 - Sdc4	THBS	ECM-Receptor	KEGG: mmu04512	t42d	-0.237504	0.264	0.365	8.04777e-11	-0.229785	0.305	0.394	3.36884e-10
Stromal	B cell	Thbs1	Cd36	0.000997505	0	THBS1_CD36	Thbs1 - Cd36	THBS	ECM-Receptor	KEGG: mmu04512	t42d	-0.237504	0.264	0.365	8.04777e-11	-0.220663	0.148	0.253	6.78164e-21
Stromal	Epi	Thbs1	Cd36	0.00476572	0	THBS1_CD36	Thbs1 - Cd36	THBS	ECM-Receptor	KEGG: mmu04512	t42d	-0.237504	0.264	0.365	8.04777e-11	-0.257948	0.317	0.361	0.00120328
Stromal	Epi	Thbs1	Cd47	0.00436054	0	THBS1_CD47	Thbs1 - Cd47	THBS	ECM-Receptor	KEGG: mmu04512	t42d	-0.237504	0.264	0.365	8.04777e-11	-0.218963	0.382	0.405	0.0461014
Stromal	Gran	Thbs1	Cd47	0.01189	0	THBS1_CD47	Thbs1 - Cd47	THBS	ECM-Receptor	KEGG: mmu04512	t42d	-0.237504	0.264	0.365	8.04777e-11	-0.248889	0.545	0.66	3.1336e-06
Mo/Mac	Epi	App	Cd74	0.0692864	0	APP_CD74	App - Cd74	APP	Cell-Cell Contact	PMID: 19849849	t42d	-0.20809	0.795	0.872	1.26484e-41	-0.301009	0.503	0.569	6.01488e-07
B cell	Lym	Cd200	Cd200r1	0.00164726	0	CD200_CD200R1	Cd200 - Cd200r1	CD200	Cell-Cell Contact	PMID: 15187158	t42d	-0.169381	0.273	0.378	9.01277e-14	-0.812324	0.066	0.32	2.67527e-179
Epi	Lym	Cd200	Cd200r1	0.000828	0	CD200_CD200R1	Cd200 - Cd200r1	CD200	Cell-Cell Contact	PMID: 15187158	t42d	-0.115708	0.258	0.276	0.196055	-0.812324	0.066	0.32	2.67527e-179
Mo/Mac	Lym	Cd200	Cd200r1	0.000867404	0	CD200_CD200R1	Cd200 - Cd200r1	CD200	Cell-Cell Contact	PMID: 15187158	t42d	-0.210637	0.198	0.34	2.00995e-56	-0.812324	0.066	0.32	2.67527e-179
B cell	Mo/Mac	Cd200	Cd200r1	0.00453736	0	CD200_CD200R1	Cd200 - Cd200r1	CD200	Cell-Cell Contact	PMID: 15187158	t42d	-0.169381	0.273	0.378	9.01277e-14	-0.651747	0.28	0.544	1.09511e-211
Epi	Mo/Mac	Cd200	Cd200r1	0.00228401	0	CD200_CD200R1	Cd200 - Cd200r1	CD200	Cell-Cell Contact	PMID: 15187158	t42d	-0.115708	0.258	0.276	0.196055	-0.651747	0.28	0.544	1.09511e-211
Mo/Mac	Mo/Mac	Cd200	Cd200r1	0.00239254	0	CD200_CD200R1	Cd200 - Cd200r1	CD200	Cell-Cell Contact	PMID: 15187158	t42d	-0.210637	0.198	0.34	2.00995e-56	-0.651747	0.28	0.544	1.09511e-211
B cell	Mo/Mac	Cd200	Cd200r4	0.00391914	0	CD200_CD200R4	Cd200 - Cd200r4	CD200	Cell-Cell Contact	KEGG: mmu04514	t42d	-0.169381	0.273	0.378	9.01277e-14	-0.420373	0.29	0.521	1.53145e-150
Epi	Mo/Mac	Cd200	Cd200r4	0.0019722	0	CD200_CD200R4	Cd200 - Cd200r4	CD200	Cell-Cell Contact	KEGG: mmu04514	t42d	-0.115708	0.258	0.276	0.196055	-0.420373	0.29	0.521	1.53145e-150
Mo/Mac	Mo/Mac	Cd200	Cd200r4	0.00206595	0	CD200_CD200R4	Cd200 - Cd200r4	CD200	Cell-Cell Contact	KEGG: mmu04514	t42d	-0.210637	0.198	0.34	2.00995e-56	-0.420373	0.29	0.521	1.53145e-150
Gran	Gran	Ptprc	Mrc1	0.0192031	0	PTPRC_MRC1	Ptprc - Mrc1	CD45	Cell-Cell Contact	PMID: 27601670; PMID: 10575006	t42d	-0.181619	0.977	0.912	0.0148052	-0.476736	0.036	0.261	4.73077e-53
Gran	Mo/Mac	Ptprc	Mrc1	0.140977	0	PTPRC_MRC1	Ptprc - Mrc1	CD45	Cell-Cell Contact	PMID: 27601670; PMID: 10575006	t42d	-0.181619	0.977	0.912	0.0148052	-0.62869	0.436	0.662	4.23325e-120
Stromal	Gran	Icam1	ITGAX_ITGB2	0.00177907	0	ICAM1_ITGAX_ITGB2	Icam1 - (Itgax+Itgb2)	ICAM	Cell-Cell Contact	PMID: 16252253	t42d	-0.191596	0.213	0.268	8.35534e-05	-0.152722	0.449	0.5195	0.000718884
Stromal	Mo/Mac	Icam1	ITGAX_ITGB2	0.00446111	0	ICAM1_ITGAX_ITGB2	Icam1 - (Itgax+Itgb2)	ICAM	Cell-Cell Contact	PMID: 16252253	t42d	-0.191596	0.213	0.268	8.35534e-05	-0.340685	0.7005	0.809	6.99436e-87
Stromal	Gran	Icam1	ITGAL_ITGB2	0.0041329	0	ICAM1_ITGAL_ITGB2	Icam1 - (Itgal+Itgb2)	ICAM	Cell-Cell Contact	KEGG: mmu04514	t42d	-0.191596	0.213	0.268	8.35534e-05	-0.119798	0.696	0.752	0.00126026
Stromal	Gran	Icam1	ITGAM_ITGB2	0.0046573	0	ICAM1_ITGAM_ITGB2	Icam1 - (Itgam+Itgb2)	ICAM	Cell-Cell Contact	KEGG: mmu04514	t42d	-0.191596	0.213	0.268	8.35534e-05	-0.158537	0.7165	0.757	0.00109027
B cell	Lym	ITGAL_ITGB2	Cd226	0.00654091	0	ITGB2_CD226	Itgb2 - Cd226	ITGAL-ITGB2	Cell-Cell Contact	KEGG: mmu04514	t42d	-0.226982	0.218	0.365	3.30147e-31	-0.299954	0.567	0.647	7.83085e-19
Gran	Lym	ITGAL_ITGB2	Cd226	0.0413234	0	ITGB2_CD226	Itgb2 - Cd226	ITGAL-ITGB2	Cell-Cell Contact	KEGG: mmu04514	t42d	-0.119798	0.696	0.752	0.00126026	-0.299954	0.567	0.647	7.83085e-19
Gran	Stromal	ITGAL_ITGB2	Icam1	0.0041329	0	ITGB2_ICAM1	Itgb2 - Icam1	ITGAL-ITGB2	Cell-Cell Contact	KEGG: mmu04514	t42d	-0.119798	0.696	0.752	0.00126026	-0.191596	0.213	0.268	8.35534e-05
Endo	B cell	Jam2	ITGAV_ITGB1	0.00119532	0	JAM2_ITGAV_ITGB1	Jam2 - (Itgav+Itgb1)	JAM	Cell-Cell Contact	KEGG: mmu04514	t42d	-0.187331	0.254	0.306	2.83081e-15	-0.104788	0.209	0.291	4.26414e-10
Endo	Lym	Jam2	ITGAV_ITGB1	0.00326223	0	JAM2_ITGAV_ITGB1	Jam2 - (Itgav+Itgb1)	JAM	Cell-Cell Contact	KEGG: mmu04514	t42d	-0.187331	0.254	0.306	2.83081e-15	-0.640979	0.321	0.434	2.46811e-22
Endo	Stromal	Jam2	ITGAV_ITGB1	0.00287396	0	JAM2_ITGAV_ITGB1	Jam2 - (Itgav+Itgb1)	JAM	Cell-Cell Contact	KEGG: mmu04514	t42d	-0.187331	0.254	0.306	2.83081e-15	-0.16646	0.219	0.293	3.22897e-07
Mo/Mac	B cell	F11r	ITGAL_ITGB2	0.00378278	0	JAM1_ITGAL_ITGB2	Jam1 - (Itgal+Itgb2)	JAM	Cell-Cell Contact	PMID: 11812992	t42d	-0.223664	0.377	0.576	1.59238e-67	-0.226982	0.218	0.365	3.30147e-31
Endo	Gran	F11r	ITGAL_ITGB2	0.0136291	0	JAM1_ITGAL_ITGB2	Jam1 - (Itgal+Itgb2)	JAM	Cell-Cell Contact	PMID: 11812992	t42d	-0.135077	0.378	0.417	6.38792e-09	-0.119798	0.696	0.752	0.00126026
Mo/Mac	Gran	F11r	ITGAL_ITGB2	0.0242564	0	JAM1_ITGAL_ITGB2	Jam1 - (Itgal+Itgb2)	JAM	Cell-Cell Contact	PMID: 11812992	t42d	-0.223664	0.377	0.576	1.59238e-67	-0.119798	0.696	0.752	0.00126026
Endo	Endo	F11r	F11r	0.00328623	0	F11R_F11R	F11r - F11r	JAM	Cell-Cell Contact	KEGG: mmu04514	t42d	-0.135077	0.378	0.417	6.38792e-09	-0.135077	0.378	0.417	6.38792e-09
Mo/Mac	Endo	F11r	F11r	0.00589691	0	F11R_F11R	F11r - F11r	JAM	Cell-Cell Contact	KEGG: mmu04514	t42d	-0.223664	0.377	0.576	1.59238e-67	-0.135077	0.378	0.417	6.38792e-09
Endo	Mo/Mac	F11r	F11r	0.00589691	0	F11R_F11R	F11r - F11r	JAM	Cell-Cell Contact	KEGG: mmu04514	t42d	-0.135077	0.378	0.417	6.38792e-09	-0.223664	0.377	0.576	1.59238e-67
Mo/Mac	Mo/Mac	F11r	F11r	0.0105596	0	F11R_F11R	F11r - F11r	JAM	Cell-Cell Contact	KEGG: mmu04514	t42d	-0.223664	0.377	0.576	1.59238e-67	-0.223664	0.377	0.576	1.59238e-67
Endo	Endo	F11r	Jam2	0.00222715	0	F11R_JAM2	F11r - Jam2	JAM	Cell-Cell Contact	KEGG: mmu04514	t42d	-0.135077	0.378	0.417	6.38792e-09	-0.187331	0.254	0.306	2.83081e-15
Mo/Mac	Endo	F11r	Jam2	0.00399984	0	F11R_JAM2	F11r - Jam2	JAM	Cell-Cell Contact	KEGG: mmu04514	t42d	-0.223664	0.377	0.576	1.59238e-67	-0.187331	0.254	0.306	2.83081e-15
Endo	Endo	Jam2	F11r	0.00222715	0	JAM2_F11R	Jam2 - F11r	JAM	Cell-Cell Contact	KEGG: mmu04514	t42d	-0.187331	0.254	0.306	2.83081e-15	-0.135077	0.378	0.417	6.38792e-09
Endo	Mo/Mac	Jam2	F11r	0.00399984	0	JAM2_F11R	Jam2 - F11r	JAM	Cell-Cell Contact	KEGG: mmu04514	t42d	-0.187331	0.254	0.306	2.83081e-15	-0.223664	0.377	0.576	1.59238e-67
Endo	Endo	Jam2	Jam2	0.00150887	0	JAM2_JAM2	Jam2 - Jam2	JAM	Cell-Cell Contact	KEGG: mmu04514	t42d	-0.187331	0.254	0.306	2.83081e-15	-0.187331	0.254	0.306	2.83081e-15
Stromal	Stromal	Negr1	Negr1	0.00161232	0	NEGR1_NEGR1	Negr1 - Negr1	NEGR	Cell-Cell Contact	KEGG: mmu04514	t42d	-0.4515	0.213	0.303	7.95403e-13	-0.4515	0.213	0.303	7.95403e-13
Endo	Endo	Ptprm	Ptprm	0.0965168	0	PTPRM_PTPRM	Ptprm - Ptprm	PTPRM	Cell-Cell Contact	KEGG: mmu04514	t42d	-0.136476	0.544	0.603	2.02928e-17	-0.136476	0.544	0.603	2.02928e-17
Epi	Endo	Ptprm	Ptprm	0.0293312	0	PTPRM_PTPRM	Ptprm - Ptprm	PTPRM	Cell-Cell Contact	KEGG: mmu04514	t42d	-0.561781	0.24	0.375	5.67057e-13	-0.136476	0.544	0.603	2.02928e-17
Endo	Epi	Ptprm	Ptprm	0.0293312	0	PTPRM_PTPRM	Ptprm - Ptprm	PTPRM	Cell-Cell Contact	KEGG: mmu04514	t42d	-0.136476	0.544	0.603	2.02928e-17	-0.561781	0.24	0.375	5.67057e-13
Epi	Epi	Ptprm	Ptprm	0.008475	0.01	PTPRM_PTPRM	Ptprm - Ptprm	PTPRM	Cell-Cell Contact	KEGG: mmu04514	t42d	-0.561781	0.24	0.375	5.67057e-13	-0.561781	0.24	0.375	5.67057e-13
Stromal	Mo/Mac	Sema5a	Plxna1	0.000760701	0	SEMA5A_PLXNA1	Sema5a - Plxna1	SEMA5	Cell-Cell Contact	PMID: 27533782	t42d	-0.11353	0.287	0.354	1.05357e-05	-0.175557	0.115	0.352	2.0437e-184
Endo	Gran	Sema7a	Plxnc1	0.0023498	0	SEMA7A_PLXNC1	Sema7a - Plxnc1	SEMA7	Cell-Cell Contact	PMID: 27533782	t42d	-0.306005	0.176	0.294	1.05599e-65	-0.44286	0.255	0.396	4.03117e-11
Endo	Mo/Mac	Sema7a	Plxnc1	0.00323579	0	SEMA7A_PLXNC1	Sema7a - Plxnc1	SEMA7	Cell-Cell Contact	PMID: 27533782	t42d	-0.306005	0.176	0.294	1.05599e-65	-0.179898	0.418	0.599	4.39785e-58
