# Supplementary material for: Spatial and phenotypic heterogeneity of resident and monocyte-derived macrophages during inflammatory exacerbations leading to pulmonary fibrosis
Source: Front Immunol. 2024 Jul 19;15:1425466. doi: 10.3389/fimmu.2024.1425466 (PMC11294112; doi:10.3389/fimmu.2024.1425466)
Supplement: Supplementary file 9 [file Table_8.xlsx]

## Sheet: 14d enriched interactions
source	target	ligand	receptor	prob	pval	interaction_name	interaction_name_2	pathway_name	annotation	evidence	datasets	ligand.logFC	ligand.pct.1	ligand.pct.2	ligand.pvalues	receptor.logFC	receptor.pct.1	receptor.pct.2	receptor.pvalues
Gran	Mo/Mac	Tgfb1	ACVR1B_TGFbR2	0.00171761	0	TGFB1_ACVR1B_TGFBR2	Tgfb1 - (Acvr1b+Tgfbr2)	TGFb	Secreted Signaling	PMID: 27449815	t14d	0.337175	0.406	0.313	3.29329e-07	-0.331274	0.4075	0.589	2.78938e-39
Gran	Mo/Mac	Tgfb1	ACVR1_TGFbR	0.00224984	0	TGFB1_ACVR1_TGFBR1	Tgfb1 - (Acvr1+Tgfbr1)	TGFb	Secreted Signaling	PMID: 29376829	t14d	0.337175	0.406	0.313	3.29329e-07	-0.435687	0.478	0.656	3.90016e-33
Stromal	Endo	Wnt4	FZD4_LRP5	0.000463463	0	WNT4_FZD4_LRP5	Wnt4 - (Fzd4+Lrp5)	WNT	Secreted Signaling	KEGG: mmu04310; PMID: 23209147	t14d	0.600529	0.275	0.08	1.61277e-24	0.132425	0.409	0.377	0.0246881
Stromal	Endo	Wnt4	FZD6_LRP5	0.00025356	0	WNT4_FZD6_LRP5	Wnt4 - (Fzd6+Lrp5)	WNT	Secreted Signaling	KEGG: mmu04310; PMID: 23209147	t14d	0.600529	0.275	0.08	1.61277e-24
Stromal	Stromal	Wnt4	FZD1_LRP6	0.000253969	0	WNT4_FZD1_LRP6	Wnt4 - (Fzd1+Lrp6)	WNT	Secreted Signaling	KEGG: mmu04310; PMID: 23209147	t14d	0.600529	0.275	0.08	1.61277e-24	-0.0937698	0.3405	0.34	1.64453e-05
Stromal	Endo	Wnt4	FZD4_LRP6	0.000549965	0	WNT4_FZD4_LRP6	Wnt4 - (Fzd4+Lrp6)	WNT	Secreted Signaling	KEGG: mmu04310; PMID: 23209147	t14d	0.600529	0.275	0.08	1.61277e-24	0.015811	0.353	0.3535	0.0189932
Stromal	Endo	Wnt4	FZD6_LRP6	0.000300904	0	WNT4_FZD6_LRP6	Wnt4 - (Fzd6+Lrp6)	WNT	Secreted Signaling	KEGG: mmu04310; PMID: 23209147	t14d	0.600529	0.275	0.08	1.61277e-24	-0.100803	0.297	0.33	0.0132984
Stromal	Stromal	Wnt5a	Fzd1	0.000393771	0	WNT5A_FZD1	Wnt5a - Fzd1	ncWNT	Secreted Signaling	KEGG: mmu04310	t14d	0.249515	0.278	0.166	8.25164e-06	0.229375	0.351	0.24	3.28039e-05
Stromal	Endo	Wnt5a	Fzd4	0.000698755	0	WNT5A_FZD4	Wnt5a - Fzd4	ncWNT	Secreted Signaling	KEGG: mmu04310	t14d	0.249515	0.278	0.166	8.25164e-06	0.132425	0.409	0.377	0.0246881
Stromal	Endo	Wnt5a	Fzd6	0.000209119	0	WNT5A_FZD6	Wnt5a - Fzd6	ncWNT	Secreted Signaling	KEGG: mmu04310	t14d	0.249515	0.278	0.166	8.25164e-06
Stromal	Endo	Wnt5a	Mcam	0.0018432	0	WNT5A_MCAM	Wnt5a - Mcam	ncWNT	Secreted Signaling	PMID: 24335906	t14d	0.249515	0.278	0.166	8.25164e-06	0.390983	0.511	0.424	7.66626e-15
Stromal	Stromal	Fgf2	Fgfr1	0.000308181	0	FGF2_FGFR1	Fgf2 - Fgfr1	FGF	Secreted Signaling	PMC: 4393358	t14d	0.250149	0.306	0.234	0.00523613	-0.243689	0.302	0.351	0.00858385
Stromal	Epi	Fgf2	Fgfr2	0.000561318	0	FGF2_FGFR2	Fgf2 - Fgfr2	FGF	Secreted Signaling	PMC: 4393358	t14d	0.250149	0.306	0.234	0.00523613	-0.157317	0.336	0.222	0.000346881
Stromal	Mo/Mac	Fgf2	Fgfr2	0.000228253	0	FGF2_FGFR2	Fgf2 - Fgfr2	FGF	Secreted Signaling	PMC: 4393358	t14d	0.250149	0.306	0.234	0.00523613	-0.329226	0.285	0.597	2.52754e-217
Stromal	Stromal	Fgf2	Fgfr2	0.000299499	0	FGF2_FGFR2	Fgf2 - Fgfr2	FGF	Secreted Signaling	PMC: 4393358	t14d	0.250149	0.306	0.234	0.00523613	-0.287647	0.306	0.337	0.0162195
Endo	Stromal	Pdgfb	Pdgfra	0.00185842	0	PDGFB_PDGFRA	Pdgfb - Pdgfra	PDGF	Secreted Signaling	PMID: 15207812	t14d	0.357376	0.486	0.385	1.95291e-14	-0.261649	0.447	0.477	0.00678107
Stromal	Endo	Igf1	Igf1r	0.00218489	0	IGF1_IGF1R	Igf1 - Igf1r	IGF	Secreted Signaling	PMID: 14604834	t14d	0.574864	0.43	0.313	5.64447e-06	-0.114669	0.356	0.388	0.0220438
Stromal	Epi	Igf1	Igf1r	0.000396255	0	IGF1_IGF1R	Igf1 - Igf1r	IGF	Secreted Signaling	PMID: 14604834	t14d	0.574864	0.43	0.313	5.64447e-06	-0.49385	0.252	0.255	0.103134
Stromal	Gran	Igf1	Igf1r	0.0175166	0	IGF1_IGF1R	Igf1 - Igf1r	IGF	Secreted Signaling	PMID: 14604834	t14d	0.574864	0.43	0.313	5.64447e-06	-0.222253	0.818	0.865	0.000171346
Stromal	Lym	Igf1	Igf1r	0.00275613	0	IGF1_IGF1R	Igf1 - Igf1r	IGF	Secreted Signaling	PMID: 14604834	t14d	0.574864	0.43	0.313	5.64447e-06
Stromal	Stromal	Igf1	Igf1r	0.000792432	0	IGF1_IGF1R	Igf1 - Igf1r	IGF	Secreted Signaling	PMID: 14604834	t14d	0.574864	0.43	0.313	5.64447e-06	-0.672482	0.326	0.461	7.04611e-11
Stromal	Lym	Igf1	ITGAV_ITGB3	0.00222225	0	IGF1_ITGAV_ITGB3	Igf1 - (Itgav+Itgb3)	IGF	Secreted Signaling	PMID: 28190785; PMID: 28873464	t14d	0.574864	0.43	0.313	5.64447e-06	0.200455	0.321	0.269	8.14427e-07
Mo/Mac	Gran	Ccl9	Ccr1	0.0548466	0	CCL9_CCR1	Ccl9 - Ccr1	CCL	Secreted Signaling	KEGG: mmu04060	t14d	0.85933	0.618	0.46	6.50772e-90	0.343469	0.858	0.794	8.19599e-14
Mo/Mac	Mo/Mac	Ccl9	Ccr1	0.0149015	0	CCL9_CCR1	Ccl9 - Ccr1	CCL	Secreted Signaling	KEGG: mmu04060	t14d	0.85933	0.618	0.46	6.50772e-90	0.531465	0.552	0.382	4.66923e-113
Mo/Mac	Gran	Cxcl2	Cxcr2	0.00611537	0	CXCL2_CXCR2	Cxcl2 - Cxcr2	CXCL	Secreted Signaling	KEGG: mmu04060	t14d	0.573838	0.282	0.073	1.09354e-122	0.306176	0.88	0.814	1.43177e-12
Stromal	B cell	Cxcl12	Cxcr4	0.0145913	0	CXCL12_CXCR4	Cxcl12 - Cxcr4	CXCL	Secreted Signaling	KEGG: mmu04060	t14d	0.200757	0.412	0.372	0.130061	0.536014	0.7	0.596	1.41872e-21
Stromal	Gran	Cxcl12	Cxcr4	0.0176443	0	CXCL12_CXCR4	Cxcl12 - Cxcr4	CXCL	Secreted Signaling	KEGG: mmu04060	t14d	0.200757	0.412	0.372	0.130061	0.300701	0.728	0.681	8.88164e-06
Stromal	Lym	Cxcl12	Cxcr4	0.00764859	0	CXCL12_CXCR4	Cxcl12 - Cxcr4	CXCL	Secreted Signaling	KEGG: mmu04060	t14d	0.200757	0.412	0.372	0.130061	0.403231	0.525	0.399	6.78309e-29
Stromal	Mo/Mac	Cxcl12	Cxcr4	0.0027865	0	CXCL12_CXCR4	Cxcl12 - Cxcr4	CXCL	Secreted Signaling	KEGG: mmu04060	t14d	0.200757	0.412	0.372	0.130061
Stromal	Endo	Cxcl12	Ackr3	0.00484624	0	CXCL12_ACKR3	Cxcl12 - Ackr3	CXCL	Secreted Signaling	KEGG: mmu04060	t14d	0.200757	0.412	0.372	0.130061	0.753639	0.395	0.195	3.74189e-52
Mo/Mac	Lym	Cxcl16	Cxcr6	0.00602174	0	CXCL16_CXCR6	Cxcl16 - Cxcr6	CXCL	Secreted Signaling	KEGG: mmu04060	t14d	0.687882	0.518	0.312	1.82655e-127	0.374419	0.42	0.36	5.97539e-09
Stromal	Lym	Cxcl16	Cxcr6	0.00173811	0	CXCL16_CXCR6	Cxcl16 - Cxcr6	CXCL	Secreted Signaling	KEGG: mmu04060	t14d	0.217872	0.309	0.145	9.53335e-13	0.374419	0.42	0.36	5.97539e-09
Epi	B cell	Mif	CD74_CXCR4	0.0475949	0	MIF_CD74_CXCR4	Mif - (Cd74+Cxcr4)	MIF	Secreted Signaling	PMID: 29637711; PMID: 24760155	t14d	0.312279	0.557	0.311	4.29495e-21	0.356464	0.838	0.7785	1.41172e-08
Mo/Mac	B cell	Mif	CD74_CXCR4	0.0548301	0	MIF_CD74_CXCR4	Mif - (Cd74+Cxcr4)	MIF	Secreted Signaling	PMID: 29637711; PMID: 24760155	t14d	0.59494	0.702	0.536	3.9271e-168	0.356464	0.838	0.7785	1.41172e-08
Stromal	B cell	Mif	CD74_CXCR4	0.0533763	0	MIF_CD74_CXCR4	Mif - (Cd74+Cxcr4)	MIF	Secreted Signaling	PMID: 29637711; PMID: 24760155	t14d	0.730303	0.57	0.301	2.00264e-25	0.356464	0.838	0.7785	1.41172e-08
Epi	Mo/Mac	Mif	CD74_CXCR4	0.0137425	0	MIF_CD74_CXCR4	Mif - (Cd74+Cxcr4)	MIF	Secreted Signaling	PMID: 29637711; PMID: 24760155	t14d	0.312279	0.557	0.311	4.29495e-21	0.159219	0.756	0.768	1.03815e-14
Mo/Mac	Mo/Mac	Mif	CD74_CXCR4	0.0159176	0	MIF_CD74_CXCR4	Mif - (Cd74+Cxcr4)	MIF	Secreted Signaling	PMID: 29637711; PMID: 24760155	t14d	0.59494	0.702	0.536	3.9271e-168	0.159219	0.756	0.768	1.03815e-14
Stromal	Mo/Mac	Mif	CD74_CXCR4	0.0154787	0	MIF_CD74_CXCR4	Mif - (Cd74+Cxcr4)	MIF	Secreted Signaling	PMID: 29637711; PMID: 24760155	t14d	0.730303	0.57	0.301	2.00264e-25	0.159219	0.756	0.768	1.03815e-14
Epi	B cell	Mif	CD74_CD44	0.0252081	0	MIF_CD74_CD44	Mif - (Cd74+Cd44)	MIF	Secreted Signaling	PMID: 29637711; PMID: 26175090	t14d	0.312279	0.557	0.311	4.29495e-21	0.176915	0.976	0.961	2.82345e-08
Mo/Mac	B cell	Mif	CD74_CD44	0.0291444	0	MIF_CD74_CD44	Mif - (Cd74+Cd44)	MIF	Secreted Signaling	PMID: 29637711; PMID: 26175090	t14d	0.59494	0.702	0.536	3.9271e-168	0.176915	0.976	0.961	2.82345e-08
Stromal	B cell	Mif	CD74_CD44	0.0283512	0.01	MIF_CD74_CD44	Mif - (Cd74+Cd44)	MIF	Secreted Signaling	PMID: 29637711; PMID: 26175090	t14d	0.730303	0.57	0.301	2.00264e-25	0.176915	0.976	0.961	2.82345e-08
Epi	Mo/Mac	Mif	CD74_CD44	0.041247	0	MIF_CD74_CD44	Mif - (Cd74+Cd44)	MIF	Secreted Signaling	PMID: 29637711; PMID: 26175090	t14d	0.312279	0.557	0.311	4.29495e-21	-0.0796685	0.8165	0.854	5.19076e-15
Mo/Mac	Mo/Mac	Mif	CD74_CD44	0.0475655	0	MIF_CD74_CD44	Mif - (Cd74+Cd44)	MIF	Secreted Signaling	PMID: 29637711; PMID: 26175090	t14d	0.59494	0.702	0.536	3.9271e-168	-0.0796685	0.8165	0.854	5.19076e-15
Stromal	Mo/Mac	Mif	CD74_CD44	0.0462949	0	MIF_CD74_CD44	Mif - (Cd74+Cd44)	MIF	Secreted Signaling	PMID: 29637711; PMID: 26175090	t14d	0.730303	0.57	0.301	2.00264e-25	-0.0796685	0.8165	0.854	5.19076e-15
Mo/Mac	Gran	Mif	CD74_CXCR2	0.00887376	0	MIF_CD74_CXCR2	Mif - (Cd74+Cxcr2)	MIF	Secreted Signaling	PMID: 29637711; PMID: 26175090	t14d	0.59494	0.702	0.536	3.9271e-168	0.306176	0.88	0.814	1.43177e-12
Epi	Endo	Mif	Ackr3	0.00853744	0	MIF_ACKR3	Mif - Ackr3	MIF	Secreted Signaling	PMID: 26175090	t14d	0.312279	0.557	0.311	4.29495e-21	0.753639	0.395	0.195	3.74189e-52
Mo/Mac	Endo	Mif	Ackr3	0.00989698	0	MIF_ACKR3	Mif - Ackr3	MIF	Secreted Signaling	PMID: 26175090	t14d	0.59494	0.702	0.536	3.9271e-168	0.753639	0.395	0.195	3.74189e-52
Stromal	Endo	Mif	Ackr3	0.00962243	0	MIF_ACKR3	Mif - Ackr3	MIF	Secreted Signaling	PMID: 26175090	t14d	0.730303	0.57	0.301	2.00264e-25	0.753639	0.395	0.195	3.74189e-52
Gran	Endo	Osm	LIFR_IL6ST	0.0048529	0	OSM_LIFR_IL6ST	Osm - (Lifr+Il6st)	OSM	Secreted Signaling	KEGG: mmu04060	t14d	0.245648	0.411	0.381	0.0273338	-0.181478	0.391	0.428	0.00113926
Mo/Mac	Endo	Osm	LIFR_IL6ST	0.00179037	0	OSM_LIFR_IL6ST	Osm - (Lifr+Il6st)	OSM	Secreted Signaling	KEGG: mmu04060	t14d	0.355801	0.383	0.273	8.09684e-37	-0.181478	0.391	0.428	0.00113926
Gran	Stromal	Osm	OSMR_IL6ST	0.00309356	0	OSM_OSMR_IL6ST	Osm - (Osmr+Il6st)	OSM	Secreted Signaling	KEGG: mmu04060	t14d	0.245648	0.411	0.381	0.0273338	-0.259532	0.4175	0.416	0.176918
Mo/Mac	Stromal	Osm	OSMR_IL6ST	0.00114003	0	OSM_OSMR_IL6ST	Osm - (Osmr+Il6st)	OSM	Secreted Signaling	KEGG: mmu04060	t14d	0.355801	0.383	0.273	8.09684e-37	-0.259532	0.4175	0.416	0.176918
Gran	Gran	Il1b	Il1r2	0.273767	0	IL1B_IL1R2	Il1b - Il1r2	IL1	Secreted Signaling	KEGG: mmu04060	t14d	0.358156	0.894	0.784	3.91059e-13	0.130955	0.876	0.683	5.64678e-14
Mo/Mac	Gran	Il1b	Il1r2	0.0567447	0	IL1B_IL1R2	Il1b - Il1r2	IL1	Secreted Signaling	KEGG: mmu04060	t14d	0.65276	0.601	0.348	1.17783e-123	0.130955	0.876	0.683	5.64678e-14
Gran	Gran	Csf1	Csf1r	0.0118428	0	CSF1_CSF1R	Csf1 - Csf1r	CSF	Secreted Signaling	KEGG: mmu04060	t14d	0.429441	0.545	0.458	2.57719e-09	0.310572	0.368	0.281	1.68565e-06
Gran	Mo/Mac	Csf1	Csf1r	0.033943	0	CSF1_CSF1R	Csf1 - Csf1r	CSF	Secreted Signaling	KEGG: mmu04060	t14d	0.429441	0.545	0.458	2.57719e-09
Mo/Mac	Gran	Spp1	Cd44	0.191659	0	SPP1_CD44	Spp1 - Cd44	SPP1	Secreted Signaling	PMID: 21907263	t14d	0.976988	0.823	0.927	6.40466e-13	0.115348	0.95	0.957	0.0155296
Mo/Mac	Lym	Spp1	Cd44	0.0769657	0	SPP1_CD44	Spp1 - Cd44	SPP1	Secreted Signaling	PMID: 21907263	t14d	0.976988	0.823	0.927	6.40466e-13
Mo/Mac	Mo/Mac	Spp1	Cd44	0.143856	0	SPP1_CD44	Spp1 - Cd44	SPP1	Secreted Signaling	PMID: 21907263	t14d	0.976988	0.823	0.927	6.40466e-13	-0.318556	0.877	0.94	1.38351e-86
Mo/Mac	Lym	Spp1	ITGAV_ITGB3	0.0196541	0	SPP1_ITGAV_ITGB3	Spp1 - (Itgav+Itgb3)	SPP1	Secreted Signaling	PMID: 21907263	t14d	0.976988	0.823	0.927	6.40466e-13	0.200455	0.321	0.269	8.14427e-07
Mo/Mac	Epi	Spp1	ITGAV_ITGB1	0.0176795	0	SPP1_ITGAV_ITGB1	Spp1 - (Itgav+Itgb1)	SPP1	Secreted Signaling	PMID: 21907263	t14d	0.976988	0.823	0.927	6.40466e-13	-0.0612431	0.3365	0.2835	0.0645633
Mo/Mac	Lym	Spp1	ITGAV_ITGB1	0.0396942	0	SPP1_ITGAV_ITGB1	Spp1 - (Itgav+Itgb1)	SPP1	Secreted Signaling	PMID: 21907263	t14d	0.976988	0.823	0.927	6.40466e-13
Mo/Mac	Mo/Mac	Spp1	ITGAV_ITGB1	0.0541822	0	SPP1_ITGAV_ITGB1	Spp1 - (Itgav+Itgb1)	SPP1	Secreted Signaling	PMID: 21907263	t14d	0.976988	0.823	0.927	6.40466e-13
Mo/Mac	Stromal	Spp1	ITGAV_ITGB1	0.030622	0	SPP1_ITGAV_ITGB1	Spp1 - (Itgav+Itgb1)	SPP1	Secreted Signaling	PMID: 21907263	t14d	0.976988	0.823	0.927	6.40466e-13	-0.166936	0.4745	0.479	0.103468
Mo/Mac	Mo/Mac	Spp1	ITGAV_ITGB5	0.0374559	0	SPP1_ITGAV_ITGB5	Spp1 - (Itgav+Itgb5)	SPP1	Secreted Signaling	PMID: 21907263	t14d	0.976988	0.823	0.927	6.40466e-13
Mo/Mac	Stromal	Spp1	ITGAV_ITGB5	0.0109738	0	SPP1_ITGAV_ITGB5	Spp1 - (Itgav+Itgb5)	SPP1	Secreted Signaling	PMID: 21907263	t14d	0.976988	0.823	0.927	6.40466e-13	-0.191328	0.3355	0.349	0.103401
Mo/Mac	Epi	Spp1	ITGAV_ITGB6	0.00726707	0	SPP1_ITGAV_ITGB6	Spp1 - (Itgav+Itgb6)	SPP1	Secreted Signaling	PMID: 21907263	t14d	0.976988	0.823	0.927	6.40466e-13	0.287607	0.2705	0.1575	1.2908e-06
Mo/Mac	Lym	Spp1	ITGA4_ITGB1	0.0806484	0	SPP1_ITGA4_ITGB1	Spp1 - (Itga4+Itgb1)	SPP1	Secreted Signaling	PMID: 21907263	t14d	0.976988	0.823	0.927	6.40466e-13	-0.158265	0.68	0.769	6.40446e-08
Mo/Mac	Mo/Mac	Spp1	ITGA4_ITGB1	0.0642135	0	SPP1_ITGA4_ITGB1	Spp1 - (Itga4+Itgb1)	SPP1	Secreted Signaling	PMID: 21907263	t14d	0.976988	0.823	0.927	6.40466e-13	-0.534868	0.631	0.807	7.67726e-110
Mo/Mac	Mo/Mac	Spp1	ITGA5_ITGB1	0.0493664	0	SPP1_ITGA5_ITGB1	Spp1 - (Itga5+Itgb1)	SPP1	Secreted Signaling	PMID: 21907263	t14d	0.976988	0.823	0.927	6.40466e-13
Mo/Mac	Stromal	Spp1	ITGA5_ITGB1	0.0153328	0	SPP1_ITGA5_ITGB1	Spp1 - (Itga5+Itgb1)	SPP1	Secreted Signaling	PMID: 21907263	t14d	0.976988	0.823	0.927	6.40466e-13	-0.0300537	0.426	0.406	0.000160602
Stromal	Epi	Mdk	Sdc1	0.00296335	0	MDK_SDC1	Mdk - Sdc1	MK	Secreted Signaling	PMID: 28356350	t14d	0.266378	0.361	0.23	1.81883e-06	0.693359	0.426	0.212	1.91794e-25
Stromal	Stromal	Mdk	Sdc2	0.00131167	0	MDK_SDC2	Mdk - Sdc2	MK	Secreted Signaling	PMID: 28356350	t14d	0.266378	0.361	0.23	1.81883e-06	-0.462134	0.392	0.451	2.86958e-05
Stromal	B cell	Mdk	Sdc4	0.00161924	0	MDK_SDC4	Mdk - Sdc4	MK	Secreted Signaling	PMID: 28356350	t14d	0.266378	0.361	0.23	1.81883e-06	0.150851	0.306	0.317	0.276838
Stromal	Epi	Mdk	Sdc4	0.00258968	0	MDK_SDC4	Mdk - Sdc4	MK	Secreted Signaling	PMID: 28356350	t14d	0.266378	0.361	0.23	1.81883e-06	0.327198	0.426	0.254	2.92801e-13
Stromal	Mo/Mac	Mdk	Sdc4	0.00100912	0	MDK_SDC4	Mdk - Sdc4	MK	Secreted Signaling	PMID: 28356350	t14d	0.266378	0.361	0.23	1.81883e-06	0.669516	0.343	0.198	4.87664e-71
Stromal	Stromal	Mdk	Sdc4	0.00308621	0	MDK_SDC4	Mdk - Sdc4	MK	Secreted Signaling	PMID: 28356350	t14d	0.266378	0.361	0.23	1.81883e-06	0.462621	0.498	0.394	4.90989e-06
Stromal	Gran	Mdk	ITGA4_ITGB1	0.00190142	0	MDK_ITGA4_ITGB1	Mdk - (Itga4+Itgb1)	MK	Secreted Signaling	PMID: 28356350	t14d	0.266378	0.361	0.23	1.81883e-06	-0.314724	0.2985	0.413	0.000671214
Stromal	Lym	Mdk	ITGA4_ITGB1	0.00781454	0	MDK_ITGA4_ITGB1	Mdk - (Itga4+Itgb1)	MK	Secreted Signaling	PMID: 28356350	t14d	0.266378	0.361	0.23	1.81883e-06	-0.158265	0.68	0.769	6.40446e-08
Stromal	Mo/Mac	Mdk	ITGA4_ITGB1	0.0061232	0	MDK_ITGA4_ITGB1	Mdk - (Itga4+Itgb1)	MK	Secreted Signaling	PMID: 28356350	t14d	0.266378	0.361	0.23	1.81883e-06	-0.534868	0.631	0.807	7.67726e-110
Stromal	Endo	Mdk	ITGA6_ITGB1	0.00859581	0	MDK_ITGA6_ITGB1	Mdk - (Itga6+Itgb1)	MK	Secreted Signaling	PMID: 28356350	t14d	0.266378	0.361	0.23	1.81883e-06	0.184875	0.614	0.576	0.0019102
Stromal	Epi	Mdk	ITGA6_ITGB1	0.00118938	0	MDK_ITGA6_ITGB1	Mdk - (Itga6+Itgb1)	MK	Secreted Signaling	PMID: 28356350	t14d	0.266378	0.361	0.23	1.81883e-06	-0.239564	0.39	0.388	0.129124
Stromal	Lym	Mdk	ITGA6_ITGB1	0.0029225	0	MDK_ITGA6_ITGB1	Mdk - (Itga6+Itgb1)	MK	Secreted Signaling	PMID: 28356350	t14d	0.266378	0.361	0.23	1.81883e-06	-0.100855	0.302	0.383	4.46307e-06
Stromal	Mo/Mac	Mdk	ITGA6_ITGB1	0.00199034	0	MDK_ITGA6_ITGB1	Mdk - (Itga6+Itgb1)	MK	Secreted Signaling	PMID: 28356350	t14d	0.266378	0.361	0.23	1.81883e-06	0.206364	0.271	0.191	4.3148e-25
Stromal	Mo/Mac	Mdk	Lrp1	0.0102867	0	MDK_LRP1	Mdk - Lrp1	MK	Secreted Signaling	PMID: 28356350	t14d	0.266378	0.361	0.23	1.81883e-06	-0.13375	0.788	0.85	3.27896e-22
Stromal	Stromal	Mdk	Lrp1	0.00402625	0	MDK_LRP1	Mdk - Lrp1	MK	Secreted Signaling	PMID: 28356350	t14d	0.266378	0.361	0.23	1.81883e-06	-0.293868	0.502	0.576	0.000267945
Stromal	B cell	Mdk	Ncl	0.00807389	0	MDK_NCL	Mdk - Ncl	MK	Secreted Signaling	PMID: 28356350	t14d	0.266378	0.361	0.23	1.81883e-06	0.228902	0.714	0.725	1.05581e-05
Stromal	Endo	Mdk	Ncl	0.00551558	0	MDK_NCL	Mdk - Ncl	MK	Secreted Signaling	PMID: 28356350	t14d	0.266378	0.361	0.23	1.81883e-06	0.206372	0.518	0.458	2.39979e-05
Stromal	Epi	Mdk	Ncl	0.00465974	0	MDK_NCL	Mdk - Ncl	MK	Secreted Signaling	PMID: 28356350	t14d	0.266378	0.361	0.23	1.81883e-06
Stromal	Gran	Mdk	Ncl	0.00215895	0	MDK_NCL	Mdk - Ncl	MK	Secreted Signaling	PMID: 28356350	t14d	0.266378	0.361	0.23	1.81883e-06
Stromal	Lym	Mdk	Ncl	0.0107961	0	MDK_NCL	Mdk - Ncl	MK	Secreted Signaling	PMID: 28356350	t14d	0.266378	0.361	0.23	1.81883e-06	0.188484	0.85	0.816	8.46115e-16
Stromal	Mo/Mac	Mdk	Ncl	0.0086162	0	MDK_NCL	Mdk - Ncl	MK	Secreted Signaling	PMID: 28356350	t14d	0.266378	0.361	0.23	1.81883e-06	0.302862	0.81	0.762	1.45063e-67
Stromal	Stromal	Mdk	Ncl	0.00757677	0	MDK_NCL	Mdk - Ncl	MK	Secreted Signaling	PMID: 28356350	t14d	0.266378	0.361	0.23	1.81883e-06	0.416343	0.632	0.492	3.00161e-09
Gran	Mo/Mac	C3	C3ar1	0.00219582	0	C3_C3AR1	C3 - C3ar1	COMPLEMENT	Secreted Signaling	KEGG: mmu04080	t14d	0.613302	0.406	0.278	5.56504e-13	0.615098	0.32	0.127	1.22853e-108
Stromal	Mo/Mac	C3	C3ar1	0.00727156	0	C3_C3AR1	C3 - C3ar1	COMPLEMENT	Secreted Signaling	KEGG: mmu04080	t14d	1.15441	0.553	0.442	3.20193e-09	0.615098	0.32	0.127	1.22853e-108
Gran	B cell	C3	Cr2	0.00444339	0	C3_CR2	C3 - Cr2	COMPLEMENT	Secreted Signaling	PMID: 16234578	t14d	0.613302	0.406	0.278	5.56504e-13
Stromal	B cell	C3	Cr2	0.0146383	0	C3_CR2	C3 - Cr2	COMPLEMENT	Secreted Signaling	PMID: 16234578	t14d	1.15441	0.553	0.442	3.20193e-09
Gran	Gran	C3	ITGAM_ITGB2	0.0185054	0	C3_ITGAM_ITGB2	C3 - (Itgam+Itgb2)	COMPLEMENT	Secreted Signaling	PMID: 16234578	t14d	0.613302	0.406	0.278	5.56504e-13	0.355445	0.811	0.762	2.16961e-11
Stromal	Gran	C3	ITGAM_ITGB2	0.0590503	0	C3_ITGAM_ITGB2	C3 - (Itgam+Itgb2)	COMPLEMENT	Secreted Signaling	PMID: 16234578	t14d	1.15441	0.553	0.442	3.20193e-09	0.355445	0.811	0.762	2.16961e-11
Gran	Mo/Mac	C3	ITGAM_ITGB2	0.01075	0	C3_ITGAM_ITGB2	C3 - (Itgam+Itgb2)	COMPLEMENT	Secreted Signaling	PMID: 16234578	t14d	0.613302	0.406	0.278	5.56504e-13	-0.0493952	0.67	0.6645	1.2245e-16
Stromal	Mo/Mac	C3	ITGAM_ITGB2	0.0349074	0	C3_ITGAM_ITGB2	C3 - (Itgam+Itgb2)	COMPLEMENT	Secreted Signaling	PMID: 16234578	t14d	1.15441	0.553	0.442	3.20193e-09	-0.0493952	0.67	0.6645	1.2245e-16
Gran	Mo/Mac	C3	ITGAX_ITGB2	0.0136017	0	C3_ITGAX_ITGB2	C3 - (Itgax+Itgb2)	COMPLEMENT	Secreted Signaling	PMID: 16234578	t14d	0.613302	0.406	0.278	5.56504e-13	-0.301075	0.713	0.809	7.83227e-55
Stromal	Mo/Mac	C3	ITGAX_ITGB2	0.0438832	0	C3_ITGAX_ITGB2	C3 - (Itgax+Itgb2)	COMPLEMENT	Secreted Signaling	PMID: 16234578	t14d	1.15441	0.553	0.442	3.20193e-09	-0.301075	0.713	0.809	7.83227e-55
Endo	Mo/Mac	Sema3f	NRP2_PLXNA1	0.00886206	0	SEMA3F_NRP2_PLXNA1	Sema3f - (Nrp2+Plxna1)	SEMA3	Secreted Signaling	PMID: 27533782	t14d	0.659052	0.583	0.421	3.38719e-46
Epi	Gran	Anxa1	Fpr2	0.0104668	0	ANXA1_FPR2	Anxa1 - Fpr2	ANNEXIN	Secreted Signaling	PMID: 23230437	t14d	0.50528	0.593	0.391	1.3273e-16	0.285627	0.347	0.302	0.00278908
Stromal	Mo/Mac	Gas6	Axl	0.00857004	0	GAS6_AXL	Gas6 - Axl	GAS	Secreted Signaling	PMID: 27801848	t14d	0.207109	0.495	0.459	0.428586	-0.170744	0.536	0.588	3.36181e-17
Stromal	Stromal	Gas6	Axl	0.00223516	0	GAS6_AXL	Gas6 - Axl	GAS	Secreted Signaling	PMID: 27801848	t14d	0.207109	0.495	0.459	0.428586	-0.147735	0.357	0.334	0.889671
Stromal	Mo/Mac	Gas6	Mertk	0.00438019	0	GAS6_MERTK	Gas6 - Mertk	GAS	Secreted Signaling	PMID: 27801848	t14d	0.207109	0.495	0.459	0.428586	-0.88261	0.49	0.568	5.20086e-95
Mo/Mac	Epi	Grn	Sort1	0.00825073	0	GRN_SORT1	Grn - Sort1	GRN	Secreted Signaling	PMID: 29555433	t14d	0.669378	0.837	0.827	1.25444e-114	-0.343666	0.302	0.272	0.790458
Mo/Mac	Mo/Mac	Grn	Sort1	0.0315906	0	GRN_SORT1	Grn - Sort1	GRN	Secreted Signaling	PMID: 29555433	t14d	0.669378	0.837	0.827	1.25444e-114	-0.444975	0.538	0.714	1.4793e-127
Epi	Mo/Mac	Scgb3a2	Marco	0.00393637	0	SCGB3A2_MARCO	Scgb3a2 - Marco	UGRP1	Secreted Signaling	PMID: 12847263	t14d	1.01373	0.41	0.265	7.42399e-12	1.48865	0.305	0.046	1.20152e-186
Stromal	Endo	Col1a1	ITGA1_ITGB1	0.0681296	0	COL1A1_ITGA1_ITGB1	Col1a1 - (Itga1+Itgb1)	COLLAGEN	ECM-Receptor	KEGG: mmu04512	t14d	0.883374	0.588	0.528	3.03649e-07	-0.0244099	0.646	0.646	3.41809e-07
Stromal	Endo	Col1a2	ITGA1_ITGB1	0.087173	0	COL1A2_ITGA1_ITGB1	Col1a2 - (Itga1+Itgb1)	COLLAGEN	ECM-Receptor	KEGG: mmu04512	t14d	0.738649	0.68	0.613	6.45485e-10	-0.0244099	0.646	0.646	3.41809e-07
Endo	Endo	Col4a1	ITGA1_ITGB1	0.0829183	0	COL4A1_ITGA1_ITGB1	Col4a1 - (Itga1+Itgb1)	COLLAGEN	ECM-Receptor	KEGG: mmu04512	t14d	0.708682	0.711	0.596	6.00269e-47	-0.0244099	0.646	0.646	3.41809e-07
Endo	Endo	Col4a2	ITGA1_ITGB1	0.0639439	0	COL4A2_ITGA1_ITGB1	Col4a2 - (Itga1+Itgb1)	COLLAGEN	ECM-Receptor	KEGG: mmu04512	t14d	0.513614	0.592	0.5	3.29308e-24	-0.0244099	0.646	0.646	3.41809e-07
Stromal	Endo	Col6a1	ITGA1_ITGB1	0.0198705	0	COL6A1_ITGA1_ITGB1	Col6a1 - (Itga1+Itgb1)	COLLAGEN	ECM-Receptor	KEGG: mmu04512	t14d	0.202998	0.495	0.452	0.0576852	-0.0244099	0.646	0.646	3.41809e-07
Stromal	Endo	Col6a2	ITGA1_ITGB1	0.0195538	0	COL6A2_ITGA1_ITGB1	Col6a2 - (Itga1+Itgb1)	COLLAGEN	ECM-Receptor	KEGG: mmu04512	t14d	0.440245	0.478	0.388	3.94381e-05	-0.0244099	0.646	0.646	3.41809e-07
Mo/Mac	Epi	Fn1	ITGA3_ITGB1	0.0186868	0	FN1_ITGA3_ITGB1	Fn1 - (Itga3+Itgb1)	FN1	ECM-Receptor	KEGG: mmu04512	t14d	0.732553	0.781	0.726	5.99372e-114	-0.034313	0.3415	0.2805	0.064562
Stromal	Epi	Fn1	ITGA3_ITGB1	0.013941	0	FN1_ITGA3_ITGB1	Fn1 - (Itga3+Itgb1)	FN1	ECM-Receptor	KEGG: mmu04512	t14d	0.42117	0.656	0.701	0.0170406	-0.034313	0.3415	0.2805	0.064562
Mo/Mac	Gran	Fn1	ITGA4_ITGB1	0.0220667	0	FN1_ITGA4_ITGB1	Fn1 - (Itga4+Itgb1)	FN1	ECM-Receptor	KEGG: mmu04512	t14d	0.732553	0.781	0.726	5.99372e-114	-0.314724	0.2985	0.413	0.000671214
Mo/Mac	Lym	Fn1	ITGA4_ITGB1	0.0853293	0	FN1_ITGA4_ITGB1	Fn1 - (Itga4+Itgb1)	FN1	ECM-Receptor	KEGG: mmu04512	t14d	0.732553	0.781	0.726	5.99372e-114	-0.158265	0.68	0.769	6.40446e-08
Stromal	Lym	Fn1	ITGA4_ITGB1	0.0647761	0	FN1_ITGA4_ITGB1	Fn1 - (Itga4+Itgb1)	FN1	ECM-Receptor	KEGG: mmu04512	t14d	0.42117	0.656	0.701	0.0170406	-0.158265	0.68	0.769	6.40446e-08
Mo/Mac	Mo/Mac	Fn1	ITGA4_ITGB1	0.068011	0	FN1_ITGA4_ITGB1	Fn1 - (Itga4+Itgb1)	FN1	ECM-Receptor	KEGG: mmu04512	t14d	0.732553	0.781	0.726	5.99372e-114	-0.534868	0.631	0.807	7.67726e-110
Stromal	Mo/Mac	Fn1	ITGA4_ITGB1	0.0513949	0	FN1_ITGA4_ITGB1	Fn1 - (Itga4+Itgb1)	FN1	ECM-Receptor	KEGG: mmu04512	t14d	0.42117	0.656	0.701	0.0170406	-0.534868	0.631	0.807	7.67726e-110
Mo/Mac	Mo/Mac	Fn1	ITGA5_ITGB1	0.052335	0	FN1_ITGA5_ITGB1	Fn1 - (Itga5+Itgb1)	FN1	ECM-Receptor	KEGG: mmu04512	t14d	0.732553	0.781	0.726	5.99372e-114
Stromal	Mo/Mac	Fn1	ITGA5_ITGB1	0.0393869	0	FN1_ITGA5_ITGB1	Fn1 - (Itga5+Itgb1)	FN1	ECM-Receptor	KEGG: mmu04512	t14d	0.42117	0.656	0.701	0.0170406
Mo/Mac	Stromal	Fn1	ITGA5_ITGB1	0.0162899	0	FN1_ITGA5_ITGB1	Fn1 - (Itga5+Itgb1)	FN1	ECM-Receptor	KEGG: mmu04512	t14d	0.732553	0.781	0.726	5.99372e-114	-0.0300537	0.426	0.406	0.000160602
Epi	Endo	Lama5	ITGA1_ITGB1	0.00656344	0	LAMA5_ITGA1_ITGB1	Lama5 - (Itga1+Itgb1)	LAMININ	ECM-Receptor	KEGG: mmu04512	t14d	0.212901	0.3	0.136	3.69752e-16	-0.0244099	0.646	0.646	3.41809e-07
Endo	Endo	Lamb2	ITGA1_ITGB1	0.00770799	0	LAMB2_ITGA1_ITGB1	Lamb2 - (Itga1+Itgb1)	LAMININ	ECM-Receptor	KEGG: mmu04512	t14d	0.230541	0.288	0.203	3.71303e-10	-0.0244099	0.646	0.646	3.41809e-07
Epi	Endo	Lamc2	ITGA1_ITGB1	0.0103646	0	LAMC2_ITGA1_ITGB1	Lamc2 - (Itga1+Itgb1)	LAMININ	ECM-Receptor	KEGG: mmu04512	t14d	0.323975	0.304	0.185	1.22661e-08	-0.0244099	0.646	0.646	3.41809e-07
Epi	Epi	Lama5	ITGA3_ITGB1	0.00101828	0	LAMA5_ITGA3_ITGB1	Lama5 - (Itga3+Itgb1)	LAMININ	ECM-Receptor	KEGG: mmu04512	t14d	0.212901	0.3	0.136	3.69752e-16	-0.034313	0.3415	0.2805	0.064562
Endo	Epi	Lamb2	ITGA3_ITGB1	0.00119702	0	LAMB2_ITGA3_ITGB1	Lamb2 - (Itga3+Itgb1)	LAMININ	ECM-Receptor	KEGG: mmu04512	t14d	0.230541	0.288	0.203	3.71303e-10	-0.034313	0.3415	0.2805	0.064562
Epi	Epi	Lamc2	ITGA3_ITGB1	0.00161323	0	LAMC2_ITGA3_ITGB1	Lamc2 - (Itga3+Itgb1)	LAMININ	ECM-Receptor	KEGG: mmu04512	t14d	0.323975	0.304	0.185	1.22661e-08	-0.034313	0.3415	0.2805	0.064562
Stromal	Epi	Col1a1	ITGA3_ITGB1	0.011154	0	COL1A1_ITGA3_ITGB1	Col1a1 - (Itga3+Itgb1)	COLLAGEN	ECM-Receptor	KEGG: mmu04512	t14d	0.883374	0.588	0.528	3.03649e-07	-0.034313	0.3415	0.2805	0.064562
Stromal	Epi	Col1a2	ITGA3_ITGB1	0.0145198	0	COL1A2_ITGA3_ITGB1	Col1a2 - (Itga3+Itgb1)	COLLAGEN	ECM-Receptor	KEGG: mmu04512	t14d	0.738649	0.68	0.613	6.45485e-10	-0.034313	0.3415	0.2805	0.064562
Endo	Epi	Col4a1	ITGA3_ITGB1	0.0137577	0	COL4A1_ITGA3_ITGB1	Col4a1 - (Itga3+Itgb1)	COLLAGEN	ECM-Receptor	KEGG: mmu04512	t14d	0.708682	0.711	0.596	6.00269e-47	-0.034313	0.3415	0.2805	0.064562
Endo	Epi	Col4a2	ITGA3_ITGB1	0.0104295	0	COL4A2_ITGA3_ITGB1	Col4a2 - (Itga3+Itgb1)	COLLAGEN	ECM-Receptor	KEGG: mmu04512	t14d	0.513614	0.592	0.5	3.29308e-24	-0.034313	0.3415	0.2805	0.064562
Stromal	Epi	Col6a1	ITGA3_ITGB1	0.00311809	0	COL6A1_ITGA3_ITGB1	Col6a1 - (Itga3+Itgb1)	COLLAGEN	ECM-Receptor	KEGG: mmu04512	t14d	0.202998	0.495	0.452	0.0576852	-0.034313	0.3415	0.2805	0.064562
Stromal	Epi	Col6a2	ITGA3_ITGB1	0.00306755	0	COL6A2_ITGA3_ITGB1	Col6a2 - (Itga3+Itgb1)	COLLAGEN	ECM-Receptor	KEGG: mmu04512	t14d	0.440245	0.478	0.388	3.94381e-05	-0.034313	0.3415	0.2805	0.064562
Epi	Endo	Lama5	ITGA6_ITGB1	0.00546717	0	LAMA5_ITGA6_ITGB1	Lama5 - (Itga6+Itgb1)	LAMININ	ECM-Receptor	KEGG: mmu04512	t14d	0.212901	0.3	0.136	3.69752e-16	0.184875	0.614	0.576	0.0019102
Epi	Epi	Lama5	ITGA6_ITGB1	0.000754427	0	LAMA5_ITGA6_ITGB1	Lama5 - (Itga6+Itgb1)	LAMININ	ECM-Receptor	KEGG: mmu04512	t14d	0.212901	0.3	0.136	3.69752e-16	-0.239564	0.39	0.388	0.129124
Epi	Lym	Lama5	ITGA6_ITGB1	0.00185493	0	LAMA5_ITGA6_ITGB1	Lama5 - (Itga6+Itgb1)	LAMININ	ECM-Receptor	KEGG: mmu04512	t14d	0.212901	0.3	0.136	3.69752e-16	-0.100855	0.302	0.383	4.46307e-06
Epi	Mo/Mac	Lama5	ITGA6_ITGB1	0.00126285	0	LAMA5_ITGA6_ITGB1	Lama5 - (Itga6+Itgb1)	LAMININ	ECM-Receptor	KEGG: mmu04512	t14d	0.212901	0.3	0.136	3.69752e-16	0.206364	0.271	0.191	4.3148e-25
Endo	Endo	Lamb2	ITGA6_ITGB1	0.00642179	0	LAMB2_ITGA6_ITGB1	Lamb2 - (Itga6+Itgb1)	LAMININ	ECM-Receptor	KEGG: mmu04512	t14d	0.230541	0.288	0.203	3.71303e-10	0.184875	0.614	0.576	0.0019102
Endo	Epi	Lamb2	ITGA6_ITGB1	0.000886891	0	LAMB2_ITGA6_ITGB1	Lamb2 - (Itga6+Itgb1)	LAMININ	ECM-Receptor	KEGG: mmu04512	t14d	0.230541	0.288	0.203	3.71303e-10	-0.239564	0.39	0.388	0.129124
Endo	Lym	Lamb2	ITGA6_ITGB1	0.0021802	0	LAMB2_ITGA6_ITGB1	Lamb2 - (Itga6+Itgb1)	LAMININ	ECM-Receptor	KEGG: mmu04512	t14d	0.230541	0.288	0.203	3.71303e-10	-0.100855	0.302	0.383	4.46307e-06
Endo	Mo/Mac	Lamb2	ITGA6_ITGB1	0.00148445	0	LAMB2_ITGA6_ITGB1	Lamb2 - (Itga6+Itgb1)	LAMININ	ECM-Receptor	KEGG: mmu04512	t14d	0.230541	0.288	0.203	3.71303e-10	0.206364	0.271	0.191	4.3148e-25
Epi	Endo	Lamc2	ITGA6_ITGB1	0.00863898	0	LAMC2_ITGA6_ITGB1	Lamc2 - (Itga6+Itgb1)	LAMININ	ECM-Receptor	KEGG: mmu04512	t14d	0.323975	0.304	0.185	1.22661e-08	0.184875	0.614	0.576	0.0019102
Epi	Epi	Lamc2	ITGA6_ITGB1	0.0011954	0	LAMC2_ITGA6_ITGB1	Lamc2 - (Itga6+Itgb1)	LAMININ	ECM-Receptor	KEGG: mmu04512	t14d	0.323975	0.304	0.185	1.22661e-08	-0.239564	0.39	0.388	0.129124
Epi	Lym	Lamc2	ITGA6_ITGB1	0.00293726	0	LAMC2_ITGA6_ITGB1	Lamc2 - (Itga6+Itgb1)	LAMININ	ECM-Receptor	KEGG: mmu04512	t14d	0.323975	0.304	0.185	1.22661e-08	-0.100855	0.302	0.383	4.46307e-06
Epi	Mo/Mac	Lamc2	ITGA6_ITGB1	0.00200041	0	LAMC2_ITGA6_ITGB1	Lamc2 - (Itga6+Itgb1)	LAMININ	ECM-Receptor	KEGG: mmu04512	t14d	0.323975	0.304	0.185	1.22661e-08	0.206364	0.271	0.191	4.3148e-25
Mo/Mac	Epi	Fn1	ITGAV_ITGB1	0.0187803	0	FN1_ITGAV_ITGB1	Fn1 - (Itgav+Itgb1)	FN1	ECM-Receptor	KEGG: mmu04512	t14d	0.732553	0.781	0.726	5.99372e-114	-0.0612431	0.3365	0.2835	0.0645633
Stromal	Epi	Fn1	ITGAV_ITGB1	0.0140111	0.04	FN1_ITGAV_ITGB1	Fn1 - (Itgav+Itgb1)	FN1	ECM-Receptor	KEGG: mmu04512	t14d	0.42117	0.656	0.701	0.0170406	-0.0612431	0.3365	0.2835	0.0645633
Mo/Mac	Lym	Fn1	ITGAV_ITGB1	0.042107	0	FN1_ITGAV_ITGB1	Fn1 - (Itgav+Itgb1)	FN1	ECM-Receptor	KEGG: mmu04512	t14d	0.732553	0.781	0.726	5.99372e-114
Stromal	Lym	Fn1	ITGAV_ITGB1	0.031605	0	FN1_ITGAV_ITGB1	Fn1 - (Itgav+Itgb1)	FN1	ECM-Receptor	KEGG: mmu04512	t14d	0.42117	0.656	0.701	0.0170406
Mo/Mac	Mo/Mac	Fn1	ITGAV_ITGB1	0.0574229	0	FN1_ITGAV_ITGB1	Fn1 - (Itgav+Itgb1)	FN1	ECM-Receptor	KEGG: mmu04512	t14d	0.732553	0.781	0.726	5.99372e-114
Stromal	Mo/Mac	Fn1	ITGAV_ITGB1	0.0432735	0	FN1_ITGAV_ITGB1	Fn1 - (Itgav+Itgb1)	FN1	ECM-Receptor	KEGG: mmu04512	t14d	0.42117	0.656	0.701	0.0170406
Mo/Mac	Stromal	Fn1	ITGAV_ITGB1	0.032502	0	FN1_ITGAV_ITGB1	Fn1 - (Itgav+Itgb1)	FN1	ECM-Receptor	KEGG: mmu04512	t14d	0.732553	0.781	0.726	5.99372e-114	-0.166936	0.4745	0.479	0.103468
Stromal	Stromal	Fn1	ITGAV_ITGB1	0.0243347	0	FN1_ITGAV_ITGB1	Fn1 - (Itgav+Itgb1)	FN1	ECM-Receptor	KEGG: mmu04512	t14d	0.42117	0.656	0.701	0.0170406	-0.166936	0.4745	0.479	0.103468
Mo/Mac	B cell	Fn1	ITGA4_ITGB7	0.052208	0	FN1_ITGA4_ITGB7	Fn1 - (Itga4+Itgb7)	FN1	ECM-Receptor	KEGG: mmu04512	t14d	0.732553	0.781	0.726	5.99372e-114
Stromal	B cell	Fn1	ITGA4_ITGB7	0.03929	0	FN1_ITGA4_ITGB7	Fn1 - (Itga4+Itgb7)	FN1	ECM-Receptor	KEGG: mmu04512	t14d	0.42117	0.656	0.701	0.0170406
Mo/Mac	Lym	Fn1	ITGA4_ITGB7	0.08768	0	FN1_ITGA4_ITGB7	Fn1 - (Itga4+Itgb7)	FN1	ECM-Receptor	KEGG: mmu04512	t14d	0.732553	0.781	0.726	5.99372e-114	-0.158265	0.68	0.769	6.40446e-08
Stromal	Lym	Fn1	ITGA4_ITGB7	0.0666018	0	FN1_ITGA4_ITGB7	Fn1 - (Itga4+Itgb7)	FN1	ECM-Receptor	KEGG: mmu04512	t14d	0.42117	0.656	0.701	0.0170406	-0.158265	0.68	0.769	6.40446e-08
Mo/Mac	Lym	Fn1	ITGAV_ITGB3	0.0208752	0	FN1_ITGAV_ITGB3	Fn1 - (Itgav+Itgb3)	FN1	ECM-Receptor	KEGG: mmu04512	t14d	0.732553	0.781	0.726	5.99372e-114	0.200455	0.321	0.269	8.14427e-07
Stromal	Lym	Fn1	ITGAV_ITGB3	0.0155825	0	FN1_ITGAV_ITGB3	Fn1 - (Itgav+Itgb3)	FN1	ECM-Receptor	KEGG: mmu04512	t14d	0.42117	0.656	0.701	0.0170406	0.200455	0.321	0.269	8.14427e-07
Endo	Lym	Vwf	ITGAV_ITGB3	0.00505348	0	VWF_ITGAV_ITGB3	Vwf - (Itgav+Itgb3)	VWF	ECM-Receptor	KEGG: mmu04512	t14d	1.00117	0.48	0.244	1.21335e-61	0.200455	0.321	0.269	8.14427e-07
Mo/Mac	Epi	Fn1	ITGAV_ITGB6	0.00772464	0	FN1_ITGAV_ITGB6	Fn1 - (Itgav+Itgb6)	FN1	ECM-Receptor	KEGG: mmu04512	t14d	0.732553	0.781	0.726	5.99372e-114	0.287607	0.2705	0.1575	1.2908e-06
Stromal	Epi	Fn1	ITGAV_ITGB6	0.00574657	0	FN1_ITGAV_ITGB6	Fn1 - (Itgav+Itgb6)	FN1	ECM-Receptor	KEGG: mmu04512	t14d	0.42117	0.656	0.701	0.0170406	0.287607	0.2705	0.1575	1.2908e-06
Mo/Mac	Gran	Fn1	Cd44	0.201371	0	FN1_CD44	Fn1 - Cd44	FN1	ECM-Receptor	KEGG: mmu04512	t14d	0.732553	0.781	0.726	5.99372e-114	0.115348	0.95	0.957	0.0155296
Stromal	Gran	Fn1	Cd44	0.157686	0	FN1_CD44	Fn1 - Cd44	FN1	ECM-Receptor	KEGG: mmu04512	t14d	0.42117	0.656	0.701	0.0170406	0.115348	0.95	0.957	0.0155296
Mo/Mac	Lym	Fn1	Cd44	0.0814518	0	FN1_CD44	Fn1 - Cd44	FN1	ECM-Receptor	KEGG: mmu04512	t14d	0.732553	0.781	0.726	5.99372e-114
Stromal	Lym	Fn1	Cd44	0.0617695	0.03	FN1_CD44	Fn1 - Cd44	FN1	ECM-Receptor	KEGG: mmu04512	t14d	0.42117	0.656	0.701	0.0170406
Mo/Mac	Mo/Mac	Fn1	Cd44	0.1516	0	FN1_CD44	Fn1 - Cd44	FN1	ECM-Receptor	KEGG: mmu04512	t14d	0.732553	0.781	0.726	5.99372e-114	-0.318556	0.877	0.94	1.38351e-86
Stromal	Mo/Mac	Fn1	Cd44	0.117128	0	FN1_CD44	Fn1 - Cd44	FN1	ECM-Receptor	KEGG: mmu04512	t14d	0.42117	0.656	0.701	0.0170406	-0.318556	0.877	0.94	1.38351e-86
Stromal	B cell	Col1a1	Cd44	0.0155114	0	COL1A1_CD44	Col1a1 - Cd44	COLLAGEN	ECM-Receptor	KEGG: mmu04512	t14d	0.883374	0.588	0.528	3.03649e-07
Stromal	Epi	Col1a1	Cd44	0.0116555	0	COL1A1_CD44	Col1a1 - Cd44	COLLAGEN	ECM-Receptor	KEGG: mmu04512	t14d	0.883374	0.588	0.528	3.03649e-07	-0.372507	0.375	0.395	0.00402859
Stromal	Gran	Col1a1	Cd44	0.129948	0	COL1A1_CD44	Col1a1 - Cd44	COLLAGEN	ECM-Receptor	KEGG: mmu04512	t14d	0.883374	0.588	0.528	3.03649e-07	0.115348	0.95	0.957	0.0155296
Stromal	Lym	Col1a1	Cd44	0.0499045	0	COL1A1_CD44	Col1a1 - Cd44	COLLAGEN	ECM-Receptor	KEGG: mmu04512	t14d	0.883374	0.588	0.528	3.03649e-07
Stromal	Mo/Mac	Col1a1	Cd44	0.0957147	0	COL1A1_CD44	Col1a1 - Cd44	COLLAGEN	ECM-Receptor	KEGG: mmu04512	t14d	0.883374	0.588	0.528	3.03649e-07	-0.318556	0.877	0.94	1.38351e-86
Stromal	Stromal	Col1a1	Cd44	0.013962	0	COL1A1_CD44	Col1a1 - Cd44	COLLAGEN	ECM-Receptor	KEGG: mmu04512	t14d	0.883374	0.588	0.528	3.03649e-07	-0.384588	0.419	0.518	0.000113981
Stromal	B cell	Col1a2	Cd44	0.0201654	0	COL1A2_CD44	Col1a2 - Cd44	COLLAGEN	ECM-Receptor	KEGG: mmu04512	t14d	0.738649	0.68	0.613	6.45485e-10
Stromal	Epi	Col1a2	Cd44	0.0151704	0	COL1A2_CD44	Col1a2 - Cd44	COLLAGEN	ECM-Receptor	KEGG: mmu04512	t14d	0.738649	0.68	0.613	6.45485e-10	-0.372507	0.375	0.395	0.00402859
Stromal	Gran	Col1a2	Cd44	0.163244	0	COL1A2_CD44	Col1a2 - Cd44	COLLAGEN	ECM-Receptor	KEGG: mmu04512	t14d	0.738649	0.68	0.613	6.45485e-10	0.115348	0.95	0.957	0.0155296
Stromal	Lym	Col1a2	Cd44	0.0642046	0	COL1A2_CD44	Col1a2 - Cd44	COLLAGEN	ECM-Receptor	KEGG: mmu04512	t14d	0.738649	0.68	0.613	6.45485e-10
Stromal	Mo/Mac	Col1a2	Cd44	0.121464	0	COL1A2_CD44	Col1a2 - Cd44	COLLAGEN	ECM-Receptor	KEGG: mmu04512	t14d	0.738649	0.68	0.613	6.45485e-10	-0.318556	0.877	0.94	1.38351e-86
Stromal	Stromal	Col1a2	Cd44	0.0181596	0	COL1A2_CD44	Col1a2 - Cd44	COLLAGEN	ECM-Receptor	KEGG: mmu04512	t14d	0.738649	0.68	0.613	6.45485e-10	-0.384588	0.419	0.518	0.000113981
Endo	B cell	Col4a1	Cd44	0.0191127	0	COL4A1_CD44	Col4a1 - Cd44	COLLAGEN	ECM-Receptor	KEGG: mmu04512	t14d	0.708682	0.711	0.596	6.00269e-47
Endo	Epi	Col4a1	Cd44	0.0143746	0	COL4A1_CD44	Col4a1 - Cd44	COLLAGEN	ECM-Receptor	KEGG: mmu04512	t14d	0.708682	0.711	0.596	6.00269e-47	-0.372507	0.375	0.395	0.00402859
Endo	Gran	Col4a1	Cd44	0.155911	0	COL4A1_CD44	Col4a1 - Cd44	COLLAGEN	ECM-Receptor	KEGG: mmu04512	t14d	0.708682	0.711	0.596	6.00269e-47	0.115348	0.95	0.957	0.0155296
Endo	Lym	Col4a1	Cd44	0.060996	0	COL4A1_CD44	Col4a1 - Cd44	COLLAGEN	ECM-Receptor	KEGG: mmu04512	t14d	0.708682	0.711	0.596	6.00269e-47
Endo	Mo/Mac	Col4a1	Cd44	0.115747	0	COL4A1_CD44	Col4a1 - Cd44	COLLAGEN	ECM-Receptor	KEGG: mmu04512	t14d	0.708682	0.711	0.596	6.00269e-47	-0.318556	0.877	0.94	1.38351e-86
Endo	Stromal	Col4a1	Cd44	0.0172098	0	COL4A1_CD44	Col4a1 - Cd44	COLLAGEN	ECM-Receptor	KEGG: mmu04512	t14d	0.708682	0.711	0.596	6.00269e-47	-0.384588	0.419	0.518	0.000113981
Endo	B cell	Col4a2	Cd44	0.0145081	0	COL4A2_CD44	Col4a2 - Cd44	COLLAGEN	ECM-Receptor	KEGG: mmu04512	t14d	0.513614	0.592	0.5	3.29308e-24
Endo	Epi	Col4a2	Cd44	0.0108988	0	COL4A2_CD44	Col4a2 - Cd44	COLLAGEN	ECM-Receptor	KEGG: mmu04512	t14d	0.513614	0.592	0.5	3.29308e-24	-0.372507	0.375	0.395	0.00402859
Endo	Gran	Col4a2	Cd44	0.122464	0	COL4A2_CD44	Col4a2 - Cd44	COLLAGEN	ECM-Receptor	KEGG: mmu04512	t14d	0.513614	0.592	0.5	3.29308e-24	0.115348	0.95	0.957	0.0155296
Endo	Lym	Col4a2	Cd44	0.0467822	0	COL4A2_CD44	Col4a2 - Cd44	COLLAGEN	ECM-Receptor	KEGG: mmu04512	t14d	0.513614	0.592	0.5	3.29308e-24
Endo	Mo/Mac	Col4a2	Cd44	0.0899978	0	COL4A2_CD44	Col4a2 - Cd44	COLLAGEN	ECM-Receptor	KEGG: mmu04512	t14d	0.513614	0.592	0.5	3.29308e-24	-0.318556	0.877	0.94	1.38351e-86
Endo	Stromal	Col4a2	Cd44	0.0130576	0	COL4A2_CD44	Col4a2 - Cd44	COLLAGEN	ECM-Receptor	KEGG: mmu04512	t14d	0.513614	0.592	0.5	3.29308e-24	-0.384588	0.419	0.518	0.000113981
Stromal	B cell	Col6a1	Cd44	0.00435004	0	COL6A1_CD44	Col6a1 - Cd44	COLLAGEN	ECM-Receptor	KEGG: mmu04512	t14d	0.202998	0.495	0.452	0.0576852
Stromal	Epi	Col6a1	Cd44	0.00325949	0	COL6A1_CD44	Col6a1 - Cd44	COLLAGEN	ECM-Receptor	KEGG: mmu04512	t14d	0.202998	0.495	0.452	0.0576852	-0.372507	0.375	0.395	0.00402859
Stromal	Gran	Col6a1	Cd44	0.0397692	0	COL6A1_CD44	Col6a1 - Cd44	COLLAGEN	ECM-Receptor	KEGG: mmu04512	t14d	0.202998	0.495	0.452	0.0576852	0.115348	0.95	0.957	0.0155296
Stromal	Lym	Col6a1	Cd44	0.0143561	0	COL6A1_CD44	Col6a1 - Cd44	COLLAGEN	ECM-Receptor	KEGG: mmu04512	t14d	0.202998	0.495	0.452	0.0576852
Stromal	Mo/Mac	Col6a1	Cd44	0.0285138	0	COL6A1_CD44	Col6a1 - Cd44	COLLAGEN	ECM-Receptor	KEGG: mmu04512	t14d	0.202998	0.495	0.452	0.0576852	-0.318556	0.877	0.94	1.38351e-86
Stromal	Stromal	Col6a1	Cd44	0.00391108	0	COL6A1_CD44	Col6a1 - Cd44	COLLAGEN	ECM-Receptor	KEGG: mmu04512	t14d	0.202998	0.495	0.452	0.0576852	-0.384588	0.419	0.518	0.000113981
Stromal	B cell	Col6a2	Cd44	0.00427962	0	COL6A2_CD44	Col6a2 - Cd44	COLLAGEN	ECM-Receptor	KEGG: mmu04512	t14d	0.440245	0.478	0.388	3.94381e-05
Stromal	Epi	Col6a2	Cd44	0.00320666	0	COL6A2_CD44	Col6a2 - Cd44	COLLAGEN	ECM-Receptor	KEGG: mmu04512	t14d	0.440245	0.478	0.388	3.94381e-05	-0.372507	0.375	0.395	0.00402859
Stromal	Gran	Col6a2	Cd44	0.0391479	0	COL6A2_CD44	Col6a2 - Cd44	COLLAGEN	ECM-Receptor	KEGG: mmu04512	t14d	0.440245	0.478	0.388	3.94381e-05	0.115348	0.95	0.957	0.0155296
Stromal	Lym	Col6a2	Cd44	0.014126	0	COL6A2_CD44	Col6a2 - Cd44	COLLAGEN	ECM-Receptor	KEGG: mmu04512	t14d	0.440245	0.478	0.388	3.94381e-05
Stromal	Mo/Mac	Col6a2	Cd44	0.0280632	0	COL6A2_CD44	Col6a2 - Cd44	COLLAGEN	ECM-Receptor	KEGG: mmu04512	t14d	0.440245	0.478	0.388	3.94381e-05	-0.318556	0.877	0.94	1.38351e-86
Stromal	Stromal	Col6a2	Cd44	0.00384773	0	COL6A2_CD44	Col6a2 - Cd44	COLLAGEN	ECM-Receptor	KEGG: mmu04512	t14d	0.440245	0.478	0.388	3.94381e-05	-0.384588	0.419	0.518	0.000113981
Epi	B cell	Lama5	Cd44	0.00142179	0	LAMA5_CD44	Lama5 - Cd44	LAMININ	ECM-Receptor	KEGG: mmu04512	t14d	0.212901	0.3	0.136	3.69752e-16
Epi	Epi	Lama5	Cd44	0.00106456	0	LAMA5_CD44	Lama5 - Cd44	LAMININ	ECM-Receptor	KEGG: mmu04512	t14d	0.212901	0.3	0.136	3.69752e-16	-0.372507	0.375	0.395	0.00402859
Epi	Gran	Lama5	Cd44	0.0133173	0	LAMA5_CD44	Lama5 - Cd44	LAMININ	ECM-Receptor	KEGG: mmu04512	t14d	0.212901	0.3	0.136	3.69752e-16	0.115348	0.95	0.957	0.0155296
Epi	Lym	Lama5	Cd44	0.00472418	0	LAMA5_CD44	Lama5 - Cd44	LAMININ	ECM-Receptor	KEGG: mmu04512	t14d	0.212901	0.3	0.136	3.69752e-16
Epi	Mo/Mac	Lama5	Cd44	0.00947435	0	LAMA5_CD44	Lama5 - Cd44	LAMININ	ECM-Receptor	KEGG: mmu04512	t14d	0.212901	0.3	0.136	3.69752e-16	-0.318556	0.877	0.94	1.38351e-86
Epi	Stromal	Lama5	Cd44	0.00127794	0	LAMA5_CD44	Lama5 - Cd44	LAMININ	ECM-Receptor	KEGG: mmu04512	t14d	0.212901	0.3	0.136	3.69752e-16	-0.384588	0.419	0.518	0.000113981
Endo	B cell	Lamb2	Cd44	0.00167123	0	LAMB2_CD44	Lamb2 - Cd44	LAMININ	ECM-Receptor	KEGG: mmu04512	t14d	0.230541	0.288	0.203	3.71303e-10
Endo	Epi	Lamb2	Cd44	0.00125141	0	LAMB2_CD44	Lamb2 - Cd44	LAMININ	ECM-Receptor	KEGG: mmu04512	t14d	0.230541	0.288	0.203	3.71303e-10	-0.372507	0.375	0.395	0.00402859
Endo	Gran	Lamb2	Cd44	0.015621	0	LAMB2_CD44	Lamb2 - Cd44	LAMININ	ECM-Receptor	KEGG: mmu04512	t14d	0.230541	0.288	0.203	3.71303e-10	0.115348	0.95	0.957	0.0155296
Endo	Lym	Lamb2	Cd44	0.00554979	0	LAMB2_CD44	Lamb2 - Cd44	LAMININ	ECM-Receptor	KEGG: mmu04512	t14d	0.230541	0.288	0.203	3.71303e-10
Endo	Mo/Mac	Lamb2	Cd44	0.0111208	0	LAMB2_CD44	Lamb2 - Cd44	LAMININ	ECM-Receptor	KEGG: mmu04512	t14d	0.230541	0.288	0.203	3.71303e-10	-0.318556	0.877	0.94	1.38351e-86
Endo	Stromal	Lamb2	Cd44	0.00150218	0	LAMB2_CD44	Lamb2 - Cd44	LAMININ	ECM-Receptor	KEGG: mmu04512	t14d	0.230541	0.288	0.203	3.71303e-10	-0.384588	0.419	0.518	0.000113981
Epi	B cell	Lamc2	Cd44	0.00225196	0	LAMC2_CD44	Lamc2 - Cd44	LAMININ	ECM-Receptor	KEGG: mmu04512	t14d	0.323975	0.304	0.185	1.22661e-08
Epi	Epi	Lamc2	Cd44	0.0016865	0	LAMC2_CD44	Lamc2 - Cd44	LAMININ	ECM-Receptor	KEGG: mmu04512	t14d	0.323975	0.304	0.185	1.22661e-08	-0.372507	0.375	0.395	0.00402859
Epi	Gran	Lamc2	Cd44	0.0209474	0	LAMC2_CD44	Lamc2 - Cd44	LAMININ	ECM-Receptor	KEGG: mmu04512	t14d	0.323975	0.304	0.185	1.22661e-08	0.115348	0.95	0.957	0.0155296
Epi	Lym	Lamc2	Cd44	0.00746818	0	LAMC2_CD44	Lamc2 - Cd44	LAMININ	ECM-Receptor	KEGG: mmu04512	t14d	0.323975	0.304	0.185	1.22661e-08
Epi	Mo/Mac	Lamc2	Cd44	0.014936	0	LAMC2_CD44	Lamc2 - Cd44	LAMININ	ECM-Receptor	KEGG: mmu04512	t14d	0.323975	0.304	0.185	1.22661e-08	-0.318556	0.877	0.94	1.38351e-86
Epi	Stromal	Lamc2	Cd44	0.00202428	0	LAMC2_CD44	Lamc2 - Cd44	LAMININ	ECM-Receptor	KEGG: mmu04512	t14d	0.323975	0.304	0.185	1.22661e-08	-0.384588	0.419	0.518	0.000113981
Stromal	Epi	Col1a1	Sdc1	0.020427	0	COL1A1_SDC1	Col1a1 - Sdc1	COLLAGEN	ECM-Receptor	KEGG: mmu04512	t14d	0.883374	0.588	0.528	3.03649e-07	0.693359	0.426	0.212	1.91794e-25
Stromal	Epi	Col1a2	Sdc1	0.0265161	0	COL1A2_SDC1	Col1a2 - Sdc1	COLLAGEN	ECM-Receptor	KEGG: mmu04512	t14d	0.738649	0.68	0.613	6.45485e-10	0.693359	0.426	0.212	1.91794e-25
Endo	Epi	Col4a1	Sdc1	0.0251404	0	COL4A1_SDC1	Col4a1 - Sdc1	COLLAGEN	ECM-Receptor	KEGG: mmu04512	t14d	0.708682	0.711	0.596	6.00269e-47	0.693359	0.426	0.212	1.91794e-25
Endo	Epi	Col4a2	Sdc1	0.0191119	0	COL4A2_SDC1	Col4a2 - Sdc1	COLLAGEN	ECM-Receptor	KEGG: mmu04512	t14d	0.513614	0.592	0.5	3.29308e-24	0.693359	0.426	0.212	1.91794e-25
Stromal	Epi	Col6a1	Sdc1	0.00574923	0	COL6A1_SDC1	Col6a1 - Sdc1	COLLAGEN	ECM-Receptor	KEGG: mmu04512	t14d	0.202998	0.495	0.452	0.0576852	0.693359	0.426	0.212	1.91794e-25
Stromal	Epi	Col6a2	Sdc1	0.00565628	0	COL6A2_SDC1	Col6a2 - Sdc1	COLLAGEN	ECM-Receptor	KEGG: mmu04512	t14d	0.440245	0.478	0.388	3.94381e-05	0.693359	0.426	0.212	1.91794e-25
Mo/Mac	Epi	Fn1	Sdc1	0.034007	0	FN1_SDC1	Fn1 - Sdc1	FN1	ECM-Receptor	KEGG: mmu04512	t14d	0.732553	0.781	0.726	5.99372e-114	0.693359	0.426	0.212	1.91794e-25
Stromal	Epi	Fn1	Sdc1	0.0254715	0	FN1_SDC1	Fn1 - Sdc1	FN1	ECM-Receptor	KEGG: mmu04512	t14d	0.42117	0.656	0.701	0.0170406	0.693359	0.426	0.212	1.91794e-25
Stromal	B cell	Col1a1	Sdc4	0.0112512	0	COL1A1_SDC4	Col1a1 - Sdc4	COLLAGEN	ECM-Receptor	KEGG: mmu04512	t14d	0.883374	0.588	0.528	3.03649e-07	0.150851	0.306	0.317	0.276838
Stromal	Epi	Col1a1	Sdc4	0.0178908	0	COL1A1_SDC4	Col1a1 - Sdc4	COLLAGEN	ECM-Receptor	KEGG: mmu04512	t14d	0.883374	0.588	0.528	3.03649e-07	0.327198	0.426	0.254	2.92801e-13
Stromal	Mo/Mac	Col1a1	Sdc4	0.00703739	0	COL1A1_SDC4	Col1a1 - Sdc4	COLLAGEN	ECM-Receptor	KEGG: mmu04512	t14d	0.883374	0.588	0.528	3.03649e-07	0.669516	0.343	0.198	4.87664e-71
Stromal	Stromal	Col1a1	Sdc4	0.0212585	0	COL1A1_SDC4	Col1a1 - Sdc4	COLLAGEN	ECM-Receptor	KEGG: mmu04512	t14d	0.883374	0.588	0.528	3.03649e-07	0.462621	0.498	0.394	4.90989e-06
Stromal	B cell	Col1a2	Sdc4	0.0146459	0	COL1A2_SDC4	Col1a2 - Sdc4	COLLAGEN	ECM-Receptor	KEGG: mmu04512	t14d	0.738649	0.68	0.613	6.45485e-10	0.150851	0.306	0.317	0.276838
Stromal	Epi	Col1a2	Sdc4	0.0232418	0	COL1A2_SDC4	Col1a2 - Sdc4	COLLAGEN	ECM-Receptor	KEGG: mmu04512	t14d	0.738649	0.68	0.613	6.45485e-10	0.327198	0.426	0.254	2.92801e-13
Stromal	Mo/Mac	Col1a2	Sdc4	0.00917254	0	COL1A2_SDC4	Col1a2 - Sdc4	COLLAGEN	ECM-Receptor	KEGG: mmu04512	t14d	0.738649	0.68	0.613	6.45485e-10	0.669516	0.343	0.198	4.87664e-71
Stromal	Stromal	Col1a2	Sdc4	0.0275884	0	COL1A2_SDC4	Col1a2 - Sdc4	COLLAGEN	ECM-Receptor	KEGG: mmu04512	t14d	0.738649	0.68	0.613	6.45485e-10	0.462621	0.498	0.394	4.90989e-06
Endo	B cell	Col4a1	Sdc4	0.0138773	0	COL4A1_SDC4	Col4a1 - Sdc4	COLLAGEN	ECM-Receptor	KEGG: mmu04512	t14d	0.708682	0.711	0.596	6.00269e-47	0.150851	0.306	0.317	0.276838
Endo	Epi	Col4a1	Sdc4	0.0220321	0	COL4A1_SDC4	Col4a1 - Sdc4	COLLAGEN	ECM-Receptor	KEGG: mmu04512	t14d	0.708682	0.711	0.596	6.00269e-47	0.327198	0.426	0.254	2.92801e-13
Endo	Mo/Mac	Col4a1	Sdc4	0.00868862	0	COL4A1_SDC4	Col4a1 - Sdc4	COLLAGEN	ECM-Receptor	KEGG: mmu04512	t14d	0.708682	0.711	0.596	6.00269e-47	0.669516	0.343	0.198	4.87664e-71
Endo	Stromal	Col4a1	Sdc4	0.0261586	0	COL4A1_SDC4	Col4a1 - Sdc4	COLLAGEN	ECM-Receptor	KEGG: mmu04512	t14d	0.708682	0.711	0.596	6.00269e-47	0.462621	0.498	0.394	4.90989e-06
Endo	B cell	Col4a2	Sdc4	0.0105205	0	COL4A2_SDC4	Col4a2 - Sdc4	COLLAGEN	ECM-Receptor	KEGG: mmu04512	t14d	0.513614	0.592	0.5	3.29308e-24	0.150851	0.306	0.317	0.276838
Endo	Epi	Col4a2	Sdc4	0.0167362	0	COL4A2_SDC4	Col4a2 - Sdc4	COLLAGEN	ECM-Receptor	KEGG: mmu04512	t14d	0.513614	0.592	0.5	3.29308e-24	0.327198	0.426	0.254	2.92801e-13
Endo	Mo/Mac	Col4a2	Sdc4	0.00657853	0	COL4A2_SDC4	Col4a2 - Sdc4	COLLAGEN	ECM-Receptor	KEGG: mmu04512	t14d	0.513614	0.592	0.5	3.29308e-24	0.669516	0.343	0.198	4.87664e-71
Endo	Stromal	Col4a2	Sdc4	0.0198909	0	COL4A2_SDC4	Col4a2 - Sdc4	COLLAGEN	ECM-Receptor	KEGG: mmu04512	t14d	0.513614	0.592	0.5	3.29308e-24	0.462621	0.498	0.394	4.90989e-06
Stromal	B cell	Col6a1	Sdc4	0.00314549	0	COL6A1_SDC4	Col6a1 - Sdc4	COLLAGEN	ECM-Receptor	KEGG: mmu04512	t14d	0.202998	0.495	0.452	0.0576852	0.150851	0.306	0.317	0.276838
Stromal	Epi	Col6a1	Sdc4	0.00502604	0	COL6A1_SDC4	Col6a1 - Sdc4	COLLAGEN	ECM-Receptor	KEGG: mmu04512	t14d	0.202998	0.495	0.452	0.0576852	0.327198	0.426	0.254	2.92801e-13
Stromal	Mo/Mac	Col6a1	Sdc4	0.00196142	0	COL6A1_SDC4	Col6a1 - Sdc4	COLLAGEN	ECM-Receptor	KEGG: mmu04512	t14d	0.202998	0.495	0.452	0.0576852	0.669516	0.343	0.198	4.87664e-71
Stromal	Stromal	Col6a1	Sdc4	0.00598689	0	COL6A1_SDC4	Col6a1 - Sdc4	COLLAGEN	ECM-Receptor	KEGG: mmu04512	t14d	0.202998	0.495	0.452	0.0576852	0.462621	0.498	0.394	4.90989e-06
Stromal	B cell	Col6a2	Sdc4	0.00309451	0	COL6A2_SDC4	Col6a2 - Sdc4	COLLAGEN	ECM-Receptor	KEGG: mmu04512	t14d	0.440245	0.478	0.388	3.94381e-05	0.150851	0.306	0.317	0.276838
Stromal	Epi	Col6a2	Sdc4	0.00494472	0	COL6A2_SDC4	Col6a2 - Sdc4	COLLAGEN	ECM-Receptor	KEGG: mmu04512	t14d	0.440245	0.478	0.388	3.94381e-05	0.327198	0.426	0.254	2.92801e-13
Stromal	Mo/Mac	Col6a2	Sdc4	0.00192959	0	COL6A2_SDC4	Col6a2 - Sdc4	COLLAGEN	ECM-Receptor	KEGG: mmu04512	t14d	0.440245	0.478	0.388	3.94381e-05	0.669516	0.343	0.198	4.87664e-71
Stromal	Stromal	Col6a2	Sdc4	0.00589012	0	COL6A2_SDC4	Col6a2 - Sdc4	COLLAGEN	ECM-Receptor	KEGG: mmu04512	t14d	0.440245	0.478	0.388	3.94381e-05	0.462621	0.498	0.394	4.90989e-06
Mo/Mac	B cell	Fn1	Sdc4	0.0188484	0	FN1_SDC4	Fn1 - Sdc4	FN1	ECM-Receptor	KEGG: mmu04512	t14d	0.732553	0.781	0.726	5.99372e-114	0.150851	0.306	0.317	0.276838
Stromal	B cell	Fn1	Sdc4	0.0140622	0	FN1_SDC4	Fn1 - Sdc4	FN1	ECM-Receptor	KEGG: mmu04512	t14d	0.42117	0.656	0.701	0.0170406	0.150851	0.306	0.317	0.276838
Mo/Mac	Epi	Fn1	Sdc4	0.029836	0	FN1_SDC4	Fn1 - Sdc4	FN1	ECM-Receptor	KEGG: mmu04512	t14d	0.732553	0.781	0.726	5.99372e-114	0.327198	0.426	0.254	2.92801e-13
Stromal	Epi	Fn1	Sdc4	0.0223232	0	FN1_SDC4	Fn1 - Sdc4	FN1	ECM-Receptor	KEGG: mmu04512	t14d	0.42117	0.656	0.701	0.0170406	0.327198	0.426	0.254	2.92801e-13
Mo/Mac	Mo/Mac	Fn1	Sdc4	0.0118233	0	FN1_SDC4	Fn1 - Sdc4	FN1	ECM-Receptor	KEGG: mmu04512	t14d	0.732553	0.781	0.726	5.99372e-114	0.669516	0.343	0.198	4.87664e-71
Stromal	Mo/Mac	Fn1	Sdc4	0.00880501	0	FN1_SDC4	Fn1 - Sdc4	FN1	ECM-Receptor	KEGG: mmu04512	t14d	0.42117	0.656	0.701	0.0170406	0.669516	0.343	0.198	4.87664e-71
Mo/Mac	Stromal	Fn1	Sdc4	0.0353713	0	FN1_SDC4	Fn1 - Sdc4	FN1	ECM-Receptor	KEGG: mmu04512	t14d	0.732553	0.781	0.726	5.99372e-114	0.462621	0.498	0.394	4.90989e-06
Stromal	Stromal	Fn1	Sdc4	0.0265027	0	FN1_SDC4	Fn1 - Sdc4	FN1	ECM-Receptor	KEGG: mmu04512	t14d	0.42117	0.656	0.701	0.0170406	0.462621	0.498	0.394	4.90989e-06
Stromal	Endo	Hspg2	Dag1	0.00126352	0	HSPG2_DAG1	Hspg2 - Dag1	HSPG	ECM-Receptor	KEGG: mmu04512	t14d	0.22894	0.433	0.316	1.64809e-06
Stromal	Epi	Hspg2	Dag1	0.00236306	0	HSPG2_DAG1	Hspg2 - Dag1	HSPG	ECM-Receptor	KEGG: mmu04512	t14d	0.22894	0.433	0.316	1.64809e-06
Stromal	Mo/Mac	Hspg2	Dag1	0.000854916	0	HSPG2_DAG1	Hspg2 - Dag1	HSPG	ECM-Receptor	KEGG: mmu04512	t14d	0.22894	0.433	0.316	1.64809e-06
Stromal	Stromal	Hspg2	Dag1	0.00175699	0	HSPG2_DAG1	Hspg2 - Dag1	HSPG	ECM-Receptor	KEGG: mmu04512	t14d	0.22894	0.433	0.316	1.64809e-06	-0.133066	0.364	0.367	0.278611
Epi	Endo	Lama5	Dag1	0.000601701	0	LAMA5_DAG1	Lama5 - Dag1	LAMININ	ECM-Receptor	KEGG: mmu04512	t14d	0.212901	0.3	0.136	3.69752e-16
Epi	Epi	Lama5	Dag1	0.00112597	0	LAMA5_DAG1	Lama5 - Dag1	LAMININ	ECM-Receptor	KEGG: mmu04512	t14d	0.212901	0.3	0.136	3.69752e-16
Epi	Mo/Mac	Lama5	Dag1	0.000407034	0	LAMA5_DAG1	Lama5 - Dag1	LAMININ	ECM-Receptor	KEGG: mmu04512	t14d	0.212901	0.3	0.136	3.69752e-16
Epi	Stromal	Lama5	Dag1	0.000836917	0	LAMA5_DAG1	Lama5 - Dag1	LAMININ	ECM-Receptor	KEGG: mmu04512	t14d	0.212901	0.3	0.136	3.69752e-16	-0.133066	0.364	0.367	0.278611
Endo	Endo	Lamb2	Dag1	0.000707368	0	LAMB2_DAG1	Lamb2 - Dag1	LAMININ	ECM-Receptor	KEGG: mmu04512	t14d	0.230541	0.288	0.203	3.71303e-10
Endo	Epi	Lamb2	Dag1	0.00132358	0	LAMB2_DAG1	Lamb2 - Dag1	LAMININ	ECM-Receptor	KEGG: mmu04512	t14d	0.230541	0.288	0.203	3.71303e-10
Endo	Mo/Mac	Lamb2	Dag1	0.000478531	0	LAMB2_DAG1	Lamb2 - Dag1	LAMININ	ECM-Receptor	KEGG: mmu04512	t14d	0.230541	0.288	0.203	3.71303e-10
Endo	Stromal	Lamb2	Dag1	0.00098385	0	LAMB2_DAG1	Lamb2 - Dag1	LAMININ	ECM-Receptor	KEGG: mmu04512	t14d	0.230541	0.288	0.203	3.71303e-10	-0.133066	0.364	0.367	0.278611
Epi	Endo	Lamc2	Dag1	0.000953488	0	LAMC2_DAG1	Lamc2 - Dag1	LAMININ	ECM-Receptor	KEGG: mmu04512	t14d	0.323975	0.304	0.185	1.22661e-08
Epi	Epi	Lamc2	Dag1	0.00178372	0	LAMC2_DAG1	Lamc2 - Dag1	LAMININ	ECM-Receptor	KEGG: mmu04512	t14d	0.323975	0.304	0.185	1.22661e-08
Epi	Mo/Mac	Lamc2	Dag1	0.000645081	0	LAMC2_DAG1	Lamc2 - Dag1	LAMININ	ECM-Receptor	KEGG: mmu04512	t14d	0.323975	0.304	0.185	1.22661e-08
Epi	Stromal	Lamc2	Dag1	0.00132604	0	LAMC2_DAG1	Lamc2 - Dag1	LAMININ	ECM-Receptor	KEGG: mmu04512	t14d	0.323975	0.304	0.185	1.22661e-08	-0.133066	0.364	0.367	0.278611
Gran	B cell	App	Cd74	0.17341	0	APP_CD74	App - Cd74	APP	Cell-Cell Contact	PMID: 19849849	t14d	0.218133	0.678	0.69	0.0135273	0.176915	0.976	0.961	2.82345e-08
Gran	Endo	App	Cd74	0.0709864	0	APP_CD74	App - Cd74	APP	Cell-Cell Contact	PMID: 19849849	t14d	0.218133	0.678	0.69	0.0135273	-0.114066	0.616	0.72	2.48824e-07
Gran	Mo/Mac	App	Cd74	0.0795544	0	APP_CD74	App - Cd74	APP	Cell-Cell Contact	PMID: 19849849	t14d	0.218133	0.678	0.69	0.0135273	0.159219	0.756	0.768	1.03815e-14
Endo	Mo/Mac	Cd200	Cd200r1	0.0101409	0	CD200_CD200R1	Cd200 - Cd200r1	CD200	Cell-Cell Contact	PMID: 15187158	t14d	0.434562	0.637	0.517	3.12474e-24	-0.407152	0.491	0.544	1.35177e-36
Endo	Mo/Mac	Cd200	Cd200r4	0.00864198	0	CD200_CD200R4	Cd200 - Cd200r4	CD200	Cell-Cell Contact	KEGG: mmu04514	t14d	0.434562	0.637	0.517	3.12474e-24	-0.290269	0.393	0.521	4.57847e-58
Lym	B cell	Cd52	Siglecg	0.0691149	0	CD52_SIGLECG	Cd52 - Siglecg	CD52	Cell-Cell Contact	PMID: 23685786	t14d	0.234967	0.957	0.834	1.9914e-26	0.243202	0.623	0.591	6.25721e-08
Epi	Epi	Cdh1	Cdh1	0.00625113	0	CDH1_CDH1	Cdh1 - Cdh1	CDH	Cell-Cell Contact	KEGG: mmu04514	t14d	0.280673	0.395	0.276	5.56809e-08	0.280673	0.395	0.276	5.56809e-08
Mo/Mac	Epi	Cdh1	Cdh1	0.0026835	0	CDH1_CDH1	Cdh1 - Cdh1	CDH	Cell-Cell Contact	KEGG: mmu04514	t14d	0.484182	0.404	0.281	1.26997e-52	0.280673	0.395	0.276	5.56809e-08
Epi	Mo/Mac	Cdh1	Cdh1	0.0026835	0	CDH1_CDH1	Cdh1 - Cdh1	CDH	Cell-Cell Contact	KEGG: mmu04514	t14d	0.280673	0.395	0.276	5.56809e-08	0.484182	0.404	0.281	1.26997e-52
Mo/Mac	Mo/Mac	Cdh1	Cdh1	0.00114963	0	CDH1_CDH1	Cdh1 - Cdh1	CDH	Cell-Cell Contact	KEGG: mmu04514	t14d	0.484182	0.404	0.281	1.26997e-52	0.484182	0.404	0.281	1.26997e-52
Epi	Lym	Cdh1	ITGAE_ITGB7	0.00694521	0	CDH1_ITGAE_ITGB7	Cdh1 - (Itgae+Itgb7)	CDH1	Cell-Cell Contact	PMID: 9425167	t14d	0.280673	0.395	0.276	5.56809e-08	0.564653	0.304	0.169	6.90199e-28
Mo/Mac	Lym	Cdh1	ITGAE_ITGB7	0.00298265	0	CDH1_ITGAE_ITGB7	Cdh1 - (Itgae+Itgb7)	CDH1	Cell-Cell Contact	PMID: 9425167	t14d	0.484182	0.404	0.281	1.26997e-52	0.564653	0.304	0.169	6.90199e-28
Endo	Endo	Esam	Esam	0.0341212	0	ESAM_ESAM	Esam - Esam	ESAM	Cell-Cell Contact	KEGG: mmu04514; PMID: 11279107	t14d	0.317349	0.526	0.462	4.94584e-12	0.317349	0.526	0.462	4.94584e-12
Epi	Mo/Mac	Icam1	ITGAX_ITGB2	0.0158177	0	ICAM1_ITGAX_ITGB2	Icam1 - (Itgax+Itgb2)	ICAM	Cell-Cell Contact	PMID: 16252253	t14d	0.306055	0.39	0.289	5.24678e-06	-0.301075	0.713	0.809	7.83227e-55
Gran	Mo/Mac	Icam1	ITGAX_ITGB2	0.00744933	0	ICAM1_ITGAX_ITGB2	Icam1 - (Itgax+Itgb2)	ICAM	Cell-Cell Contact	PMID: 16252253	t14d	0.595174	0.254	0.139	5.92808e-09	-0.301075	0.713	0.809	7.83227e-55
Epi	Gran	Icam1	ITGAL_ITGB2	0.0166195	0	ICAM1_ITGAL_ITGB2	Icam1 - (Itgal+Itgb2)	ICAM	Cell-Cell Contact	KEGG: mmu04514	t14d	0.306055	0.39	0.289	5.24678e-06
Gran	Gran	Icam1	ITGAL_ITGB2	0.00783029	0	ICAM1_ITGAL_ITGB2	Icam1 - (Itgal+Itgb2)	ICAM	Cell-Cell Contact	KEGG: mmu04514	t14d	0.595174	0.254	0.139	5.92808e-09
Epi	Lym	Icam1	ITGAL_ITGB2	0.0147386	0	ICAM1_ITGAL_ITGB2	Icam1 - (Itgal+Itgb2)	ICAM	Cell-Cell Contact	KEGG: mmu04514	t14d	0.306055	0.39	0.289	5.24678e-06	0.339985	0.786	0.711	1.69974e-34
Gran	Lym	Icam1	ITGAL_ITGB2	0.0069371	0	ICAM1_ITGAL_ITGB2	Icam1 - (Itgal+Itgb2)	ICAM	Cell-Cell Contact	KEGG: mmu04514	t14d	0.595174	0.254	0.139	5.92808e-09	0.339985	0.786	0.711	1.69974e-34
Epi	Mo/Mac	Icam1	ITGAL_ITGB2	0.014305	0	ICAM1_ITGAL_ITGB2	Icam1 - (Itgal+Itgb2)	ICAM	Cell-Cell Contact	KEGG: mmu04514	t14d	0.306055	0.39	0.289	5.24678e-06	-0.368618	0.7175	0.856	2.2614e-103
Gran	Mo/Mac	Icam1	ITGAL_ITGB2	0.00673146	0	ICAM1_ITGAL_ITGB2	Icam1 - (Itgal+Itgb2)	ICAM	Cell-Cell Contact	KEGG: mmu04514	t14d	0.595174	0.254	0.139	5.92808e-09	-0.368618	0.7175	0.856	2.2614e-103
Epi	Gran	Icam1	ITGAM_ITGB2	0.0215028	0	ICAM1_ITGAM_ITGB2	Icam1 - (Itgam+Itgb2)	ICAM	Cell-Cell Contact	KEGG: mmu04514	t14d	0.306055	0.39	0.289	5.24678e-06	0.355445	0.811	0.762	2.16961e-11
Gran	Gran	Icam1	ITGAM_ITGB2	0.0101578	0	ICAM1_ITGAM_ITGB2	Icam1 - (Itgam+Itgb2)	ICAM	Cell-Cell Contact	KEGG: mmu04514	t14d	0.595174	0.254	0.139	5.92808e-09	0.355445	0.811	0.762	2.16961e-11
Epi	Mo/Mac	Icam1	ITGAM_ITGB2	0.0125073	0	ICAM1_ITGAM_ITGB2	Icam1 - (Itgam+Itgb2)	ICAM	Cell-Cell Contact	KEGG: mmu04514	t14d	0.306055	0.39	0.289	5.24678e-06	-0.0493952	0.67	0.6645	1.2245e-16
Gran	Mo/Mac	Icam1	ITGAM_ITGB2	0.00587983	0	ICAM1_ITGAM_ITGB2	Icam1 - (Itgam+Itgb2)	ICAM	Cell-Cell Contact	KEGG: mmu04514	t14d	0.595174	0.254	0.139	5.92808e-09	-0.0493952	0.67	0.6645	1.2245e-16
Epi	B cell	Icam1	Itgal	0.00360983	0.03	ICAM1_ITGAL	Icam1 - Itgal	ICAM	Cell-Cell Contact	PMID: 23602662	t14d	0.306055	0.39	0.289	5.24678e-06
Epi	Gran	Icam1	Itgal	0.0168094	0	ICAM1_ITGAL	Icam1 - Itgal	ICAM	Cell-Cell Contact	PMID: 23602662	t14d	0.306055	0.39	0.289	5.24678e-06
Gran	Gran	Icam1	Itgal	0.00792061	0	ICAM1_ITGAL	Icam1 - Itgal	ICAM	Cell-Cell Contact	PMID: 23602662	t14d	0.595174	0.254	0.139	5.92808e-09
Epi	Lym	Icam1	Itgal	0.0194356	0	ICAM1_ITGAL	Icam1 - Itgal	ICAM	Cell-Cell Contact	PMID: 23602662	t14d	0.306055	0.39	0.289	5.24678e-06	0.339985	0.786	0.711	1.69974e-34
Gran	Lym	Icam1	Itgal	0.00917103	0	ICAM1_ITGAL	Icam1 - Itgal	ICAM	Cell-Cell Contact	PMID: 23602662	t14d	0.595174	0.254	0.139	5.92808e-09	0.339985	0.786	0.711	1.69974e-34
Epi	Mo/Mac	Icam1	Itgal	0.00926899	0	ICAM1_ITGAL	Icam1 - Itgal	ICAM	Cell-Cell Contact	PMID: 23602662	t14d	0.306055	0.39	0.289	5.24678e-06	-0.426561	0.61	0.812	5.49754e-118
Gran	Mo/Mac	Icam1	Itgal	0.00434991	0	ICAM1_ITGAL	Icam1 - Itgal	ICAM	Cell-Cell Contact	PMID: 23602662	t14d	0.595174	0.254	0.139	5.92808e-09	-0.426561	0.61	0.812	5.49754e-118
Epi	Lym	Icam1	Spn	0.0134668	0	ICAM1_SPN	Icam1 - Spn	ICAM	Cell-Cell Contact	PMID: 1683685	t14d	0.306055	0.39	0.289	5.24678e-06	0.240725	0.71	0.629	2.80651e-18
Gran	Lym	Icam1	Spn	0.00633416	0	ICAM1_SPN	Icam1 - Spn	ICAM	Cell-Cell Contact	PMID: 1683685	t14d	0.595174	0.254	0.139	5.92808e-09	0.240725	0.71	0.629	2.80651e-18
Lym	Lym	ITGAL_ITGB2	Cd226	0.0269981	0	ITGB2_CD226	Itgb2 - Cd226	ITGAL-ITGB2	Cell-Cell Contact	KEGG: mmu04514	t14d	0.339985	0.786	0.711	1.69974e-34	-0.22416	0.572	0.647	4.88075e-08
Lym	Epi	ITGAL_ITGB2	Icam1	0.0147386	0	ITGB2_ICAM1	Itgb2 - Icam1	ITGAL-ITGB2	Cell-Cell Contact	KEGG: mmu04514	t14d	0.339985	0.786	0.711	1.69974e-34	0.306055	0.39	0.289	5.24678e-06
Lym	Gran	ITGAL_ITGB2	Icam1	0.0069371	0	ITGB2_ICAM1	Itgb2 - Icam1	ITGAL-ITGB2	Cell-Cell Contact	KEGG: mmu04514	t14d	0.339985	0.786	0.711	1.69974e-34	0.595174	0.254	0.139	5.92808e-09
Lym	Mo/Mac	ITGAL_ITGB2	Icam1	0.00429396	0	ITGB2_ICAM1	Itgb2 - Icam1	ITGAL-ITGB2	Cell-Cell Contact	KEGG: mmu04514	t14d	0.339985	0.786	0.711	1.69974e-34
Lym	Endo	ITGAL_ITGB2	Icam2	0.030541	0	ITGB2_ICAM2	Itgb2 - Icam2	ITGAL-ITGB2	Cell-Cell Contact	KEGG: mmu04514	t14d	0.339985	0.786	0.711	1.69974e-34	0.144969	0.528	0.478	0.000246509
B cell	Lym	H2-Aa	Cd4	0.014936	0	H2-AA_CD4	H2-aa - Cd4	MHC-II	Cell-Cell Contact	KEGG: mmu04514	t14d	0.245244	0.954	0.923	5.45255e-19
Mo/Mac	Lym	H2-Aa	Cd4	0.00466125	0	H2-AA_CD4	H2-aa - Cd4	MHC-II	Cell-Cell Contact	KEGG: mmu04514	t14d	0.220732	0.611	0.547	6.48702e-25
Mo/Mac	Lym	H2-Ab1	Cd4	0.0040703	0	H2-AB1_CD4	H2-ab1 - Cd4	MHC-II	Cell-Cell Contact	KEGG: mmu04514	t14d	0.205954	0.613	0.542	3.54368e-26
Mo/Mac	Lym	H2-DMb1	Cd4	0.0027745	0	H2-DMB1_CD4	H2-dmb1 - Cd4	MHC-II	Cell-Cell Contact	KEGG: mmu04514	t14d	0.254788	0.61	0.574	1.88661e-17
B cell	Lym	H2-Oa	Cd4	0.00148488	0	H2-OA_CD4	H2-oa - Cd4	MHC-II	Cell-Cell Contact	KEGG: mmu04514	t14d	0.235712	0.493	0.504	0.0024626
Epi	Lym	Nectin2	Cd226	0.00493778	0	NECTIN2_CD226	Nectin2 - Cd226	NECTIN	Cell-Cell Contact	KEGG: mmu04514	t14d	0.217009	0.298	0.167	8.7615e-11	-0.22416	0.572	0.647	4.88075e-08
B cell	Endo	Sell	Cd34	0.0621139	0	SELL_CD34	Sell - Cd34	SELL	Cell-Cell Contact	PMID: 7692600; PMID: 8977216	t14d	0.250026	0.794	0.767	2.89313e-08	0.621895	0.579	0.421	1.25392e-34
B cell	Stromal	Sell	Cd34	0.0173668	0	SELL_CD34	Sell - Cd34	SELL	Cell-Cell Contact	PMID: 7692600; PMID: 8977216	t14d	0.250026	0.794	0.767	2.89313e-08	0.253501	0.433	0.336	0.000516471
B cell	Endo	Sell	Podxl	0.113107	0	SELL_PODXL	Sell - Podxl	SELL	Cell-Cell Contact	PMID: 22814396	t14d	0.250026	0.794	0.767	2.89313e-08	0.763043	0.756	0.622	2.49372e-76
Lym	B cell	Selplg	Sell	0.0875676	0	SELPLG_SELL	Selplg - Sell	SELPLG	Cell-Cell Contact	PMC2431087; PMID: 8892633,PMID: 8896607	t14d	0.309043	0.898	0.808	1.07321e-39	0.250026	0.794	0.767	2.89313e-08
Lym	Gran	Selplg	Sell	0.0215315	0	SELPLG_SELL	Selplg - Sell	SELPLG	Cell-Cell Contact	PMC2431087; PMID: 8892633,PMID: 8896607	t14d	0.309043	0.898	0.808	1.07321e-39	-0.706365	0.38	0.7	1.73532e-50
Lym	Lym	Selplg	Sell	0.0223724	0	SELPLG_SELL	Selplg - Sell	SELPLG	Cell-Cell Contact	PMC2431087; PMID: 8892633,PMID: 8896607	t14d	0.309043	0.898	0.808	1.07321e-39	0.114615	0.42	0.444	0.761063
Gran	Mo/Mac	Sema4a	NRP1_PLXNA1	0.00347632	0	SEMA4A_NRP1_PLXNA1	Sema4a - (Nrp1+Plxna1)	SEMA4	Cell-Cell Contact	PMID: 27533782	t14d	0.434405	0.598	0.463	1.4026e-16	-0.301972	0.434	0.638	4.0904e-112
Gran	Endo	Sema4a	NRP1_PLXNA2	0.0137408	0	SEMA4A_NRP1_PLXNA2	Sema4a - (Nrp1+Plxna2)	SEMA4	Cell-Cell Contact	PMID: 27533782	t14d	0.434405	0.598	0.463	1.4026e-16	-0.314521	0.282	0.362	1.79286e-08
Gran	Epi	Sema4a	Plxnb1	0.00313496	0	SEMA4A_PLXNB1	Sema4a - Plxnb1	SEMA4	Cell-Cell Contact	PMID: 27533782	t14d	0.434405	0.598	0.463	1.4026e-16	0.161799	0.276	0.137	1.70509e-12
Gran	Epi	Sema4a	Plxnb2	0.00636087	0	SEMA4A_PLXNB2	Sema4a - Plxnb2	SEMA4	Cell-Cell Contact	PMID: 27533782	t14d	0.434405	0.598	0.463	1.4026e-16	0.21344	0.326	0.158	1.34201e-15
Gran	Mo/Mac	Sema4a	Plxnb2	0.0107672	0	SEMA4A_PLXNB2	Sema4a - Plxnb2	SEMA4	Cell-Cell Contact	PMID: 27533782	t14d	0.434405	0.598	0.463	1.4026e-16
Gran	Stromal	Sema4a	Plxnb2	0.00545862	0	SEMA4A_PLXNB2	Sema4a - Plxnb2	SEMA4	Cell-Cell Contact	PMID: 27533782	t14d	0.434405	0.598	0.463	1.4026e-16	0.133434	0.368	0.235	6.93379e-07
Gran	Epi	Sema4d	Plxnb1	0.00280529	0	SEMA4D_PLXNB1	Sema4d - Plxnb1	SEMA4	Cell-Cell Contact	PMID: 27533782	t14d	0.255734	0.524	0.533	0.0211653	0.161799	0.276	0.137	1.70509e-12
Lym	Epi	Sema4d	Plxnb1	0.00299298	0	SEMA4D_PLXNB1	Sema4d - Plxnb1	SEMA4	Cell-Cell Contact	PMID: 27533782	t14d	0.303353	0.719	0.657	2.61184e-27	0.161799	0.276	0.137	1.70509e-12
Gran	Epi	Sema4d	Plxnb2	0.00569391	0	SEMA4D_PLXNB2	Sema4d - Plxnb2	SEMA4	Cell-Cell Contact	PMID: 27533782	t14d	0.255734	0.524	0.533	0.0211653	0.21344	0.326	0.158	1.34201e-15
Lym	Epi	Sema4d	Plxnb2	0.00607367	0	SEMA4D_PLXNB2	Sema4d - Plxnb2	SEMA4	Cell-Cell Contact	PMID: 27533782	t14d	0.303353	0.719	0.657	2.61184e-27	0.21344	0.326	0.158	1.34201e-15
Gran	Mo/Mac	Sema4d	Plxnb2	0.00964269	0	SEMA4D_PLXNB2	Sema4d - Plxnb2	SEMA4	Cell-Cell Contact	PMID: 27533782	t14d	0.255734	0.524	0.533	0.0211653
Lym	Mo/Mac	Sema4d	Plxnb2	0.0102831	0	SEMA4D_PLXNB2	Sema4d - Plxnb2	SEMA4	Cell-Cell Contact	PMID: 27533782	t14d	0.303353	0.719	0.657	2.61184e-27
Gran	Stromal	Sema4d	Plxnb2	0.00488579	0	SEMA4D_PLXNB2	Sema4d - Plxnb2	SEMA4	Cell-Cell Contact	PMID: 27533782	t14d	0.255734	0.524	0.533	0.0211653	0.133434	0.368	0.235	6.93379e-07
Lym	Stromal	Sema4d	Plxnb2	0.00521194	0	SEMA4D_PLXNB2	Sema4d - Plxnb2	SEMA4	Cell-Cell Contact	PMID: 27533782	t14d	0.303353	0.719	0.657	2.61184e-27	0.133434	0.368	0.235	6.93379e-07
Gran	B cell	Sema4d	Cd72	0.00414168	0	SEMA4D_CD72	Sema4d - Cd72	SEMA4	Cell-Cell Contact	PMID: 22325954	t14d	0.255734	0.524	0.533	0.0211653
Lym	B cell	Sema4d	Cd72	0.00441837	0	SEMA4D_CD72	Sema4d - Cd72	SEMA4	Cell-Cell Contact	PMID: 22325954	t14d	0.303353	0.719	0.657	2.61184e-27
Endo	Endo	Sema7a	ITGB1_ITGA1	0.0169964	0	SEMA7A_ITGB1_ITGA1	Sema7a - (Itgb1+Itga1)	SEMA7	Cell-Cell Contact	PMID: 22325954	t14d	0.376619	0.397	0.294	3.57686e-14	-0.0244099	0.646	0.646	3.41809e-07
Endo	Gran	Sema7a	Plxnc1	0.00325327	0	SEMA7A_PLXNC1	Sema7a - Plxnc1	SEMA7	Cell-Cell Contact	PMID: 27533782	t14d	0.376619	0.397	0.294	3.57686e-14	-0.22126	0.295	0.396	1.1539e-05
Endo	Mo/Mac	Sema7a	Plxnc1	0.00208643	0	SEMA7A_PLXNC1	Sema7a - Plxnc1	SEMA7	Cell-Cell Contact	PMID: 27533782	t14d	0.376619	0.397	0.294	3.57686e-14	-0.109951	0.458	0.599	1.46673e-44
Lym	Gran	Thy1	ITGAM_ITGB2	0.048303	0	THY1_ITGAM_ITGB2	Thy1 - (Itgam+Itgb2)	THY1	Cell-Cell Contact	PMID: 15850796	t14d	0.344343	0.673	0.6	9.50818e-22	0.355445	0.811	0.762	2.16961e-11
Lym	Mo/Mac	Thy1	ITGAM_ITGB2	0.0284214	0	THY1_ITGAM_ITGB2	Thy1 - (Itgam+Itgb2)	THY1	Cell-Cell Contact	PMID: 15850796	t14d	0.344343	0.673	0.6	9.50818e-22	-0.0493952	0.67	0.6645	1.2245e-16
Lym	Mo/Mac	Thy1	ITGAX_ITGB2	0.0357913	0	THY1_ITGAX_ITGB2	Thy1 - (Itgax+Itgb2)	THY1	Cell-Cell Contact	PMID: 15850796	t14d	0.344343	0.673	0.6	9.50818e-22	-0.301075	0.713	0.809	7.83227e-55
Lym	Lym	Thy1	ITGAV_ITGB3	0.00862703	0	THY1_ITGAV_ITGB3	Thy1 - (Itgav+Itgb3)	THY1	Cell-Cell Contact	PMID: 29212879; PMID: 18346467	t14d	0.344343	0.673	0.6	9.50818e-22	0.200455	0.321	0.269	8.14427e-07

## Sheet: 42d enriched interactions
source	target	ligand	receptor	prob	pval	interaction_name	interaction_name_2	pathway_name	annotation	evidence	datasets	ligand.logFC	ligand.pct.1	ligand.pct.2	ligand.pvalues	receptor.logFC	receptor.pct.1	receptor.pct.2	receptor.pvalues
Stromal	Endo	Angpt1	Tek	0.0332369	0	ANGPT1_TEK	Angpt1 - Tek	ANGPT	Secreted Signaling	PMID: 20651738	t42d	-0.972059	0.241	0.532	1.31233e-23	-0.159582	0.499	0.554	0.000224354
B cell	Mo/Mac	Angptl1	ITGA1_ITGB1	0.00208803	0	ANGPTL1_ITGA1_ITGB1	Angptl1 - (Itga1+Itgb1)	ANGPTL	Secreted Signaling	PMID: 24478758	t42d	-0.387674	0.087	0.307	1.1845e-28	-0.146103	0.18	0.318	3.01504e-52
B cell	Stromal	Angptl1	ITGA1_ITGB1	0.00456813	0	ANGPTL1_ITGA1_ITGB1	Angptl1 - (Itga1+Itgb1)	ANGPTL	Secreted Signaling	PMID: 24478758	t42d	-0.387674	0.087	0.307	1.1845e-28	-0.447341	0.4225	0.5275	0.000158599
Epi	Endo	App	Cd74	0.0721217	0	APP_CD74	App - Cd74	APP	Cell-Cell Contact	PMID: 19849849	t42d	-0.482513	0.422	0.566	1.15827e-13	-0.114066	0.616	0.72	2.48824e-07
Mo/Mac	Endo	App	Cd74	0.0983401	0	APP_CD74	App - Cd74	APP	Cell-Cell Contact	PMID: 19849849	t42d	-0.1899	0.817	0.872	4.38512e-22	-0.114066	0.616	0.72	2.48824e-07
Stromal	Endo	App	Cd74	0.0801137	0	APP_CD74	App - Cd74	APP	Cell-Cell Contact	PMID: 19849849	t42d	-0.365662	0.55	0.727	1.02751e-10	-0.114066	0.616	0.72	2.48824e-07
Stromal	Stromal	Bmp4	BMPR1A_ACVR2A	0.00030436	0	BMP4_BMPR1A_ACVR2A	Bmp4 - (Bmpr1a+Acvr2a)	BMP	Secreted Signaling	KEGG: mmu04350; PMID:26893264	t42d	-0.123211	0.196	0.251	0.0174418	-0.376092	0.2645	0.359	0.00186593
Stromal	Stromal	Bmp4	BMPR1A_BMPR2	0.000767144	0	BMP4_BMPR1A_BMPR2	Bmp4 - (Bmpr1a+Bmpr2)	BMP	Secreted Signaling	KEGG: mmu04350; PMID:26893264	t42d	-0.123211	0.196	0.251	0.0174418	-0.327152	0.445	0.5015	0.00186791
Stromal	Mo/Mac	Bmp5	ACVR1_ACVR2A	0.00109556	0	BMP5_ACVR1_ACVR2A	Bmp5 - (Acvr1+Acvr2a)	BMP	Secreted Signaling	KEGG: mmu04350; PMID:26893264	t42d	-0.670869	0.227	0.431	3.38242e-13	-0.119272	0.234	0.369	5.85024e-33
Stromal	Stromal	Bmp5	ACVR1_ACVR2A	0.000799066	0	BMP5_ACVR1_ACVR2A	Bmp5 - (Acvr1+Acvr2a)	BMP	Secreted Signaling	KEGG: mmu04350; PMID:26893264	t42d	-0.670869	0.227	0.431	3.38242e-13	-0.316673	0.2095	0.287	0.173437
Stromal	Mo/Mac	Bmp5	ACVR1_BMPR2	0.00310266	0	BMP5_ACVR1_BMPR2	Bmp5 - (Acvr1+Bmpr2)	BMP	Secreted Signaling	KEGG: mmu04350; PMID:26893264	t42d	-0.670869	0.227	0.431	3.38242e-13	-0.252742	0.415	0.581	5.85024e-33
Stromal	Stromal	Bmp5	ACVR1_BMPR2	0.00201197	0	BMP5_ACVR1_BMPR2	Bmp5 - (Acvr1+Bmpr2)	BMP	Secreted Signaling	KEGG: mmu04350; PMID:26893264	t42d	-0.670869	0.227	0.431	3.38242e-13	-0.267733	0.39	0.4295	0.173439
Stromal	Stromal	Bmp5	BMPR1A_ACVR2A	0.00197185	0	BMP5_BMPR1A_ACVR2A	Bmp5 - (Bmpr1a+Acvr2a)	BMP	Secreted Signaling	KEGG: mmu04350; PMID:26893264	t42d	-0.670869	0.227	0.431	3.38242e-13	-0.376092	0.2645	0.359	0.00186593
Stromal	Stromal	Bmp5	BMPR1A_BMPR2	0.00495274	0	BMP5_BMPR1A_BMPR2	Bmp5 - (Bmpr1a+Bmpr2)	BMP	Secreted Signaling	KEGG: mmu04350; PMID:26893264	t42d	-0.670869	0.227	0.431	3.38242e-13	-0.327152	0.445	0.5015	0.00186791
Endo	Mo/Mac	Bmp6	ACVR1_ACVR2A	0.00177083	0	BMP6_ACVR1_ACVR2A	Bmp6 - (Acvr1+Acvr2a)	BMP	Secreted Signaling	KEGG: mmu04350; PMID:26893264	t42d	-0.789557	0.299	0.473	3.89951e-32	-0.119272	0.234	0.369	5.85024e-33
Endo	Stromal	Bmp6	ACVR1_ACVR2A	0.00129167	0	BMP6_ACVR1_ACVR2A	Bmp6 - (Acvr1+Acvr2a)	BMP	Secreted Signaling	KEGG: mmu04350; PMID:26893264	t42d	-0.789557	0.299	0.473	3.89951e-32	-0.316673	0.2095	0.287	0.173437
Endo	Mo/Mac	Bmp6	ACVR1_BMPR2	0.00501059	0	BMP6_ACVR1_BMPR2	Bmp6 - (Acvr1+Bmpr2)	BMP	Secreted Signaling	KEGG: mmu04350; PMID:26893264	t42d	-0.789557	0.299	0.473	3.89951e-32	-0.252742	0.415	0.581	5.85024e-33
Endo	Stromal	Bmp6	ACVR1_BMPR2	0.00325026	0	BMP6_ACVR1_BMPR2	Bmp6 - (Acvr1+Bmpr2)	BMP	Secreted Signaling	KEGG: mmu04350; PMID:26893264	t42d	-0.789557	0.299	0.473	3.89951e-32	-0.267733	0.39	0.4295	0.173439
Endo	Stromal	Bmp6	BMPR1A_ACVR2A	0.00318551	0	BMP6_BMPR1A_ACVR2A	Bmp6 - (Bmpr1a+Acvr2a)	BMP	Secreted Signaling	KEGG: mmu04350; PMID:26893264	t42d	-0.789557	0.299	0.473	3.89951e-32	-0.376092	0.2645	0.359	0.00186593
Endo	Stromal	Bmp6	BMPR1A_BMPR2	0.00798876	0	BMP6_BMPR1A_BMPR2	Bmp6 - (Bmpr1a+Bmpr2)	BMP	Secreted Signaling	KEGG: mmu04350; PMID:26893264	t42d	-0.789557	0.299	0.473	3.89951e-32	-0.327152	0.445	0.5015	0.00186791
Endo	Endo	Cadm1	Cadm1	0.00587307	0	CADM1_CADM1	Cadm1 - Cadm1	CADM	Cell-Cell Contact	PMID: 24503895	t42d	-0.237974	0.339	0.402	6.07447e-05	-0.237974	0.339	0.402	6.07447e-05
Epi	Endo	Cadm1	Cadm1	0.00671129	0	CADM1_CADM1	Cadm1 - Cadm1	CADM	Cell-Cell Contact	PMID: 24503895	t42d	-0.369864	0.349	0.347	0.0457178	-0.237974	0.339	0.402	6.07447e-05
Endo	Epi	Cadm1	Cadm1	0.00671129	0	CADM1_CADM1	Cadm1 - Cadm1	CADM	Cell-Cell Contact	PMID: 24503895	t42d	-0.237974	0.339	0.402	6.07447e-05	-0.369864	0.349	0.347	0.0457178
Epi	Epi	Cadm1	Cadm1	0.00766823	0	CADM1_CADM1	Cadm1 - Cadm1	CADM	Cell-Cell Contact	PMID: 24503895	t42d	-0.369864	0.349	0.347	0.0457178	-0.369864	0.349	0.347	0.0457178
Mo/Mac	Lym	Cd200	Cd200r1	0.000867404	0	CD200_CD200R1	Cd200 - Cd200r1	CD200	Cell-Cell Contact	PMID: 15187158	t42d	-0.104581	0.219	0.34	1.43981e-38	-0.491716	0.179	0.32	3.15959e-25
Mo/Mac	Mo/Mac	Cd200	Cd200r1	0.00239254	0	CD200_CD200R1	Cd200 - Cd200r1	CD200	Cell-Cell Contact	PMID: 15187158	t42d	-0.104581	0.219	0.34	1.43981e-38	-0.407152	0.491	0.544	1.35177e-36
Mo/Mac	Mo/Mac	Cd200	Cd200r4	0.00206595	0	CD200_CD200R4	Cd200 - Cd200r4	CD200	Cell-Cell Contact	KEGG: mmu04514	t42d	-0.104581	0.219	0.34	1.43981e-38	-0.290269	0.393	0.521	4.57847e-58
Mo/Mac	Gran	Cd22	Ptprc	0.0130823	0	CD22_PTPRC	Cd22 - Ptprc	CD22	Cell-Cell Contact	KEGG: mmu04514	t42d	-0.177286	0.235	0.4	1.84083e-72	-0.441941	0.934	0.912	2.77378e-20
Mo/Mac	Mo/Mac	Cd22	Ptprc	0.0103177	0	CD22_PTPRC	Cd22 - Ptprc	CD22	Cell-Cell Contact	KEGG: mmu04514	t42d	-0.177286	0.235	0.4	1.84083e-72	-0.595055	0.852	0.938	1.61076e-261
Gran	Mo/Mac	Ptprc	Cd22	0.0130823	0	PTPRC_CD22	Ptprc - Cd22	CD45	Cell-Cell Contact	PMID: 12115612	t42d	-0.441941	0.934	0.912	2.77378e-20	-0.177286	0.235	0.4	1.84083e-72
Mo/Mac	Mo/Mac	Ptprc	Cd22	0.0103177	0	PTPRC_CD22	Ptprc - Cd22	CD45	Cell-Cell Contact	PMID: 12115612	t42d	-0.595055	0.852	0.938	1.61076e-261	-0.177286	0.235	0.4	1.84083e-72
Gran	Gran	Ptprc	Mrc1	0.0192031	0	PTPRC_MRC1	Ptprc - Mrc1	CD45	Cell-Cell Contact	PMID: 27601670; PMID: 10575006	t42d	-0.441941	0.934	0.912	2.77378e-20	-0.351658	0.078	0.261	6.787e-35
Mo/Mac	Gran	Ptprc	Mrc1	0.015165	0	PTPRC_MRC1	Ptprc - Mrc1	CD45	Cell-Cell Contact	PMID: 27601670; PMID: 10575006	t42d	-0.595055	0.852	0.938	1.61076e-261	-0.351658	0.078	0.261	6.787e-35
Gran	Mo/Mac	Ptprc	Mrc1	0.140977	0	PTPRC_MRC1	Ptprc - Mrc1	CD45	Cell-Cell Contact	PMID: 27601670; PMID: 10575006	t42d	-0.441941	0.934	0.912	2.77378e-20	-0.169306	0.635	0.662	1.14271e-07
Mo/Mac	Mo/Mac	Ptprc	Mrc1	0.114317	0	PTPRC_MRC1	Ptprc - Mrc1	CD45	Cell-Cell Contact	PMID: 27601670; PMID: 10575006	t42d	-0.595055	0.852	0.938	1.61076e-261	-0.169306	0.635	0.662	1.14271e-07
Mo/Mac	Gran	Cd48	Cd244a	0.0110319	0	CD48_CD244A	Cd48 - Cd244a	CD48	Cell-Cell Contact	PMID: 26697006	t42d	-0.280452	0.647	0.803	4.16925e-106	-0.171209	0.337	0.403	0.00847537
Mo/Mac	Mo/Mac	Cd48	Cd244a	0.0148006	0	CD48_CD244A	Cd48 - Cd244a	CD48	Cell-Cell Contact	PMID: 26697006	t42d	-0.280452	0.647	0.803	4.16925e-106	-0.241458	0.433	0.601	2.24481e-57
Stromal	Stromal	Col4a2	ITGA1_ITGB1	0.00999532	0	COL4A2_ITGA1_ITGB1	Col4a2 - (Itga1+Itgb1)	COLLAGEN	ECM-Receptor	KEGG: mmu04512	t42d	-0.160075	0.419	0.499	0.0029556	-0.447341	0.4225	0.5275	0.000158599
Epi	Mo/Mac	Col4a3	ITGA1_ITGB1	0.00490005	0	COL4A3_ITGA1_ITGB1	Col4a3 - (Itga1+Itgb1)	COLLAGEN	ECM-Receptor	KEGG: mmu04512	t42d	-0.693381	0.243	0.329	2.14632e-08	-0.146103	0.18	0.318	3.01504e-52
Epi	Stromal	Col4a3	ITGA1_ITGB1	0.0106844	0	COL4A3_ITGA1_ITGB1	Col4a3 - (Itga1+Itgb1)	COLLAGEN	ECM-Receptor	KEGG: mmu04512	t42d	-0.693381	0.243	0.329	2.14632e-08	-0.447341	0.4225	0.5275	0.000158599
Epi	Mo/Mac	Col4a4	ITGA1_ITGB1	0.00326472	0	COL4A4_ITGA1_ITGB1	Col4a4 - (Itga1+Itgb1)	COLLAGEN	ECM-Receptor	KEGG: mmu04512	t42d	-0.54357	0.252	0.29	0.00088428	-0.146103	0.18	0.318	3.01504e-52
Epi	Stromal	Col4a4	ITGA1_ITGB1	0.00713247	0	COL4A4_ITGA1_ITGB1	Col4a4 - (Itga1+Itgb1)	COLLAGEN	ECM-Receptor	KEGG: mmu04512	t42d	-0.54357	0.252	0.29	0.00088428	-0.447341	0.4225	0.5275	0.000158599
Stromal	Mo/Mac	Col4a5	ITGA1_ITGB1	0.00139708	0	COL4A5_ITGA1_ITGB1	Col4a5 - (Itga1+Itgb1)	COLLAGEN	ECM-Receptor	KEGG: mmu04512	t42d	-0.214142	0.289	0.277	0.52998	-0.146103	0.18	0.318	3.01504e-52
Stromal	Stromal	Col4a5	ITGA1_ITGB1	0.00305902	0	COL4A5_ITGA1_ITGB1	Col4a5 - (Itga1+Itgb1)	COLLAGEN	ECM-Receptor	KEGG: mmu04512	t42d	-0.214142	0.289	0.277	0.52998	-0.447341	0.4225	0.5275	0.000158599
Stromal	Mo/Mac	Col6a3	ITGA1_ITGB1	0.0043621	0	COL6A3_ITGA1_ITGB1	Col6a3 - (Itga1+Itgb1)	COLLAGEN	ECM-Receptor	KEGG: mmu04512	t42d	-0.144187	0.405	0.452	0.0470625	-0.146103	0.18	0.318	3.01504e-52
Stromal	Stromal	Col6a3	ITGA1_ITGB1	0.00951752	0	COL6A3_ITGA1_ITGB1	Col6a3 - (Itga1+Itgb1)	COLLAGEN	ECM-Receptor	KEGG: mmu04512	t42d	-0.144187	0.405	0.452	0.0470625	-0.447341	0.4225	0.5275	0.000158599
Stromal	Stromal	Col4a2	ITGA9_ITGB1	0.00741372	0	COL4A2_ITGA9_ITGB1	Col4a2 - (Itga9+Itgb1)	COLLAGEN	ECM-Receptor	KEGG: mmu04512	t42d	-0.160075	0.419	0.499	0.0029556	-0.293482	0.407	0.5	0.000159611
Epi	Stromal	Col4a3	ITGA9_ITGB1	0.00792628	0	COL4A3_ITGA9_ITGB1	Col4a3 - (Itga9+Itgb1)	COLLAGEN	ECM-Receptor	KEGG: mmu04512	t42d	-0.693381	0.243	0.329	2.14632e-08	-0.293482	0.407	0.5	0.000159611
Epi	Stromal	Col4a4	ITGA9_ITGB1	0.00528634	0	COL4A4_ITGA9_ITGB1	Col4a4 - (Itga9+Itgb1)	COLLAGEN	ECM-Receptor	KEGG: mmu04512	t42d	-0.54357	0.252	0.29	0.00088428	-0.293482	0.407	0.5	0.000159611
Stromal	Stromal	Col4a5	ITGA9_ITGB1	0.00226483	0	COL4A5_ITGA9_ITGB1	Col4a5 - (Itga9+Itgb1)	COLLAGEN	ECM-Receptor	KEGG: mmu04512	t42d	-0.214142	0.289	0.277	0.52998	-0.293482	0.407	0.5	0.000159611
Stromal	Stromal	Col6a3	ITGA9_ITGB1	0.00705845	0	COL6A3_ITGA9_ITGB1	Col6a3 - (Itga9+Itgb1)	COLLAGEN	ECM-Receptor	KEGG: mmu04512	t42d	-0.144187	0.405	0.452	0.0470625	-0.293482	0.407	0.5	0.000159611
Stromal	Mo/Mac	Col4a2	Cd44	0.0334994	0	COL4A2_CD44	Col4a2 - Cd44	COLLAGEN	ECM-Receptor	KEGG: mmu04512	t42d	-0.160075	0.419	0.499	0.0029556	-0.318556	0.877	0.94	1.38351e-86
Stromal	Stromal	Col4a2	Cd44	0.00823735	0.04	COL4A2_CD44	Col4a2 - Cd44	COLLAGEN	ECM-Receptor	KEGG: mmu04512	t42d	-0.160075	0.419	0.499	0.0029556	-0.384588	0.419	0.518	0.000113981
Epi	Endo	Col4a3	Cd44	0.00353499	0	COL4A3_CD44	Col4a3 - Cd44	COLLAGEN	ECM-Receptor	KEGG: mmu04512	t42d	-0.693381	0.243	0.329	2.14632e-08	-0.456998	0.173	0.338	1.3332e-23
Epi	Epi	Col4a3	Cd44	0.00593417	0	COL4A3_CD44	Col4a3 - Cd44	COLLAGEN	ECM-Receptor	KEGG: mmu04512	t42d	-0.693381	0.243	0.329	2.14632e-08	-0.372507	0.375	0.395	0.00402859
Epi	Mo/Mac	Col4a3	Cd44	0.0357505	0	COL4A3_CD44	Col4a3 - Cd44	COLLAGEN	ECM-Receptor	KEGG: mmu04512	t42d	-0.693381	0.243	0.329	2.14632e-08	-0.318556	0.877	0.94	1.38351e-86
Epi	Stromal	Col4a3	Cd44	0.00880635	0	COL4A3_CD44	Col4a3 - Cd44	COLLAGEN	ECM-Receptor	KEGG: mmu04512	t42d	-0.693381	0.243	0.329	2.14632e-08	-0.384588	0.419	0.518	0.000113981
Epi	Endo	Col4a4	Cd44	0.00235415	0	COL4A4_CD44	Col4a4 - Cd44	COLLAGEN	ECM-Receptor	KEGG: mmu04512	t42d	-0.54357	0.252	0.29	0.00088428	-0.456998	0.173	0.338	1.3332e-23
Epi	Epi	Col4a4	Cd44	0.00395508	0	COL4A4_CD44	Col4a4 - Cd44	COLLAGEN	ECM-Receptor	KEGG: mmu04512	t42d	-0.54357	0.252	0.29	0.00088428	-0.372507	0.375	0.395	0.00402859
Epi	Mo/Mac	Col4a4	Cd44	0.0240682	0	COL4A4_CD44	Col4a4 - Cd44	COLLAGEN	ECM-Receptor	KEGG: mmu04512	t42d	-0.54357	0.252	0.29	0.00088428	-0.318556	0.877	0.94	1.38351e-86
Epi	Stromal	Col4a4	Cd44	0.00587503	0	COL4A4_CD44	Col4a4 - Cd44	COLLAGEN	ECM-Receptor	KEGG: mmu04512	t42d	-0.54357	0.252	0.29	0.00088428	-0.384588	0.419	0.518	0.000113981
Stromal	Endo	Col4a5	Cd44	0.0010069	0	COL4A5_CD44	Col4a5 - Cd44	COLLAGEN	ECM-Receptor	KEGG: mmu04512	t42d	-0.214142	0.289	0.277	0.52998	-0.456998	0.173	0.338	1.3332e-23
Stromal	Epi	Col4a5	Cd44	0.00169319	0	COL4A5_CD44	Col4a5 - Cd44	COLLAGEN	ECM-Receptor	KEGG: mmu04512	t42d	-0.214142	0.289	0.277	0.52998	-0.372507	0.375	0.395	0.00402859
Stromal	Mo/Mac	Col4a5	Cd44	0.0104241	0	COL4A5_CD44	Col4a5 - Cd44	COLLAGEN	ECM-Receptor	KEGG: mmu04512	t42d	-0.214142	0.289	0.277	0.52998	-0.318556	0.877	0.94	1.38351e-86
Stromal	Stromal	Col4a5	Cd44	0.0025179	0	COL4A5_CD44	Col4a5 - Cd44	COLLAGEN	ECM-Receptor	KEGG: mmu04512	t42d	-0.214142	0.289	0.277	0.52998	-0.384588	0.419	0.518	0.000113981
Stromal	Endo	Col6a3	Cd44	0.00314643	0	COL6A3_CD44	Col6a3 - Cd44	COLLAGEN	ECM-Receptor	KEGG: mmu04512	t42d	-0.144187	0.405	0.452	0.0470625	-0.456998	0.173	0.338	1.3332e-23
Stromal	Epi	Col6a3	Cd44	0.00528329	0	COL6A3_CD44	Col6a3 - Cd44	COLLAGEN	ECM-Receptor	KEGG: mmu04512	t42d	-0.144187	0.405	0.452	0.0470625	-0.372507	0.375	0.395	0.00402859
Stromal	Mo/Mac	Col6a3	Cd44	0.0319343	0	COL6A3_CD44	Col6a3 - Cd44	COLLAGEN	ECM-Receptor	KEGG: mmu04512	t42d	-0.144187	0.405	0.452	0.0470625	-0.318556	0.877	0.94	1.38351e-86
Stromal	Stromal	Col6a3	Cd44	0.00784293	0	COL6A3_CD44	Col6a3 - Cd44	COLLAGEN	ECM-Receptor	KEGG: mmu04512	t42d	-0.144187	0.405	0.452	0.0470625	-0.384588	0.419	0.518	0.000113981
Stromal	Stromal	Fgf7	Fgfr1	0.00107573	0	FGF7_FGFR1	Fgf7 - Fgfr1	FGF	Secreted Signaling	PMC: 4393358	t42d	-0.229764	0.168	0.287	1.30727e-05	-0.243689	0.302	0.351	0.00858385
Stromal	B cell	Fgf7	Fgfr2	0.000994919	0	FGF7_FGFR2	Fgf7 - Fgfr2	FGF	Secreted Signaling	PMC: 4393358	t42d	-0.229764	0.168	0.287	1.30727e-05	-0.24382	0.204	0.407	2.71168e-18
Stromal	Endo	Fgf7	Fgfr2	0.00056547	0	FGF7_FGFR2	Fgf7 - Fgfr2	FGF	Secreted Signaling	PMC: 4393358	t42d	-0.229764	0.168	0.287	1.30727e-05	-0.223587	0.177	0.263	7.81837e-10
Stromal	Gran	Fgf7	Fgfr2	0.00111183	0	FGF7_FGFR2	Fgf7 - Fgfr2	FGF	Secreted Signaling	PMC: 4393358	t42d	-0.229764	0.168	0.287	1.30727e-05	-0.311186	0.157	0.321	1.87775e-18
Stromal	Lym	Fgf7	Fgfr2	0.000892921	0	FGF7_FGFR2	Fgf7 - Fgfr2	FGF	Secreted Signaling	PMC: 4393358	t42d	-0.229764	0.168	0.287	1.30727e-05	-0.328253	0.193	0.419	1.79115e-48
Stromal	Mo/Mac	Fgf7	Fgfr2	0.00156503	0	FGF7_FGFR2	Fgf7 - Fgfr2	FGF	Secreted Signaling	PMC: 4393358	t42d	-0.229764	0.168	0.287	1.30727e-05	-0.329226	0.285	0.597	2.52754e-217
Stromal	Stromal	Fgf7	Fgfr2	0.000824754	0	FGF7_FGFR2	Fgf7 - Fgfr2	FGF	Secreted Signaling	PMC: 4393358	t42d	-0.229764	0.168	0.287	1.30727e-05	-0.287647	0.306	0.337	0.0162195
Stromal	Stromal	Fgf10	Fgfr1	0.000938829	0	FGF10_FGFR1	Fgf10 - Fgfr1	FGF	Secreted Signaling	PMC: 4393358	t42d	-0.274438	0.158	0.274	1.61746e-05	-0.243689	0.302	0.351	0.00858385
Stromal	B cell	Fgf10	Fgfr2	0.000868296	0	FGF10_FGFR2	Fgf10 - Fgfr2	FGF	Secreted Signaling	PMC: 4393358	t42d	-0.274438	0.158	0.274	1.61746e-05	-0.24382	0.204	0.407	2.71168e-18
Stromal	Endo	Fgf10	Fgfr2	0.000493475	0	FGF10_FGFR2	Fgf10 - Fgfr2	FGF	Secreted Signaling	PMC: 4393358	t42d	-0.274438	0.158	0.274	1.61746e-05	-0.223587	0.177	0.263	7.81837e-10
Stromal	Gran	Fgf10	Fgfr2	0.000970344	0	FGF10_FGFR2	Fgf10 - Fgfr2	FGF	Secreted Signaling	PMC: 4393358	t42d	-0.274438	0.158	0.274	1.61746e-05	-0.311186	0.157	0.321	1.87775e-18
Stromal	Lym	Fgf10	Fgfr2	0.000779269	0	FGF10_FGFR2	Fgf10 - Fgfr2	FGF	Secreted Signaling	PMC: 4393358	t42d	-0.274438	0.158	0.274	1.61746e-05	-0.328253	0.193	0.419	1.79115e-48
Stromal	Mo/Mac	Fgf10	Fgfr2	0.00136594	0	FGF10_FGFR2	Fgf10 - Fgfr2	FGF	Secreted Signaling	PMC: 4393358	t42d	-0.274438	0.158	0.274	1.61746e-05	-0.329226	0.285	0.597	2.52754e-217
Stromal	Stromal	Fgf10	Fgfr2	0.000719772	0	FGF10_FGFR2	Fgf10 - Fgfr2	FGF	Secreted Signaling	PMC: 4393358	t42d	-0.274438	0.158	0.274	1.61746e-05	-0.287647	0.306	0.337	0.0162195
Endo	Lym	Fn1	ITGA4_ITGB1	0.0119191	0	FN1_ITGA4_ITGB1	Fn1 - (Itga4+Itgb1)	FN1	ECM-Receptor	KEGG: mmu04512	t42d	-0.466847	0.239	0.38	1.50697e-17	-0.158265	0.68	0.769	6.40446e-08
Epi	Lym	Fn1	ITGA4_ITGB1	0.0150574	0	FN1_ITGA4_ITGB1	Fn1 - (Itga4+Itgb1)	FN1	ECM-Receptor	KEGG: mmu04512	t42d	-0.671046	0.306	0.388	1.9658e-08	-0.158265	0.68	0.769	6.40446e-08
Endo	Mo/Mac	Fn1	ITGA4_ITGB1	0.0131395	0	FN1_ITGA4_ITGB1	Fn1 - (Itga4+Itgb1)	FN1	ECM-Receptor	KEGG: mmu04512	t42d	-0.466847	0.239	0.38	1.50697e-17	-0.534868	0.631	0.807	7.67726e-110
Epi	Mo/Mac	Fn1	ITGA4_ITGB1	0.0165937	0	FN1_ITGA4_ITGB1	Fn1 - (Itga4+Itgb1)	FN1	ECM-Receptor	KEGG: mmu04512	t42d	-0.671046	0.306	0.388	1.9658e-08	-0.534868	0.631	0.807	7.67726e-110
Endo	Stromal	Fn1	ITGA8_ITGB1	0.0118434	0	FN1_ITGA8_ITGB1	Fn1 - (Itga8+Itgb1)	FN1	ECM-Receptor	KEGG: mmu04512	t42d	-0.466847	0.239	0.38	1.50697e-17	-0.629593	0.4055	0.594	0.000158594
Epi	Stromal	Fn1	ITGA8_ITGB1	0.0149621	0	FN1_ITGA8_ITGB1	Fn1 - (Itga8+Itgb1)	FN1	ECM-Receptor	KEGG: mmu04512	t42d	-0.671046	0.306	0.388	1.9658e-08	-0.629593	0.4055	0.594	0.000158594
Gran	Stromal	Fn1	ITGA8_ITGB1	0.00975096	0	FN1_ITGA8_ITGB1	Fn1 - (Itga8+Itgb1)	FN1	ECM-Receptor	KEGG: mmu04512	t42d	-0.302846	0.171	0.364	8.9724e-21	-0.629593	0.4055	0.594	0.000158594
Lym	Stromal	Fn1	ITGA8_ITGB1	0.00683776	0	FN1_ITGA8_ITGB1	Fn1 - (Itga8+Itgb1)	FN1	ECM-Receptor	KEGG: mmu04512	t42d	-0.305349	0.197	0.351	3.95153e-25	-0.629593	0.4055	0.594	0.000158594
Endo	Lym	Fn1	ITGA4_ITGB7	0.0124395	0	FN1_ITGA4_ITGB7	Fn1 - (Itga4+Itgb7)	FN1	ECM-Receptor	KEGG: mmu04512	t42d	-0.466847	0.239	0.38	1.50697e-17	-0.158265	0.68	0.769	6.40446e-08
Epi	Lym	Fn1	ITGA4_ITGB7	0.0157127	0	FN1_ITGA4_ITGB7	Fn1 - (Itga4+Itgb7)	FN1	ECM-Receptor	KEGG: mmu04512	t42d	-0.671046	0.306	0.388	1.9658e-08	-0.158265	0.68	0.769	6.40446e-08
Gran	Lym	Fn1	ITGA4_ITGB7	0.0102428	0	FN1_ITGA4_ITGB7	Fn1 - (Itga4+Itgb7)	FN1	ECM-Receptor	KEGG: mmu04512	t42d	-0.302846	0.171	0.364	8.9724e-21	-0.158265	0.68	0.769	6.40446e-08
Lym	Lym	Fn1	ITGA4_ITGB7	0.00718375	0	FN1_ITGA4_ITGB7	Fn1 - (Itga4+Itgb7)	FN1	ECM-Receptor	KEGG: mmu04512	t42d	-0.305349	0.197	0.351	3.95153e-25	-0.158265	0.68	0.769	6.40446e-08
Endo	Mo/Mac	Fn1	ITGA4_ITGB7	0.00325375	0	FN1_ITGA4_ITGB7	Fn1 - (Itga4+Itgb7)	FN1	ECM-Receptor	KEGG: mmu04512	t42d	-0.466847	0.239	0.38	1.50697e-17	-0.325009	0.413	0.5375	1.39442e-16
Epi	Mo/Mac	Fn1	ITGA4_ITGB7	0.00411997	0	FN1_ITGA4_ITGB7	Fn1 - (Itga4+Itgb7)	FN1	ECM-Receptor	KEGG: mmu04512	t42d	-0.671046	0.306	0.388	1.9658e-08	-0.325009	0.413	0.5375	1.39442e-16
Gran	Mo/Mac	Fn1	ITGA4_ITGB7	0.00267478	0	FN1_ITGA4_ITGB7	Fn1 - (Itga4+Itgb7)	FN1	ECM-Receptor	KEGG: mmu04512	t42d	-0.302846	0.171	0.364	8.9724e-21	-0.325009	0.413	0.5375	1.39442e-16
Lym	Mo/Mac	Fn1	ITGA4_ITGB7	0.00187166	0	FN1_ITGA4_ITGB7	Fn1 - (Itga4+Itgb7)	FN1	ECM-Receptor	KEGG: mmu04512	t42d	-0.305349	0.197	0.351	3.95153e-25	-0.325009	0.413	0.5375	1.39442e-16
Endo	Mo/Mac	Fn1	Cd44	0.0250212	0	FN1_CD44	Fn1 - Cd44	FN1	ECM-Receptor	KEGG: mmu04512	t42d	-0.466847	0.239	0.38	1.50697e-17	-0.318556	0.877	0.94	1.38351e-86
Epi	Mo/Mac	Fn1	Cd44	0.0314994	0	FN1_CD44	Fn1 - Cd44	FN1	ECM-Receptor	KEGG: mmu04512	t42d	-0.671046	0.306	0.388	1.9658e-08	-0.318556	0.877	0.94	1.38351e-86
Gran	Mo/Mac	Fn1	Cd44	0.0206492	0.04	FN1_CD44	Fn1 - Cd44	FN1	ECM-Receptor	KEGG: mmu04512	t42d	-0.302846	0.171	0.364	8.9724e-21	-0.318556	0.877	0.94	1.38351e-86
Lym	Mo/Mac	Fn1	Cd44	0.0145278	0.01	FN1_CD44	Fn1 - Cd44	FN1	ECM-Receptor	KEGG: mmu04512	t42d	-0.305349	0.197	0.351	3.95153e-25	-0.318556	0.877	0.94	1.38351e-86
Epi	Mo/Mac	Grn	Sort1	0.00405521	0	GRN_SORT1	Grn - Sort1	GRN	Secreted Signaling	PMID: 29555433	t42d	-0.402407	0.305	0.279	0.996569	-0.444975	0.538	0.714	1.4793e-127
Stromal	Mo/Mac	Grn	Sort1	0.00859082	0	GRN_SORT1	Grn - Sort1	GRN	Secreted Signaling	PMID: 29555433	t42d	-0.118747	0.443	0.432	0.674133	-0.444975	0.538	0.714	1.4793e-127
Stromal	Mo/Mac	Icam1	ITGAX_ITGB2	0.00446111	0	ICAM1_ITGAX_ITGB2	Icam1 - (Itgax+Itgb2)	ICAM	Cell-Cell Contact	PMID: 16252253	t42d	-0.260236	0.306	0.268	0.629831	-0.301075	0.713	0.809	7.83227e-55
Stromal	Mo/Mac	Icam1	ITGAL_ITGB2	0.00461666	0	ICAM1_ITGAL_ITGB2	Icam1 - (Itgal+Itgb2)	ICAM	Cell-Cell Contact	KEGG: mmu04514	t42d	-0.260236	0.306	0.268	0.629831	-0.368618	0.7175	0.856	2.2614e-103
Stromal	Mo/Mac	Icam1	Itgal	0.00361715	0	ICAM1_ITGAL	Icam1 - Itgal	ICAM	Cell-Cell Contact	PMID: 23602662	t42d	-0.260236	0.306	0.268	0.629831	-0.426561	0.61	0.812	5.49754e-118
Stromal	Mo/Mac	Icam1	Spn	0.000522956	0	ICAM1_SPN	Icam1 - Spn	ICAM	Cell-Cell Contact	PMID: 1683685	t42d	-0.260236	0.306	0.268	0.629831	-0.255826	0.225	0.418	1.74524e-78
Gran	Mo/Mac	Il1f9	IL1RL2_IL1RAP	0.00295222	0	IL1F9_IL1RL2_IL1RAP	Il1f9 - (Il1rl2+Il1rap)	IL1	Secreted Signaling	KEGG: mmu04060	t42d	-0.173057	0.334	0.507	4.12736e-11	-0.107999	0.316	0.409	1.3546e-20
B cell	Lym	ITGAL_ITGB2	Cd226	0.00654091	0	ITGB2_CD226	Itgb2 - Cd226	ITGAL-ITGB2	Cell-Cell Contact	KEGG: mmu04514	t42d	-0.101632	0.243	0.365	9.30144e-08	-0.22416	0.572	0.647	4.88075e-08
Mo/Mac	Lym	ITGAL_ITGB2	Cd226	0.0459593	0	ITGB2_CD226	Itgb2 - Cd226	ITGAL-ITGB2	Cell-Cell Contact	KEGG: mmu04514	t42d	-0.368618	0.7175	0.856	2.2614e-103	-0.22416	0.572	0.647	4.88075e-08
Mo/Mac	Stromal	ITGAL_ITGB2	Icam1	0.00461666	0	ITGB2_ICAM1	Itgb2 - Icam1	ITGAL-ITGB2	Cell-Cell Contact	KEGG: mmu04514	t42d	-0.368618	0.7175	0.856	2.2614e-103	-0.260236	0.306	0.268	0.629831
Mo/Mac	Lym	L1cam	ITGA4_ITGB7	0.00273859	0	L1CAM_ITGA4_ITGB7	L1cam - (Itga4+Itgb7)	L1CAM	Cell-Cell Contact	PMID: 8557754	t42d	-0.126989	0.182	0.287	1.16041e-32	-0.158265	0.68	0.769	6.40446e-08
Mo/Mac	Mo/Mac	L1cam	ITGA4_ITGB7	0.000711161	0	L1CAM_ITGA4_ITGB7	L1cam - (Itga4+Itgb7)	L1CAM	Cell-Cell Contact	PMID: 8557754	t42d	-0.126989	0.182	0.287	1.16041e-32	-0.325009	0.413	0.5375	1.39442e-16
Mo/Mac	Mo/Mac	L1cam	L1cam	0.000151746	0	L1CAM_L1CAM	L1cam - L1cam	L1CAM	Cell-Cell Contact	PMID: 18701456	t42d	-0.126989	0.182	0.287	1.16041e-32	-0.126989	0.182	0.287	1.16041e-32
Stromal	Mo/Mac	Lama2	ITGA1_ITGB1	0.0125428	0	LAMA2_ITGA1_ITGB1	Lama2 - (Itga1+Itgb1)	LAMININ	ECM-Receptor	KEGG: mmu04512	t42d	-1.29978	0.179	0.532	6.66739e-33	-0.146103	0.18	0.318	3.01504e-52
Stromal	Stromal	Lama2	ITGA1_ITGB1	0.0271035	0	LAMA2_ITGA1_ITGB1	Lama2 - (Itga1+Itgb1)	LAMININ	ECM-Receptor	KEGG: mmu04512	t42d	-1.29978	0.179	0.532	6.66739e-33	-0.447341	0.4225	0.5275	0.000158599
Stromal	Mo/Mac	Lama4	ITGA1_ITGB1	0.00444656	0	LAMA4_ITGA1_ITGB1	Lama4 - (Itga1+Itgb1)	LAMININ	ECM-Receptor	KEGG: mmu04512	t42d	-0.580109	0.364	0.469	1.37796e-08	-0.146103	0.18	0.318	3.01504e-52
Stromal	Stromal	Lama4	ITGA1_ITGB1	0.00970082	0	LAMA4_ITGA1_ITGB1	Lama4 - (Itga1+Itgb1)	LAMININ	ECM-Receptor	KEGG: mmu04512	t42d	-0.580109	0.364	0.469	1.37796e-08	-0.447341	0.4225	0.5275	0.000158599
Stromal	Mo/Mac	Lamb1	ITGA1_ITGB1	0.00292081	0	LAMB1_ITGA1_ITGB1	Lamb1 - (Itga1+Itgb1)	LAMININ	ECM-Receptor	KEGG: mmu04512	t42d	-0.178422	0.405	0.379	0.538356	-0.146103	0.18	0.318	3.01504e-52
Stromal	Stromal	Lamb1	ITGA1_ITGB1	0.00638374	0	LAMB1_ITGA1_ITGB1	Lamb1 - (Itga1+Itgb1)	LAMININ	ECM-Receptor	KEGG: mmu04512	t42d	-0.178422	0.405	0.379	0.538356	-0.447341	0.4225	0.5275	0.000158599
Stromal	Mo/Mac	Lamb2	ITGA1_ITGB1	0.00150083	0	LAMB2_ITGA1_ITGB1	Lamb2 - (Itga1+Itgb1)	LAMININ	ECM-Receptor	KEGG: mmu04512	t42d	-0.100051	0.316	0.3	0.755995	-0.146103	0.18	0.318	3.01504e-52
Stromal	Stromal	Lamb2	ITGA1_ITGB1	0.00328577	0	LAMB2_ITGA1_ITGB1	Lamb2 - (Itga1+Itgb1)	LAMININ	ECM-Receptor	KEGG: mmu04512	t42d	-0.100051	0.316	0.3	0.755995	-0.447341	0.4225	0.5275	0.000158599
B cell	Mo/Mac	Lamc1	ITGA1_ITGB1	0.00233998	0	LAMC1_ITGA1_ITGB1	Lamc1 - (Itga1+Itgb1)	LAMININ	ECM-Receptor	KEGG: mmu04512	t42d	-0.13293	0.231	0.341	2.56218e-06	-0.146103	0.18	0.318	3.01504e-52
Stromal	Mo/Mac	Lamc1	ITGA1_ITGB1	0.00372469	0	LAMC1_ITGA1_ITGB1	Lamc1 - (Itga1+Itgb1)	LAMININ	ECM-Receptor	KEGG: mmu04512	t42d	-0.220631	0.399	0.456	0.00112073	-0.146103	0.18	0.318	3.01504e-52
B cell	Stromal	Lamc1	ITGA1_ITGB1	0.00511781	0	LAMC1_ITGA1_ITGB1	Lamc1 - (Itga1+Itgb1)	LAMININ	ECM-Receptor	KEGG: mmu04512	t42d	-0.13293	0.231	0.341	2.56218e-06	-0.447341	0.4225	0.5275	0.000158599
Stromal	Stromal	Lamc1	ITGA1_ITGB1	0.00813293	0	LAMC1_ITGA1_ITGB1	Lamc1 - (Itga1+Itgb1)	LAMININ	ECM-Receptor	KEGG: mmu04512	t42d	-0.220631	0.399	0.456	0.00112073	-0.447341	0.4225	0.5275	0.000158599
Stromal	Lym	Lama2	ITGA6_ITGB1	0.0158957	0	LAMA2_ITGA6_ITGB1	Lama2 - (Itga6+Itgb1)	LAMININ	ECM-Receptor	KEGG: mmu04512	t42d	-1.29978	0.179	0.532	6.66739e-33	-0.100855	0.302	0.383	4.46307e-06
Stromal	Lym	Lama4	ITGA6_ITGB1	0.0056476	0	LAMA4_ITGA6_ITGB1	Lama4 - (Itga6+Itgb1)	LAMININ	ECM-Receptor	KEGG: mmu04512	t42d	-0.580109	0.364	0.469	1.37796e-08	-0.100855	0.302	0.383	4.46307e-06
Stromal	Lym	Lamb1	ITGA6_ITGB1	0.00371127	0	LAMB1_ITGA6_ITGB1	Lamb1 - (Itga6+Itgb1)	LAMININ	ECM-Receptor	KEGG: mmu04512	t42d	-0.178422	0.405	0.379	0.538356	-0.100855	0.302	0.383	4.46307e-06
Stromal	Lym	Lamb2	ITGA6_ITGB1	0.00190774	0	LAMB2_ITGA6_ITGB1	Lamb2 - (Itga6+Itgb1)	LAMININ	ECM-Receptor	KEGG: mmu04512	t42d	-0.100051	0.316	0.3	0.755995	-0.100855	0.302	0.383	4.46307e-06
B cell	Lym	Lamc1	ITGA6_ITGB1	0.00297372	0	LAMC1_ITGA6_ITGB1	Lamc1 - (Itga6+Itgb1)	LAMININ	ECM-Receptor	KEGG: mmu04512	t42d	-0.13293	0.231	0.341	2.56218e-06	-0.100855	0.302	0.383	4.46307e-06
Stromal	Lym	Lamc1	ITGA6_ITGB1	0.00473168	0	LAMC1_ITGA6_ITGB1	Lamc1 - (Itga6+Itgb1)	LAMININ	ECM-Receptor	KEGG: mmu04512	t42d	-0.220631	0.399	0.456	0.00112073	-0.100855	0.302	0.383	4.46307e-06
Stromal	Stromal	Lama2	ITGA9_ITGB1	0.0201933	0	LAMA2_ITGA9_ITGB1	Lama2 - (Itga9+Itgb1)	LAMININ	ECM-Receptor	KEGG: mmu04512	t42d	-1.29978	0.179	0.532	6.66739e-33	-0.293482	0.407	0.5	0.000159611
Stromal	Stromal	Lama4	ITGA9_ITGB1	0.00719473	0	LAMA4_ITGA9_ITGB1	Lama4 - (Itga9+Itgb1)	LAMININ	ECM-Receptor	KEGG: mmu04512	t42d	-0.580109	0.364	0.469	1.37796e-08	-0.293482	0.407	0.5	0.000159611
Stromal	Stromal	Lamb1	ITGA9_ITGB1	0.00473048	0	LAMB1_ITGA9_ITGB1	Lamb1 - (Itga9+Itgb1)	LAMININ	ECM-Receptor	KEGG: mmu04512	t42d	-0.178422	0.405	0.379	0.538356	-0.293482	0.407	0.5	0.000159611
Stromal	Stromal	Lamb2	ITGA9_ITGB1	0.00243286	0	LAMB2_ITGA9_ITGB1	Lamb2 - (Itga9+Itgb1)	LAMININ	ECM-Receptor	KEGG: mmu04512	t42d	-0.100051	0.316	0.3	0.755995	-0.293482	0.407	0.5	0.000159611
B cell	Stromal	Lamc1	ITGA9_ITGB1	0.00379115	0	LAMC1_ITGA9_ITGB1	Lamc1 - (Itga9+Itgb1)	LAMININ	ECM-Receptor	KEGG: mmu04512	t42d	-0.13293	0.231	0.341	2.56218e-06	-0.293482	0.407	0.5	0.000159611
Stromal	Stromal	Lamc1	ITGA9_ITGB1	0.00602942	0	LAMC1_ITGA9_ITGB1	Lamc1 - (Itga9+Itgb1)	LAMININ	ECM-Receptor	KEGG: mmu04512	t42d	-0.220631	0.399	0.456	0.00112073	-0.293482	0.407	0.5	0.000159611
Stromal	Endo	Lama2	Cd44	0.00906799	0	LAMA2_CD44	Lama2 - Cd44	LAMININ	ECM-Receptor	KEGG: mmu04512	t42d	-1.29978	0.179	0.532	6.66739e-33	-0.456998	0.173	0.338	1.3332e-23
Stromal	Epi	Lama2	Cd44	0.0151652	0	LAMA2_CD44	Lama2 - Cd44	LAMININ	ECM-Receptor	KEGG: mmu04512	t42d	-1.29978	0.179	0.532	6.66739e-33	-0.372507	0.375	0.395	0.00402859
Stromal	Mo/Mac	Lama2	Cd44	0.0872904	0	LAMA2_CD44	Lama2 - Cd44	LAMININ	ECM-Receptor	KEGG: mmu04512	t42d	-1.29978	0.179	0.532	6.66739e-33	-0.318556	0.877	0.94	1.38351e-86
Stromal	Stromal	Lama2	Cd44	0.0224046	0	LAMA2_CD44	Lama2 - Cd44	LAMININ	ECM-Receptor	KEGG: mmu04512	t42d	-1.29978	0.179	0.532	6.66739e-33	-0.384588	0.419	0.518	0.000113981
Stromal	Endo	Lama4	Cd44	0.00320742	0	LAMA4_CD44	Lama4 - Cd44	LAMININ	ECM-Receptor	KEGG: mmu04512	t42d	-0.580109	0.364	0.469	1.37796e-08	-0.456998	0.173	0.338	1.3332e-23
Stromal	Epi	Lama4	Cd44	0.00538549	0	LAMA4_CD44	Lama4 - Cd44	LAMININ	ECM-Receptor	KEGG: mmu04512	t42d	-0.580109	0.364	0.469	1.37796e-08	-0.372507	0.375	0.395	0.00402859
Stromal	Mo/Mac	Lama4	Cd44	0.0325352	0	LAMA4_CD44	Lama4 - Cd44	LAMININ	ECM-Receptor	KEGG: mmu04512	t42d	-0.580109	0.364	0.469	1.37796e-08	-0.318556	0.877	0.94	1.38351e-86
Stromal	Stromal	Lama4	Cd44	0.00799424	0	LAMA4_CD44	Lama4 - Cd44	LAMININ	ECM-Receptor	KEGG: mmu04512	t42d	-0.580109	0.364	0.469	1.37796e-08	-0.384588	0.419	0.518	0.000113981
Stromal	Endo	Lamb1	Cd44	0.00210596	0	LAMB1_CD44	Lamb1 - Cd44	LAMININ	ECM-Receptor	KEGG: mmu04512	t42d	-0.178422	0.405	0.379	0.538356	-0.456998	0.173	0.338	1.3332e-23
Stromal	Epi	Lamb1	Cd44	0.00353871	0	LAMB1_CD44	Lamb1 - Cd44	LAMININ	ECM-Receptor	KEGG: mmu04512	t42d	-0.178422	0.405	0.379	0.538356	-0.372507	0.375	0.395	0.00402859
Stromal	Mo/Mac	Lamb1	Cd44	0.0215803	0	LAMB1_CD44	Lamb1 - Cd44	LAMININ	ECM-Receptor	KEGG: mmu04512	t42d	-0.178422	0.405	0.379	0.538356	-0.318556	0.877	0.94	1.38351e-86
Stromal	Stromal	Lamb1	Cd44	0.0052576	0	LAMB1_CD44	Lamb1 - Cd44	LAMININ	ECM-Receptor	KEGG: mmu04512	t42d	-0.178422	0.405	0.379	0.538356	-0.384588	0.419	0.518	0.000113981
Stromal	Endo	Lamb2	Cd44	0.0010817	0	LAMB2_CD44	Lamb2 - Cd44	LAMININ	ECM-Receptor	KEGG: mmu04512	t42d	-0.100051	0.316	0.3	0.755995	-0.456998	0.173	0.338	1.3332e-23
Stromal	Epi	Lamb2	Cd44	0.00181888	0	LAMB2_CD44	Lamb2 - Cd44	LAMININ	ECM-Receptor	KEGG: mmu04512	t42d	-0.100051	0.316	0.3	0.755995	-0.372507	0.375	0.395	0.00402859
Stromal	Mo/Mac	Lamb2	Cd44	0.0111906	0	LAMB2_CD44	Lamb2 - Cd44	LAMININ	ECM-Receptor	KEGG: mmu04512	t42d	-0.100051	0.316	0.3	0.755995	-0.318556	0.877	0.94	1.38351e-86
Stromal	Stromal	Lamb2	Cd44	0.00270465	0	LAMB2_CD44	Lamb2 - Cd44	LAMININ	ECM-Receptor	KEGG: mmu04512	t42d	-0.100051	0.316	0.3	0.755995	-0.384588	0.419	0.518	0.000113981
B cell	Endo	Lamc1	Cd44	0.0016869	0	LAMC1_CD44	Lamc1 - Cd44	LAMININ	ECM-Receptor	KEGG: mmu04512	t42d	-0.13293	0.231	0.341	2.56218e-06	-0.456998	0.173	0.338	1.3332e-23
Stromal	Endo	Lamc1	Cd44	0.00268618	0	LAMC1_CD44	Lamc1 - Cd44	LAMININ	ECM-Receptor	KEGG: mmu04512	t42d	-0.220631	0.399	0.456	0.00112073	-0.456998	0.173	0.338	1.3332e-23
B cell	Epi	Lamc1	Cd44	0.00283535	0	LAMC1_CD44	Lamc1 - Cd44	LAMININ	ECM-Receptor	KEGG: mmu04512	t42d	-0.13293	0.231	0.341	2.56218e-06	-0.372507	0.375	0.395	0.00402859
Stromal	Epi	Lamc1	Cd44	0.00451188	0	LAMC1_CD44	Lamc1 - Cd44	LAMININ	ECM-Receptor	KEGG: mmu04512	t42d	-0.220631	0.399	0.456	0.00112073	-0.372507	0.375	0.395	0.00402859
B cell	Mo/Mac	Lamc1	Cd44	0.0173534	0	LAMC1_CD44	Lamc1 - Cd44	LAMININ	ECM-Receptor	KEGG: mmu04512	t42d	-0.13293	0.231	0.341	2.56218e-06	-0.318556	0.877	0.94	1.38351e-86
Stromal	Mo/Mac	Lamc1	Cd44	0.0273787	0	LAMC1_CD44	Lamc1 - Cd44	LAMININ	ECM-Receptor	KEGG: mmu04512	t42d	-0.220631	0.399	0.456	0.00112073	-0.318556	0.877	0.94	1.38351e-86
B cell	Stromal	Lamc1	Cd44	0.00421404	0	LAMC1_CD44	Lamc1 - Cd44	LAMININ	ECM-Receptor	KEGG: mmu04512	t42d	-0.13293	0.231	0.341	2.56218e-06	-0.384588	0.419	0.518	0.000113981
Stromal	Stromal	Lamc1	Cd44	0.00670031	0	LAMC1_CD44	Lamc1 - Cd44	LAMININ	ECM-Receptor	KEGG: mmu04512	t42d	-0.220631	0.399	0.456	0.00112073	-0.384588	0.419	0.518	0.000113981
Stromal	Stromal	Lama2	Dag1	0.00877535	0	LAMA2_DAG1	Lama2 - Dag1	LAMININ	ECM-Receptor	KEGG: mmu04512	t42d	-1.29978	0.179	0.532	6.66739e-33	-0.133066	0.364	0.367	0.278611
Stromal	Stromal	Lama4	Dag1	0.00310332	0	LAMA4_DAG1	Lama4 - Dag1	LAMININ	ECM-Receptor	KEGG: mmu04512	t42d	-0.580109	0.364	0.469	1.37796e-08	-0.133066	0.364	0.367	0.278611
Stromal	Stromal	Lamb1	Dag1	0.00203753	0	LAMB1_DAG1	Lamb1 - Dag1	LAMININ	ECM-Receptor	KEGG: mmu04512	t42d	-0.178422	0.405	0.379	0.538356	-0.133066	0.364	0.367	0.278611
Stromal	Stromal	Lamb2	Dag1	0.00104652	0	LAMB2_DAG1	Lamb2 - Dag1	LAMININ	ECM-Receptor	KEGG: mmu04512	t42d	-0.100051	0.316	0.3	0.755995	-0.133066	0.364	0.367	0.278611
B cell	Stromal	Lamc1	Dag1	0.00163206	0	LAMC1_DAG1	Lamc1 - Dag1	LAMININ	ECM-Receptor	KEGG: mmu04512	t42d	-0.13293	0.231	0.341	2.56218e-06	-0.133066	0.364	0.367	0.278611
Stromal	Stromal	Lamc1	Dag1	0.00259895	0	LAMC1_DAG1	Lamc1 - Dag1	LAMININ	ECM-Receptor	KEGG: mmu04512	t42d	-0.220631	0.399	0.456	0.00112073	-0.133066	0.364	0.367	0.278611
Stromal	Stromal	Negr1	Negr1	0.00161232	0	NEGR1_NEGR1	Negr1 - Negr1	NEGR	Cell-Cell Contact	KEGG: mmu04514	t42d	-0.831109	0.103	0.303	1.13236e-13	-0.831109	0.103	0.303	1.13236e-13
B cell	Gran	Lrrc4	Ntng2	0.0012775	0	LRRC4_NTNG2	Lrrc4 - Ntng2	NGL	Cell-Cell Contact	KEGG: mmu04514	t42d	-0.333467	0.109	0.275	1.29995e-18	-0.225417	0.177	0.289	1.06699e-08
Lym	Gran	Lrrc4	Ntng2	0.00136131	0	LRRC4_NTNG2	Lrrc4 - Ntng2	NGL	Cell-Cell Contact	KEGG: mmu04514	t42d	-0.329714	0.116	0.352	9.45348e-62	-0.225417	0.177	0.289	1.06699e-08
Mo/Mac	Gran	Lrrc4	Ntng2	0.00117863	0	LRRC4_NTNG2	Lrrc4 - Ntng2	NGL	Cell-Cell Contact	KEGG: mmu04514	t42d	-0.409785	0.125	0.474	0	-0.225417	0.177	0.289	1.06699e-08
Mo/Mac	Stromal	Pdgfc	Pdgfra	0.00199555	0	PDGFC_PDGFRA	Pdgfc - Pdgfra	PDGF	Secreted Signaling	PMID: 15207812	t42d	-0.325538	0.289	0.409	2.96226e-45	-0.261649	0.447	0.477	0.00678107
Endo	Stromal	Pdgfd	Pdgfrb	0.00153415	0	PDGFD_PDGFRB	Pdgfd - Pdgfrb	PDGF	Secreted Signaling	PMID: 15207812	t42d	-0.701601	0.25	0.392	4.52422e-23	-0.621147	0.22	0.35	1.43857e-07
Mo/Mac	Mo/Mac	Pros1	Axl	0.0173119	0	PROS1_AXL	Pros1 - Axl	PROS	Secreted Signaling	PMID: 29531161	t42d	-0.333312	0.478	0.611	8.45329e-73	-0.170744	0.536	0.588	3.36181e-17
Stromal	Mo/Mac	Pros1	Axl	0.00961351	0	PROS1_AXL	Pros1 - Axl	PROS	Secreted Signaling	PMID: 29531161	t42d	-0.207764	0.419	0.446	0.0203003	-0.170744	0.536	0.588	3.36181e-17
Mo/Mac	Stromal	Pros1	Axl	0.00364043	0	PROS1_AXL	Pros1 - Axl	PROS	Secreted Signaling	PMID: 29531161	t42d	-0.333312	0.478	0.611	8.45329e-73	-0.147735	0.357	0.334	0.889671
Stromal	Stromal	Pros1	Axl	0.00200914	0	PROS1_AXL	Pros1 - Axl	PROS	Secreted Signaling	PMID: 29531161	t42d	-0.207764	0.419	0.446	0.0203003	-0.147735	0.357	0.334	0.889671
Endo	Endo	Ptprm	Ptprm	0.0965168	0	PTPRM_PTPRM	Ptprm - Ptprm	PTPRM	Cell-Cell Contact	KEGG: mmu04514	t42d	-0.628118	0.46	0.603	2.76843e-30	-0.628118	0.46	0.603	2.76843e-30
Epi	Endo	Ptprm	Ptprm	0.0293312	0	PTPRM_PTPRM	Ptprm - Ptprm	PTPRM	Cell-Cell Contact	KEGG: mmu04514	t42d	-0.902114	0.288	0.375	1.25777e-10	-0.628118	0.46	0.603	2.76843e-30
Stromal	Endo	Ptprm	Ptprm	0.013854	0	PTPRM_PTPRM	Ptprm - Ptprm	PTPRM	Cell-Cell Contact	KEGG: mmu04514	t42d	-0.562906	0.175	0.33	1.57913e-09	-0.628118	0.46	0.603	2.76843e-30
Endo	Epi	Ptprm	Ptprm	0.0293312	0	PTPRM_PTPRM	Ptprm - Ptprm	PTPRM	Cell-Cell Contact	KEGG: mmu04514	t42d	-0.628118	0.46	0.603	2.76843e-30	-0.902114	0.288	0.375	1.25777e-10
Epi	Epi	Ptprm	Ptprm	0.008475	0.01	PTPRM_PTPRM	Ptprm - Ptprm	PTPRM	Cell-Cell Contact	KEGG: mmu04514	t42d	-0.902114	0.288	0.375	1.25777e-10	-0.902114	0.288	0.375	1.25777e-10
Endo	Stromal	Ptprm	Ptprm	0.013854	0	PTPRM_PTPRM	Ptprm - Ptprm	PTPRM	Cell-Cell Contact	KEGG: mmu04514	t42d	-0.628118	0.46	0.603	2.76843e-30	-0.562906	0.175	0.33	1.57913e-09
Endo	Mo/Mac	Sema3c	NRP1_PLXNA1	0.0190678	0	SEMA3C_NRP1_PLXNA1	Sema3c - (Nrp1+Plxna1)	SEMA3	Secreted Signaling	PMID: 27533782	t42d	-0.435186	0.74	0.773	6.77442e-17	-0.301972	0.434	0.638	4.0904e-112
Epi	Mo/Mac	Sema3c	NRP1_PLXNA1	0.00115628	0	SEMA3C_NRP1_PLXNA1	Sema3c - (Nrp1+Plxna1)	SEMA3	Secreted Signaling	PMID: 27533782	t42d	-0.922137	0.182	0.279	4.80224e-10	-0.301972	0.434	0.638	4.0904e-112
Stromal	Mo/Mac	Sema3c	NRP1_PLXNA1	0.00300332	0	SEMA3C_NRP1_PLXNA1	Sema3c - (Nrp1+Plxna1)	SEMA3	Secreted Signaling	PMID: 27533782	t42d	-0.354358	0.351	0.395	0.0127226	-0.301972	0.434	0.638	4.0904e-112
Endo	Endo	Sema3c	NRP1_PLXNA2	0.0482624	0	SEMA3C_NRP1_PLXNA2	Sema3c - (Nrp1+Plxna2)	SEMA3	Secreted Signaling	PMID: 27533782	t42d	-0.435186	0.74	0.773	6.77442e-17	-0.314521	0.282	0.362	1.79286e-08
Epi	Endo	Sema3c	NRP1_PLXNA2	0.00301083	0	SEMA3C_NRP1_PLXNA2	Sema3c - (Nrp1+Plxna2)	SEMA3	Secreted Signaling	PMID: 27533782	t42d	-0.922137	0.182	0.279	4.80224e-10	-0.314521	0.282	0.362	1.79286e-08
Stromal	Endo	Sema3c	NRP1_PLXNA2	0.0077972	0	SEMA3C_NRP1_PLXNA2	Sema3c - (Nrp1+Plxna2)	SEMA3	Secreted Signaling	PMID: 27533782	t42d	-0.354358	0.351	0.395	0.0127226	-0.314521	0.282	0.362	1.79286e-08
Endo	Endo	Sema3c	NRP1_PLXNA4	0.0348305	0	SEMA3C_NRP1_PLXNA4	Sema3c - (Nrp1+Plxna4)	SEMA3	Secreted Signaling	PMID: 27533782	t42d	-0.435186	0.74	0.773	6.77442e-17	-0.236301	0.228	0.264	0.00139302
Epi	Endo	Sema3c	NRP1_PLXNA4	0.00214451	0	SEMA3C_NRP1_PLXNA4	Sema3c - (Nrp1+Plxna4)	SEMA3	Secreted Signaling	PMID: 27533782	t42d	-0.922137	0.182	0.279	4.80224e-10	-0.236301	0.228	0.264	0.00139302
Stromal	Endo	Sema3c	NRP1_PLXNA4	0.00556135	0	SEMA3C_NRP1_PLXNA4	Sema3c - (Nrp1+Plxna4)	SEMA3	Secreted Signaling	PMID: 27533782	t42d	-0.354358	0.351	0.395	0.0127226	-0.236301	0.228	0.264	0.00139302
Endo	Stromal	Sema3c	NRP1_NRP2	0.0207134	0	SEMA3C_NRP1_NRP2	Sema3c - (Nrp1+Nrp2)	SEMA3	Secreted Signaling	PMID: 27533782	t42d	-0.435186	0.74	0.773	6.77442e-17	-0.353438	0.284	0.390667	0.100447
Endo	Stromal	Sema3c	Plxnd1	0.0114999	0	SEMA3C_PLXND1	Sema3c - Plxnd1	SEMA3	Secreted Signaling	PMID: 27533782	t42d	-0.435186	0.74	0.773	6.77442e-17	-0.125984	0.292	0.304	0.30134
Endo	Endo	Sema6a	Plxna2	0.00774876	0	SEMA6A_PLXNA2	Sema6a - Plxna2	SEMA6	Cell-Cell Contact	PMID: 27533782	t42d	-0.41716	0.417	0.505	1.73684e-12	-0.314521	0.282	0.362	1.79286e-08
Endo	Endo	Sema6a	Plxna4	0.00393936	0	SEMA6A_PLXNA4	Sema6a - Plxna4	SEMA6	Cell-Cell Contact	PMID: 27533782	t42d	-0.41716	0.417	0.505	1.73684e-12	-0.236301	0.228	0.264	0.00139302
Mo/Mac	Mo/Mac	Siglec1	Spn	0.000489555	0	SIGLEC1_SPN	Siglec1 - Spn	SN	Cell-Cell Contact	KEGG: mmu04514; PMID: 11238599	t42d	-0.123436	0.209	0.337	5.98161e-45	-0.255826	0.225	0.418	1.74524e-78
B cell	Mo/Mac	Spp1	Cd44	0.100448	0	SPP1_CD44	Spp1 - Cd44	SPP1	Secreted Signaling	PMID: 21907263	t42d	-0.5644	0.448	0.827	8.70056e-68	-0.318556	0.877	0.94	1.38351e-86
Endo	Mo/Mac	Spp1	Cd44	0.141519	0	SPP1_CD44	Spp1 - Cd44	SPP1	Secreted Signaling	PMID: 21907263	t42d	-1.06111	0.49	0.858	1.18975e-126	-0.318556	0.877	0.94	1.38351e-86
Epi	Mo/Mac	Spp1	Cd44	0.152554	0	SPP1_CD44	Spp1 - Cd44	SPP1	Secreted Signaling	PMID: 21907263	t42d	-1.52928	0.531	0.848	1.19023e-96	-0.318556	0.877	0.94	1.38351e-86
Gran	Mo/Mac	Spp1	Cd44	0.112091	0	SPP1_CD44	Spp1 - Cd44	SPP1	Secreted Signaling	PMID: 21907263	t42d	-0.343252	0.521	0.822	2.08714e-37	-0.318556	0.877	0.94	1.38351e-86
Lym	Mo/Mac	Spp1	Cd44	0.0873368	0	SPP1_CD44	Spp1 - Cd44	SPP1	Secreted Signaling	PMID: 21907263	t42d	-0.611711	0.514	0.831	8.04245e-99	-0.318556	0.877	0.94	1.38351e-86
Stromal	Mo/Mac	Spp1	Cd44	0.142726	0	SPP1_CD44	Spp1 - Cd44	SPP1	Secreted Signaling	PMID: 21907263	t42d	-0.742983	0.536	0.881	1.07399e-43	-0.318556	0.877	0.94	1.38351e-86
Endo	Stromal	Spp1	ITGAV_ITGB1	0.0262077	0	SPP1_ITGAV_ITGB1	Spp1 - (Itgav+Itgb1)	SPP1	Secreted Signaling	PMID: 21907263	t42d	-1.06111	0.49	0.858	1.18975e-126	-0.166936	0.4745	0.479	0.103468
Epi	Stromal	Spp1	ITGAV_ITGB1	0.0285502	0	SPP1_ITGAV_ITGB1	Spp1 - (Itgav+Itgb1)	SPP1	Secreted Signaling	PMID: 21907263	t42d	-1.52928	0.531	0.848	1.19023e-96	-0.166936	0.4745	0.479	0.103468
Stromal	Stromal	Spp1	ITGAV_ITGB1	0.0264616	0	SPP1_ITGAV_ITGB1	Spp1 - (Itgav+Itgb1)	SPP1	Secreted Signaling	PMID: 21907263	t42d	-0.742983	0.536	0.881	1.07399e-43	-0.166936	0.4745	0.479	0.103468
B cell	Stromal	Spp1	ITGAV_ITGB5	0.007958	0.01	SPP1_ITGAV_ITGB5	Spp1 - (Itgav+Itgb5)	SPP1	Secreted Signaling	PMID: 21907263	t42d	-0.5644	0.448	0.827	8.70056e-68	-0.191328	0.3355	0.349	0.103401
Endo	Stromal	Spp1	ITGAV_ITGB5	0.0117039	0	SPP1_ITGAV_ITGB5	Spp1 - (Itgav+Itgb5)	SPP1	Secreted Signaling	PMID: 21907263	t42d	-1.06111	0.49	0.858	1.18975e-126	-0.191328	0.3355	0.349	0.103401
Epi	Stromal	Spp1	ITGAV_ITGB5	0.012767	0	SPP1_ITGAV_ITGB5	Spp1 - (Itgav+Itgb5)	SPP1	Secreted Signaling	PMID: 21907263	t42d	-1.52928	0.531	0.848	1.19023e-96	-0.191328	0.3355	0.349	0.103401
Gran	Stromal	Spp1	ITGAV_ITGB5	0.00898747	0.01	SPP1_ITGAV_ITGB5	Spp1 - (Itgav+Itgb5)	SPP1	Secreted Signaling	PMID: 21907263	t42d	-0.343252	0.521	0.822	2.08714e-37	-0.191328	0.3355	0.349	0.103401
Lym	Stromal	Spp1	ITGAV_ITGB5	0.00682761	0.03	SPP1_ITGAV_ITGB5	Spp1 - (Itgav+Itgb5)	SPP1	Secreted Signaling	PMID: 21907263	t42d	-0.611711	0.514	0.831	8.04245e-99	-0.191328	0.3355	0.349	0.103401
Stromal	Stromal	Spp1	ITGAV_ITGB5	0.0118189	0	SPP1_ITGAV_ITGB5	Spp1 - (Itgav+Itgb5)	SPP1	Secreted Signaling	PMID: 21907263	t42d	-0.742983	0.536	0.881	1.07399e-43	-0.191328	0.3355	0.349	0.103401
B cell	Lym	Spp1	ITGA4_ITGB1	0.0498698	0	SPP1_ITGA4_ITGB1	Spp1 - (Itga4+Itgb1)	SPP1	Secreted Signaling	PMID: 21907263	t42d	-0.5644	0.448	0.827	8.70056e-68	-0.158265	0.68	0.769	6.40446e-08
Endo	Lym	Spp1	ITGA4_ITGB1	0.0719137	0	SPP1_ITGA4_ITGB1	Spp1 - (Itga4+Itgb1)	SPP1	Secreted Signaling	PMID: 21907263	t42d	-1.06111	0.49	0.858	1.18975e-126	-0.158265	0.68	0.769	6.40446e-08
Epi	Lym	Spp1	ITGA4_ITGB1	0.0780141	0	SPP1_ITGA4_ITGB1	Spp1 - (Itga4+Itgb1)	SPP1	Secreted Signaling	PMID: 21907263	t42d	-1.52928	0.531	0.848	1.19023e-96	-0.158265	0.68	0.769	6.40446e-08
Gran	Lym	Spp1	ITGA4_ITGB1	0.056015	0	SPP1_ITGA4_ITGB1	Spp1 - (Itga4+Itgb1)	SPP1	Secreted Signaling	PMID: 21907263	t42d	-0.343252	0.521	0.822	2.08714e-37	-0.158265	0.68	0.769	6.40446e-08
Lym	Lym	Spp1	ITGA4_ITGB1	0.0430444	0	SPP1_ITGA4_ITGB1	Spp1 - (Itga4+Itgb1)	SPP1	Secreted Signaling	PMID: 21907263	t42d	-0.611711	0.514	0.831	8.04245e-99	-0.158265	0.68	0.769	6.40446e-08
Stromal	Lym	Spp1	ITGA4_ITGB1	0.0725773	0	SPP1_ITGA4_ITGB1	Spp1 - (Itga4+Itgb1)	SPP1	Secreted Signaling	PMID: 21907263	t42d	-0.742983	0.536	0.881	1.07399e-43	-0.158265	0.68	0.769	6.40446e-08
B cell	Mo/Mac	Spp1	ITGA4_ITGB1	0.0547604	0	SPP1_ITGA4_ITGB1	Spp1 - (Itga4+Itgb1)	SPP1	Secreted Signaling	PMID: 21907263	t42d	-0.5644	0.448	0.827	8.70056e-68	-0.534868	0.631	0.807	7.67726e-110
Endo	Mo/Mac	Spp1	ITGA4_ITGB1	0.0787868	0	SPP1_ITGA4_ITGB1	Spp1 - (Itga4+Itgb1)	SPP1	Secreted Signaling	PMID: 21907263	t42d	-1.06111	0.49	0.858	1.18975e-126	-0.534868	0.631	0.807	7.67726e-110
Epi	Mo/Mac	Spp1	ITGA4_ITGB1	0.0854165	0	SPP1_ITGA4_ITGB1	Spp1 - (Itga4+Itgb1)	SPP1	Secreted Signaling	PMID: 21907263	t42d	-1.52928	0.531	0.848	1.19023e-96	-0.534868	0.631	0.807	7.67726e-110
Gran	Mo/Mac	Spp1	ITGA4_ITGB1	0.0614692	0	SPP1_ITGA4_ITGB1	Spp1 - (Itga4+Itgb1)	SPP1	Secreted Signaling	PMID: 21907263	t42d	-0.343252	0.521	0.822	2.08714e-37	-0.534868	0.631	0.807	7.67726e-110
Lym	Mo/Mac	Spp1	ITGA4_ITGB1	0.047299	0	SPP1_ITGA4_ITGB1	Spp1 - (Itga4+Itgb1)	SPP1	Secreted Signaling	PMID: 21907263	t42d	-0.611711	0.514	0.831	8.04245e-99	-0.534868	0.631	0.807	7.67726e-110
Stromal	Mo/Mac	Spp1	ITGA4_ITGB1	0.0795084	0	SPP1_ITGA4_ITGB1	Spp1 - (Itga4+Itgb1)	SPP1	Secreted Signaling	PMID: 21907263	t42d	-0.742983	0.536	0.881	1.07399e-43	-0.534868	0.631	0.807	7.67726e-110
B cell	Stromal	Spp1	ITGA9_ITGB1	0.0234975	0	SPP1_ITGA9_ITGB1	Spp1 - (Itga9+Itgb1)	SPP1	Secreted Signaling	PMID: 21907263	t42d	-0.5644	0.448	0.827	8.70056e-68	-0.293482	0.407	0.5	0.000159611
Endo	Stromal	Spp1	ITGA9_ITGB1	0.034305	0	SPP1_ITGA9_ITGB1	Spp1 - (Itga9+Itgb1)	SPP1	Secreted Signaling	PMID: 21907263	t42d	-1.06111	0.49	0.858	1.18975e-126	-0.293482	0.407	0.5	0.000159611
Epi	Stromal	Spp1	ITGA9_ITGB1	0.0373434	0	SPP1_ITGA9_ITGB1	Spp1 - (Itga9+Itgb1)	SPP1	Secreted Signaling	PMID: 21907263	t42d	-1.52928	0.531	0.848	1.19023e-96	-0.293482	0.407	0.5	0.000159611
Gran	Stromal	Spp1	ITGA9_ITGB1	0.0264836	0	SPP1_ITGA9_ITGB1	Spp1 - (Itga9+Itgb1)	SPP1	Secreted Signaling	PMID: 21907263	t42d	-0.343252	0.521	0.822	2.08714e-37	-0.293482	0.407	0.5	0.000159611
Lym	Stromal	Spp1	ITGA9_ITGB1	0.0202048	0	SPP1_ITGA9_ITGB1	Spp1 - (Itga9+Itgb1)	SPP1	Secreted Signaling	PMID: 21907263	t42d	-0.611711	0.514	0.831	8.04245e-99	-0.293482	0.407	0.5	0.000159611
Stromal	Stromal	Spp1	ITGA9_ITGB1	0.0346345	0	SPP1_ITGA9_ITGB1	Spp1 - (Itga9+Itgb1)	SPP1	Secreted Signaling	PMID: 21907263	t42d	-0.742983	0.536	0.881	1.07399e-43	-0.293482	0.407	0.5	0.000159611
B cell	Stromal	Spp1	ITGA8_ITGB1	0.0495651	0	SPP1_ITGA8_ITGB1	Spp1 - (Itga8+Itgb1)	SPP1	Secreted Signaling	PMID: 21907263	t42d	-0.5644	0.448	0.827	8.70056e-68	-0.629593	0.4055	0.594	0.000158594
Endo	Stromal	Spp1	ITGA8_ITGB1	0.0714844	0	SPP1_ITGA8_ITGB1	Spp1 - (Itga8+Itgb1)	SPP1	Secreted Signaling	PMID: 21907263	t42d	-1.06111	0.49	0.858	1.18975e-126	-0.629593	0.4055	0.594	0.000158594
Epi	Stromal	Spp1	ITGA8_ITGB1	0.0775515	0	SPP1_ITGA8_ITGB1	Spp1 - (Itga8+Itgb1)	SPP1	Secreted Signaling	PMID: 21907263	t42d	-1.52928	0.531	0.848	1.19023e-96	-0.629593	0.4055	0.594	0.000158594
Gran	Stromal	Spp1	ITGA8_ITGB1	0.055675	0	SPP1_ITGA8_ITGB1	Spp1 - (Itga8+Itgb1)	SPP1	Secreted Signaling	PMID: 21907263	t42d	-0.343252	0.521	0.822	2.08714e-37	-0.629593	0.4055	0.594	0.000158594
Lym	Stromal	Spp1	ITGA8_ITGB1	0.0427796	0	SPP1_ITGA8_ITGB1	Spp1 - (Itga8+Itgb1)	SPP1	Secreted Signaling	PMID: 21907263	t42d	-0.611711	0.514	0.831	8.04245e-99	-0.629593	0.4055	0.594	0.000158594
Stromal	Stromal	Spp1	ITGA8_ITGB1	0.0721444	0	SPP1_ITGA8_ITGB1	Spp1 - (Itga8+Itgb1)	SPP1	Secreted Signaling	PMID: 21907263	t42d	-0.742983	0.536	0.881	1.07399e-43	-0.629593	0.4055	0.594	0.000158594
Stromal	Stromal	Tnxb	ITGA8_ITGB1	0.00370627	0	TNXB_ITGA8_ITGB1	Tnxb - (Itga8+Itgb1)	TENASCIN	ECM-Receptor	KEGG: mmu04512	t42d	-0.280268	0.206	0.272	0.00293259	-0.629593	0.4055	0.594	0.000158594
Stromal	Stromal	Tnxb	ITGA9_ITGB1	0.00171356	0	TNXB_ITGA9_ITGB1	Tnxb - (Itga9+Itgb1)	TENASCIN	ECM-Receptor	KEGG: mmu04512	t42d	-0.280268	0.206	0.272	0.00293259	-0.293482	0.407	0.5	0.000159611
Gran	B cell	Thbs1	Cd36	0.00171334	0	THBS1_CD36	Thbs1 - Cd36	THBS	ECM-Receptor	KEGG: mmu04512	t42d	-0.915648	0.231	0.392	7.28749e-18	-0.241369	0.108	0.253	1.03685e-13
Stromal	B cell	Thbs1	Cd36	0.000997505	0	THBS1_CD36	Thbs1 - Cd36	THBS	ECM-Receptor	KEGG: mmu04512	t42d	-0.320194	0.347	0.365	0.139911	-0.241369	0.108	0.253	1.03685e-13
Gran	Epi	Thbs1	Cd36	0.0081636	0	THBS1_CD36	Thbs1 - Cd36	THBS	ECM-Receptor	KEGG: mmu04512	t42d	-0.915648	0.231	0.392	7.28749e-18	-0.632503	0.274	0.361	1.14664e-08
Stromal	Epi	Thbs1	Cd36	0.00476572	0	THBS1_CD36	Thbs1 - Cd36	THBS	ECM-Receptor	KEGG: mmu04512	t42d	-0.320194	0.347	0.365	0.139911	-0.632503	0.274	0.361	1.14664e-08
Gran	Stromal	Thbs1	Cd36	0.00743598	0	THBS1_CD36	Thbs1 - Cd36	THBS	ECM-Receptor	KEGG: mmu04512	t42d	-0.915648	0.231	0.392	7.28749e-18	-0.513607	0.206	0.368	5.67455e-08
Stromal	Stromal	Thbs1	Cd36	0.00433963	0	THBS1_CD36	Thbs1 - Cd36	THBS	ECM-Receptor	KEGG: mmu04512	t42d	-0.320194	0.347	0.365	0.139911	-0.513607	0.206	0.368	5.67455e-08
Gran	Epi	Thbs1	Cd47	0.00747171	0	THBS1_CD47	Thbs1 - Cd47	THBS	ECM-Receptor	KEGG: mmu04512	t42d	-0.915648	0.231	0.392	7.28749e-18	-0.351048	0.448	0.405	0.520049
Stromal	Epi	Thbs1	Cd47	0.00436054	0	THBS1_CD47	Thbs1 - Cd47	THBS	ECM-Receptor	KEGG: mmu04512	t42d	-0.320194	0.347	0.365	0.139911	-0.351048	0.448	0.405	0.520049
Gran	Mo/Mac	Thbs1	Cd47	0.0391567	0	THBS1_CD47	Thbs1 - Cd47	THBS	ECM-Receptor	KEGG: mmu04512	t42d	-0.915648	0.231	0.392	7.28749e-18	-0.200822	0.871	0.927	4.2801e-64
Stromal	Mo/Mac	Thbs1	Cd47	0.02316	0	THBS1_CD47	Thbs1 - Cd47	THBS	ECM-Receptor	KEGG: mmu04512	t42d	-0.320194	0.347	0.365	0.139911	-0.200822	0.871	0.927	4.2801e-64
Gran	Stromal	Thbs1	Cd47	0.0214519	0	THBS1_CD47	Thbs1 - Cd47	THBS	ECM-Receptor	KEGG: mmu04512	t42d	-0.915648	0.231	0.392	7.28749e-18	-0.290223	0.519	0.598	3.6163e-05
Stromal	Stromal	Thbs1	Cd47	0.0125933	0	THBS1_CD47	Thbs1 - Cd47	THBS	ECM-Receptor	KEGG: mmu04512	t42d	-0.320194	0.347	0.365	0.139911	-0.290223	0.519	0.598	3.6163e-05
Epi	Mo/Mac	Vegfa	Flt1	0.0027346	0	VEGFA_VEGFR1	Vegfa - Vegfr1	VEGF	Secreted Signaling	KEGG: mmu04370; PMID: 16633338	t42d	-0.435936	0.323	0.349	0.00444181	-0.18556	0.332	0.44	4.30781e-24
Endo	Gran	Nampt	Insr	0.00158322	0	NAMPT_INSR	Nampt - Insr	VISFATIN	Secreted Signaling	PMID: 28490838	t42d	-0.209811	0.252	0.284	0.00696205	-0.197827	0.283	0.407	1.13852e-06
Endo	Mo/Mac	Nampt	Insr	0.00376009	0	NAMPT_INSR	Nampt - Insr	VISFATIN	Secreted Signaling	PMID: 28490838	t42d	-0.209811	0.252	0.284	0.00696205	-0.514022	0.422	0.715	7.83985e-240
Stromal	Mo/Mac	Nampt	Insr	0.0017724	0	NAMPT_INSR	Nampt - Insr	VISFATIN	Secreted Signaling	PMID: 28490838	t42d	-0.175427	0.244	0.259	0.143276	-0.514022	0.422	0.715	7.83985e-240
