# Supplementary material for: Spatial and phenotypic heterogeneity of resident and monocyte-derived macrophages during inflammatory exacerbations leading to pulmonary fibrosis
Source: Front Immunol. 2024 Jul 19;15:1425466. doi: 10.3389/fimmu.2024.1425466 (PMC11294112; doi:10.3389/fimmu.2024.1425466)
Supplement: Supplementary file 10 [file Table_9.xlsx]

## Sheet: CellChat - controls
source	target	ligand.complex	receptor.complex	aggregate_rank	mean_rank	natmi.edge_specificity	natmi.rank	connectome.weight_sc	connectome.rank	logfc.logfc_comb	logfc.rank	sca.LRscore	sca.rank	cellphonedb.pvalue	cellphonedb.rank
Gran	Gran	Il1b	Il1r2_Il1rap	5.02192e-10	755.6	0.640738	26	3.1941	1	5.21313	3	0.964095	3	0	3745
Gran	Epi	S100a9	Ager	1.72889e-09	763.8	0.57231	66	3.07142	3	6.61955	1	0.961253	4	0	3745
Gran	Epi	S100a8	Ager	3.37632e-09	761.8	0.591886	55	3.08432	2	6.54817	2	0.960358	5	0	3745
B cell	B cell	Btla	Cd79a	1.51811e-08	782.8	0.627388	36	1.82775	61	3.32321	43	0.946592	29	0	3745
Gran	Mo/Mac	S100a8	Cd68	2.34325e-08	772.4	0.568313	68	2.37374	10	4.40691	7	0.946493	32	0	3745
Gran	Gran	Cxcl2	Cxcr2	2.94442e-08	768	0.818974	1	3.06733	4	3.81458	18	0.937765	72	0	3745
Gran	Mo/Mac	S100a9	Cd68	4.48541e-08	773.8	0.549517	80	2.36083	13	4.47829	6	0.947685	25	0	3745
Gran	Endo	S100a8	Cd36	4.66344e-08	796.2	0.390404	217	2.36973	12	4.90475	5	0.964636	2	0	3745
Gran	Gran	Pglyrp1	Trem1	5.196e-08	797.4	0.539297	83	2.66792	5	2.8149	72	0.936429	82	0	3745
Gran	Endo	S100a9	Cd36	7.40355e-08	799	0.377492	231	2.35682	14	4.97613	4	0.965438	1	0	3745
Lym	Gran	Ccl5	Ccr1	1.27906e-07	789	0.59863	48	2.16955	22	3.67923	26	0.93474	104	0	3745
Gran	Mo/Mac	S100a8	Itgb2	1.84949e-07	830.8	0.307817	373	2.25181	19	4.31879	9	0.955079	8	0	3745
Gran	Mo/Mac	S100a9	Itgb2	2.15689e-07	836.4	0.297636	403	2.2389	20	4.39017	8	0.956088	6	0	3745
Gran	Endo	Ptgs2	Cav1	3.27915e-07	794.4	0.427101	173	2.37052	11	3.68561	23	0.948546	20	0	3745
B cell	Lym	Btla	Cd247	3.41459e-07	813	0.648421	24	1.72866	86	2.76546	77	0.931674	133	0	3745
Gran	Gran	S100a8	Itgb2	5.91271e-07	887	0.238257	627	2.05807	28	3.93212	16	0.949253	19	0	3745
Gran	Gran	S100a9	Itgb2	8.02117e-07	893.6	0.230377	666	2.04517	31	4.00349	12	0.950386	14	0	3745
Gran	Gran	Mmp9	Itgam	1.09226e-06	826.8	0.496228	106	2.51755	7	2.54222	98	0.928555	178	0	3745
Gran	B cell	S100a8	Cd69	1.19348e-06	813.6	0.414902	182	2.20951	21	4.09294	10	0.934232	110	0	3745
Stromal	Endo	Col1a2	Cd36	1.99386e-06	870.2	0.395423	207	1.68501	101	2.47141	115	0.928378	183	0	3745
Gran	Mo/Mac	Mmp9	Lrp1	2.2765e-06	834.8	0.494997	107	2.38057	9	2.53556	99	0.926118	214	0	3745
Gran	Lym	S100a9	Itgb2	2.61594e-06	981.6	0.182375	1057	1.9069	46	3.75584	21	0.944578	39	0	3745
Gran	Gran	Mmp9	Cd44	2.68271e-06	812	0.384022	223	2.57331	6	2.81948	71	0.950177	15	0	3745
Gran	Lym	S100a8	Itgb2	2.78994e-06	971	0.188613	994	1.9198	44	3.68446	25	0.94332	47	0	3745
Stromal	B cell	Fn1	Cd79a	7.32893e-06	928	0.361122	259	1.34841	287	2.49349	106	0.924571	243	0	3745
Gran	Mo/Mac	S100a8	Cd36	7.36349e-06	1033.2	0.164287	1285	1.80562	65	3.35843	40	0.946509	31	0	3745
Stromal	Gran	Col1a2	Cd44	8.39944e-06	873.2	0.3414	297	1.85212	55	2.29641	152	0.933583	117	0	3745
Gran	Gran	Csf1	Csf3r	8.74224e-06	834.2	0.553427	77	2.49894	8	3.34968	41	0.921145	300	0	3745
Stromal	Gran	Col1a1	Cd44	9.21545e-06	933.2	0.338218	304	1.71138	94	2.0204	227	0.921463	296	0	3745
Gran	Mo/Mac	S100a9	Cd36	9.58957e-06	1048	0.158853	1364	1.79271	71	3.42981	37	0.947701	23	0	3745
Mo/Mac	B cell	Fn1	Cd79a	1.00893e-05	938.6	0.344838	289	1.32213	311	2.75265	79	0.922946	269	0	3745
Gran	Stromal	S100a8	Cd36	1.2223e-05	1106.4	0.141963	1623	1.74992	77	3.4766	36	0.942689	51	0	3745
Lym	Gran	Ccl5	Ccrl2	1.35614e-05	897.2	0.439553	157	1.44832	216	3.51815	33	0.918568	335	0	3745
Gran	Mo/Mac	Mmp9	Cd44	1.3703e-05	850	0.308457	372	2.3412	16	2.7491	80	0.944727	37	0	3745
Gran	Stromal	S100a9	Cd36	1.4753e-05	1122.6	0.137268	1712	1.73702	82	3.54798	32	0.943961	42	0	3745
Gran	Gran	Ptgs2	Alox5	1.70106e-05	866.2	0.533333	86	2.35016	15	2.98763	65	0.913654	420	0	3745
Gran	Gran	Vasp	Cxcr2	1.97043e-05	912.2	0.309443	368	2.30553	18	2.21109	177	0.923785	253	0	3745
Stromal	Endo	Col1a1	Cd36	2.05696e-05	934.4	0.391737	215	1.54426	160	2.1954	180	0.915394	372	0	3745
Gran	Gran	S100a9	Tlr4	2.262e-05	909	0.305435	381	2.04511	32	4.02212	11	0.915245	376	0	3745
Stromal	Gran	Lama2	Cd44	2.77198e-05	950.4	0.366039	247	1.68954	99	1.94094	260	0.914385	401	0	3745
Gran	B cell	Hp	Cd22	3.30024e-05	918.4	0.417721	180	1.84685	56	2.1649	192	0.913671	419	0	3745
Gran	Gran	S100a8	Tlr4	3.42716e-05	912.8	0.315883	352	2.05801	29	3.95075	15	0.913382	423	0	3745
Stromal	Gran	Lama4	Cd44	3.49197e-05	1005.2	0.311765	361	1.56357	149	1.80545	346	0.913369	425	0	3745
Stromal	Endo	Col1a2	Cd93	3.74534e-05	901.6	0.502951	101	1.66729	107	2.48077	112	0.912473	443	0	3745
Gran	Mo/Mac	Thbs1	Lrp1	4.26681e-05	991	0.303879	385	1.44189	222	2.26593	156	0.912036	447	0	3745
Stromal	Endo	Col1a2	Itga1_Itgb1	4.78108e-05	1009.6	0.280729	460	1.49184	187	2.01474	230	0.913347	426	0	3745
Gran	Gran	Hp	Itgam	4.82246e-05	934	0.280704	461	1.83909	58	2.1936	181	0.925638	225	0	3745
Stromal	Endo	Col3a1	Itga1_Itgb1	5.1197e-05	1016.4	0.2842	444	1.4529	212	2.07134	213	0.911243	468	0	3745
Stromal	Gran	Rarres2	Ccrl2	5.19843e-05	970	0.524111	92	1.93989	41	2.42105	125	0.89418	847	0	3745
Gran	Mo/Mac	S100a9	Tlr4	5.38517e-05	945.6	0.276742	474	2.00235	36	3.95175	14	0.91134	459	0	3745
Gran	Stromal	Mmp9	Lrp1	5.52169e-05	957.6	0.327405	328	2.09485	27	2.07928	211	0.910671	477	0	3745
Stromal	Mo/Mac	Col1a2	Cd44	5.66077e-05	947.4	0.274222	480	1.62001	131	2.22603	172	0.926458	209	0	3745
Gran	Endo	Thbs1	Cd36	5.85026e-05	920.8	0.273056	484	1.46752	201	2.72485	83	0.935677	91	0	3745
Stromal	Endo	Ccn1	Cav1	5.99545e-05	1004.4	0.300251	394	1.37995	261	2.3693	135	0.910105	487	0	3745
Stromal	Mo/Mac	Col1a1	Cd44	6.04444e-05	1022.4	0.271666	488	1.47927	195	1.95002	256	0.913159	428	0	3745
Mo/Mac	Endo	Lgals3	Eng	6.14331e-05	977.4	0.270191	490	1.21211	419	2.48958	108	0.933006	125	0	3745
Stromal	Gran	Gpc3	Igf1r	6.55091e-05	940.4	0.364015	251	1.8882	48	2.25057	160	0.909481	498	0	3745
Gran	Mo/Mac	S100a8	Tlr4	6.65589e-05	947	0.286208	439	2.01525	34	3.88038	17	0.909399	500	0	3745
Gran	Lym	Slpi	Cd4	6.8338e-05	1086.2	0.664435	21	1.87013	50	2.35087	137	0.874472	1478	0	3745
Endo	Epi	App	Ager	7.28995e-05	1088.6	0.154935	1421	1.60057	140	3.48269	35	0.93483	102	0	3745
B cell	B cell	St6gal1	Cd22	7.36911e-05	1029.8	0.393546	211	1.36834	273	1.73503	407	0.908756	513	0	3745
Stromal	Mo/Mac	Serping1	Lrp1	7.54147e-05	944.4	0.430288	170	1.72429	89	2.14358	202	0.908623	516	0	3745
Gran	Mo/Mac	Mmp9	Itgam	7.71683e-05	973.4	0.29031	425	2.12601	23	2.27665	155	0.9086	519	0	3745
Gran	Gran	Il1b	Adrb2	8.13781e-05	899.8	0.262699	526	2.00762	35	3.50705	34	0.929183	159	0	3745
Gran	Mo/Mac	Cd14	Itgb2	8.26117e-05	1000.4	0.2622	528	1.50984	175	2.15953	194	0.916312	360	0	3745
Stromal	Gran	Col6a1	Cd44	8.32337e-05	1014.8	0.35606	273	1.65057	119	1.73485	408	0.907849	529	0	3745
Epi	Epi	Cdh1	Ptprf	8.60394e-05	1928.2	0.538374	84	1.72109	91	2.31285	148	0.781466	5573	0	3745
Stromal	Endo	Timp3	Kdr	8.96475e-05	1053.6	0.258403	539	1.22489	407	2.23943	166	0.913978	411	0	3745
Gran	Epi	App	Ager	9.6862e-05	1121.8	0.146061	1547	1.55511	154	3.41785	39	0.93301	124	0	3745
Epi	Gran	Col4a3	Cd44	0.000104308	975.6	0.315806	354	1.63287	125	2.58143	94	0.906062	560	0	3745
Gran	Endo	Slpi	Plscr4	0.000105048	969.6	0.319818	343	1.77852	73	2.41806	126	0.906045	561	0	3745
Epi	Stromal	Pdgfa	Pdgfra	0.000110584	1472	0.50741	99	1.66185	111	2.24965	161	0.831323	3244	0	3745
Epi	Mo/Mac	Sftpd	Sirpa	0.000110584	1047.4	0.437671	161	1.65377	116	2.45046	118	0.885076	1097	0	3745
Stromal	Gran	Fn1	C5ar1	0.000111885	1008.8	0.323783	336	1.6794	103	1.88169	290	0.905564	570	0	3745
Stromal	Mo/Mac	Lama2	Cd44	0.000113448	1047	0.294012	412	1.45743	209	1.87055	297	0.905409	572	0	3745
Endo	Gran	Cxcl12	Cxcr4	0.000119865	1065.2	0.249001	580	1.25375	371	2.15434	199	0.91306	431	0	3745
Lym	Gran	Cd28	Cd80	0.000131184	972.2	0.66083	22.5	1.80286	66.5	2.23336	170.5	0.893749	856.5	0	3745
Gran	Lym	Cd80	Cd28	0.000131184	972.2	0.66083	22.5	1.80286	66.5	2.23336	170.5	0.893749	856.5	0	3745
Stromal	Mo/Mac	Lama4	Cd44	0.000131739	1124.4	0.250418	575	1.33146	302	1.73506	406	0.904298	594	0	3745
Stromal	Epi	App	Ager	0.000144195	1165.4	0.137219	1716	1.50982	176	3.19075	49	0.931032	141	0	3745
Mo/Mac	Gran	Fn1	C5ar1	0.00014541	1008.6	0.309183	369	1.65312	117	2.14085	203	0.903573	609	0	3745
Stromal	Endo	Col1a1	Cd93	0.00014913	990.8	0.498263	103	1.52655	167	2.20476	178	0.896926	761	0	3745
Gran	Gran	Ccl4	Ccr1	0.00014913	1103.2	0.41819	178	1.93063	43	2.86567	69	0.874409	1481	0	3745
Stromal	Gran	Col6a2	Cd44	0.000153119	1044	0.350307	283	1.60862	138	1.69694	437	0.903255	617	0	3745
Stromal	Endo	Sparc	Eng	0.00015809	984.4	0.238689	622	1.37211	268	2.25551	159	0.932595	128	0	3745
Stromal	Gran	Apoe	Sorl1	0.000159333	1039.2	0.17924	1097	1.62661	129	2.192	182	0.943856	43	0	3745
Stromal	Gran	Cfh	Itgam	0.000164211	1011.8	0.36374	253	1.54604	159	1.90061	274	0.902691	628	0	3745
Endo	Gran	Podxl	Sell	0.000165769	1061.2	0.237992	629.5	1.24074	385.5	1.86141	301.5	0.924259	244.5	0	3745
Gran	Endo	Sell	Podxl	0.000165769	1061.2	0.237992	629.5	1.24074	385.5	1.86141	301.5	0.924259	244.5	0	3745
Gran	Lym	S100a8	Cd69	0.000169446	964.8	0.237339	633	1.93986	42	3.7565	20	0.914847	384	0	3745
Stromal	Gran	Col6a3	Cd44	0.000184766	1046.2	0.364961	250	1.61978	132	1.67967	457	0.901732	647	0	3745
Gran	Gran	Ccl3	Ccr1	0.00020169	1431.8	0.403782	197	1.83575	59	2.48282	111	0.836267	3047	0	3745
Epi	Endo	Col4a4	Cd93	0.000207844	1169.6	0.489911	111	1.47572	199	2.66973	90	0.868174	1703	0	3745
Gran	Endo	Selplg	Esam	0.000214655	1240.4	0.229119	672	1.11281	559	1.53095	635	0.904531	591	0	3745
Gran	Epi	S100a9	Cd36	0.00022377	1511.8	0.0781665	3443	1.58453	145	3.69816	22	0.927067	204	0	3745
Stromal	Gran	Bgn	Tlr2	0.000226249	1004.4	0.344549	290	1.6711	105	2.14708	201	0.900419	681	0	3745
Stromal	Epi	Hmgb1	Ager	0.000227048	1220	0.123581	1997	1.46344	205	3.15978	50	0.934747	103	0	3745
Stromal	Gran	Timp3	Cd44	0.000233701	1061.4	0.177685	1115	1.45928	207	2.18057	187	0.942229	53	0	3745
Stromal	Endo	Lama2	Itga1	0.000237075	1029.6	0.482981	115	1.4945	186	2.10662	208	0.892517	894	0	3745
Endo	Endo	Col4a1	Cd93	0.000238302	1124.6	0.25021	576	1.04049	690	2.18483	185	0.913292	427	0	3745
Epi	Epi	Col4a3	Sdc1	0.000240481	2303.6	0.545525	81	1.47739	198	2.09616	209	0.739397	7285	0	3745
B cell	Gran	Fcer2a	Itgam_Itgb2	0.00024381	1140.8	0.334207	309	1.25852	363	1.55868	593	0.899862	694	0	3745
Gran	Epi	Thbs1	Sdc1	0.000265233	1592.6	0.407238	193	1.47915	196	2.06459	216	0.822701	3613	0	3745
Stromal	Stromal	Apoe	Sdc2	0.00026531	1111.2	0.30774	374	1.4862	191	1.60139	537	0.89879	709	0	3745
Gran	Epi	Jaml	Cxadr	0.000268243	1430.8	0.639527	28.5	2.11509	25.5	2.03343	224.5	0.83421	3130.5	0	3745
Epi	Gran	Cxadr	Jaml	0.000268243	1430.8	0.639527	28.5	2.11509	25.5	2.03343	224.5	0.83421	3130.5	0	3745
Epi	Gran	Col4a4	Cd44	0.000268279	998	0.332549	312	1.66055	112	2.48536	110	0.898783	711	0	3745
Gran	Stromal	Mmp9	Reck	0.0002689	1210.6	0.593754	52	2.32587	17	2.06242	217	0.859886	2022	0	3745
Epi	Endo	Col4a3	Cd93	0.0002689	1107.2	0.465245	131	1.44804	217	2.76579	76	0.877354	1367	0	3745
Gran	Mo/Mac	Hp	Itgb2	0.000272601	1031	0.198381	898	1.60981	137	2.05992	218	0.929222	157	0	3745
Gran	Stromal	Ptgs2	Cav1	0.000276336	1007.6	0.196472	913	1.86277	52	2.48574	109	0.925944	219	0	3745
Stromal	Mo/Mac	Col6a1	Cd44	0.000286619	1123	0.285997	440	1.41846	237	1.66446	470	0.898265	723	0	3745
Mo/Mac	Epi	App	Ager	0.000291611	1244.2	0.123642	1995	1.44027	223	3.01834	61	0.927611	197	0	3745
Endo	Endo	Sema3c	Nrp1_Plxna4	0.000297739	1117.8	0.238475	625	1.02228	730	2.33412	141	0.916981	348	0	3745
Endo	Endo	Sema3c	Nrp1_Plxna2	0.000300974	1124.6	0.233588	648	1.02166	732	2.32321	146	0.916801	352	0	3745
Stromal	Endo	Gpc3	Flt1	0.000304235	1039.2	0.370955	241	1.40344	247	2.017	229	0.89794	734	0	3745
Stromal	Endo	Col1a1	Itga1_Itgb1	0.000305876	1127.2	0.278112	469	1.35109	285	1.73873	402	0.897938	735	0	3745
Gran	Epi	Ptgs2	Cav1	0.000307434	1000.4	0.194612	931	1.85867	54	3.24643	45	0.925617	227	0	3745
Endo	Epi	Hmgb1	Ager	0.000315554	1245.8	0.119507	2093	1.43063	229	3.19379	48	0.933717	114	0	3745
Gran	Epi	S100a8	Cd36	0.000319666	1495.4	0.0808402	3332	1.59743	142	3.62679	28	0.925443	230	0	3745
Stromal	Gran	Lamb1	Cd44	0.000327805	1101.4	0.328026	325	1.5425	161	1.61379	528	0.897337	748	0	3745
Stromal	Gran	C3	Ifitm1	0.000329539	1053.8	0.25352	562	1.66032	113	2.51565	100	0.897326	749	0	3745
Epi	Epi	S100a1	Ager	0.000333027	1048	0.217903	751	1.61918	133	3.99003	13	0.904179	598	0	3745
Endo	Endo	Sema3c	Nrp1_Plxna1	0.000350882	1138	0.226973	685	1.00402	761	2.31133	149	0.916851	350	0	3745
Epi	Epi	Col4a4	Sdc1	0.000353846	2415	0.574447	64	1.50507	179	2.0001	238	0.72315	7849	0	3745
Stromal	Stromal	Col3a1	Ddr2	0.00035828	1104.6	0.575568	63	1.79779	69	1.99879	239	0.876124	1407	0	3745
Gran	Endo	Thbs1	Itga6	0.000375145	1146.2	0.246734	588	1.22832	401	2.03702	223	0.896365	774	0	3745
Epi	Mo/Mac	Col4a3	Cd44	0.000378985	1086.6	0.253664	561	1.40076	248	2.51104	103	0.896313	776	0	3745
Gran	Endo	Slpi	Plscr1	0.000382855	1056.6	0.267072	505	1.6809	102	2.29469	153	0.896233	778	0	3745
Stromal	Mo/Mac	Ccn1	Itgb2	0.000388714	1196.4	0.235554	639	1.21371	416	1.74013	401	0.896217	781	0	3745
Gran	Stromal	Slpi	Plscr4	0.000390682	1073	0.256126	548	1.67211	104	2.18101	186	0.896157	782	0	3745
Mo/Mac	Endo	Lgals3	Mcam	0.00039464	1231.6	0.228545	678	0.994023	784	1.88783	281	0.900861	670	0	3745
Epi	Mo/Mac	Sftpd	Lair1	0.000404659	1509	0.55217	78	1.4777	197	1.97219	249	0.830361	3276	0	3745
Mo/Mac	Lym	Itgb2	Cd226	0.00041282	1215.2	0.306264	379	1.12121	549	1.549	610	0.895759	793	0	3745
B cell	Mo/Mac	Fcer2a	Itgam_Itgb2	0.000416943	1186.2	0.304829	382	1.15962	489	1.61923	520	0.895639	795	0	3745
Epi	Stromal	Lama3	Sdc2	0.000424265	1711	0.713575	15	1.86855	51	1.95988	253	0.804729	4491	0	3745
Endo	Gran	Gnai2	Cxcr2	0.000429263	1067.2	0.1692	1219	1.94074	40	1.95508	254	0.936612	78	0	3745
Gran	B cell	Cd52	Siglecg	0.000433742	1140.6	0.242104	605	1.26219	359	1.42294	803	0.927987	191	0	3745
Stromal	Endo	Angpt1	Tek	0.000434299	1037.6	0.46559	130	1.39225	255	2.11927	205	0.893946	853	0	3745
Stromal	Gran	Cxcl14	Cxcr4	0.000448849	1050.6	0.34299	295	1.62866	127	1.89849	276	0.89524	810	0	3745
Mo/Mac	Gran	Apoe	Sorl1	0.000454833	1256.6	0.125273	1957	1.3804	259	2.1404	204	0.933574	118	0	3745
Mo/Mac	Gran	Lpl	Cd44	0.000466589	1066.8	0.20813	818	1.14058	518	2.28898	154	0.935165	99	0	3745
Gran	Lym	Entpd1	Adora2a	0.000470647	1281.4	0.360217	262	1.61756	135	2.32454	145	0.857593	2120	0	3745
Gran	Mo/Mac	Csf1	Sirpa	0.000494168	1055.2	0.343	294	1.4086	245	2.24636	162	0.894544	830	0	3745
Epi	Gran	Fgf1	Cd44	0.00049652	1090.6	0.206534	831	1.33194	301	2.41619	127	0.91199	449	0	3745
B cell	Mo/Mac	Fcer2a	Itgax_Itgb2	0.00049888	1146	0.365405	248	1.21498	414	1.63682	491	0.894518	832	0	3745
Mo/Mac	Endo	Tgfb1	Eng	0.00051806	1266.2	0.212211	790	0.971804	840	1.63144	499	0.911391	457	0	3745
Stromal	Gran	Cp	Slc40a1	0.000527404	1158.8	0.615092	40	2.11647	24	1.89949	275	0.868059	1710	0	3745
Gran	Gran	Cd14	Itgb2	0.000568405	1171.4	0.202949	860	1.31611	319	1.77285	370	0.905952	563	0	3745
Epi	Gran	Sftpa1	Tlr2	0.000573185	1156.2	0.351036	280	1.55694	152	3.00793	64	0.872451	1540	0	3745
Mo/Mac	Endo	Tgfb1	Acvrl1	0.000578894	1224.8	0.202155	864	1.00375	762	1.72809	414	0.918113	339	0	3745
Stromal	Stromal	Col3a1	Itga1_Itgb1	0.000584192	1288.4	0.201882	866	1.2287	400	1.51887	658	0.896406	773	0	3745
Gran	Gran	Gnai2	Cxcr2	0.000591587	1022.8	0.188655	993	2.05671	30	1.88751	283	0.939767	63	0	3745
Endo	Endo	Col4a2	Cd93	0.000592207	1267.2	0.235468	640	0.958958	869	1.93942	261	0.894802	821	0	3745
Epi	Gran	Lama3	Cd44	0.000597806	1052.6	0.350023	284	1.64275	122	2.2402	164	0.889994	948	0	3745
Lym	Endo	Selplg	Esam	0.000600302	1357.6	0.201369	872	0.99092	792	1.50748	672	0.898809	707	0	3745
Stromal	Mo/Mac	Col6a2	Cd44	0.000605745	1169	0.281376	455	1.37651	264	1.62656	507	0.893249	874	0	3745
Gran	Stromal	Thbs1	Lrp1	0.000613978	1261.8	0.200994	877	1.15617	495	1.80965	340	0.893982	852	0	3745
Mo/Mac	Gran	Ptpn6	Cd300lf	0.000619512	1252.6	0.200746	879	1.36445	277	1.44937	756	0.903712	606	0	3745
Epi	Epi	App	Ager	0.000636027	1353.6	0.10521	2428	1.34586	290	3.80267	19	0.922001	286	0	3745
Lym	Epi	Hmgb1	Ager	0.000649116	1320.8	0.108429	2341	1.34142	292	2.76535	78	0.930642	148	0	3745
Stromal	Stromal	Col1a2	Itga1_Itgb1	0.000653498	1284.2	0.199416	891	1.26763	351	1.46227	728	0.898822	706	0	3745
Stromal	Mo/Mac	Sdc2	Ptprj	0.000673951	1262.6	0.247079	586	1.29787	330	1.44976	754	0.892299	898	0	3745
Mo/Mac	Mo/Mac	Lpl	Lrp1	0.000679881	1193.6	0.268275	498	0.94784	900	2.00506	235	0.904584	590	0	3745
Epi	Gran	Rps19	C5ar1	0.000696321	1278.8	0.122198	2026	1.36088	278	1.8664	299	0.94337	46	0	3745
Mo/Mac	Gran	Vasp	Cxcr2	0.000710114	1121	0.196546	910	1.97762	37	1.79124	358	0.906191	555	0	3745
Gran	Gran	Ptpn6	Cd300lf	0.000722482	1265.6	0.196301	914	1.34818	288	1.44973	755	0.902733	626	0	3745
Stromal	Mo/Mac	Col6a3	Cd44	0.000725598	1173.4	0.293147	417	1.38767	257	1.60928	533	0.891587	915	0	3745
Epi	Endo	Vegfa	Flt1_Kdr	0.000731862	1274.2	0.196147	917	0.982435	816	2.76639	75	0.894965	818	0	3745
Mo/Mac	Lym	Itgb2	Thy1	0.000747696	1246.2	0.324928	334	1.14742	507	1.46718	723	0.891421	922	0	3745
Epi	Gran	Lamc2	Cd44	0.000752972	1261.4	0.335202	307	1.50384	180	1.88663	286	0.866065	1789	0	3745
Gran	Mo/Mac	Ptgs2	Alox5	0.0007541	1025.2	0.319984	342	2.03447	33	2.73545	82	0.891257	924	0	3745
Stromal	Gran	Ccn1	Itgam	0.000763782	1099.4	0.333303	310	1.443	220	1.87382	295	0.891158	927	0	3745
B cell	Endo	Cd38	Pecam1	0.000770288	1362	0.210149	804	0.970306	844	1.36166	929	0.91006	488	0	3745
Stromal	Epi	Col3a1	Ddr1	0.000774974	2030.6	0.456691	139	1.50214	181	1.85035	310	0.776223	5778	0	3745
Stromal	Mo/Mac	Apoe	Lrp1	0.000780124	1233.2	0.194575	932	1.06765	633	1.59779	539	0.919737	317	0	3745
Gran	Endo	Bst1	Cav1	0.000783423	1290.4	0.220737	730	1.06643	634	1.72984	410	0.890946	933	0	3745
Epi	Mo/Mac	Vegfa	Sirpa	0.000793383	1201.6	0.194262	936	1.08561	604	2.79481	73	0.901531	650	0	3745
Stromal	Stromal	Slit2	Robo2	0.000797394	1444.8	0.756719	8	1.71155	92	1.84582	313	0.835886	3066	0	3745
Mo/Mac	Gran	Grn	Tnfrsf1b	0.000810191	1288.2	0.194014	941	1.12214	546	1.46956	719	0.909976	490	0	3745
Stromal	Gran	Timp2	Cd44	0.000835701	1215.6	0.138851	1672	1.31649	318	1.90229	273	0.937807	70	0	3745
Stromal	Stromal	Serping1	Lrp1	0.000844596	1162.2	0.284604	443	1.43857	225	1.68729	447	0.889952	951	0	3745
Stromal	Stromal	Gpc3	Cd81	0.000851356	1109.2	0.329314	320	1.57446	147	1.86931	298	0.886925	1036	0	3745
Stromal	Endo	Col1a2	Itga2_Itgb1	0.0008622	1312.2	0.211401	796	1.29831	329	1.4597	735	0.88992	956	0	3745
Mo/Mac	Endo	Lpl	Gpihbp1	0.000869316	1154.6	0.301629	391	0.925281	958	2.34028	139	0.907121	540	0	3745
Stromal	Mo/Mac	Bgn	Tlr2	0.000869316	1116	0.273608	481	1.53033	164	2.01243	232	0.889595	958	0	3745
Epi	Endo	Sema3e	Nrp1	0.000883243	1163.4	0.328282	324	1.33896	297	2.51193	102	0.877685	1349	0	3745
Endo	Gran	Icam2	Itgam_Itgb2	0.000901883	1361.2	0.191715	967	0.968075	846	1.51063	671	0.905229	577	0	3745
Gran	Lym	Cd14	Itga4	0.00090924	1135.8	0.19115	969	1.31835	315	1.75136	388	0.923345	262	0	3745
B cell	Epi	Hmgb1	Ager	0.000915905	1365	0.10311	2500	1.2986	328	2.70734	85	0.929001	167	0	3745
Endo	Endo	Kitl	Kit	0.000916643	1246.6	0.311363	363	0.946937	908	1.98039	246	0.888931	971	0	3745
Gran	Stromal	S100a8	Ager	0.000923962	1482	0.0891855	2978	1.85943	53	3.56432	30	0.903882	604	0	3745
Gran	Gran	Selplg	Itgam	0.0009467	1211.2	0.189955	979	1.30364	324	1.49617	686	0.919355	322	0	3745
Stromal	Endo	Vegfd	Itga1	0.000957836	1193.6	0.410092	191	1.28993	333	1.87723	293	0.876143	1406	0	3745
Stromal	Endo	Bmp3	Bmpr2	0.000966371	1208.4	0.369586	243	1.35085	286	1.8187	334	0.875595	1434	0	3745
Epi	Mo/Mac	Scgb3a2	Marco	0.000974955	1455.4	0.444731	150	1.28717	335	2.44899	122	0.838783	2925	0	3745
Epi	Mo/Mac	Col4a4	Cd44	0.000977481	1119.2	0.267112	504	1.42844	232	2.41498	128	0.888371	987	0	3745
Epi	Epi	Hmgb1	Ager	0.000992275	1368.2	0.10126	2553	1.2837	337	3.68457	24	0.928402	182	0	3745
Stromal	Epi	Col1a2	Sdc1	0.00100101	1740.4	0.589737	56	1.69664	96	1.81114	338	0.805252	4467	0	3745
Epi	Gran	Cdh1	Igf1r	0.00100502	1064	0.303326	387	1.72638	87	2.48973	107	0.888206	994	0	3745
Stromal	Endo	Col4a1	Cd93	0.001009	1300.6	0.205442	841	0.911668	995	1.80829	343	0.905162	579	0	3745
Stromal	Stromal	Bmp5	Ptprd	0.00100979	1399.6	0.63005	34	1.68901	100	1.80998	339	0.841746	2780	0	3745
Gran	Gran	Cd14	Tlr6	0.00103645	1528.6	0.525015	91	1.669	106	1.80843	342	0.828131	3359	0	3745
Gran	Stromal	S100a9	Ager	0.00106799	1493	0.0862358	3071	1.84652	57	3.63569	27	0.905928	565	0	3745
Stromal	Gran	Fn1	Plaur	0.00107011	1228	0.186631	1010	1.11699	558	1.76488	376	0.911837	451	0	3745
Stromal	Endo	Slit2	App	0.00109108	1355.2	0.186025	1015	1.14775	506	1.50527	673	0.894326	837	0	3745
Endo	B cell	Podxl	Sell	0.00109743	1261.4	0.186014	1016.5	1.0255	721.5	1.68947	445.5	0.91517	378.5	0	3745
B cell	Endo	Sell	Podxl	0.00109743	1261.4	0.186014	1016.5	1.0255	721.5	1.68947	445.5	0.91517	378.5	0	3745
Stromal	Endo	Col3a1	Itga2_Itgb1	0.00109955	1313	0.214016	778	1.25938	361	1.5163	664	0.887318	1017	0	3745
Stromal	Stromal	Slit3	Robo2	0.00110979	1496.8	0.75485	9	1.62848	128	1.80051	350	0.831177	3252	0	3745
Endo	Endo	Efnb2	Pecam1	0.00111235	1293.6	0.209239	810	0.904018	1020	1.64474	487	0.914256	406	0	3745
Mo/Mac	Gran	Grn	Tnfrsf1a	0.00112958	1405	0.185135	1024	1.11165	561	1.33248	980	0.898634	715	0	3745
Gran	Endo	Cd14	Itgb1	0.0011767	1210.8	0.164181	1287	1.26935	350	1.84146	315	0.916565	357	0	3745
Stromal	Mo/Mac	Lamb1	Cd44	0.00120961	1250	0.263479	524	1.31038	322	1.54341	617	0.886796	1042	0	3745
Endo	Endo	Sorbs1	Itga1	0.00120961	1280.2	0.229614	669	0.899245	1042	1.91878	268	0.900475	677	0	3745
Epi	Endo	Cdh1	Ptprm	0.00125633	1239.2	0.380694	227	1.25715	365	2.67384	87	0.866559	1772	0	3745
Gran	B cell	Cd14	Itga4	0.00126995	1198.6	0.182425	1055	1.28339	338	1.58056	564	0.921675	291	0	3745
Stromal	Endo	Lamb1	Itga1	0.00127678	1226	0.432823	166	1.34746	289	1.77947	367	0.871727	1563	0	3745
Epi	Stromal	Pdgfa	Pdgfrb	0.00128708	2069	0.44412	151	1.2562	368	1.88113	291	0.775964	5790	0	3745
Gran	Endo	S100a8	Ager	0.00130339	1742.2	0.0681349	3945	1.80814	63	3.34877	42	0.891534	916	0	3745
Stromal	Endo	Col1a2	Itga3_Itgb1	0.0013325	1313.4	0.208682	814	1.34018	295	1.52718	645	0.885965	1068	0	3745
Gran	Mo/Mac	Cd14	Itga4	0.00134232	1165.6	0.181636	1070	1.28023	340	1.76253	378	0.921518	295	0	3745
Gran	Gran	Csf1	Csf2ra	0.00136075	1294	0.30756	375	1.37132	269	1.76809	373	0.868095	1708	0	3745
Endo	Endo	Bmp6	Acvr1_Bmpr2	0.00136711	1202.4	0.28674	437	0.88718	1075	2.00843	234	0.9085	521	0	3745
Stromal	Stromal	Col1a2	Itga9_Itgb1	0.00137712	1310.8	0.210026	805	1.43206	228	1.48432	699	0.885661	1077	0	3745
B cell	Gran	Cirbp	Trem1	0.00141258	1251.8	0.19462	930	1.74074	79	1.71962	421	0.885395	1084	0	3745
Stromal	B cell	Bgn	Tlr1	0.00141502	1534.6	0.430819	168	1.48358	192	1.759	380	0.832844	3188	0	3745
Gran	Mo/Mac	Thbs1	Ptprj	0.0014644	1155.4	0.179745	1094	1.20825	423	2.08753	210	0.920826	305	0	3745
Stromal	Lym	Lama2	Rpsa	0.00149083	1313.6	0.184257	1036	1.2531	372	1.27838	1099	0.919793	316	0	3745
Gran	Stromal	Il1b	Il1r1_Il1rap	0.00151725	1484.4	0.105	2433	1.79961	68	3.12244	55	0.884185	1121	0	3745
Mo/Mac	Gran	Fn1	Plaur	0.00152843	1233	0.178215	1106	1.09071	597	2.02404	226	0.909965	491	0	3745
Lym	Lym	H2-K1	Cd3g	0.00156121	1297.2	0.177837	1112	1.05434	658	1.39371	865	0.93453	106	0	3745
Endo	Mo/Mac	Icam2	Itgal_Itgb2	0.00160011	1342.4	0.177485	1119	0.923027	967	1.68553	451	0.913065	430	0	3745
Gran	Endo	S100a9	Ager	0.00160728	1755.4	0.0658815	4069	1.79523	70	3.42015	38	0.893812	855	0	3745
Stromal	Mo/Mac	Gpc3	Lrp1	0.00162213	1148	0.400755	201	1.45	215	1.7425	398	0.882271	1181	0	3745
Stromal	Gran	Ccn1	Itgb2	0.00165691	1522.6	0.182324	1059	1.01998	735	1.35345	945	0.883686	1129	0	3745
Stromal	Mo/Mac	Timp3	Cd44	0.00168298	1210.4	0.142722	1609	1.22717	403	2.11018	207	0.935969	88	0	3745
Gran	Lym	Il1b	Sigirr	0.00169988	1301	0.254855	556	1.79026	72	3.14372	52	0.858575	2080	0	3745
Endo	Gran	Col4a1	Cd44	0.00170774	1141.4	0.169841	1209	1.22532	405	2.00047	237	0.934219	111	0	3745
Stromal	Mo/Mac	Apoe	Ldlr	0.0017211	1555	0.220412	734	0.886291	1077	1.28919	1079	0.88335	1140	0	3745
Endo	Gran	Cd34	Sell	0.00174489	1585.4	0.176452	1133	0.981236	818	1.28528	1087	0.883221	1144	0	3745
Endo	Stromal	Bmp6	Bmpr1a_Bmpr2	0.00175088	1526.4	0.177989	1110	0.868374	1145	1.51664	663	0.889083	969	0	3745
Stromal	Gran	Slit2	App	0.00175688	1431.6	0.17537	1146	1.10229	577	1.44043	771	0.891506	919	0	3745
Epi	Mo/Mac	Col4a3	Cd47	0.00176289	1371.2	0.175089	1147	1.12969	534	1.69568	439	0.888254	991	0	3745
Endo	Mo/Mac	Icam2	Itgam_Itgb2	0.00177497	1454.2	0.174863	1149	0.869173	1141	1.57118	577	0.901208	659	0	3745
Lym	Gran	Vasp	Cxcr2	0.00178103	1208.2	0.17482	1150	1.91451	45	1.69364	441	0.901092	660	0	3745
Epi	Gran	Vegfa	Cd44	0.00178343	1195.4	0.152112	1466	1.21928	411	2.74166	81	0.922673	274	0	3745
Gran	Mo/Mac	Il1b	Adrb2	0.00184359	1192	0.145898	1549	1.7523	75	3.13755	53	0.90722	538	0	3745
Stromal	Endo	Angpt1	Tie1	0.00184815	1256	0.47847	122	1.32168	312	1.72425	416	0.868713	1685	0	3745
Endo	Mo/Mac	Vwf	Sirpa	0.00184873	1341	0.264437	518	0.889468	1067	2.06522	214	0.882839	1161	0	3745
Mo/Mac	Mo/Mac	Psap	Lrp1	0.00184873	1139.2	0.173731	1161	1.163	486	2.04463	220	0.936381	84	0	3745
Lym	Lym	H2-K1	Cd3d	0.00186124	1303.2	0.173616	1163	1.05156	665	1.40332	843	0.934957	100	0	3745
Mo/Mac	Gran	Gnai2	Cxcr2	0.00189277	1101.6	0.171646	1187	1.95532	39	1.67793	461	0.937037	76	0	3745
Gran	Endo	Il1b	Adrb2	0.00189277	1194.4	0.145267	1563	1.75092	76	3.23252	46	0.907037	542	0	3745
Epi	Endo	Col4a5	Cd93	0.00192783	1440.8	0.325006	333	1.20861	422	2.22263	174	0.847296	2530	0	3745
B cell	Lym	H2-Aa	Cd4	0.00193116	1243.4	0.400398	202	1.10088	578	1.61939	518	0.882509	1174	0	3745
Lym	Gran	Thy1	Itgam_Itgb2	0.00193761	1336	0.332412	313	1.16519	479	1.34068	968	0.882473	1175	0	3745
Stromal	Endo	Lamc1	Itga1	0.00195056	1480.2	0.196681	908	0.903882	1023	1.59122	548	0.882377	1177	0	3745
B cell	Lym	Cd22	Ptprc	0.00195056	1318.2	0.194125	939	1.10872	564	1.24402	1177	0.929002	166	0	3745
Gran	Stromal	Cd14	Itgb1	0.0019685	1270	0.156685	1400	1.23535	393	1.71567	425	0.914761	387	0	3745
Gran	Endo	Il1b	Sigirr	0.00199305	1467.8	0.206446	833	1.74421	78	3.13353	54	0.845296	2629	0	3745
Epi	Gran	Col4a5	Cd44	0.00200963	1227.4	0.220613	731	1.39344	253	2.03827	222	0.882094	1186	0	3745
Stromal	Endo	Spon1	App	0.00206324	1344.8	0.17085	1194	1.13706	522	1.52266	656	0.903677	607	0	3745
Stromal	Endo	Vegfd	Flt1	0.00206557	1248.4	0.370824	242	1.24567	378	1.70213	432	0.875323	1445	0	3745
Stromal	Endo	Col4a2	Cd93	0.00208361	1473.8	0.195277	924	0.856366	1197	1.71146	428	0.885662	1075	0	3745
Gran	Mo/Mac	S100a8	Ager	0.00209588	2392.4	0.0391912	6123	1.73761	80	3.01425	63	0.86176	1951	0	3745
Gran	Gran	Lcn2	Fcgr3	0.00210811	1224.4	0.399147	204	1.6445	121	1.69902	435	0.870486	1617	0	3745
Stromal	Endo	C3	Nrp1	0.00213867	1486.6	0.177714	1114	0.919104	976	1.74826	393	0.881646	1205	0	3745
Stromal	Endo	Scube2	Kdr	0.00215122	1497	0.507555	98	1.25618	369	1.69621	438	0.840789	2835	0	3745
Gran	B cell	Thbs1	Ptprj	0.00218066	1227	0.169612	1211	1.1677	474	1.76566	375	0.918685	330	0	3745
Endo	B cell	Pltp	Abca1	0.00218771	1527.4	0.16961	1212	0.858378	1189	1.59115	549	0.890395	942	0	3745
Lym	Stromal	Gzma	F2r	0.00220899	1135	0.430269	171	1.18005	460	2.72328	84	0.881352	1215	0	3745
B cell	Gran	Ltb	Tnfrsf1a	0.00221611	1382.8	0.169485	1216	1.19416	438	1.3229	1004	0.908895	511	0	3745
Mo/Mac	Stromal	Apoe	Sdc2	0.00222325	1346.2	0.215082	772	1.23999	389	1.54979	608	0.881293	1217	0	3745
Gran	Lym	Mmp9	Ifnar1	0.00224478	1192	0.232794	654	1.97051	38	1.86066	303	0.881244	1220	0	3745
Mo/Mac	Endo	Tgfb1	Cav1	0.00227372	1261.4	0.168938	1224	1.02475	727	1.78584	362	0.924096	249	0	3745
Gran	Endo	Osm	Il6st_Lifr	0.00232941	1211.8	0.282131	450	1.4081	246	1.80169	349	0.879949	1269	0	3745
Stromal	Gran	Fn1	Cd44	0.00233243	1245.8	0.168378	1232	1.11715	557	1.65058	483	0.92626	212	0	3745
Lym	Epi	Ccl5	Sdc1	0.00236001	1408	0.47075	127	1.18305	452	2.85836	70	0.84487	2646	0	3745
Epi	Stromal	Sema3e	Nrp2	0.00237541	2059.4	0.319081	346	1.18296	453	1.827	326	0.784679	5427	0	3745
Endo	Endo	Sema3f	Nrp1	0.00238471	1404	0.263511	523	0.897681	1048	1.66985	465	0.880851	1239	0	3745
Mo/Mac	Gran	Mrc1	Ptprc	0.00238471	1360.8	0.185714	1019	0.843259	1239	1.53462	630	0.92869	171	0	3745
Epi	Endo	Sema3a	Nrp1_Plxna4	0.00239088	1809.2	0.384594	222	1.18229	454	1.82016	332	0.809043	4293	0	3745
Stromal	Endo	Col6a1	Itga1_Itgb1	0.00239224	1296.4	0.292783	418	1.29028	332	1.45318	747	0.880774	1240	0	3745
Mo/Mac	Lym	Mrc1	Ptprc	0.00241496	1352.2	0.185477	1022	0.841874	1243	1.5711	578	0.928648	173	0	3745
Epi	Endo	Sema3a	Nrp1_Plxna2	0.00242201	1816.6	0.376712	232	1.18167	456	1.80925	341	0.808677	4309	0	3745
Epi	Mo/Mac	Lama3	Cd44	0.00243767	1189.4	0.281148	457	1.41064	244	2.16982	191	0.878801	1310	0	3745
Mo/Mac	Gran	Il1b	Il1r2_Il1rap	0.0024692	1443.8	0.103234	2495	1.60396	139	1.67893	459	0.915096	381	0	3745
Mo/Mac	Epi	Hmgb1	Ager	0.0024692	1514	0.088444	2999	1.1805	459	2.47877	113	0.923772	254	0	3745
Stromal	Lym	Col1a2	Itga2_Itgb1	0.00247633	1465.2	0.175481	1143	1.24409	382	1.42271	805	0.880462	1251	0	3745
Mo/Mac	Mo/Mac	Lpl	Cd44	0.00247633	1273	0.167176	1251	0.908466	1007	2.21859	176	0.928197	186	0	3745
Mo/Mac	Stromal	Tgfb1	Sdc2	0.00249964	1352.4	0.295871	407	1.36935	272	1.2873	1084	0.880371	1254	0	3745
B cell	Gran	Cd22	Ptprc	0.00249964	1331.8	0.194374	933	1.11011	563	1.20755	1254	0.929044	164	0	3745
Epi	Endo	Vegfa	Nrp1	0.00250745	1381.2	0.16696	1255	0.938209	930	2.63294	93	0.892989	883	0	3745
Lym	Gran	Selplg	Itgam	0.00251527	1313.2	0.166949	1256	1.18175	455	1.4727	713	0.914437	397	0	3745
B cell	Gran	Ptpn6	Cd300lf	0.00253097	1447.4	0.166584	1258	1.23937	390	1.30835	1036	0.895284	808	0	3745
Lym	Lym	Ccl5	Ccr5	0.0025327	1227.4	0.531131	88	1.01519	742	2.67344	88	0.874622	1474	0	3745
Gran	Mo/Mac	S100a9	Ager	0.0025327	2398	0.037895	6257	1.72471	88	3.08562	59	0.864568	1841	0	3745
Mo/Mac	Epi	S100a1	Ager	0.00253885	1231.4	0.166537	1259	1.48203	193	3.14398	51	0.891884	909	0	3745
Gran	Gran	Hp	Itgb2	0.00254917	1240.6	0.153551	1443	1.41607	241	1.67324	464	0.920321	310	0	3745
Epi	Mo/Mac	Sftpa1	Tlr2	0.00256537	1314.4	0.278759	465	1.41617	240	2.87328	68	0.859064	2054	0	3745
Epi	Mo/Mac	Fgf1	Cd44	0.00259449	1271	0.165894	1266	1.09983	581	2.3458	138	0.90279	625	0	3745
Stromal	Stromal	Col1a1	Ddr2	0.00259796	1293.2	0.563238	71	1.69598	97	1.66619	467	0.858371	2086	0	3745
B cell	B cell	Fcer2a	Cr2	0.00261436	1271	0.802172	3	1.37967	262	1.66614	468	0.863549	1877	0	3745
Stromal	Stromal	C3	Cd81	0.00262669	1433.6	0.171494	1189	1.1319	530	1.69988	434	0.879919	1270	0	3745
Gran	Gran	Cd274	Cd80	0.0026429	1237.8	0.245518	592	1.38039	260	1.83578	320	0.879807	1272	0	3745
Gran	Gran	S100a8	Cd68	0.00264827	1312.4	0.130068	1858	1.72383	90	3.5528	31	0.89432	838	0	3745
Epi	Mo/Mac	Col4a4	Cd47	0.00267554	1417.2	0.184372	1033	1.15738	494	1.59961	538	0.879778	1276	0	3745
Stromal	Stromal	Slit2	App	0.00270848	1578.8	0.164754	1280	1.057	650	1.21333	1235	0.888449	984	0	3745
Lym	B cell	Cd52	Siglecg	0.00274171	1357.2	0.202999	859	1.0826	609	1.1933	1284	0.921875	289	0	3745
Gran	Mo/Mac	Hp	Itgam	0.00275844	1219.4	0.164221	1286	1.44755	218	1.92804	266	0.904951	582	0	3745
Gran	B cell	Cd14	Tlr1	0.00276498	1853.6	0.43495	163	1.3403	294	1.6579	477	0.802744	4589	0	3745
Mo/Mac	Mo/Mac	Lyz2	Itgal	0.00276637	1334.8	0.115912	2171	1.0559	654	2.63865	92	0.951311	12	0	3745
Stromal	Endo	Angpt1	Itgb1	0.00284322	1465.2	0.163769	1296	1.0604	646	1.33895	970	0.900871	669	0	3745
Epi	Endo	Col4a4	Itga1_Itgb1	0.00285105	1278	0.27345	482	1.30027	326	2.20369	179	0.869426	1658	0	3745
Stromal	Gran	Lamb2	Cd44	0.00286041	1561.4	0.16351	1298	1.05325	662	1.3863	875	0.881127	1227	0	3745
Stromal	Stromal	Col1a1	Itga1_Itgb1	0.00286903	1542	0.197557	903	1.12689	539	1.18626	1299	0.881166	1224	0	3745
Mo/Mac	Mo/Mac	Grn	Sort1	0.00289501	1706.6	0.176745	1129	0.862877	1172	1.24001	1185	0.879061	1302	0	3745
Epi	Endo	Sema3a	Nrp1_Plxna1	0.00290352	1827	0.366044	246	1.16403	485	1.79737	353	0.808779	4306	0	3745
Stromal	Gran	C3	Itgam	0.00292991	1388	0.209217	811	1.14442	512	1.57971	566	0.878919	1306	0	3745
Epi	Stromal	Fgf1	Egfr	0.00293885	2293.6	0.314556	357	1.1617	487	1.66508	469	0.762144	6410	0	3745
Gran	Gran	S100a9	Cd68	0.00294828	1315.8	0.125766	1942	1.71092	95	3.62418	29	0.896547	768	0	3745
Endo	Gran	Gnai2	C5ar1	0.00295662	1274	0.13435	1781	1.44388	219	1.64191	488	0.931313	137	0	3745
Epi	Endo	Fgf1	Nrp1	0.00301853	1312.8	0.226694	686	1.05086	667	2.30747	150	0.878743	1316	0	3745
B cell	B cell	Ly86	Cd180	0.0030275	1496.6	0.309693	366	0.961681	859	1.2355	1196	0.878739	1317	0	3745
Gran	Lym	Thbs1	Itga4	0.0030284	1252.6	0.156953	1395	1.1581	492	1.73073	409	0.92578	222	0	3745
Epi	Mo/Mac	Lamc2	Cd44	0.00306471	1444.6	0.269244	494	1.27173	348	1.81625	335	0.85284	2301	0	3745
Epi	Endo	Col4a3	Itga1_Itgb1	0.00309084	1220.2	0.259683	534	1.27258	347	2.29976	151	0.878531	1324	0	3745
Gran	Gran	Cd14	Tlr4	0.00310131	1515.8	0.269071	496	1.31605	320	1.79148	356	0.84449	2662	0	3745
Stromal	Gran	Spon1	App	0.00310911	1413	0.161064	1326	1.0916	594	1.45781	739	0.90108	661	0	3745
Mo/Mac	Gran	Fn1	Cd44	0.00316442	1236.6	0.160785	1332	1.09086	596	1.90973	270	0.924669	240	0	3745
Gran	Lym	Cd14	Itgb2	0.00318301	1398	0.160662	1334	1.17784	462	1.5252	650	0.895515	799	0	3745
Epi	B cell	Hp	Cd22	0.00319234	1426.4	0.193902	942	1.12022	553	1.58663	557	0.878208	1335	0	3745
Mo/Mac	Stromal	Fn1	Sdc2	0.0032128	1365.8	0.327786	326	1.31667	317	1.62941	502	0.862116	1939	0	3745
Stromal	Gran	Igf1	Igf1r	0.00326951	1464.6	0.29164	420	1.36716	275	1.62682	505	0.851013	2378	0	3745
Stromal	Gran	Ccn1	Tlr2	0.00328855	1455.2	0.312502	360	1.23169	397	1.62659	506	0.853475	2268	0	3745
Stromal	Gran	Bgn	Tlr4	0.00332687	1280.4	0.266516	508	1.45933	206	1.89258	279	0.869257	1664	0	3745
Stromal	Lym	Col3a1	Itga2_Itgb1	0.00333468	1468.4	0.177652	1117	1.20515	425	1.47931	705	0.877667	1350	0	3745
Mo/Mac	Gran	Pglyrp1	Trem1	0.00333468	1276.6	0.159899	1350	1.73712	81	1.99776	240	0.889146	967	0	3745
Gran	Mo/Mac	Csf1	Csf2ra	0.00334613	1419.6	0.266115	509	1.25668	367	1.68695	448	0.859585	2029	0	3745
Stromal	Endo	Mmp2	Pecam1	0.00336369	1432.6	0.300673	393	1.20332	427	1.21107	1245	0.877651	1353	0	3745
Endo	Gran	Col4a2	Cd44	0.00336369	1262	0.159835	1353	1.14379	513	1.75506	384	0.919799	315	0	3745
Epi	Stromal	Fgf1	Fgfr1	0.00336547	2158.6	0.374662	236	1.14592	510	1.6638	472	0.77516	5830	0	3745
Stromal	Mo/Mac	Serpine2	Lrp1	0.00340436	1218.2	0.37958	229	1.42394	235	1.62331	512	0.877237	1370	0	3745
Lym	Mo/Mac	Thy1	Itgam_Itgb2	0.00341247	1395	0.303192	388	1.06629	636	1.40124	848	0.877617	1358	0	3745
B cell	Lym	H2-Ab1	Cd4	0.00344199	1321	0.40242	199	1.0798	615	1.49658	685	0.877539	1361	0	3745
Stromal	Epi	Lama2	Dag1	0.00346325	1728.4	0.265351	515	1.23333	396	1.85628	307	0.821132	3679	0	3745
Gran	Lym	Alcam	Cd6	0.00347169	1360.2	0.252446	564	1.12134	548	1.56942	580	0.877417	1364	0	3745
Gran	Mo/Mac	Thbs1	Scarb1	0.00348302	1410.8	0.266044	511	1.14111	516	1.70324	430	0.864178	1852	0	3745
Gran	Lym	Itgb2	Cd226	0.00350159	1569.4	0.237056	635	0.927476	953	1.16232	1367	0.88318	1147	0	3745
Endo	Lym	H2-K1	Cd3g	0.00352162	1474.8	0.158327	1369	0.900686	1038	1.28923	1078	0.930884	144	0	3745
Mo/Mac	Gran	Tgfb1	Cxcr4	0.00353167	1345	0.158304	1370	1.16413	484	1.44351	765	0.916097	361	0	3745
B cell	Lym	H2-Eb1	Cd4	0.00356194	1277.2	0.43063	169	1.1191	556	1.5955	543	0.877216	1373	0	3745
B cell	Gran	Cd55	Adgre5	0.00357207	1321.2	0.158056	1374	1.08153	611	1.49809	682	0.927727	194	0	3745
Mo/Mac	Gran	Il1a	Il1r2_Il1rap	0.003583	2188.6	0.263745	521	1.62063	130	2.18573	184	0.76333	6363	0	3745
Lym	Gran	Rps19	C5ar1	0.003583	1247.8	0.135563	1754	1.4986	184	1.61903	521	0.946079	35	0	3745
Lym	Epi	Ccl5	Sdc4	0.0035924	1424.6	0.201724	869	0.887535	1073	3.05893	60	0.877002	1376	0	3745
Endo	Mo/Mac	Pdgfb	Lrp1	0.0036026	1456	0.269172	495	0.943256	915	1.45316	748	0.876968	1377	0	3745
Epi	Gran	Sftpd	Tlr4	0.00362351	2099.6	0.321168	341	1.3086	323	1.61831	523	0.78157	5566	0	3745
Stromal	Gran	Mdk	Sorl1	0.00364387	1630.8	0.362981	257	1.53646	162	1.61809	524	0.82588	3466	0	3745
Stromal	Mo/Mac	Cfh	Itgam	0.00377922	1383.8	0.2128	788	1.1545	498	1.63504	494	0.876473	1394	0	3745
Gran	Mo/Mac	Thbs1	Cd47	0.00378852	1354.2	0.130705	1848	1.13146	531	1.6641	471	0.928571	176	0	3745
Lym	B cell	Ccl5	Dpp4	0.00382169	1349.2	0.211439	795	0.802844	1398	2.4542	117	0.899938	691	0	3745
Lym	Mo/Mac	Thy1	Itgax_Itgb2	0.00385377	1352	0.363442	254	1.12164	547	1.41883	813	0.876329	1401	0	3745
Gran	Mo/Mac	S100a8	Cd69	0.0038724	2283.4	0.0567417	4653	1.6656	109	3.27321	44	0.840079	2866	0	3745
Stromal	Stromal	Angpt1	Itgb1	0.00389685	1563.4	0.156292	1405	1.02641	719	1.21316	1236	0.898765	712	0	3745
Endo	Gran	Gnai2	Igf1r	0.00393686	1624	0.0818002	3280	1.12709	538	1.63494	496	0.939945	61	0	3745
Endo	Lym	Podxl	Sell	0.00396761	1469.6	0.155729	1411.5	0.900083	1039.5	1.53587	627.5	0.908013	524.5	0	3745
Lym	Endo	Sell	Podxl	0.00396761	1469.6	0.155729	1411.5	0.900083	1039.5	1.53587	627.5	0.908013	524.5	0	3745
Endo	Stromal	Pdgfd	Pdgfra_Pdgfrb	0.00397993	1598.8	0.589291	57	1.20021	429	1.5976	540	0.831864	3223	0	3745
Mo/Mac	Lym	B2m	Cd247	0.00399508	1308.2	0.155234	1414	1.04662	680	1.51896	657	0.943629	45	0	3745
Epi	Endo	Scel	Eng	0.00400157	1835.8	0.449352	145	1.12413	541	1.92322	267	0.805071	4481	0	3745
Stromal	Gran	Gnai2	Cxcr2	0.0040233	1298	0.127403	1909	1.69157	98	1.59563	542	0.927649	196	0	3745
Stromal	Stromal	Fgf7	Fgfr4	0.00407166	3628.4	0.816043	2	1.22517	406	0.636398	3418	0.627588	10571	0	3745
Gran	Lym	Cd80	Ctla4	0.00408893	1889.4	0.558704	74	1.37032	271	1.59261	545	0.798141	4812	0	3745
Epi	Gran	Gnai2	Cxcr2	0.00408893	1712.8	0.0731382	3681	1.3681	274	1.83798	319	0.906669	545	0	3745
Endo	Lym	H2-K1	Cd3d	0.0041742	1483	0.154569	1430	0.89791	1047	1.29884	1057	0.931333	136	0	3745
Mo/Mac	Lym	B2m	Klrd1	0.00423136	1576	0.15433	1435	0.861567	1176	1.14864	1392	0.931685	132	0	3745
Gran	Mo/Mac	Thbs1	Itga4	0.00428999	1293	0.149142	1515	1.11998	554	1.7419	400	0.924007	251	0	3745
Lym	Gran	Cirbp	Trem1	0.00430072	1427.4	0.161004	1328	1.66194	110	1.62326	513	0.875418	1441	0	3745
Stromal	Epi	Fbn1	Itgb6	0.00430622	2196.6	0.759001	5	1.65401	115	1.56773	583	0.759278	6535	0	3745
Lym	Lym	Lck	Cd8a_Cd8b1	0.00433553	1391.8	0.772224	4	1.32678	307	1.58807	556	0.851795	2347	0	3745
Epi	Endo	Sparc	Eng	0.00434742	1283.2	0.153399	1445	0.985703	808	2.77628	74	0.917298	344	0	3745
Mo/Mac	Lym	B2m	Cd3g	0.00435916	1438.6	0.153334	1446	0.952037	888	1.3139	1027	0.936118	87	0	3745
B cell	Endo	Lamc1	Itga1	0.00437091	1627.8	0.172108	1182	0.835847	1265	1.63111	500	0.875272	1447	0	3745
Epi	Epi	Lama3	Dag1	0.00442754	2141.2	0.253741	560	1.18653	446	2.15555	198	0.776664	5757	0	3745
Stromal	Stromal	Gpc3	Unc5c	0.00447402	1670.6	0.721292	14	1.65125	118	1.58168	562	0.816376	3914	0	3745
Stromal	B cell	Sdc2	Ptprj	0.00448976	1435.2	0.233149	650	1.25732	364	1.1279	1457	0.889479	960	0	3745
Stromal	Mo/Mac	C3	Lrp1	0.00450178	1469	0.208698	813	1.00744	754	1.57306	575	0.875017	1458	0	3745
Stromal	Endo	Col6a2	Itga1_Itgb1	0.00451382	1365.4	0.288053	433	1.24834	374	1.41527	816	0.875016	1459	0	3745
Epi	Endo	Timp3	Kdr	0.00457436	1497	0.152374	1464	0.844498	1235	2.49771	105	0.890817	936	0	3745
Lym	Endo	Ccl5	Ackr2	0.00460797	1837.8	0.505681	100	0.83722	1260	2.4504	119	0.815462	3965	0	3745
Lym	Stromal	Ccl5	Sdc4	0.00463551	1479.4	0.193695	944	0.868763	1143	2.55995	96	0.874794	1469	0	3745
Endo	Lym	B2m	Cd247	0.00463551	1330	0.151879	1469	1.01199	750	1.52986	637	0.943045	49	0	3745
Stromal	Epi	Nid1	Ptprf	0.00471117	2044.6	0.437246	162	1.42277	236	1.57455	572	0.782922	5508	0	3745
Mo/Mac	Gran	C3	Ifitm1	0.00472211	1405.6	0.161351	1323	1.42719	233	1.96065	251	0.874564	1476	0	3745
Stromal	Stromal	Spon1	App	0.00473458	1566.2	0.151314	1477	1.04631	681	1.23071	1204	0.898261	724	0	3745
Gran	Gran	Gnai2	C5ar1	0.00475955	1214.4	0.149797	1497	1.55985	151	1.57434	574	0.934713	105	0	3745
Endo	Lym	B2m	Klrd1	0.00475959	1607.4	0.150994	1479	0.826937	1300	1.15954	1370	0.930987	143	0	3745
B cell	Lym	H2-Ob	Cd4	0.00480826	1510.4	0.70187	17	1.27553	344	1.57305	576	0.840014	2870	0	3745
Endo	Gran	Icam2	Itgal_Itgb2	0.0048099	1656.2	0.150859	1483	0.795681	1429	1.29222	1072	0.906394	552	0	3745
Stromal	Endo	Fbn1	Itgb1	0.0048352	1576.4	0.187539	1003	1.08217	610	1.11831	1485	0.886867	1039	0	3745
Gran	Mo/Mac	Il1b	Il1r2_Il1rap	0.00491974	2222.4	0.0434649	5692	1.64078	123	2.70173	86	0.874899	1466	0	3745
Gran	Mo/Mac	Lcn2	Fcgr3	0.00493145	1406.4	0.315092	355	1.46778	200	1.56903	581	0.856563	2151	0	3745
Endo	Lym	B2m	Cd3g	0.00495027	1461.8	0.15002	1494	0.917407	979	1.3248	997	0.935461	94	0	3745
Gran	B cell	Thbs1	Itga4	0.00500206	1324.6	0.149789	1498	1.12314	542	1.55993	592	0.924159	246	0	3745
Mo/Mac	Lym	B2m	Cd3d	0.0050281	1445	0.149695	1500	0.949261	897	1.32351	1003	0.936535	80	0	3745
Gran	Gran	Gnai2	Igf1r	0.00503147	1530	0.0912056	2887	1.24306	383	1.56738	585	0.942945	50	0	3745
Stromal	Gran	Col4a1	Cd44	0.00513279	1339.8	0.139453	1661	1.0965	589	1.62393	511	0.927896	193	0	3745
Mo/Mac	Endo	Bst1	Cav1	0.0051598	1647	0.15747	1384	0.887826	1071	1.61636	525	0.873424	1510	0	3745
Stromal	Gran	Lamc1	Cd44	0.00524002	1439.8	0.14906	1516	1.09892	583	1.42554	797	0.90609	558	0	3745
Stromal	Endo	Col6a3	Itga1_Itgb1	0.00525348	1374.4	0.300102	395	1.25949	360	1.398	855	0.87311	1517	0	3745
Stromal	B cell	C3	Cd19	0.00528724	1433.2	0.339506	300	1.19991	430	1.55819	595	0.85824	2096	0	3745
Gran	Mo/Mac	Cd14	Tlr4	0.00533938	1614.6	0.243794	597	1.27329	345	1.72111	419	0.837901	2967	0	3745
Lym	Gran	Ccl4	Ccr1	0.00536558	1549.2	0.243578	598	1.73311	83	1.60992	531	0.841611	2789	0	3745
Stromal	Endo	Lama2	Itga6_Itgb1	0.00552805	1455	0.251025	573	1.22362	408	1.32001	1012	0.872475	1537	0	3745
Epi	Epi	Col4a5	Sdc1	0.00557817	2801	0.381088	226	1.23796	392	1.553	606	0.687569	9036	0	3745
Stromal	Mo/Mac	Timp2	Cd44	0.00557817	1418.6	0.111529	2281	1.08438	606	1.83191	322	0.931102	139	0	3745
Stromal	Endo	Kitl	Kit	0.00559831	1703.8	0.233772	646	0.764685	1542	1.28167	1091	0.873973	1495	0	3745
Endo	Lym	B2m	Cd3d	0.00561243	1467.6	0.146459	1543	0.914631	984	1.33441	977	0.935883	89	0	3745
Gran	Endo	Alcam	Nrp1	0.00564077	1273.8	0.146135	1545	1.07912	616	1.99119	242	0.925787	221	0	3745
Lym	Lym	Ccl5	Cxcr3	0.00565769	1981	0.517941	96	0.878885	1108	2.39638	132	0.797967	4824	0	3745
Stromal	Mo/Mac	Bgn	Tlr4	0.00568648	1360.4	0.241479	610	1.41657	239	1.82221	330	0.863548	1878	0	3745
Stromal	Epi	Slit2	Sdc1	0.00574114	2243.6	0.578932	61	1.43762	227	1.54815	612	0.758191	6573	0	3745
Epi	Endo	Calm1	Aqp1	0.0057428	1588	0.10331	2489	0.77589	1496	2.39529	133	0.936722	77	0	3745
Epi	Mo/Mac	Sftpd	Tlr4	0.0057686	2212.8	0.290997	421	1.26584	354	1.54794	613	0.773032	5931	0	3745
Epi	Endo	Lama3	Itga6_Itgb1	0.00585148	1659.8	0.240041	616	1.17683	464	1.61927	519	0.838257	2955	0	3745
Epi	Gran	Timp3	Cd44	0.00590717	1427.4	0.104777	2436	1.07889	618	2.43885	123	0.926059	215	0	3745
B cell	Gran	Fcer2a	Itgax_Itgb2	0.00595947	1661.2	0.234146	644	0.916913	981	1.15964	1369	0.871603	1567	0	3745
Gran	Endo	Thbs1	Lrp5	0.00596319	1782.2	0.238918	620	1.09012	598	1.68578	450	0.825112	3498	0	3745
Mo/Mac	Mo/Mac	Grn	Tnfrsf1b	0.00597427	1650	0.145033	1568	0.869273	1139	1.30239	1048	0.897325	750	0	3745
Stromal	Gran	Spp1	Cd44	0.00601881	1456	0.144811	1571	0.989612	797	1.79951	352	0.89505	815	0	3745
Stromal	Mo/Mac	Bgn	Ly96	0.00604788	1758.4	0.238635	623	1.34125	293	1.68695	449	0.821099	3682	0	3745
Lym	Lym	B2m	Cd247	0.00609358	1484.6	0.144457	1576	0.935394	939	1.27471	1107	0.941684	56	0	3745
Endo	Endo	Vegfa	Flt1_Kdr	0.00610862	1708.6	0.144455	1577	0.80711	1381	1.58109	563	0.879695	1277	0	3745
Endo	Lym	Cxcl12	Itga4	0.0061539	1577	0.151979	1468	0.756639	1580	1.45932	736	0.916586	356	0	3745
Epi	Lym	Scgb1a1	Lmbr1l	0.00619074	1879.8	0.0619641	4314	1.07317	628	2.46961	116	0.904213	596	0	3745
Stromal	Lym	Ccn1	Itgb2	0.00621464	1906.2	0.144335	1581	0.88171	1096	1.1058	1525	0.871129	1584	0	3745
Stromal	Epi	Col1a1	Sdc1	0.00621957	2081	0.58424	60	1.5559	153	1.53513	629	0.775348	5818	0	3745
Gran	Endo	Thbs1	Itga3_Itgb1	0.0062299	1399.4	0.144104	1585	1.12269	544	1.78063	365	0.897107	758	0	3745
Gran	Lym	Itgb2	Thy1	0.00626049	1622.4	0.251502	568	0.953681	881	1.0805	1587	0.878389	1331	0	3745
Stromal	Endo	Lama4	Itga6_Itgb1	0.00630659	1601	0.213804	781	1.09765	585	1.18452	1304	0.871032	1590	0	3745
Epi	Stromal	Fgf1	Fgfr4	0.00633577	2715.6	0.477734	123	1.09465	591	1.5335	633	0.704939	8486	0	3745
Lym	B cell	Ccl5	Sdc4	0.00633746	1556.8	0.180879	1079	0.838796	1254	2.47872	114	0.870997	1592	0	3745
Epi	Gran	Sftpd	Sirpa	0.00636504	1496.4	0.25666	543	1.2669	352	1.53299	634	0.855022	2208	0	3745
Stromal	Endo	Col1a1	Itga2_Itgb1	0.00638397	1589.6	0.209431	808	1.15756	493	1.1837	1307	0.870934	1595	0	3745
Stromal	Endo	Col5a2	Itga1_Itgb1	0.00641512	1510.8	0.244211	596	1.04683	679	1.35626	937	0.870901	1597	0	3745
Gran	Gran	Pkm	Cd44	0.00642384	1487.8	0.104787	2435	1.13214	528	1.53028	636	0.935448	95	0	3745
Gran	Gran	Mmp9	Ifnar1	0.00647775	1337	0.192082	961	1.89616	47	1.8208	331	0.870812	1601	0	3745
Endo	Mo/Mac	Vegfa	Sirpa	0.00649348	1581.8	0.143067	1602	0.910289	1004	1.60951	532	0.887095	1026	0	3745
Stromal	Epi	Lamb1	Dag1	0.00654249	2162.6	0.237794	631	1.08628	603	1.52914	640	0.789785	5194	0	3745
Epi	Lym	Cdh1	Itgae_Itgb7	0.00657237	2072	0.303375	386	1.07837	619	1.52903	641	0.79487	4969	0	3745
Stromal	Epi	Timp3	Ddr1	0.0066324	1965.8	0.234786	643	1.14824	504	1.67791	462	0.805146	4475	0	3745
Stromal	Endo	Angptl4	Cdh5	0.00666255	1561.8	0.36306	256	1.0626	644	1.75401	386	0.841768	2778	0	3745
Gran	B cell	Il1b	Adrb2	0.0067199	1838.6	0.0724997	3723	1.59185	144	2.9361	67	0.873303	1514	0	3745
B cell	Gran	Rps19	C5ar1	0.00673276	1253.4	0.142313	1617	1.56816	148	1.4616	731	0.947305	26	0	3745
Endo	Mo/Mac	App	Tnfrsf21	0.00676514	1835.2	0.142164	1619	0.798041	1424	1.11726	1492	0.892402	896	0	3745
Epi	Mo/Mac	Col4a5	Cd44	0.00683026	1446	0.177202	1124	1.16133	488	1.96788	250	0.870214	1623	0	3745
Stromal	Endo	C4b	Nrp1	0.00690693	1613.8	0.363944	252	1.05621	652	1.54266	618	0.841394	2802	0	3745
Lym	Lym	B2m	Cd3g	0.00692879	1669	0.142689	1610	0.840806	1248	1.06965	1629	0.933932	113	0	3745
Epi	Mo/Mac	Sema3e	Plxnd1	0.00693787	2076	0.252205	566	1.05609	653	1.66306	475	0.795807	4941	0	3745
Endo	Gran	Csf1	Csf3r	0.00699937	1766.8	0.117113	2137	1.77605	74	2.31938	147	0.843103	2731	0	3745
Mo/Mac	Stromal	Calm1	Cacna1c	0.00702836	1579.4	0.141146	1635	1.01623	741	1.2027	1267	0.908993	509	0	3745
Mo/Mac	Mo/Mac	Psap	Sort1	0.00717968	1335.8	0.140019	1644	1.02888	715	1.87068	296	0.922323	279	0	3745
Stromal	Epi	Col1a1	Ddr1	0.00722046	2351.6	0.446907	148	1.40033	249	1.51774	662	0.748268	6954	0	3745
Gran	Mo/Mac	Cd14	Itgb1	0.00723065	1438.4	0.139966	1647	1.15952	490	1.41162	825	0.910257	485	0	3745
Stromal	Stromal	Fgf2	Sdc2	0.00728439	2327.6	0.6675	20	1.56205	150	1.13564	1429	0.764719	6294	0	3745
B cell	Gran	Lamb3	Cd44	0.00731618	1439.4	0.139701	1652	1.10613	573	1.49332	690	0.907226	537	0	3745
Endo	Endo	Col4a1	Itga1_Itgb1	0.0073506	1478	0.139658	1654	0.865041	1161	1.7188	422	0.914158	408	0	3745
Endo	Endo	Pdgfb	S1pr1	0.00736785	1796.6	0.186321	1012	0.737612	1655	1.1824	1309	0.880108	1262	0	3745
Endo	Epi	Col4a1	Sdc1	0.00738061	1971	0.293384	414	1.06984	631	1.5152	667	0.806861	4398	0	3745
Epi	Stromal	Cdh1	Egfr	0.00741292	2468.4	0.394575	209	1.31068	321	1.51447	668	0.735999	7399	0	3745
Epi	B cell	Scgb1a1	Lmbr1l	0.00741292	1953.6	0.0578693	4576	1.0491	668	2.44916	121	0.901211	658	0	3745
Mo/Mac	Stromal	Psap	Ar	0.0074198	1766.4	0.13948	1658	0.860241	1184	1.46269	727	0.873101	1518	0	3745
Epi	Stromal	Vegfa	Egfr	0.00744531	2128.8	0.23167	661	1.04905	669	1.99056	243	0.786764	5326	0	3745
Lym	Lym	B2m	Cd3d	0.00752448	1673.2	0.139302	1664	0.838031	1258	1.07926	1592	0.934363	107	0	3745
Lym	Lym	H2-K1	Cd8b1	0.00755962	1672	0.1807	1084	0.804352	1391	1.0541	1666	0.910779	474	0	3745
Epi	Mo/Mac	Sema3e	Nrp2	0.00757581	2448.4	0.229106	673	1.04848	670	1.6786	460	0.755379	6694	0	3745
Epi	Epi	Lamc2	Dag1	0.00767465	2558	0.242997	601	1.04762	676	1.80198	348	0.735413	7420	0	3745
Gran	Stromal	Il1b	Adrb2	0.00777173	2165.8	0.055398	4745	1.55447	155	2.94801	66	0.857657	2118	0	3745
Stromal	Stromal	Rarres2	Cmklr1	0.00780772	1725.4	0.526228	90	1.55408	156	1.49881	680	0.81567	3956	0	3745
Epi	Lym	Col4a3	Cd47	0.00780894	1754.4	0.13846	1680	0.91087	998	1.35565	939	0.876064	1410	0	3745
Mo/Mac	Lym	Psap	Ar	0.00782698	1759.6	0.138451	1681	0.857458	1192	1.52542	648	0.87269	1532	0	3745
Stromal	Stromal	Dcn	Egfr	0.00794228	2553	0.452729	142	1.0989	584	1.49703	684	0.730354	7610	0	3745
Endo	Gran	Vegfa	Cd44	0.00797615	1553.2	0.112025	2268	1.04396	685	1.55637	598	0.911031	470	0	3745
Stromal	Stromal	Col1a2	Cd36	0.00800903	1743.2	0.143788	1588	1.0652	640	1.04327	1691	0.886575	1052	0	3745
Stromal	Stromal	Ccn1	Cav1	0.00800903	1888.4	0.138119	1691	0.872199	1130	1.16943	1349	0.872881	1527	0	3745
Endo	Stromal	Sema3c	Nrp1_Nrp2_Plxnd1	0.0080274	1633.2	0.138091	1692	0.792468	1440	1.80545	345	0.890258	944	0	3745
Gran	Epi	Il1b	Adrb2	0.00807152	2204.2	0.0532984	4877	1.54988	158	3.22975	47	0.855283	2194	0	3745
Stromal	Gran	Col4a2	Cd44	0.00807832	1466.4	0.132553	1814	1.0412	688	1.52709	646	0.912619	439	0	3745
Lym	Endo	Gzma	Pard3	0.00810121	1420.6	0.316233	351	0.851584	1210	2.5144	101	0.868393	1696	0	3745
Stromal	Mo/Mac	Slit2	App	0.00811974	1782.4	0.148453	1521	0.987457	803	1.04092	1697	0.883181	1146	0	3745
Endo	B cell	Cd34	Sell	0.00811974	2024.2	0.137914	1697	0.765989	1538	1.11334	1505	0.869901	1636	0	3745
B cell	B cell	Cd52	Siglecg	0.0081383	1485.8	0.191798	964	1.03116	708	1.04054	1698	0.919806	314	0	3745
Endo	Gran	Lamb2	Cd44	0.00817551	1747.8	0.137854	1700	0.983912	814	1.36357	922	0.871894	1558	0	3745
Stromal	Mo/Mac	Ccn1	Tlr2	0.00821587	1711.4	0.248159	583	1.09092	595	1.49194	692	0.838465	2942	0	3745
Stromal	Epi	Lama4	Dag1	0.00825049	1841.2	0.226006	693	1.10736	569	1.7208	420	0.819229	3779	0	3745
Endo	Stromal	Pdgfb	Pdgfra_Pdgfrb	0.0082852	1604.6	0.433394	165	1.17537	469	1.48858	694	0.838323	2950	0	3745
Gran	Gran	Selplg	Sell	0.00828789	1394.4	0.137581	1706	1.24788	376	1.3429	961	0.928248	184	0	3745
Stromal	Mo/Mac	Apoe	Scarb1	0.00830674	1924.4	0.170349	1200	0.766872	1534	1.0351	1707	0.875497	1436	0	3745
Lym	B cell	Cd28	Cd86	0.0083724	1430.8	0.414895	183.5	1.0362	696.5	1.59125	546.5	0.860806	1982.5	0	3745
B cell	Lym	Cd86	Cd28	0.0083724	1430.8	0.414895	183.5	1.0362	696.5	1.59125	546.5	0.860806	1982.5	0	3745
Stromal	Endo	Col13a1	Itga1_Itgb1	0.00842044	1424.4	0.293361	415	1.18603	447	1.42322	802	0.867926	1713	0	3745
Gran	Mo/Mac	Slpi	Plscr1	0.0084395	1472.6	0.154513	1431	1.48866	189	1.887	284	0.86789	1714	0	3745
Lym	B cell	Lgals1	Cd69	0.00857381	2051	0.149274	1510	0.722644	1721	1.03088	1715	0.871722	1564	0	3745
Gran	B cell	Mmp9	Ifnar1	0.00859312	1396.2	0.181831	1068	1.87744	49	1.7426	397	0.867695	1722	0	3745
Stromal	Epi	Ccn1	Cav1	0.00861247	1685	0.136812	1723	0.868105	1148	1.93011	264	0.872352	1545	0	3745
Endo	Endo	Sparc	Eng	0.00865125	1467	0.136677	1725	0.909943	1005	1.71175	426	0.912814	434	0	3745
Endo	B cell	Cxcl12	Itga4	0.00872921	1701.8	0.145042	1567	0.72168	1729	1.28853	1082	0.914782	386	0	3745
Mo/Mac	Stromal	Lpl	Vldlr	0.00874509	1715	0.406211	195	1.03177	707	1.62942	501	0.826824	3427	0	3745
Endo	Mo/Mac	Col4a1	Cd44	0.00874878	1345.8	0.136421	1730	0.993214	786	1.93008	265	0.927157	203	0	3745
Stromal	Gran	Csf1	Csf3r	0.00879246	2105.2	0.0887531	2989	1.72906	85	2.23957	165	0.823881	3542	0	3745
Gran	B cell	S100a8	Itgb2	0.00879246	2007.4	0.0487513	5224	1.53026	165	3.01643	62	0.894307	841	0	3745
B cell	Lym	H2-DMb2	Cd4	0.00881727	1623.6	0.750668	10	1.26631	353	1.47513	709	0.829764	3301	0	3745
Mo/Mac	Gran	Vim	Cd44	0.00881727	1549	0.094143	2788	1.03099	709	1.63639	492	0.95232	11	0	3745
Stromal	Mo/Mac	Spon1	App	0.00882738	1766.4	0.136343	1734	0.976767	828	1.0583	1654	0.893401	871	0	3745
Mo/Mac	Gran	Gnai2	C5ar1	0.00884711	1347.8	0.136292	1735	1.45846	208	1.36476	920	0.93177	131	0	3745
Gran	Stromal	Calm2	Cacna1c	0.00886688	1735.4	0.136254	1736	0.9528	885	1.20638	1258	0.886564	1053	0	3745
Mo/Mac	Gran	Lyz2	Itgal	0.00900395	1419	0.107132	2385	0.994945	780	2.23871	167	0.949454	18	0	3745
Endo	Mo/Mac	Cxcl12	Itga4	0.0090462	1635.8	0.144415	1578	0.718521	1745	1.4705	717	0.914613	394	0	3745
Mo/Mac	Mo/Mac	Apoe	Lrp1	0.0090462	1600.6	0.13599	1745	0.821447	1326	1.54619	616	0.905481	571	0	3745
Stromal	Stromal	Slit2	Robo1	0.00911061	2065.2	0.686426	18	1.52505	168	1.39805	854	0.782054	5541	0	3745
Epi	Lym	Col4a4	Itgb3	0.00914684	3012.8	0.227865	681	1.02647	718	1.48174	701	0.682701	9219	0	3745
Gran	Endo	Osm	Il6st_Osmr	0.00914684	1592	0.222232	718	1.28784	334	1.53771	624	0.847195	2539	0	3745
Gran	Gran	Hp	Tlr4	0.00916722	1406.6	0.203579	852	1.41601	242	1.69187	443	0.866869	1751	0	3745
Epi	Epi	Cdh1	Egfr	0.00918394	3010.6	0.222208	719	1.02794	716	1.6809	456	0.676597	9417	0	3745
Epi	Gran	Muc1	Siglece	0.00921788	2851.4	0.635661	32	1.52488	169	0.963762	1936	0.707849	8375	0	3745
Epi	Lym	Col4a4	Cd47	0.00926896	1825.4	0.145801	1550	0.938553	928	1.25958	1148	0.866802	1756	0	3745
Stromal	Mo/Mac	Fn1	Cd44	0.00935095	1498	0.135246	1760	0.885035	1083	1.58019	565	0.918419	337	0	3745
B cell	Gran	Lamc1	Cd44	0.0093709	1543.2	0.130436	1854	1.03088	710	1.46543	724	0.900256	683	0	3745
Gran	Gran	Csf1	Sirpa	0.00951653	1621.6	0.201142	875	1.02174	731	1.3289	989	0.866593	1768	0	3745
Epi	Lym	Cdh1	Klrg1	0.0095603	2515.4	0.610624	42	1.12281	543	1.4621	729	0.732933	7518	0	3745
Stromal	B cell	Apoe	Abca1	0.00962109	1820	0.134627	1773	0.818991	1339	1.1849	1303	0.890598	940	0	3745
Epi	B cell	App	Cd74	0.00965305	2059.4	0.0569149	4647	0.725802	1704	2.22364	173	0.946659	28	0	3745
Gran	B cell	S100a9	Itgb2	0.00965305	2022.8	0.0471389	5369	1.51735	173	3.08781	58	0.896533	769	0	3745
Stromal	Endo	Col1a1	Itga3_Itgb1	0.0097265	1588.8	0.206737	829	1.19944	432	1.25117	1160	0.866399	1778	0	3745
Gran	Mo/Mac	Selplg	Itgb2	0.00985409	1468.8	0.134246	1784	1.07436	625	1.36248	925	0.923216	265	0	3745
Gran	Mo/Mac	App	Tnfrsf21	0.00993984	1952.8	0.134021	1788	0.752583	1601	1.05241	1671	0.889537	959	0	3745
Stromal	Endo	Fn1	Itga6	0.00996136	1921.8	0.176222	1136	0.710835	1789	1.13774	1424	0.873216	1515	0	3745
Stromal	Stromal	Sparc	Fgfr1	0.00998291	1398.8	0.296122	405	1.35783	281	1.4393	773	0.866056	1790	0	3745
Epi	Endo	Sema3e	Plxnd1	0.00998562	2160.4	0.228822	676	1.01693	740	1.79036	359	0.787788	5282	0	3745
Stromal	Stromal	Col1a1	Itga9_Itgb1	0.0100045	1587.6	0.208068	819	1.29132	331	1.20831	1252	0.86605	1791	0	3745
Gran	Gran	Tnf	Trpm2	0.010098	2224.8	0.453553	141	1.50797	177	1.20855	1251	0.775537	5810	0	3745
Gran	Lym	Thbs1	Itga6	0.010113	1744.6	0.137599	1705	0.963465	856	1.53959	621	0.865936	1796	0	3745
Endo	Mo/Mac	Vwf	Lrp1	0.0102223	1550.8	0.266897	506	0.830399	1289	1.72816	413	0.865861	1801	0	3745
Epi	Stromal	Calm1	Mylk	0.0102227	1482.4	0.100037	2600	1.01342	746	2.18968	183	0.931151	138	0	3745
Epi	Endo	Hras	Cav1	0.0103103	1648.6	0.133054	1805	0.87047	1136	2.15076	200	0.877635	1357	0	3745
Endo	Mo/Mac	Cxcl12	Itgav	0.010399	1862.2	0.170458	1199	0.706336	1809	1.45279	750	0.865574	1808	0	3745
Stromal	Stromal	Gnas	Adcy8	0.0104212	2134.6	0.13289	1807	0.745701	1621	1.0444	1690	0.865486	1810	0	3745
Stromal	Gran	Col14a1	Cd44	0.0104229	1427.2	0.31819	348	1.228	402	1.4527	751	0.863332	1890	0	3745
Stromal	Endo	Col1a2	Flt4	0.0104633	2072.4	0.59859	49	1.35582	283	1.45185	752	0.782256	5533	0	3745
Lym	Stromal	Ntrk3	Ptprd	0.0106666	2268.8	0.522072	94	1.16761	475	1.44895	757	0.765162	6273	0	3745
Stromal	Endo	Tgfb3	Acvrl1	0.0106666	1873.6	0.357284	271	1.00516	757	1.51843	659	0.815986	3936	0	3745
Stromal	Stromal	Fn1	Sdc2	0.0108964	1413	0.343264	293	1.34295	291	1.37026	905	0.864836	1831	0	3745
Stromal	Endo	Bmp5	Acvr1_Bmpr2	0.0109425	1438.4	0.33434	308	1.19502	436	1.38874	870	0.864826	1833	0	3745
Stromal	Epi	S100a1	Ager	0.0109425	1431.8	0.131496	1833	1.38848	256	3.09739	57	0.879956	1268	0	3745
Epi	B cell	Col4a4	Itgb3	0.0109554	3074.2	0.216578	764	1.01404	745	1.46845	721	0.677173	9396	0	3745
Endo	Endo	Col4a2	Itga1_Itgb1	0.0109655	1710	0.13143	1834	0.783504	1470	1.47339	711	0.895832	790	0	3745
Stromal	Gran	Dcn	Tlr2	0.0109971	1892.6	0.360139	263	1.00208	765	1.72365	417	0.809406	4273	0	3745
Stromal	Mo/Mac	Lamb2	Cd44	0.0110118	1920.2	0.131336	1836	0.821135	1330	1.31591	1020	0.869164	1670	0	3745
Stromal	Epi	Col6a1	Sdc1	0.0110169	2454.2	0.615059	41	1.49509	185	1.24958	1165	0.743458	7135	0	3745
Stromal	Stromal	Fbn1	Itgb1	0.0111282	1693.6	0.178977	1100	1.04817	673	0.99252	1841	0.884501	1109	0	3745
Stromal	Gran	Fgf2	Cd44	0.0111749	1405.6	0.327422	327	1.33625	298	1.41596	815	0.864513	1843	0	3745
B cell	Mo/Mac	Cd22	Ptprc	0.0111749	1588.2	0.167689	1242	0.961356	861	0.991228	1843	0.92402	250	0	3745
Stromal	Endo	Col4a5	Cd93	0.011207	1877	0.230401	665	0.999568	770	1.52534	649	0.823688	3556	0	3745
Epi	Lym	Col4a3	Itgb3	0.0112917	2894.8	0.216393	765	0.998788	772	1.5778	568	0.700339	8624	0	3745
Endo	Endo	Edn1	Adgrl4	0.0113398	1389.8	0.475377	124	0.924687	959	1.90701	271	0.864189	1850	0	3745
Mo/Mac	Gran	Cd274	Cd80	0.0113635	1577.2	0.185515	1021	1.24191	384	1.38158	885	0.864185	1851	0	3745
Lym	Lym	Gzma	F2rl1	0.0113715	2408.6	0.459753	136	0.801429	1405	2.17483	188	0.758267	6569	0	3745
Endo	Endo	Cxcl12	Itgb1	0.0113872	1702	0.130537	1852	0.707639	1802	1.54943	609	0.909267	502	0	3745
Epi	Stromal	Sema3a	Nrp2	0.0114194	2573.8	0.358869	268	1.11126	562	1.43857	775	0.732924	7519	0	3745
Stromal	Gran	Sdc2	Ptprj	0.0114586	1822.8	0.164502	1282	1.05749	649	0.988291	1855	0.871137	1583	0	3745
Epi	Gran	Hp	Itgam	0.0114825	1503.6	0.1303	1856	1.11245	560	1.61533	526	0.894524	831	0	3745
Epi	Stromal	Calm1	Cacna1c	0.0115064	1472.4	0.130205	1857	0.922316	970	2.04454	221	0.9056	569	0	3745
Endo	B cell	Cxcl12	Dpp4	0.0115544	1838.4	0.177116	1126	0.697484	1859	1.38902	869	0.870975	1593	0	3745
Epi	Epi	Cdh1	Erbb3	0.0115912	3157.6	0.481204	119	1.17574	468	1.43358	779	0.622487	10677	0	3745
Endo	Epi	Nid1	Ptprf	0.0116344	2521.2	0.278266	468	1.21082	421	1.43288	780	0.742081	7192	0	3745
Epi	Endo	Lama3	Itga3_Itgb1	0.0116344	1926.8	0.213953	780	1.13081	532	1.47097	714	0.817242	3863	0	3745
Endo	Gran	Timp3	Cd44	0.0116777	1683.2	0.0885881	2994	0.994432	781	1.56763	584	0.920104	312	0	3745
Mo/Mac	Lym	H2-K1	Cd3d	0.0117476	1789.4	0.139569	1656	0.776903	1489	0.985645	1867	0.927996	190	0	3745
Mo/Mac	Mo/Mac	Fn1	Cd44	0.0117476	1494	0.129147	1867	0.858753	1187	1.83935	316	0.916673	355	0	3745
Endo	Gran	Sema3g	Fcgr3	0.0117647	1497	0.335864	306	1.03581	699	1.43121	783	0.861659	1952	0	3745
Endo	Stromal	Gnai2	Ednra	0.0118451	1759	0.159034	1360	1.01206	749	0.984892	1871	0.885949	1070	0	3745
Mo/Mac	Mo/Mac	Mrc1	Ptprc	0.0119186	1646.6	0.160218	1341	0.694506	1874	1.31831	1017	0.923643	256	0	3745
Endo	Endo	Timp3	Kdr	0.0119186	1774.2	0.128831	1874	0.760037	1568	1.6265	508	0.882384	1176	0	3745
Stromal	Endo	Vegfd	Itgb1	0.0120666	1865.2	0.177723	1113	0.959435	867	0.982535	1880	0.867746	1721	0	3745
Epi	Stromal	Lama3	Itga9_Itgb1	0.0120722	1921.4	0.21533	771	1.22269	409	1.4281	790	0.816793	3892	0	3745
Stromal	Stromal	Apoe	Lrp4	0.0120914	1744.4	0.195265	925	0.969333	845	1.17652	1326	0.86348	1881	0	3745
Stromal	Stromal	Apoe	Lrp1	0.0120914	1825.8	0.128697	1881	0.781929	1475	1.14151	1407	0.903095	621	0	3745
Endo	Stromal	Sema3c	Nrp1_Plxna2	0.0121411	1711	0.128646	1883	0.750636	1608	1.75125	389	0.89104	930	0	3745
Stromal	B cell	C3	Cr2	0.012161	1738.8	0.363068	255	1.05406	659	1.42699	792	0.831405	3243	0	3745
Stromal	Stromal	Wnt5a	Ror2	0.012207	4360.8	0.757507	6	0.958713	870	0.373082	5112	0.505855	12071	0	3745
Endo	Mo/Mac	Col4a2	Cd44	0.0122409	1508	0.128384	1887	0.911677	994	1.68467	454	0.911337	460	0	3745
Lym	Epi	Ntrk3	Ptprf	0.012295	2765.6	0.561637	72	1.29974	327	1.42607	795	0.692255	8889	0	3745
Stromal	Stromal	Fn1	Itga8_Itgb1	0.0123162	1752.6	0.128292	1890	0.930169	950	1.22424	1215	0.88933	963	0	3745
Gran	Lym	Hp	Itgb2	0.0123399	1477.4	0.121557	2044	1.2778	341	1.42559	796	0.911323	461	0	3745
Epi	Endo	Col4a3	Cd47	0.0124678	1830	0.128059	1896	0.848735	1218	1.4617	730	0.871762	1561	0	3745
Stromal	Gran	Col4a5	Cd44	0.0125186	1692	0.156395	1403	1.1844	449	1.34098	965	0.862996	1898	0	3745
Gran	Stromal	Osm	Il6st_Osmr	0.0125205	1667.4	0.210262	800	1.31667	316	1.44349	766	0.843577	2710	0	3745
Mo/Mac	Lym	H2-K1	Cd3g	0.0125441	1785.4	0.142962	1604	0.779679	1480	0.976037	1899	0.927527	199	0	3745
Gran	Lym	Mmp9	Itgam	0.0125951	1585	0.127917	1901	1.81723	62	1.61848	522	0.868398	1695	0	3745
Epi	Mo/Mac	Vegfa	Cd44	0.0127027	1412.4	0.122181	2028	0.987172	804	2.67128	89	0.914486	396	0	3745
Gran	Lym	B2m	Cd247	0.0127234	1722.4	0.127533	1906	0.76073	1564	1.17609	1330	0.938167	67	0	3745
B cell	Lym	Fcer2a	Itgam_Itgb2	0.012775	1994.6	0.168699	1227	0.839226	1253	0.972986	1908	0.864581	1840	0	3745
Stromal	Gran	Cd34	Sell	0.0128527	1994	0.141375	1632	0.879213	1106	0.97209	1911	0.871297	1576	0	3745
Stromal	Gran	Hgf	Cd44	0.0128786	1893.4	0.126994	1912	0.927692	952	1.33056	985	0.863605	1873	0	3745
Endo	Gran	Timp2	Cd44	0.0129329	1711	0.0856466	3100	0.98553	809	1.54091	620	0.922135	281	0	3745
Mo/Mac	Epi	Lpl	Sdc1	0.0129792	1889.6	0.359525	266	0.985096	810	1.80371	347	0.809265	4280	0	3745
Gran	Lym	Cd14	Itgb1	0.0130723	1636.6	0.112362	2256	1.03432	702	1.41916	812	0.900872	668	0	3745
Endo	Endo	Mmrn2	Clec14a	0.0132113	1652.6	0.471415	126	0.922637	969	1.60846	534	0.839583	2889	0	3745
Mo/Mac	Lym	S100a4	Ccr5	0.0132113	1626	0.461985	134	0.869221	1140	1.45626	743	0.851162	2368	0	3745
Endo	Endo	Mmrn2	Cd93	0.0132113	1626.2	0.430142	172	0.895772	1053	1.6547	479	0.844063	2682	0	3745
Gran	Mo/Mac	Pi16	Tnfrsf21	0.0132113	1861.8	0.421493	177	1.2627	358	1.10632	1523	0.824849	3506	0	3745
Endo	Endo	Efnb2	Ephb4	0.0132113	1732.8	0.417782	179	0.873071	1127	1.49064	693	0.838948	2920	0	3745
Mo/Mac	Stromal	Tnfsf13	Sdc2	0.0132113	1778	0.414698	185	1.32916	303	1.17593	1331	0.829136	3326	0	3745
Lym	Gran	Fasl	Tnfrsf1a	0.0132113	1635.2	0.404969	196	1.19261	440	1.18165	1312	0.848639	2483	0	3745
Mo/Mac	Gran	F10	Itgam	0.0132113	1506.4	0.40376	198	1.13553	524	1.29089	1073	0.86048	1992	0	3745
Mo/Mac	Mo/Mac	Apoc2	Lrp1	0.0132113	1688.2	0.401765	200	0.903235	1029	1.3691	908	0.846847	2559	0	3745
Stromal	Endo	Fgf7	Nrp1	0.0132113	1657.4	0.387228	219	1.18139	457	1.41037	828	0.83638	3038	0	3745
Stromal	Endo	Col6a1	Itga6	0.0132113	1656.6	0.372647	239	1.24426	381	1.22201	1221	0.843795	2697	0	3745
Mo/Mac	Stromal	S100a4	Egfr	0.0132113	1831	0.361018	260	1.02233	729	1.37533	896	0.824354	3525	0	3745
Endo	Endo	Sema6d	Kdr_Plxna1	0.0132113	1717.2	0.332221	314	0.788547	1455	1.52293	655	0.849963	2417	0	3745
Stromal	Gran	Ccn2	Itgam	0.0132113	1559.6	0.330536	316	1.24442	380	1.40494	840	0.847585	2517	0	3745
Stromal	Mo/Mac	Ccn2	Lrp1	0.0132113	1644.6	0.329716	319	1.10744	567	1.39828	853	0.842853	2739	0	3745
Stromal	Mo/Mac	Spon2	Itgb2	0.0132113	2057.2	0.32296	337	1.07299	629	0.987977	1856	0.820525	3719	0	3745
Mo/Mac	Lym	Il18	Il18r1_Il18rap	0.0132113	1573	0.315867	353	0.958255	872	1.48099	703	0.855303	2192	0	3745
B cell	Stromal	St6gal1	Egfr	0.0132113	1669.2	0.311702	362	1.2461	377	1.28988	1077	0.841648	2785	0	3745
Mo/Mac	Lym	Cd86	Cd28	0.0132113	1860.6	0.302373	389.5	0.894395	1057.5	1.19651	1272.5	0.84075	2838.5	0	3745
Lym	Mo/Mac	Cd28	Cd86	0.0132113	1860.6	0.302373	389.5	0.894395	1057.5	1.19651	1272.5	0.84075	2838.5	0	3745
Stromal	Mo/Mac	Apoe	Trem2	0.0132113	2228	0.301535	392	0.805087	1390	0.979938	1887	0.820422	3726	0	3745
Stromal	Stromal	Apoe	Vldlr	0.0132113	1640.6	0.294617	411	1.15158	501	1.22215	1220	0.852309	2326	0	3745
Stromal	Endo	Efemp2	Aqp1	0.0132113	1855	0.293689	413	0.947072	905	1.53849	623	0.823134	3589	0	3745
B cell	Endo	Angptl1	Itga1_Itgb1	0.0132113	2096.8	0.282706	449	0.798341	1421	1.1157	1497	0.827977	3372	0	3745
Lym	Gran	Cd40lg	Cd9	0.0132113	2209.8	0.274318	479	0.824811	1305	0.90107	2195	0.829168	3325	0	3745
Gran	Gran	Retn	Cap1	0.0132113	2128.2	0.272949	485	1.23341	395	0.868148	2317	0.820819	3699	0	3745
Stromal	Endo	Col5a1	Itga1_Itgb1	0.0132113	2045.2	0.268188	500	0.95429	879	1.07145	1622	0.825472	3480	0	3745
Mo/Mac	Lym	Itgav	Thy1	0.0132113	1952	0.265681	514	0.905621	1015	1.05247	1670	0.841082	2816	0	3745
Endo	Mo/Mac	Sema3g	Fcgr3	0.0132113	1810.6	0.265135	516	0.859082	1186	1.30122	1054	0.846954	2552	0	3745
Stromal	Stromal	Gpc3	Lrp1	0.0132113	1576.8	0.265071	517	1.16428	482	1.28621	1085	0.859052	2055	0	3745
Stromal	Mo/Mac	Gas6	Axl	0.0132113	1740	0.264193	519	0.985093	811	1.39385	864	0.84211	2761	0	3745
Stromal	Mo/Mac	Fgf2	Cd44	0.0132113	1634.4	0.262994	525	1.10414	575	1.34558	958	0.851161	2369	0	3745
Stromal	Endo	Col14a1	Itga1_Itgb1	0.0132113	2048.8	0.261643	529	0.867713	1150	1.17103	1344	0.825688	3476	0	3745
Stromal	Endo	Tgfb2	Eng	0.0132113	1949.8	0.260343	533	0.922967	968	1.44191	768	0.820217	3735	0	3745
Endo	Lym	Mill2	Hcst_Klrk1	0.0132113	1696	0.256701	542	0.966427	850	1.37493	897	0.849386	2446	0	3745
Stromal	Mo/Mac	Col14a1	Cd44	0.0132113	1675.6	0.255579	554	0.995886	776	1.38232	883	0.849883	2420	0	3745
Endo	Lym	Clec2d	Klrb1a	0.0132113	2148.6	0.251432	569	0.743788	1630	0.964396	1935	0.840096	2864	0	3745
Stromal	Stromal	Serpine2	Lrp1	0.0132113	1693.6	0.251065	572	1.13822	521	1.16702	1353	0.85319	2277	0	3745
Lym	Stromal	Gzma	Pard3	0.0132113	1674.4	0.248473	582	0.741985	1640	2.26548	157	0.853991	2248	0	3745
Endo	Lym	Clec2d	Klrb1c	0.0132113	1996.4	0.24787	584	0.768565	1526	1.02329	1744	0.850876	2383	0	3745
Endo	Stromal	Bmp6	Acvr2a_Bmpr1a	0.0132113	1865.6	0.247804	585	0.868317	1146	1.52644	647	0.83244	3205	0	3745
Stromal	Mo/Mac	Hspg2	Lrp1	0.0132113	2041	0.246544	589	1.04706	677	1.12331	1474	0.820506	3720	0	3745
Stromal	Stromal	Tnxb	Itga8_Itgb1	0.0132113	1804	0.244858	595	1.24552	379	1.13243	1440	0.840187	2861	0	3745
Stromal	Mo/Mac	Ccn1	Itgb5	0.0132113	1858.8	0.243097	600	1.03722	694	1.33731	972	0.830264	3283	0	3745
Endo	Gran	Dll4	Notch2	0.0132113	2206.2	0.242211	604	0.847916	1219	0.98789	1857	0.822803	3606	0	3745
Stromal	Stromal	Lama2	Itga1	0.0132113	1730.6	0.241704	609	1.08009	614	1.12747	1460	0.85453	2225	0	3745
Gran	Gran	Tnf	Tnfrsf1b	0.0132113	2040.8	0.239762	617	0.99642	775	1.17843	1322	0.819846	3745	0	3745
Mo/Mac	Mo/Mac	F10	Itgam	0.0132113	2249.2	0.236213	637	0.743992	1629	1.02532	1736	0.825093	3499	0	3745
Gran	Lym	Il1f9	Ifnar1	0.0132113	1961.2	0.235463	641	1.46742	202	1.07195	1618	0.823001	3600	0	3745
Stromal	Lym	Spon2	Itga4	0.0132113	2468.8	0.235445	642	0.881496	1099	0.579807	3721	0.83415	3137	0	3745
Stromal	Mo/Mac	Ccn2	Itgb2	0.0132113	1695.2	0.233598	647	1.01514	743	1.27125	1114	0.854339	2227	0	3745
Lym	Gran	Thy1	Itgax_Itgb2	0.0132113	2030	0.232888	653	0.823581	1313	0.941641	2031	0.850125	2408	0	3745
Gran	B cell	Sema4d	Cd72	0.0132113	2008	0.231312	663	0.88337	1088	1.01476	1780	0.842096	2764	0	3745
Stromal	Lym	Mill2	Hcst_Klrk1	0.0132113	1890.6	0.228304	679	0.910714	1001	1.21011	1247	0.841732	2781	0	3745
Stromal	Endo	Lama2	Itga2_Itgb1	0.0132113	1699.6	0.226658	687	1.13573	523	1.10423	1528	0.859993	2015	0	3745
Stromal	Endo	Col6a3	Itga2_Itgb1	0.0132113	2069.6	0.225991	694	1.06597	638	0.842961	2430	0.840703	2841	0	3745
Gran	Stromal	Tgm2	Itga9	0.0132113	1701	0.225301	699	1.15546	496	1.39702	859	0.843662	2706	0	3745
Stromal	Stromal	Lama2	Itga9_Itgb1	0.0132113	1692.6	0.225183	700	1.26948	349	1.12884	1453	0.854765	2216	0	3745
Stromal	Endo	Lamb1	Itga6_Itgb1	0.0132113	1878.6	0.224956	701	1.07658	621	0.992866	1839	0.848465	2487	0	3745
Stromal	Stromal	Col6a3	Itga9_Itgb1	0.0132113	2061	0.22452	706	1.19972	431	0.867572	2323	0.834892	3100	0	3745
Stromal	Lym	Vcam1	Itga4_Itgb7	0.0132113	2181	0.223921	711	0.891899	1062	0.80179	2615	0.84195	2772	0	3745
Stromal	Endo	Lama2	Itga3_Itgb1	0.0132113	1692.8	0.223742	712	1.1776	463	1.17171	1342	0.855138	2202	0	3745
Stromal	Mo/Mac	Spon2	Itga4	0.0132113	2524.8	0.223727	713	0.843378	1238	0.590977	3660	0.830588	3268	0	3745
Stromal	Endo	Col6a3	Itga3_Itgb1	0.0132113	2054.4	0.223084	714	1.10784	565	0.910439	2158	0.835306	3090	0	3745
Endo	Endo	Vegfc	Flt1	0.0132113	1809.8	0.222827	715	0.695035	1871	1.55777	596	0.857481	2122	0	3745
Stromal	Mo/Mac	Apoe	Lsr	0.0132113	2064.2	0.221535	721	0.83978	1250	1.02053	1753	0.840416	2852	0	3745
Stromal	Stromal	Ccn1	Itgb5	0.0132113	1958.8	0.221504	723	0.992457	790	1.33599	975	0.823609	3561	0	3745
Mo/Mac	Gran	Tnfsf13	Tnfrsf1a	0.0132113	1750.4	0.221353	725	1.02527	723	1.09085	1562	0.860356	1997	0	3745
Stromal	Endo	Col13a1	Itga2_Itgb1	0.0132113	2140.2	0.220914	728	0.992499	789	0.86818	2316	0.834445	3123	0	3745
B cell	Mo/Mac	Ly86	Cd180	0.0132113	1993.8	0.220495	732	0.779196	1482	0.953653	1979	0.859445	2031	0	3745
Stromal	Endo	Col6a1	Itga2_Itgb1	0.0132113	1937.8	0.220478	733	1.09676	587	0.898141	2208	0.849987	2416	0	3745
Epi	Mo/Mac	Gas6	Axl	0.0132113	1860.6	0.220235	736	0.865246	1160	1.79515	354	0.829632	3308	0	3745
Stromal	Stromal	Col6a1	Itga9_Itgb1	0.0132113	1929	0.219044	744	1.23051	398	0.922752	2095	0.844452	2663	0	3745
Stromal	Mo/Mac	C3	Itgax	0.0132113	1871	0.218172	748	0.863593	1170	1.34933	951	0.842735	2741	0	3745
Stromal	Endo	Col6a1	Itga3_Itgb1	0.0132113	1919.4	0.217642	753	1.13863	520	0.965619	1930	0.844847	2649	0	3745
Stromal	Endo	Col6a2	Itga2_Itgb1	0.0132113	2050.2	0.216917	760	1.05481	657	0.860237	2353	0.843007	2736	0	3745
Epi	Endo	Lama3	Itga2_Itgb1	0.0132113	1907.8	0.21674	762	1.08893	600	1.40349	842	0.823105	3590	0	3745
Stromal	Stromal	Lamb1	Itga1	0.0132113	2292.2	0.216602	763	0.933045	949	0.800329	2625	0.827809	3379	0	3745
Mo/Mac	B cell	C3	Cd19	0.0132113	2104.4	0.216076	769	0.966787	849	1.00319	1812	0.828469	3347	0	3745
Stromal	Stromal	Col6a2	Itga9_Itgb1	0.0132113	2044.2	0.215505	770	1.18857	444	0.884848	2256	0.837264	3006	0	3745
Stromal	B cell	Mmp2	Pecam1	0.0132113	2241.6	0.214946	773	0.945663	912	0.584004	3696	0.85846	2082	0	3745
Stromal	Endo	Col6a2	Itga3_Itgb1	0.0132113	2033.8	0.214126	776	1.09669	588	0.927715	2075	0.837674	2985	0	3745
Stromal	Stromal	Col6a3	Itga1_Itgb1	0.0132113	1988.2	0.213178	785	1.03529	700	0.84553	2418	0.852927	2293	0	3745
Gran	Mo/Mac	Il1f9	Ifnar2	0.0132113	1688.6	0.213111	787	1.48004	194	1.07975	1589	0.857183	2128	0	3745
Stromal	Mo/Mac	Gas6	Mertk	0.0132113	1926.4	0.211993	792	0.861061	1179	1.38588	876	0.836357	3040	0	3745
Mo/Mac	Lym	F13a1	Itga4	0.0132113	2137.6	0.210852	797	0.573329	2635	0.966697	1926	0.871125	1585	0	3745
Stromal	Stromal	Col13a1	Itga1_Itgb1	0.0132113	2054	0.208389	816	0.961822	858	0.870749	2306	0.847062	2545	0	3745
Stromal	Stromal	Col6a1	Itga1_Itgb1	0.0132113	1870.2	0.207978	820	1.06608	637	0.90071	2196	0.861616	1953	0	3745
Lym	Stromal	Maml2	Notch3	0.0132113	2016.8	0.207755	823	0.831538	1285	0.966511	1927	0.852777	2304	0	3745
Stromal	Stromal	Bmp5	Bmpr1a_Bmpr2	0.0132113	2045.8	0.207537	825	1.17622	466	0.896949	2214	0.837795	2979	0	3745
Stromal	Lym	Vegfd	Itga4	0.0132113	1780	0.206917	827	1.00844	753	0.892429	2230	0.877964	1345	0	3745
Epi	Endo	Col4a4	Itga2_Itgb1	0.0132113	1737.4	0.20592	836	1.10674	572	1.64866	485	0.836255	3049	0	3745
Mo/Mac	Stromal	Apoe	Vldlr	0.0132113	2059.8	0.205911	837	0.905377	1017	1.17055	1346	0.828312	3354	0	3745
Stromal	Stromal	Vegfd	Itga1	0.0132113	2216.4	0.205227	842	0.875514	1119	0.898091	2209	0.833449	3167	0	3745
Stromal	Lym	Fn1	Itga2	0.0132113	2178.4	0.204748	846	0.661637	2065	1.0545	1664	0.846665	2572	0	3745
Stromal	Stromal	Col6a2	Itga1_Itgb1	0.0132113	1972.4	0.204618	847	1.02414	728	0.862806	2338	0.855085	2204	0	3745
Epi	Stromal	Col4a4	Itga9_Itgb1	0.0132113	1744	0.204581	848	1.24049	387	1.67327	463	0.830314	3277	0	3745
Stromal	Endo	Fbln1	Itgb1	0.0132113	2032	0.204455	849	0.929915	951	0.877054	2283	0.852207	2332	0	3745
Epi	Endo	Col4a4	Itga3_Itgb1	0.0132113	1758.2	0.203272	855	1.14861	503	1.71614	424	0.830738	3264	0	3745
Stromal	Endo	Lamb1	Itga2_Itgb1	0.0132113	2252.2	0.203119	857	0.988683	799	0.777086	2720	0.834081	3140	0	3745
Gran	Gran	Il1f9	Ifnar2	0.0132113	1666.8	0.203113	858	1.45509	210	1.1927	1288	0.854216	2233	0	3745
B cell	Stromal	Maml2	Notch3	0.0132113	2115	0.202253	862	0.810314	1367	0.893962	2224	0.851084	2377	0	3745
Stromal	Endo	Spon2	Itgb1	0.0132113	2564	0.202227	863	0.832495	1280	0.669913	3247	0.821011	3685	0	3745
Stromal	Stromal	Lamb1	Itga9_Itgb1	0.0132113	2227.6	0.201798	867	1.12244	545	0.801697	2618	0.828078	3363	0	3745
Mo/Mac	B cell	F13a1	Itga4	0.0132113	2373.8	0.201228	874	0.53837	2914	0.795899	2644	0.86848	1692	0	3745
Stromal	Endo	Lamb1	Itga3_Itgb1	0.0132113	2220.6	0.200507	880	1.03056	711	0.844564	2424	0.828506	3343	0	3745
Mo/Mac	Mo/Mac	F13a1	Itga4	0.0132113	2232.2	0.200358	881	0.535211	2940	0.977867	1894	0.868232	1701	0	3745
B cell	B cell	Ltb	Cd40	0.0132113	2178.4	0.199925	885	0.843722	1236	0.881688	2264	0.842104	2762	0	3745
Lym	Lym	Itgb2	Thy1	0.0132113	2053.2	0.199099	895	0.815412	1351	0.832848	2462	0.865347	1813	0	3745
Endo	Mo/Mac	Sema6d	Plxna1_Trem2_Tyrobp	0.0132113	1981	0.198839	897	0.655065	2095	1.12965	1450	0.867851	1718	0	3745
Stromal	B cell	Vegfd	Itga4	0.0132113	1980.4	0.197472	905	0.973476	833	0.721631	2979	0.875439	1440	0	3745
Stromal	Mo/Mac	Vegfd	Itga4	0.0132113	1827.4	0.196618	909	0.970317	843	0.903599	2191	0.875203	1449	0	3745
Epi	Endo	Col4a3	Itga2_Itgb1	0.0132113	1642.4	0.195553	920	1.07906	617	1.74472	396	0.847266	2534	0	3745
Mo/Mac	Lym	Fn1	Itga2	0.0132113	2123.6	0.195515	921	0.635355	2217	1.31365	1028	0.843646	2707	0	3745
Stromal	Stromal	Fbln1	Itgb1	0.0132113	2201.6	0.19512	926	0.895917	1051	0.751262	2836	0.84924	2450	0	3745
Epi	Endo	Nectin3	Cadm1	0.0132113	1850.8	0.195094	927	0.841924	1242	1.97508	247	0.835187	3093	0	3745
Stromal	Mo/Mac	Ccn1	Itgam	0.0132113	1560	0.194993	928	1.05145	666	1.60825	535	0.862306	1926	0	3745
Mo/Mac	Gran	Serpine1	Plaur	0.0132113	2059.6	0.194847	929	0.917374	980	1.35419	944	0.820813	3700	0	3745
Epi	Stromal	Col4a3	Itga9_Itgb1	0.0132113	1650.4	0.194281	935	1.21281	417	1.76933	371	0.84165	2784	0	3745
Epi	Stromal	Col4a4	Itga1_Itgb1	0.0132113	1652.2	0.194246	937	1.07606	622	1.65123	482	0.848759	2475	0	3745
Stromal	Mo/Mac	Pros1	Axl	0.0132113	2541.2	0.194233	938	0.606592	2398	0.980766	1883	0.819985	3742	0	3745
Stromal	Endo	Lama4	Itga2_Itgb1	0.0132113	1889.4	0.19305	949	1.00976	752	0.968743	1918	0.858432	2083	0	3745
Epi	Endo	Col4a3	Itga3_Itgb1	0.0132113	1669.8	0.193037	950	1.12093	550	1.8122	337	0.84205	2767	0	3745
Gran	Endo	Sema4a	Nrp1_Plxna4	0.0132113	1991	0.192666	956	0.835591	1267	1.13206	1443	0.847078	2544	0	3745
Stromal	Mo/Mac	Ccn1	Itgav	0.0132113	1808.8	0.192603	957	0.971919	839	1.32542	993	0.847722	2510	0	3745
Stromal	Stromal	Lama4	Itga9_Itgb1	0.0132113	1868.4	0.191794	965	1.14351	514	0.993354	1838	0.853155	2280	0	3745
Mo/Mac	Mo/Mac	Trf	Ldlr	0.0132113	1852.6	0.19163	968	0.801129	1408	1.2258	1210	0.862211	1932	0	3745
Stromal	Epi	Ccn1	Sdc4	0.0132113	1864.4	0.19093	971	1.04776	675	1.86638	300	0.82228	3631	0	3745
Stromal	Endo	Lama4	Itga3_Itgb1	0.0132113	1870.4	0.190567	974	1.05163	664	1.03622	1703	0.853532	2266	0	3745
Epi	Stromal	Sparc	Fgfr1	0.0132113	1753.6	0.190309	976	0.971428	841	1.96007	252	0.838278	2954	0	3745
Stromal	Mo/Mac	Mfge8	Itgb5	0.0132113	2214.4	0.189857	980	0.88928	1068	1.02702	1727	0.823728	3552	0	3745
Gran	Endo	Thbs1	Scarb1	0.0132113	1742.8	0.189795	982	1.00074	768	1.64177	489	0.843113	2730	0	3745
Gran	Endo	Sema4a	Nrp1_Plxna2	0.0132113	2011.4	0.188717	992	0.834967	1274	1.12115	1482	0.846772	2564	0	3745
Stromal	Lym	Lama2	Itga2_Itgb1	0.0132113	1896	0.188146	998	1.08151	612	1.06724	1634	0.848402	2491	0	3745
Endo	Stromal	Sema3c	Nrp2_Plxna2	0.0132113	1656.2	0.187943	1000	0.847736	1220	1.84816	311	0.860195	2005	0	3745
Lym	Lym	Itgb2	Cd226	0.0132113	1988.6	0.187662	1001	0.789207	1454	0.914668	2131	0.870576	1612	0	3745
Stromal	Lym	Col6a3	Itga2_Itgb1	0.0132113	2291.4	0.187592	1002	1.01174	751	0.805967	2583	0.827834	3376	0	3745
Lym	Endo	Maml2	Notch4	0.0132113	2230.4	0.186757	1006	0.667502	2035	0.854718	2382	0.860754	1984	0	3745
Stromal	Stromal	Bmp5	Acvr1_Bmpr2	0.0132113	2409	0.186739	1008	0.940342	922	0.726535	2958	0.827033	3412	0	3745
Epi	Stromal	Fgf1	Tgfbr3	0.0132113	1781	0.186733	1009	0.911758	993	1.75668	382	0.841841	2776	0	3745
Epi	Stromal	Col4a3	Itga1_Itgb1	0.0132113	1578.6	0.184466	1030	1.04838	671	1.74729	394	0.859071	2053	0	3745
Gran	Mo/Mac	Hp	Tlr4	0.0132113	1506	0.184455	1031	1.37325	267	1.6215	515	0.861073	1972	0	3745
Stromal	Endo	Col5a2	Itga2_Itgb1	0.0132113	2313.6	0.183901	1039	0.853297	1201	0.801224	2620	0.838034	2963	0	3745
Endo	Gran	Lama5	Cd44	0.0132113	1804	0.183687	1041	0.988377	801	1.30817	1037	0.850468	2396	0	3745
Stromal	Lym	Col13a1	Itga2_Itgb1	0.0132113	2371.4	0.183378	1042	0.938276	929	0.831186	2466	0.821178	3675	0	3745
Gran	Endo	Sema4a	Nrp1_Plxna1	0.0132113	2041.2	0.183373	1043	0.817324	1346	1.10927	1514	0.846857	2558	0	3745
Stromal	Lym	Col6a1	Itga2_Itgb1	0.0132113	2162.6	0.183016	1052	1.04253	687	0.861147	2347	0.837724	2982	0	3745
Mo/Mac	Stromal	Rtn4	Tnfrsf19	0.0132113	2626	0.181833	1067	0.864282	1167	0.589922	3666	0.825412	3485	0	3745
B cell	Endo	Maml2	Notch4	0.0132113	2343	0.181811	1069	0.646278	2149	0.782169	2703	0.859138	2049	0	3745
Gran	Mo/Mac	Cd14	Ripk1	0.0132113	1625.6	0.181567	1071	1.1857	448	1.55544	599	0.853587	2265	0	3745
Gran	Stromal	Osm	Il6st_Lifr	0.0132113	1675.8	0.181468	1072	1.19727	435	1.37049	904	0.854619	2223	0	3745
Epi	Endo	Col4a5	Itga1_Itgb1	0.0132113	1676.4	0.181407	1073	1.03315	703	1.7566	383	0.848712	2478	0	3745
Mo/Mac	Endo	F13a1	Itgb1	0.0132113	2300.2	0.181104	1077	0.524328	3023	1.0568	1660	0.860425	1996	0	3745
Stromal	Gran	Ccn2	Itgb2	0.0132113	2279.4	0.180811	1081	0.821403	1328	0.884573	2257	0.837667	2986	0	3745
Epi	Stromal	Sema3e	Nrp1	0.0132113	1780	0.180672	1085	0.988761	798	1.63318	498	0.841855	2774	0	3745
Stromal	Lym	Col6a2	Itga2_Itgb1	0.0132113	2277.2	0.18006	1088	1.00059	769	0.823243	2504	0.830287	3280	0	3745
B cell	Lym	Fcer2a	Itgax_Itgb2	0.0132113	2089	0.179903	1091	0.80881	1377	0.931071	2068	0.856122	2164	0	3745
Mo/Mac	B cell	Ly86	Cd180	0.0132113	2637.8	0.179721	1095	0.603635	2420	0.649015	3356	0.846636	2573	0	3745
Lym	Lym	H2-K1	Cd8a	0.0132113	2052.4	0.178963	1101	0.753097	1597	0.736891	2907	0.891732	912	0	3745
Lym	Lym	Thy1	Itgax_Itgb2	0.0132113	2566.4	0.178936	1102	0.715477	1766	0.713075	3022	0.832551	3197	0	3745
Stromal	Stromal	Lama2	Itga6_Itgb1	0.0132113	2055.4	0.17847	1105	0.994042	783	0.868798	2315	0.852262	2329	0	3745
Endo	Lym	H2-T23	Klrk1	0.0132113	2001.2	0.178107	1108	0.67517	2001	1.07615	1605	0.872229	1547	0	3745
Endo	Stromal	Pdgfb	Lrp1	0.0132113	2212.6	0.178038	1109	0.657532	2084	0.996876	1827	0.852878	2298	0	3745
Mo/Mac	Stromal	Lpl	Lrp1	0.0132113	1726	0.177445	1120	0.662115	2061	1.54877	611	0.885193	1093	0	3745
Gran	Stromal	Gnai2	Ednra	0.0132113	1688.8	0.177319	1121	1.12803	536	0.917329	2119	0.891334	923	0	3745
Gran	Endo	Anxa2	Robo4	0.0132113	2467.4	0.176751	1128	0.691565	1900	0.753421	2824	0.842741	2740	0	3745
Epi	Mo/Mac	Gas6	Mertk	0.0132113	2088.8	0.17672	1131	0.741214	1642	1.78718	360	0.823519	3566	0	3745
Endo	Stromal	Vwf	Lrp1	0.0132113	2344.6	0.176533	1132	0.544675	2860	1.27187	1113	0.839992	2873	0	3745
Lym	B cell	St6gal1	Cd22	0.0132113	2077.4	0.174896	1148	0.820298	1333	0.82702	2487	0.869102	1674	0	3745
Endo	Lym	H2-T23	Cd8b1	0.0132113	2194.8	0.174733	1151	0.628041	2267	1.02846	1723	0.858359	2088	0	3745
Gran	Epi	Thbs1	Sdc4	0.0132113	1516.2	0.174508	1152	1.18364	450	2.26515	158	0.858656	2076	0	3745
Mo/Mac	Mo/Mac	Ptpn6	Clec12a	0.0132113	2239	0.174117	1154	0.75488	1589	0.838571	2448	0.853655	2259	0	3745
Stromal	Lym	Col1a1	Itga2_Itgb1	0.0132113	1778	0.173846	1159	1.10334	576	1.1467	1400	0.860101	2010	0	3745
Stromal	Stromal	Col5a2	Itga1_Itgb1	0.0132113	2245.6	0.173475	1166	0.82262	1317	0.803793	2603	0.850427	2397	0	3745
Endo	Lym	H2-T23	Cd8a	0.0132113	2768.4	0.173054	1170	0.576786	2604	0.711254	3034	0.830208	3289	0	3745
Mo/Mac	Stromal	F13a1	Itgb1	0.0132113	2476.2	0.172835	1172	0.49033	3276	0.931011	2069	0.857596	2119	0	3745
Endo	Stromal	App	Vldlr	0.0132113	1988.4	0.172205	1180	0.944284	913	1.0047	1808	0.852892	2296	0	3745
Mo/Mac	Mo/Mac	Trf	Hfe	0.0132113	2170	0.172203	1181	0.704086	1824	1.09424	1554	0.847045	2546	0	3745
Gran	Mo/Mac	Trf	Ldlr	0.0132113	1969.8	0.17208	1183	0.727422	1698	1.30545	1043	0.855693	2180	0	3745
Stromal	B cell	Lama2	Rpsa	0.0132113	1619.8	0.171035	1192	1.14706	508	0.869722	2308	0.917003	346	0	3745
Epi	Lym	Col4a4	Itga2_Itgb1	0.0132113	1944.4	0.170932	1193	1.05252	663	1.61166	530	0.823102	3591	0	3745
Mo/Mac	Endo	Anxa2	Robo4	0.0132113	2386	0.170524	1198	0.661063	2066	0.93131	2066	0.84035	2855	0	3745
Gran	Mo/Mac	Ptpn6	Clec12a	0.0132113	2275	0.170262	1204	0.738606	1653	0.838937	2443	0.852251	2330	0	3745
Gran	Gran	Anxa1	Fpr1	0.0132113	2034.8	0.169822	1210	0.935059	942	1.12781	1458	0.841066	2819	0	3745
Stromal	Stromal	Vegfd	Itgb1	0.0132113	2021.8	0.169609	1213	0.925437	957	0.856743	2373	0.865041	1821	0	3745
Endo	Stromal	Sparc	Fgfr1	0.0132113	2302	0.169564	1215	0.895668	1054	0.895535	2217	0.830301	3279	0	3745
Endo	Endo	Sema7a	Itga1_Itgb1	0.0132113	2499.2	0.169309	1217	0.627259	2272	1.08479	1578	0.821047	3684	0	3745
Mo/Mac	B cell	Cd52	Siglecg	0.0132113	1707.6	0.169123	1221	0.92703	955	0.890484	2235	0.915042	382	0	3745
Endo	Epi	Cxcl12	Sdc4	0.0132113	1885.8	0.168977	1223	0.782176	1474	1.99375	241	0.842561	2746	0	3745
Endo	Stromal	Sema3c	Nrp2_Plxna1	0.0132113	1742.4	0.168636	1228	0.821794	1321	1.83553	321	0.85822	2097	0	3745
Stromal	Lym	Lamb1	Itga2_Itgb1	0.0132113	2503.8	0.168607	1229	0.93446	947	0.740092	2896	0.820792	3702	0	3745
B cell	Lym	H2-T23	Klrk1	0.0132113	2240.4	0.168604	1230	0.642896	2164	0.852769	2391	0.869143	1672	0	3745
Mo/Mac	Endo	Fn1	Itga6	0.0132113	1879.6	0.168276	1234	0.684553	1948	1.3969	860	0.87064	1611	0	3745
B cell	Stromal	Tgfb1	Sdc2	0.0132113	2176	0.168217	1235	1.02014	734	0.7968	2638	0.847304	2528	0	3745
Stromal	B cell	Cxcl14	Cxcr4	0.0132113	1824	0.167868	1240	1.0648	641	1.16956	1347	0.856701	2147	0	3745
Lym	Lym	Thy1	Itgam_Itgb2	0.0132113	2436.2	0.167793	1241	0.745894	1620	0.75499	2816	0.842141	2759	0	3745
B cell	Gran	Cd274	Cd80	0.0132113	1673	0.167622	1244	1.20062	428	1.40152	846	0.858122	2102	0	3745
Gran	Stromal	Thbs1	Sdc4	0.0132113	1601.6	0.167563	1245	1.16487	481	1.76617	374	0.856173	2163	0	3745
Stromal	Mo/Mac	Col1a2	Cd36	0.0132113	1699.8	0.166399	1262	1.12089	551	0.925095	2083	0.893714	858	0	3745
B cell	Lym	H2-T23	Cd8b1	0.0132113	2459.4	0.165411	1274	0.595768	2476	0.805083	2593	0.854993	2209	0	3745
Stromal	Mo/Mac	Col1a1	Cd36	0.0132113	2128.6	0.164848	1278	0.980145	821	0.649085	3353	0.87529	1446	0	3745
Epi	Epi	Nectin3	Cadm1	0.0132113	2071.2	0.164774	1279	0.750754	1607	2.3367	140	0.82323	3585	0	3745
Gran	Stromal	Gnai2	S1pr3	0.0132113	2410	0.164038	1288	0.841195	1246	0.631971	3443	0.852292	2328	0	3745
Endo	Mo/Mac	Sorbs1	Itgb5	0.0132113	2557.4	0.164006	1290	0.632753	2235	0.939326	2044	0.82572	3473	0	3745
Endo	Stromal	Lgals9	Colec12	0.0132113	2022	0.163962	1292	0.950563	892	1.16299	1364	0.841072	2817	0	3745
Lym	Lym	Raet1e	Hcst_Klrk1	0.0132113	2123	0.162731	1303	0.843566	1237	1.10208	1534	0.841495	2796	0	3745
Gran	Stromal	App	Vldlr	0.0132113	2117.6	0.162341	1306	0.898826	1044	0.939857	2040	0.849153	2453	0	3745
Epi	Lym	Col4a3	Itga2_Itgb1	0.0132113	1862.4	0.162326	1307	1.02483	725	1.70773	429	0.834824	3106	0	3745
Endo	Stromal	Cxcl12	Sdc4	0.0132113	2034	0.162252	1309	0.763403	1546	1.49477	688	0.839849	2882	0	3745
Lym	Lym	Ccl5	Dpp4	0.0132113	1631.4	0.162052	1311	0.684456	1949	2.39041	134	0.887308	1018	0	3745
Stromal	Mo/Mac	Lama2	Rpsa	0.0132113	1871.2	0.161828	1313	1.07322	627	0.662235	3288	0.914873	383	0	3745
Mo/Mac	Mo/Mac	Calm1	Htr2c	0.0132113	2013.6	0.161761	1314	0.600899	2438	1.05381	1667	0.892032	904	0	3745
Mo/Mac	Stromal	Gnai2	Ednra	0.0132113	1976.8	0.161332	1324	1.02664	717	0.707745	3049	0.886672	1049	0	3745
Lym	Lym	H2-T23	Klrk1	0.0132113	2355.2	0.16126	1325	0.617956	2331	0.803418	2606	0.866589	1769	0	3745
Endo	Lym	H2-K1	Cd8b1	0.0132113	1952.4	0.160876	1331	0.650702	2122	0.949621	2000	0.905943	564	0	3745
Epi	Endo	Cdh1	Itga2_Itgb1	0.0132113	1954.2	0.160423	1336	0.927108	954	1.42887	788	0.838327	2948	0	3745
Endo	Mo/Mac	Tnfsf10	Ripk1	0.0132113	2668	0.160284	1339	0.615692	2347	0.882524	2263	0.821922	3646	0	3745
Stromal	Lym	Lama4	Itga2_Itgb1	0.0132113	2118.6	0.160249	1340	0.955533	876	0.931749	2064	0.846735	2568	0	3745
Endo	Stromal	Bmp6	Acvr1_Bmpr2	0.0132113	1900.6	0.160152	1343	0.632498	2237	1.34623	957	0.881241	1221	0	3745
Stromal	Lym	Lama2	Itga6_Itgb1	0.0132113	2180.2	0.160146	1344	0.973677	831	0.860143	2354	0.845311	2627	0	3745
Stromal	Mo/Mac	Fbn1	Itgb1	0.0132113	2083.2	0.159878	1352	0.972336	837	0.688472	3163	0.878611	1319	0	3745
B cell	Gran	Clcf1	Sorl1	0.0132113	1886	0.159489	1356	1.25152	373	1.49513	687	0.830579	3269	0	3745
Endo	Lym	H2-K1	Cd8a	0.0132113	2411.8	0.15933	1357	0.599447	2450	0.632411	3440	0.885994	1067	0	3745
B cell	B cell	Cd22	Ptprc	0.0132113	1854	0.158653	1368	0.910986	997	0.744851	2875	0.922053	285	0	3745
Lym	Lym	H2-T23	Cd8b1	0.0132113	2583.8	0.158206	1371	0.570827	2660	0.755732	2812	0.85221	2331	0	3745
Stromal	Mo/Mac	Gpc3	Flt1	0.0132113	2306	0.157666	1381	0.917546	977	0.704237	3069	0.851541	2358	0	3745
Lym	Gran	Clcf1	Sorl1	0.0132113	1902.4	0.157645	1382	1.24833	375	1.47598	708	0.829759	3302	0	3745
Gran	Mo/Mac	Sema4d	Plxnb2	0.0132113	2321.4	0.157085	1391	0.768235	1527	0.922008	2098	0.84063	2846	0	3745
B cell	Lym	Raet1e	Hcst_Klrk1	0.0132113	2177.2	0.156918	1397	0.827579	1296	1.10347	1533	0.839055	2915	0	3745
Gran	B cell	Thbs1	Sdc4	0.0132113	1693.2	0.156476	1401	1.1349	525	1.68494	452	0.851907	2343	0	3745
Gran	Mo/Mac	Mmp9	Ifnar1	0.0132113	1556	0.156048	1407	1.83036	60	1.63502	495	0.858668	2073	0	3745
Endo	Mo/Mac	Pdgfb	Itgav	0.0132113	2564.8	0.155931	1408	0.60916	2381	0.911423	2147	0.834024	3143	0	3745
Endo	Gran	Vwf	Sirpa	0.0132113	2411	0.155071	1418	0.502602	3170	1.14776	1395	0.852298	2327	0	3745
Gran	Mo/Mac	Trf	Hfe	0.0132113	2327.4	0.154636	1427	0.630379	2252	1.17389	1336	0.839944	2877	0	3745
Mo/Mac	Mo/Mac	Apoe	Ldlr	0.0132113	2087.2	0.154048	1437	0.640084	2187	1.23759	1193	0.863589	1874	0	3745
Stromal	Endo	Apoe	Lrp5	0.0132113	2328.6	0.15298	1455	0.715879	1761	1.01764	1768	0.839081	2914	0	3745
Stromal	Lym	Col5a2	Itga2_Itgb1	0.0132113	2579.2	0.152654	1458	0.799074	1412	0.764231	2778	0.824995	3503	0	3745
Stromal	Stromal	App	Vldlr	0.0132113	2413	0.152514	1461	0.853535	1200	0.71276	3025	0.84511	2634	0	3745
Stromal	Stromal	Lama4	Itga6_Itgb1	0.0132113	2335.6	0.152008	1467	0.86807	1149	0.733311	2927	0.850629	2390	0	3745
Gran	Lym	Gnai2	Ccr5	0.0132113	2372.6	0.151824	1470	0.674258	2006	0.67304	3227	0.876027	1415	0	3745
Lym	Endo	Ccl5	Dpp4	0.0132113	1716.6	0.151692	1471	0.659621	2074	2.23713	168	0.883962	1125	0	3745
Mo/Mac	B cell	Mrc1	Ptprc	0.0132113	1857.6	0.151585	1473	0.644136	2158	1.07193	1620	0.921667	292	0	3745
Endo	B cell	Cxcl12	Sdc4	0.0132113	2160.2	0.151517	1474	0.733436	1670	1.41354	820	0.835191	3092	0	3745
Lym	Epi	Gzma	Pard3	0.0132113	2319.6	0.15136	1476	0.584908	2547	2.54465	97	0.820305	3733	0	3745
Endo	Mo/Mac	Col4a2	Itgb5	0.0132113	2556.2	0.150639	1486	0.682258	1958	0.941278	2033	0.823616	3559	0	3745
Stromal	Mo/Mac	Mfge8	Itgav	0.0132113	2220.2	0.150421	1488	0.823977	1310	1.01514	1776	0.84173	2782	0	3745
B cell	B cell	Cd38	Pecam1	0.0132113	2147.8	0.150232	1492	0.712646	1778	0.734591	2922	0.895346	802	0	3745
Stromal	Endo	Fn1	Itga2	0.0132113	2946.2	0.149931	1495	0.535051	2943	0.706184	3059	0.825329	3489	0	3745
Epi	Gran	Hbegf	Cd44	0.0132113	1705.6	0.149764	1499	1.00706	755	1.78695	361	0.856013	2168	0	3745
Stromal	Stromal	Col1a2	Cd93	0.0132113	1961.8	0.149582	1501	1.08769	601	1.0905	1564	0.850419	2398	0	3745
Endo	B cell	Efnb2	Pecam1	0.0132113	1969.2	0.149582	1502	0.646359	2147	1.01767	1767	0.900153	685	0	3745
Epi	Mo/Mac	Calm1	Htr2c	0.0132113	1935.2	0.149221	1513	0.506986	3142	1.89565	278	0.888084	998	0	3745
Gran	Stromal	Il1f9	Ifnar2	0.0132113	2145	0.14876	1519	1.31948	314	0.95147	1991	0.833737	3156	0	3745
Stromal	Stromal	Col1a1	Cd93	0.0132113	2436.8	0.148188	1523	0.94694	907	0.814488	2546	0.825952	3463	0	3745
Endo	Mo/Mac	Lama5	Cd44	0.0132113	2221.8	0.147542	1530	0.756266	1582	1.23778	1191	0.835993	3061	0	3745
Stromal	Mo/Mac	Hmgb1	Havcr2	0.0132113	2158.2	0.1473	1535	0.646355	2148	0.852799	2390	0.888881	973	0	3745
Endo	Stromal	Gnai2	S1pr3	0.0132113	2541.8	0.147122	1537	0.725223	1705	0.699534	3094	0.845309	2628	0	3745
Mo/Mac	Lym	H2-T23	Klrk1	0.0132113	2635.8	0.145695	1554	0.565093	2713	0.684173	3180	0.860612	1987	0	3745
Mo/Mac	Lym	H2-K1	Cd8b1	0.0132113	2470.4	0.145264	1564	0.529696	2975	0.636424	3417	0.901503	651	0	3745
Endo	Stromal	Sema3f	Nrp1	0.0132113	2685.2	0.145025	1569	0.547481	2842	0.791103	2662	0.845786	2608	0	3745
B cell	Mo/Mac	Ptpn6	Clec12a	0.0132113	2693.6	0.144486	1575	0.629801	2255	0.697551	3105	0.841615	2788	0	3745
Mo/Mac	Lym	Cd48	Cd2	0.0132113	2339.8	0.144278	1582	0.706298	1810	0.669471	3249	0.878753	1313	0	3745
Gran	Lym	Raet1e	Hcst_Klrk1	0.0132113	2297.8	0.144247	1583	0.792729	1439	1.09528	1551	0.833288	3171	0	3745
Lym	Lym	Cd48	Cd2	0.0132113	2333.2	0.14374	1591	0.703977	1825	0.682681	3183	0.878553	1322	0	3745
Lym	Lym	B2m	Klrd1	0.0132113	1858.2	0.143615	1593	0.750336	1609	0.904394	2188	0.92936	156	0	3745
Mo/Mac	Lym	Alcam	Cd6	0.0132113	2416.6	0.143604	1594	0.718438	1746	0.873512	2295	0.843714	2703	0	3745
Mo/Mac	Endo	Fn1	Itga2	0.0132113	2809.6	0.143171	1600	0.508769	3129	0.96534	1932	0.821979	3642	0	3745
Stromal	Lym	Ccn2	Itgb2	0.0132113	2878	0.143136	1601	0.683135	1956	0.636919	3412	0.821148	3676	0	3745
Mo/Mac	Lym	H2-T23	Cd8b1	0.0132113	2889.8	0.142935	1605	0.517965	3071	0.636486	3415	0.845703	2613	0	3745
B cell	Lym	H2-K1	Cd3g	0.0132113	1833	0.142859	1607	0.778865	1483	0.914913	2130	0.927503	200	0	3745
Stromal	Stromal	Col1a1	Cd36	0.0132113	2164.6	0.142448	1614	0.924453	961	0.767257	2759	0.867098	1744	0	3745
Endo	Mo/Mac	Hmgb1	Havcr2	0.0132113	2197.6	0.142444	1615	0.613552	2356	0.886808	2251	0.887214	1021	0	3745
Stromal	Stromal	Calm3	Cacna1c	0.0132113	2020.8	0.142001	1622	0.87988	1102	1.22429	1214	0.849876	2421	0	3745
Stromal	Epi	Timp2	Itga3	0.0132113	2229.2	0.141269	1634	0.821207	1329	1.47883	706	0.820327	3732	0	3745
Epi	Lym	Alcam	Cd6	0.0132113	2066	0.140672	1639	0.707586	1803	1.75006	391	0.842349	2752	0	3745
Stromal	Mo/Mac	Hsp90b1	Tlr7	0.0132113	2594	0.139994	1645	0.570861	2659	0.674596	3219	0.86818	1702	0	3745
Stromal	Mo/Mac	Angpt1	Itgb1	0.0132113	1865.4	0.139615	1655	0.95057	891	0.909112	2167	0.893515	869	0	3745
Stromal	B cell	Lgals1	Cd69	0.0132113	2298.6	0.139474	1659	0.681854	1961	0.847644	2413	0.867877	1715	0	3745
B cell	Lym	H2-K1	Cd3d	0.0132113	1835.4	0.139468	1660	0.776089	1495	0.924522	2085	0.927972	192	0	3745
Gran	Lym	Cd14	Ripk1	0.0132113	1963	0.138369	1686	1.08685	602	1.47327	712	0.835781	3070	0	3745
Mo/Mac	Stromal	Calm3	Cacna1c	0.0132113	2230.4	0.138275	1688	0.86606	1157	0.931504	2065	0.848172	2497	0	3745
Stromal	Stromal	C3	Lrp1	0.0132113	2210.4	0.138039	1695	0.721716	1728	1.11677	1493	0.85061	2391	0	3745
Endo	Lym	Vwf	Itga4	0.0132113	2130.4	0.137852	1701	0.546607	2848	1.19296	1287	0.885917	1071	0	3745
Mo/Mac	Mo/Mac	Arpc5	Ldlr	0.0132113	2236.6	0.137502	1708	0.687762	1926	0.860446	2350	0.875076	1454	0	3745
Mo/Mac	Endo	Calm1	Kcnq1	0.0132113	2759.6	0.137251	1715	0.57586	2612	0.577569	3733	0.860473	1993	0	3745
Stromal	Stromal	Gpc3	Flt1	0.0132113	2327.4	0.137216	1717	0.870959	1135	0.873851	2293	0.842544	2747	0	3745
Stromal	Stromal	Angpt1	Tek	0.0132113	2536.6	0.13687	1722	0.841858	1244	0.88756	2249	0.820473	3723	0	3745
Mo/Mac	Mo/Mac	Tgfb1	Itgb5	0.0132113	2493.4	0.13678	1724	0.682013	1960	0.753845	2820	0.854697	2218	0	3745
Mo/Mac	Stromal	Apoe	Lrp4	0.0132113	2298	0.136473	1729	0.723125	1717	1.12492	1471	0.84096	2828	0	3745
Stromal	Lym	Lama4	Itga6_Itgb1	0.0132113	2474	0.1364	1731	0.847705	1222	0.724655	2964	0.843615	2708	0	3745
Endo	Lym	Gnai2	Ccr5	0.0132113	2555	0.136167	1741	0.558287	2765	0.740603	2893	0.869995	1631	0	3745
Mo/Mac	Lym	Calm1	Kcnn4	0.0132113	2548.2	0.136096	1743	0.671947	2014	0.601254	3597	0.869775	1642	0	3745
Endo	Lym	Pdgfb	S1pr1	0.0132113	2551.2	0.136021	1744	0.543908	2871	0.828019	2479	0.86249	1917	0	3745
Mo/Mac	Mo/Mac	Actr2	Ldlr	0.0132113	2345.2	0.135819	1748	0.663545	2055	0.766928	2762	0.876024	1416	0	3745
Endo	Lym	Cxcl12	Dpp4	0.0132113	2254.2	0.135746	1750	0.579096	2587	1.32523	994	0.855276	2195	0	3745
Epi	Endo	Col4a4	Cd47	0.0132113	1894.8	0.134848	1766	0.876418	1117	1.36564	917	0.862229	1929	0	3745
Stromal	B cell	Gpc3	Cd81	0.0132113	2314.2	0.134804	1768	1.00653	756	0.911229	2150	0.833843	3152	0	3745
Gran	Endo	Il1f9	Ifnar2	0.0132113	2305.6	0.13465	1771	1.28428	336	0.887911	2246	0.826714	3430	0	3745
Stromal	Epi	Lama2	Itga3_Itgb1	0.0132113	2151.2	0.134599	1775	1.00432	758	1.43873	774	0.820742	3704	0	3745
Mo/Mac	Lym	L1cam	Itga4_Itgb7	0.0132113	2929.4	0.134441	1779	0.60688	2395	0.645412	3371	0.828232	3357	0	3745
Endo	Mo/Mac	Hsp90b1	Tlr7	0.0132113	2689.6	0.133856	1792	0.538037	2916	0.681939	3188	0.865593	1807	0	3745
Epi	Lym	Cdh1	Itga2_Itgb1	0.0132113	2206.4	0.133165	1801	0.872885	1128	1.39188	867	0.825306	3491	0	3745
Gran	Stromal	Gnai2	Adcy8	0.0132113	2309	0.133162	1802	0.687888	1925	0.910883	2152	0.862433	1921	0	3745
Mo/Mac	Gran	C3	Itgam	0.0132113	2118.2	0.133155	1804	0.911298	996	1.02472	1741	0.852746	2305	0	3745
Mo/Mac	Mo/Mac	C3	Lrp1	0.0132113	2263.4	0.132825	1808	0.774318	1501	1.01806	1765	0.848147	2498	0	3745
Epi	B cell	Col4a4	Cd47	0.0132113	2012.2	0.132766	1812	0.864606	1165	1.15872	1375	0.861302	1964	0	3745
Gran	Endo	Calm2	Kcnq1	0.0132113	3145.8	0.132494	1816	0.512432	3104	0.581253	3712	0.828344	3352	0	3745
Stromal	Mo/Mac	Cxcl14	Cxcr4	0.0132113	2245.6	0.131797	1827	0.948659	899	0.96147	1947	0.841202	2810	0	3745
Stromal	Mo/Mac	Col3a1	Itga1_Itgb1	0.0132113	2049.6	0.131636	1829	1.0364	695	0.821762	2511	0.874801	1468	0	3745
Endo	B cell	Vwf	Itga4	0.0132113	2313.4	0.13156	1831	0.511648	3109	1.02216	1747	0.883535	1135	0	3745
Gran	Mo/Mac	Arpc5	Ldlr	0.0132113	2363.4	0.131387	1835	0.648185	2136	0.81081	2566	0.872568	1535	0	3745
Mo/Mac	Stromal	Tgfb1	Tgfbr3	0.0132113	2138	0.131217	1838	0.723366	1715	0.908119	2174	0.88125	1218	0	3745
Endo	Mo/Mac	Vwf	Itga4	0.0132113	2224.4	0.130991	1842	0.508489	3130	1.20413	1264	0.883312	1141	0	3745
Stromal	B cell	Fn1	Dpp4	0.0132113	2599	0.130639	1849	0.581462	2568	0.761149	2789	0.859192	2044	0	3745
Mo/Mac	Endo	Selplg	Esam	0.0132113	2231.4	0.130639	1850	0.680252	1973	0.894806	2223	0.877365	1366	0	3745
Mo/Mac	Mo/Mac	Adam10	Axl	0.0132113	2865.4	0.130301	1855	0.517162	3076	0.721568	2980	0.844328	2671	0	3745
Stromal	Mo/Mac	Col1a2	Itga1_Itgb1	0.0132113	2070.4	0.130028	1859	1.07533	623	0.765167	2773	0.877652	1352	0	3745
Stromal	Endo	Spp1	S1pr1	0.0132113	2323	0.129205	1864	0.591231	2511	1.24482	1172	0.852355	2323	0	3745
Stromal	Lym	Fn1	Itga4_Itgb7	0.0132113	2036.6	0.129038	1870	0.72176	1727	0.936761	2050	0.895822	791	0	3745
Epi	Stromal	Col4a5	Itga1_Itgb1	0.0132113	2348	0.128862	1873	0.808948	1375	1.20413	1263	0.825424	3484	0	3745
Stromal	Endo	Col4a5	Itga1_Itgb1	0.0132113	2416.6	0.128601	1884	0.824114	1309	1.05931	1652	0.825278	3493	0	3745
Gran	Stromal	Lgals9	Colec12	0.0132113	2423	0.128535	1885	0.857706	1191	1.01952	1760	0.824119	3534	0	3745
Stromal	Lym	Fbn1	Itgb1	0.0132113	2349.8	0.128348	1888	0.847138	1226	0.696011	3113	0.866402	1777	0	3745
Mo/Mac	Gran	L1cam	Cd9	0.0132113	2238.4	0.128327	1889	0.745196	1624	0.90985	2163	0.866577	1771	0	3745
Mo/Mac	Endo	Vegfc	Flt1	0.0132113	2720.2	0.128229	1891	0.554068	2793	1.13287	1438	0.820278	3734	0	3745
Gran	Mo/Mac	Anxa1	Fpr1	0.0132113	2502.4	0.128089	1893	0.798898	1413	1.01017	1795	0.821298	3666	0	3745
Endo	Endo	Cxcl12	Dpp4	0.0132113	2431.8	0.127068	1911	0.554261	2791	1.17196	1340	0.85114	2372	0	3745
Gran	Lym	Il1f9	Ifnar2	0.0132113	2458.4	0.126905	1913	1.26496	357	0.793322	2655	0.82243	3622	0	3745
Gran	Lym	B2m	Klrd1	0.0132113	2218.8	0.12679	1915	0.575672	2613	0.80577	2587	0.925159	234	0	3745
Epi	Endo	Calm1	Kcnq1	0.0132113	2404.8	0.126611	1923	0.481948	3360	1.41941	811	0.855559	2185	0	3745
Stromal	Epi	Slit2	App	0.0132113	1707	0.126322	1927	0.89304	1061	1.82526	327	0.874592	1475	0	3745
Epi	B cell	Col4a3	Cd47	0.0132113	1937.8	0.126082	1933	0.836923	1261	1.25479	1152	0.87089	1598	0	3745
Gran	Lym	B2m	Cd3g	0.0132113	1957	0.125972	1935	0.666142	2042	0.971028	1913	0.929982	150	0	3745
Stromal	Mo/Mac	App	Tnfrsf21	0.0132113	2208.2	0.125908	1939	0.707291	1805	0.825313	2496	0.886432	1056	0	3745
Stromal	Gran	Hbegf	Cd44	0.0132113	2052.6	0.125684	1945	0.949818	894	1.31043	1032	0.84487	2647	0	3745
Stromal	Mo/Mac	Col4a5	Cd44	0.0132113	2027.2	0.125621	1948	0.952287	887	1.27059	1116	0.84952	2440	0	3745
Mo/Mac	Gran	Rps19	C5ar1	0.0132113	1529.6	0.12556	1951	1.39552	252	1.05717	1659	0.94409	41	0	3745
Epi	Lym	Calm1	Kcnn4	0.0132113	2175.2	0.125546	1952	0.578034	2595	1.4431	767	0.865137	1817	0	3745
Stromal	Epi	Col1a2	Itga3_Itgb1	0.0132113	1729.4	0.125539	1954	1.1669	476	1.79421	355	0.85767	2117	0	3745
Epi	Stromal	Fgf1	Nrp1	0.0132113	2213.8	0.124763	1965	0.700663	1844	1.42872	789	0.843167	2726	0	3745
Mo/Mac	B cell	Fn1	Dpp4	0.0132113	2481.8	0.124748	1966	0.55518	2784	1.02031	1755	0.856378	2159	0	3745
Endo	Epi	S100a1	Ager	0.0132113	1482.4	0.124743	1967	1.37045	270	3.09929	56	0.877143	1374	0	3745
Mo/Mac	Stromal	Tgfb1	Itgb5	0.0132113	2644.8	0.12463	1972	0.637248	2208	0.752525	2829	0.848825	2470	0	3745
Endo	Stromal	Cxcl12	Itgb1	0.0132113	1812.6	0.124577	1973	0.673641	2008	1.42364	801	0.907321	536	0	3745
Stromal	Mo/Mac	Lrpap1	Lrp1	0.0132113	2535.4	0.124522	1974	0.70625	1811	0.983428	1877	0.830547	3270	0	3745
Stromal	Epi	Col1a1	Itga3_Itgb1	0.0132113	2047.8	0.124369	1978	1.02615	720	1.5182	660	0.834158	3136	0	3745
Stromal	Gran	Cirbp	Trem1	0.0132113	1671.8	0.124135	1982	1.57551	146	1.63473	497	0.860531	1989	0	3745
Mo/Mac	Lym	Tgfb1	Smad3	0.0132113	2205.6	0.124018	1989	0.729554	1688	0.878511	2278	0.878444	1328	0	3745
B cell	Mo/Mac	Adam10	Axl	0.0132113	2902.4	0.12389	1991	0.492139	3262	0.78539	2688	0.840983	2826	0	3745
Endo	Endo	App	Tspan12	0.0132113	2028.6	0.123804	1992	0.682205	1959	1.1911	1290	0.882882	1157	0	3745
Stromal	Endo	Gnas	Glp1r	0.0132113	1613.4	0.123545	1998	0.822543	1319	1.45549	745	0.923452	260	0	3745
B cell	Mo/Mac	Cd55	Adgre5	0.0132113	1619.2	0.123359	2000	0.905873	1014	1.32011	1011	0.918964	326	0	3745
Mo/Mac	Lym	Fn1	Itga4_Itgb7	0.0132113	1950.6	0.123219	2003	0.695478	1867	1.19592	1275	0.893649	863	0	3745
Gran	Lym	B2m	Cd3d	0.0132113	1968.4	0.122982	2007	0.663367	2057	0.980636	1884	0.930437	149	0	3745
Endo	Endo	Vegfa	Nrp1	0.0132113	1884.8	0.12296	2008	0.762884	1549	1.44765	760	0.877471	1362	0	3745
Gran	Lym	H2-T23	Klrk1	0.0132113	2843.8	0.122888	2011	0.487636	3297	0.768857	2756	0.850084	2410	0	3745
Gran	Stromal	Calm2	Adcy8	0.0132113	2591.6	0.122817	2015	0.632862	2234	0.923257	2092	0.840006	2872	0	3745
Endo	Stromal	Sema3c	Nrp1_Plxna1	0.0132113	1764.2	0.122569	2018	0.724694	1709	1.73862	403	0.890146	946	0	3745
Mo/Mac	Stromal	Fn1	Itga8_Itgb1	0.0132113	1703.4	0.122507	2020	0.903887	1022	1.4834	700	0.887039	1030	0	3745
B cell	Endo	Cd55	Adgre5	0.0132113	1660	0.122422	2021	0.90113	1036	1.24856	1167	0.91868	331	0	3745
Stromal	Mo/Mac	C3	Itgam	0.0132113	2183.4	0.122399	2022	0.75288	1600	1.31414	1026	0.847379	2524	0	3745
Epi	Mo/Mac	Col4a5	Cd47	0.0132113	2042.8	0.122312	2024	0.890263	1065	1.15252	1386	0.860442	1994	0	3745
Endo	Gran	App	Fpr2	0.0132113	2087.6	0.122153	2031	0.781386	1477	0.988442	1853	0.878346	1332	0	3745
Endo	B cell	Cxcl12	Cxcr4	0.0132113	1950.4	0.121867	2038	0.689896	1912	1.42541	798	0.880199	1259	0	3745
Stromal	Epi	Hmgb1	Sdc1	0.0132113	2547.4	0.121569	2043	0.760479	1566	0.856088	2378	0.83727	3005	0	3745
Stromal	Endo	Apoe	Scarb1	0.0132113	2429.2	0.121527	2045	0.626498	2277	0.973632	1906	0.855895	2173	0	3745
Mo/Mac	Endo	Adam10	Tspan12	0.0132113	3236.8	0.121171	2055	0.489383	3284	0.630486	3449	0.821767	3651	0	3745
Mo/Mac	Stromal	Gnai2	Adcy8	0.0132113	2712.6	0.121156	2056	0.586496	2536	0.701298	3083	0.856731	2143	0	3745
Lym	Gran	Selplg	Sell	0.0132113	1522	0.120917	2059	1.12599	540	1.31943	1014	0.923828	252	0	3745
Epi	Mo/Mac	Hmgb1	Havcr2	0.0132113	2301.2	0.120695	2061	0.46662	3491	1.37758	891	0.878655	1318	0	3745
B cell	Endo	Tgfb1	Eng	0.0132113	2117.6	0.120652	2063	0.622601	2298	1.14094	1409	0.885786	1073	0	3745
Gran	Lym	H2-T23	Cd8b1	0.0132113	3125.2	0.12056	2065	0.440508	3707	0.721171	2981	0.834266	3128	0	3745
B cell	Lym	B2m	Cd247	0.0132113	1989.6	0.12051	2067	0.688246	1921	0.914048	2134	0.936504	81	0	3745
Stromal	Endo	Nid1	Itgb1	0.0132113	2451	0.120318	2069	0.657072	2085	0.798258	2633	0.867682	1723	0	3745
Epi	Mo/Mac	Hbegf	Cd44	0.0132113	2101.4	0.120295	2070	0.774951	1499	1.71656	423	0.841976	2770	0	3745
Epi	Mo/Mac	Col4a3	Itga1_Itgb1	0.0132113	2389	0.12028	2072	0.856081	1198	1.05018	1675	0.831147	3255	0	3745
Lym	Gran	Ltb	Tnfrsf1a	0.0132113	1835.8	0.120126	2077	0.946862	909	1.08268	1583	0.893605	865	0	3745
Gran	Gran	C3	Ifitm1	0.0132113	1709.2	0.119928	2079	1.32242	310	1.88363	288	0.857366	2124	0	3745
Gran	Gran	Cd14	Itga4	0.0132113	1611	0.119784	2081	1.03241	705	1.35495	943	0.905081	581	0	3745
Gran	Mo/Mac	Osm	Il6st_Lifr	0.0132113	2296.8	0.119783	2082	1.06915	632	1.07756	1599	0.82687	3426	0	3745
Stromal	Stromal	Gnai2	Ednra	0.0132113	2490	0.119747	2083	0.762896	1548	0.625445	3472	0.870811	1602	0	3745
Stromal	Mo/Mac	Lamc1	Cd44	0.0132113	1740.4	0.119729	2085	0.86681	1155	1.35516	942	0.896344	775	0	3745
Gran	Gran	Thbs1	Ptprj	0.0132113	1555.2	0.119672	2088	0.967876	847	1.62605	509	0.904671	587	0	3745
Epi	Lym	Icam1	Spn	0.0132113	2241.8	0.119594	2089	0.642286	2170	1.46089	732	0.848785	2473	0	3745
Endo	Stromal	Gnai2	Adcy8	0.0132113	2511	0.11943	2094	0.571916	2652	0.978446	1890	0.855848	2174	0	3745
Gran	Lym	Thbs1	Itgav_Itgb3	0.0132113	2150.4	0.119264	2097	0.953492	882	1.48706	695	0.828964	3333	0	3745
Stromal	Epi	Lama2	Rpsa	0.0132113	2019.2	0.119077	2099	0.730367	1683	0.964622	1934	0.902142	635	0	3745
Mo/Mac	Mo/Mac	Apoe	Scarb1	0.0132113	2598.2	0.119059	2100	0.520665	3049	0.983494	1876	0.854625	2221	0	3745
B cell	Lym	B2m	Cd3g	0.0132113	2314.6	0.119035	2101	0.593658	2496	0.708987	3044	0.928116	187	0	3745
Stromal	Stromal	Gpc3	Igf1r	0.0132113	2109.2	0.118852	2105	1.02022	733	1.07395	1610	0.851657	2353	0	3745
Gran	Stromal	Gnai2	Egfr	0.0132113	2619.2	0.118643	2107	0.827365	1299	0.592118	3651	0.852924	2294	0	3745
Gran	Gran	Anxa2	Tlr2	0.0132113	1933.8	0.118624	2108	0.863102	1171	1.00547	1805	0.894313	840	0	3745
Endo	Endo	Vwf	Itgb1	0.0132113	2313.8	0.118403	2112	0.497607	3221	1.28306	1088	0.876271	1403	0	3745
Lym	Gran	Gnai2	Cxcr2	0.0132113	1485.8	0.118394	2113	1.63788	124	1.22519	1211	0.925149	236	0	3745
Mo/Mac	Endo	Calm1	Glp1r	0.0132113	1712	0.11828	2115	0.773133	1506	1.33066	984	0.926364	210	0	3745
Gran	Stromal	Calm3	Cacna1c	0.0132113	2443.2	0.118261	2116	0.791833	1442	0.9637	1937	0.837828	2976	0	3745
Epi	Gran	Lama5	Cd44	0.0132113	2310.8	0.118152	2118	0.864055	1168	1.42892	787	0.820191	3736	0	3745
Lym	Mo/Mac	Selplg	Itgb2	0.0132113	1611.2	0.117987	2120	0.952469	886	1.33901	969	0.918514	336	0	3745
Endo	Endo	Lgals9	Ptprk	0.0132113	2404.2	0.117633	2126	0.592592	2503	1.25039	1163	0.848596	2484	0	3745
Endo	Epi	Hmgb1	Sdc1	0.0132113	2581.4	0.117562	2127	0.727676	1697	0.890097	2239	0.834973	3099	0	3745
B cell	Gran	Gnai2	Cxcr2	0.0132113	1492.6	0.117121	2136	1.63029	126	1.22339	1217	0.924774	239	0	3745
Mo/Mac	Stromal	Lgals3	Mcam	0.0132113	2013.4	0.11696	2141	0.718929	1740	1.50179	677	0.866675	1764	0	3745
Epi	Stromal	App	Vldlr	0.0132113	2444.4	0.116937	2142	0.689573	1915	1.32469	998	0.826919	3422	0	3745
Endo	Mo/Mac	Lgals9	Lrp1	0.0132113	2304.8	0.116869	2144	0.686951	1934	1.04942	1678	0.859844	2023	0	3745
Gran	Epi	Tgm2	Sdc4	0.0132113	1788.4	0.116807	2148	0.985049	812	1.8817	289	0.86183	1948	0	3745
Gran	Endo	App	Tspan12	0.0132113	2169	0.116713	2150	0.636747	2212	1.12625	1465	0.879798	1273	0	3745
Stromal	Mo/Mac	Spp1	Cd44	0.0132113	1800.8	0.116316	2159	0.757501	1576	1.72912	411	0.884305	1113	0	3745
B cell	Lym	B2m	Cd3d	0.0132113	2319.2	0.11621	2162	0.590883	2516	0.718595	2998	0.928581	175	0	3745
Stromal	Epi	Spon1	App	0.0132113	1680.8	0.116018	2169	0.882351	1094	1.84264	314	0.885466	1082	0	3745
Mo/Mac	Stromal	Lpl	Gpihbp1	0.0132113	2547	0.115661	2177	0.452092	3614	1.27894	1096	0.858114	2103	0	3745
Endo	Lym	Icam2	Itgal_Itgb2	0.0132113	2181	0.115579	2178	0.631809	2244	0.974852	1903	0.894465	835	0	3745
Lym	Mo/Mac	Adam10	Axl	0.0132113	3120.8	0.11547	2180	0.459277	3555	0.703275	3073	0.83622	3051	0	3745
Endo	Lym	Cd34	Sell	0.0132113	2418.4	0.115461	2181	0.640577	2182	0.959745	1954	0.859511	2030	0	3745
Stromal	Gran	Cxcl12	Cxcr4	0.0132113	2016.8	0.1154	2183	0.882689	1092	1.0418	1695	0.877294	1369	0	3745
Epi	Stromal	Hsp90aa1	Egfr	0.0132113	2296	0.115388	2184	0.765323	1540	1.6525	481	0.824148	3530	0	3745
Gran	Gran	App	Fpr2	0.0132113	2228.6	0.115157	2194	0.735928	1663	0.923595	2090	0.875159	1451	0	3745
B cell	Endo	Tgfb1	Acvrl1	0.0132113	2015.6	0.114935	2199	0.654543	2097	1.23759	1192	0.894226	845	0	3745
Mo/Mac	Stromal	Psap	Lrp1	0.0132113	1576.6	0.114911	2200	0.877278	1114	1.58835	554	0.922901	270	0	3745
Endo	Stromal	Sorbs1	Itga1	0.0132113	2627.8	0.114908	2201	0.484833	3324	0.93964	2042	0.864874	1827	0	3745
Gran	Mo/Mac	Thbs1	Cd36	0.0132113	1778	0.114905	2202	0.9034	1026	1.17854	1320	0.90418	597	0	3745
Stromal	Stromal	Nid1	Itgb1	0.0132113	2660.2	0.114825	2205	0.623074	2296	0.672466	3232	0.864977	1823	0	3745
Stromal	Gran	Lrpap1	Sorl1	0.0132113	1644.6	0.114708	2206	1.2652	356	1.57763	569	0.877909	1347	0	3745
Stromal	Endo	Col4a1	Itga1_Itgb1	0.0132113	1826.6	0.11467	2207	0.736214	1662	1.34226	962	0.906101	557	0	3745
Epi	Endo	Col4a2	Cd93	0.0132113	2105.2	0.11455	2212	0.650305	2127	1.93399	263	0.855756	2179	0	3745
Stromal	Endo	Sema3c	Nrp1_Plxna4	0.0132113	2557.4	0.114503	2213	0.533219	2955	0.766793	2764	0.884442	1110	0	3745
Mo/Mac	Gran	Anxa2	Tlr2	0.0132113	1887.4	0.114445	2214	0.8326	1279	1.18336	1308	0.892606	891	0	3745
Mo/Mac	Mo/Mac	Hspa8	Ldlr	0.0132113	2419.4	0.114396	2215	0.621515	2305	0.711832	3028	0.895324	804	0	3745
B cell	Lym	Cd55	Adgre5	0.0132113	1846	0.114157	2218	0.859285	1185	1.0292	1719	0.91603	363	0	3745
Endo	Stromal	Calm3	Cacna1c	0.0132113	2400.8	0.114037	2223	0.776166	1494	1.12865	1454	0.835342	3088	0	3745
Epi	Gran	Vegfa	Sirpa	0.0132113	1913	0.11392	2224	0.698749	1854	1.87734	292	0.875173	1450	0	3745
Mo/Mac	Stromal	Calm2	Cacna1c	0.0132113	2224.6	0.113857	2227	0.81431	1359	0.845496	2420	0.877216	1372	0	3745
Endo	Mo/Mac	App	Lrp1	0.0132113	1671.8	0.11373	2231	0.860354	1182	1.38034	888	0.920079	313	0	3745
B cell	Lym	Alcam	Cd6	0.0132113	2953.4	0.113646	2234	0.607542	2390	0.71614	3010	0.827661	3388	0	3745
Endo	Mo/Mac	Sema3c	Nrp1_Nrp2_Plxnd1	0.0132113	1875.8	0.11364	2235	0.744395	1627	1.6197	517	0.88037	1255	0	3745
Epi	Mo/Mac	Vegfa	Itgav	0.0132113	2141	0.113583	2236	0.69245	1895	1.916	269	0.846835	2560	0	3745
Mo/Mac	Mo/Mac	App	Tnfrsf21	0.0132113	2551.4	0.11345	2238	0.637746	2203	0.652902	3342	0.881081	1229	0	3745
Mo/Mac	Endo	C3	Nrp1	0.0132113	2276.6	0.113105	2242	0.685982	1939	1.19326	1286	0.855966	2171	0	3745
Endo	Stromal	Vwf	Itgb1	0.0132113	2477.6	0.112997	2245	0.463608	3516	1.15727	1380	0.873715	1502	0	3745
Stromal	Endo	Calm3	Aqp1	0.0132113	1797.4	0.11267	2251	0.733454	1669	1.57504	571	0.897285	751	0	3745
Mo/Mac	Gran	Trf	Adrb2	0.0132113	2134.8	0.112643	2252	0.75845	1574	1.14792	1394	0.868069	1709	0	3745
Mo/Mac	Mo/Mac	Sirpa	Cd47	0.0132113	1645.4	0.112552	2253.5	0.8616	1174.5	1.3598	931.5	0.933108	122.5	0	3745
Mo/Mac	Mo/Mac	Cd47	Sirpa	0.0132113	1645.4	0.112552	2253.5	0.8616	1174.5	1.3598	931.5	0.933108	122.5	0	3745
Stromal	Endo	Gpc3	Igf1r	0.0132113	2183.2	0.112308	2258	0.997046	774	1.06613	1637	0.848044	2502	0	3745
B cell	Mo/Mac	Lamb3	Cd44	0.0132113	1735	0.112212	2261	0.874023	1123	1.42294	804	0.897584	742	0	3745
Gran	Stromal	Tgm2	Sdc4	0.0132113	1954.4	0.112158	2264	0.966277	851	1.38272	880	0.859394	2032	0	3745
Stromal	Endo	Sema3c	Nrp1_Plxna2	0.0132113	2580	0.112156	2265	0.532595	2960	0.755877	2811	0.8842	1119	0	3745
Stromal	Endo	Lamb2	Itga6_Itgb1	0.0132113	2954.4	0.112133	2266	0.587326	2529	0.765372	2771	0.826034	3461	0	3745
Stromal	Lym	Angpt1	Itgb1	0.0132113	2121.6	0.112081	2267	0.825371	1304	0.91665	2122	0.882604	1170	0	3745
Stromal	Mo/Mac	Col4a1	Cd44	0.0132113	1619.2	0.112012	2270	0.864387	1166	1.55355	604	0.920213	311	0	3745
Mo/Mac	Endo	Calm1	Aqp1	0.0132113	1565	0.111992	2272	0.869802	1138	1.55345	605	0.939072	65	0	3745
Gran	Endo	Gnai2	Ednrb	0.0132113	2598	0.111955	2275	0.502143	3173	0.910771	2153	0.869753	1644	0	3745
Stromal	Mo/Mac	Thbs1	Lrp1	0.0132113	2063.4	0.111559	2280	0.784235	1466	1.36524	918	0.862678	1908	0	3745
Stromal	Lym	B2m	Cd247	0.0132113	2054.2	0.111494	2282	0.595193	2485	1.06247	1647	0.934152	112	0	3745
Endo	Mo/Mac	Cxcl12	Itgb1	0.0132113	2121.2	0.111284	2285	0.597806	2463	1.11959	1483	0.902466	630	0	3745
Gran	Mo/Mac	Selplg	Itgam	0.0132113	1797.4	0.11113	2288	0.912095	992	1.2306	1205	0.897115	757	0	3745
Epi	Endo	Icam1	Cav1	0.0132113	1677.4	0.11112	2290	0.842148	1241	2.33119	143	0.889142	968	0	3745
Mo/Mac	Gran	Spp1	Cd44	0.0132113	1908.6	0.110818	2301	0.89552	1055	1.21129	1244	0.881804	1198	0	3745
Endo	Mo/Mac	Lamb2	Cd44	0.0132113	2153	0.110728	2304	0.751801	1602	1.29319	1067	0.85915	2047	0	3745
Stromal	B cell	Cd34	Sell	0.0132113	2574.2	0.110498	2309	0.663966	2054	0.800153	2626	0.856838	2137	0	3745
Stromal	Stromal	Spp1	Itga8_Itgb1	0.0132113	2198.4	0.110336	2311	0.802635	1400	1.37317	900	0.845104	2636	0	3745
Stromal	Lym	B2m	Cd3g	0.0132113	2368.8	0.110129	2313	0.500606	3190	0.857408	2367	0.925478	229	0	3745
Mo/Mac	Endo	Calm3	Aqp1	0.0132113	1934.4	0.109714	2317	0.719633	1737	1.28226	1090	0.896053	783	0	3745
Stromal	Endo	App	Tspan12	0.0132113	2434.6	0.109648	2318	0.591456	2510	0.899155	2205	0.876457	1395	0	3745
Epi	Gran	Hbegf	Cd9	0.0132113	2251.4	0.109553	2319	0.749992	1611	1.33757	971	0.845726	2611	0	3745
Gran	Stromal	Calm2	Egfr	0.0132113	2894.8	0.109426	2322	0.772339	1509	0.604492	3576	0.829254	3322	0	3745
Stromal	Mo/Mac	Fn1	Plaur	0.0132113	2250	0.109386	2323	0.660143	2069	0.919399	2109	0.887868	1004	0	3745
Stromal	Endo	Hspg2	Itgb1	0.0132113	2839.4	0.109374	2324	0.714266	1770	0.678217	3203	0.83376	3155	0	3745
Mo/Mac	Stromal	C3	Cd81	0.0132113	2154.6	0.109146	2328	0.898774	1045	1.14488	1402	0.853926	2253	0	3745
Epi	Endo	Calm1	Glp1r	0.0132113	1700	0.109111	2329	0.679221	1979	2.1725	189	0.923564	258	0	3745
Stromal	Stromal	Calm3	Mylk	0.0132113	1760.6	0.109101	2330	0.970984	842	1.36943	907	0.888654	979	0	3745
Stromal	Endo	Col4a2	Itga1_Itgb1	0.0132113	2051.4	0.108996	2331	0.680912	1968	1.24542	1170	0.886771	1043	0	3745
Stromal	Endo	Sema3c	Nrp1_Plxna1	0.0132113	2631.8	0.10898	2332	0.514952	3089	0.743997	2878	0.884267	1115	0	3745
Gran	Stromal	Gnai2	F2r	0.0132113	1946.8	0.108611	2336	0.912848	988	0.94464	2017	0.901651	648	0	3745
Mo/Mac	Stromal	Calm1	Mylk	0.0132113	1544.4	0.108444	2340	1.10733	570	1.34784	952	0.933693	115	0	3745
Endo	Stromal	Gnas	Adcy8	0.0132113	2762.8	0.108348	2343	0.520365	3051	0.852327	2394	0.853152	2281	0	3745
Mo/Mac	Gran	Selplg	Itgam	0.0132113	2073.4	0.108309	2345	0.871081	1134	0.860022	2355	0.895922	788	0	3745
Stromal	Gran	App	Fpr2	0.0132113	2534.8	0.108186	2347	0.690636	1907	0.696498	3110	0.871708	1565	0	3745
Gran	Endo	Calm2	Aqp1	0.0132113	1667.6	0.108111	2350	0.806374	1385	1.55713	597	0.923431	261	0	3745
Stromal	Gran	Rps19	C5ar1	0.0132113	1657.2	0.108008	2354	1.21465	415	1.03266	1712	0.939981	60	0	3745
Mo/Mac	Stromal	Lgals3	Eng	0.0132113	1896.8	0.107657	2363	0.711901	1781	1.39799	856	0.897864	739	0	3745
Gran	B cell	Selplg	Sell	0.0132113	1695.4	0.107533	2364	1.03263	704	1.17096	1345	0.919596	319	0	3745
Stromal	Lym	B2m	Cd3d	0.0132113	2374.4	0.107515	2366	0.49783	3218	0.867016	2325	0.925959	218	0	3745
Stromal	B cell	Pam	Dpp4	0.0132113	2593.8	0.107285	2376	0.619719	2318	0.755232	2814	0.867873	1716	0	3745
Gran	Mo/Mac	App	Lrp1	0.0132113	1768.6	0.107216	2382	0.814896	1354	1.3155	1021	0.917883	341	0	3745
Endo	Stromal	Calm1	Cacna1c	0.0132113	2123.6	0.107209	2383	0.724947	1706	0.943507	2025	0.896961	759	0	3745
Lym	Lym	Btla	Cd247	0.0132113	2519.8	0.107178	2384	0.803134	1397	0.817104	2533	0.847181	2540	0	3745
Endo	Mo/Mac	F11r	Itgal_Itgb2	0.0132113	2268.4	0.107017	2387	0.656785	2086	1.07878	1594	0.872766	1530	0	3745
Endo	Epi	App	Tspan15	0.0132113	2492.8	0.106985	2388	0.631779	2245	1.27001	1117	0.83789	2969	0	3745
Stromal	Mo/Mac	Col4a2	Cd44	0.0132113	1774.2	0.10647	2399	0.809085	1372	1.45671	741	0.903478	614	0	3745
Endo	Stromal	Gnai2	Egfr	0.0132113	2766.4	0.106408	2400	0.711393	1785	0.659681	3304	0.845965	2598	0	3745
Epi	Stromal	Gnas	Adcy8	0.0132113	2497.6	0.106322	2402	0.501759	3179	1.41276	822	0.851965	2340	0	3745
Mo/Mac	Stromal	Calm3	Mylk	0.0132113	1928.2	0.106238	2403	0.957164	874	1.07665	1603	0.887332	1016	0	3745
Mo/Mac	B cell	Hp	Cd22	0.0132113	2367.4	0.106124	2405	0.835244	1270	1.0577	1657	0.842135	2760	0	3745
Endo	Mo/Mac	Sema3c	Nrp2_Plxna1	0.0132113	2376.6	0.106062	2407	0.695774	1865	1.66057	476	0.827602	3390	0	3745
Endo	Gran	Cirbp	Trem1	0.0132113	1857.6	0.106037	2408	1.53308	163	1.56596	587	0.850803	2385	0	3745
Stromal	Stromal	Calm2	Cacna1c	0.0132113	2182.6	0.106032	2409	0.765919	1539	1.0342	1708	0.87333	1512	0	3745
Lym	Stromal	Calm2	Cacna1c	0.0132113	2379.8	0.105344	2422	0.761665	1557	0.794356	2651	0.872969	1524	0	3745
Epi	Stromal	Calm2	Cacna1c	0.0132113	1919.8	0.105233	2424	0.760979	1560	1.80747	344	0.872911	1526	0	3745
Mo/Mac	Mo/Mac	Calr	Lrp1	0.0132113	2200.8	0.105211	2427	0.69289	1889	0.860432	2351	0.904524	592	0	3745
Endo	Endo	Col4a1	Itga2_Itgb1	0.0132113	2097.2	0.105169	2430	0.671512	2015	1.16376	1362	0.890925	934	0	3745
Gran	Lym	Tgm2	Itga4	0.0132113	1638.6	0.105057	2431	0.959513	866	1.34727	953	0.927574	198	0	3745
B cell	Gran	Vasp	Cxcr2	0.0132113	1700.4	0.104926	2434	1.71151	93	1.42051	809	0.8759	1421	0	3745
B cell	Mo/Mac	Lamc1	Cd44	0.0132113	1882.2	0.10477	2437	0.798775	1416	1.39505	863	0.889978	950	0	3745
Gran	B cell	Tgm2	Sdc4	0.0132113	2074.8	0.104737	2439	0.936309	937	1.30149	1053	0.855207	2200	0	3745
Gran	Stromal	Calm2	Mylk	0.0132113	1635.2	0.104685	2443	1.0439	686	1.35152	949	0.916793	353	0	3745
Mo/Mac	Mo/Mac	Vwf	Sirpa	0.0132113	2873	0.104496	2448	0.621779	2302	0.852256	2395	0.825688	3475	0	3745
Endo	Stromal	Col4a1	Itga9_Itgb1	0.0132113	1984.6	0.104484	2450	0.805268	1389	1.18837	1293	0.886699	1046	0	3745
Mo/Mac	Mo/Mac	Fn1	Plaur	0.0132113	2163.4	0.104454	2451	0.633861	2223	1.17856	1319	0.885551	1079	0	3745
Gran	Gran	Gnai2	Fpr1	0.0132113	2601.4	0.104448	2452	0.655174	2094	0.664486	3273	0.87539	1443	0	3745
Endo	Endo	Fgf1	Nrp1	0.0132113	2526.2	0.104346	2456	0.658678	2077	1.27977	1093	0.830987	3260	0	3745
Mo/Mac	Mo/Mac	Adam17	Il6ra	0.0132113	2617.2	0.104076	2463	0.63945	2190	0.747284	2859	0.864851	1829	0	3745
Gran	Gran	Selplg	Itgb2	0.0132113	1926.8	0.10391	2468	0.880619	1100	0.975807	1900	0.913631	421	0	3745
Stromal	B cell	Fn1	Itga4_Itgb7	0.0132113	2793.6	0.103818	2469	0.523734	3028	0.593936	3637	0.885229	1089	0	3745
Endo	Endo	Col4a1	Itga3_Itgb1	0.0132113	2044.6	0.103816	2470	0.713387	1775	1.23124	1201	0.887001	1032	0	3745
Lym	B cell	Btla	Cd79a	0.0132113	1897.6	0.103702	2476	0.902227	1032	1.37486	898	0.878134	1337	0	3745
Endo	Mo/Mac	Bmp6	Acvr1_Bmpr2	0.0132113	2641	0.103508	2481	0.542329	2881	0.962957	1941	0.856436	2157	0	3745
Gran	Lym	Thbs1	Cd47	0.0132113	1706.6	0.103361	2488	0.912632	991	1.32407	1002	0.920385	307	0	3745
Stromal	Mo/Mac	Hsp90b1	Lrp1	0.0132113	2049.8	0.103306	2490	0.711342	1786	1.02252	1746	0.910448	482	0	3745
Endo	Lym	Cxcl12	Itgav	0.0132113	2787.2	0.103286	2493	0.504971	3156	1.1565	1381	0.833673	3161	0	3745
Mo/Mac	Gran	Hgf	Cd44	0.0132113	2209.4	0.103123	2499	0.867045	1153	1.20271	1266	0.850872	2384	0	3745
Stromal	Endo	Fn1	Itga3_Itgb1	0.0132113	2483	0.102921	2504	0.605208	2412	0.88135	2266	0.8741	1488	0	3745
Endo	Endo	Lpl	Gpihbp1	0.0132113	2897	0.102322	2521	0.504973	3155	0.789708	2669	0.850489	2395	0	3745
Gran	Endo	Mmp9	Ifnar1	0.0132113	2036.6	0.102276	2524	1.73216	84	1.57454	573	0.831041	3257	0	3745
Stromal	Lym	Col3a1	Itga1_Itgb1	0.0132113	2342.2	0.102264	2525	0.95405	880	0.811211	2563	0.860308	1998	0	3745
Stromal	Endo	Lamc1	Itga6_Itgb1	0.0132113	2617.4	0.102223	2527	0.633	2232	0.804618	2598	0.860738	1985	0	3745
Lym	Stromal	Calm1	Cacna1c	0.0132113	2528	0.102171	2528	0.681703	1962	0.603464	3581	0.894715	824	0	3745
Stromal	Mo/Mac	Hgf	Cd44	0.0132113	2339	0.102005	2531	0.695581	1866	1.26018	1146	0.850179	2407	0	3745
Stromal	Mo/Mac	Vcl	Itgb5	0.0132113	3231	0.101518	2546	0.546696	2847	0.647345	3363	0.821569	3654	0	3745
Stromal	Mo/Mac	Fn1	Itga4_Itgb7	0.0132113	2783.8	0.101443	2549	0.505028	3154	0.651396	3348	0.884048	1123	0	3745
Lym	Gran	Maml2	Notch2	0.0132113	1775.6	0.101195	2555	0.903656	1025	1.15517	1383	0.92896	170	0	3745
Stromal	Gran	Gnai2	C5ar1	0.0132113	1624.4	0.101161	2558	1.19472	437	1.28246	1089	0.921663	293	0	3745
Gran	Gran	Trf	Adrb2	0.0132113	2281.2	0.101152	2559	0.684742	1946	1.22757	1206	0.861784	1950	0	3745
Stromal	Lym	Col1a2	Itga1_Itgb1	0.0132113	2359.6	0.101015	2563	0.992983	788	0.754615	2818	0.863438	1884	0	3745
Stromal	Mo/Mac	Hbegf	Cd44	0.0132113	2507.6	0.100953	2564	0.717708	1749	1.24005	1184	0.829962	3296	0	3745
Lym	Endo	Ccl5	Ccrl2	0.0132113	2243.4	0.100864	2568	0.660578	2067	2.32815	144	0.843836	2693	0	3745
Gran	Epi	App	Tspan15	0.0132113	2652.6	0.100857	2569	0.586321	2537	1.20516	1261	0.833844	3151	0	3745
Endo	Endo	Gnas	Glp1r	0.0132113	2055.8	0.100729	2570	0.597208	2468	1.26341	1131	0.915916	365	0	3745
Stromal	Mo/Mac	App	Lrp1	0.0132113	1955	0.100725	2571	0.769605	1520	1.0884	1569	0.915499	370	0	3745
Gran	Epi	Bst1	Cav1	0.0132113	2553.2	0.100581	2578	0.554584	2789	1.29066	1074	0.846503	2580	0	3745
Stromal	B cell	Calm3	Kcnq5	0.0132113	2112	0.100571	2580	0.666458	2038	1.19719	1271	0.891228	926	0	3745
Gran	Gran	Cirbp	Trem1	0.0132113	1931	0.10039	2585	1.51984	171	1.5361	625	0.847296	2529	0	3745
B cell	B cell	Cd55	Adgre5	0.0132113	2025.2	0.100357	2588	0.789421	1453	0.985164	1869	0.91094	471	0	3745
Gran	B cell	Tgm2	Itga4	0.0132113	1768	0.100261	2590	0.924554	960	1.17647	1328	0.925988	217	0	3745
Stromal	Endo	Thbs1	Cd36	0.0132113	1752.2	0.100244	2591	0.809856	1370	1.82416	328	0.898102	727	0	3745
Stromal	Stromal	Timp3	Kdr	0.0132113	2179.2	0.100219	2592	0.77302	1507	1.16228	1368	0.868713	1684	0	3745
Stromal	Lym	Fn1	Dpp4	0.0132113	3143.8	0.100125	2595	0.463073	3520	0.697354	3106	0.842319	2753	0	3745
Epi	Gran	Cirbp	Trem1	0.0132113	1863.4	0.100068	2598	1.51908	172	1.94577	259	0.847088	2543	0	3745
Mo/Mac	Gran	Psen1	Cd44	0.0132113	1874	0.100048	2599	0.898135	1046	1.18551	1301	0.900454	679	0	3745
Mo/Mac	B cell	Calm1	Kcnq5	0.0132113	1835.6	0.0999651	2603	0.802806	1399	1.1756	1333	0.935301	98	0	3745
Gran	Mo/Mac	Tgm2	Itga4	0.0132113	1696.2	0.0998281	2610	0.921395	972	1.35844	934	0.92584	220	0	3745
Epi	Epi	Hmgb1	Sdc1	0.0132113	2680.8	0.0996122	2615	0.580744	2574	1.38087	886	0.823239	3584	0	3745
Stromal	Epi	Fbn1	Itgb1	0.0132113	2307.8	0.0994874	2619	0.732537	1672	1.26638	1124	0.85096	2379	0	3745
Endo	B cell	Pam	Dpp4	0.0132113	2678.4	0.0992967	2624	0.568769	2678	0.836282	2458	0.863374	1887	0	3745
Gran	Stromal	Thbs1	Cd36	0.0132113	1878.4	0.0992918	2625	0.847707	1221	1.29671	1061	0.897664	740	0	3745
Endo	Stromal	Col4a1	Itga1_Itgb1	0.0132113	2120.4	0.0992061	2627	0.640836	2180	1.16633	1355	0.899755	695	0	3745
Mo/Mac	B cell	Fn1	Itga4_Itgb7	0.0132113	2629.4	0.0991365	2629	0.497452	3224	0.853092	2389	0.882864	1160	0	3745
Mo/Mac	Mo/Mac	Hsp90b1	Lrp1	0.0132113	2284.2	0.0990817	2631	0.68073	1970	0.811447	2561	0.908731	514	0	3745
Endo	Endo	Col4a2	Itga2_Itgb1	0.0132113	2542	0.0989725	2636	0.589976	2517	0.918349	2114	0.868353	1698	0	3745
Gran	Gran	C3	Itgam	0.0132113	2590.2	0.0989703	2637	0.806526	1384	0.947689	2007	0.833128	3178	0	3745
Endo	Gran	Rps19	C5ar1	0.0132113	1876.2	0.0988977	2640	1.12076	552	0.857057	2371	0.937446	73	0	3745
Mo/Mac	Endo	Spp1	S1pr1	0.0132113	3209.8	0.0988754	2641	0.497138	3231	0.656607	3317	0.834715	3115	0	3745
Epi	Endo	Gnas	Glp1r	0.0132113	1937.2	0.0988455	2643	0.578602	2592	1.82384	329	0.915186	377	0	3745
Mo/Mac	Stromal	Gnai2	F2r	0.0132113	2283.6	0.0988187	2644	0.811456	1366	0.735056	2917	0.897381	746	0	3745
Mo/Mac	Endo	App	Tspan12	0.0132113	2798.8	0.0987992	2645	0.52191	3039	0.726744	2957	0.870705	1608	0	3745
Endo	Mo/Mac	Hsp90b1	Lrp1	0.0132113	2122	0.0987762	2646	0.678517	1986	1.02986	1716	0.908603	517	0	3745
Gran	Mo/Mac	C3	Lrp1	0.0132113	2763.6	0.0987249	2647	0.669547	2024	0.941035	2036	0.828039	3366	0	3745
B cell	Gran	Maml2	Notch2	0.0132113	1852	0.0985146	2650	0.882432	1093	1.08262	1584	0.928069	188	0	3745
Gran	Endo	Lgals3	Eng	0.0132113	2372.8	0.09848	2651	0.580265	2581	0.942406	2028	0.893706	859	0	3745
Stromal	Stromal	Lamc1	Itga1	0.0132113	3204.4	0.0984274	2652	0.48947	3283	0.612081	3544	0.841442	2798	0	3745
Gran	Gran	Thbs1	Itga4	0.0132113	1807	0.0983547	2658	0.872159	1131	1.33432	978	0.908038	523	0	3745
Endo	Stromal	Col4a2	Itga9_Itgb1	0.0132113	2406	0.0983287	2660	0.723731	1713	0.942961	2027	0.863387	1885	0	3745
Mo/Mac	Mo/Mac	L1cam	Cd9	0.0132113	2692	0.098326	2661	0.519687	3054	1.07699	1601	0.850417	2399	0	3745
Mo/Mac	Endo	Fn1	Itga3_Itgb1	0.0132113	2395.4	0.0982805	2662	0.578926	2589	1.14051	1412	0.871539	1569	0	3745
Stromal	Lym	Fn1	Itga6	0.0132113	3293.4	0.0982757	2663	0.44598	3662	0.64031	3390	0.837224	3007	0	3745
Stromal	Endo	Fn1	Itga5_Itgb1	0.0132113	2718.8	0.0981886	2666	0.522137	3037	0.801711	2617	0.87278	1529	0	3745
Endo	Gran	Hbegf	Cd44	0.0132113	2412.4	0.097935	2672	0.883854	1086	1.24205	1181	0.82781	3378	0	3745
Mo/Mac	B cell	Calm3	Kcnq5	0.0132113	2333.6	0.0979315	2673	0.652637	2109	0.904405	2187	0.889933	954	0	3745
Stromal	Stromal	C3	Nrp1	0.0132113	2793.6	0.0978061	2675	0.568904	2675	0.869511	2310	0.846774	2563	0	3745
Stromal	Stromal	Calm1	Cacna1c	0.0132113	2385.2	0.0977382	2676	0.643657	2161	0.837554	2454	0.892607	890	0	3745
Gran	Gran	Ltb	Tnfrsf1a	0.0132113	2312.8	0.0977284	2677	0.834644	1275	0.774726	2729	0.88339	1138	0	3745
Endo	Endo	Col4a2	Itga3_Itgb1	0.0132113	2479.8	0.0976995	2679	0.63185	2243	0.985828	1865	0.863741	1867	0	3745
Lym	Mo/Mac	Selplg	Itgam	0.0132113	2012	0.0976707	2680	0.790209	1449	1.20713	1255	0.891002	931	0	3745
Epi	Mo/Mac	Icam1	Itgax_Itgb2	0.0132113	2247.4	0.0975096	2683	0.650135	2128	1.65367	480	0.855171	2201	0	3745
Epi	Mo/Mac	F11r	Itgal_Itgb2	0.0132113	2221.6	0.0974947	2684	0.616033	2344	1.55276	607	0.867502	1728	0	3745
Endo	Stromal	Gnai2	F2r	0.0132113	2082.6	0.0974106	2688	0.796876	1427	1.0122	1788	0.896719	765	0	3745
Stromal	Gran	Hsp90b1	Tlr2	0.0132113	2506.2	0.0970997	2692	0.637017	2209	0.781947	2705	0.88234	1180	0	3745
Lym	Gran	Lamb3	Cd44	0.0132113	1914.8	0.0970921	2693	0.933228	948	1.2088	1249	0.890738	939	0	3745
Mo/Mac	Mo/Mac	Fn1	Itga4_Itgb7	0.0132113	2637.4	0.0968689	2702	0.478746	3380	0.910552	2156	0.881662	1204	0	3745
Endo	Lym	Icam2	Itgam_Itgb2	0.0132113	2586.6	0.096773	2704	0.54878	2832	0.924932	2084	0.871569	1568	0	3745
Epi	Lym	Col4a5	Cd47	0.0132113	2726.8	0.0967241	2706	0.671439	2016	0.812486	2558	0.845745	2609	0	3745
Endo	Mo/Mac	Calr	Lrp1	0.0132113	2235.2	0.0966247	2710	0.636272	2213	0.993699	1837	0.900785	671	0	3745
Epi	Mo/Mac	App	Tnfrsf21	0.0132113	2330.2	0.0965378	2712	0.543329	2873	1.43724	777	0.87236	1544	0	3745
Gran	B cell	Calm2	Kcnq5	0.0132113	1950.8	0.0965005	2714	0.739378	1650	1.17928	1317	0.918776	328	0	3745
B cell	Endo	Tgfb1	Cav1	0.0132113	2035.4	0.0960494	2726	0.675542	1999	1.29534	1062	0.901766	645	0	3745
B cell	Endo	Lamb3	Itga6_Itgb1	0.0132113	2576.6	0.0958054	2728	0.640213	2186	0.872395	2299	0.862339	1925	0	3745
Endo	Stromal	Calm2	Cacna1c	0.0132113	2405.2	0.0957183	2729	0.702147	1836	0.951579	1990	0.867561	1726	0	3745
Endo	Mo/Mac	Cxcl12	Cxcr4	0.0132113	2417.8	0.0956811	2731	0.573755	2631	1.21732	1230	0.866847	1752	0	3745
Gran	Endo	Thbs1	Cd47	0.0132113	1764.4	0.0955971	2737	0.850497	1212	1.43013	785	0.917476	343	0	3745
Stromal	Stromal	Calm2	Adcy8	0.0132113	3321.4	0.0955749	2739	0.445981	3661	0.751074	2839	0.822428	3623	0	3745
Endo	B cell	Sorbs1	Insr	0.0132113	3088	0.0952864	2744	0.469852	3465	0.797141	2637	0.840559	2849	0	3745
Endo	Gran	Cxcl12	Itga4	0.0132113	2471	0.0952377	2746	0.470697	3457	1.06292	1645	0.896891	762	0	3745
Endo	Epi	Bmp6	Bmpr1a_Bmpr2	0.0132113	2276	0.0951923	2750	0.627048	2274	1.75889	381	0.854271	2230	0	3745
Stromal	Stromal	Sparc	Eng	0.0132113	1948.6	0.0951048	2752	0.871902	1132	1.16392	1360	0.897262	754	0	3745
Endo	Endo	Hras	Cav1	0.0132113	2168.2	0.0950898	2753	0.741079	1643	1.54654	615	0.858424	2085	0	3745
Endo	Gran	Fgf1	Cd44	0.0132113	1946.6	0.0950668	2754	0.939751	925	1.38849	872	0.875472	1437	0	3745
Endo	Endo	Adam15	Itgb1	0.0132113	2677.8	0.0950384	2756	0.514904	3091	0.871449	2303	0.873997	1494	0	3745
Epi	Stromal	Calm2	Adcy8	0.0132113	2902.4	0.0948547	2764	0.441041	3703	1.52434	652	0.821875	3648	0	3745
Stromal	Epi	App	Tspan15	0.0132113	2921.8	0.0947513	2767	0.541029	2890	0.978064	1892	0.829473	3315	0	3745
Lym	B cell	Selplg	Sell	0.0132113	1860.8	0.0945087	2773	0.910747	999	1.14749	1397	0.914692	390	0	3745
Stromal	Mo/Mac	Fn1	Itga4_Itgb1	0.0132113	2668.2	0.0944973	2775	0.542141	2885	0.667171	3258	0.900469	678	0	3745
Lym	Endo	Sorbs1	Itga1	0.0132113	2605.4	0.0943984	2779	0.558512	2760	1.12893	1452	0.852968	2291	0	3745
Stromal	Epi	Vegfd	Itgb1	0.0132113	2753.8	0.0942802	2782	0.609803	2375	1.1306	1448	0.826954	3419	0	3745
Gran	Mo/Mac	Anxa2	Tlr2	0.0132113	2342.6	0.0942	2785	0.72233	1723	0.870817	2304	0.882912	1156	0	3745
Endo	Mo/Mac	Col4a1	Cd47	0.0132113	2011	0.0941631	2786	0.72215	1724	1.11472	1501	0.921285	299	0	3745
Gran	B cell	Thbs1	Cd47	0.0132113	1871.6	0.0941211	2790	0.838685	1255	1.22321	1219	0.916886	349	0	3745
Mo/Mac	B cell	Apoe	Abca1	0.0132113	2435	0.0940918	2791	0.572784	2644	1.1333	1435	0.871887	1560	0	3745
Lym	Gran	Gnai2	C5ar1	0.0132113	1904.6	0.0940082	2793	1.14102	517	0.912021	2143	0.918975	325	0	3745
Epi	Endo	Hspg2	Itgb1	0.0132113	2792.4	0.0938431	2796	0.632495	2238	1.08444	1579	0.822874	3604	0	3745
Gran	Endo	Calm3	Aqp1	0.0132113	2140	0.0938341	2797	0.645407	2153	1.31445	1024	0.888543	981	0	3745
Stromal	Lym	Cfh	Itgam	0.0132113	2635.4	0.0937641	2799	0.845721	1231	0.976879	1897	0.824865	3505	0	3745
Mo/Mac	Endo	Fn1	Itga5_Itgb1	0.0132113	2611.6	0.093761	2800	0.495855	3239	1.06087	1650	0.870196	1624	0	3745
Endo	Gran	Gnai2	Fpr1	0.0132113	2810.8	0.0936769	2802	0.539202	2910	0.732049	2934	0.869332	1663	0	3745
B cell	Stromal	Calm2	Cacna1c	0.0132113	2647	0.0936675	2803	0.689466	1916	0.719968	2988	0.866311	1783	0	3745
Endo	Stromal	Col4a2	Itga1_Itgb1	0.0132113	2545	0.0933613	2811	0.559299	2756	0.920919	2102	0.878761	1311	0	3745
Endo	Mo/Mac	Pltp	Abca1	0.0132113	2457.8	0.0933517	2812	0.614006	2353	1.20377	1265	0.857688	2114	0	3745
Gran	Stromal	Slpi	Plscr1	0.0132113	2034.6	0.0932843	2813	1.38408	258	1.8597	305	0.836186	3052	0	3745
B cell	Gran	Gnai2	C5ar1	0.0132113	1917.6	0.0929976	2821	1.13343	527	0.910221	2161	0.918571	334	0	3745
Endo	Gran	Hsp90b1	Tlr2	0.0132113	2585	0.0928419	2827	0.604192	2417	0.789291	2670	0.879993	1266	0	3745
Gran	Lym	Icam1	Spn	0.0132113	2988.2	0.0928056	2828	0.542706	2879	0.883369	2261	0.831782	3228	0	3745
Mo/Mac	Gran	Cirbp	Trem1	0.0132113	2082.8	0.0927435	2830	1.50191	182	1.37648	894	0.8421	2763	0	3745
Stromal	Mo/Mac	Fn1	Itgav_Itgb1	0.0132113	2831.8	0.0925665	2837	0.536048	2931	0.658318	3307	0.878127	1339	0	3745
Stromal	Lym	Cd34	Sell	0.0132113	3096	0.092508	2839	0.538554	2913	0.646558	3366	0.845589	2617	0	3745
B cell	Endo	Gnas	Glp1r	0.0132113	2465.6	0.0924717	2841	0.515653	3087	0.896903	2215	0.912563	440	0	3745
Stromal	Endo	Lamc1	Itga2_Itgb1	0.0132113	3129	0.0923005	2845	0.545108	2856	0.588838	3672	0.847309	2527	0	3745
Mo/Mac	Endo	Gnas	Glp1r	0.0132113	2530.2	0.0922216	2848	0.513183	3100	0.821352	2514	0.912455	444	0	3745
Gran	Endo	Lgals9	Ptprk	0.0132113	2904.8	0.0922162	2849	0.499736	3199	1.10693	1520	0.832286	3211	0	3745
Epi	B cell	Calm1	Kcnq5	0.0132113	1748.8	0.0922158	2850	0.708894	1794	2.01744	228	0.932817	127	0	3745
Mo/Mac	Endo	Adam10	Cadm1	0.0132113	2905	0.0921249	2855	0.509115	3127	0.82616	2490	0.85271	2308	0	3745
Epi	Mo/Mac	Hp	Itgb2	0.0132113	1818.2	0.0920861	2857	0.88317	1089	1.48165	702	0.899444	698	0	3745
Stromal	Gran	Hbegf	Cd9	0.0132113	2797.6	0.091938	2860	0.692748	1890	0.861054	2348	0.833941	3145	0	3745
Epi	Stromal	Vegfa	Nrp1	0.0132113	2298.8	0.0918877	2864	0.588009	2524	1.7542	385	0.860932	1976	0	3745
Stromal	Stromal	Lamc1	Itga9_Itgb1	0.0132113	2983.4	0.0917	2870	0.678863	1983	0.613449	3536	0.841694	2783	0	3745
Gran	Mo/Mac	Lgals9	Lrp1	0.0132113	2790.8	0.0916171	2872	0.594095	2492	0.905949	2184	0.844524	2661	0	3745
Epi	Endo	Agrn	Itgb1	0.0132113	2865.8	0.0913805	2882	0.532921	2956	1.11508	1500	0.831294	3246	0	3745
Lym	Gran	Selplg	Itgb2	0.0132113	2142.4	0.0913249	2885	0.758733	1572	0.952334	1988	0.908399	522	0	3745
Stromal	Endo	Lamc1	Itga3_Itgb1	0.0132113	3050.4	0.0911132	2892	0.586982	2531	0.656316	3319	0.842095	2765	0	3745
Endo	Gran	F11r	Itgal_Itgb2	0.0132113	2936	0.0909626	2899	0.529438	2977	0.685474	3177	0.863465	1882	0	3745
Mo/Mac	Mo/Mac	Anxa2	Tlr2	0.0132113	2291	0.0908812	2902	0.691828	1897	1.0487	1681	0.881045	1230	0	3745
Gran	Stromal	Calm3	Mylk	0.0132113	2109.4	0.0908613	2903	0.882937	1091	1.10884	1515	0.879277	1293	0	3745
Mo/Mac	Mo/Mac	App	Lrp1	0.0132113	2216.4	0.0907594	2908	0.70006	1847	0.915989	2124	0.911381	458	0	3745
Endo	Stromal	Adam15	Itgb1	0.0132113	2893.2	0.0906994	2911	0.480906	3367	0.745657	2870	0.871401	1573	0	3745
Gran	Endo	Gnai2	Cav1	0.0132113	1683.2	0.0906784	2915	0.878802	1109	1.56144	590	0.94049	57	0	3745
Endo	Gran	Lgals9	Cd44	0.0132113	1872.2	0.0906675	2916	0.879688	1103	1.33334	979	0.903229	618	0	3745
Stromal	Endo	Thbs1	Itga6	0.0132113	2726.8	0.0905806	2919	0.57066	2661	1.13633	1426	0.839759	2883	0	3745
Epi	Lym	Icam1	Il2rg	0.0132113	2564	0.0904948	2921	0.591586	2508	1.377	892	0.842298	2754	0	3745
Endo	Endo	Calm3	Aqp1	0.0132113	2134.4	0.0904823	2922	0.629739	2257	1.4794	704	0.886729	1044	0	3745
Mo/Mac	Endo	Calm2	Aqp1	0.0132113	2065.2	0.0903399	2923	0.667884	2033	1.19625	1274	0.916836	351	0	3745
Endo	Mo/Mac	Sorbs1	Insr	0.0132113	3305.4	0.0902504	2926	0.445312	3667	0.686251	3173	0.836886	3016	0	3745
Mo/Mac	Mo/Mac	Fn1	Itga4_Itgb1	0.0132113	2511.6	0.0902362	2928	0.515859	3086	0.926327	2077	0.898382	722	0	3745
Gran	Endo	Tgm2	Itgb1	0.0132113	1750.8	0.0902346	2929	0.910512	1003	1.43738	776	0.921136	301	0	3745
Gran	Lym	Gnai2	Oprm1	0.0132113	2544	0.0900495	2934	0.668855	2026	0.734321	2924	0.885224	1091	0	3745
Gran	Lym	Selplg	Sell	0.0132113	1979.2	0.0900253	2935	0.907221	1011	1.01737	1769	0.912777	436	0	3745
B cell	Gran	Tgfb1	Cxcr4	0.0132113	2186.6	0.0900033	2937	0.814926	1353	0.953008	1984	0.891691	914	0	3745
Endo	Mo/Mac	Vegfa	Cd44	0.0132113	1878.4	0.0899815	2938	0.811847	1365	1.48598	698	0.901742	646	0	3745
Mo/Mac	Stromal	Apoe	Lrp1	0.0132113	2449.6	0.0899478	2941	0.535722	2934	1.0899	1565	0.886249	1063	0	3745
Endo	Endo	Calm1	Glp1r	0.0132113	2406.8	0.0898412	2949	0.481852	3361	1.07147	1621	0.916417	358	0	3745
Mo/Mac	Mo/Mac	Grn	Tnfrsf1a	0.0132113	2752.6	0.0896784	2951	0.610965	2368	0.779954	2711	0.860532	1988	0	3745
Mo/Mac	Mo/Mac	Tln1	Itgb5	0.0132113	3036.2	0.0895137	2963	0.55032	2819	0.602065	3592	0.858861	2062	0	3745
Epi	Endo	Col4a5	Cd47	0.0132113	2809.8	0.0894583	2966	0.609304	2379	0.918543	2112	0.840582	2847	0	3745
B cell	Endo	Lamc1	Itga6_Itgb1	0.0132113	2833.4	0.0894516	2967	0.564965	2715	0.844507	2425	0.852545	2315	0	3745
Stromal	Mo/Mac	Calr	Lrp1	0.0132113	2462	0.0894485	2968	0.588951	2521	0.867111	2324	0.897282	752	0	3745
Stromal	Lym	Fn1	Itga4_Itgb1	0.0132113	2785.2	0.089368	2970	0.4986	3210	0.665355	3268	0.89794	733	0	3745
Endo	Lym	Cxcl12	Itgb1	0.0132113	2502.2	0.0893372	2972	0.472607	3435	1.12713	1462	0.892362	897	0	3745
Stromal	Mo/Mac	Fn1	Itga5_Itgb1	0.0132113	3034.4	0.0893334	2973	0.508103	3135	0.602677	3588	0.86744	1731	0	3745
Epi	Gran	Icam1	Itgam_Itgb2	0.0132113	2221.6	0.0891843	2979	0.693681	1881	1.57553	570	0.862201	1933	0	3745
Stromal	Stromal	Spp1	Itga9_Itgb1	0.0132113	2955	0.0890862	2980	0.569555	2670	0.987413	1859	0.82455	3521	0	3745
Mo/Mac	Mo/Mac	Spp1	Cd44	0.0132113	2366	0.0890122	2982	0.663409	2056	1.14091	1410	0.8699	1637	0	3745
Mo/Mac	Lym	Sirpa	Cd47	0.0132113	2176.8	0.0890058	2983.5	0.642777	2165.5	1.01977	1758.5	0.9254	231.5	0	3745
Lym	Mo/Mac	Cd47	Sirpa	0.0132113	2176.8	0.0890058	2983.5	0.642777	2165.5	1.01977	1758.5	0.9254	231.5	0	3745
Gran	Gran	Slpi	Plscr1	0.0132113	2097.2	0.0889274	2986	1.37664	263	1.85729	306	0.832883	3186	0	3745
Mo/Mac	Mo/Mac	Fn1	Itgav_Itgb1	0.0132113	2683.2	0.0883925	3000	0.509766	3122	0.917474	2117	0.875636	1432	0	3745
Epi	B cell	Col4a5	Cd47	0.0132113	3027.8	0.0880771	3008	0.597492	2465	0.711628	3030	0.839537	2891	0	3745
Endo	Stromal	Calm3	Mylk	0.0132113	2078.4	0.0876156	3019	0.86727	1151	1.27379	1109	0.877333	1368	0	3745
Mo/Mac	Endo	Tgfb1	Tgfbr3	0.0132113	3081.4	0.0875948	3020	0.531462	2964	0.601772	3594	0.858424	2084	0	3745
B cell	Endo	Adam10	Cadm1	0.0132113	2956.4	0.0875919	3021	0.484092	3335	0.889982	2240	0.849513	2441	0	3745
Mo/Mac	Gran	Psen1	Notch2	0.0132113	2537.8	0.087588	3022	0.722856	1719	0.798502	2631	0.871418	1572	0	3745
Mo/Mac	Stromal	Calm2	Mylk	0.0132113	2025.8	0.0874777	3026	0.905414	1016	0.990639	1846	0.909683	496	0	3745
Endo	Lym	Col4a1	Itga2_Itgb1	0.0132113	2357.4	0.0872992	3034	0.617289	2335	1.12677	1464	0.881542	1209	0	3745
Epi	Stromal	Agrn	Itgb1	0.0132113	3041.8	0.0872086	3036	0.498923	3208	0.989289	1850	0.827992	3370	0	3745
Epi	Endo	Col4a1	Cd93	0.0132113	2352.8	0.0872037	3038	0.571415	2654	1.77809	368	0.861462	1959	0	3745
Gran	Epi	Cd14	Itgb1	0.0132113	1795.6	0.0870962	3043	0.919719	974	1.98953	244	0.888903	972	0	3745
Epi	Endo	Vegfa	Itgb1	0.0132113	1938.2	0.0869818	3046	0.693753	1880	2.01264	231	0.895886	789	0	3745
Mo/Mac	Gran	Pkm	Cd44	0.0132113	1750	0.0869562	3047	0.989822	796	1.32068	1010	0.929582	152	0	3745
Mo/Mac	Mo/Mac	Tgfb1	Acvr1_Tgfbr1_Tgfbr2	0.0132113	2890.6	0.0869265	3049	0.56583	2706	0.617144	3518	0.875534	1435	0	3745
Stromal	Epi	Angpt1	Itgb1	0.0132113	2192.8	0.0868778	3051	0.710771	1790	1.48702	696	0.868751	1682	0	3745
Gran	Stromal	Calm1	Cacna1c	0.0132113	2846.4	0.0868485	3053	0.550191	2820	0.605732	3573	0.886813	1041	0	3745
Gran	Epi	Thbs1	Itga3_Itgb1	0.0132113	1899.8	0.08669	3057	0.949408	896	2.04765	219	0.871174	1582	0	3745
B cell	Endo	Lamb3	Itga2_Itgb1	0.0132113	3077.4	0.0865055	3061	0.552321	2807	0.656615	3316	0.849037	2458	0	3745
Mo/Mac	Gran	Adam10	Cd44	0.0132113	1983.8	0.0863556	3066	0.860269	1183	1.10365	1532	0.914621	393	0	3745
Stromal	Endo	Col4a1	Itga2_Itgb1	0.0132113	2721.2	0.0863517	3067	0.542685	2880	0.787224	2679	0.880971	1235	0	3745
Gran	Endo	Icam1	Cav1	0.0132113	2051.4	0.0862301	3072	0.742568	1636	1.75367	387	0.876014	1417	0	3745
Gran	Stromal	Tgm2	Itgb1	0.0132113	1857.6	0.0861149	3075	0.876514	1116	1.31158	1031	0.919422	321	0	3745
Epi	Mo/Mac	Icam1	Spn	0.0132113	2960.2	0.0860891	3076	0.44472	3673	1.39621	862	0.82646	3445	0	3745
Mo/Mac	Lym	Calm1	Oprm1	0.0132113	2521.6	0.0860354	3081	0.677257	1991	0.743011	2884	0.891946	907	0	3745
Epi	Endo	Lgals3	Eng	0.0132113	2262.4	0.0859477	3084	0.53415	2950	1.62721	504	0.887065	1029	0	3745
Stromal	Epi	Col3a1	Itga1_Itgb1	0.0132113	2217.4	0.0859437	3086	0.907353	1010	1.42166	807	0.84953	2439	0	3745
B cell	Stromal	Lamb3	Itga9_Itgb1	0.0132113	2934.6	0.0859427	3087	0.686077	1938	0.681227	3190	0.843474	2713	0	3745
Stromal	Stromal	Col4a1	Itga9_Itgb1	0.0132113	2558.2	0.08579	3093	0.676441	1995	0.811836	2560	0.876413	1398	0	3745
Endo	B cell	Cxcl12	Itgav	0.0132113	3148	0.0857517	3096	0.452408	3610	1.09099	1561	0.820371	3728	0	3745
Mo/Mac	Mo/Mac	F11r	Itgal_Itgb2	0.0132113	2780.8	0.0857002	3097	0.565558	2708	0.864181	2334	0.859914	2020	0	3745
Lym	Endo	Calm1	Glp1r	0.0132113	2780.4	0.0856191	3102	0.438607	3723	0.731424	2937	0.914555	395	0	3745
B cell	Endo	Lamb3	Itga3_Itgb1	0.0132113	3000.4	0.0853928	3106	0.594196	2490	0.724094	2970	0.843871	2691	0	3745
Lym	Lym	Lgals1	Cd69	0.0132113	3317.4	0.0853898	3108	0.452996	3603	0.694434	3121	0.837126	3010	0	3745
Mo/Mac	Epi	App	Tspan15	0.0132113	3307.4	0.0853765	3110	0.471484	3451	0.805653	2588	0.821977	3643	0	3745
Mo/Mac	Mo/Mac	Tgfb1	Tgfbr1_Tgfbr2	0.0132113	2729	0.0853401	3113	0.591929	2506	0.644086	3373	0.891945	908	0	3745
Mo/Mac	Lym	Fn1	Itga4_Itgb1	0.0132113	2635.8	0.0853382	3114	0.472318	3442	0.924511	2086	0.895806	792	0	3745
Mo/Mac	Mo/Mac	Fn1	Itga5_Itgb1	0.0132113	2879.6	0.0853052	3116	0.481821	3362	0.861833	2340	0.864765	1835	0	3745
Stromal	Gran	Hmgb1	Tlr2	0.0132113	2472.8	0.0852644	3119	0.648898	2132	0.816861	2535	0.894515	833	0	3745
Stromal	Endo	Col4a1	Itga3_Itgb1	0.0132113	2636.8	0.085241	3120	0.584559	2550	0.854703	2383	0.876738	1386	0	3745
Stromal	Endo	Apoe	Lrp6	0.0132113	2447.8	0.0852231	3121	0.633488	2227	0.995498	1831	0.878747	1315	0	3745
Endo	Mo/Mac	App	Fpr2	0.0132113	2744	0.085206	3123	0.58865	2523	0.895272	2219	0.857754	2110	0	3745
Lym	Gran	Psen1	Cd44	0.0132113	2086.6	0.0851933	3125	0.831535	1286	1.14772	1396	0.893015	881	0	3745
Gran	Mo/Mac	Csf1	Csf3r	0.0132113	2688	0.0851743	3127	0.887665	1072	1.00727	1800	0.820875	3696	0	3745
Endo	Endo	Calm1	Aqp1	0.0132113	2136	0.0850649	3130	0.578521	2593	1.29426	1065	0.930712	147	0	3745
Lym	Endo	Gnas	Glp1r	0.0132113	2763.4	0.0850036	3135	0.441897	3696	0.773731	2737	0.909145	504	0	3745
Mo/Mac	Gran	Lrpap1	Sorl1	0.0132113	2041.6	0.0849734	3136	1.16813	472	1.38555	877	0.860896	1978	0	3745
Stromal	Epi	Col1a2	Itga1_Itgb1	0.0132113	2202.4	0.0848937	3138	0.946286	910	1.36506	919	0.85286	2300	0	3745
Endo	Gran	Vim	Cd44	0.0132113	1763.8	0.0847438	3143	0.936781	934	1.33171	981	0.949874	16	0	3745
Stromal	Endo	Hmgb1	Thbd	0.0132113	1990.2	0.0847237	3145	0.686176	1937	1.36281	923	0.927367	201	0	3745
Mo/Mac	Stromal	Spp1	Itga8_Itgb1	0.0132113	2963.6	0.0844356	3156	0.708543	1797	0.784962	2692	0.826774	3428	0	3745
Endo	Gran	Lrpap1	Sorl1	0.0132113	2014.4	0.0843174	3165	1.16599	478	1.49385	689	0.860431	1995	0	3745
Gran	Mo/Mac	Pkm	Cd44	0.0132113	1774.6	0.0841679	3173	0.90003	1041	1.4599	734	0.928508	180	0	3745
Epi	Mo/Mac	Timp3	Cd44	0.0132113	1724.4	0.0841593	3174	0.846783	1229	2.36846	136	0.918198	338	0	3745
Stromal	Endo	Calm2	Aqp1	0.0132113	2106.4	0.0841305	3178	0.619493	2322	1.38495	878	0.914081	409	0	3745
Stromal	Epi	Col1a1	Itga1_Itgb1	0.0132113	2642.6	0.0841025	3179	0.80554	1387	1.08905	1566	0.828711	3336	0	3745
Gran	Endo	C3	Nrp1	0.0132113	2803.2	0.0840677	3182	0.58121	2570	1.11624	1496	0.836694	3023	0	3745
Epi	Gran	Lrpap1	Sorl1	0.0132113	1946.2	0.084001	3185	1.16496	480	1.83919	317	0.860205	2004	0	3745
Epi	Mo/Mac	Hbegf	Cd9	0.0132113	2804.6	0.083941	3189	0.524483	3020	1.50471	675	0.827544	3394	0	3745
Endo	Gran	Vegfa	Sirpa	0.0132113	3046	0.0838976	3191	0.523423	3030	0.692046	3143	0.857483	2121	0	3745
Endo	B cell	App	Cd74	0.0132113	1607.4	0.0838141	3193	0.980513	820	1.90366	272	0.955628	7	0	3745
Gran	B cell	Calm3	Kcnq5	0.0132113	2555.6	0.0837572	3195	0.578411	2594	0.936602	2052	0.882039	1192	0	3745
Stromal	Endo	Vegfa	Flt1_Kdr	0.0132113	2634.4	0.0837517	3196	0.60122	2435	1.19161	1289	0.84774	2507	0	3745
Endo	Mo/Mac	Vegfa	Itgav	0.0132113	3285.6	0.0836495	3198	0.517124	3078	0.730706	2942	0.825929	3465	0	3745
Lym	Endo	Calm2	Aqp1	0.0132113	2222.2	0.0835846	3201	0.615238	2348	1.14511	1401	0.913825	416	0	3745
Epi	Endo	Calm2	Aqp1	0.0132113	1982.4	0.0834966	3206	0.614553	2349	2.15822	195	0.913783	417	0	3745
Mo/Mac	Endo	Alcam	Nrp1	0.0132113	2124.4	0.0831288	3214	0.676217	1997	1.29527	1063	0.903927	603	0	3745
Epi	Stromal	Vegfa	Itgb1	0.0132113	2036.4	0.0830107	3219	0.659755	2073	1.88685	285	0.893687	860	0	3745
Mo/Mac	Endo	Tgfb1	Itgb1	0.0132113	2437.4	0.0829895	3220	0.618014	2330	0.838604	2447	0.912425	445	0	3745
Mo/Mac	Gran	Gnai2	Igf1r	0.0132113	1694.8	0.0829826	3221	1.14167	515	1.35779	935	0.940349	58	0	3745
Lym	Endo	Lgals9	Ptprk	0.0132113	3206	0.0829823	3222	0.466001	3498	0.935719	2056	0.824793	3509	0	3745
Epi	Gran	App	Fpr2	0.0132113	2634.2	0.0829494	3223	0.526675	3003	1.30842	1035	0.856109	2165	0	3745
Stromal	Mo/Mac	Vegfa	Sirpa	0.0132113	2430.8	0.0829472	3224	0.704399	1818	1.22003	1226	0.856786	2141	0	3745
B cell	Gran	Il16	Cd9	0.0132113	2375	0.0828955	3228	0.723805	1712	0.854372	2384	0.895307	806	0	3745
Epi	Gran	F11r	Itgal_Itgb2	0.0132113	2749	0.0828687	3230	0.488686	3289	1.15945	1372	0.857878	2109	0	3745
Mo/Mac	Mo/Mac	Hgf	Cd44	0.0132113	2734.6	0.0828316	3232	0.634935	2219	1.13233	1441	0.836429	3036	0	3745
Epi	Mo/Mac	Icam1	Itgal_Itgb2	0.0132113	2204.8	0.0825646	3237	0.648634	2133	1.75043	390	0.873096	1519	0	3745
Mo/Mac	Endo	Gnai2	Cav1	0.0132113	1898	0.082503	3238	0.77741	1488	1.35186	948	0.93779	71	0	3745
Endo	Gran	Hmgb1	Tlr2	0.0132113	2523.2	0.0824538	3240	0.616095	2343	0.85087	2402	0.892923	886	0	3745
Lym	Mo/Mac	Lgals9	Lrp1	0.0132113	3129.6	0.0824432	3241	0.56036	2746	0.734742	2920	0.83747	2996	0	3745
Endo	Stromal	Calm1	Mylk	0.0132113	2029.8	0.0823698	3245	0.816051	1350	1.08865	1568	0.924655	241	0	3745
Mo/Mac	Endo	Sirpa	Cd47	0.0132113	2262.8	0.0823199	3250.5	0.580642	2575.5	1.12583	1466.5	0.922659	276.5	0	3745
Endo	Mo/Mac	Cd47	Sirpa	0.0132113	2262.8	0.0823199	3250.5	0.580642	2575.5	1.12583	1466.5	0.922659	276.5	0	3745
Stromal	Lym	Lamb2	Rpsa	0.0132113	2659.2	0.082308	3253	0.6168	2338	0.723737	2974	0.88838	986	0	3745
Gran	Lym	Selplg	Itgb2	0.0132113	2438.6	0.082259	3255	0.74235	1638	0.728153	2953	0.903956	602	0	3745
Stromal	Lym	Pam	Dpp4	0.0132113	3134.6	0.0822256	3256	0.501331	3183	0.691437	3145	0.851861	2344	0	3745
Endo	Lym	Col4a2	Itga2_Itgb1	0.0132113	2865.2	0.0821559	3258	0.535753	2933	0.881356	2265	0.857339	2125	0	3745
B cell	Gran	Adam10	Cd44	0.0132113	2013	0.0821064	3261	0.835246	1269	1.16747	1352	0.91263	438	0	3745
B cell	Mo/Mac	Ltb	Tnfrsf1a	0.0132113	2625.6	0.0820976	3262	0.693476	1883	0.770369	2751	0.87411	1487	0	3745
Lym	Endo	Maml2	Notch1	0.0132113	2632	0.0820853	3263	0.56556	2707	0.838113	2453	0.888251	992	0	3745
Stromal	Endo	Col4a2	Itga2_Itgb1	0.0132113	3117.6	0.0820791	3265	0.487384	3299	0.690388	3152	0.857282	2127	0	3745
Endo	Endo	Hmgb1	Thbd	0.0132113	2039	0.0819309	3272	0.653373	2104	1.39682	861	0.92623	213	0	3745
Stromal	Epi	Col1a2	Cd36	0.0132113	2299.6	0.0818794	3277	0.91271	989	1.19345	1281	0.855039	2206	0	3745
Gran	Lym	Mmp9	Cd44	0.0132113	1958.6	0.0817057	3283	1.6447	120	0.972891	1909	0.897925	736	0	3745
Lym	Endo	Adam10	Cadm1	0.0132113	3173.4	0.0816387	3285	0.45123	3624	0.807867	2573	0.844959	2640	0	3745
Mo/Mac	Stromal	Tln1	Itgb5	0.0132113	3212.4	0.0815624	3288	0.505555	3146	0.600745	3599	0.853128	2284	0	3745
Stromal	Stromal	Col4a2	Itga9_Itgb1	0.0132113	2938.2	0.0815451	3289	0.621139	2306	0.715	3012	0.851969	2339	0	3745
Stromal	Stromal	Calm2	Mylk	0.0132113	2018.2	0.0814651	3292	0.857023	1194	1.17934	1316	0.906715	544	0	3745
Stromal	Stromal	Col4a1	Itga1_Itgb1	0.0132113	2751	0.081456	3294	0.512008	3107	0.789793	2668	0.890507	941	0	3745
Epi	Endo	Alcam	Nrp1	0.0132113	1979.6	0.0814317	3295	0.665365	2046	2.17182	190	0.903028	622	0	3745
Epi	Mo/Mac	Icam1	Itgam_Itgb2	0.0132113	2434.4	0.0813447	3298	0.594779	2487	1.63608	493	0.856644	2149	0	3745
Endo	Endo	Gnai2	Cav1	0.0132113	1834.6	0.0813274	3300	0.762831	1551	1.62901	503	0.93737	74	0	3745
Gran	Stromal	C3	Cd81	0.0132113	2649.6	0.0811256	3313	0.794003	1434	1.06785	1632	0.834435	3124	0	3745
Stromal	Epi	Col1a1	Cd36	0.0132113	2788.6	0.0811163	3315	0.771964	1512	0.917439	2118	0.831177	3253	0	3745
Mo/Mac	B cell	Copa	Cd74	0.0132113	1922.8	0.0810759	3318	0.80019	1410	1.36137	930	0.926283	211	0	3745
Lym	Endo	Calm1	Aqp1	0.0132113	2427.8	0.0810672	3319	0.535276	2938	0.954218	1976	0.929144	161	0	3745
Mo/Mac	B cell	Sirpa	Cd47	0.0132113	2427	0.0810489	3320.5	0.56883	2676.5	0.918915	2110.5	0.922102	282.5	0	3745
B cell	Mo/Mac	Cd47	Sirpa	0.0132113	2427	0.0810489	3320.5	0.56883	2676.5	0.918915	2110.5	0.922102	282.5	0	3745
Stromal	Endo	Col4a2	Itga3_Itgb1	0.0132113	3034.2	0.0810233	3324	0.529258	2980	0.757867	2798	0.852348	2324	0	3745
Mo/Mac	B cell	Tgfb1	Lpp	0.0132113	2699.8	0.0809415	3327	0.570197	2665	0.694295	3124	0.90205	638	0	3745
Lym	Stromal	Calm2	Mylk	0.0132113	2174.2	0.0809365	3328	0.852769	1205	0.939498	2043	0.906439	550	0	3745
Epi	Stromal	Calm2	Mylk	0.0132113	1818	0.0808512	3330	0.852083	1209	1.95261	255	0.906394	551	0	3745
Mo/Mac	Gran	Arpc5	Adrb2	0.0132113	2637	0.080826	3333	0.645083	2155	0.782566	2702	0.880463	1250	0	3745
B cell	Endo	Lamc1	Itga2_Itgb1	0.0132113	3373	0.0807684	3334	0.477073	3390	0.628727	3455	0.838475	2941	0	3745
Endo	B cell	Calm3	Kcnq5	0.0132113	2521.8	0.0807653	3336	0.562743	2732	1.10155	1535	0.880133	1261	0	3745
Endo	Lym	Gnai2	Oprm1	0.0132113	2755.8	0.0807632	3337	0.552883	2800	0.801885	2614	0.879578	1283	0	3745
Mo/Mac	B cell	Calm2	Kcnq5	0.0132113	2500.4	0.0806382	3340	0.600888	2439	0.818398	2526	0.911819	452	0	3745
Endo	Gran	Grn	Tnfrsf1b	0.0132113	2637.6	0.0804584	3347	0.67042	2021	0.867603	2322	0.866833	1753	0	3745
Gran	Stromal	Alcam	Nrp1	0.0132113	2184.4	0.0804264	3349	0.728916	1692	1.11244	1507	0.902483	629	0	3745
Mo/Mac	Mo/Mac	Psen1	Cd44	0.0132113	2317.2	0.0803609	3354	0.666025	2043	1.11513	1499	0.890193	945	0	3745
Gran	Mo/Mac	App	Fpr2	0.0132113	2936.4	0.0803256	3356	0.543192	2874	0.830425	2469	0.854117	2238	0	3745
B cell	Stromal	Lamc1	Itga9_Itgb1	0.0132113	3202.2	0.0802429	3360	0.610828	2369	0.653338	3341	0.832599	3196	0	3745
Stromal	Mo/Mac	Fn1	C5ar1	0.0132113	3205.8	0.0800394	3367	0.549042	2830	0.794548	2650	0.82662	3437	0	3745
B cell	Endo	Maml2	Notch1	0.0132113	2758.2	0.0799114	3372	0.544336	2867	0.765564	2770	0.886912	1037	0	3745
Mo/Mac	Lym	Lyz2	Itgal	0.0132113	1774.6	0.0798411	3377	0.805471	1388	1.85163	309	0.941914	54	0	3745
Mo/Mac	Gran	Actr2	Adrb2	0.0132113	2760.4	0.079837	3378	0.620865	2309	0.689049	3156	0.881376	1214	0	3745
B cell	Endo	Lamc1	Itga3_Itgb1	0.0132113	3297.4	0.0797295	3382	0.518947	3065	0.696206	3111	0.833018	3184	0	3745
Stromal	Stromal	Apoe	Lrp6	0.0132113	2648	0.0794487	3393	0.605181	2413	0.893623	2227	0.874959	1462	0	3745
Stromal	Endo	Timp2	Itgb1	0.0132113	2057.6	0.0793988	3394	0.790961	1446	1.17328	1337	0.915785	366	0	3745
Stromal	Gran	Vim	Cd44	0.0132113	1909.2	0.0793934	3395	0.883153	1090	1.18781	1295	0.948299	21	0	3745
Epi	Lym	Calm1	Oprm1	0.0132113	2252.4	0.079366	3396	0.583345	2562	1.58485	560	0.887996	999	0	3745
Mo/Mac	Stromal	Tgfb1	Itgb1	0.0132113	2640.8	0.0792007	3403	0.584016	2554	0.712812	3024	0.910539	478	0	3745
Lym	Lym	Selplg	Sell	0.0132113	2197	0.0791218	3407	0.785335	1462	0.993897	1836	0.907499	535	0	3745
Gran	B cell	App	Cd74	0.0132113	1684.8	0.0790135	3409	0.935055	943	1.83882	318	0.95436	9	0	3745
Lym	B cell	Mif	Cd74_Cxcr4	0.0132113	2380.2	0.0788952	3414	0.629613	2259	0.961275	1949	0.907605	534	0	3745
Mo/Mac	Epi	Grn	Sort1	0.0132113	3025.8	0.0787544	3421	0.494368	3251	1.15476	1384	0.829116	3328	0	3745
Gran	Gran	L1cam	Cd9	0.0132113	3096	0.0787262	3422	0.582929	2563	0.787573	2678	0.83572	3072	0	3745
Lym	Stromal	Calm1	Mylk	0.0132113	2360	0.0784988	3427	0.772807	1508	0.748606	2852	0.922961	268	0	3745
Mo/Mac	Gran	Selplg	Sell	0.0132113	2423.4	0.0784457	3430	0.815326	1352	0.706754	3051	0.907138	539	0	3745
B cell	Gran	Psen1	Cd44	0.0132113	2199.4	0.0781912	3441	0.80014	1411	1.1372	1425	0.888848	975	0	3745
Lym	Mo/Mac	Lamb3	Cd44	0.0132113	2347	0.077987	3447	0.701117	1841	1.13842	1420	0.87961	1282	0	3745
Epi	Gran	Col4a2	Cd44	0.0132113	1967.8	0.0777557	3455	0.835134	1273	1.74963	392	0.888879	974	0	3745
Mo/Mac	Stromal	Tgfb1	Cav1	0.0132113	2974.4	0.0777136	3457	0.51699	3080	0.585965	3684	0.891977	906	0	3745
Stromal	Endo	Calm1	Aqp1	0.0132113	2385.4	0.0775501	3463	0.497231	3230	1.18831	1294	0.92767	195	0	3745
Gran	Epi	Slpi	Plscr1	0.0132113	2259.6	0.0775023	3464	1.35713	282	2.06519	215	0.823093	3592	0	3745
Mo/Mac	B cell	Tgfb1	Cxcr4	0.0132113	2756.8	0.0774778	3466	0.600271	2443	0.714583	3014	0.884239	1116	0	3745
Stromal	Stromal	Col4a2	Itga1_Itgb1	0.0132113	3122.8	0.0774256	3468	0.456707	3574	0.692957	3133	0.868433	1694	0	3745
Gran	Gran	Lamb3	Cd44	0.0132113	2206	0.0773333	3471	0.853048	1203	1.18012	1315	0.879163	1296	0	3745
Stromal	Mo/Mac	Col4a1	Cd47	0.0132113	2607	0.0773154	3473	0.593323	2499	0.738179	2903	0.913833	415	0	3745
Gran	Mo/Mac	Hp	Cd22	0.0132113	2594.6	0.0772988	3475	1.10026	579	1.1348	1431	0.81991	3743	0	3745
Endo	Gran	App	Notch2	0.0132113	1919	0.0772442	3479	0.877811	1112	1.27726	1101	0.929191	158	0	3745
Gran	Gran	Arpc5	Adrb2	0.0132113	2781.4	0.0772315	3480	0.605506	2411	0.73293	2929	0.878048	1342	0	3745
Epi	Mo/Mac	App	Lrp1	0.0132113	2130.8	0.0772294	3481	0.605643	2407	1.70033	433	0.904641	588	0	3745
Lym	Gran	Lgals1	Ptprc	0.0132113	2192.6	0.0771151	3483	0.709639	1791	0.988779	1851	0.935464	93	0	3745
Stromal	Mo/Mac	Hsp90b1	Tlr2	0.0132113	3094.4	0.0771074	3484	0.496245	3238	0.647297	3364	0.869836	1641	0	3745
Epi	Gran	Anxa2	Tlr2	0.0132113	2471.2	0.0770848	3486	0.559926	2749	1.41154	826	0.872143	1550	0	3745
Lym	Lym	Lgals1	Ptprc	0.0132113	2173.4	0.0770165	3489	0.708254	1799	1.02525	1738	0.935426	96	0	3745
Mo/Mac	Epi	Tgfb1	Cav1	0.0132113	2442.8	0.0769781	3493	0.512896	3102	1.34665	956	0.891518	918	0	3745
Gran	Mo/Mac	Tgm2	Itgb1	0.0132113	2165.6	0.0769257	3495	0.800679	1409	1.00754	1799	0.915142	380	0	3745
Stromal	Stromal	C3	Ifitm1	0.0132113	2731.8	0.0769181	3496	0.701885	1837	1.22509	1212	0.827999	3369	0	3745
Endo	Gran	Grn	Tnfrsf1a	0.0132113	2929.6	0.0767762	3507	0.659934	2072	0.730524	2944	0.850947	2380	0	3745
Stromal	Gran	Hmgb1	Cxcr4	0.0132113	1914	0.076765	3508	0.936546	935	1.21724	1231	0.92967	151	0	3745
Stromal	Endo	Lpl	Gpihbp1	0.0132113	3446	0.0767015	3513	0.450944	3628	0.699423	3095	0.831226	3249	0	3745
Endo	Endo	Nid1	Itgb1	0.0132113	3428.6	0.076571	3517	0.445118	3670	0.656589	3318	0.83952	2893	0	3745
Mo/Mac	Mo/Mac	Selplg	Itgb2	0.0132113	2613.8	0.0765447	3518	0.641801	2175	0.726335	2959	0.900784	672	0	3745
Lym	Gran	Adam10	Cd44	0.0132113	2147.4	0.0765261	3520	0.802383	1401	1.08536	1576	0.909783	495	0	3745
Mo/Mac	Mo/Mac	Fn1	C5ar1	0.0132113	3109.8	0.0764302	3524	0.52276	3034	1.0537	1668	0.823289	3578	0	3745
Endo	Mo/Mac	Fgf1	Cd44	0.0132113	2397.4	0.0763602	3527	0.70764	1801	1.3181	1018	0.863028	1896	0	3745
Epi	Mo/Mac	Hp	Itgam	0.0132113	2347.4	0.0762296	3536	0.72091	1731	1.34977	950	0.866431	1775	0	3745
Lym	Gran	Maml2	Notch1	0.0132113	2892.8	0.0762052	3537	0.529029	2983	0.700414	3091	0.884508	1108	0	3745
B cell	Mo/Mac	Adam10	Il6ra	0.0132113	3114.2	0.0761934	3539	0.511653	3108	0.635812	3425	0.866822	1754	0	3745
Stromal	Endo	Hras	Cav1	0.0132113	2553.6	0.0761517	3540	0.676534	1994	1.41351	821	0.844383	2668	0	3745
Stromal	B cell	Apoe	Sorl1	0.0132113	2150.4	0.0761166	3541	0.773334	1505	1.07687	1602	0.916355	359	0	3745
Endo	Lym	Pam	Dpp4	0.0132113	3243.2	0.0761035	3542	0.45038	3631	0.772486	2743	0.846913	2555	0	3745
Endo	Endo	Calm2	Aqp1	0.0132113	2322.2	0.0759474	3549	0.55572	2779	1.30233	1049	0.909976	489	0	3745
Endo	B cell	Calm1	Kcnq5	0.0132113	2547.4	0.0759297	3551	0.511525	3110	0.916408	2123	0.926465	208	0	3745
Mo/Mac	Gran	Tgfb1	Smad3	0.0132113	3235.8	0.0758231	3555	0.50209	3174	0.665303	3269	0.849638	2436	0	3745
Stromal	Stromal	Timp2	Itgb1	0.0132113	2195	0.0757739	3559	0.756963	1577	1.04748	1682	0.913965	412	0	3745
Epi	B cell	Icam1	Il2rg	0.0132113	3043	0.0757543	3561	0.474182	3416	1.23101	1203	0.830127	3290	0	3745
Gran	Mo/Mac	Icam1	Itgax_Itgb2	0.0132113	2932	0.0756682	3566	0.550555	2817	1.07615	1604	0.838749	2928	0	3745
Mo/Mac	Mo/Mac	Vim	Cd44	0.0132113	1868.2	0.0756182	3568	0.798882	1415	1.566	586	0.947091	27	0	3745
Mo/Mac	Gran	Adam10	Notch2	0.0132113	2646.4	0.0756011	3570	0.684989	1945	0.716642	3007	0.889208	965	0	3745
Stromal	Mo/Mac	App	Fpr2	0.0132113	3305.6	0.0754631	3577	0.4979	3217	0.603328	3583	0.850184	2406	0	3745
Endo	Stromal	App	Lrp1	0.0132113	2529.8	0.0752241	3583	0.574629	2622	0.924059	2088	0.903501	611	0	3745
Stromal	B cell	Calm2	Kcnq5	0.0132113	2490.2	0.0750957	3590	0.552497	2805	1.0071	1801	0.908914	510	0	3745
Stromal	Stromal	Calm1	Mylk	0.0132113	2235.8	0.0750932	3591	0.734761	1666	0.982696	1879	0.921369	298	0	3745
Lym	B cell	Calm2	Kcnq5	0.0132113	2691.6	0.0746084	3604	0.548242	2836	0.767257	2758	0.908644	515	0	3745
Lym	Gran	Psen1	Notch2	0.0132113	2833.4	0.0745836	3607	0.656255	2089	0.760713	2790	0.862141	1936	0	3745
Epi	B cell	Calm2	Kcnq5	0.0132113	2216	0.0745298	3610	0.547557	2841	1.78037	366	0.9086	518	0	3745
Endo	Lym	Col4a1	Cd47	0.0132113	2739.2	0.0744641	3612	0.503327	3163	0.774687	2730	0.912342	446	0	3745
Endo	Stromal	Col4a1	Cd93	0.0132113	3180	0.0744148	3617	0.460889	3540	0.794555	2649	0.851724	2349	0	3745
Lym	Endo	Hmgb1	Thbd	0.0132113	2456	0.0743356	3621	0.564162	2721	0.968386	1920	0.922837	273	0	3745
B cell	Endo	Calm2	Aqp1	0.0132113	2475.4	0.0743202	3623	0.543039	2876	1.07072	1625	0.909085	508	0	3745
Endo	Gran	Hmgb1	Cxcr4	0.0132113	1946	0.0742345	3625	0.903743	1024	1.25125	1159	0.928567	177	0	3745
Stromal	B cell	App	Cd74	0.0132113	1795.4	0.0742304	3627	0.889764	1066	1.61172	529	0.952981	10	0	3745
B cell	Gran	Maml2	Notch1	0.0132113	3025	0.074187	3629	0.507805	3137	0.627865	3463	0.88313	1151	0	3745
Epi	Mo/Mac	Vegfa	Itgb1	0.0132113	2297	0.0741527	3630	0.58392	2556	1.58281	561	0.888206	993	0	3745
Stromal	Mo/Mac	Apoe	Abca1	0.0132113	2949	0.0740971	3633	0.57462	2623	0.797523	2636	0.857942	2108	0	3745
Epi	Stromal	Vegfa	Flt1_Kdr	0.0132113	2805	0.0740186	3636	0.49026	3278	1.65624	478	0.839595	2888	0	3745
Stromal	Stromal	Thbs1	Lrp1	0.0132113	3163.4	0.0737886	3647	0.49851	3212	0.908955	2169	0.836312	3044	0	3745
Stromal	Mo/Mac	Lgals9	Lrp1	0.0132113	3261.4	0.0737452	3652	0.528375	2987	0.801572	2619	0.829739	3304	0	3745
Endo	Mo/Mac	Hsp90b1	Tlr2	0.0132113	3196.2	0.0737262	3653	0.46342	3517	0.65464	3328	0.867276	1738	0	3745
Endo	Stromal	Calm2	Mylk	0.0132113	2203.2	0.0735412	3657	0.793251	1437	1.09672	1545	0.902296	632	0	3745
Stromal	Stromal	Gnai2	F2r	0.0132113	2951.8	0.0733471	3669	0.547715	2839	0.652756	3344	0.882821	1162	0	3745
B cell	Mo/Mac	Calr	Lrp1	0.0132113	3085.8	0.0732732	3673	0.482289	3357	0.592435	3647	0.887719	1007	0	3745
Gran	Stromal	Sell	Podxl	0.0132113	2898.8	0.0731918	3677.5	0.652082	2113.5	0.643397	3377.5	0.871254	1580.5	0	3745
Stromal	Gran	Podxl	Sell	0.0132113	2898.8	0.0731918	3677.5	0.652082	2113.5	0.643397	3377.5	0.871254	1580.5	0	3745
Epi	Endo	Ccn1	Cav1	0.0132113	2545	0.0731082	3685	0.718623	1744	1.76338	377	0.833215	3174	0	3745
Stromal	Gran	Vasp	Cxcr2	0.0132113	2121.4	0.0728998	3697	1.61849	134	1.41792	814	0.854716	2217	0	3745
Endo	Mo/Mac	Lgals9	Cd44	0.0132113	2318.8	0.0728266	3702	0.647578	2139	1.26295	1133	0.893221	875	0	3745
Gran	Gran	App	Notch2	0.0132113	2034	0.0728199	3704	0.832353	1281	1.21241	1238	0.927226	202	0	3745
Epi	Gran	Lamb2	Cd44	0.0132113	2584.2	0.0725104	3721	0.807324	1380	1.40608	836	0.831539	3239	0	3745
Lym	B cell	Calm1	Kcnq5	0.0132113	2987	0.0723613	3730	0.46828	3481	0.576365	3741	0.924809	238	0	3745
Gran	Lym	Hp	Itgam	0.0132113	2199.8	0.0723593	3731	1.13877	519	1.26987	1118	0.863387	1886	0	3745
Lym	Lym	Selplg	Itgb2	0.0132113	2716.6	0.0722961	3733	0.620464	2311	0.70468	3068	0.898203	726	0	3745
Lym	Endo	Tgfb1	Eng	0.0132113	3175	0.0721664	3741	0.437677	3735	0.819268	2523	0.857103	2131	0	3745
Gran	B cell	Mmp9	Cd44	0.0132113	2071.6	0.0721294	3743	1.61528	136	0.995088	1832	0.892068	902	0	3745
Gran	B cell	S100a8	Cd36	0.0132259	2580.6	0.0280328	7553	1.46569	203	2.43229	124	0.879654	1278	0	3745
Stromal	Gran	Lgals1	Ptprc	0.0132289	2445.2	0.0720524	3746	0.668849	2027	0.805548	2589	0.933384	119	0	3745
B cell	Lym	H2-K1	Cd8b1	0.0132466	2538.8	0.145159	1566	0.528881	2984	0.5753	3747	0.901471	652	0	3745
Mo/Mac	Lym	Fn1	Dpp4	0.0132466	3019.6	0.0956104	2733	0.436791	3747	0.95651	1966	0.839231	2907	0	3745
Mo/Mac	Endo	Adam17	Notch1	0.0132643	3611.4	0.0796446	3385	0.449667	3635	0.574882	3748	0.823851	3544	0	3745
B cell	Endo	Calm1	Aqp1	0.0132643	2780.8	0.0720354	3748	0.437577	3737	0.840486	2439	0.925156	235	0	3745
Endo	Lym	Cxcl12	Cd4	0.0133174	1824	0.502678	102	0.906324	1012	1.62592	510	0.819793	3751	0	3745
B cell	Stromal	Calm2	Mylk	0.0133174	2392.2	0.0719656	3751	0.78057	1479	0.865111	2331	0.901337	655	0	3745
Stromal	Lym	Lgals1	Ptprc	0.013353	2417.2	0.0719603	3753	0.667465	2036	0.842024	2432	0.933344	120	0	3745
Stromal	Epi	Col6a3	Sdc1	0.0133543	2578.4	0.630436	33	1.4643	204	1.1944	1280	0.729677	7630	0	3745
Stromal	Endo	Timp2	Itga3	0.0133886	2408.6	0.140126	1643	0.818144	1343	1.09286	1557	0.819727	3755	0	3745
Gran	Lym	H2-K1	Cd3g	0.0134064	2741	0.0992894	2626	0.435735	3756	0.686247	3174	0.914279	404	0	3745
B cell	Gran	Adam10	Notch2	0.0134243	2666	0.0718811	3757	0.659966	2071	0.780464	2710	0.886698	1047	0	3745
B cell	Lym	Lamb3	Itga2_Itgb1	0.0134959	3448.8	0.0718071	3761	0.498098	3216	0.619622	3500	0.836711	3022	0	3745
Mo/Mac	Mo/Mac	Adam10	Il6ra	0.0135139	3089	0.0801365	3363	0.536676	2926	0.57199	3762	0.869708	1649	0	3745
Epi	Mo/Mac	Sftpd	Ly96	0.0135916	2740.6	0.28757	435	1.19053	443	1.41269	823	0.711821	8257	0	3745
Epi	Stromal	Cdh1	Igf1r	0.0136039	2472.6	0.0990371	2634	0.858397	1188	1.3131	1029	0.819488	3767	0	3745
Mo/Mac	Gran	Hsp90b1	Tlr2	0.0136039	2798	0.093129	2818	0.606406	2400	0.570876	3767	0.880155	1260	0	3745
Epi	Stromal	Hspg2	Itgb1	0.0136401	2977.8	0.0895587	2959	0.598497	2458	0.958645	1958	0.819442	3769	0	3745
Stromal	Lym	Col4a1	Itga2_Itgb1	0.0136582	3049.8	0.0716795	3770	0.488462	3292	0.75023	2843	0.870855	1599	0	3745
Mo/Mac	Mo/Mac	Pros1	Axl	0.0136763	2593.2	0.192738	955	0.603221	2423	0.928739	2072	0.819414	3771	0	3745
Endo	Endo	Cd38	Pecam1	0.0137126	3334.4	0.0716209	3773	0.472591	3436	0.617083	3519	0.855221	2199	0	3745
Gran	Lym	H2-K1	Cd3d	0.0137308	2743.4	0.0969327	2699	0.432959	3774	0.695856	3114	0.914826	385	0	3745
Gran	Stromal	Thbs1	Itga6	0.013749	2728.8	0.0715445	3775	0.80316	1396	1.26039	1145	0.823243	3583	0	3745
Stromal	Stromal	Ccn1	Sdc4	0.0137672	2038.6	0.183332	1045	1.02899	713	1.3674	914	0.819293	3776	0	3745
Endo	Mo/Mac	Vcl	Itgb5	0.0138037	3162.8	0.0983514	2659	0.530222	2973	0.791383	2659	0.819235	3778	0	3745
Epi	Mo/Mac	Col4a4	Itga1_Itgb1	0.0138403	2502	0.126657	1921	0.883764	1087	0.954119	1977	0.819221	3780	0	3745
Stromal	Stromal	Tnxb	Itga9_Itgb1	0.0138586	2407.8	0.1977	901	1.01244	748	0.746669	2864	0.819121	3781	0	3745
Endo	Mo/Mac	Sema3c	Nrp1_Plxna1	0.0138586	2587	0.071418	3781	0.583412	2561	1.39171	868	0.860826	1980	0	3745
Mo/Mac	Gran	Hp	Itgam	0.0139505	2463.6	0.071314	3786	0.827478	1297	1.0864	1574	0.862526	1916	0	3745
Stromal	Stromal	Mfge8	Pdgfrb	0.0139775	1824.8	0.383173	224	1.18736	445	1.40803	831	0.816931	3879	0	3745
Stromal	Stromal	Gnas	Adcy9	0.0139874	3294.2	0.071305	3788	0.550506	2818	0.585021	3687	0.849687	2433	0	3745
Stromal	Endo	Vegfa	Nrp1	0.0140058	2919.4	0.0712895	3789	0.556994	2771	1.05817	1655	0.84503	2637	0	3745
Endo	Stromal	Sorbs1	Itgb5	0.0140243	2722.4	0.149438	1506	0.587988	2525	0.938006	2046	0.818925	3790	0	3745
Mo/Mac	Gran	Cxcl2	Cxcr2	0.0140428	2400	0.0737681	3651	1.8068	64	1.45305	749	0.818917	3791	0	3745
Epi	Gran	Hp	Itgb2	0.0140428	2405	0.0712769	3791	0.689434	1917	1.09497	1552	0.887253	1020	0	3745
Stromal	Epi	Lama4	Itga3_Itgb1	0.0140985	2381.2	0.114641	2210	0.878346	1110	1.30324	1047	0.818835	3794	0	3745
Endo	Mo/Mac	Timp3	Cd44	0.0140985	2046	0.0711563	3794	0.762322	1554	1.49725	683	0.91167	454	0	3745
Gran	Gran	Lgals9	Cd44	0.014173	2239.2	0.0710773	3798	0.786831	1459	1.18987	1291	0.892056	903	0	3745
Stromal	Endo	Tgfb3	Eng	0.0142222	2043	0.375058	235	0.973222	836	1.42178	806	0.802682	4593	0	3745
Gran	B cell	Thbs1	Itgav_Itgb3	0.014229	2352	0.103476	2482	0.920996	973	1.44767	759	0.818661	3801	0	3745
Stromal	Stromal	Fgf2	Fgfr4	0.0142392	3899	0.75736	7	1.09896	582	0.533271	4008	0.595331	11153	0	3745
Stromal	Epi	Col6a2	Sdc1	0.0142701	2550	0.605123	43	1.45314	211	1.21168	1240	0.733078	7511	0	3745
Gran	Stromal	App	Lrp1	0.014304	2711.8	0.0709155	3805	0.529172	2982	0.859212	2360	0.900898	667	0	3745
Epi	B cell	Col4a3	Itgb3	0.0143703	2955	0.205674	839	0.986359	806	1.56452	588	0.694981	8797	0	3745
B cell	Mo/Mac	Adam17	Il6ra	0.0144361	3499	0.0708379	3812	0.468656	3478	0.596639	3620	0.840749	2840	0	3745
Gran	Stromal	Thbs1	Cd47	0.0144551	2331.4	0.0708106	3813	0.652138	2112	1.1403	1414	0.905379	573	0	3745
Epi	Endo	App	Tspan12	0.014531	2674.8	0.0840707	3180	0.427494	3817	1.51108	670	0.861343	1962	0	3745
Gran	B cell	S100a9	Cd36	0.0145371	2591.2	0.0271056	7710	1.45278	213	2.50367	104	0.882148	1184	0	3745
Stromal	Endo	Vegfd	Flt4_Kdr	0.0145501	1853.4	0.462509	133	1.11962	555	1.3187	1016	0.818249	3818	0	3745
B cell	Endo	Hmgb1	Thbd	0.0145691	2614	0.0706897	3819	0.521338	3044	0.910373	2160	0.921027	302	0	3745
Mo/Mac	Gran	Ccl3	Ccr1	0.0145693	2177	0.205136	843	1.65902	114	1.45437	746	0.784504	5437	0	3745
Mo/Mac	Stromal	Calm2	Adcy8	0.0145882	3343.4	0.102629	2511	0.494372	3250	0.562372	3820	0.827568	3391	0	3745
Epi	Mo/Mac	Cgn	Tgfbr1	0.0146194	2029.2	0.364972	249	1.21219	418	1.40247	844	0.796781	4890	0	3745
Endo	Gran	Lpl	Cd44	0.0146265	2613	0.0706041	3822	0.720268	1734	0.738407	2900	0.893627	864	0	3745
Mo/Mac	Stromal	C3	Lrp1	0.0146456	3526.6	0.0878539	3012	0.488594	3290	0.561775	3823	0.819574	3763	0	3745
Mo/Mac	Stromal	Apoc2	Lrp1	0.0146648	2510.6	0.265739	512	0.61751	2333	0.912814	2139	0.818082	3824	0	3745
Gran	Gran	S100a8	Cd36	0.0146716	2844.6	0.0223029	8423	1.4514	214	2.57915	95	0.867016	1746	0	3745
B cell	Endo	Adam10	Tspan12	0.0146839	3278.8	0.115209	2190	0.46436	3511	0.694308	3123	0.818041	3825	0	3745
Stromal	Lym	Vegfd	Itgb1	0.0148188	2799	0.121631	2042	0.724403	1710	0.560234	3832	0.844428	2666	0	3745
Endo	Endo	Pam	Dpp4	0.0148769	3523.6	0.0712382	3792	0.425546	3835	0.619215	3501	0.842581	2745	0	3745
Mo/Mac	Lym	Psap	Celsr1	0.0149157	2136	0.182173	1063	0.873828	1124	1.36825	911	0.817905	3837	0	3745
Epi	Mo/Mac	Agrn	Lrp1	0.0149352	2033.4	0.205985	835	0.865714	1158	1.56018	591	0.817887	3838	0	3745
Gran	Lym	Icam1	Il2rg	0.0149936	3397.4	0.0702246	3841	0.492006	3263	0.799484	2627	0.824715	3511	0	3745
Lym	B cell	Ltb	Cd40	0.0150327	3015.2	0.141701	1629	0.59642	2473	0.641466	3386	0.817851	3843	0	3745
Stromal	B cell	C3	Cd81	0.0150523	3345.6	0.0702007	3844	0.563965	2722	0.741791	2888	0.8242	3529	0	3745
Epi	Gran	Icam1	Itgal_Itgb2	0.0150719	2687	0.0701784	3845	0.521287	3045	1.35712	936	0.863815	1864	0	3745
Epi	Mo/Mac	Hspg2	Lrp1	0.0150746	2065.6	0.211536	793	0.965288	853	1.52953	639	0.808951	4298	0	3745
Epi	Mo/Mac	Agrn	Itgb1	0.0150915	3593.2	0.0779027	3449	0.423088	3846	0.685241	3178	0.819807	3748	0	3745
Mo/Mac	Gran	Calm1	Oprm1	0.0151111	3063.6	0.0701637	3847	0.568653	2680	0.557812	3845	0.881719	1201	0	3745
B cell	Endo	Angptl1	Tek	0.0151258	1921.8	0.558919	73	0.96494	854	1.44866	758	0.811085	4179	0	3745
B cell	Lym	H2-DMa	Cd4	0.0151504	2295.2	0.358084	270	0.81442	1358	0.885908	2254	0.81771	3849	0	3745
Lym	Endo	Calm3	Aqp1	0.0152689	2759.2	0.0700157	3855	0.534072	2952	1.02689	1728	0.873198	1516	0	3745
Lym	B cell	Maml2	Notch2	0.0153085	2610.8	0.0699557	3857	0.602709	2429	0.793002	2656	0.915771	367	0	3745
B cell	Lym	H2-M3	Klrd1	0.0153483	2191.2	0.256346	544	0.82744	1298	1.11007	1510	0.817303	3859	0	3745
Epi	Gran	Hmgb1	Tlr2	0.0153881	2628.8	0.0698644	3861	0.469162	3473	1.34165	963	0.884741	1102	0	3745
Mo/Mac	Mo/Mac	Pkm	Cd44	0.015408	2126	0.0698456	3862	0.757712	1575	1.25029	1164	0.922064	284	0	3745
B cell	Stromal	Lamc1	Itga1	0.015468	3447.8	0.0861299	3073	0.421435	3865	0.65197	3347	0.832335	3209	0	3745
B cell	Stromal	Calm1	Mylk	0.015508	2675	0.0697532	3867	0.675107	2003	0.634874	3428	0.918655	332	0	3745
Mo/Mac	Stromal	Tgfb1	Egfr	0.0155482	2342.4	0.221037	726	0.973308	835	0.816514	2537	0.817097	3869	0	3745
Lym	Mo/Mac	Adam10	Il6ra	0.0155884	3340.4	0.0710149	3801	0.478791	3379	0.553697	3871	0.862707	1906	0	3745
Endo	Endo	Icam1	Cav1	0.0155884	2450.4	0.0696455	3871	0.676216	1998	1.43477	778	0.86394	1860	0	3745
Stromal	Stromal	Slit3	Robo1	0.0156291	2142	0.684731	19	1.44198	221	1.35274	946	0.776214	5779	0	3745
B cell	Endo	Fam3c	Lifr	0.0156489	3217.6	0.107273	2379	0.501791	3178	0.736053	2912	0.816982	3874	0	3745
Gran	Endo	Gnai2	S1pr1	0.0156691	2590.8	0.0695044	3875	0.599219	2453	0.788538	2676	0.926981	205	0	3745
Lym	Stromal	Calm3	Cacna1c	0.0157096	3162	0.0882424	3004	0.680498	1971	0.676133	3213	0.81694	3877	0	3745
Stromal	Endo	Fgf2	Nrp1	0.0157299	1917.2	0.359382	267	1.05518	656	1.30724	1040	0.816932	3878	0	3745
Stromal	Mo/Mac	Vegfd	Itgb1	0.0157501	2481.6	0.15151	1475	0.849602	1217	0.552695	3879	0.858318	2092	0	3745
Stromal	Stromal	Hspg2	Itgb1	0.0157705	3064.6	0.10438	2455	0.680268	1972	0.552425	3880	0.830496	3271	0	3745
Epi	Endo	Hmgb1	Thbd	0.0157908	2272.2	0.0694213	3881	0.50644	3144	1.8876	282	0.920366	309	0	3745
Endo	Lym	Lamb2	Rpsa	0.0158315	2967.2	0.0693932	3883	0.547466	2843	0.701012	3086	0.879633	1279	0	3745
Stromal	Lym	Lamc1	Itga2_Itgb1	0.0158723	3503.4	0.0766175	3516	0.490885	3269	0.551844	3885	0.83487	3102	0	3745
Mo/Mac	Mo/Mac	Adam10	Cd44	0.0158723	2435	0.0693631	3885	0.628158	2266	1.03327	1711	0.905667	568	0	3745
Mo/Mac	Lym	Fn1	Itga6	0.0158928	3153.8	0.0938442	2795	0.419698	3886	0.899466	2201	0.834056	3142	0	3745
Lym	Endo	Lgals1	Itgb1	0.0158928	2634.4	0.0693457	3886	0.524453	3021	0.93866	2045	0.910755	475	0	3745
Stromal	Stromal	Mfge8	Itgb5	0.0159337	2353.6	0.172992	1171	0.844515	1234	1.0257	1730	0.816873	3888	0	3745
Lym	Mo/Mac	Maml2	Notch2	0.0159337	2648.8	0.0692961	3888	0.596355	2474	0.766668	2766	0.915405	371	0	3745
Stromal	B cell	Calm1	Kcnq5	0.0160364	2852	0.069222	3893	0.430235	3791	0.810455	2567	0.923252	264	0	3745
Gran	Lym	S100a8	Cd36	0.0160484	3131.2	0.0175891	9239	1.43964	224	2.33339	142	0.852721	2306	0	3745
Gran	Gran	Icam1	Itgam_Itgb2	0.016057	2907.8	0.0692077	3894	0.5941	2491	0.998007	1825	0.846434	2584	0	3745
Endo	Stromal	Col4a2	Itgb5	0.0160777	2719.6	0.137258	1714	0.637492	2205	0.939958	2039	0.816757	3895	0	3745
Endo	Mo/Mac	Adam15	Itgav	0.0160983	3089.8	0.124103	1983	0.513601	3097	0.774807	2728	0.816743	3896	0	3745
Mo/Mac	Mo/Mac	Ptpn6	Cd300lf	0.0160983	3198.6	0.0692018	3896	0.564443	2720	0.708059	3047	0.846402	2585	0	3745
Lym	Gran	Il16	Cd9	0.0161397	2738.2	0.0691696	3898	0.639496	2189	0.756845	2805	0.886514	1054	0	3745
Mo/Mac	Epi	Adam10	Cadm1	0.0161604	3034	0.0778074	3453	0.417945	3899	1.18777	1296	0.841784	2777	0	3745
Stromal	Endo	Lgals9	Ptprk	0.0162227	3371.2	0.0742274	3628	0.434016	3768	1.00255	1813	0.816591	3902	0	3745
Gran	Gran	Gnai2	Oprm1	0.0162227	3107	0.0734372	3662	0.56025	2747	0.549122	3902	0.87445	1479	0	3745
Endo	Endo	Ntn1	Mcam	0.0162643	2211	0.297782	400	0.747684	1617	1.14983	1389	0.816549	3904	0	3745
Mo/Mac	Stromal	Grn	Sort1	0.0162643	3706.2	0.069008	3904	0.457716	3566	0.609994	3552	0.819553	3764	0	3745
Epi	B cell	Cgn	Tgfbr2	0.0162851	2166.8	0.208541	815	1.08106	613	1.0202	1756	0.816545	3905	0	3745
Gran	Gran	S100a9	Cd36	0.0163308	2848	0.0215653	8530	1.43849	226	2.65053	91	0.869733	1648	0	3745
Endo	Endo	Col4a1	Cd47	0.0163896	2826	0.0688705	3910	0.441191	3702	0.880744	2270	0.909169	503	0	3745
Stromal	Stromal	Fn1	Itgav_Itgb1	0.0164106	3251	0.0813599	3297	0.416139	3911	0.581027	3713	0.871052	1589	0	3745
Endo	Mo/Mac	Timp2	Cd44	0.0164526	2076.4	0.0687937	3913	0.75342	1594	1.47053	716	0.913896	414	0	3745
Lym	Stromal	Lgals9	Colec12	0.0165158	2711.8	0.115664	2176	0.823971	1311	0.848316	2411	0.816342	3916	0	3745
Lym	Endo	Tgfb1	Acvrl1	0.0165158	2997.8	0.0687464	3916	0.469619	3468	0.915915	2126	0.867345	1734	0	3745
Lym	Gran	Pglyrp1	Trem1	0.016558	2327	0.0687348	3918	1.51346	174	1.35554	940	0.840226	2858	0	3745
Endo	Endo	Rgmb	Bmpr2	0.0165791	2414.8	0.122094	2034	0.72656	1702	1.50478	674	0.816311	3919	0	3745
Endo	Lym	Gnai2	S1pr4	0.0165791	3376.2	0.0752114	3585	0.418017	3896	0.547186	3919	0.867297	1736	0	3745
Endo	Lym	Icam1	Spn	0.0166003	3691	0.0749564	3593	0.476354	3394	0.564462	3803	0.816304	3920	0	3745
Mo/Mac	Mo/Mac	Lgals9	Lrp1	0.0166003	3552	0.0687041	3920	0.509837	3120	0.628002	3462	0.824679	3513	0	3745
Gran	Mo/Mac	Gnai2	Fpr1	0.0166215	3238.4	0.0787807	3418	0.519014	3063	0.546846	3921	0.859177	2045	0	3745
Stromal	Mo/Mac	Spp1	Itga4_Itgb1	0.0167064	3105	0.081271	3303	0.414607	3925	0.816101	2538	0.859993	2014	0	3745
Mo/Mac	Mo/Mac	F13a1	Itgb1	0.0167704	2992.6	0.154392	1433	0.414495	3928	0.626963	3464	0.850565	2393	0	3745
B cell	Gran	Psen1	Notch2	0.0167704	2987	0.0684535	3928	0.624861	2284	0.750193	2845	0.856965	2133	0	3745
Lym	Mo/Mac	Psen1	Cd44	0.0167917	2582.8	0.0684296	3929	0.599425	2451	1.07734	1600	0.882088	1189	0	3745
Lym	B cell	Cd48	Cd2	0.0168131	2753.4	0.123604	1996	0.596342	2475	0.545748	3930	0.870269	1621	0	3745
Stromal	Gran	App	Notch2	0.0168131	2247.6	0.0684117	3930	0.787062	1458	0.985311	1868	0.925091	237	0	3745
Epi	Gran	Hp	Tlr4	0.0168559	2774.6	0.0944992	2774	0.689375	1918	1.1136	1504	0.816052	3932	0	3745
Mo/Mac	Gran	Anxa1	Fpr1	0.0168774	2874.4	0.119296	2096	0.691579	1899	0.783674	2699	0.81602	3933	0	3745
Stromal	Stromal	Hsp90b1	Lrp1	0.0168989	3241.4	0.0683297	3934	0.425617	3834	0.566233	3793	0.892106	901	0	3745
Stromal	Endo	Efnb2	Pecam1	0.0169203	3347.4	0.0682338	3935	0.451806	3618	0.642194	3381	0.858935	2058	0	3745
Endo	Gran	Hbegf	Cd9	0.0169634	3277.2	0.0716397	3772	0.626784	2275	0.792675	2657	0.815941	3937	0	3745
Stromal	Stromal	Spon2	Itgb1	0.0169849	2781	0.192994	951	0.798497	1419	0.544121	3938	0.817552	3852	0	3745
Stromal	Endo	Fn1	Dpp4	0.0170281	3437	0.0937243	2801	0.438239	3726	0.544083	3940	0.837882	2973	0	3745
B cell	Lym	B2m	Klrd1	0.0171364	2640.4	0.119808	2080	0.503189	3165	0.543729	3945	0.923174	267	0	3745
Mo/Mac	Mo/Mac	C3	Itgam	0.0171582	3397.4	0.0778999	3450	0.519757	3053	0.759148	2793	0.815817	3946	0	3745
Stromal	Lym	Col4a2	Itga2_Itgb1	0.0171582	3484.8	0.0681328	3946	0.433161	3771	0.653395	3339	0.845506	2623	0	3745
Endo	Endo	Sema6a	Plxna4	0.0171799	2023.6	0.391261	216	0.810138	1369	1.40374	841	0.815809	3947	0	3745
B cell	B cell	Maml2	Notch2	0.0172017	2726.2	0.068103	3948	0.581484	2566	0.720453	2984	0.91473	388	0	3745
Stromal	Endo	Hgf	Nrp1	0.0172672	2545.4	0.13939	1662	0.646619	2145	1.22184	1224	0.815773	3951	0	3745
Endo	Mo/Mac	Vim	Cd44	0.0172672	2139	0.0680685	3951	0.704671	1817	1.26133	1142	0.944393	40	0	3745
Mo/Mac	Endo	Fn1	Dpp4	0.017289	3276.4	0.089498	2964	0.411957	3952	0.803239	2607	0.834724	3114	0	3745
Gran	Lym	Slpi	Plscr4	0.0173328	2466.4	0.068031	3954	1.35786	280	1.6921	442	0.816435	3911	0	3745
Stromal	Stromal	Lamb1	Itga6_Itgb1	0.0173767	2754.2	0.159936	1347	0.846996	1227	0.541654	3956	0.825209	3496	0	3745
Stromal	Endo	Sorbs1	Itga1	0.0174427	3169.2	0.0679844	3959	0.491951	3264	1.07086	1624	0.831171	3254	0	3745
Endo	Mo/Mac	Grn	Sort1	0.0174647	3664.2	0.0732968	3670	0.411159	3960	0.638047	3407	0.823968	3539	0	3745
Gran	Lym	S100a9	Cd36	0.0174845	3125.2	0.0170074	9336	1.42673	234	2.40476	129	0.855683	2182	0	3745
Mo/Mac	B cell	Sema4d	Cd72	0.0175089	2878.2	0.158865	1362	0.654257	2099	0.673729	3223	0.815485	3962	0	3745
Mo/Mac	Stromal	App	Vldlr	0.0175531	2769.6	0.137424	1710	0.78399	1468	0.540349	3964	0.838168	2961	0	3745
Mo/Mac	Gran	Lgals3bp	Cd33	0.0175974	2094.6	0.209682	806	1.31963	313	1.0637	1643	0.815444	3966	0	3745
Endo	B cell	Col4a1	Cd47	0.0176196	3050.8	0.0678071	3967	0.42938	3800	0.673829	3222	0.908524	520	0	3745
Mo/Mac	Stromal	Tgfb1	Eng	0.0176418	3217.4	0.084555	3151	0.471598	3450	0.539856	3968	0.866533	1773	0	3745
Stromal	Gran	Ccn1	Tlr4	0.017656	2038.4	0.241726	608	1.01992	736	1.37208	901	0.810711	4202	0	3745
Stromal	Lym	B2m	Klrd1	0.0176641	2692	0.110844	2299	0.410136	3969	0.69215	3139	0.92037	308	0	3745
Lym	Stromal	Calm3	Mylk	0.0176641	2729	0.0677974	3969	0.771602	1514	0.821276	2516	0.862853	1901	0	3745
Endo	Endo	Efnb1	Ephb4	0.0176863	2110.2	0.375687	233	0.824514	1306	1.18692	1297	0.815333	3970	0	3745
Endo	B cell	Calm2	Kcnq5	0.0176863	2735.8	0.0677913	3970	0.488724	3288	0.92448	2087	0.904589	589	0	3745
Epi	Endo	Cdh1	Igf1r	0.0177086	2567	0.0935839	2804	0.835227	1271	1.30529	1044	0.815262	3971	0	3745
Gran	Endo	Tgfb1	Eng	0.0177309	3153.2	0.0677232	3972	0.42073	3874	0.976913	1896	0.853167	2279	0	3745
Stromal	Mo/Mac	Hmgb1	Tlr2	0.0177533	3037.2	0.0677089	3973	0.508126	3134	0.68221	3184	0.883133	1150	0	3745
Stromal	Mo/Mac	Timp2	Itgb1	0.0178428	2614	0.0676882	3977	0.681128	1967	0.743436	2882	0.909424	499	0	3745
Stromal	Endo	Pam	Dpp4	0.0178877	3424.8	0.0769689	3494	0.476496	3392	0.538166	3979	0.847644	2514	0	3745
Endo	Stromal	Vegfa	Nrp1	0.0178877	3647.6	0.067672	3979	0.412684	3944	0.568898	3778	0.841589	2792	0	3745
Endo	Endo	Vegfc	Itgb1	0.0179102	3005.6	0.106793	2390	0.408804	3980	0.838169	2452	0.849006	2461	0	3745
Gran	Mo/Mac	Ptpn6	Cd300lf	0.0179102	3250	0.0676696	3980	0.54817	2837	0.708426	3046	0.844941	2642	0	3745
Stromal	Epi	Gpc3	Cd81	0.0179327	2390	0.103788	2472	0.915967	983	1.44152	769	0.814932	3981	0	3745
Mo/Mac	Mo/Mac	Apoe	Lsr	0.0180004	2713	0.154833	1422	0.593573	2497	0.968924	1917	0.814906	3984	0	3745
Stromal	Mo/Mac	Spp1	Itgav_Itgb1	0.018023	3395.4	0.0796105	3386	0.408514	3985	0.807248	2580	0.830278	3281	0	3745
B cell	Mo/Mac	Maml2	Notch2	0.0180909	2775.8	0.0674609	3988	0.57513	2618	0.694119	3126	0.91436	402	0	3745
Lym	Gran	Hmgb1	Cxcr4	0.0181819	2366.4	0.0673528	3992	0.814532	1356	0.822812	2506	0.925272	233	0	3745
Stromal	Gran	Grn	Tnfrsf1b	0.0182046	2984.4	0.0673149	3993	0.618136	2329	0.78455	2693	0.856198	2162	0	3745
Stromal	Stromal	Bmp3	Bmpr2	0.0182503	2551.2	0.199144	894	0.868292	1147	0.535614	3995	0.837832	2975	0	3745
Mo/Mac	Gran	Hspa8	Adrb2	0.0182731	2890.6	0.0672439	3996	0.578836	2590	0.633953	3430	0.899938	692	0	3745
Stromal	Mo/Mac	Hbegf	Cd9	0.0183418	3356.6	0.0704443	3829	0.46724	3486	1.02819	1724	0.814675	3999	0	3745
Epi	Lym	Col4a3	Cd44	0.0183648	3278.8	0.0671919	4000	0.704256	1822	0.734835	2919	0.81648	3908	0	3745
Stromal	Stromal	Vcl	Itgb5	0.0184107	3426.4	0.0925001	2840	0.501931	3177	0.646025	3368	0.814649	4002	0	3745
B cell	Lym	Lamc1	Itga2_Itgb1	0.0185029	3747.2	0.0670449	4006	0.42285	3850	0.591733	3654	0.825463	3481	0	3745
Lym	Gran	Adam10	Notch2	0.0185492	2855.4	0.0669957	4008	0.627104	2273	0.698349	3099	0.883114	1152	0	3745
Stromal	Lym	Lamb1	Itga6_Itgb1	0.0186419	2903	0.143515	1596	0.826632	1301	0.532998	4012	0.817258	3861	0	3745
Mo/Mac	B cell	App	Cd74	0.0186419	1975.2	0.0668859	4012	0.820219	1334	1.43931	772	0.950591	13	0	3745
Mo/Mac	B cell	Cd48	Cd2	0.0187117	2764	0.124067	1986	0.598663	2456	0.532538	4015	0.87048	1618	0	3745
Endo	Mo/Mac	Cxcl12	Itga5	0.018735	2347.2	0.199845	887	0.650445	2124	1.34151	964	0.814183	4016	0	3745
Stromal	B cell	Ccn1	Sdc4	0.0187584	2162	0.171201	1191	0.999019	771	1.28617	1086	0.81417	4017	0	3745
Stromal	Stromal	Efemp1	Egfr	0.0188274	2524.4	0.441777	154	1.41073	243	1.02892	1721	0.753277	6759	0	3745
Stromal	Mo/Mac	Vcam1	Itga4_Itgb1	0.0188285	2664.2	0.163983	1291	0.712279	1780	0.5322	4020	0.848594	2485	0	3745
Stromal	Mo/Mac	Lama2	Itga6_Itgb1	0.0188519	2653.6	0.145704	1553	0.902184	1033	0.532162	4021	0.83903	2916	0	3745
Gran	Stromal	Cd14	Ripk1	0.0188989	2362.2	0.102277	2523	1.00425	759	1.44705	761	0.813974	4023	0	3745
Endo	Endo	Cxcl12	Ackr3	0.0189224	2027.2	0.375403	234	0.767228	1532	1.55416	601	0.813944	4024	0	3745
Gran	Stromal	Calm1	Mylk	0.0189694	2627.4	0.0667265	4026	0.641295	2178	0.750874	2841	0.916982	347	0	3745
Stromal	Endo	Col18a1	Kdr	0.0189866	2301	0.469921	128	0.977374	825	1.36256	924	0.774009	5883	0	3745
Stromal	Gran	Gnas	Adrb2	0.018993	2657.4	0.0667239	4027	0.638635	2196	0.806346	2581	0.897867	738	0	3745
Endo	Endo	Sema6a	Plxna2	0.0190166	2064.2	0.345006	288	0.808891	1376	1.38191	884	0.813879	4028	0	3745
Epi	Endo	Calm3	Aqp1	0.0190166	2562.6	0.0667053	4028	0.518598	3067	1.79144	357	0.870493	1616	0	3745
Mo/Mac	Mo/Mac	Sema4d	Plxnb2	0.0190402	3351.8	0.107886	2360	0.539122	2911	0.580973	3714	0.813827	4029	0	3745
Endo	Stromal	Nid1	Itgb1	0.0190639	3693.2	0.0730751	3689	0.41112	3961	0.530797	4030	0.836347	3041	0	3745
Stromal	Stromal	App	Lrp1	0.0190875	3057.2	0.0666226	4031	0.48388	3339	0.632114	3442	0.898076	729	0	3745
Lym	Endo	Lamb3	Itga6_Itgb1	0.0191112	3567.6	0.0665846	4032	0.467308	3485	0.587874	3674	0.839287	2902	0	3745
Epi	Stromal	Lama3	Itga6_Itgb1	0.0191587	2245.6	0.170661	1196	0.947248	903	1.16806	1350	0.813778	4034	0	3745
Epi	Stromal	Vegfa	Itga9	0.0191647	2089.4	0.21718	758	0.938696	927	1.97229	248	0.79902	4769	0	3745
Stromal	Lym	Vcam1	Itga4_Itgb1	0.0191824	2772.8	0.155082	1417	0.668739	2028	0.530384	4035	0.844974	2639	0	3745
Gran	Endo	Calm1	Aqp1	0.0191824	2782.4	0.0689097	3908	0.403765	4035	0.956486	1967	0.923606	257	0	3745
Stromal	Mo/Mac	Trf	Ldlr	0.0192062	3549.6	0.0934295	2809	0.430887	3786	0.645005	3372	0.813755	4036	0	3745
Lym	Mo/Mac	Lgals1	Ptprc	0.0192062	2682	0.0665282	4036	0.560886	2740	0.772461	2744	0.930861	145	0	3745
Gran	Stromal	Anxa1	Egfr	0.0192538	2194	0.192901	953	1.10725	571	1.05544	1663	0.813728	4038	0	3745
Gran	Stromal	Bst1	Cav1	0.0192777	3125.6	0.101542	2544	0.558678	2759	0.529969	4039	0.84712	2541	0	3745
Mo/Mac	Mo/Mac	Ceacam1	Havcr2	0.0193016	2280.8	0.355638	274	0.736215	1661	1.04648	1684	0.813679	4040	0	3745
B cell	B cell	Calm2	Kcnq5	0.0193733	2985.4	0.0663389	4043	0.476043	3397	0.69287	3134	0.90365	608	0	3745
Stromal	Mo/Mac	Pros1	Mertk	0.0193973	2892.6	0.155856	1409	0.48256	3355	0.972795	1910	0.813604	4044	0	3745
Endo	Mo/Mac	Gnai2	Fpr1	0.0194213	3492	0.0706565	3820	0.403042	4045	0.61441	3532	0.852463	2318	0	3745
Stromal	Stromal	Ccn2	Lrp1	0.0195175	2379.2	0.218084	749	0.821715	1323	0.941996	2030	0.813503	4049	0	3745
Endo	Endo	Lamb2	Itga6_Itgb1	0.0195899	3304.8	0.0945387	2770	0.517991	3070	0.742647	2887	0.813428	4052	0	3745
Stromal	Endo	Hgf	Itgb1	0.0195899	3767.8	0.0726188	3716	0.402162	4052	0.601544	3595	0.820341	3731	0	3745
Mo/Mac	Endo	Slpi	Plscr4	0.0196141	3685	0.0661874	4053	0.470205	3462	0.68899	3157	0.814367	4008	0	3745
Lym	Stromal	Lgals1	Itgb1	0.0196383	2827.6	0.0661797	4054	0.490455	3273	0.812868	2554	0.908837	512	0	3745
Mo/Mac	Endo	Apoe	Lrp5	0.0196626	3116.8	0.106919	2389	0.469671	3467	0.966038	1928	0.813405	4055	0	3745
Stromal	Gran	Hsp90b1	Tlr4	0.0196626	3561.6	0.0751086	3589	0.425246	3838	0.52744	4055	0.846486	2581	0	3745
Endo	Endo	Efnb2	Epha4	0.0196868	2160.8	0.322661	339	0.731786	1677	1.32918	987	0.81338	4056	0	3745
Mo/Mac	Endo	Hras	Cav1	0.0196868	2864.8	0.0660967	4056	0.642264	2171	1.2096	1248	0.834851	3104	0	3745
Epi	Endo	Cdh1	Lrp5	0.0197055	2739	0.262553	527	0.936408	936	1.4015	847	0.729477	7640	0	3745
Stromal	Mo/Mac	Gnas	Adcy7	0.0197111	2947.6	0.0660587	4057	0.561533	2736	0.599017	3607	0.90439	593	0	3745
Epi	Stromal	Calm3	Cacna1c	0.0197354	2760.6	0.0840703	3181	0.665024	2049	1.44069	770	0.813291	4058	0	3745
Gran	Epi	Gnai2	Egfr	0.0198573	3496.4	0.0668145	4018	0.544622	2861	0.758553	2795	0.813152	4063	0	3745
Stromal	Mo/Mac	Thbs1	Ptprj	0.0198573	2670.6	0.0659878	4063	0.55059	2816	1.18683	1298	0.875729	1431	0	3745
Stromal	Stromal	Mdk	Sdc2	0.0199048	2781.2	0.623208	38	1.39605	250	1.02749	1725	0.714739	8148	0	3745
Endo	Stromal	Lgals9	Lrp1	0.0199062	3621.8	0.0773002	3474	0.401227	4065	0.593129	3643	0.833039	3182	0	3745
Stromal	Gran	Hmgb1	Tlr4	0.0199062	3464.2	0.0659537	4065	0.437127	3741	0.562354	3821	0.861789	1949	0	3745
Stromal	Endo	Fn1	Itgav_Itgb1	0.0199307	3293.4	0.0809255	3329	0.401209	4066	0.57969	3722	0.870751	1605	0	3745
B cell	Mo/Mac	Adam10	Cd44	0.0199307	2478.4	0.0659501	4066	0.603135	2424	1.09709	1544	0.90349	613	0	3745
Mo/Mac	Epi	Fn1	Sdc1	0.0199489	2291.6	0.277741	471	0.935383	940	1.42447	800	0.783115	5502	0	3745
Epi	Endo	Fgf1	Tgfbr3	0.0199552	2454	0.124655	1970	0.719855	1735	1.45034	753	0.813046	4067	0	3745
Mo/Mac	Mo/Mac	Pros1	Mertk	0.0200043	2944.8	0.154657	1426	0.479189	3378	0.920768	2106	0.813018	4069	0	3745
Mo/Mac	B cell	Lgals1	Cd69	0.0200043	2844.8	0.122182	2027	0.609884	2374	0.525557	4069	0.860102	2009	0	3745
Stromal	Endo	Angptl4	Gpihbp1	0.02001	2024.6	0.345072	287	0.935246	941	1.40922	829	0.808485	4321	0	3745
Endo	Gran	Gnai2	Oprm1	0.0200289	3342.8	0.0658641	4070	0.444279	3679	0.616685	3523	0.868353	1697	0	3745
Gran	Gran	Tgm2	Itga4	0.0200535	2460.8	0.0658338	4071	0.673571	2009	0.950865	1993	0.910219	486	0	3745
Stromal	Gran	Plat	Itgam	0.0200782	2132.8	0.28082	459	0.998238	773	1.07298	1615	0.812945	4072	0	3745
Mo/Mac	Endo	Gnai2	Ednrb	0.0200782	3056.4	0.101861	2533	0.400751	4072	0.701187	3085	0.864307	1847	0	3745
Stromal	Endo	Calm1	Glp1r	0.0201029	2691.8	0.0819046	3275	0.400562	4073	0.965514	1931	0.912806	435	0	3745
B cell	Endo	Alcam	Nrp1	0.0201523	2565.2	0.0657867	4075	0.565321	2710	1.1379	1423	0.893277	873	0	3745
Gran	Mo/Mac	Actr2	Ldlr	0.020177	3340.4	0.0972726	2691	0.402872	4046	0.524777	4076	0.856731	2144	0	3745
Lym	Endo	Sema4a	Nrp1_Plxna4	0.0202265	2984.6	0.118446	2111	0.573574	2633	0.85979	2356	0.812847	4078	0	3745
Mo/Mac	Lym	Gnai2	Oprm1	0.0202265	3009.6	0.0819307	3273	0.567463	2694	0.524737	4078	0.880336	1258	0	3745
Mo/Mac	Endo	Grn	Tnfrsf1a	0.0202762	3360.8	0.0657249	4080	0.485324	3321	0.753311	2825	0.84082	2833	0	3745
Endo	Gran	Vasp	Cxcr2	0.0203259	2284.6	0.0656673	4082	1.59748	141	1.34688	955	0.848108	2500	0	3745
Lym	Endo	Adam10	Tspan12	0.0203758	3505.4	0.107379	2373	0.431498	3783	0.612193	3542	0.812744	4084	0	3745
Mo/Mac	Gran	App	Fpr2	0.0203758	2925.2	0.0974815	2685	0.621091	2307	0.524087	4084	0.865769	1805	0	3745
Epi	Gran	Timp2	Cd44	0.0203758	1943	0.065636	4084	0.861053	1180	1.94734	258	0.912029	448	0	3745
Epi	Lym	Col4a3	Itga1_Itgb1	0.0204507	2768.4	0.0934421	2808	0.773729	1502	1.03963	1700	0.812683	4087	0	3745
Lym	Endo	Sema4a	Nrp1_Plxna1	0.0205259	3065	0.112733	2250	0.555307	2783	0.836994	2457	0.812587	4090	0	3745
Stromal	Gran	Spon2	Itgam	0.0205761	1956	0.456981	138	1.30227	325	1.12166	1480	0.812547	4092	0	3745
Mo/Mac	Gran	Grn	Sort1	0.0205761	3789.2	0.0655085	4092	0.444555	3676	0.623905	3478	0.815673	3955	0	3745
Endo	Mo/Mac	Hmgb1	Tlr2	0.0206517	3092.8	0.065477	4095	0.475323	3403	0.716219	3009	0.881393	1212	0	3745
Stromal	Lym	Ccn1	Itgav	0.0206769	2646.2	0.116704	2151	0.770555	1519	1.02913	1720	0.812502	4096	0	3745
Lym	Endo	Sema4a	Nrp1_Plxna2	0.0207021	3011.2	0.116019	2168	0.57295	2639	0.848874	2407	0.812487	4097	0	3745
Stromal	Lym	Spp1	S1pr1	0.0208034	3220.8	0.0943241	2781	0.397526	4101	0.890443	2236	0.831439	3241	0	3745
Endo	Mo/Mac	B2m	Hfe	0.0208542	3122	0.0899044	2946	0.408681	3982	0.520612	4103	0.894496	834	0	3745
Endo	Lym	Efnb2	Pecam1	0.0210327	3088	0.0917777	2866	0.396704	4110	0.660834	3300	0.875957	1419	0	3745
Endo	Stromal	Vcl	Itgb5	0.0211096	3359.6	0.0896152	2953	0.485457	3320	0.790063	2667	0.812245	4113	0	3745
Lym	Mo/Mac	Calr	Lrp1	0.0211609	3224.6	0.0717024	3767	0.471931	3445	0.518916	4115	0.886635	1051	0	3745
Gran	B cell	Ccl4	Cnr2	0.0213934	1983.4	0.256173	546	0.835744	1266	2.00262	236	0.812053	4124	0	3745
Stromal	Endo	Spp1	Itga5_Itgb1	0.0214193	3320	0.0844457	3154	0.394603	4125	0.950641	1995	0.823254	3581	0	3745
Stromal	Gran	Vegfa	Cd44	0.0214713	2308.8	0.0649496	4127	0.838067	1257	1.16689	1354	0.886324	1061	0	3745
Stromal	Lym	Cxcl14	Cxcr4	0.0215494	3060	0.0875224	3024	0.806103	1386	0.713939	3015	0.811916	4130	0	3745
Stromal	Mo/Mac	Vcam1	Itga4_Itgb7	0.0216278	2902.4	0.176036	1138	0.675167	2002	0.516426	4133	0.825275	3494	0	3745
Stromal	Endo	Lgals1	Itgb1	0.0216802	2912.4	0.0647931	4135	0.483663	3342	0.75543	2813	0.907956	527	0	3745
Epi	Gran	Calm1	Oprm1	0.0217327	2701	0.0647246	4137	0.474741	3410	1.39965	850	0.877447	1363	0	3745
Endo	Mo/Mac	Hbegf	Cd44	0.0218116	2953.2	0.078664	3423	0.651743	2115	1.17167	1343	0.811628	4140	0	3745
B cell	Epi	Adam10	Cadm1	0.0218379	3125.6	0.0739789	3638	0.392922	4141	1.2516	1158	0.838395	2946	0	3745
Endo	Stromal	Hsp90b1	Lrp1	0.0218643	3338.6	0.0653334	4097	0.392792	4142	0.573576	3754	0.889929	955	0	3745
Epi	Stromal	Calm3	Mylk	0.0218907	2409.4	0.064592	4143	0.756128	1584	1.58583	558	0.859962	2017	0	3745
Endo	Gran	Hsp90b1	Tlr4	0.0219172	3672.8	0.0718151	3760	0.392421	4144	0.534784	4003	0.84355	2712	0	3745
Gran	Endo	Tgfb1	Acvrl1	0.0220231	2996.6	0.0645138	4148	0.452673	3608	1.07356	1611	0.863646	1871	0	3745
Mo/Mac	B cell	Tnfsf13	Tnfrsf13b	0.0222363	2426.4	0.306887	378	0.818012	1344	0.822393	2509	0.811483	4156	0	3745
Epi	Lym	Vegfa	Itgav	0.0222631	3119.2	0.0688234	3911	0.491086	3267	1.61971	516	0.811456	4157	0	3745
Endo	Endo	Igfbp4	Lrp6	0.0222899	3656	0.0832209	3212	0.41201	3951	0.67583	3214	0.811436	4158	0	3745
Stromal	Stromal	Angptl4	Sdc2	0.0223098	2442.2	0.485418	114	1.37635	265	1.0776	1598	0.760518	6489	0	3745
Stromal	Gran	Grn	Tnfrsf1a	0.0223167	3311.4	0.0642342	4159	0.60765	2389	0.647471	3361	0.839278	2903	0	3745
Epi	Endo	Col4a5	Itga2_Itgb1	0.0223436	2430.2	0.136607	1727	0.839625	1251	1.20156	1268	0.811419	4160	0	3745
Gran	Epi	Hmgb1	Ager	0.0223573	2029	0.0557779	4726	0.917455	978	2.40353	130	0.905872	566	0	3745
Stromal	Mo/Mac	Igsf10	Slamf9	0.0223613	3633	0.745756	11	1.03599	698	0.540195	3966	0.663514	9745	0	3745
Stromal	Mo/Mac	Postn	Itgav_Itgb5	0.0223973	2245.8	0.214327	775	0.813168	1361	1.23984	1186	0.811403	4162	0	3745
Endo	Endo	App	Tspan15	0.0224242	3498.6	0.0741243	3631	0.499136	3207	0.77104	2747	0.811401	4163	0	3745
Lym	Endo	Fam3c	Lifr	0.0224782	3372	0.0996005	2616	0.475253	3404	0.732735	2930	0.811369	4165	0	3745
Lym	Stromal	Calm2	Adcy8	0.0225592	3602.6	0.0949547	2759	0.441727	3697	0.511232	4168	0.821952	3644	0	3745
Mo/Mac	Epi	Calr	Itga3	0.0225592	3631.8	0.0830448	3217	0.390344	4168	0.720893	2983	0.813579	4046	0	3745
Mo/Mac	Endo	Adam17	Itgb1	0.0225592	3355.8	0.064132	4168	0.437513	3739	0.549928	3895	0.881038	1232	0	3745
Stromal	Lym	Lgals1	Cd69	0.0225863	3689.2	0.0797839	3379	0.412206	3949	0.511203	4169	0.832443	3204	0	3745
Gran	Mo/Mac	Icam1	Itgal_Itgb2	0.0226405	2834	0.0640707	4171	0.549053	2829	1.17291	1338	0.85837	2087	0	3745
Mo/Mac	Endo	Lgals9	Ptprk	0.0226677	3641.8	0.0691534	3899	0.415478	3915	0.828979	2478	0.811229	4172	0	3745
Endo	Endo	Vegfa	Itgb1	0.0226949	2942.4	0.064059	4173	0.518428	3068	0.827348	2484	0.880732	1242	0	3745
Lym	Gran	Mfng	Notch2	0.0227221	3139	0.0921556	2853	0.658383	2079	0.750211	2844	0.811211	4174	0	3745
Mo/Mac	Stromal	Fn1	Itgav_Itgb1	0.0227221	3102	0.0776912	3458	0.389857	4174	0.840183	2440	0.868438	1693	0	3745
B cell	Gran	Hmgb1	Cxcr4	0.0227493	2493.6	0.0640493	4175	0.771708	1513	0.7648	2776	0.923515	259	0	3745
Lym	Gran	Lgals9	Cd44	0.0228311	2464.6	0.0639601	4178	0.753097	1598	1.01866	1764	0.88687	1038	0	3745
Mo/Mac	Mo/Mac	Cd14	Itgb2	0.0228585	3118	0.0639487	4179	0.597627	2464	0.821279	2515	0.843928	2687	0	3745
Mo/Mac	Mo/Mac	B2m	Hfe	0.0228858	3054.6	0.0918906	2863	0.443311	3687	0.50971	4180	0.895523	798	0	3745
Epi	Endo	Col4a2	Itga1_Itgb1	0.0228858	2837	0.0639374	4180	0.474851	3408	1.46796	722	0.857107	2130	0	3745
Lym	Mo/Mac	Ccl5	Dpp4	0.0229132	3021	0.0639224	4181	0.449222	3640	1.84594	312	0.831795	3227	0	3745
Epi	Endo	Anxa2	Robo4	0.0230781	3126.6	0.114857	2204	0.388389	4187	1.15949	1371	0.812028	4126	0	3745
Epi	Mo/Mac	Hspg2	Itgb1	0.0230781	3533	0.080002	3369	0.522661	3035	0.654598	3329	0.810943	4187	0	3745
Endo	Stromal	Pltp	Abca1	0.0231057	3163.2	0.0637812	4188	0.519247	3059	1.06746	1633	0.832822	3191	0	3745
Stromal	Stromal	Vcam1	Itga9_Itgb1	0.0231333	2650.2	0.179751	1093	0.867227	1152	0.703512	3072	0.8109	4189	0	3745
Endo	Gran	Hmgb1	Tlr4	0.0231333	3521.4	0.0637797	4189	0.404324	4028	0.596363	3621	0.859781	2024	0	3745
Epi	Epi	Hspg2	Sdc1	0.0231544	3181	0.283486	446	1.00254	764	1.32819	990	0.654575	9960	0	3745
Stromal	Mo/Mac	Vim	Cd44	0.0231609	2319	0.0637709	4190	0.651042	2118	1.11743	1490	0.942656	52	0	3745
Mo/Mac	Mo/Mac	Tnfsf13	Tnfrsf1a	0.0231886	3462.2	0.107222	2381	0.524583	3018	0.538323	3976	0.810893	4191	0	3745
Epi	Lym	Cgn	Tgfbr2	0.0232439	2260.4	0.193523	945	1.0248	726	1.04297	1693	0.810881	4193	0	3745
Endo	Mo/Mac	Vwf	Itgb1	0.0232994	2925	0.100939	2565	0.387773	4195	0.853224	2388	0.867358	1732	0	3745
B cell	Mo/Mac	St6gal1	Cd22	0.0234107	3403	0.0728253	3703	0.62175	2303	0.704917	3065	0.810763	4199	0	3745
Epi	Gran	Scgb1a1	Lmbr1l	0.0234918	2274.4	0.043889	5653	0.966921	848	2.39981	131	0.888201	995	0	3745
Stromal	Lym	Apoe	Lrp6	0.0235225	3180.6	0.0635592	4203	0.527286	2998	0.711708	3029	0.862234	1928	0	3745
Endo	Lym	Cxcl12	Cxcr4	0.0235504	3290.2	0.0635387	4204	0.431199	3785	0.969789	1916	0.841399	2801	0	3745
Stromal	Epi	Slit2	Plxna1	0.0235596	2919.2	0.188309	996	0.914388	985	1.35258	947	0.721511	7923	0	3745
Stromal	B cell	Copa	Cd74	0.0235785	2207.4	0.0635375	4205	0.692985	1887	1.39741	858	0.917516	342	0	3745
Endo	Mo/Mac	Jam2	Itga4_Itgb1	0.0236065	3133.6	0.135567	1753	0.492312	3260	0.504747	4206	0.843681	2704	0	3745
B cell	Mo/Mac	Il16	Cd9	0.0236627	2820	0.0635158	4208	0.498296	3214	1.02151	1750	0.882154	1183	0	3745
Stromal	Epi	Lama2	Itga6_Itgb1	0.0236908	2728	0.098178	2668	0.794321	1432	1.08074	1586	0.810557	4209	0	3745
Endo	Endo	Gnai2	Ednrb	0.0237754	2862.8	0.100409	2583	0.386172	4212	0.978334	1891	0.863463	1883	0	3745
Mo/Mac	Mo/Mac	C3	Itgax	0.0238319	2906.6	0.138854	1671	0.630471	2251	0.794329	2652	0.810427	4214	0	3745
Endo	Gran	Mfng	Notch2	0.0238885	3097.2	0.0911287	2890	0.655488	2093	0.815238	2542	0.810351	4216	0	3745
Mo/Mac	Mo/Mac	Selplg	Itgam	0.0238885	3334.6	0.0633643	4216	0.479541	3376	0.594455	3632	0.868146	1704	0	3745
Lym	B cell	Fgf13	Fgfr2	0.0239168	3021.6	0.114055	2221	0.540081	2904	0.94389	2021	0.810346	4217	0	3745
Gran	Gran	Psen1	Cd44	0.0239168	2490	0.0633354	4217	0.733533	1668	1.12296	1476	0.878005	1344	0	3745
Epi	Mo/Mac	Bsg	Slc16a7	0.0239736	2612.6	0.124212	1981	0.677428	1990	1.26521	1128	0.810324	4219	0	3745
Endo	Lym	Jam2	Itga4_Itgb1	0.024059	3275	0.128209	1892	0.448772	3641	0.502931	4222	0.839966	2875	0	3745
Mo/Mac	Gran	Cfh	Itgam	0.024059	3114.8	0.0770851	3485	0.75459	1592	0.817555	2530	0.810264	4222	0	3745
Mo/Mac	Endo	Gnai2	S1pr1	0.024059	3033.2	0.063238	4222	0.497827	3219	0.578954	3725	0.923718	255	0	3745
Stromal	Stromal	Vegfd	Flt1	0.024116	3060.4	0.137167	1718	0.713184	1776	0.558987	3839	0.810245	4224	0	3745
Stromal	Stromal	Angptl4	Cdh11	0.0241566	2327.6	0.532383	87	1.36555	276	1.21216	1239	0.764758	6291	0	3745
Endo	Mo/Mac	Lgals9	Havcr2	0.0242018	2750.2	0.189768	983	0.610084	2373	0.844782	2423	0.8102	4227	0	3745
Gran	Gran	Il16	Cd9	0.0242018	2866.4	0.0631623	4227	0.602597	2431	0.774484	2733	0.881863	1196	0	3745
Epi	Stromal	Calm2	Egfr	0.0242304	2992.2	0.0845122	3152	0.580518	2577	1.20558	1259	0.810179	4228	0	3745
Mo/Mac	Endo	Sema4a	Nrp1_Plxna4	0.0242591	3086	0.114332	2216	0.559049	2757	0.827503	2483	0.810143	4229	0	3745
Gran	Mo/Mac	Icam1	Itgam_Itgb2	0.0242591	3145.4	0.0631241	4229	0.495198	3246	1.05856	1653	0.840358	2854	0	3745
Epi	Endo	Hbegf	Cd9	0.0243165	3801.6	0.0679454	3962	0.383643	4231	0.73079	2941	0.811933	4129	0	3745
Stromal	B cell	C4b	Cr2	0.0243902	2221	0.743536	12	1.19117	442	1.22139	1225	0.778362	5681	0	3745
Mo/Mac	Lym	Lgals1	Ptprc	0.0244316	2946.6	0.063039	4235	0.595495	2483	0.519937	4108	0.929107	162	0	3745
Stromal	Endo	Lamb2	Itga2_Itgb1	0.0245183	3527.2	0.101248	2554	0.499434	3202	0.549592	3897	0.809998	4238	0	3745
Stromal	Endo	Mfap5	Notch1	0.0245762	2156.6	0.253866	559	1.0384	691	1.09568	1548	0.809945	4240	0	3745
Mo/Mac	Stromal	Tgfb1	Acvrl1	0.0246342	3260.2	0.0803152	3357	0.460375	3545	0.499176	4242	0.87604	1412	0	3745
Lym	B cell	Lgals1	Ptprc	0.0246342	3066.4	0.0629433	4242	0.510516	3117	0.526084	4065	0.929057	163	0	3745
Epi	Gran	Hmgb1	Cxcr4	0.0247215	2047.6	0.0629001	4245	0.75681	1578	1.74203	399	0.922873	271	0	3745
Mo/Mac	Endo	Sema4a	Nrp1_Plxna1	0.0247797	3163.6	0.108817	2333	0.540782	2897	0.804707	2596	0.80988	4247	0	3745
B cell	Mo/Mac	Psen1	Cd44	0.0248089	2734.8	0.0628053	4248	0.56803	2686	1.06682	1635	0.877555	1360	0	3745
Endo	Stromal	Calm2	Adcy8	0.0248382	3661	0.0862786	3070	0.382209	4249	0.668455	3254	0.814832	3987	0	3745
Epi	Mo/Mac	Bdnf	Sort1	0.0248725	2533.4	0.338825	302	1.0598	647	1.31892	1015	0.748165	6958	0	3745
Stromal	Gran	Angptl2	Pirb	0.0248967	2025.2	0.359735	264	1.26539	355	1.11005	1511	0.809825	4251	0	3745
Mo/Mac	Endo	Sema4a	Nrp1_Plxna2	0.0249553	3113.6	0.111989	2273	0.558425	2761	0.816586	2536	0.809779	4253	0	3745
Epi	Lym	Calm1	Vipr1	0.025014	2992.6	0.116401	2157	0.44144	3698	1.27445	1108	0.80972	4255	0	3745
Stromal	Mo/Mac	Ccn2	Itgam	0.0250434	2313.6	0.193374	947	0.852879	1204	1.13937	1416	0.80965	4256	0	3745
Stromal	Gran	Vegfd	Itga4	0.0251318	2795	0.129664	1860	0.722494	1722	0.496023	4259	0.850637	2389	0	3745
Endo	Mo/Mac	Jam2	Itgav_Itgb1	0.0251909	3459.2	0.132797	1809	0.48622	3310	0.495894	4261	0.811264	4171	0	3745
Stromal	Mo/Mac	Col4a2	Itgb5	0.0251909	3114.4	0.124926	1962	0.579666	2585	0.713317	3019	0.809607	4261	0	3745
Endo	Lym	Ptma	Vipr1	0.0252797	3352.2	0.122569	2019	0.482098	3358	0.49532	4264	0.827869	3375	0	3745
Stromal	Mo/Mac	Spp1	Itga5_Itgb1	0.0252797	3653.4	0.0768299	3502	0.380569	4264	0.751607	2833	0.816273	3923	0	3745
Epi	Endo	Sema3b	Nrp1_Plxna4	0.0252965	2471.2	0.321243	340	0.903895	1021	1.34718	954	0.764642	6296	0	3745
Stromal	Lym	Gnas	Adcy7	0.0253093	3067	0.0625601	4265	0.5307	2968	0.580744	3716	0.902011	641	0	3745
Mo/Mac	Lym	Cd80	Cd28	0.0253242	2319.8	0.168724	1225.5	0.875256	1120.5	1.21136	1242.5	0.809537	4265.5	0	3745
Lym	Mo/Mac	Cd28	Cd80	0.0253242	2319.8	0.168724	1225.5	0.875256	1120.5	1.21136	1242.5	0.809537	4265.5	0	3745
Mo/Mac	Mo/Mac	Trf	Adrb2	0.025339	3431.8	0.0625599	4266	0.503126	3166	0.778419	2715	0.830608	3267	0	3745
Stromal	Lym	Gnas	Vipr1	0.0253687	3246.8	0.1318	1826	0.584763	2549	0.557446	3847	0.809474	4267	0	3745
Lym	Mo/Mac	Cd40lg	Cd9	0.0253985	2579.8	0.210187	803	0.599302	2452	1.06821	1631	0.809474	4268	0	3745
Mo/Mac	Endo	Apoe	Scarb1	0.0253985	3291	0.084936	3137	0.38029	4268	0.922031	2097	0.832366	3208	0	3745
Gran	Endo	Cd14	Ripk1	0.025458	2464.8	0.0963999	2717	0.9908	793	1.42504	799	0.809452	4270	0	3745
Lym	B cell	Calm3	Kcnq5	0.0255177	3331.4	0.0624966	4272	0.467076	3488	0.649035	3355	0.865934	1797	0	3745
Mo/Mac	Stromal	Ptpn6	Egfr	0.0255775	2595.8	0.181935	1066	0.923974	962	0.732661	2932	0.809394	4274	0	3745
B cell	Mo/Mac	Hsp90b1	Lrp1	0.0256074	3351.8	0.0624758	4275	0.415481	3914	0.562743	3817	0.887719	1008	0	3745
Epi	Mo/Mac	Col4a2	Cd44	0.0256674	2453	0.0624555	4277	0.603024	2426	1.67924	458	0.877588	1359	0	3745
Endo	Epi	Col4a1	Itga3_Itgb1	0.0256974	2733.4	0.0624536	4278	0.540102	2903	1.49826	681	0.858923	2060	0	3745
Endo	Stromal	Col4a2	Cd93	0.0257575	3878.8	0.0700306	3854	0.379352	4280	0.549142	3901	0.822655	3614	0	3745
Epi	Endo	Sema3b	Nrp1_Plxna2	0.0257969	2484.8	0.314659	356	0.903271	1028	1.33626	974	0.764217	6321	0	3745
Mo/Mac	Epi	Psap	Sort1	0.0258479	2292	0.0623901	4283	0.660376	2068	1.78543	363	0.887968	1001	0	3745
Mo/Mac	Endo	Pdgfc	Flt1	0.0258781	2146.4	0.399695	203	0.791154	1444	1.29918	1056	0.809183	4284	0	3745
Mo/Mac	B cell	Tgfb1	Tgfbr1_Tgfbr2	0.0258781	3174	0.0761999	3538	0.495435	3243	0.490298	4284	0.886364	1060	0	3745
Epi	Lym	Lama3	Itga2_Itgb1	0.0259083	2147.2	0.179914	1090	1.03471	701	1.3665	915	0.809138	4285	0	3745
Endo	Endo	Gnai2	S1pr1	0.0259083	2804	0.0623369	4285	0.483247	3348	0.856101	2376	0.923211	266	0	3745
Mo/Mac	Stromal	Grn	Egfr	0.0259386	2262.2	0.259118	535	1.0195	737	0.946775	2008	0.809115	4286	0	3745
Epi	Stromal	Vegfa	Nrp2	0.0259992	2214.2	0.162281	1308	0.782209	1473	1.94802	257	0.809087	4288	0	3745
B cell	Mo/Mac	Lgals9	Lrp1	0.0259992	3703.2	0.062316	4288	0.486346	3309	0.656058	3321	0.817512	3853	0	3745
Lym	B cell	Copa	Cd74	0.0260599	2296.4	0.0622961	4290	0.685397	1943	1.25798	1150	0.916767	354	0	3745
B cell	Stromal	Calm1	Cacna1c	0.0261207	2893.8	0.090788	2907	0.584003	2555	0.489732	4292	0.88902	970	0	3745
Mo/Mac	Endo	Trf	Adrb2	0.0261207	3358.2	0.0622892	4292	0.501746	3180	0.873395	2296	0.830303	3278	0	3745
Stromal	B cell	Thbs1	Ptprj	0.0262121	3005.4	0.0622675	4295	0.510042	3119	0.86497	2332	0.872537	1536	0	3745
Stromal	Mo/Mac	Col1a1	Itga1_Itgb1	0.0262426	2599.2	0.128816	1875	0.934588	945	0.489157	4296	0.85689	2135	0	3745
Gran	Mo/Mac	Gnai2	S1pr5	0.0263344	3369.4	0.0952106	2748	0.447468	3651	0.489069	4299	0.85028	2404	0	3745
Mo/Mac	Stromal	Pdgfc	Pdgfra	0.0264184	2413.4	0.728003	13	1.27265	346	1.24436	1174	0.752491	6789	0	3745
Stromal	Stromal	Bmp4	Bmpr1a_Bmpr2	0.0264571	2886.4	0.14333	1598	0.822661	1316	0.625618	3470	0.808881	4303	0	3745
Epi	Epi	App	Tspan15	0.0264879	3312	0.072649	3712	0.377068	4304	1.58999	551	0.809858	4248	0	3745
Stromal	Mo/Mac	Lgals1	Ptprc	0.0264879	2988.6	0.0621605	4304	0.520096	3052	0.58923	3668	0.928644	174	0	3745
Endo	Gran	Hgf	Cd44	0.0265803	3029.6	0.0621203	4307	0.762872	1550	1.07857	1596	0.815782	3950	0	3745
Endo	Stromal	Gnai2	Adcy9	0.0266112	3849.2	0.0640829	4170	0.37672	4308	0.519062	4112	0.839128	2911	0	3745
Gran	Mo/Mac	Lamb3	Cd44	0.0266112	2723.8	0.0621162	4308	0.620937	2308	1.10974	1513	0.867032	1745	0	3745
Stromal	Mo/Mac	Col3a1	Mag	0.0267429	3023.6	0.572024	67	1.2217	410	1.30647	1041	0.658678	9855	0	3745
B cell	Lym	H2-T23	Cd8a	0.026766	3133.4	0.163821	1295	0.544512	2864	0.487873	4313	0.826308	3450	0	3745
Stromal	Epi	Lama4	Itga6_Itgb1	0.026797	3060.2	0.0836206	3199	0.668349	2029	0.945257	2014	0.808567	4314	0	3745
Gran	Gran	Il1f9	Ifnar1	0.0268281	2192.4	0.194285	934	1.39307	254	1.03209	1714	0.808563	4315	0	3745
Stromal	Gran	Fgf1	Cd44	0.0268281	2616.8	0.061962	4315	0.823275	1314	1.18437	1305	0.850204	2405	0	3745
Stromal	Epi	Col6a1	Itga3_Itgb1	0.0268592	2391.2	0.130929	1844	0.965345	852	1.23264	1199	0.808555	4316	0	3745
Endo	Endo	Ybx1	Notch1	0.0268592	2571.6	0.0619538	4316	0.577478	2599	1.09792	1542	0.901322	656	0	3745
Epi	Mo/Mac	Hp	Tlr4	0.0268903	3000.2	0.0856218	3101	0.646615	2146	1.04323	1692	0.808532	4317	0	3745
Mo/Mac	Epi	Bst1	Cav1	0.0268903	3346.2	0.0717527	3764	0.375977	4317	1.17718	1325	0.823257	3580	0	3745
Stromal	Epi	Fn1	Itga3_Itgb1	0.0269527	3191	0.0619156	4319	0.431923	3780	1.14837	1393	0.843382	2718	0	3745
Endo	Stromal	Edn1	Ednra	0.0270383	1995.8	0.625998	37	1.23404	394	1.30498	1045	0.799295	4758	0	3745
Endo	Mo/Mac	App	Ncstn	0.0270777	3342.8	0.0618729	4323	0.461847	3531	0.670047	3245	0.86368	1870	0	3745
B cell	Stromal	Gnas	Adcy8	0.027109	3384.6	0.0994658	2621	0.438811	3722	0.485819	4324	0.847713	2511	0	3745
Mo/Mac	Mo/Mac	Lrpap1	Lrp1	0.027109	3191.2	0.0922432	2847	0.609181	2380	0.791341	2660	0.808374	4324	0	3745
Stromal	Stromal	Lgals1	Itgb1	0.0271718	3144	0.0618349	4326	0.449665	3636	0.629638	3451	0.905985	562	0	3745
Epi	Mo/Mac	Fgf1	Nrp1	0.0272032	3314	0.0767363	3510	0.53566	2935	0.936414	2053	0.808294	4327	0	3745
Mo/Mac	Endo	Fn1	Itgav_Itgb1	0.0272347	3139.6	0.0772764	3476	0.374927	4328	0.838846	2444	0.868132	1705	0	3745
Endo	Stromal	Vegfc	Itgb1	0.0272661	3245.8	0.101918	2532	0.374806	4329	0.712377	3026	0.845986	2597	0	3745
Gran	Lym	Tgm2	Itgb1	0.0273292	2481.4	0.061755	4331	0.67548	2000	1.01508	1778	0.906214	553	0	3745
Endo	Lym	Calm1	Oprm1	0.0273923	3547	0.0653492	4096	0.385977	4215	0.483821	4333	0.877962	1346	0	3745
Stromal	Mo/Mac	Ccn1	Tlr4	0.0274105	2188.4	0.219018	745	0.977159	826	1.30171	1050	0.803026	4576	0	3745
Stromal	Mo/Mac	Nid1	Itgav	0.027424	2928	0.157113	1390	0.655769	2091	0.701616	3080	0.808188	4334	0	3745
Epi	Gran	Anxa1	Fpr1	0.0275507	2644.8	0.107522	2365	0.634838	2221	1.58833	555	0.808091	4338	0	3745
Mo/Mac	Gran	Lgals1	Ptprc	0.0275507	2988.6	0.0631197	4230	0.596879	2470	0.483461	4338	0.929149	160	0	3745
Mo/Mac	Gran	App	Notch2	0.0275825	2537	0.0616429	4339	0.717517	1751	0.8129	2553	0.9214	297	0	3745
Mo/Mac	Endo	Tnfsf13	Fas	0.0276143	2909	0.153697	1441	0.609458	2378	0.796459	2641	0.808055	4340	0	3745
Epi	Gran	Calm1	Pde1b	0.0276461	3407.4	0.074886	3597	0.390099	4172	1.24086	1182	0.807951	4341	0	3745
Stromal	Gran	Gnai2	Igf1r	0.027678	2087.6	0.0615929	4342	0.87793	1111	1.27549	1105	0.931419	135	0	3745
Lym	Mo/Mac	Ccl5	Ccr1	0.0277099	2851.8	0.0615731	4343	0.61683	2337	2.24112	163	0.821227	3671	0	3745
Mo/Mac	Endo	Icam1	Cav1	0.0277418	2729.8	0.0615434	4344	0.643801	2160	1.21049	1246	0.856507	2154	0	3745
Stromal	Stromal	Lgals9	Colec12	0.0277737	2828.4	0.103461	2483	0.791986	1441	0.915146	2128	0.807836	4345	0	3745
B cell	Epi	Lamb3	Dag1	0.0278377	2720.8	0.101273	2552	0.649921	2130	1.40867	830	0.807815	4347	0	3745
Stromal	Lym	Fn1	Itgav_Itgb1	0.0278377	3630	0.0683659	3931	0.372766	4347	0.51394	4152	0.86096	1975	0	3745
Endo	Mo/Mac	Lrpap1	Lrp1	0.0278698	3112.4	0.0915311	2877	0.607039	2393	0.899641	2199	0.807773	4348	0	3745
B cell	Gran	Apoe	Sorl1	0.0279018	2208.2	0.0614726	4349	1.08934	599	1.00159	1817	0.907793	531	0	3745
Lym	Mo/Mac	Adam10	Cd44	0.0279339	2644	0.0614678	4350	0.570273	2664	1.01498	1779	0.900377	682	0	3745
B cell	Lym	Fcer2a	Itgav_Itgb3	0.027966	2423.4	0.18097	1078	0.844648	1233	1.03334	1710	0.807692	4351	0	3745
Stromal	Epi	Fbln1	Itgb1	0.0279982	2951	0.108461	2339	0.580282	2580	1.02512	1739	0.807686	4352	0	3745
Gran	Stromal	Ptpn6	Egfr	0.0280626	2629.4	0.177907	1111	0.9077	1009	0.733028	2928	0.807661	4354	0	3745
Mo/Mac	B cell	Selplg	Sell	0.0281917	3065.6	0.061313	4358	0.600079	2444	0.534817	4002	0.896226	779	0	3745
Gran	Lym	Gnai2	S1pr4	0.0282241	3151.6	0.0838593	3192	0.533989	2953	0.479623	4359	0.873436	1509	0	3745
Stromal	Stromal	Mmp2	Fgfr1	0.0282432	2723	0.641605	25	1.33536	299	0.880742	2271	0.739647	7275	0	3745
Stromal	Endo	Gnai2	Cav1	0.0282889	2500.6	0.0612369	4361	0.51367	3096	1.26956	1120	0.928507	181	0	3745
Epi	Mo/Mac	Lrpap1	Lrp1	0.0283213	2914	0.0911876	2888	0.606007	2404	1.24498	1171	0.807481	4362	0	3745
Gran	Mo/Mac	Psap	Lrp1	0.0283213	3110.4	0.0755054	3575	0.484842	3323	0.479235	4362	0.90657	547	0	3745
Stromal	Lym	Spp1	Itga4_Itgb1	0.0283538	3261.2	0.0768596	3501	0.371067	4363	0.814285	2547	0.8566	2150	0	3745
Epi	Mo/Mac	Anxa2	Tlr2	0.0284189	3034	0.0612135	4365	0.419154	3889	1.27689	1103	0.858729	2068	0	3745
Stromal	Epi	Mdk	Tspan1	0.0284277	3632.8	0.704485	16	1.33284	300	0.749966	2846	0.588713	11257	0	3745
Stromal	Mo/Mac	Plat	Lrp1	0.0285167	2277.8	0.280124	462	0.861258	1178	1.06632	1636	0.807383	4368	0	3745
Stromal	Lym	Col1a1	Itga1_Itgb1	0.0285493	2952.2	0.100074	2597	0.852237	1208	0.478606	4369	0.840701	2842	0	3745
Endo	Stromal	Vegfa	Itgb1	0.0286803	3172	0.0611344	4373	0.484429	3327	0.701556	3081	0.878256	1334	0	3745
Epi	Stromal	Sparc	Eng	0.0287131	2669.6	0.0611213	4374	0.485497	3319	1.6847	453	0.875021	1457	0	3745
Stromal	Lym	H2-K1	Cd3g	0.0287788	2990	0.0908827	2901	0.369528	4376	0.629268	3452	0.910748	476	0	3745
Endo	Mo/Mac	Icam1	Itgax_Itgb2	0.0287788	3560	0.061115	4376	0.484203	3330	0.757246	2800	0.823777	3549	0	3745
Stromal	Lym	Col1a2	Itgb3	0.0288542	2360.2	0.23393	645	1.21804	412	1.29278	1069	0.773033	5930	0	3745
Lym	Stromal	Ccl5	Ccrl2	0.0289105	3066	0.0610615	4380	0.568003	2687	2.21916	175	0.80785	4343	0	3745
Stromal	Stromal	Fn1	Itga9	0.0289766	2454.6	0.240403	615	0.83656	1263	0.881199	2268	0.807144	4382	0	3745
Epi	Epi	Cgn	Ocln	0.0290089	3320.4	0.341897	296	1.01329	747	1.29237	1071	0.619259	10743	0	3745
Stromal	Stromal	Hgf	Itgb1	0.0290759	4058.2	0.0693034	3887	0.368164	4385	0.475752	4385	0.816871	3889	0	3745
Stromal	Lym	H2-T23	Klrk1	0.0291091	3653.6	0.0877027	3015	0.368142	4386	0.580223	3720	0.827298	3402	0	3745
Lym	B cell	Mif	Cd44_Cd74	0.0291091	3388	0.061097	4379	0.422236	3856	0.475598	4386	0.905377	574	0	3745
Gran	Lym	Ccl4	Ccr5	0.0291716	2348.4	0.371036	240	0.776267	1492	1.85989	304	0.772254	5961	0	3745
Lym	Stromal	Tgfb1	Sdc2	0.0292088	3232.8	0.100616	2575	0.835221	1272	0.475125	4389	0.811018	4183	0	3745
Mo/Mac	Epi	S100a4	Erbb3	0.0292419	2693.2	0.440279	155	0.887378	1074	1.29445	1064	0.735162	7428	0	3745
Mo/Mac	Stromal	Sirpa	Cd47	0.0292921	3061.8	0.0609759	4391.5	0.382283	4246.5	0.836002	2459.5	0.911248	466.5	0	3745
Stromal	Mo/Mac	Cd47	Sirpa	0.0292921	3061.8	0.0609759	4391.5	0.382283	4246.5	0.836002	2459.5	0.911248	466.5	0	3745
Epi	Mo/Mac	Sema3a	Nrp2	0.0293199	2969.2	0.257674	541	0.976778	827	1.29016	1075	0.699281	8658	0	3745
Stromal	Endo	Sema3f	Nrp1	0.0293421	3286.4	0.0841856	3172	0.483703	3341	1.01457	1781	0.806899	4393	0	3745
Mo/Mac	Mo/Mac	Tgfb1	Smad3	0.0293421	3806.8	0.0632666	4221	0.442827	3691	0.47459	4393	0.837704	2984	0	3745
Epi	Gran	Cxcl17	Gpr35	0.029359	2935.2	0.537606	85	1.32773	305	0.945972	2012	0.703469	8529	0	3745
Lym	B cell	Sema4d	Cd72	0.0294425	3275.2	0.141952	1624	0.60077	2440	0.51105	4171	0.806866	4396	0	3745
Stromal	Lym	H2-K1	Cd3d	0.0294425	2998.8	0.0887255	2991	0.366752	4396	0.638876	3400	0.911315	462	0	3745
Gran	Endo	App	Tspan15	0.0296103	3732	0.0698787	3860	0.453679	3596	0.706193	3058	0.806846	4401	0	3745
Mo/Mac	Mo/Mac	Tgfb1	Cxcr4	0.0296776	3451.2	0.0608298	4403	0.48413	3333	0.506493	4197	0.871271	1578	0	3745
Epi	Mo/Mac	Sema3e	Nrp1	0.0297113	2632.2	0.111124	2289	0.823758	1312	1.14087	1411	0.806758	4404	0	3745
Epi	Epi	Bdnf	Bex3	0.0297115	3296.8	0.281857	453	0.92356	964	1.28905	1080	0.643198	10242	0	3745
Epi	Mo/Mac	Hsp90b1	Lrp1	0.0297451	2829.2	0.0608118	4405	0.403424	4038	1.37325	899	0.886367	1059	0	3745
Stromal	B cell	Col1a2	Cd44	0.0297789	3087	0.0641239	4169	0.894095	1059	0.472015	4406	0.858994	2056	0	3745
Epi	Endo	Sema3b	Nrp1_Plxna1	0.0297903	2503.4	0.305748	380	0.885628	1081	1.32438	999	0.764335	6312	0	3745
Mo/Mac	Gran	F11r	Itgal_Itgb2	0.0299822	3601.8	0.0728436	3700	0.438211	3727	0.470871	4412	0.849835	2425	0	3745
Mo/Mac	Endo	Hmgb1	Thbd	0.0300502	3153	0.0606347	4414	0.403236	4042	0.681807	3189	0.915264	375	0	3745
Endo	Mo/Mac	Col4a1	Itga1_Itgb1	0.030255	3452	0.0646869	4139	0.448538	3644	0.469224	4420	0.878754	1312	0	3745
Gran	B cell	C3	Cd19	0.0303235	2550.8	0.160604	1335	0.862015	1173	0.926165	2079	0.806351	4422	0	3745
Stromal	Stromal	Postn	Ptk7	0.030665	2447.4	0.489023	112	1.19301	439	1.28119	1092	0.751107	6849	0	3745
Lym	Gran	Ptpn6	Cd300lf	0.0307025	3136.6	0.0603686	4433	0.850491	1213	0.662135	3290	0.837314	3002	0	3745
Gran	Stromal	Tgfb1	Sdc2	0.0307719	3147.4	0.0944214	2777	0.818274	1342	0.63277	3438	0.8061	4435	0	3745
Epi	Stromal	Hras	Cav1	0.0307719	3570.6	0.0612065	4367	0.362715	4435	0.950883	1992	0.829484	3314	0	3745
Stromal	Lym	Ccn1	Itgam	0.0308066	2980.6	0.0859182	3088	0.742674	1635	0.950083	1999	0.806089	4436	0	3745
Stromal	B cell	Col1a2	Itgb3	0.0308258	2416.4	0.222343	717	1.20561	424	1.2795	1094	0.768546	6102	0	3745
Gran	Mo/Mac	Gnai2	Adcy7	0.0309109	3206.6	0.0661942	4052	0.50372	3161	0.465495	4439	0.902119	636	0	3745
Stromal	Endo	Icam1	Cav1	0.0309109	2707	0.0603132	4439	0.638879	2193	1.34309	960	0.855261	2198	0	3745
Endo	Stromal	Igfbp4	Lrp6	0.0309457	3925.8	0.0775822	3462	0.383703	4230	0.573955	3752	0.806009	4440	0	3745
Stromal	Lym	Gpc3	Igf1r	0.0310854	3224	0.062146	4305	0.81945	1337	0.875454	2289	0.80588	4444	0	3745
Endo	B cell	Tnfsf10	Ccr6	0.0311203	2101.4	0.549596	79	0.935632	938	1.1857	1300	0.805879	4445	0	3745
Endo	Endo	Tgfb1	Eng	0.0311203	3476.8	0.0601761	4445	0.391946	4151	0.843676	2428	0.845611	2615	0	3745
Mo/Mac	Epi	Gnai2	Egfr	0.0311554	4037.8	0.0607906	4406	0.44323	3689	0.548969	3903	0.805867	4446	0	3745
B cell	Endo	Ltb	Tnfrsf1a	0.0311904	3186	0.060169	4447	0.567836	2689	0.743727	2880	0.855995	2169	0	3745
B cell	Gran	Angptl1	Pirb	0.0312255	2062.2	0.461399	135	1.17906	461	1.10632	1522	0.805809	4448	0	3745
Stromal	Stromal	Lama2	Rpsa	0.0312255	2419.2	0.127577	1905	0.798535	1418	0.464256	4448	0.905144	580	0	3745
Endo	Mo/Mac	Grn	Tnfrsf1b	0.0312958	3528.6	0.0601458	4450	0.417556	3902	0.700434	3090	0.849125	2456	0	3745
Stromal	Epi	Lamc1	Dag1	0.0314014	2736.6	0.108057	2351	0.642708	2168	1.34089	966	0.805723	4453	0	3745
[truncated: 10,277 more rows]

## Sheet: CellChat - t14d
source	target	ligand.complex	receptor.complex	aggregate_rank	mean_rank	natmi.edge_specificity	natmi.rank	connectome.weight_sc	connectome.rank	logfc.logfc_comb	logfc.rank	sca.LRscore	sca.rank	cellphonedb.pvalue	cellphonedb.rank
B cell	B cell	Btla	Cd79a	2.92753e-10	859.7	0.794647	17	3.67261	2	3.56951	16	0.941914	29	0	4234.5
Stromal	Endo	Col1a2	Cd36	1.53645e-07	886.9	0.55425	139	3.44232	5	3.33389	23	0.940407	33	0	4234.5
Stromal	Endo	Col1a1	Cd36	1.92111e-07	900.5	0.547107	147	3.18121	9	3.14329	32	0.933623	80	0	4234.5
B cell	Lym	Btla	Cd247	3.51342e-07	902.7	0.775366	22	2.68225	41	2.92054	45	0.923512	171	0	4234.5
Stromal	Endo	Col1a2	Cd93	4.9143e-07	904.3	0.658702	67	3.48445	4	3.16763	30	0.922334	186	0	4234.5
Gran	Endo	S100a9	Cd36	1.83169e-06	976.5	0.43047	261	1.74605	382	4.77681	3	0.961651	2	0	4234.5
Mo/Mac	B cell	Fn1	Cd79a	2.84898e-06	926.5	0.4089	289	2.45157	78	3.61505	14	0.946597	17	0	4234.5
Stromal	Gran	Col1a2	Cd44	2.93177e-06	957.5	0.337048	453	2.83772	18	2.79341	61	0.944158	21	0	4234.5
Gran	Endo	S100a8	Cd36	3.25593e-06	975.9	0.434062	257	1.74313	383	4.64231	4	0.961792	1	0	4234.5
Endo	B cell	Podxl	Sell	3.46263e-06	975.5	0.399264	303.5	2.27511	118.5	2.55912	88.5	0.926943	132.5	0	4234.5
B cell	Endo	Sell	Podxl	3.46263e-06	975.5	0.399264	303.5	2.27511	118.5	2.55912	88.5	0.926943	132.5	0	4234.5
Gran	Epi	S100a9	Ager	3.48542e-06	939.7	0.547563	146	1.84557	304	5.52125	1	0.947697	13	0	4234.5
Gran	Epi	S100a8	Ager	3.71948e-06	939.5	0.552133	141	1.84265	309	5.38675	2	0.947886	11	0	4234.5
Stromal	Endo	Col1a1	Cd93	4.17017e-06	934.1	0.650213	70	3.22334	7	2.97703	41	0.913682	318	0	4234.5
Stromal	Epi	Col1a2	Sdc1	5.2275e-06	1000.1	0.641192	74	3.3841	6	3.0901	35	0.896336	651	0	4234.5
Endo	Endo	Col4a1	Cd93	5.50737e-06	987.3	0.3791	341	2.34938	101	2.86175	53	0.920541	207	0	4234.5
Stromal	Endo	Tnc	Ptprb	5.66182e-06	1331.5	0.713989	42	2.49917	64	2.61886	76	0.848885	2241	0	4234.5
Stromal	Stromal	Col3a1	Ddr2	6.11949e-06	1103.5	0.724059	36	3.68081	1	2.61138	78	0.877268	1168	0	4234.5
Stromal	Epi	Col1a1	Sdc1	6.11949e-06	1060.1	0.632928	78	3.12299	10	2.89951	47	0.885147	931	0	4234.5
Stromal	Gran	Col1a1	Cd44	6.60113e-06	977.5	0.332704	471	2.57661	52	2.60281	80	0.937773	50	0	4234.5
Gran	Gran	Il1b	Il1r2_Il1rap	7.32397e-06	1151.1	0.454382	231	1.2019	1281	4.06475	6	0.952846	3	0	4234.5
Stromal	Endo	Sparc	Eng	9.30337e-06	970.3	0.359728	389	2.75078	29	2.84044	55	0.925357	144	0	4234.5
Gran	Gran	Cxcl2	Cxcr2	1.40572e-05	1195.9	0.59684	103	1.11299	1547	3.69089	12	0.933206	83	0	4234.5
Endo	Endo	Col4a2	Cd93	1.57445e-05	1053.5	0.376541	349	2.2106	141	2.48888	99	0.906465	444	0	4234.5
Stromal	Endo	Gpc3	Flt1	1.57533e-05	1023.9	0.614446	91	2.58848	50	2.45166	107	0.896828	637	0	4234.5
Mo/Mac	Endo	Lpl	Gpihbp1	1.9246e-05	1104.9	0.359684	390	1.64503	467	2.66127	72	0.911362	361	0	4234.5
Stromal	Endo	Col1a2	Itga1_Itgb1	2.07634e-05	990.7	0.331029	476	3.18563	8	2.73803	66	0.923524	169	0	4234.5
Stromal	Endo	Col3a1	Itga1_Itgb1	2.11123e-05	995.3	0.330224	478	3.10502	11	2.76265	64	0.922249	189	0	4234.5
Stromal	Endo	Col1a1	Itga1_Itgb1	2.27371e-05	1025.5	0.326763	487	2.92452	15	2.54744	91	0.914992	300	0	4234.5
Stromal	B cell	C3	Cd19	2.50466e-05	1029.1	0.474923	216	2.41287	90	2.45289	106	0.903438	499	0	4234.5
Stromal	Stromal	Col1a1	Ddr2	2.56767e-05	1192.9	0.716469	40	3.50031	3	2.39616	126	0.86642	1561	0	4234.5
Mo/Mac	Endo	Lgals3	Eng	2.75269e-05	1123.7	0.345292	428	1.60809	511	2.11769	210	0.918815	235	0	4234.5
Stromal	Mo/Mac	Serping1	Lrp1	2.92793e-05	1041.5	0.47368	218	2.70298	37	2.14053	199	0.902666	519	0	4234.5
Stromal	B cell	Fn1	Cd79a	3.25448e-05	1029.9	0.313645	533	2.27195	122	2.08869	221	0.939483	39	0	4234.5
Stromal	Gran	Col6a2	Cd44	3.32785e-05	1116.3	0.313013	536	2.24639	129	1.79669	407	0.916465	275	0	4234.5
Epi	Mo/Mac	Sftpd	Sirpa	3.37744e-05	1096.3	0.370205	364	1.57941	538	2.59795	83	0.917245	262	0	4234.5
Gran	Mo/Mac	S100a9	Itgb2	3.43513e-05	1445.3	0.249282	832	0.931968	2140	3.67141	13	0.949467	7	0	4234.5
Gran	Endo	Ptgs2	Cav1	3.58135e-05	1088.1	0.440754	245	1.57357	546	2.90993	46	0.910609	369	0	4234.5
Stromal	Gran	Col6a3	Cd44	3.84899e-05	1175.9	0.342415	439	2.12601	171	1.64424	556	0.904599	479	0	4234.5
Endo	B cell	Cd34	Sell	4.04503e-05	1151.3	0.304655	563	1.94909	250	2.02198	256	0.905868	453	0	4234.5
Gran	Endo	Selplg	Esam	4.39831e-05	1243.7	0.301338	575	1.63789	475	1.69423	504	0.907362	430	0	4234.5
Stromal	Gran	Bgn	Tlr4	4.42875e-05	1042.1	0.395328	314	2.85995	17	2.70861	69	0.899601	576	0	4234.5
Stromal	Gran	Rarres2	Ccrl2	4.67539e-05	1193.3	0.604574	97	2.55008	56	2.25409	154	0.870237	1425	0	4234.5
Gran	Gran	Csf1	Csf3r	4.67539e-05	1138.7	0.538816	154	1.21708	1237	3.80826	10	0.936566	58	0	4234.5
Endo	Endo	Efnb2	Pecam1	4.74191e-05	1173.7	0.298766	586	2.03368	213	1.96468	289	0.901246	546	0	4234.5
B cell	Gran	Fcer2a	Itgam_Itgb2	4.77411e-05	1202.5	0.392385	318	1.84543	305	1.62701	568	0.898854	587	0	4234.5
B cell	B cell	Fcer2a	Cr2	5.20151e-05	1282.7	0.911192	1	2.90535	16	1.86345	355	0.859904	1807	0	4234.5
Stromal	Stromal	Dcn	Egfr	5.20151e-05	1765.1	0.804445	16	2.96884	13	2.17017	190	0.804644	4372	0	4234.5
Stromal	Gran	Bgn	Tlr2	5.45302e-05	1065.5	0.377376	347	2.78952	23	2.43003	116	0.898096	607	0	4234.5
Endo	Endo	Sema3c	Nrp1_Plxna2	5.52467e-05	1121.9	0.321377	510	2.17322	153	2.46989	103	0.898029	609	0	4234.5
Stromal	Endo	Col1a2	Flt4	5.53914e-05	1555.7	0.740365	26	3.09391	12	2.23065	163	0.824697	3343	0	4234.5
Gran	Mo/Mac	S100a8	Itgb2	5.87127e-05	1444.7	0.251363	817	0.929049	2149	3.53691	17	0.94965	6	0	4234.5
Stromal	Gran	Col6a1	Cd44	6.6858e-05	1144.1	0.286281	639	2.14348	164	1.77214	429	0.917703	254	0	4234.5
Gran	B cell	Hp	Cd22	6.72739e-05	1257.9	0.324483	497	1.68785	424	1.70203	494	0.896687	640	0	4234.5
Stromal	Epi	Dcn	Met	6.73079e-05	2135.5	0.516728	174	2.12724	170	2.22481	168	0.776669	5931	0	4234.5
Stromal	Gran	Gpc3	Igf1r	6.81116e-05	1107.7	0.429897	265	2.01129	227	2.22426	170	0.896614	642	0	4234.5
Endo	Endo	Edn1	Adgrl4	6.84685e-05	1228.3	0.685326	56	2.19439	147	2.19701	175	0.867191	1529	0	4234.5
Endo	Endo	Timp3	Kdr	6.89571e-05	1086.9	0.371708	362	2.27367	121	2.63324	73	0.896563	644	0	4234.5
Gran	Gran	Mmp9	Itgam	6.96422e-05	1277.9	0.545342	149	1.05962	1743	2.57207	87	0.92305	176	0	4234.5
B cell	B cell	St6gal1	Cd22	7.92522e-05	1120.7	0.456069	230	2.32526	106	1.84872	366	0.895456	667	0	4234.5
Epi	Gran	Sftpd	Sirpa	8.45618e-05	1175.7	0.326128	491	1.47874	678	2.3436	132	0.912304	343	0	4234.5
Stromal	Mo/Mac	Bgn	Tlr2	8.70609e-05	1101.3	0.352583	406	2.75963	28	2.25319	155	0.894944	683	0	4234.5
Endo	Endo	Sema3c	Nrp1_Plxna4	8.75673e-05	1151.5	0.310563	549	2.12421	172	2.42206	118	0.894888	684	0	4234.5
Gran	Mo/Mac	S100a8	Cd68	9.0275e-05	1225.1	0.495872	192	1.08115	1669	3.99391	7	0.943571	23	0	4234.5
Gran	Mo/Mac	S100a9	Cd68	9.45458e-05	1223.1	0.491768	195	1.08407	1657	4.12842	5	0.943368	24	0	4234.5
Endo	Endo	Cxcl12	Ackr3	9.59985e-05	1236.7	0.490347	196	2.21584	139	2.24539	157	0.869209	1457	0	4234.5
Endo	Epi	Col4a1	Sdc1	9.81631e-05	1099.1	0.369022	369	2.24903	126	2.78423	62	0.894011	704	0	4234.5
Gran	Gran	S100a9	Itgb2	9.82657e-05	1647.1	0.20137	1189	0.783883	2771	3.43206	19	0.944094	22	0	4234.5
Endo	B cell	Vwf	Itga4	0.000103806	1293.5	0.270486	714	1.46801	696	1.77753	424	0.909257	399	0	4234.5
Endo	Endo	Sparc	Eng	0.000104962	1100.7	0.269349	716	2.31998	109	2.28638	141	0.914729	303	0	4234.5
Stromal	B cell	C3	Cr2	0.000105026	1158.5	0.485893	202	2.08029	191	2.28368	142	0.881945	1023	0	4234.5
Endo	Endo	Sema3c	Nrp1_Plxna1	0.000107897	1198.5	0.28319	649	1.93407	259	2.37143	129	0.893495	721	0	4234.5
Endo	Endo	Col4a1	Itga1_Itgb1	0.000111347	1210.9	0.190516	1305	2.05056	206	2.43216	114	0.921755	195	0	4234.5
Gran	Gran	S100a8	Itgb2	0.000116914	1647.5	0.20305	1171	0.780964	2788	3.29755	24	0.944295	20	0	4234.5
Endo	Endo	Sema3f	Nrp1	0.000121539	1184.1	0.336305	455	2.03721	211	1.98334	277	0.892375	743	0	4234.5
Stromal	Epi	Col6a2	Sdc1	0.000131808	1365.1	0.595468	104	2.79277	21	2.09338	218	0.848726	2248	0	4234.5
Stromal	Stromal	Slit2	Robo2	0.000137177	2332.5	0.838857	6	2.77056	26	1.4597	772	0.763254	6624	0	4234.5
Stromal	Endo	Vegfd	Flt1	0.000139144	1290.7	0.627699	84	2.52045	62	2.08742	222	0.858849	1851	0	4234.5
Stromal	Endo	Col5a2	Itga1_Itgb1	0.000140712	1218.1	0.296868	595	2.49853	65	1.77721	425	0.891133	771	0	4234.5
Stromal	B cell	Bgn	Tlr1	0.000142911	1545.3	0.463745	224	2.96743	14	2.24205	158	0.829533	3096	0	4234.5
Endo	Mo/Mac	Vwf	Lrp1	0.000156506	1214.9	0.385552	330	1.41496	792	2.27466	146	0.900019	572	0	4234.5
Stromal	Epi	Col6a1	Sdc1	0.000156626	1362.9	0.544613	150	2.68987	38	2.06883	231	0.850803	2161	0	4234.5
Epi	B cell	Hp	Cd22	0.000159657	1351.9	0.282441	656	1.5917	523	1.64869	550	0.89008	796	0	4234.5
Stromal	Endo	Col1a1	Flt4	0.000179892	1752.1	0.730822	32	2.83279	19	2.04005	242	0.807438	4233	0	4234.5
Stromal	Endo	Col1a2	Itga2_Itgb1	0.000180439	1136.1	0.250704	821	2.79161	22	2.22695	165	0.906816	438	0	4234.5
Stromal	Endo	Col3a1	Itga2_Itgb1	0.000182185	1142.3	0.250094	823	2.711	34	2.25157	156	0.905291	464	0	4234.5
Stromal	Endo	Col6a1	Itga1_Itgb1	0.0001911	1255.5	0.281168	664	2.4914	68	1.71676	478	0.888447	833	0	4234.5
Epi	Epi	S100a1	Ager	0.000194756	1277.5	0.247972	837	1.5647	561	3.26766	26	0.893247	729	0	4234.5
Stromal	Stromal	Slit3	Robo2	0.000194886	2253.7	0.807971	15	2.73714	31	1.49551	726	0.770208	6262	0	4234.5
Stromal	Endo	Col1a1	Itga2_Itgb1	0.000196603	1204.1	0.247472	839	2.53049	60	2.03635	246	0.896628	641	0	4234.5
Gran	Endo	Bst1	Cav1	0.000221822	1366.7	0.291788	615	1.36805	865	1.80876	395	0.893391	724	0	4234.5
B cell	Gran	Cd55	Adgre5	0.000243712	1227.9	0.204252	1152	1.92649	268	2.03201	249	0.918802	236	0	4234.5
Stromal	Endo	Col6a2	Itga1_Itgb1	0.000244976	1236.5	0.307423	556	2.5943	49	1.74131	456	0.886824	887	0	4234.5
Stromal	Endo	Efemp2	Aqp1	0.000246426	1273.3	0.50196	184	2.55282	55	2.00214	269	0.864903	1624	0	4234.5
Stromal	Endo	Col1a2	Itga3_Itgb1	0.000253825	1162.9	0.238332	895	2.77634	25	2.21384	171	0.904031	489	0	4234.5
Stromal	Epi	Fbn1	Itgb6	0.000257484	1694.5	0.793801	18	2.70376	36	1.98692	273	0.813566	3911	0	4234.5
Stromal	Endo	Col1a1	Itga3_Itgb1	0.000272235	1235.7	0.235261	911	2.51522	63	2.02324	254	0.893575	716	0	4234.5
Stromal	Endo	Mmp2	Pecam1	0.000274604	1184.7	0.374574	356	2.47822	72	1.87469	348	0.885914	913	0	4234.5
Stromal	Gran	Dcn	Tlr4	0.000274677	1299.7	0.418263	279	1.98365	237	2.50285	96	0.864136	1652	0	4234.5
Gran	B cell	S100a8	Cd69	0.000278187	1120.7	0.390685	320	1.34531	916	3.74776	11	0.927902	122	0	4234.5
B cell	Mo/Mac	Fcer2a	Itgax_Itgb2	0.000278187	1319.9	0.377056	348	1.81287	325	1.45753	776	0.885662	916	0	4234.5
Mo/Mac	Epi	Fn1	Sdc1	0.000283017	1259.1	0.292425	611	1.34402	920	2.82853	56	0.904826	474	0	4234.5
Stromal	Gran	Lamb1	Cd44	0.000284235	1335.3	0.333186	467	2.05741	202	1.36113	921	0.88774	852	0	4234.5
Endo	Endo	Lpl	Gpihbp1	0.000294114	1457.7	0.255853	793	1.47116	689	1.35626	929	0.896605	643	0	4234.5
Lym	Gran	Ccl5	Ccr1	0.000298757	1258.7	0.538632	155	1.10777	1560	2.8184	57	0.915704	287	0	4234.5
Stromal	Mo/Mac	Col1a2	Cd44	0.000304246	1152.5	0.2304	937	2.4774	73	1.76286	436	0.933241	82	0	4234.5
Endo	Gran	Icam2	Itgam_Itgb2	0.000310709	1446.7	0.263137	745	1.33196	942	1.5398	667	0.896558	645	0	4234.5
Endo	Lym	Vwf	Itga4	0.000312013	1406.5	0.229335	943	1.34211	924	1.79839	403	0.902214	528	0	4234.5
Stromal	Endo	Col1a2	Itga9_Itgb1	0.000313322	1184.9	0.229231	944	2.70931	35	2.18242	185	0.902328	526	0	4234.5
Stromal	Endo	Angptl4	Cdh5	0.000314492	1427.3	0.510499	180	2.09381	183	1.96259	292	0.848727	2247	0	4234.5
Stromal	Lym	Col1a2	Itgb3	0.000334086	1273.7	0.403232	298	2.82649	20	2.24036	159	0.864009	1657	0	4234.5
Stromal	Gran	Lama4	Cd44	0.000336202	1408.5	0.30287	570	1.80238	332	1.34735	945	0.884282	961	0	4234.5
Stromal	Mo/Mac	Col1a1	Cd44	0.000337586	1219.1	0.22743	962	2.21629	138	1.57227	620	0.925705	141	0	4234.5
Stromal	Mo/Mac	Col3a1	Mag	0.000347585	2972.9	0.595293	105	2.44092	80	1.95268	302	0.687444	10143	0	4234.5
Stromal	Gran	Dcn	Tlr2	0.000347585	1340.7	0.39927	302	1.91322	273	2.22427	169	0.862181	1725	0	4234.5
Epi	Endo	Col4a4	Cd93	0.000351015	1525.1	0.592219	109	1.84812	303	2.1508	195	0.836327	2784	0	4234.5
Stromal	Endo	Col1a1	Itga9_Itgb1	0.000355958	1263.7	0.226276	975	2.44819	79	1.99182	272	0.891708	758	0	4234.5
Epi	Gran	Lamc2	Cd44	0.000363218	1372.9	0.300273	579	1.31264	980	1.89527	333	0.89271	738	0	4234.5
Stromal	Epi	Col6a3	Sdc1	0.000372067	1556.5	0.6514	69	2.6724	43	1.94093	309	0.829033	3127	0	4234.5
Stromal	Gran	Cxcl14	Cxcr4	0.000376564	1353.9	0.291847	614	1.47441	684	2.03237	248	0.883146	989	0	4234.5
Endo	Gran	Cxcl12	Cxcr4	0.000387193	1279.7	0.223155	996	1.55345	574	2.27113	148	0.906401	446	0	4234.5
Gran	Endo	Cd177	Pecam1	0.000388729	1334.9	0.334082	466	1.30607	997	1.96413	290	0.894778	687	0	4234.5
Stromal	Endo	Fbn1	Itgb1	0.00039027	1386.9	0.22289	998	2.24591	130	1.41285	836	0.892787	736	0	4234.5
Stromal	Gran	Cfh	Itgam	0.000401184	1286.7	0.41156	286	1.30292	1005	1.83663	376	0.902147	532	0	4234.5
B cell	Lym	H2-Aa	Cd4	0.000402762	1421.1	0.44424	242	1.42971	762	1.40001	861	0.882591	1006	0	4234.5
Endo	Endo	Kitl	Kit	0.000408974	1375.5	0.405299	292	1.94002	256	1.91926	319	0.860904	1776	0	4234.5
Stromal	Gran	C3	Ifitm1	0.000409118	1178.5	0.321012	511	1.30143	1010	3.35914	20	0.928621	117	0	4234.5
Mo/Mac	Endo	Lgals3	Mcam	0.000417167	1303.9	0.270343	715	1.29957	1015	1.97976	282	0.916662	273	0	4234.5
Stromal	Stromal	Fgf2	Sdc2	0.000428293	2827.7	0.732784	31	2.62605	46	1.0389	1650	0.733049	8177	0	4234.5
Stromal	Stromal	Mdk	Sdc2	0.000428293	2528.7	0.708513	46	2.71449	33	1.08151	1532	0.760027	6798	0	4234.5
Stromal	Epi	Col3a1	Ddr1	0.000436196	1643.1	0.388877	326	2.76661	27	2.30629	137	0.821777	3491	0	4234.5
Stromal	Mo/Mac	Serpine2	Lrp1	0.000442022	1230.7	0.383248	336	1.94522	253	1.95552	300	0.881704	1030	0	4234.5
Endo	Mo/Mac	Sema3c	Nrp1_Nrp2_Plxnd1	0.000448832	1366.7	0.218696	1034	1.68258	431	2.09254	219	0.8857	915	0	4234.5
Endo	Mo/Mac	Vwf	Sirpa	0.000450546	1288.5	0.310163	550	1.28734	1035	1.95284	301	0.91342	322	0	4234.5
Mo/Mac	Endo	C1qa	Cd93	0.000457453	1306.3	0.529259	162	1.28607	1039	2.46303	105	0.883109	991	0	4234.5
Endo	Endo	Sema3c	Nrp1_Nrp2_Plxnd1	0.000457453	1365.1	0.217976	1039	1.68501	429	2.12738	205	0.885533	918	0	4234.5
B cell	Endo	Cd38	Pecam1	0.000459192	1328.5	0.21786	1040	1.73415	389	1.75045	449	0.902163	530	0	4234.5
Stromal	Epi	Slit2	Sdc1	0.000460458	1751.7	0.626798	86	2.42056	84	1.89592	332	0.811568	4022	0	4234.5
Endo	B cell	Cxcl12	Itga4	0.000460936	1324.7	0.217757	1041	1.60524	514	1.75277	447	0.909974	387	0	4234.5
Stromal	Epi	Col1a1	Ddr1	0.000464586	1817.3	0.384801	333	2.5861	51	2.09108	220	0.807103	4248	0	4234.5
Mo/Mac	Endo	Bst1	Cav1	0.000475064	1557.3	0.243438	862	1.27987	1049	1.52316	685	0.884451	956	0	4234.5
Stromal	B cell	Lgals1	Cd69	0.000487688	1490.3	0.22236	1004	1.27819	1056	1.64619	553	0.898293	604	0	4234.5
Endo	B cell	Efnb2	Pecam1	0.000506152	1484.1	0.213928	1066	1.69814	416	1.45464	781	0.885353	923	0	4234.5
Lym	Lym	H2-K1	Cd3g	0.000508026	1347.5	0.213785	1067	1.46402	701	1.57157	623	0.929003	112	0	4234.5
Endo	Endo	Pdgfb	S1pr1	0.000519382	1390.5	0.263469	742	1.73251	392	1.69077	511	0.880255	1073	0	4234.5
Stromal	Endo	C3	Nrp1	0.000527056	1318.9	0.212559	1077	1.47352	686	2.27936	145	0.905889	452	0	4234.5
Stromal	Endo	Timp3	Kdr	0.000536767	1317.7	0.265814	736	1.92877	266	2.00128	270	0.879949	1082	0	4234.5
Gran	Mo/Mac	Mmp9	Lrp1	0.000547721	1378.9	0.461086	227	0.986299	1953	2.37723	128	0.911895	352	0	4234.5
Epi	Endo	Col4a3	Cd93	0.000561681	1545.7	0.581936	120	1.77769	355	2.15501	194	0.83538	2825	0	4234.5
Gran	B cell	Cd52	Siglecg	0.000564664	1354.9	0.261647	751	1.70673	408	1.27557	1096	0.91583	285	0	4234.5
Stromal	Stromal	Serping1	Lrp1	0.000574883	1421.5	0.294759	601	2.41387	87	1.27372	1101	0.879745	1084	0	4234.5
Stromal	Mo/Mac	Dcn	Tlr2	0.000585465	1399.7	0.373039	360	1.88333	289	2.04743	240	0.858094	1875	0	4234.5
Mo/Mac	Epi	Lpl	Sdc1	0.000593623	1390.5	0.305016	560	1.25782	1110	2.49556	98	0.884604	950	0	4234.5
Lym	Lym	H2-K1	Cd3d	0.000604228	1388.1	0.20853	1115	1.43362	754	1.50796	706	0.926984	131	0	4234.5
Stromal	Epi	Tnc	Sdc1	0.000604962	2294.5	0.593331	108	1.90251	279	1.85297	364	0.765888	6487	0	4234.5
Endo	Mo/Mac	Pdgfb	Lrp1	0.000610658	1468.3	0.313933	532	1.25568	1118	1.69406	505	0.88456	952	0	4234.5
Endo	Epi	Col4a2	Sdc1	0.000640103	1224.9	0.366531	371	2.11025	178	2.41135	121	0.875869	1220	0	4234.5
Endo	Lym	Cxcl12	Cd4	0.000655566	1695.9	0.562888	132	1.75151	374	1.84734	368	0.82415	3371	0	4234.5
Lym	Gran	Thy1	Itgam_Itgb2	0.000657101	1373.3	0.377753	346	1.24828	1139	1.62649	570	0.899588	577	0	4234.5
Stromal	Mo/Mac	Bgn	Tlr4	0.000659375	1300.5	0.255913	792	2.68374	40	1.96031	296	0.878186	1140	0	4234.5
Epi	Epi	Col4a4	Sdc1	0.00068188	2055.1	0.576476	126	1.74776	379	2.07327	229	0.788151	5307	0	4234.5
Lym	Endo	Selplg	Esam	0.000682448	1468.3	0.260028	762	1.50697	643	1.25016	1150	0.900977	552	0	4234.5
Stromal	Gran	Fgf2	Cd44	0.000727928	1439.3	0.321789	508	1.6321	478	1.43008	807	0.877259	1169	0	4234.5
Mo/Mac	Stromal	Fn1	Sdc2	0.000735309	1272.5	0.350044	414	1.79159	344	2.14065	198	0.87719	1172	0	4234.5
Stromal	Endo	Vegfd	Itga1	0.000753526	1545.7	0.620527	87	2.52527	61	1.81265	392	0.832632	2954	0	4234.5
Epi	Endo	Hras	Cav1	0.000760315	1452.3	0.206169	1136	1.58444	532	2.19277	177	0.876796	1182	0	4234.5
Stromal	Mo/Mac	Gpc3	Lrp1	0.000785946	1275.1	0.446922	238	1.8447	306	1.79783	405	0.876578	1192	0	4234.5
Stromal	Epi	Nid1	Ptprf	0.000788198	1778.3	0.369134	368	2.06187	201	1.80376	398	0.817765	3690	0	4234.5
B cell	B cell	Ly86	Cd180	0.000793758	1470.3	0.440937	244	1.43709	744	1.35415	934	0.876531	1195	0	4234.5
Stromal	Endo	Col4a1	Cd93	0.000814874	1384.9	0.199331	1203	1.66732	446	1.91075	328	0.893624	713	0	4234.5
Stromal	Gran	C3	Itgam	0.000869483	1260.9	0.300659	576	1.22312	1223	2.52742	94	0.923012	177	0	4234.5
Stromal	Stromal	Col3a1	Ddr1	0.000873143	1756.7	0.351237	412	2.71626	32	2.0719	230	0.8142	3875	0	4234.5
Endo	Gran	Col4a1	Cd44	0.000873143	1207.3	0.19398	1265	1.70265	412	2.48753	100	0.942838	25	0	4234.5
B cell	Lym	H2-Ab1	Cd4	0.000909291	1567.3	0.430211	262	1.36434	874	1.21037	1237	0.87559	1229	0	4234.5
Lym	Mo/Mac	Thy1	Itgax_Itgb2	0.000920908	1505.7	0.362995	381	1.21572	1241	1.45701	777	0.88648	895	0	4234.5
Endo	Endo	Col4a2	Itga1_Itgb1	0.000924278	1297.1	0.18923	1323	1.91178	275	2.05928	233	0.907873	420	0	4234.5
Stromal	Stromal	Col1a1	Ddr1	0.000930805	1949.7	0.347555	421	2.53576	59	1.85669	359	0.799054	4675	0	4234.5
Stromal	Stromal	Timp1	Cd63	0.000938541	1597.9	0.195791	1247	1.22601	1213	1.50091	717	0.899358	578	0	4234.5
Gran	Gran	Pglyrp1	Trem1	0.00094395	1401.5	0.452185	233	0.989705	1945	2.20711	172	0.907661	423	0	4234.5
Endo	Stromal	Cxcl12	Sdc4	0.000944473	1468.5	0.195607	1249	1.63113	479	1.92005	318	0.880485	1062	0	4234.5
B cell	Gran	Cd22	Ptprc	0.00094745	1453.7	0.222446	1002	1.57481	542	1.20369	1250	0.918555	240	0	4234.5
Stromal	Mo/Mac	Timp1	Cd63	0.00094745	1543.1	0.195546	1250	1.22525	1217	1.76473	434	0.899301	580	0	4234.5
Stromal	Gran	Mdk	Sorl1	0.000959426	1367.1	0.337739	450	1.8186	324	1.62014	573	0.874733	1254	0	4234.5
Stromal	Epi	S100a1	Ager	0.000959426	1485.7	0.195369	1254	1.40491	813	2.57853	86	0.881335	1041	0	4234.5
Gran	Lym	S100a8	Itgb2	0.000960829	2040.7	0.145577	2018	0.604802	3833	2.88484	49	0.934869	69	0	4234.5
B cell	Lym	Cd22	Ptprc	0.000986783	1422.5	0.233606	921	1.62893	483	1.19755	1263	0.920368	211	0	4234.5
Endo	Endo	Sema7a	Itga1_Itgb1	0.000989858	1501.9	0.258158	775	1.56557	559	1.5339	677	0.874518	1264	0	4234.5
Endo	Endo	Vwf	Itgb1	0.000999125	1417.7	0.193917	1267	1.413	796	1.86235	356	0.907102	435	0	4234.5
Stromal	Epi	Mdk	Sdc1	0.00100461	1818.3	0.591888	112	2.26692	124	1.76939	432	0.808266	4189	0	4234.5
Gran	Lym	S100a9	Itgb2	0.00101708	2044.3	0.144372	2059	0.607722	3819	3.01935	38	0.934636	71	0	4234.5
Epi	Epi	Col4a3	Sdc1	0.00101843	2078.3	0.566466	130	1.67734	434	2.07748	228	0.786995	5365	0	4234.5
Endo	Gran	Col4a2	Cd44	0.00104003	1275.1	0.192671	1280	1.56386	563	2.11466	211	0.932422	87	0	4234.5
Epi	Gran	Col4a4	Cd44	0.00104964	1524.3	0.30303	569	1.20138	1283	1.77658	427	0.879153	1108	0	4234.5
Mo/Mac	Endo	Tgfb1	Acvrl1	0.00105932	1600.3	0.192157	1286	1.41032	802	1.35476	932	0.89231	747	0	4234.5
Mo/Mac	Gran	Spp1	Cd44	0.00110442	1984.1	0.129935	2406	0.70481	3201	2.62673	74	0.950034	5	0	4234.5
Stromal	B cell	Cxcl14	Cxcr4	0.00111542	1633.9	0.242448	868	1.33981	929	1.4135	835	0.873232	1303	0	4234.5
Stromal	Endo	Col6a1	Itga6	0.00111867	1290.5	0.369801	365	2.48366	70	1.75233	448	0.872647	1335	0	4234.5
Mo/Mac	Lym	Itgb2	Thy1	0.00112216	1514.1	0.315055	527	1.19363	1305	1.38566	883	0.897486	621	0	4234.5
Endo	Endo	Vegfa	Flt1_Kdr	0.00116324	1444.7	0.249447	830	1.61742	496	1.87511	346	0.873044	1317	0	4234.5
Endo	Gran	Vwf	Sirpa	0.0011842	1433.1	0.273235	699	1.18668	1323	1.69849	499	0.908275	410	0	4234.5
Stromal	Endo	Col4a2	Cd93	0.00119124	1564.7	0.189043	1325	1.5708	550	1.81698	389	0.872883	1325	0	4234.5
Endo	Endo	Ntn1	Mcam	0.0011941	1396.9	0.476812	215	2.03009	215	1.73603	458	0.858408	1862	0	4234.5
Endo	Endo	Vegfc	Flt1	0.00120957	1360.9	0.413263	283	1.6522	460	2.02043	259	0.866256	1568	0	4234.5
Lym	Endo	Sell	Podxl	0.00122875	1362.5	0.188136	1335.5	1.76375	365.5	2.03997	243.5	0.897009	633.5	0	4234.5
Endo	Lym	Podxl	Sell	0.00122875	1362.5	0.188136	1335.5	1.76375	365.5	2.03997	243.5	0.897009	633.5	0	4234.5
Stromal	Epi	Fgf2	Sdc1	0.00124092	2082.9	0.612163	93	2.17848	151	1.72678	464	0.785179	5472	0	4234.5
Gran	Gran	Vasp	Cxcr2	0.0012579	1310.5	0.304876	561	1.09791	1603	2.62044	75	0.933724	79	0	4234.5
B cell	Lym	H2-Eb1	Cd4	0.00128197	1531.3	0.480464	209	1.42228	775	1.28143	1088	0.872213	1350	0	4234.5
Gran	Gran	Mmp9	Cd44	0.00130519	1352.5	0.332394	472	1.0117	1887	2.41598	120	0.937975	49	0	4234.5
Mo/Mac	Endo	Calm1	Aqp1	0.00131338	1449.1	0.145859	2013	1.66681	448	1.72137	473	0.933848	77	0	4234.5
Mo/Mac	Endo	Tgfb1	Eng	0.00132346	1755.9	0.205112	1144	1.37324	857	1.15396	1361	0.876779	1183	0	4234.5
Stromal	Stromal	C3	Cd81	0.00132346	1379.5	0.185964	1361	1.51489	631	2.22519	167	0.903326	504	0	4234.5
Epi	Endo	Icam1	Cav1	0.00132728	1429.5	0.18594	1362	1.46688	698	2.28053	144	0.89377	709	0	4234.5
Endo	Mo/Mac	Sema3c	Nrp2_Plxna1	0.00133111	1355.1	0.304296	565	1.6867	425	2.17358	188	0.871815	1363	0	4234.5
Endo	Endo	Col4a1	Itga2_Itgb1	0.00134646	1508.9	0.144286	2062	1.65654	455	1.92107	316	0.904701	477	0	4234.5
Stromal	Stromal	Sparc	Fgfr1	0.00134651	1319.5	0.28893	628	2.15215	159	2.11864	209	0.871694	1367	0	4234.5
Stromal	Lym	Col1a2	Itga2_Itgb1	0.00134651	1311.5	0.185757	1367	2.67977	42	2.17348	189	0.893352	725	0	4234.5
Endo	B cell	Cxcl12	Cxcr4	0.00136595	1508.5	0.185383	1372	1.41886	786	1.65226	545	0.898233	605	0	4234.5
Stromal	Lym	Col3a1	Itga2_Itgb1	0.00136986	1317.9	0.185305	1373	2.59916	48	2.1981	174	0.891633	760	0	4234.5
Stromal	Endo	Lamb1	Itga1	0.0013878	1454.3	0.628168	83	2.78061	24	1.70143	496	0.84414	2434	0	4234.5
Stromal	Epi	Fn1	Sdc1	0.0013935	1677.1	0.224303	990	1.1644	1379	1.30217	1045	0.892777	737	0	4234.5
Endo	Lym	Cxcl12	Itga4	0.00139747	1445.7	0.184629	1380	1.47935	676	1.77363	428	0.902981	510	0	4234.5
Stromal	Endo	Col6a3	Itga1_Itgb1	0.00140145	1349.9	0.336299	457	2.47393	74	1.58886	603	0.871339	1381	0	4234.5
Stromal	Lym	Col1a1	Itga2_Itgb1	0.00145803	1403.9	0.183363	1395	2.41866	86	1.98289	278	0.881884	1026	0	4234.5
Stromal	Endo	Fst	Bmpr2	0.00146652	1691.1	0.396285	311	1.84435	307	1.70305	491	0.829221	3112	0	4234.5
Endo	Epi	App	Ager	0.0014745	1423.7	0.182777	1399	1.28931	1029	2.45062	108	0.912046	348	0	4234.5
Endo	Gran	Icam2	Itgal_Itgb2	0.00151628	1860.3	0.183174	1396	1.19121	1311	1.13344	1409	0.88459	951	0	4234.5
Gran	Endo	Sell	Podxl	0.00152262	1398.7	0.181497	1410.5	1.74767	380.5	1.95973	297.5	0.895337	670.5	0	4234.5
Endo	Gran	Podxl	Sell	0.00152262	1398.7	0.181497	1410.5	1.74767	380.5	1.95973	297.5	0.895337	670.5	0	4234.5
Gran	Mo/Mac	S100a8	Cd36	0.00155904	1852.1	0.129878	2408	0.844273	2501	3.2007	29	0.932293	88	0	4234.5
Lym	Epi	Ccl5	Sdc1	0.00156324	1295.9	0.555897	136	1.51893	626	2.76876	63	0.870348	1420	0	4234.5
Gran	Gran	S100a8	Tlr4	0.00156562	1394.9	0.323512	502	0.936819	2116	3.83814	9	0.928996	113	0	4234.5
Endo	Epi	Vwf	Itga9	0.00159339	1821.7	0.36009	388	1.61022	505	2.12893	204	0.816173	3777	0	4234.5
Stromal	Mo/Mac	C3	Lrp1	0.00159368	1390.1	0.254207	803	1.1498	1427	2.33258	133	0.911851	353	0	4234.5
Stromal	Stromal	Efemp1	Egfr	0.00159447	3573.1	0.661788	63	2.41332	89	0.659051	3235	0.684702	10244	0	4234.5
Epi	Gran	Sftpd	Tlr4	0.00159806	1326.5	0.406592	290	1.53073	610	2.69483	70	0.870184	1428	0	4234.5
Endo	Gran	Plat	Itgam	0.00166038	1522.9	0.34302	437	1.29695	1018	1.70888	483	0.869596	1442	0	4234.5
Stromal	Stromal	Gpc3	Cd81	0.00167862	1397.1	0.326944	486	2.20979	142	1.69044	514	0.865146	1609	0	4234.5
Gran	Gran	S100a9	Tlr4	0.00167862	1395.1	0.320835	514	0.939738	2105	3.97264	8	0.928744	114	0	4234.5
Stromal	Epi	Hspg2	Sdc1	0.00168828	1761.9	0.399293	301	2.06905	197	1.6885	515	0.820182	3562	0	4234.5
Epi	Mo/Mac	Scgb3a2	Marco	0.00170137	1394.7	0.53484	160	1.26293	1095	3.12984	33	0.869263	1451	0	4234.5
Stromal	Stromal	Gpc3	Unc5c	0.00170312	2886.7	0.823186	11	2.40837	92	1.15994	1350	0.720479	8746	0	4234.5
Epi	Gran	Muc1	Siglece	0.00170769	1338.5	0.700106	51	1.60167	517	2.18815	180	0.862624	1710	0	4234.5
Mo/Mac	Gran	Fn1	Cd44	0.00174012	1780.5	0.153716	1858	0.797635	2709	2.53183	93	0.948955	8	0	4234.5
Gran	Mo/Mac	S100a9	Cd36	0.00174012	1855.1	0.128803	2436	0.847193	2490	3.33521	22	0.932051	93	0	4234.5
Endo	Endo	Mmrn2	Cd93	0.00175685	1654.3	0.642184	73	1.89014	286	1.67964	522	0.828342	3156	0	4234.5
Endo	Gran	Sema3g	Fcgr3	0.0017761	1537.1	0.436812	250	1.32523	959	1.45769	775	0.86894	1467	0	4234.5
Stromal	B cell	C4b	Cr2	0.00177752	1660.5	0.781889	21	2.4015	94	1.59934	589	0.824283	3364	0	4234.5
Mo/Mac	Endo	Fn1	Itga6	0.00178561	1447.9	0.198561	1210	1.13781	1469	2.51203	95	0.919509	231	0	4234.5
Epi	Stromal	Pdgfa	Pdgfra	0.00178679	1991.7	0.479087	212	2.46526	75	1.67728	525	0.794898	4912	0	4234.5
Epi	Endo	Calm1	Aqp1	0.00178679	1437.3	0.137071	2222	1.59129	525	2.4455	110	0.931903	95	0	4234.5
Stromal	Stromal	Slit2	Robo1	0.00185349	3321.3	0.700537	50	2.38887	96	0.943469	1967	0.68439	10259	0	4234.5
Stromal	Stromal	Col1a2	Itga9_Itgb1	0.00187782	1366.3	0.175313	1488	2.64484	45	2.0127	263	0.889857	801	0	4234.5
Epi	Gran	Col4a3	Cd44	0.0018927	1573.9	0.297768	590	1.13095	1491	1.78079	420	0.878417	1134	0	4234.5
Endo	Mo/Mac	Icam2	Itgal_Itgb2	0.00190766	1925.7	0.174547	1494	1.16302	1387	1.09906	1492	0.882104	1021	0	4234.5
Stromal	Endo	Col5a2	Itga2_Itgb1	0.00191267	1602.9	0.224832	988	2.10451	180	1.26612	1117	0.868358	1495	0	4234.5
Endo	Endo	Col4a1	Itga3_Itgb1	0.00192039	1559.1	0.137167	2221	1.64127	472	1.90796	330	0.90186	538	0	4234.5
Stromal	Gran	Cp	Slc40a1	0.00195212	1615.1	0.543038	151	1.81024	327	1.65464	541	0.835466	2822	0	4234.5
Mo/Mac	Gran	Fn1	C5ar1	0.00196277	1437.3	0.312311	542	0.905167	2241	2.71271	68	0.930643	101	0	4234.5
Endo	Mo/Mac	Col4a2	Itgb5	0.00198379	1543.3	0.26684	730	1.44204	737	1.69331	506	0.867932	1509	0	4234.5
Stromal	B cell	Mmp2	Pecam1	0.00198894	1510.1	0.268209	725	2.14269	165	1.36465	916	0.867916	1510	0	4234.5
Stromal	Stromal	Col1a1	Itga9_Itgb1	0.00198894	1474.3	0.173053	1510	2.38373	98	1.8221	386	0.878065	1143	0	4234.5
Stromal	Stromal	Slit3	Robo1	0.00201013	3232.7	0.674744	60	2.35545	100	0.979284	1845	0.692728	9924	0	4234.5
Endo	Stromal	Vwf	Lrp1	0.00201486	1733.5	0.239919	881	1.12585	1515	1.40784	844	0.87656	1193	0	4234.5
Stromal	Endo	Ccn1	Cav1	0.00202749	1384.3	0.311272	548	1.91232	274	1.9707	283	0.865785	1582	0	4234.5
Stromal	Endo	Thbs1	Cd36	0.00203053	1688.9	0.172546	1518	1.15076	1422	1.62011	574	0.894452	696	0	4234.5
Stromal	Gran	Spon1	App	0.00206744	1940.5	0.177848	1459	1.30731	993	1.09915	1491	0.867303	1525	0	4234.5
Mo/Mac	Gran	Fn1	Plaur	0.00209081	1902.3	0.154869	1842	0.69808	3236	2.49828	97	0.930596	102	0	4234.5
Gran	Epi	App	Ager	0.00211023	1478.9	0.171461	1533	1.2436	1152	2.60695	79	0.909448	396	0	4234.5
Epi	Epi	Scgb1a1	Lrp2	0.00212645	1407.5	0.252178	812	1.66993	440	3.59179	15	0.866994	1536	0	4234.5
Endo	Lym	B2m	Cd3g	0.00212645	1629.5	0.171203	1536	1.19269	1308	1.34229	961	0.929486	108	0	4234.5
Epi	Lym	Nectin2	Cd226	0.00213842	1988.7	0.484042	206	1.61793	494	1.64215	558	0.803064	4451	0	4234.5
Lym	Lym	B2m	Cd3g	0.00214275	1720.9	0.170982	1539	1.19083	1315	1.13508	1407	0.929444	109	0	4234.5
Endo	Gran	Timp3	Cd44	0.00217013	1327.5	0.17085	1544	1.49234	659	2.32241	134	0.934986	66	0	4234.5
Stromal	Endo	Angptl4	Gpihbp1	0.00220684	1737.3	0.493095	194	1.89288	285	1.62952	564	0.823327	3409	0	4234.5
Mo/Mac	Epi	App	Ager	0.0022089	1501.5	0.170355	1551	1.23913	1168	2.26041	153	0.909181	401	0	4234.5
Stromal	Endo	Slit2	Robo4	0.00221475	2787.1	0.822605	12	2.32651	105	1.07237	1557	0.735597	8027	0	4234.5
Endo	Endo	Col4a1	Itga9_Itgb1	0.00227669	1607.1	0.131928	2344	1.57424	543	1.87654	344	0.900123	570	0	4234.5
Stromal	Endo	Lama2	Itga1	0.00233598	1823.7	0.657552	68	2.31462	110	1.61884	575	0.809448	4131	0	4234.5
Stromal	Endo	Vegfd	Flt4_Kdr	0.00234222	2290.3	0.717277	37	2.32083	108	1.34638	948	0.773223	6124	0	4234.5
Stromal	Gran	C3	C5ar2	0.00237497	1579.7	0.373763	357	1.103	1580	2.08212	224	0.868079	1503	0	4234.5
B cell	Lym	H2-Ob	Cd4	0.00238413	1585.1	0.824352	10	2.24841	127	1.6108	579	0.832218	2975	0	4234.5
Endo	Endo	Cxcl12	Itgb1	0.00238413	1484.7	0.156114	1815	1.55023	579	1.8376	374	0.907835	421	0	4234.5
B cell	Mo/Mac	Fcer2a	Itgam_Itgb2	0.00239858	1583.7	0.283038	651	1.66049	452	1.06142	1584	0.883007	997	0	4234.5
Endo	Lym	Cxcl12	Ccr4	0.00246995	2386.1	0.60394	98	1.62941	481	1.60665	586	0.764939	6531	0	4234.5
Stromal	Stromal	Wnt5a	Ror2	0.0024732	4190.7	0.831742	7	2.30214	111	0.60531	3597	0.601305	13004	0	4234.5
Endo	Lym	B2m	Cd247	0.00248258	1549.9	0.167329	1598	1.23961	1166	1.524	684	0.934936	67	0	4234.5
Gran	B cell	C3	Cd19	0.00251923	1560.1	0.223757	994	1.86591	297	1.53591	671	0.865264	1604	0	4234.5
Lym	Lym	B2m	Cd247	0.00251923	1619.1	0.167113	1604	1.23775	1174	1.3168	1015	0.934897	68	0	4234.5
Endo	Lym	Cxcl12	Cxcr3	0.00251989	2374.5	0.537067	157	1.56584	557	1.59885	590	0.768897	6334	0	4234.5
Endo	Lym	H2-K1	Cd3g	0.00252538	1705.1	0.167054	1605	1.17403	1349	1.26159	1128	0.920426	209	0	4234.5
Stromal	Endo	Col6a1	Itga2_Itgb1	0.00253771	1668.1	0.212942	1070	2.09737	181	1.20568	1248	0.865194	1607	0	4234.5
Gran	B cell	Selplg	Sell	0.00254389	1620.1	0.187611	1342	1.09651	1608	1.47623	752	0.923724	164	0	4234.5
Endo	Lym	B2m	Cd3d	0.00254389	1689.3	0.166994	1608	1.16229	1388	1.27868	1091	0.92748	125	0	4234.5
Epi	Endo	Col4a4	Itga1_Itgb1	0.0025451	1710.1	0.297618	592	1.54929	582	1.7212	474	0.838603	2668	0	4234.5
Mo/Mac	Lym	B2m	Cd3g	0.00255008	1717.7	0.16694	1609	1.15667	1406	1.2146	1223	0.928655	116	0	4234.5
Stromal	Endo	Slit3	Robo4	0.00256247	2695.9	0.792317	19	2.29309	113	1.10819	1463	0.743089	7650	0	4234.5
Lym	Lym	B2m	Cd3d	0.00256873	1785.9	0.166779	1612	1.16043	1396	1.07147	1561	0.927436	126	0	4234.5
Stromal	Endo	C4b	Nrp1	0.00259602	1498.1	0.342046	440	1.79472	341	1.59501	596	0.858039	1879	0	4234.5
Endo	Stromal	Pdgfd	Pdgfra_Pdgfrb	0.00260769	2732.5	0.716802	38	2.29158	114	1.04652	1627	0.743103	7649	0	4234.5
Stromal	Gran	Ccn1	Itgam	0.00262526	1657.3	0.298553	587	1.1933	1306	1.65682	538	0.864934	1621	0	4234.5
Stromal	Mo/Mac	Col1a2	Cd36	0.00264431	1380.9	0.16584	1624	2.54346	57	1.89228	335	0.89618	654	0	4234.5
Endo	Endo	Efnb2	Ephb4	0.0026476	1580.9	0.579541	122	2.20196	144	1.59125	600	0.835875	2804	0	4234.5
Stromal	Endo	Sfrp1	Fzd6	0.0026533	2803.5	0.630156	79	2.28422	115	1.10246	1484	0.734328	8105	0	4234.5
Endo	Stromal	Pdgfb	Pdgfra_Pdgfrb	0.0026533	1791.7	0.588799	115	2.34452	102	1.40408	851	0.818442	3656	0	4234.5
Mo/Mac	Gran	Apoe	Sorl1	0.00274569	2055.9	0.115601	2832	0.745793	2993	2.42615	117	0.930546	103	0	4234.5
Endo	Endo	Mmrn2	Clec14a	0.00279288	1793.3	0.768655	23	2.14409	162	1.58074	611	0.81298	3936	0	4234.5
Stromal	Mo/Mac	Bgn	Ly96	0.00281984	1809.1	0.292103	613	2.74571	30	2.14637	197	0.812428	3971	0	4234.5
Stromal	Endo	Col5a1	Itga1_Itgb1	0.00284714	1442.5	0.333113	468	2.43028	81	1.45888	774	0.864057	1655	0	4234.5
Endo	Epi	Lpl	Sdc1	0.00286737	1960.3	0.216966	1050	1.08394	1658	1.19055	1283	0.866048	1576	0	4234.5
Stromal	Mo/Mac	Col1a1	Cd36	0.00287413	1487.9	0.163703	1659	2.28235	116	1.70168	495	0.884977	935	0	4234.5
Gran	Endo	Thbs1	Cd36	0.0028809	1688.3	0.163646	1660	1.13351	1482	1.9345	311	0.891926	754	0	4234.5
Stromal	Epi	Mdk	Tspan1	0.00288719	2761.3	0.825419	9	2.27486	120	1.12952	1421	0.735684	8022	0	4234.5
Epi	Endo	Cdh1	Ptprm	0.0029013	1472.7	0.320201	516	1.42285	772	2.19258	178	0.863862	1663	0	4234.5
Mo/Mac	Endo	Tgfb1	Cav1	0.00290812	1598.7	0.163403	1664	1.33621	931	1.51357	696	0.905102	468	0	4234.5
Stromal	Mo/Mac	Gas6	Axl	0.00291554	1576.7	0.361568	386	1.5229	620	1.70465	487	0.850909	2156	0	4234.5
Epi	Endo	Tgfb2	Eng	0.00292938	2389.9	0.361572	385	1.75558	370	1.57227	621	0.768808	6339	0	4234.5
Mo/Mac	Epi	S100a1	Ager	0.00295621	1676.9	0.163241	1671	1.30731	994	2.43105	115	0.871613	1370	0	4234.5
Mo/Mac	Lym	B2m	Cd247	0.002977	1624.7	0.163162	1674	1.2036	1271	1.39631	868	0.934165	76	0	4234.5
Endo	Lym	H2-K1	Cd3d	0.0029979	1773.5	0.162948	1677	1.14364	1446	1.19798	1262	0.918185	248	0	4234.5
Mo/Mac	Lym	B2m	Cd3d	0.00300489	1785.7	0.162836	1678	1.12628	1512	1.15099	1367	0.926627	137	0	4234.5
Mo/Mac	Lym	Itgb2	Cd226	0.00302593	1681.9	0.313571	534	1.07881	1681	1.26787	1112	0.887981	848	0	4234.5
Stromal	Gran	Cxcl1	Cxcr2	0.00303219	1471.9	0.684607	57	1.28871	1030	2.40621	123	0.857177	1915	0	4234.5
Stromal	Endo	Col6a2	Itga2_Itgb1	0.00303296	1635.5	0.232826	927	2.20028	145	1.23023	1189	0.863285	1682	0	4234.5
Endo	Gran	Lamb2	Cd44	0.00306123	1897.5	0.162483	1686	1.12944	1496	1.32184	997	0.880217	1074	0	4234.5
Stromal	B cell	Cd34	Sell	0.0030897	1841.1	0.162337	1690	1.31803	971	1.28572	1077	0.875386	1233	0	4234.5
Epi	Mo/Mac	Sftpd	Lair1	0.00309884	1421.5	0.509284	182	1.51313	633	2.4072	122	0.856705	1936	0	4234.5
Stromal	Endo	Tgfb3	Acvrl1	0.00311324	1967.9	0.462561	226	2.0219	220	1.56578	634	0.801629	4525	0	4234.5
Gran	Mo/Mac	Csf1	Sirpa	0.00311324	1678.9	0.287471	634	0.738188	3028	2.09944	216	0.916053	282	0	4234.5
Stromal	Stromal	Angptl4	Cdh11	0.00313079	2311.3	0.578319	125	2.57548	53	1.10774	1464	0.781178	5680	0	4234.5
Epi	Gran	Sftpa1	Tlr2	0.00313998	1476.5	0.367415	370	1.3198	968	2.43839	113	0.86293	1697	0	4234.5
Epi	Endo	Col4a5	Cd93	0.00317129	2297.9	0.286725	638	1.60986	509	1.64554	554	0.78354	5554	0	4234.5
Epi	Stromal	Shh	Gas1	0.00318979	3661.3	0.884525	2	2.24653	128	1.00401	1768	0.63027	12174	0	4234.5
Epi	Epi	Lama5	Sdc1	0.00320057	2313.3	0.289115	626	1.50953	640	1.81617	390	0.781239	5676	0	4234.5
Endo	Lym	Cxcl12	Itgav	0.00321285	1783.1	0.16156	1707	1.34831	914	1.74723	452	0.865173	1608	0	4234.5
Stromal	Stromal	Col1a2	Itga1_Itgb1	0.00322021	1390.5	0.161378	1708	2.5611	54	2.02779	251	0.893973	705	0	4234.5
Epi	Endo	Vegfa	Flt1_Kdr	0.00324975	1571.9	0.207959	1120	1.51441	632	2.23294	161	0.862616	1712	0	4234.5
Stromal	Endo	Angpt1	Tek	0.00325968	1891.1	0.587993	117	2.03868	209	1.56057	644	0.807039	4251	0	4234.5
Stromal	Mo/Mac	Gas6	Mertk	0.00327456	1645.1	0.401091	300	1.50514	645	1.66563	534	0.84243	2512	0	4234.5
Stromal	Stromal	Col3a1	Itga1_Itgb1	0.00327949	1401.3	0.160985	1716	2.48049	71	2.05241	237	0.892264	748	0	4234.5
Endo	B cell	Cxcl12	Dpp4	0.00331696	1532.5	0.239495	883	1.68787	423	1.80121	401	0.862318	1721	0	4234.5
B cell	Gran	Fcer2a	Itgax_Itgb2	0.00337755	1796.7	0.245441	854	1.56438	562	1.05441	1604	0.86206	1729	0	4234.5
Lym	Mo/Mac	Thy1	Itgam_Itgb2	0.00342353	1846.1	0.272484	703	1.06335	1735	1.0609	1585	0.883842	973	0	4234.5
Stromal	Stromal	Col1a1	Itga1_Itgb1	0.00347775	1494.1	0.159298	1742	2.29998	112	1.8372	375	0.882564	1007	0	4234.5
Stromal	Endo	Cxcl12	Ackr3	0.00350319	1762.3	0.284377	645	1.68326	430	1.54336	660	0.835013	2842	0	4234.5
Epi	Endo	Gnas	Glp1r	0.00350319	1571.3	0.142769	2095	1.49154	660	1.83138	381	0.904138	486	0	4234.5
Endo	Endo	Sorbs1	Itga1	0.00353444	1558.3	0.281403	662	1.62925	482	1.71568	479	0.856754	1934	0	4234.5
Stromal	Endo	Col6a1	Itga3_Itgb1	0.00354049	1725.5	0.202434	1176	2.0821	190	1.19257	1277	0.861356	1750	0	4234.5
Gran	Endo	Calm2	Aqp1	0.00356586	1654.7	0.128105	2449	1.49105	664	1.61573	577	0.91198	349	0	4234.5
Endo	Endo	Lama1	Itga1	0.00362926	2205.7	0.610458	94	1.74965	376	1.53922	668	0.781736	5656	0	4234.5
Stromal	Gran	Lama2	Cd44	0.00363615	1606.3	0.348772	418	1.59142	524	1.27854	1093	0.861156	1762	0	4234.5
Lym	B cell	Ccl5	Dpp4	0.00367657	1695.3	0.312761	538	1.08282	1662	1.98463	275	0.861044	1767	0	4234.5
Epi	Epi	Col4a5	Sdc1	0.00367729	2943.9	0.279103	671	1.5095	641	1.56801	631	0.724936	8542	0	4234.5
Stromal	Stromal	Sfrp1	Fzd2	0.00370084	3730.5	0.56549	131	2.22414	136	0.853717	2320	0.641417	11831	0	4234.5
Gran	Lym	S100a8	Cd69	0.00371732	1462.9	0.238086	896	1.04853	1772	3.49746	18	0.909477	394	0	4234.5
Gran	Endo	Sema4a	Nrp1_Plxna2	0.00372551	1944.1	0.219191	1029	1.04839	1773	1.32236	996	0.863154	1688	0	4234.5
Epi	Endo	Col4a3	Itga1_Itgb1	0.00377459	1738.9	0.29245	610	1.47887	677	1.72541	465	0.837666	2708	0	4234.5
Stromal	Gran	Slit2	App	0.00378321	1832.3	0.203512	1164	1.59004	527	1.11097	1456	0.860731	1780	0	4234.5
B cell	Lym	H2-K1	Cd3g	0.0037915	1901.3	0.159323	1740	1.12605	1514	1.00062	1781	0.918673	237	0	4234.5
Gran	Lym	Itgb2	Thy1	0.00379981	1813.5	0.2545	799	1.04554	1782	1.1463	1379	0.887242	873	0	4234.5
Stromal	Endo	Gnas	Glp1r	0.00380739	1535.1	0.155936	1822	1.59561	521	1.52977	679	0.907894	419	0	4234.5
Endo	Epi	Nid1	Ptprf	0.00385693	2122.5	0.277177	682	1.78848	347	1.72497	466	0.795439	4883	0	4234.5
Stromal	Stromal	Fbn1	Itgb1	0.00390057	1823.9	0.156845	1794	1.9827	238	1.05477	1602	0.874771	1251	0	4234.5
Epi	Endo	Calm2	Aqp1	0.0039069	1592.3	0.125378	2526	1.47432	685	2.26393	150	0.911113	366	0	4234.5
Mo/Mac	Endo	Spp1	S1pr1	0.00391972	1554.9	0.151268	1908	1.15623	1408	2.58469	84	0.925841	140	0	4234.5
Stromal	Epi	Col1a2	Itga9_Itgb1	0.00391972	1619.5	0.129728	2411	2.64529	44	2.28776	140	0.874211	1268	0	4234.5
Stromal	B cell	Cxcl13	Cxcr5	0.00394044	2524.5	0.712412	45	1.69962	414	1.52108	687	0.751046	7242	0	4234.5
Stromal	Epi	Timp1	Cd63	0.00398603	1794.1	0.156346	1804	1.10238	1584	1.67981	521	0.888709	827	0	4234.5
Mo/Mac	Endo	Fn1	Robo4	0.00399465	1555.1	0.383776	334	1.24997	1134	2.00498	268	0.859966	1805	0	4234.5
Lym	B cell	Cd52	Siglecg	0.00402059	1551.9	0.24007	880	1.61654	497	0.990455	1808	0.912453	340	0	4234.5
Stromal	Stromal	Col1a2	Itga3_Itgb1	0.00403796	1480.1	0.156261	1810	2.49682	66	1.91415	324	0.884092	966	0	4234.5
Mo/Mac	Lym	H2-K1	Cd3g	0.00408161	1913.5	0.15896	1754	1.1238	1525	0.988414	1815	0.918588	239	0	4234.5
Stromal	Stromal	Bmp5	Ptprd	0.00408794	2648.5	0.549628	143	2.41002	91	1.21419	1225	0.745132	7549	0	4234.5
B cell	B cell	Cd38	Pecam1	0.00411679	1788.7	0.155996	1819	1.39862	822	1.24041	1169	0.886399	899	0	4234.5
Stromal	Endo	Col4a5	Cd93	0.00412828	1926.3	0.398971	307	1.84935	302	1.51203	698	0.810245	4090	0	4234.5
Stromal	Gran	Col14a1	Cd44	0.00415218	1813.5	0.313372	535	1.22504	1218	1.19974	1257	0.859512	1823	0	4234.5
Stromal	Epi	Col4a1	Sdc1	0.00416997	1651.5	0.194032	1264	1.56697	555	1.83323	379	0.859478	1825	0	4234.5
Mo/Mac	Gran	C1qa	Cd33	0.0041805	1557.1	0.545619	148	0.822165	2600	2.47703	102	0.894258	701	0	4234.5
Stromal	Endo	Fbln1	Itgb1	0.00419674	1772.7	0.247103	840	2.08939	186	0.984384	1828	0.860922	1775	0	4234.5
Endo	Stromal	Ntn1	Neo1	0.00420201	2436.7	0.547719	145	2.23442	133	1.14222	1389	0.769811	6282	0	4234.5
Mo/Mac	Endo	Calm3	Aqp1	0.00421555	1606.3	0.15314	1871	1.54157	595	1.50953	703	0.897213	628	0	4234.5
Stromal	Endo	Col6a2	Itga3_Itgb1	0.00422365	1688.1	0.221337	1012	2.18501	149	1.21712	1214	0.859401	1831	0	4234.5
Stromal	Stromal	Wnt5a	Fzd1	0.00425962	3310.9	0.644358	72	2.20026	146	0.865619	2266	0.694867	9836	0	4234.5
Stromal	Mo/Mac	Col1a1	Itga5	0.00426849	1495.3	0.272137	706	2.27015	123	1.75951	441	0.855579	1972	0	4234.5
Stromal	Mo/Mac	Hspg2	Lrp1	0.00426877	1655.5	0.291155	618	1.49727	652	1.35305	937	0.859243	1836	0	4234.5
Stromal	Endo	Col6a1	Itga9_Itgb1	0.00433254	1781.7	0.194703	1259	2.01507	224	1.16115	1348	0.859014	1843	0	4234.5
Stromal	Mo/Mac	Dcn	Tlr4	0.00437565	1699.3	0.27076	712	1.80744	328	1.75456	445	0.836531	2777	0	4234.5
Epi	Mo/Mac	Sftpa1	Tlr2	0.00438775	1539.7	0.343277	436	1.28991	1027	2.26155	152	0.858862	1849	0	4234.5
Lym	Stromal	Ccl5	Sdc4	0.00438775	1638.1	0.255446	794	1.02607	1849	2.10346	215	0.879356	1098	0	4234.5
Stromal	Stromal	Col1a1	Itga3_Itgb1	0.00442484	1610.3	0.154247	1853	2.23571	132	1.72355	467	0.871772	1365	0	4234.5
Stromal	Gran	Col4a5	Cd44	0.00443415	1984.7	0.204148	1156	1.20261	1278	1.13781	1401	0.858742	1854	0	4234.5
Mo/Mac	Endo	Calm1	Glp1r	0.00443415	1687.3	0.15413	1854	1.38526	838	1.24427	1164	0.912087	346	0	4234.5
Stromal	Epi	Col1a2	Itga3_Itgb1	0.00443477	1575.7	0.135309	2259	2.68513	39	2.26825	149	0.87651	1197	0	4234.5
Mo/Mac	Stromal	Apoe	Sdc2	0.00445281	1553.1	0.24251	867	1.64169	471	1.88751	337	0.858691	1856	0	4234.5
Endo	Mo/Mac	Icam2	Itgam_Itgb2	0.00447153	1980.9	0.189808	1314	1.14702	1431	0.97421	1858	0.8804	1067	0	4234.5
Mo/Mac	Stromal	Pdgfc	Pdgfra	0.00449392	2833.3	0.678896	59	2.18096	150	1.04181	1642	0.734942	8081	0	4234.5
Epi	Epi	Icam1	Muc1	0.00449972	1562.3	0.254453	800	1.42828	765	2.26323	151	0.85841	1861	0	4234.5
Stromal	Endo	Hmgb1	Thbd	0.00453964	1618.7	0.126331	2494	1.45345	721	1.76058	439	0.920618	205	0	4234.5
Lym	Lym	Itgav	Thy1	0.004566	1836.3	0.238877	887	1.17382	1350	1.40915	842	0.858251	1868	0	4234.5
Stromal	Epi	Gpc3	Lrp2	0.00461337	2674.1	0.690153	54	2.17825	152	1.42349	822	0.734223	8108	0	4234.5
Endo	Lym	Cxcl12	Itgb3	0.00465116	1785.1	0.267699	727	1.56637	556	1.73561	460	0.832934	2948	0	4234.5
Mo/Mac	Gran	C1qb	Cd33	0.00467367	1569.9	0.539058	153	0.827826	2571	2.30887	136	0.891883	755	0	4234.5
Gran	Lym	Il1b	Sigirr	0.00475933	1653.7	0.260946	757	1.0113	1888	2.44745	109	0.873877	1280	0	4234.5
Endo	Stromal	Mmrn2	Cd248	0.00478408	4041.7	0.852592	3	2.02773	217	0.58117	3755	0.635534	11999	0	4234.5
Stromal	Stromal	Mmp2	Fgfr1	0.00479543	2638.5	0.580178	121	2.16983	155	1.0997	1489	0.752086	7193	0	4234.5
Stromal	Mo/Mac	C3	Itgax	0.00479871	1586.7	0.270746	713	1.00992	1892	1.94911	306	0.890438	788	0	4234.5
B cell	Lym	H2-DMb2	Cd4	0.0048795	1707.3	0.815344	13	2.02212	219	1.48577	739	0.824948	3331	0	4234.5
Endo	Mo/Mac	Sema3f	Nrp2_Plxna1	0.00491825	1738.9	0.335292	461	1.53445	602	1.48547	741	0.838838	2656	0	4234.5
Endo	Epi	Cxcl12	Sdc4	0.00497888	1719.3	0.151219	1910	1.47475	683	2.13068	203	0.866266	1566	0	4234.5
Mo/Mac	Lym	Psap	Ar	0.00502979	1657.5	0.207755	1122	1.00141	1915	1.85554	361	0.896174	655	0	4234.5
Stromal	Endo	Slit2	App	0.00511206	1865.1	0.216944	1051	1.63575	477	0.95464	1923	0.864517	1640	0	4234.5
Stromal	Endo	Col6a2	Itga9_Itgb1	0.00511206	1739.5	0.212884	1072	2.11798	175	1.1857	1293	0.857031	1923	0	4234.5
Gran	Endo	Sema4a	Nrp1_Plxna4	0.00514316	2036.7	0.211815	1085	0.99937	1926	1.27454	1100	0.859107	1838	0	4234.5
B cell	B cell	Cd55	Adgre5	0.00519511	1566.9	0.146998	1990	1.71802	399	1.47296	755	0.905656	456	0	4234.5
Epi	Endo	Ntf5	Ntrk2	0.00521527	3264.3	0.762332	24	1.71929	397	1.47236	756	0.667761	10910	0	4234.5
Stromal	Epi	Angptl4	Sdc1	0.00539894	2372.9	0.418149	280	1.50566	644	1.46381	765	0.77651	5941	0	4234.5
Stromal	Endo	Calm3	Aqp1	0.0054196	1696.5	0.13529	2261	1.46942	691	1.6673	530	0.891356	766	0	4234.5
Endo	Stromal	Col4a1	Itga1_Itgb1	0.00544031	1977.5	0.0928772	3652	1.42603	767	1.72192	472	0.891602	762	0	4234.5
Stromal	Endo	Col18a1	Kdr	0.0054819	2332.1	0.500271	189	1.93167	263	1.46025	769	0.771617	6205	0	4234.5
Stromal	Stromal	Tnc	Egfr	0.00549247	3449.7	0.735191	30	2.13961	166	0.959907	1904	0.667737	10914	0	4234.5
Endo	Epi	Timp3	Met	0.00550276	2247.5	0.25869	770	1.43421	752	1.78068	421	0.792296	5060	0	4234.5
Gran	Lym	Cd80	Cd28	0.0055328	1605.5	0.628375	81.5	1.18167	1337.5	1.79049	411.5	0.8559	1962.5	0	4234.5
Lym	Gran	Cd28	Cd80	0.0055328	1605.5	0.628375	81.5	1.18167	1337.5	1.79049	411.5	0.8559	1962.5	0	4234.5
Stromal	Endo	Calm1	Aqp1	0.00556568	1732.7	0.117429	2774	1.42251	773	1.4779	747	0.926828	135	0	4234.5
Endo	Lym	Col4a1	Itga2_Itgb1	0.00560788	1814.7	0.106908	3119	1.5447	592	1.86761	353	0.890968	775	0	4234.5
Stromal	Endo	Spon1	App	0.00561547	1965.3	0.189586	1319	1.35303	901	0.942822	1970	0.870938	1402	0	4234.5
Stromal	Mo/Mac	Fbn1	Itgb1	0.00563767	1839.7	0.166094	1621	2.01956	222	0.942365	1972	0.877875	1149	0	4234.5
Epi	Epi	Cdh1	Ptprf	0.00565029	1655.9	0.35718	397	1.4215	777	2.19468	176	0.837954	2695	0	4234.5
Gran	Stromal	Mmp9	Lrp1	0.00565029	1917.9	0.286922	637	0.697189	3239	1.51041	702	0.890885	777	0	4234.5
Epi	Endo	Lamc2	Itga6_Itgb1	0.00571429	1686.9	0.257674	780	1.46904	692	1.65984	535	0.850076	2193	0	4234.5
Gran	Lym	Alcam	Cd6	0.00577222	1815.5	0.297649	591	0.974899	1984	1.553	652	0.864982	1616	0	4234.5
Epi	Stromal	Calm1	Mylk	0.00586544	1731.1	0.106876	3120	1.41877	787	2.10839	212	0.91485	302	0	4234.5
B cell	Lym	H2-K1	Cd3d	0.00587467	1989.5	0.155406	1831	1.09566	1612	0.937008	1993	0.916387	277	0	4234.5
Epi	Mo/Mac	Sftpd	Ly96	0.0059091	2475.9	0.300427	578	1.41649	789	2.13259	202	0.764165	6576	0	4234.5
Stromal	Stromal	Serpine2	Lrp1	0.00590911	1818.7	0.238485	893	1.65611	456	1.0887	1514	0.854642	1996	0	4234.5
Endo	Stromal	Sparc	Fgfr1	0.00592063	1663.3	0.216339	1053	1.72135	396	1.56458	636	0.854625	1997	0	4234.5
Mo/Mac	Gran	Lpl	Cd44	0.0059601	1869.1	0.160334	1722	0.711434	3165	2.19886	173	0.937461	51	0	4234.5
Stromal	Mo/Mac	Col1a2	Itga1_Itgb1	0.00596685	1523.3	0.146476	2001	2.48521	69	1.69848	501	0.889293	811	0	4234.5
Stromal	Endo	Hspg2	Itgb1	0.00597845	2069.7	0.146439	2002	1.4953	656	0.940747	1978	0.868793	1478	0	4234.5
Gran	B cell	Cd177	Pecam1	0.00599006	1810.3	0.239216	885	0.970533	2003	1.45409	783	0.877986	1146	0	4234.5
Stromal	Mo/Mac	Mmp2	Ccr2	0.00604134	1728.3	0.427603	271	1.74994	375	1.44124	795	0.832423	2966	0	4234.5
Stromal	Mo/Mac	Col3a1	Itga1_Itgb1	0.00604837	1533.1	0.14612	2008	2.4046	93	1.7231	469	0.887518	861	0	4234.5
Epi	Endo	Lamc2	Cd151	0.00610817	2470.1	0.28866	629	1.44273	734	1.43885	798	0.776331	5955	0	4234.5
Stromal	Endo	Calm2	Aqp1	0.00610817	1781.7	0.115179	2840	1.41174	798	1.57985	612	0.907617	424	0	4234.5
Mo/Mac	Epi	Fn1	Itga9	0.00614254	1860.1	0.199148	1204	0.967489	2016	2.34736	131	0.862553	1715	0	4234.5
Lym	Gran	Ccl5	Ccrl2	0.00616623	1576.5	0.515427	176	0.900504	2269	2.75193	65	0.878256	1138	0	4234.5
Lym	Gran	Thy1	Itgax_Itgb2	0.00616625	2091.5	0.236289	904	0.967236	2018	1.05389	1607	0.863021	1694	0	4234.5
Stromal	Gran	Timp1	Cd63	0.00620194	1905.7	0.145436	2021	1.06819	1722	1.57263	618	0.885081	933	0	4234.5
Lym	B cell	Selplg	Sell	0.00623779	1976.3	0.161892	1702	0.965588	2024	1.03216	1676	0.918364	245	0	4234.5
Endo	Endo	Vegfa	Nrp1	0.00624977	2109.3	0.145325	2025	1.16588	1371	1.32019	1003	0.85718	1913	0	4234.5
Stromal	Epi	Col4a5	Sdc1	0.00626597	2543.5	0.388365	328	1.749	377	1.43451	805	0.756625	6973	0	4234.5
Gran	Gran	Csf1	Sirpa	0.00626597	1881.9	0.253245	805	0.637525	3632	1.84509	371	0.911048	367	0	4234.5
Stromal	Mo/Mac	Mdk	Lrp1	0.00628873	1586.1	0.43159	259	1.69514	418	1.43395	806	0.84944	2213	0	4234.5
Endo	Mo/Mac	Sema3g	Fcgr3	0.00633411	2002.5	0.3391	449	1.16448	1377	0.955333	1920	0.853837	2032	0	4234.5
Epi	Gran	Lama5	Cd44	0.00634622	2021.5	0.151976	1896	0.963151	2033	1.51948	691	0.874738	1253	0	4234.5
Stromal	Mo/Mac	C3	C3ar1	0.00635836	1761.5	0.42954	266	0.98533	1958	1.92475	315	0.853728	2034	0	4234.5
B cell	Lym	B2m	Cd247	0.00635836	1951.9	0.145123	2034	1.04767	1774	1.05155	1613	0.930469	104	0	4234.5
Lym	Lym	Lck	Cd8a_Cd8b1	0.00637796	2096.7	0.844726	4	1.48921	666	1.40603	848	0.797827	4731	0	4234.5
Mo/Mac	Gran	Vim	Cd44	0.00637796	2427.7	0.0863343	3943	0.693973	3263	1.51505	694	0.951487	4	0	4234.5
Lym	Lym	H2-K1	Cd8b1	0.00641928	2071.7	0.208722	1113	0.961338	2039	1.00317	1771	0.876454	1201	0	4234.5
Epi	Endo	Calm1	Glp1r	0.00645604	1587.9	0.144844	2042	1.30975	986	1.96839	285	0.909564	392	0	4234.5
Mo/Mac	Lym	H2-K1	Cd3d	0.00648063	2002.7	0.155053	1838	1.09341	1617	0.924804	2044	0.9163	280	0	4234.5
Stromal	Endo	Fn1	Itga6	0.00650529	2078.7	0.152305	1888	0.958192	2046	0.985667	1823	0.909132	402	0	4234.5
Stromal	Lym	Fbn1	Itgb1	0.00654241	1914.7	0.144608	2049	1.93394	260	1.05206	1609	0.870253	1421	0	4234.5
Stromal	Mo/Mac	Col1a1	Itga1_Itgb1	0.00655482	1658.3	0.144588	2050	2.22409	137	1.50788	707	0.877449	1163	0	4234.5
Epi	Stromal	Lama3	Sdc2	0.00658874	3380.5	0.738561	27	2.09677	182	0.98638	1820	0.67485	10639	0	4234.5
Stromal	Epi	Col6a5	Sdc1	0.00661295	2860.9	0.674484	61	1.99178	233	1.4239	820	0.715949	8956	0	4234.5
Endo	Mo/Mac	Vwf	Itgb1	0.00661711	1838.9	0.144503	2055	1.18665	1324	1.39187	875	0.893945	706	0	4234.5
Endo	Epi	Lama5	Sdc1	0.00680299	2584.7	0.249704	828	1.42074	779	1.49743	723	0.768458	6359	0	4234.5
Stromal	Endo	Wnt5a	Fzd4	0.00680512	2706.7	0.609607	95	2.09151	185	1.09418	1500	0.745681	7519	0	4234.5
Mo/Mac	Endo	Pdgfc	Kdr	0.00682699	2465.3	0.555173	137	1.39445	829	1.41836	827	0.769544	6299	0	4234.5
Mo/Mac	Mo/Mac	Psap	Lrp1	0.00687801	1760.3	0.164613	1645	0.799671	2695	2.1799	186	0.938814	41	0	4234.5
Mo/Mac	Lym	Fn1	Itga4_Itgb7	0.00695127	1718.7	0.159745	1735	0.900267	2272	2.1737	187	0.923721	165	0	4234.5
Endo	Lym	Cd34	Sell	0.00696105	1852.1	0.143555	2082	1.43773	741	1.50283	713	0.868524	1490	0	4234.5
Endo	Endo	Col4a2	Itga2_Itgb1	0.00702615	1689.9	0.143312	2087	1.51775	627	1.5482	659	0.88816	842	0	4234.5
Gran	Gran	Ptgs2	Alox5	0.00717333	1731.5	0.498466	190	0.779986	2796	2.3516	130	0.873201	1307	0	4234.5
Stromal	Epi	Hmgb1	Ager	0.00719358	1557.5	0.131974	2342	1.38045	844	2.60121	81	0.915714	286	0	4234.5
Gran	Lym	Tnf	Icos	0.00720273	2066.9	0.694161	52	1.13533	1477	1.80266	399	0.808642	4172	0	4234.5
Gran	Gran	Il1f9	Il1rap_Il1rl2	0.00720273	1980.7	0.57924	123	0.738135	3030	1.88292	340	0.850445	2176	0	4234.5
Stromal	Gran	Spon2	Itgam	0.00720273	1868.7	0.561005	133	1.69098	420	1.32655	988	0.820105	3568	0	4234.5
Gran	Lym	Cd80	Ctla4	0.00720273	2066.1	0.549015	144	0.888617	2309	1.7593	442	0.827532	3201	0	4234.5
Mo/Mac	Endo	Pdgfc	Flt1	0.00720273	1858.7	0.486656	201	1.33149	944	1.7226	471	0.822725	3443	0	4234.5
Gran	Lym	Slpi	Cd4	0.00720273	2050.1	0.479915	211	0.940782	2103	1.54841	658	0.830619	3044	0	4234.5
Gran	Gran	Hdc	Hrh2	0.00720273	2019.1	0.472627	219	0.818149	2621	2.27227	147	0.834503	2874	0	4234.5
B cell	Stromal	St6gal1	Egfr	0.00720273	1809.9	0.463268	225	2.24132	131	1.31919	1005	0.822549	3454	0	4234.5
Mo/Mac	Lym	Cxcl16	Cxcr6	0.00720273	1913.1	0.450061	234	1.0274	1843	1.60852	583	0.838523	2671	0	4234.5
Lym	B cell	Cd28	Cd86	0.00720273	2146.3	0.446661	239.5	1.10725	1563.5	1.21038	1235.5	0.822414	3458.5	0	4234.5
B cell	Lym	Cd86	Cd28	0.00720273	2146.3	0.446661	239.5	1.10725	1563.5	1.21038	1235.5	0.822414	3458.5	0	4234.5
Lym	Mo/Mac	Ccl5	Ccr5	0.00720273	1928.5	0.439561	246	0.78227	2780	1.96034	295	0.852448	2087	0	4234.5
B cell	Lym	Icosl	Icos	0.00720273	2142.3	0.437134	249	1.20065	1284	1.43834	800	0.809223	4144	0	4234.5
Endo	Endo	Efnb1	Ephb4	0.00720273	1992.9	0.435898	251	1.94686	251	1.30308	1044	0.808425	4184	0	4234.5
Gran	Gran	Ccl3	Ccr1	0.00720273	1878.3	0.404424	294	0.739218	3023	2.1464	196	0.864388	1644	0	4234.5
B cell	Lym	H2-DMa	Cd4	0.00720273	2460.3	0.396891	310	1.04476	1786	0.881184	2206	0.816356	3765	0	4234.5
Mo/Mac	Epi	S100a4	Erbb3	0.00720273	2072.1	0.394674	315	1.07935	1679	1.40056	859	0.826222	3273	0	4234.5
Mo/Mac	Stromal	S100a4	Egfr	0.00720273	1861.9	0.393866	316	1.51238	634	1.20716	1246	0.834238	2879	0	4234.5
Epi	Mo/Mac	Scgb3a1	Marco	0.00720273	2223.9	0.389071	324	0.744593	2999	3.34637	21	0.820731	3541	0	4234.5
Stromal	Lym	Mmp2	Ccr2	0.00720273	2128.7	0.387597	329	1.70829	404	0.838995	2378	0.82546	3298	0	4234.5
Mo/Mac	Mo/Mac	Apoc2	Lrp1	0.00720273	2637.5	0.383314	335	0.571632	4078	1.25639	1137	0.823442	3403	0	4234.5
Stromal	Lym	Fbn1	Itgb3	0.00720273	1982.5	0.382203	337	2.26206	125	1.31086	1023	0.80824	4193	0	4234.5
Stromal	Gran	Ccl2	Ccr1	0.00720273	1875.1	0.375855	351	0.833816	2550	1.77933	423	0.859675	1817	0	4234.5
Stromal	Endo	Fgf2	Nrp1	0.00720273	1880.7	0.373243	359	1.93041	264	1.33811	967	0.819879	3579	0	4234.5
Mo/Mac	Mo/Mac	C1qb	Lrp1	0.00720273	1966.9	0.371147	363	0.619594	3743	1.8819	341	0.877764	1153	0	4234.5
Gran	Gran	Cd14	Tlr6	0.00720273	2602.3	0.36618	372	0.597302	3890	1.51758	693	0.815165	3822	0	4234.5
Mo/Mac	Stromal	Grn	Egfr	0.00720273	1813.1	0.363209	379	1.55546	571	1.3115	1022	0.83467	2859	0	4234.5
Endo	Endo	Bmp6	Acvr1_Bmpr2	0.00720273	1856.1	0.358962	394	1.43139	758	1.29893	1049	0.83496	2845	0	4234.5
Stromal	Gran	Col6a5	Cd44	0.00720273	1960.7	0.354549	402	1.44539	731	1.12721	1427	0.831329	3009	0	4234.5
Stromal	Gran	Ccl7	Ccr1	0.00720273	2407.3	0.353363	404	0.730595	3082	1.42459	819	0.821656	3497	0	4234.5
Mo/Mac	Gran	F10	Itgam	0.00720273	2014.5	0.344504	433	0.653627	3525	1.36621	911	0.883975	969	0	4234.5
Stromal	Endo	Col13a1	Itga1_Itgb1	0.00720273	1965.3	0.339998	444	2.03349	214	1.23409	1186	0.816726	3748	0	4234.5
Stromal	Endo	Col16a1	Itga1_Itgb1	0.00720273	1899.7	0.339205	448	2.14955	161	1.18453	1297	0.824377	3358	0	4234.5
Mo/Mac	Endo	Fn1	Flt4	0.00720273	1883.3	0.337654	451	1.05382	1755	1.96908	284	0.837994	2692	0	4234.5
Gran	Gran	Ccl4	Ccr1	0.00720273	1925.3	0.334756	462	0.706266	3190	2.18343	184	0.866636	1556	0	4234.5
Stromal	B cell	Spon2	Itga4	0.00720273	2485.3	0.332767	470	1.6707	439	0.634573	3400	0.814071	3883	0	4234.5
Stromal	Lym	Vcam1	Itga4_Itgb7	0.00720273	1837.5	0.330085	479	1.76394	364	1.09404	1502	0.840133	2608	0	4234.5
Epi	Gran	Lama3	Cd44	0.00720273	1931.5	0.324326	499	1.10282	1582	1.37757	891	0.8438	2451	0	4234.5
Endo	Gran	Lama1	Cd44	0.00720273	2093.9	0.323792	501	1.02645	1845	1.19891	1260	0.839473	2629	0	4234.5
Stromal	B cell	Vegfd	Itga4	0.00720273	1877.7	0.320303	515	1.82971	318	0.936468	1995	0.846949	2326	0	4234.5
Epi	Lym	Cdh1	Itgae_Itgb7	0.00720273	1990.7	0.314546	529	0.953019	2060	1.58845	604	0.842181	2526	0	4234.5
Gran	Stromal	Ptpn6	Egfr	0.00720273	2268.7	0.307795	553	1.49279	658	0.903585	2131	0.816312	3767	0	4234.5
Stromal	Endo	Col14a1	Itga1_Itgb1	0.00720273	2125.1	0.307775	554	1.57295	547	1.14436	1387	0.813768	3903	0	4234.5
Gran	Stromal	Alcam	Chl1	0.00720273	1985.7	0.30337	568	1.40689	808	1.30665	1035	0.825861	3283	0	4234.5
Stromal	Gran	Mdk	Notch2	0.00720273	1729.5	0.302206	572	1.65397	459	1.24712	1157	0.849208	2225	0	4234.5
Gran	Gran	Tnf	Vsir	0.00720273	2708.3	0.301969	574	0.57713	4022	1.28237	1086	0.819095	3625	0	4234.5
Mo/Mac	Endo	Pf4	Thbd	0.00720273	1854.5	0.299299	583	1.31845	970	1.73603	459	0.831036	3026	0	4234.5
Stromal	Endo	Lama2	Itga6_Itgb1	0.00720273	2200.7	0.299293	584	1.74783	378	1.0431	1638	0.808671	4169	0	4234.5
Stromal	Gran	Ccn2	Itgam	0.00720273	2334.9	0.296848	596	1.00555	1905	1.32813	986	0.812727	3953	0	4234.5
Mo/Mac	Lym	Il18	Il18r1_Il18rap	0.00720273	2410.3	0.292116	612	0.734941	3046	1.22	1207	0.832817	2952	0	4234.5
B cell	Lym	Fcer2a	Itgav_Itgb3	0.00720273	1695.5	0.29166	616	1.87999	290	1.40386	852	0.84321	2485	0	4234.5
Endo	Mo/Mac	Plat	Lrp1	0.00720273	1776.7	0.290023	620	1.22363	1220	1.51404	695	0.851935	2114	0	4234.5
Stromal	Endo	Mfap5	Notch1	0.00720273	1965.9	0.288251	633	1.93829	258	1.21626	1218	0.821812	3486	0	4234.5
Stromal	Endo	Lamb1	Itga6_Itgb1	0.00720273	1783.5	0.285918	640	2.21381	140	1.1257	1430	0.843477	2473	0	4234.5
Stromal	B cell	Vcam1	Itga4_Itgb7	0.00720273	2290.7	0.281898	658	1.54741	585	0.731286	2866	0.829249	3110	0	4234.5
Endo	Mo/Mac	Cd200	Cd200r4	0.00720273	2025.1	0.281028	665	1.14518	1440	1.34451	954	0.835263	2832	0	4234.5
Lym	Lym	Thy1	Itgav_Itgb3	0.00720273	1845.3	0.280783	666	1.28285	1047	1.40334	854	0.844278	2425	0	4234.5
Stromal	Stromal	Gpc3	Lrp1	0.00720273	1950.9	0.278108	676	1.55559	570	0.931017	2018	0.848545	2256	0	4234.5
Gran	Gran	Csf1	Csf2ra	0.00720273	1953.9	0.277171	683	0.644492	3580	1.94991	305	0.884049	967	0	4234.5
Stromal	Gran	Mfap5	Notch1	0.00720273	1960.9	0.275868	688	1.91499	272	1.34235	960	0.818574	3650	0	4234.5
Gran	Endo	Slpi	Plscr4	0.00720273	1938.7	0.275612	689	1.02712	1844	1.55643	649	0.848067	2277	0	4234.5
Gran	Mo/Mac	Csf1	Csf2ra	0.00720273	1994.9	0.274142	697	0.637939	3626	1.76292	435	0.883485	982	0	4234.5
Stromal	Stromal	Mdk	Sdc4	0.00720273	2064.7	0.271984	707	1.77406	358	1.10409	1479	0.820698	3545	0	4234.5
B cell	Endo	Maml2	Notch4	0.00720273	2081.9	0.271945	708	1.37337	856	1.05844	1592	0.831161	3019	0	4234.5
Stromal	Lym	Vegfd	Itga4	0.00720273	2013.3	0.271573	709	1.70382	411	0.95733	1910	0.835944	2802	0	4234.5
Stromal	Stromal	Mdk	Lrp1	0.00720273	2675.1	0.268568	721	1.40603	809	0.567129	3855	0.816532	3756	0	4234.5
Stromal	Stromal	Fn1	Sdc2	0.00720273	2144.3	0.268499	722	1.61197	501	0.614286	3538	0.862175	1726	0	4234.5
Endo	Gran	Jag2	Notch2	0.00720273	2529.5	0.267544	728	1.04479	1785	0.989371	1812	0.810254	4088	0	4234.5
Stromal	Endo	Mdk	Itga6_Itgb1	0.00720273	1734.7	0.266992	729	1.87694	292	1.23727	1176	0.848883	2242	0	4234.5
Mo/Mac	B cell	Tnfsf13	Tnfrsf13b	0.00720273	2951.3	0.266037	734	0.685455	3322	0.84054	2368	0.810105	4098	0	4234.5
Epi	Mo/Mac	Sftpd	Tlr4	0.00720273	1729.9	0.263205	744	1.35451	897	1.94653	307	0.843585	2467	0	4234.5
Stromal	Mo/Mac	Fbn1	Itga5	0.00720273	2152.9	0.261313	754	1.96683	244	1.0206	1708	0.815133	3824	0	4234.5
Epi	Lym	Icam1	Il2ra	0.00720273	2279.9	0.261145	755	0.874473	2350	1.66656	531	0.820997	3529	0	4234.5
Mo/Mac	B cell	F13a1	Itga4	0.00720273	2491.9	0.260319	760	0.612458	3790	1.06211	1579	0.852249	2096	0	4234.5
Stromal	Endo	Lama4	Itga6_Itgb1	0.00720273	1870.3	0.259903	763	1.95878	245	1.11192	1455	0.838904	2654	0	4234.5
Lym	Lym	Ccl5	Ccr5	0.00720273	2675.7	0.257819	778	0.593733	3918	1.56055	646	0.815653	3802	0	4234.5
Stromal	Endo	Col6a3	Itga2_Itgb1	0.00720273	1829.9	0.254695	798	2.0799	192	1.07778	1543	0.845142	2382	0	4234.5
Gran	Lym	Itgb2	Cd226	0.00720273	2009.5	0.253301	804	0.930724	2144	1.02851	1687	0.876918	1178	0	4234.5
Stromal	Endo	Col5a1	Itga2_Itgb1	0.00720273	1994.3	0.252282	811	2.03625	212	0.9478	1943	0.836656	2771	0	4234.5
Endo	Mo/Mac	Sema6d	Plxna1_Trem2_Tyrobp	0.00720273	2598.5	0.249727	827	0.859574	2424	0.754604	2749	0.836778	2758	0	4234.5
Stromal	Endo	Lamb1	Itga2_Itgb1	0.00720273	2288.7	0.247831	838	2.01129	226	0.794672	2565	0.819867	3580	0	4234.5
Gran	Gran	Cd14	Tlr4	0.00720273	2056.9	0.245925	850	0.599136	3876	1.89288	334	0.883114	990	0	4234.5
Epi	Gran	Cdh1	Igf1r	0.00720273	1622.3	0.242904	866	0.91984	2187	2.22678	166	0.896073	658	0	4234.5
Stromal	Endo	Col6a3	Itga3_Itgb1	0.00720273	1891.7	0.242127	870	2.06463	199	1.06467	1573	0.840837	2582	0	4234.5
Stromal	Endo	Kitl	Kit	0.00720273	1974.1	0.24173	871	1.45207	723	1.42921	810	0.826987	3232	0	4234.5
Lym	Endo	Maml2	Notch4	0.00720273	2249.9	0.240516	878	1.26867	1083	1.05736	1593	0.822367	3461	0	4234.5
Stromal	Gran	Igf1	Igf1r	0.00720273	1708.7	0.240242	879	0.86561	2398	1.86968	351	0.895048	681	0	4234.5
Stromal	Gran	Fn1	C5ar1	0.00720273	1940.7	0.239556	882	0.725544	3100	1.18635	1290	0.92158	197	0	4234.5
Stromal	Endo	Spon2	Itgb1	0.00720273	2526.7	0.238567	890	1.61569	498	0.7194	2915	0.810128	4096	0	4234.5
Stromal	Gran	Plat	Itgam	0.00720273	2052.7	0.237371	899	1.01492	1879	1.3495	940	0.847265	2311	0	4234.5
Endo	Lym	Vwf	Itgav_Itgb3	0.00720273	1740.9	0.235887	905	1.32011	966	1.76617	433	0.850659	2166	0	4234.5
Gran	Gran	Il1b	Adrb2	0.00720273	1617.1	0.235724	907	0.848279	2482	2.72017	67	0.909466	395	0	4234.5
Stromal	Endo	Lamb1	Itga3_Itgb1	0.00720273	2366.1	0.235601	908	1.99603	231	0.781561	2623	0.815013	3834	0	4234.5
Stromal	Mo/Mac	Col6a3	Cd44	0.00720273	1988.3	0.234068	917	1.7657	362	0.613692	3543	0.886874	885	0	4234.5
Stromal	Endo	Col6a3	Itga9_Itgb1	0.00720273	1949.5	0.23288	926	1.9976	229	1.03325	1674	0.838213	2684	0	4234.5
Gran	Gran	Selplg	Itgam	0.00720273	1642.5	0.232426	931	0.849188	2478	1.74807	451	0.928566	118	0	4234.5
Endo	Lym	Col4a2	Itgb3	0.00720273	1813.3	0.230504	936	1.55263	575	1.56161	641	0.838311	2680	0	4234.5
Stromal	Endo	Vegfd	Itgb1	0.00720273	1941.1	0.229631	939	1.7747	357	1.02129	1707	0.84357	2468	0	4234.5
Gran	Gran	Hp	Itgam	0.00720273	1614.1	0.229409	941	0.868336	2390	1.92496	314	0.922239	191	0	4234.5
Gran	B cell	C3	Cr2	0.00720273	1890.3	0.228925	948	1.53334	603	1.3667	909	0.83681	2757	0	4234.5
Mo/Mac	Epi	Apoe	Lrp2	0.00720273	2359.5	0.228122	955	0.955882	2052	1.8656	354	0.80808	4202	0	4234.5
Stromal	B cell	Mdk	Notch2	0.00720273	2379.7	0.227874	956	1.46342	702	0.712862	2945	0.830229	3061	0	4234.5
Gran	Gran	Lcn2	Fcgr3	0.00720273	2018.5	0.227774	957	0.660388	3478	1.57704	614	0.889406	809	0	4234.5
Gran	Mo/Mac	Mmp9	Cd44	0.00720273	1951.3	0.227219	964	0.651386	3535	1.38543	884	0.925943	139	0	4234.5
Stromal	B cell	Sdc2	Ptprj	0.00720273	2310.9	0.227137	965	1.58712	530	0.683602	3084	0.837112	2741	0	4234.5
Mo/Mac	Endo	Cd200r1	Cd200	0.00720273	2023.5	0.226893	967.5	1.11548	1544.5	1.23913	1172.5	0.850035	2198.5	0	4234.5
Endo	Mo/Mac	Cd200	Cd200r1	0.00720273	2023.5	0.226893	967.5	1.11548	1544.5	1.23913	1172.5	0.850035	2198.5	0	4234.5
Stromal	Endo	Lamb1	Itga9_Itgb1	0.00720273	2446.3	0.226604	971	1.929	265	0.750139	2773	0.812059	3988	0	4234.5
Stromal	Gran	Col1a1	Itga5	0.00720273	1616.9	0.226382	973	2.20432	143	1.96734	287	0.843829	2447	0	4234.5
Endo	Epi	Adam15	Itga9	0.00720273	2295.7	0.226343	974	1.18218	1336	1.49329	730	0.808071	4204	0	4234.5
Stromal	Endo	Lama4	Itga2_Itgb1	0.00720273	2412.1	0.225281	984	1.75626	368	0.780895	2626	0.814755	3848	0	4234.5
Epi	Endo	Lamc2	Itga2_Itgb1	0.00720273	2102.9	0.223349	995	1.26653	1086	1.32881	983	0.827257	3216	0	4234.5
Mo/Mac	Mo/Mac	Lpl	Lrp1	0.00720273	1823.1	0.22241	1003	0.686029	3320	2.16012	193	0.911186	365	0	4234.5
Epi	Endo	Anxa1	Dysf	0.00720273	2126.3	0.221869	1006	1.05788	1745	1.55151	654	0.831865	2992	0	4234.5
Gran	Gran	Ptpn6	Cd300lf	0.00720273	1624.1	0.218886	1031	0.858009	2431	1.96064	294	0.927029	130	0	4234.5
Mo/Mac	B cell	Ly86	Cd180	0.00720273	2468.9	0.217712	1042	0.936602	2120	0.934297	2006	0.83301	2942	0	4234.5
Mo/Mac	Stromal	Tgfb1	Sdc2	0.00720273	2533.5	0.217535	1045	1.56323	564	0.652406	3292	0.820984	3532	0	4234.5
Stromal	Endo	Vcam1	Itga9_Itgb1	0.00720273	2417.3	0.216022	1055	1.5329	605	0.841182	2365	0.815092	3827	0	4234.5
Stromal	Endo	Lama4	Itga3_Itgb1	0.00720273	2495.9	0.214164	1064	1.74099	386	0.767784	2682	0.809796	4113	0	4234.5
Stromal	Mo/Mac	Col6a2	Cd44	0.00720273	1766.9	0.21397	1065	1.88607	287	0.766141	2688	0.900703	560	0	4234.5
Stromal	B cell	Mdk	Sorl1	0.00720273	2303.9	0.213565	1068	1.47824	680	0.659366	3231	0.847394	2306	0	4234.5
Mo/Mac	Endo	Anxa2	Robo4	0.00720273	2296.9	0.212742	1075	1.08302	1661	0.819073	2458	0.853272	2056	0	4234.5
Epi	Endo	Lamc2	Itga3_Itgb1	0.00720273	2182.5	0.212328	1081	1.25126	1129	1.3157	1016	0.82256	3452	0	4234.5
Mo/Mac	Gran	Ccl2	Ccr1	0.00720273	2584.9	0.210578	1093	0.657744	3499	1.62945	565	0.820968	3533	0	4234.5
Mo/Mac	Gran	Igf1	Igf1r	0.00720273	1838.3	0.209689	1103	0.798653	2703	1.91833	320	0.888485	831	0	4234.5
Gran	Mo/Mac	S100a8	Tlr4	0.00720273	1721.5	0.209424	1106	0.760605	2906	3.08985	36	0.913246	325	0	4234.5
Endo	Lym	Adam15	Itgb3	0.00720273	2412.5	0.209013	1110	1.00109	1917	1.12472	1431	0.824152	3370	0	4234.5
Mo/Mac	Epi	Adam17	Muc1	0.00720273	1981.9	0.20878	1111	1.24794	1141	1.37275	899	0.842195	2524	0	4234.5
Gran	Mo/Mac	S100a9	Tlr4	0.00720273	1721.5	0.20769	1123	0.763525	2895	3.22435	27	0.912943	328	0	4234.5
Epi	Mo/Mac	Agrn	Lrp1	0.00720273	2531.1	0.207349	1126	0.861473	2414	1.38154	888	0.811985	3993	0	4234.5
Epi	Mo/Mac	Col4a4	Cd44	0.00720273	2515.5	0.207145	1128	0.841063	2519	0.746034	2791	0.857445	1905	0	4234.5
Epi	Mo/Mac	Lamc2	Cd44	0.00720273	2205.9	0.205261	1142	0.952324	2062	0.864726	2276	0.873086	1315	0	4234.5
B cell	B cell	Cd22	Ptprc	0.00720273	1746.7	0.204587	1148	1.4882	667	0.835177	2389	0.915369	295	0	4234.5
Epi	Endo	Lamc2	Itga9_Itgb1	0.00720273	2277.3	0.204219	1153	1.18423	1331	1.28428	1079	0.8197	3589	0	4234.5
Gran	Gran	Mmp9	Ifnar1	0.00720273	2252.7	0.204203	1154	0.686221	3318	1.71226	480	0.852694	2077	0	4234.5
Epi	Lym	Icam1	Spn	0.00720273	2020.1	0.204195	1155	0.915359	2209	1.46395	763	0.86175	1739	0	4234.5
Epi	Mo/Mac	Col4a3	Cd44	0.00720273	2593.3	0.203549	1163	0.770635	2858	0.750243	2772	0.856599	1939	0	4234.5
Mo/Mac	Lym	Fn1	Itga2	0.00720273	1918.7	0.203432	1165	0.821094	2608	2.10382	214	0.871596	1372	0	4234.5
Gran	Lym	Mmp9	Ifnar1	0.00720273	2294.9	0.203074	1169	0.684105	3332	1.56057	645	0.852346	2094	0	4234.5
Lym	Lym	H2-K1	Cd8a	0.00720273	2316.1	0.202369	1178	0.90505	2242	0.868379	2257	0.863578	1669	0	4234.5
Stromal	Mo/Mac	Slit2	App	0.00720273	2086.5	0.2022	1181	1.58557	531	0.764428	2695	0.860342	1791	0	4234.5
Mo/Mac	B cell	Vcan	Sell	0.00720273	2586.3	0.202023	1184	0.840533	2524	1.19722	1265	0.817142	3724	0	4234.5
Stromal	B cell	Vcan	Sell	0.00720273	2859.1	0.201742	1186	0.840159	2526	0.782126	2617	0.817038	3732	0	4234.5
Stromal	Mo/Mac	Plat	Lrp1	0.00720273	2421.5	0.200696	1192	0.941595	2101	1.15466	1360	0.827181	3220	0	4234.5
Epi	Lym	Alcam	Cd6	0.00720273	2414.9	0.200632	1193	0.747112	2985	1.29283	1059	0.840248	2603	0	4234.5
Lym	Gran	Selplg	Itgam	0.00720273	1953.1	0.200563	1194	0.718268	3127	1.304	1040	0.923519	170	0	4234.5
Stromal	Endo	Col4a5	Itga1_Itgb1	0.00720273	2296.5	0.200502	1195	1.55053	578	1.08244	1530	0.812802	3945	0	4234.5
Stromal	Endo	Bmp1	Bmpr2	0.00720273	1782.5	0.200015	1197	1.59203	522	1.4483	787	0.850516	2172	0	4234.5
Epi	Gran	Hp	Itgam	0.00720273	1779.5	0.199686	1200	0.772183	2848	1.87162	349	0.917116	266	0	4234.5
Stromal	Epi	Thbs1	Sdc1	0.00720273	2277.7	0.199612	1201	1.09255	1622	1.37632	894	0.822799	3437	0	4234.5
Stromal	Endo	Lamc1	Itga1	0.00720273	1763.5	0.199596	1202	1.54489	589	1.56403	637	0.850915	2155	0	4234.5
Mo/Mac	Lym	H2-Ab1	Cd4	0.00720273	2584.3	0.198592	1209	0.773217	2842	1.13449	1408	0.827041	3228	0	4234.5
Endo	Endo	Sema3c	Nrp2_Plxna2	0.00720273	1715.7	0.198402	1214	1.75533	372	2.01603	260	0.842774	2498	0	4234.5
Gran	Mo/Mac	Sema4a	Plxnd1	0.00720273	2493.7	0.19792	1220	0.629908	3686	1.10611	1469	0.858553	1859	0	4234.5
Epi	Endo	Ccn1	Cav1	0.00720273	1769.3	0.197753	1221	1.61796	493	2.23149	162	0.837176	2736	0	4234.5
Lym	Epi	Ccl5	Sdc4	0.00720273	1918.7	0.197479	1230	0.869701	2380	2.3141	135	0.865023	1614	0	4234.5
Stromal	Epi	Timp2	Itga3	0.00720273	1921.9	0.197231	1233	1.28702	1038	1.51124	699	0.844599	2405	0	4234.5
Stromal	Mo/Mac	Sdc2	Ptprj	0.00720273	2522.1	0.196647	1235	1.50406	646	0.654775	3268	0.827044	3227	0	4234.5
B cell	Lym	H2-T23	Klrk1	0.00720273	2592.1	0.196643	1236	0.842887	2509	0.909092	2109	0.834513	2872	0	4234.5
Stromal	Mo/Mac	Col6a1	Cd44	0.00720273	1835.5	0.195696	1248	1.78317	351	0.741593	2813	0.902149	531	0	4234.5
Lym	B cell	Sema4d	Cd72	0.00720273	3210.9	0.195437	1251	0.760539	2908	0.61262	3551	0.80984	4110	0	4234.5
Mo/Mac	Lym	H2-Aa	Cd4	0.00720273	2596.5	0.195372	1253	0.774919	2835	1.02014	1711	0.83292	2949	0	4234.5
B cell	B cell	Cd52	Siglecg	0.00720273	1983.7	0.195361	1255	1.42965	763	0.667797	3172	0.903864	494	0	4234.5
Endo	Stromal	Pdgfb	Lrp1	0.00720273	2362.9	0.195353	1256	0.966573	2021	0.82724	2425	0.858046	1878	0	4234.5
Gran	B cell	Cd14	Itga4	0.00720273	1763.5	0.195272	1257	0.828482	2567	1.62069	572	0.922271	187	0	4234.5
Stromal	Lym	Vcam1	Itga4_Itgb1	0.00720273	2283.5	0.194666	1260	1.44251	735	0.788745	2582	0.840216	2606	0	4234.5
Endo	Lym	H2-T23	Klrk1	0.00720273	2545.7	0.194433	1261	0.835749	2540	0.999023	1790	0.833731	2903	0	4234.5
Gran	Endo	Anxa1	Dysf	0.00720273	2737.9	0.19315	1275	0.976764	1981	0.75962	2721	0.821947	3478	0	4234.5
Gran	Endo	Sema4a	Nrp1_Plxna1	0.00720273	2256.7	0.193146	1276	0.809236	2667	1.22391	1200	0.857315	1906	0	4234.5
B cell	B cell	Ltb	Cd40	0.00720273	2788.7	0.193086	1277	0.959515	2043	0.74965	2776	0.819301	3613	0	4234.5
Gran	Lym	Entpd1	Adora2a	0.00720273	2631.1	0.192349	1283	0.742602	3010	1.65384	542	0.810265	4086	0	4234.5
Mo/Mac	Lym	H2-Eb1	Cd4	0.00720273	2819.5	0.191964	1288	0.749649	2972	1.05656	1596	0.811831	4007	0	4234.5
Mo/Mac	Lym	Itgav	Thy1	0.00720273	2336.7	0.191564	1293	1.07365	1703	0.928083	2029	0.844287	2424	0	4234.5
Gran	Mo/Mac	Cd14	Itgb2	0.00720273	2068.7	0.191079	1297	0.591365	3930	1.59165	599	0.915907	283	0	4234.5
Gran	Endo	Osm	Il6st_Lifr	0.00720273	2447.3	0.190746	1302	0.724966	3106	1.29127	1063	0.842088	2531	0	4234.5
Stromal	Lym	Mdk	Itga4_Itgb1	0.00720273	2235.1	0.190685	1303	1.50174	649	0.809269	2503	0.843086	2486	0	4234.5
Mo/Mac	Endo	Cdh1	Ptprm	0.00720273	2161.9	0.189869	1312	1.18221	1335	1.40041	860	0.830114	3068	0	4234.5
Epi	Gran	Ccn1	Itgam	0.00720273	2187.5	0.189672	1317	0.898947	2276	1.91761	321	0.836178	2789	0	4234.5
Gran	Epi	Thbs1	Sdc1	0.00720273	2279.5	0.189316	1322	1.07529	1696	1.69071	512	0.818905	3633	0	4234.5
Stromal	Gran	Lgals3bp	Cd33	0.00720273	2286.3	0.188762	1328	0.775763	2829	1.42898	811	0.849111	2229	0	4234.5
Stromal	Lym	Col6a3	Itga2_Itgb1	0.00720273	2171.1	0.188715	1329	1.96807	243	1.02431	1700	0.824491	3349	0	4234.5
Mo/Mac	Lym	Mrc1	Ptprc	0.00720273	1886.3	0.188291	1333	0.695168	3253	1.66589	533	0.933742	78	0	4234.5
Stromal	Gran	Sdc2	Ptprj	0.00720273	2442.9	0.188176	1334	1.48098	673	0.787003	2592	0.823872	3381	0	4234.5
Gran	Endo	Entpd1	Adora2a	0.00720273	2657.7	0.187841	1340	0.734726	3047	1.70787	484	0.808435	4183	0	4234.5
Lym	Lym	Ccl5	Dpp4	0.00720273	2366.7	0.187775	1341	0.804239	2681	1.82608	382	0.827625	3195	0	4234.5
Stromal	Lym	Col5a1	Itga2_Itgb1	0.00720273	2367.3	0.186927	1345	1.92442	269	0.894331	2163	0.815121	3825	0	4234.5
Mo/Mac	Epi	Arpc5	Lrp2	0.00720273	2906.7	0.186628	1347	0.918618	2195	0.759634	2720	0.811245	4037	0	4234.5
Mo/Mac	Endo	F13a1	Itgb1	0.00720273	2674.9	0.186628	1348	0.557448	4178	1.14694	1378	0.848966	2236	0	4234.5
Mo/Mac	B cell	Cd52	Siglecg	0.00720273	2165.3	0.186268	1355	1.39164	834	0.565998	3864	0.901773	539	0	4234.5
Endo	Mo/Mac	Vegfa	Nrp2	0.00720273	2636.7	0.186023	1360	0.763866	2893	1.10153	1485	0.827366	3211	0	4234.5
Endo	Endo	Jam2	Itga3_Itgb1	0.00720273	2471.1	0.184769	1377	1.23157	1198	0.915957	2078	0.822261	3468	0	4234.5
Stromal	Epi	Col4a2	Sdc1	0.00720273	1939.5	0.184018	1389	1.47044	690	1.73945	457	0.833322	2927	0	4234.5
Endo	Mo/Mac	Cxcl12	Itga5	0.00720273	2028.9	0.183026	1397	1.27115	1076	1.44535	790	0.839116	2647	0	4234.5
Lym	Lym	Itgb2	Thy1	0.00720273	2464.5	0.182465	1402	0.869379	2382	0.733591	2857	0.869495	1447	0	4234.5
Gran	Gran	Gnai2	Cxcr2	0.00720273	1646.9	0.182159	1405	0.874533	2349	2.13683	200	0.938241	46	0	4234.5
Lym	Lym	Itgb2	Cd226	0.00720273	2800.7	0.181605	1409	0.754562	2940	0.615802	3530	0.857807	1890	0	4234.5
Gran	Stromal	Gnai2	Ednra	0.00720273	2558.1	0.180676	1426	1.25836	1107	0.623104	3471	0.841574	2552	0	4234.5
Endo	Stromal	Plat	Lrp1	0.00720273	2944.9	0.180474	1428	0.93452	2131	0.64722	3323	0.819457	3608	0	4234.5
Gran	Stromal	Gnai2	S1pr3	0.00720273	2307.3	0.180183	1429	1.31403	977	0.784729	2606	0.847662	2290	0	4234.5
Lym	B cell	Ltb	Cd40	0.00720273	2810.5	0.179562	1432	0.904931	2243	0.869843	2249	0.813864	3894	0	4234.5
Endo	Mo/Mac	Pros1	Axl	0.00720273	3015.9	0.179499	1434	0.597944	3886	1.01959	1715	0.815425	3810	0	4234.5
Mo/Mac	Gran	Mrc1	Ptprc	0.00720273	1976.9	0.179296	1436	0.64105	3598	1.67203	526	0.932211	90	0	4234.5
Stromal	Endo	Col1a1	Itga5	0.00720273	1915.9	0.178723	1445	2.13575	167	1.6591	537	0.827613	3196	0	4234.5
Stromal	Lym	Lama2	Rpsa	0.00720273	2162.1	0.178328	1451	1.53954	597	0.687538	3065	0.86904	1463	0	4234.5
Stromal	Mo/Mac	Pros1	Axl	0.00720273	3059.9	0.178203	1453	0.594038	3915	0.976227	1856	0.814879	3841	0	4234.5
Stromal	Stromal	Col6a3	Itga9_Itgb1	0.00720273	2370.1	0.178104	1454	1.93313	262	0.86353	2281	0.819197	3619	0	4234.5
Stromal	Mo/Mac	Spon1	App	0.00720273	2202.7	0.176701	1470	1.30285	1006	0.75261	2760	0.86693	1543	0	4234.5
Lym	Lym	H2-T23	Klrk1	0.00720273	2857.1	0.176242	1475	0.777	2823	0.806574	2513	0.826811	3240	0	4234.5
Gran	Gran	C3	C5ar2	0.00720273	2975.9	0.176096	1478	0.556044	4186	1.16514	1338	0.818733	3643	0	4234.5
Lym	B cell	St6gal1	Cd22	0.00720273	2094.5	0.17528	1489	1.53048	611	1.06181	1580	0.841522	2558	0	4234.5
Mo/Mac	Epi	Psap	Celsr1	0.00720273	2138.3	0.174491	1495	0.870643	2374	1.63782	562	0.853994	2026	0	4234.5
Stromal	Stromal	Fbln1	Itgb1	0.00720273	2435.3	0.173883	1499	1.82618	319	0.626307	3452	0.83852	2672	0	4234.5
Stromal	Mo/Mac	Ccn1	Itgb2	0.00720273	2415.5	0.173288	1508	0.935902	2124	0.935801	1999	0.849526	2212	0	4234.5
Stromal	Epi	Timp1	Fgfr2	0.00720273	2191.7	0.173162	1509	1.24106	1162	1.87493	347	0.817486	3706	0	4234.5
Stromal	Endo	Angpt1	Itgb1	0.00720273	2376.7	0.173042	1511	1.16945	1360	0.912288	2097	0.838307	2681	0	4234.5
Endo	Endo	Sema3c	Nrp2_Plxna4	0.00720273	1908.5	0.17283	1512	1.70631	409	1.96821	286	0.829464	3101	0	4234.5
Stromal	Lym	Col6a2	Itga2_Itgb1	0.00720273	1930.7	0.172511	1519	2.08845	187	1.17676	1309	0.844609	2404	0	4234.5
Gran	Gran	Hp	Tlr4	0.00720273	2269.9	0.171375	1534	0.618709	3750	1.50517	709	0.878834	1122	0	4234.5
Stromal	Mo/Mac	Vegfd	Itgb1	0.00720273	2749.5	0.171117	1537	1.54835	583	0.550812	3976	0.823169	3417	0	4234.5
Endo	Endo	App	Tspan12	0.00720273	2430.9	0.170586	1548	1.03392	1822	0.795266	2564	0.855114	1986	0	4234.5
Stromal	Lym	Mdk	Ncl	0.00720273	2254.5	0.170227	1552	1.56888	553	0.728492	2881	0.853435	2052	0	4234.5
Mo/Mac	Gran	Lgals3bp	Cd33	0.00720273	2450.7	0.170049	1553	0.734252	3049	1.37357	897	0.8423	2520	0	4234.5
Mo/Mac	Endo	Fn1	Itga2	0.00720273	2194.5	0.169951	1554	0.732781	3060	1.84997	365	0.861193	1759	0	4234.5
Gran	Stromal	Gnai2	Egfr	0.00720273	2588.3	0.169518	1563	1.36572	870	0.57842	3777	0.84281	2497	0	4234.5
Stromal	Endo	Mif	Ackr3	0.00720273	2067.9	0.168971	1571	1.23257	1193	1.21953	1208	0.851595	2133	0	4234.5
Endo	Gran	Gnai2	Cxcr2	0.00720273	1771.9	0.168676	1578	0.788582	2748	2.05156	238	0.935975	61	0	4234.5
Lym	Lym	Cd48	Cd2	0.00720273	2668.5	0.168449	1580	0.870285	2375	0.781923	2620	0.842063	2533	0	4234.5
Endo	Stromal	Gnai2	Ednra	0.00720273	2808.5	0.167303	1600	1.17241	1353	0.537832	4074	0.83638	2781	0	4234.5
Endo	Gran	Lgals3bp	Cd33	0.00720273	2458.1	0.167283	1601	0.728115	3091	1.44466	791	0.841208	2573	0	4234.5
Endo	Stromal	Gnai2	S1pr3	0.00720273	2513.3	0.166847	1611	1.22808	1204	0.699457	3015	0.842631	2502	0	4234.5
Stromal	Lym	Col5a2	Itga2_Itgb1	0.00720273	1899.3	0.166587	1616	1.99267	232	1.21266	1230	0.850255	2184	0	4234.5
B cell	Gran	Cirbp	Trem1	0.00720273	2349.9	0.165737	1626	0.697627	3237	1.3249	990	0.863877	1662	0	4234.5
Gran	Lym	Cd14	Itga4	0.00720273	1982.7	0.165565	1628	0.70259	3211	1.64155	559	0.916146	281	0	4234.5
Endo	Lym	Lama1	Rpsa	0.00720273	2740.3	0.165556	1629	0.974562	1987	0.607914	3581	0.848371	2270	0	4234.5
Endo	Lym	Icam2	Itgal_Itgb2	0.00720273	2141.5	0.165352	1634	1.12943	1497	0.8709	2239	0.879261	1103	0	4234.5
Mo/Mac	Gran	Grn	Tnfrsf1b	0.00720273	2072.7	0.165293	1637	0.634274	3653	1.5895	601	0.918589	238	0	4234.5
Mo/Mac	Mo/Mac	Grn	Sort1	0.00720273	2374.7	0.164924	1641	0.565973	4117	1.38239	886	0.883025	995	0	4234.5
Mo/Mac	B cell	Mrc1	Ptprc	0.00720273	2244.7	0.164901	1642	0.554445	4198	1.30352	1042	0.929519	107	0	4234.5
Gran	Endo	Slpi	Plscr1	0.00720273	2479.5	0.164635	1644	0.627296	3698	1.41461	833	0.855034	1988	0	4234.5
Mo/Mac	Gran	Gnai2	Cxcr2	0.00720273	1846.1	0.164552	1647	0.762294	2900	1.82512	384	0.935229	65	0	4234.5
Mo/Mac	B cell	Fn1	Dpp4	0.00720273	1793.5	0.164525	1648	0.907901	2229	2.0444	241	0.897706	615	0	4234.5
Gran	Epi	Icam1	Muc1	0.00720273	2113.3	0.164156	1652	1.23342	1190	1.80399	397	0.829628	3093	0	4234.5
Stromal	Stromal	Col6a3	Itga1_Itgb1	0.00720273	2341.5	0.163947	1657	1.84939	301	0.878622	2216	0.825436	3299	0	4234.5
Endo	Lym	Pdgfb	Itgav	0.00720273	2274.7	0.163403	1663	1.0518	1760	1.19138	1279	0.844108	2437	0	4234.5
B cell	Lym	Fcer2a	Itgax_Itgb2	0.00720273	2536.7	0.163297	1667	1.41962	783	0.663591	3200	0.836	2799	0	4234.5
Mo/Mac	Endo	Mif	Ackr3	0.00720273	2227.3	0.163287	1668	1.21252	1246	1.00185	1774	0.84942	2214	0	4234.5
Endo	Lym	H2-K1	Cd8b1	0.00720273	2817.7	0.163098	1675	0.671352	3416	0.693184	3045	0.862468	1718	0	4234.5
Stromal	Stromal	Col6a2	Itga9_Itgb1	0.00720273	2093.3	0.162811	1679	2.05351	205	1.01598	1730	0.839804	2618	0	4234.5
Lym	Gran	Cirbp	Trem1	0.00720273	2389.5	0.162513	1685	0.688374	3297	1.31075	1024	0.862718	1707	0	4234.5
Stromal	Stromal	Col5a1	Itga1_Itgb1	0.00720273	2562.9	0.162394	1689	1.80574	329	0.748642	2782	0.816105	3780	0	4234.5
Lym	Gran	Vasp	Cxcr2	0.00720273	2085.1	0.162001	1699	0.646964	3564	1.62845	566	0.911267	362	0	4234.5
Stromal	Stromal	Vegfd	Itgb1	0.00720273	2682.3	0.161588	1706	1.51149	635	0.663218	3205	0.818961	3631	0	4234.5
Mo/Mac	Lym	Fn1	Nt5e	0.00720273	2078.7	0.161282	1711	0.633585	3662	1.95603	299	0.904134	487	0	4234.5
Stromal	Endo	Anxa1	Dysf	0.00720273	3336.3	0.160945	1717	0.885797	2322	0.51959	4212	0.808206	4196	0	4234.5
Stromal	Endo	Tgfb3	Itgb1	0.00720273	2775.9	0.160435	1720	1.15348	1415	0.803562	2524	0.812095	3986	0	4234.5
Stromal	Lym	Fbln1	Itgb1	0.00720273	2545.1	0.160316	1723	1.77741	356	0.6236	3465	0.832944	2947	0	4234.5
Endo	Lym	Jam2	Itga4_Itgb1	0.00720273	2501.5	0.160144	1727	1.07415	1699	0.832098	2409	0.844047	2438	0	4234.5
Gran	Endo	App	Tspan12	0.00720273	2398.5	0.160024	1729	0.988205	1951	0.951595	1933	0.85111	2145	0	4234.5
Stromal	Stromal	Ccn1	Sdc4	0.00720273	2477.5	0.159077	1749	1.19891	1290	1.13212	1414	0.817608	3700	0	4234.5
Mo/Mac	Endo	App	Tspan12	0.00720273	2742.7	0.158993	1753	0.983739	1964	0.605055	3598	0.850699	2164	0	4234.5
Stromal	Stromal	Col6a3	Itga3_Itgb1	0.00720273	2621.5	0.158749	1757	1.78512	349	0.764975	2692	0.810521	4075	0	4234.5
Gran	Mo/Mac	Sema4a	Plxnb2	0.00720273	3015.9	0.158508	1762	0.582758	3984	1.00003	1785	0.825232	3314	0	4234.5
Stromal	Stromal	C3	Lrp1	0.00720273	1991.7	0.158186	1766	0.860687	2418	1.46576	761	0.890832	779	0	4234.5
Endo	Lym	H2-K1	Cd8a	0.00720273	3192.7	0.158133	1769	0.615064	3772	0.558398	3919	0.848386	2269	0	4234.5
Lym	Endo	Adam12	Itgb1	0.00720273	2468.5	0.158006	1770	0.882362	2330	1.0541	1606	0.844662	2402	0	4234.5
Endo	Stromal	Lgals9	Colec12	0.00720273	2441.5	0.157981	1771	1.00452	1908	1.04547	1631	0.838642	2663	0	4234.5
Stromal	Lym	Col6a1	Itga2_Itgb1	0.00720273	1987.1	0.157778	1774	1.98554	235	1.15221	1363	0.846733	2329	0	4234.5
Endo	Stromal	Sema3c	Nrp2_Plxna4	0.00720273	2057.3	0.157766	1775	1.61988	491	1.86104	357	0.822916	3429	0	4234.5
Endo	Lym	B2m	Klrd1	0.00720273	2230.3	0.157429	1783	0.814973	2640	0.929141	2024	0.904985	470	0	4234.5
Lym	Lym	B2m	Klrd1	0.00720273	2409.1	0.157227	1786	0.813113	2647	0.721937	2906	0.90493	472	0	4234.5
Lym	Lym	Thy1	Itgax_Itgb2	0.00720273	2913.3	0.157207	1787	0.822474	2597	0.663072	3206	0.837108	2742	0	4234.5
Endo	B cell	Pdgfb	S1pr1	0.00720273	2129.7	0.157185	1788	1.30882	987	1.11244	1454	0.850254	2185	0	4234.5
Epi	Stromal	Hsp90aa1	Egfr	0.00720273	2312.9	0.157172	1789	1.43357	756	1.49993	720	0.810632	4065	0	4234.5
Mo/Mac	Lym	Cd48	Cd2	0.00720273	2821.3	0.156906	1792	0.831004	2563	0.747877	2785	0.837285	2732	0	4234.5
Stromal	Stromal	Hsp90aa1	Egfr	0.00720273	2976.3	0.156382	1803	1.42979	760	0.549251	3993	0.810245	4091	0	4234.5
Stromal	Lym	Fn1	Itga2	0.00720273	3078.3	0.156041	1816	0.641471	3596	0.577458	3786	0.85601	1959	0	4234.5
Gran	Stromal	Osm	Il6st_Osmr	0.00720273	2776.1	0.156008	1818	0.768847	2867	1.09527	1497	0.822338	3464	0	4234.5
B cell	Mo/Mac	Ly86	Cd180	0.00720273	3002.3	0.155898	1824	0.854583	2451	0.85289	2324	0.808475	4178	0	4234.5
Epi	Mo/Mac	Vegfa	Nrp2	0.00720273	2841.3	0.155083	1837	0.660855	3472	1.45936	773	0.813986	3890	0	4234.5
Epi	Mo/Mac	Col4a4	Cd47	0.00720273	2688.3	0.154993	1839	0.856854	2436	0.797647	2556	0.845318	2376	0	4234.5
Epi	Gran	Col4a4	Cd47	0.00720273	2451.1	0.154388	1850	0.853592	2456	1.1691	1329	0.845062	2386	0	4234.5
Stromal	Epi	Gpc3	Cd81	0.00720273	2195.5	0.154109	1855	1.68585	426	1.57081	625	0.814972	3837	0	4234.5
Mo/Mac	Lym	B2m	Klrd1	0.00720273	2386.1	0.153509	1863	0.778961	2804	0.801452	2537	0.903896	492	0	4234.5
Stromal	Lym	Igf1	Itgav_Itgb3	0.00720273	3151.9	0.152804	1876	0.604167	3837	0.93477	2005	0.815475	3807	0	4234.5
Stromal	Epi	Fn1	Itga9	0.00720273	2731.5	0.152755	1877	0.787866	2750	0.820998	2447	0.846064	2349	0	4234.5
Epi	Mo/Mac	Col4a3	Cd47	0.00720273	2766.7	0.152302	1889	0.786426	2760	0.801857	2533	0.844413	2417	0	4234.5
Gran	Endo	Osm	Il6st_Osmr	0.00720273	2874.7	0.152274	1890	0.6769	3382	1.17275	1319	0.820561	3548	0	4234.5
Endo	Gran	Cxcl12	Itga5	0.00720273	2240.3	0.152253	1891	1.20532	1264	1.65318	543	0.826299	3269	0	4234.5
Epi	Gran	Col4a3	Cd47	0.00720273	2531.3	0.151708	1898	0.783164	2774	1.17331	1317	0.844156	2433	0	4234.5
B cell	Epi	Adam17	Muc1	0.00720273	2462.7	0.151437	1903	1.11652	1542	1.30335	1043	0.819667	3591	0	4234.5
Gran	Gran	C3	Ifitm1	0.00720273	1955.5	0.151242	1909	0.754473	2941	2.44216	112	0.899294	581	0	4234.5
Endo	Endo	Vegfc	Itgb1	0.00720273	2486.9	0.151184	1912	0.906453	2233	0.954308	1924	0.85164	2131	0	4234.5
Endo	Gran	Fgf1	Cd44	0.00720273	2315.1	0.151156	1913	0.901533	2265	1.20869	1241	0.857039	1922	0	4234.5
Mo/Mac	Gran	Vasp	Cxcr2	0.00720273	2222.7	0.150449	1926	0.610505	3810	1.49136	732	0.90823	411	0	4234.5
Stromal	Stromal	Col6a2	Itga1_Itgb1	0.00720273	2093.1	0.14987	1936	1.96977	242	1.03107	1680	0.845466	2373	0	4234.5
Mo/Mac	B cell	Lgals1	Cd69	0.00720273	2233.3	0.149505	1938	0.927141	2159	1.02051	1709	0.878672	1126	0	4234.5
Epi	Endo	Mif	Ackr3	0.00720273	2193.9	0.149026	1948	1.16221	1389	1.35892	926	0.843481	2472	0	4234.5
Stromal	Lym	Vegfd	Itgb1	0.00720273	2810.3	0.148981	1949	1.46272	704	0.660511	3223	0.81286	3941	0	4234.5
Mo/Mac	Gran	Ptpn6	Cd300lf	0.00720273	2289.9	0.148943	1951	0.598624	3881	1.29797	1053	0.912889	330	0	4234.5
Stromal	Stromal	Col6a1	Itga9_Itgb1	0.00720273	2156.5	0.148907	1952	1.95061	249	0.99143	1807	0.841981	2540	0	4234.5
Stromal	Mo/Mac	Col6a3	Itga1_Itgb1	0.00720273	2842.1	0.148808	1956	1.7735	360	0.549308	3992	0.818345	3668	0	4234.5
Gran	Epi	Adam17	Muc1	0.00720273	2426.9	0.148718	1958	1.11029	1552	1.49965	721	0.818324	3669	0	4234.5
B cell	Gran	Ptpn6	Cd300lf	0.00720273	2276.9	0.148649	1959	0.597534	3888	1.33434	972	0.91281	331	0	4234.5
B cell	Lym	B2m	Cd3g	0.00720273	2104.3	0.148483	1963	1.00075	1919	0.869832	2250	0.924675	155	0	4234.5
Mo/Mac	B cell	Vcan	Itga4	0.00720273	3279.7	0.148457	1964	0.572933	4062	0.777086	2640	0.821646	3498	0	4234.5
Mo/Mac	Epi	Hspa8	Lrp2	0.00720273	2776.1	0.148395	1965	0.969909	2008	0.787792	2588	0.829719	3085	0	4234.5
Lym	Endo	Sorbs1	Itga1	0.00720273	2392.3	0.148259	1967	1.32542	958	1.40257	855	0.812779	3947	0	4234.5
Epi	Endo	Anxa2	Robo4	0.00720273	2879.5	0.147827	1974	0.791411	2730	0.850735	2329	0.828989	3130	0	4234.5
Endo	Lym	Pdgfb	S1pr1	0.00720273	2146.7	0.147793	1975	1.27138	1074	1.27075	1109	0.84629	2341	0	4234.5
Mo/Mac	Mo/Mac	Apoe	Lrp1	0.00720273	2076.9	0.147725	1976	0.622329	3720	2.23995	160	0.915433	294	0	4234.5
Gran	Endo	Il1b	Adrb2	0.00720273	2130.3	0.147233	1987	0.665288	3448	2.29642	138	0.888133	844	0	4234.5
Epi	Gran	Col4a5	Cd44	0.00720273	2417.5	0.146713	1995	0.963121	2034	1.27132	1107	0.837494	2717	0	4234.5
Gran	Endo	Gnai2	Ednrb	0.00720273	3397.7	0.146301	2003	0.556941	4180	0.644652	3336	0.82695	3235	0	4234.5
Gran	Gran	Gnai2	C5ar1	0.00720273	2123.3	0.146111	2009	0.689768	3292	1.35567	930	0.924918	151	0	4234.5
Gran	Endo	Il1b	Sigirr	0.00720273	2385.5	0.145373	2022	0.773788	2839	2.29452	139	0.837966	2693	0	4234.5
Mo/Mac	Endo	Selplg	Esam	0.00720273	2652.1	0.145364	2023	1.14358	1448	0.521621	4193	0.871843	1362	0	4234.5
Epi	Gran	S100a1	Tlr4	0.00720273	2426.3	0.145295	2028	0.658875	3492	1.71905	476	0.857529	1901	0	4234.5
Gran	Mo/Mac	Mmp9	Ifnar1	0.00720273	2865.9	0.145131	2033	0.575479	4036	1.34487	952	0.829933	3074	0	4234.5
Stromal	Stromal	Col6a2	Itga3_Itgb1	0.00720273	2321.3	0.145118	2035	1.9055	277	0.917423	2071	0.831914	2989	0	4234.5
B cell	Lym	B2m	Cd3d	0.00720273	2195.7	0.144833	2043	0.97036	2004	0.806222	2514	0.922543	183	0	4234.5
Stromal	Stromal	Col5a2	Itga1_Itgb1	0.00720273	2058.3	0.144724	2046	1.874	293	1.06697	1569	0.851086	2149	0	4234.5
Stromal	Stromal	Col1a1	Itga5	0.00720273	2211.7	0.144585	2051	2.08663	188	1.5979	591	0.811964	3994	0	4234.5
Endo	Lym	Sema3f	Nrp1	0.00720273	2044.3	0.144296	2061	1.49105	663	1.40511	849	0.844508	2414	0	4234.5
Mo/Mac	Mo/Mac	Lrpap1	Lrp1	0.00720273	2981.3	0.144193	2065	0.573621	4059	1.02697	1692	0.834699	2856	0	4234.5
Mo/Mac	Gran	Cdh1	Igf1r	0.00720273	2387.5	0.144034	2073	0.679197	3366	1.43461	803	0.869099	1461	0	4234.5
Mo/Mac	Endo	Apoe	Scarb1	0.00720273	2171.7	0.143836	2076	0.695674	3250	1.91226	327	0.883941	971	0	4234.5
Endo	Lym	Cxcl12	Dpp4	0.00720273	2158.3	0.143787	2078	1.40929	804	1.64266	557	0.829145	3118	0	4234.5
Stromal	B cell	Mdk	Ncl	0.00720273	2659.3	0.143707	2079	1.43678	746	0.584949	3728	0.842522	2509	0	4234.5
Mo/Mac	Endo	Apoe	Lrp5	0.00720273	2552.5	0.143395	2085	0.700154	3225	1.65024	548	0.838526	2670	0	4234.5
Endo	Mo/Mac	Adam15	Itga5	0.00720273	2991.7	0.142903	2089	0.705866	3193	0.834459	2395	0.830593	3047	0	4234.5
Stromal	B cell	Gpc3	Cd81	0.00720273	2520.7	0.142878	2091	1.6518	461	1.03342	1672	0.809198	4145	0	4234.5
Endo	Stromal	Sema3c	Nrp1_Plxna4	0.00720273	1823.5	0.142212	2109	1.73504	388	1.97988	281	0.852096	2105	0	4234.5
Epi	Endo	Lgals3	Eng	0.00720273	2099.7	0.141981	2111	1.06264	1738	1.1848	1294	0.878895	1121	0	4234.5
Endo	Endo	Sema3c	Nrp2_Plxna1	0.00720273	2147.5	0.14179	2114	1.51617	628	1.91758	322	0.822778	3439	0	4234.5
Stromal	Endo	Thbs1	Scarb1	0.00720273	3419.7	0.141721	2115	0.594103	3913	0.713186	2941	0.813862	3895	0	4234.5
Gran	Gran	C3	Itgam	0.00720273	2214.7	0.141653	2117	0.67616	3383	1.61045	580	0.891648	759	0	4234.5
Endo	Endo	Jam2	Itgav_Itgb1	0.00720273	3131.5	0.140858	2131	0.965095	2025	0.592004	3684	0.819816	3583	0	4234.5
Endo	Mo/Mac	Jam2	Itgav_Itgb1	0.00720273	3214.7	0.140342	2141	1.00137	1916	0.523511	4181	0.819545	3601	0	4234.5
Endo	Stromal	Col4a2	Itgb5	0.00720273	2430.1	0.140135	2143	1.1727	1352	1.24451	1162	0.826465	3259	0	4234.5
Gran	Endo	Cd14	Itgb1	0.00720273	1983.5	0.139995	2147	0.773472	2840	1.70552	486	0.920399	210	0	4234.5
Stromal	Gran	Ccn1	Itgb2	0.00720273	2997.9	0.139982	2148	0.787817	2751	0.696445	3030	0.835368	2826	0	4234.5
Endo	Mo/Mac	Vegfa	Sirpa	0.00720273	2425.9	0.139815	2152	0.714535	3144	1.0516	1612	0.883167	987	0	4234.5
B cell	Endo	Tgfb1	Eng	0.00720273	2387.3	0.139551	2159	1.17133	1357	0.88748	2183	0.854422	2003	0	4234.5
Endo	Endo	Lamb2	Itga6_Itgb1	0.00720273	2374.9	0.139432	2161	1.28584	1041	1.08641	1524	0.833544	2914	0	4234.5
Endo	Mo/Mac	Vcl	Itgb5	0.00720273	3165.7	0.139347	2164	0.606255	3830	0.923128	2050	0.82054	3550	0	4234.5
Gran	Endo	Alcam	Nrp1	0.00720273	1834.9	0.139192	2166	1.01805	1869	1.74912	450	0.905662	455	0	4234.5
Stromal	B cell	Cxcl12	Dpp4	0.00720273	2510.5	0.138896	2175	1.15529	1409	1.09918	1490	0.826679	3244	0	4234.5
Epi	Endo	Timp3	Kdr	0.00720273	1973.5	0.138888	2176	1.51537	629	2.02097	257	0.841227	2571	0	4234.5
Endo	Lym	Jam2	Itgav_Itgb1	0.00720273	2884.3	0.138747	2184	1.00863	1899	0.818896	2459	0.818698	3645	0	4234.5
Endo	Gran	Cd34	Sell	0.00720273	1916.9	0.138489	2189	1.42165	776	1.42259	825	0.866459	1560	0	4234.5
Epi	Stromal	Calm2	Egfr	0.00720273	2604.9	0.138458	2190	1.2414	1160	1.10424	1478	0.812561	3962	0	4234.5
Epi	Lym	Col4a4	Cd47	0.00720273	3057.9	0.138428	2192	0.767545	2875	0.652671	3288	0.837784	2700	0	4234.5
Gran	Lym	B2m	Cd3g	0.00720273	2185.5	0.138405	2193	0.915616	2204	0.911161	2103	0.92219	193	0	4234.5
B cell	Gran	Rps19	C5ar1	0.00720273	1896.7	0.138385	2196	0.939285	2109	1.36633	910	0.940384	34	0	4234.5
Endo	B cell	Pltp	Abca1	0.00720273	2558.1	0.138189	2199	0.805072	2679	1.00045	1783	0.857783	1895	0	4234.5
Gran	Endo	Tgfb1	Eng	0.00720273	2285.9	0.137864	2209	1.16613	1369	1.06349	1575	0.853664	2042	0	4234.5
Stromal	Stromal	Col6a1	Itga1_Itgb1	0.00720273	2162.5	0.137071	2223	1.86686	296	1.00652	1761	0.84758	2298	0	4234.5
Endo	Stromal	Vwf	Itgb1	0.00720273	1874.9	0.136456	2233	1.14979	1428	1.50428	711	0.891199	768	0	4234.5
Mo/Mac	B cell	Fn1	Itga4_Itgb7	0.00720273	2089.3	0.136425	2234	0.683734	3334	1.81095	393	0.917972	251	0	4234.5
Endo	Stromal	Sema3f	Nrp1	0.00720273	2176.1	0.136375	2236	1.46852	694	1.25814	1132	0.840765	2584	0	4234.5
Endo	Mo/Mac	Vwf	Itga4	0.00720273	2100.3	0.136277	2238	1.05742	1746	1.27712	1095	0.876731	1188	0	4234.5
Endo	Endo	Col4a2	Itga3_Itgb1	0.00720273	1746.7	0.136241	2240	1.50248	647	1.53509	673	0.884889	939	0	4234.5
Stromal	Mo/Mac	Col6a2	Itga1_Itgb1	0.00720273	2483.9	0.136031	2244	1.89388	284	0.701756	3008	0.83903	2649	0	4234.5
Epi	Lym	Col4a3	Cd47	0.00720273	3144.7	0.136025	2245	0.697117	3240	0.65688	3251	0.836843	2753	0	4234.5
Stromal	Lym	Nid1	Itgav	0.00720273	2778.5	0.135838	2247	1.18973	1319	0.906755	2120	0.812383	3972	0	4234.5
Mo/Mac	Endo	Calm1	Kcnq1	0.00720273	3023.5	0.135837	2248	0.935419	2126	0.533678	4103	0.844598	2406	0	4234.5
Stromal	Endo	Thbs1	Itga6	0.00720273	2534.1	0.13554	2251	0.886342	2317	1.05982	1589	0.848011	2279	0	4234.5
Stromal	Lym	Lgals1	Cd69	0.00720273	2124.5	0.135508	2253	0.981414	1967	1.39589	870	0.873334	1298	0	4234.5
Epi	Endo	Cdh1	Itga2_Itgb1	0.00720273	2524.1	0.135407	2256	0.732543	3063	1.27264	1102	0.855866	1965	0	4234.5
Epi	B cell	Col4a4	Cd47	0.00720273	3090.7	0.135319	2258	0.750782	2965	0.662976	3208	0.836234	2788	0	4234.5
Endo	Gran	Gnai2	C5ar1	0.00720273	2327.3	0.135297	2260	0.603817	3840	1.2704	1110	0.922204	192	0	4234.5
Gran	Lym	B2m	Cd247	0.00720273	2031.7	0.135273	2263	0.962537	2036	1.09288	1504	0.928161	121	0	4234.5
Stromal	Gran	Timp2	Cd44	0.00720273	1764.5	0.135024	2267	1.03749	1813	1.73473	461	0.938127	47	0	4234.5
Gran	Lym	B2m	Cd3d	0.00720273	2276.3	0.135003	2268	0.885224	2326	0.847551	2336	0.919994	217	0	4234.5
Gran	Mo/Mac	Selplg	Itgb2	0.00720273	2469.5	0.134906	2271	0.591791	3929	1.02706	1691	0.919743	222	0	4234.5
Stromal	Lym	Gpc3	Igf1r	0.00720273	2620.3	0.134888	2272	1.39174	832	0.773478	2655	0.82929	3108	0	4234.5
Mo/Mac	Gran	Fn1	Nt5e	0.00720273	2311.5	0.134881	2273	0.551082	4214	2.19256	179	0.896102	657	0	4234.5
Stromal	Lym	Cxcl14	Cxcr4	0.00720273	2657.1	0.134573	2279	1.04589	1779	0.870143	2246	0.836922	2747	0	4234.5
Gran	Endo	Thbs1	Scarb1	0.00720273	3268.7	0.134411	2282	0.576847	4026	1.02758	1689	0.809817	4112	0	4234.5
Lym	B cell	Cd48	Cd2	0.00720273	3420.7	0.134394	2283	0.698473	3232	0.534892	4093	0.826458	3261	0	4234.5
Stromal	Mo/Mac	Col4a2	Itgb5	0.00720273	2866.5	0.133968	2293	0.802235	2686	1.02141	1706	0.823213	3413	0	4234.5
Stromal	Epi	Col1a1	Itga3_Itgb1	0.00720273	1703.7	0.133565	2301	2.42402	83	2.07765	227	0.863507	1673	0	4234.5
Stromal	Stromal	Mdk	Ncl	0.00720273	2606.9	0.133339	2306	1.38513	839	0.713553	2937	0.837491	2718	0	4234.5
Gran	B cell	Mmp9	Ifnar1	0.00720273	2987.9	0.133252	2308	0.553209	4204	1.43002	808	0.823821	3385	0	4234.5
Endo	Endo	Gnas	Glp1r	0.00720273	1787.9	0.133177	2311	1.41572	790	1.29784	1054	0.901082	550	0	4234.5
Stromal	Stromal	Col1a2	Itgav_Itgb8	0.00720273	2172.9	0.133159	2312	2.49269	67	1.76166	437	0.815329	3814	0	4234.5
Gran	Mo/Mac	Hp	Itgb2	0.00720273	2386.9	0.133155	2313	0.610939	3805	1.20394	1249	0.912709	333	0	4234.5
Lym	Endo	Lamc1	Itga1	0.00720273	2323.5	0.133145	2315	1.34468	919	1.48003	743	0.823373	3406	0	4234.5
Stromal	Lym	Mmp2	Pecam1	0.00720273	2610.3	0.13297	2317	1.71607	401	0.780104	2632	0.822275	3467	0	4234.5
Epi	B cell	Col4a3	Cd47	0.00720273	3182.9	0.13297	2318	0.680354	3356	0.667186	3176	0.835286	2830	0	4234.5
Stromal	Epi	Lama2	Rpsa	0.00720273	2823.3	0.132947	2319	1.2162	1238	0.522752	4187	0.851405	2138	0	4234.5
Lym	Epi	Adam17	Muc1	0.00720273	2721.7	0.132817	2320	1.07384	1701	1.20945	1239	0.809767	4114	0	4234.5
Stromal	Stromal	Col6a1	Itga3_Itgb1	0.00720273	2387.5	0.132725	2321	1.80259	331	0.892876	2170	0.834178	2881	0	4234.5
Endo	Mo/Mac	Col4a1	Cd44	0.00720273	1671.3	0.132601	2324	1.34233	923	1.45699	778	0.93168	97	0	4234.5
Endo	Mo/Mac	Jam2	Itga4_Itgb1	0.00720273	3158.3	0.132524	2328	0.974619	1986	0.516615	4225	0.831178	3018	0	4234.5
Mo/Mac	Epi	Calr	Itga3	0.00720273	2500.7	0.132338	2332	0.945168	2087	1.13825	1400	0.843802	2450	0	4234.5
Stromal	Endo	Vegfa	Flt1_Kdr	0.00720273	2221.5	0.132042	2340	1.32591	955	1.55042	656	0.833422	2922	0	4234.5
Mo/Mac	Gran	Gnai2	C5ar1	0.00720273	2486.7	0.131989	2341	0.577529	4020	1.04396	1637	0.921312	201	0	4234.5
Gran	Lym	Icam1	Spn	0.00720273	2876.9	0.131733	2348	0.720506	3120	1.00472	1766	0.833516	2916	0	4234.5
Endo	Mo/Mac	Col4a2	Cd44	0.00720273	1922.9	0.131706	2350	1.20354	1272	1.08411	1526	0.919405	232	0	4234.5
Stromal	Mo/Mac	Col5a2	Itga1_Itgb1	0.00720273	2433.5	0.13136	2364	1.79811	336	0.737653	2837	0.844841	2396	0	4234.5
Stromal	Endo	Nid1	Itgb1	0.00720273	2136.9	0.131259	2366	1.39165	833	0.997124	1796	0.869224	1455	0	4234.5
Endo	Gran	Lama5	Cd44	0.00720273	2353.9	0.131259	2367	0.874362	2353	1.20073	1256	0.866486	1559	0	4234.5
Endo	Mo/Mac	Pdgfb	Itgav	0.00720273	2951.5	0.131039	2372	0.951635	2065	0.710314	2958	0.829027	3128	0	4234.5
Endo	Endo	Col4a2	Itga9_Itgb1	0.00720273	1813.7	0.131038	2373	1.43545	750	1.50367	712	0.88289	999	0	4234.5
Mo/Mac	Gran	Cfh	Itgam	0.00720273	2805.3	0.130972	2375	0.612865	3789	1.33722	968	0.838732	2660	0	4234.5
B cell	Endo	Tgfb1	Acvrl1	0.00720273	2146.1	0.130736	2382	1.20841	1254	1.08828	1515	0.87236	1345	0	4234.5
Mo/Mac	Lym	Fn1	Itgav_Itgb3	0.00720273	2217.5	0.130457	2391	0.677375	3379	1.9846	276	0.889517	807	0	4234.5
Epi	Endo	Lama5	Itga6_Itgb1	0.00720273	2501.5	0.130416	2393	1.11955	1534	1.28405	1080	0.826352	3266	0	4234.5
Gran	Endo	Gnai2	Unc5b	0.00720273	3389.7	0.130367	2397	0.800165	2694	0.540303	4063	0.82025	3560	0	4234.5
B cell	Gran	Lamb3	Cd44	0.00720273	2294.9	0.13008	2404	0.789236	2746	1.23433	1184	0.886177	906	0	4234.5
Endo	Mo/Mac	Cxcl12	Itgav	0.00720273	2206.5	0.129561	2419	1.24815	1140	1.26616	1116	0.851772	2123	0	4234.5
Stromal	Gran	Cxcl12	Cxcr4	0.00720273	2041.3	0.129419	2421	1.02087	1864	1.56909	629	0.880593	1058	0	4234.5
Gran	Endo	Tgfb1	Acvrl1	0.00720273	2084.9	0.129156	2426	1.20322	1273	1.26429	1123	0.871682	1368	0	4234.5
Mo/Mac	Lym	Lyz2	Itgal	0.00720273	2118.9	0.128774	2438	0.63821	3620	2.02097	258	0.938393	44	0	4234.5
Gran	Endo	Thbs1	Itga6	0.00720273	2474.1	0.128548	2443	0.869086	2387	1.37421	895	0.844566	2411	0	4234.5
Stromal	Lym	Col1a2	Cd44	0.00720273	1733.1	0.128065	2451	2.13166	168	1.10572	1471	0.912451	341	0	4234.5
Stromal	Epi	Col1a1	Itga9_Itgb1	0.00720273	1754.3	0.128056	2452	2.38418	97	2.09716	217	0.861005	1771	0	4234.5
Endo	Epi	Hspa8	Lrp2	0.00720273	3353.1	0.127728	2461	0.818167	2620	0.573353	3815	0.818861	3635	0	4234.5
Epi	Endo	Calm1	Kcnq1	0.00720273	2569.5	0.127653	2463	0.859906	2422	1.2578	1133	0.840476	2595	0	4234.5
Gran	Stromal	Ptgs2	Cav1	0.00720273	2701.9	0.127507	2466	0.588527	3954	1.70336	490	0.845657	2365	0	4234.5
Mo/Mac	Mo/Mac	Psap	Sort1	0.00720273	2258.3	0.127017	2478	0.619069	3746	1.69316	509	0.913275	324	0	4234.5
Stromal	Epi	Hspa8	Lrp2	0.00720273	3427.1	0.126885	2481	0.811972	2652	0.534104	4102	0.818368	3666	0	4234.5
Lym	Gran	Lgals3bp	Cd33	0.00720273	2974.7	0.126591	2488	0.63785	3627	1.30855	1031	0.821696	3493	0	4234.5
Stromal	Lym	Col1a1	Cd44	0.00720273	1922.9	0.126415	2490	1.87054	294	0.915119	2081	0.902813	515	0	4234.5
Stromal	B cell	Cxcl12	Itga4	0.00720273	2197.5	0.126289	2497	1.07266	1707	1.05074	1615	0.885026	934	0	4234.5
Stromal	B cell	Fn1	Dpp4	0.00720273	2997.1	0.126198	2500	0.728279	3090	0.518036	4219	0.88487	942	0	4234.5
Endo	Lym	Adam15	Itgav	0.00720273	2561.7	0.126143	2501	0.783033	2775	1.13634	1405	0.857796	1893	0	4234.5
Endo	Stromal	Sema3c	Nrp2_Plxna1	0.00720273	2349.3	0.125947	2507	1.45748	713	1.80193	400	0.813973	3892	0	4234.5
Endo	Stromal	Sema7a	Itga1_Itgb1	0.00720273	2876.3	0.125853	2510	0.941032	2102	0.823658	2438	0.829527	3097	0	4234.5
Endo	Lym	Vwf	Itgb1	0.00720273	1985.3	0.12581	2511	1.10102	1591	1.50157	715	0.887197	875	0	4234.5
Mo/Mac	Mo/Mac	Calr	Lrp1	0.00720273	2305.1	0.125675	2518	0.670235	3421	1.323	995	0.911618	357	0	4234.5
Stromal	Epi	Col6a2	Itga3_Itgb1	0.00720273	2308.7	0.12566	2519	2.0938	184	1.27153	1106	0.821607	3500	0	4234.5
Endo	Endo	Lgals9	Ptprk	0.00720273	2626.7	0.125648	2520	1.12958	1495	1.07381	1554	0.824996	3330	0	4234.5
Mo/Mac	Lym	Calm3	Ar	0.00720273	3468.1	0.125603	2522	0.701508	3216	0.583106	3739	0.818985	3629	0	4234.5
Mo/Mac	Gran	Grn	Tnfrsf1a	0.00720273	2460.3	0.125377	2527	0.581642	3991	1.42614	815	0.892857	734	0	4234.5
Endo	Gran	Vegfa	Cd44	0.00720273	2096.7	0.125291	2530	0.867564	2394	1.41216	837	0.904067	488	0	4234.5
Mo/Mac	Lym	Psap	Celsr1	0.00720273	2733.3	0.124897	2539	0.715823	3138	1.46389	764	0.831891	2991	0	4234.5
Stromal	Mo/Mac	Col6a1	Itga1_Itgb1	0.00720273	2564.7	0.124413	2554	1.79097	345	0.677208	3118	0.841216	2572	0	4234.5
Stromal	Endo	Calm1	Glp1r	0.00720273	2108.1	0.124087	2560	1.14097	1457	1.0008	1780	0.902998	509	0	4234.5
Mo/Mac	Gran	Cxcl2	Cxcr2	0.00720273	2958.5	0.123912	2565	0.589804	3944	0.833472	2400	0.864242	1649	0	4234.5
Endo	Stromal	Sema3c	Nrp1_Plxna1	0.00720273	1996.9	0.123697	2571	1.57264	548	1.92077	317	0.8472	2314	0	4234.5
Lym	Gran	Rps19	C5ar1	0.00720273	2124.7	0.123331	2580	0.798434	2704	1.29861	1051	0.937072	54	0	4234.5
Epi	Gran	Rps19	C5ar1	0.00720273	2017.5	0.12327	2582	0.797869	2707	1.69322	508	0.937058	56	0	4234.5
Mo/Mac	Endo	Adam9	Itga6	0.00720273	2717.5	0.123248	2584	0.915487	2206	1.01733	1722	0.835021	2841	0	4234.5
Endo	Gran	Vegfa	Sirpa	0.00720273	2871.3	0.123169	2587	0.613872	3778	0.797246	2557	0.876467	1200	0	4234.5
Gran	Endo	Gnai2	Cav1	0.00720273	1677.9	0.123013	2593	1.34917	911	1.64477	555	0.931682	96	0	4234.5
Epi	Endo	Col4a2	Cd93	0.00720273	2088.5	0.122855	2598	1.34494	918	1.84719	369	0.846992	2323	0	4234.5
B cell	Endo	Lamc1	Itga1	0.00720273	2473.1	0.122572	2606	1.31282	979	1.41664	829	0.817276	3717	0	4234.5
Stromal	Lym	Fn1	Itga4_Itgb7	0.00720273	2719.9	0.122532	2607	0.720644	3119	0.647338	3322	0.913837	317	0	4234.5
Epi	Lym	Itgav	Thy1	0.00720273	2874.7	0.122383	2610	0.927196	2158	1.13697	1402	0.812517	3969	0	4234.5
Gran	Gran	Cirbp	Trem1	0.00720273	2859.5	0.122237	2616	0.572805	4064	1.32397	993	0.844966	2390	0	4234.5
Lym	Endo	Tgfb1	Eng	0.00720273	2669.1	0.122216	2618	1.11794	1540	0.7857	2601	0.845977	2352	0	4234.5
Stromal	Gran	Timp3	Cd44	0.00720273	1791.3	0.122178	2619	1.14744	1430	1.69045	513	0.924021	160	0	4234.5
Epi	Endo	Calm3	Aqp1	0.00720273	1761.3	0.121973	2626	1.4156	791	2.03035	250	0.886236	905	0	4234.5
Endo	Endo	Adam15	Itgb1	0.00720273	2107.9	0.121891	2627	0.984949	1959	1.22671	1197	0.902529	522	0	4234.5
Epi	Gran	Fgf1	Cd44	0.00720273	2580.3	0.121868	2628	0.790689	2735	1.42316	823	0.843331	2481	0	4234.5
Stromal	Stromal	Angpt1	Itgb1	0.00720273	3397.1	0.121767	2631	0.906237	2234	0.554211	3953	0.813053	3933	0	4234.5
Mo/Mac	Endo	Calm2	Aqp1	0.00720273	1821.7	0.121543	2638	1.45078	728	1.26563	1119	0.909847	389	0	4234.5
Endo	Mo/Mac	App	Lrp1	0.00720273	2559.9	0.121212	2645	0.559791	4166	1.12695	1428	0.913224	326	0	4234.5
Epi	Endo	Vegfa	Nrp1	0.00720273	2301.3	0.121154	2648	1.06287	1737	1.67801	524	0.84568	2363	0	4234.5
Endo	Endo	Lamb2	Itga2_Itgb1	0.00720273	3091.7	0.120859	2657	1.08332	1659	0.755386	2745	0.808775	4163	0	4234.5
Epi	Endo	Sparc	Eng	0.00720273	1753.7	0.120521	2668	1.61057	504	2.12565	207	0.877686	1155	0	4234.5
Lym	Endo	Mif	Ackr3	0.00720273	2944.5	0.120504	2669	1.06159	1739	0.712705	2947	0.828941	3133	0	4234.5
Stromal	Epi	Col6a2	Itga9_Itgb1	0.00720273	2365.5	0.120477	2672	2.05397	204	1.29103	1064	0.818498	3653	0	4234.5
Stromal	Lym	B2m	Cd3g	0.00720273	2516.7	0.120342	2676	0.763022	2897	0.808576	2507	0.917022	269	0	4234.5
Epi	Gran	Hbegf	Cd44	0.00720273	2756.3	0.120338	2677	0.575782	4034	1.36839	905	0.856773	1931	0	4234.5
Mo/Mac	Stromal	Fn1	Itga9	0.00720273	2725.5	0.120254	2679	0.70246	3212	1.77955	422	0.829832	3080	0	4234.5
Endo	Endo	Cxcl12	Itga5	0.00720273	2701.5	0.1202	2681	1.13675	1473	1.34494	951	0.808675	4168	0	4234.5
Endo	Stromal	Sema3c	Nrp1_Nrp2_Plxnd1	0.00720273	2029.3	0.120171	2682	1.46517	700	1.79838	404	0.851721	2126	0	4234.5
Mo/Mac	Mo/Mac	Hsp90b1	Lrp1	0.00720273	2342.7	0.120135	2684	0.664269	3451	1.30194	1046	0.915162	298	0	4234.5
Stromal	Epi	Hmgb1	Sdc1	0.00720273	1896.5	0.120027	2689	1.22271	1225	1.61298	578	0.891758	756	0	4234.5
Gran	Endo	Icam1	Cav1	0.00720273	1955.5	0.119956	2692	1.27202	1069	1.82129	387	0.871097	1395	0	4234.5
Stromal	Gran	Lamb2	Cd44	0.00720273	2436.7	0.119808	2696	0.917632	2196	1.14955	1372	0.863202	1685	0	4234.5
Gran	Mo/Mac	C3	Lrp1	0.00720273	2560.5	0.119768	2697	0.602838	3846	1.4156	831	0.87655	1194	0	4234.5
Mo/Mac	Stromal	Calm3	Mylk	0.00720273	2091.9	0.119405	2708	1.36905	863	1.17243	1320	0.87266	1334	0	4234.5
Stromal	Mo/Mac	C3	Itgam	0.00720273	2497.7	0.119354	2710	0.705166	3197	1.15689	1355	0.883092	992	0	4234.5
Stromal	Epi	App	Ager	0.00720273	1959.1	0.119172	2719	1.03237	1828	1.96647	288	0.893311	726	0	4234.5
Endo	Gran	Adam15	Itga5	0.00720273	3186.3	0.118876	2727	0.640035	3609	1.04229	1640	0.817245	3721	0	4234.5
Mo/Mac	Gran	Lyz2	Itgal	0.00720273	2238.9	0.118854	2730	0.585612	3969	2.13333	201	0.936035	60	0	4234.5
Lym	Epi	Hmgb1	Ager	0.00720273	1716.7	0.118709	2735	1.27636	1063	2.16022	192	0.911535	359	0	4234.5
B cell	Gran	Maml2	Notch2	0.00720273	2076.3	0.118629	2738	0.952806	2061	1.34842	942	0.908658	406	0	4234.5
Epi	Endo	Bmp1	Bmpr2	0.00720273	2506.7	0.118488	2741	1.27796	1057	1.5723	619	0.814098	3882	0	4234.5
Epi	Lym	Icam1	Il2rg	0.00720273	2522.1	0.118317	2745	0.849298	2477	1.38682	882	0.84816	2272	0	4234.5
B cell	Lym	Cd48	Cd2	0.00720273	3522.5	0.118099	2751	0.698942	3229	0.594644	3665	0.816993	3733	0	4234.5
Stromal	Gran	Fn1	Cd44	0.00720273	2507.9	0.117907	2756	0.618013	3758	1.00547	1764	0.942136	27	0	4234.5
Endo	Stromal	Sema3c	Nrp1_Plxna2	0.00720273	2074.5	0.117765	2759	1.59632	519	1.91308	326	0.842048	2534	0	4234.5
Lym	Mo/Mac	Adam12	Itgb1	0.00720273	3520.1	0.117743	2761	0.656012	3511	0.58362	3735	0.824374	3359	0	4234.5
Stromal	Lym	B2m	Cd247	0.00720273	2329.7	0.117619	2768	0.809942	2664	0.990292	1809	0.923356	173	0	4234.5
Lym	Mo/Mac	Ccl5	Sdc4	0.00720273	2803.1	0.117432	2773	0.653764	3523	1.70399	489	0.831706	2996	0	4234.5
Stromal	Lym	B2m	Cd3d	0.00720273	2635.1	0.117383	2776	0.73263	3062	0.744966	2797	0.914694	306	0	4234.5
B cell	Endo	Cd55	Adgre5	0.00720273	1847.9	0.117371	2778	1.61015	506	1.29331	1056	0.895592	665	0	4234.5
Stromal	Endo	Lpl	Gpihbp1	0.00720273	2590.5	0.117001	2791	1.23864	1169	0.754545	2750	0.854315	2008	0	4234.5
Endo	Endo	Calm1	Glp1r	0.00720273	2307.3	0.116874	2794	1.08231	1663	0.863871	2279	0.900343	566	0	4234.5
Endo	Mo/Mac	Timp3	Cd44	0.00720273	1951.9	0.11679	2796	1.13202	1485	1.29186	1060	0.922422	184	0	4234.5
Epi	Mo/Mac	Vegfa	Sirpa	0.00720273	2595.1	0.116561	2805	0.611524	3801	1.40942	841	0.87345	1294	0	4234.5
Stromal	Endo	Igfbp4	Lrp6	0.00720273	2261.3	0.116434	2806	1.44029	738	1.42745	813	0.837549	2715	0	4234.5
Endo	Mo/Mac	Cxcl12	Itgb1	0.00720273	1920.3	0.116333	2809	1.32388	962	1.36711	908	0.89477	688	0	4234.5
Gran	Lym	Tgm2	Itgb3	0.00720273	3372.5	0.116263	2811	0.566593	4115	0.939411	1984	0.817274	3718	0	4234.5
B cell	Lym	Cd55	Adgre5	0.00720273	1896.9	0.116204	2814	1.6059	513	1.20759	1243	0.895124	680	0	4234.5
Stromal	Gran	Rps19	C5ar1	0.00720273	2320.5	0.116203	2815	0.731745	3071	1.13044	1418	0.935294	64	0	4234.5
Endo	Mo/Mac	Lgals9	Lrp1	0.00720273	2879.1	0.115542	2834	0.552307	4210	1.12079	1437	0.863312	1680	0	4234.5
Stromal	Epi	Col6a1	Itga3_Itgb1	0.00720273	2370.1	0.114928	2847	1.9909	234	1.24698	1159	0.823979	3376	0	4234.5
Mo/Mac	B cell	Calm3	Kcnq5	0.00720273	2258.1	0.114849	2852	1.04204	1803	1.0458	1629	0.891119	772	0	4234.5
Endo	B cell	Pam	Dpp4	0.00720273	2897.7	0.11468	2855	0.922358	2180	0.901996	2135	0.829766	3084	0	4234.5
Mo/Mac	Lym	Tgfb1	Smad3	0.00720273	3322.5	0.11451	2861	0.62173	3726	0.600622	3623	0.850625	2168	0	4234.5
Lym	Endo	Tgfb1	Acvrl1	0.00720273	2391.3	0.114496	2862	1.15502	1411	0.9865	1819	0.864792	1630	0	4234.5
B cell	Endo	Gnas	Glp1r	0.00720273	2169.9	0.11447	2865	1.26787	1084	0.944307	1963	0.894128	703	0	4234.5
Epi	Epi	Hmgb1	Ager	0.00720273	1738.1	0.114431	2866	1.24279	1155	2.86751	52	0.910043	383	0	4234.5
Lym	B cell	Ccl5	Sdc4	0.00720273	2889.9	0.114029	2881	0.644584	3579	1.54241	663	0.829638	3092	0	4234.5
Stromal	Lym	Lgals1	Ptprc	0.00720273	1961.3	0.11396	2884	1.00929	1894	1.45435	782	0.947803	12	0	4234.5
Endo	Endo	Gnai2	Cav1	0.00720273	1794.3	0.113908	2885	1.26322	1093	1.55949	648	0.929194	111	0	4234.5
Mo/Mac	Stromal	Calm1	Mylk	0.00720273	1785.9	0.113728	2890	1.49428	657	1.38427	885	0.917239	263	0	4234.5
Lym	Endo	Hmgb1	Thbd	0.00720273	1863.5	0.113633	2895	1.34936	910	1.31959	1004	0.91666	274	0	4234.5
Mo/Mac	Gran	Rps19	C5ar1	0.00720273	2437.7	0.113505	2899	0.706496	3189	0.998079	1794	0.934579	72	0	4234.5
Stromal	Stromal	Cxcl12	Sdc4	0.00720273	2439.5	0.113442	2902	1.09854	1600	1.21801	1212	0.848723	2249	0	4234.5
Epi	Endo	Col4a1	Cd93	0.00720273	2012.3	0.113316	2906	1.34097	926	1.90937	329	0.863646	1666	0	4234.5
Gran	Endo	Calm3	Aqp1	0.00720273	1959.7	0.112999	2915	1.37932	846	1.44667	789	0.882326	1014	0	4234.5
Mo/Mac	Gran	Lrpap1	Sorl1	0.00720273	2671.3	0.112838	2924	0.697084	3241	1.21317	1229	0.862067	1728	0	4234.5
Lym	Stromal	Lgals9	Colec12	0.00720273	3241.5	0.112837	2925	0.86331	2406	0.748604	2783	0.814556	3859	0	4234.5
Stromal	B cell	Hp	Cd22	0.00720273	2625.9	0.11283	2926	1.20378	1270	0.954092	1925	0.836548	2774	0	4234.5
Endo	Endo	Lama5	Itga6_Itgb1	0.00720273	2938.5	0.112638	2931	1.03076	1832	0.965301	1890	0.815585	3805	0	4234.5
Endo	Epi	Hmgb1	Ager	0.00720273	1780.7	0.112448	2936	1.22723	1208	2.38279	127	0.909325	398	0	4234.5
Stromal	Mo/Mac	Col1a2	Cd93	0.00720273	2171.7	0.111837	2952	2.45491	77	1.65929	536	0.830318	3059	0	4234.5
B cell	Endo	Lamb3	Itga6_Itgb1	0.00720273	2726.1	0.111626	2958	0.945639	2086	0.998898	1791	0.841408	2561	0	4234.5
Lym	Stromal	Adam12	Itgb1	0.00720273	3509.3	0.111186	2972	0.619153	3745	0.696026	3034	0.820188	3561	0	4234.5
B cell	Endo	Tgfb1	Cav1	0.00720273	2143.9	0.111173	2973	1.1343	1480	1.24709	1158	0.887223	874	0	4234.5
Epi	Endo	Lgals3	Mcam	0.00720273	2600.5	0.111163	2974	0.754122	2947	1.04687	1625	0.875826	1222	0	4234.5
Mo/Mac	Endo	Gnai2	Cav1	0.00720273	1896.1	0.111123	2975	1.23693	1177	1.33306	975	0.928375	119	0	4234.5
Stromal	Lym	Calm3	Ar	0.00720273	3569.3	0.110963	2982	0.62936	3688	0.740871	2819	0.809617	4123	0	4234.5
Endo	Endo	Calm1	Aqp1	0.00720273	1844.9	0.110602	2998	1.36386	876	1.34098	963	0.924771	153	0	4234.5
Stromal	Mo/Mac	Col1a1	Cd93	0.00720273	2411.3	0.110396	3003	2.19379	148	1.46869	757	0.813487	3914	0	4234.5
Epi	Epi	Col4a1	Sdc1	0.00720273	2453.9	0.110303	3004	1.24062	1164	1.83185	380	0.821797	3487	0	4234.5
Mo/Mac	Lym	Spp1	Itgav_Itgb3	0.00720273	2439.7	0.110274	3005	0.58455	3976	2.07949	226	0.891709	757	0	4234.5
Stromal	Epi	Col6a1	Itga9_Itgb1	0.00720273	2428.5	0.110188	3008	1.95106	248	1.26649	1115	0.820903	3537	0	4234.5
Mo/Mac	Lym	Calm1	Kcnn4	0.00720273	3132.3	0.110145	3009	0.631556	3673	0.596321	3655	0.879603	1090	0	4234.5
Epi	Mo/Mac	Ccn1	Itgb2	0.00720273	3156.3	0.110091	3011	0.64155	3594	1.1966	1269	0.818179	3673	0	4234.5
Endo	Stromal	Cxcl12	Itgb1	0.00720273	1956.3	0.109855	3015	1.28702	1037	1.47952	745	0.892042	750	0	4234.5
Gran	Endo	Tgfb1	Cav1	0.00720273	2092.7	0.10983	3016	1.1291	1499	1.42311	824	0.886613	890	0	4234.5
Lym	Endo	Gnas	Glp1r	0.00720273	2317.9	0.10982	3017	1.23111	1199	0.835135	2390	0.892149	749	0	4234.5
Endo	Mo/Mac	Cxcl12	Itga4	0.00720273	2171.1	0.109711	3020	1.19466	1299	1.25236	1144	0.87767	1158	0	4234.5
Epi	Endo	Hmgb1	Thbd	0.00720273	1756.7	0.109538	3027	1.3158	974	2.02688	252	0.915248	296	0	4234.5
Mo/Mac	B cell	Calm1	Kcnq5	0.00720273	1974.9	0.109389	3032	1.16727	1367	1.25763	1135	0.929757	106	0	4234.5
Endo	Epi	S100a1	Ager	0.00720273	2239.1	0.109164	3039	1.14303	1451	2.22883	164	0.847369	2307	0	4234.5
B cell	Gran	Ltb	Tnfrsf1a	0.00720273	2802.5	0.108856	3056	0.712935	3156	0.862044	2291	0.874014	1275	0	4234.5
Mo/Mac	Endo	Fn1	Itga3_Itgb1	0.00720273	2197.1	0.108695	3060	0.736253	3038	1.95227	303	0.911953	350	0	4234.5
Endo	Endo	Hras	Cav1	0.00720273	2349.1	0.108641	3062	1.28353	1045	1.50805	705	0.837822	2699	0	4234.5
Stromal	Gran	Lgals1	Ptprc	0.00720273	2028.3	0.108516	3066	0.955173	2055	1.46049	768	0.946579	18	0	4234.5
Mo/Mac	Epi	Fn1	Itgav_Itgb6	0.00720273	2332.7	0.108313	3074	0.774916	2836	2.18654	181	0.872543	1338	0	4234.5
Mo/Mac	Endo	Gnas	Glp1r	0.00720273	2380.5	0.108209	3078	1.21838	1235	0.787552	2590	0.891436	765	0	4234.5
Mo/Mac	Endo	Thbs1	Cd36	0.00720273	2277.1	0.108039	3083	1.02569	1850	1.44326	792	0.870226	1426	0	4234.5
Lym	Epi	Hmgb1	Sdc1	0.00720273	2214.3	0.107963	3086	1.11862	1537	1.17199	1321	0.886538	893	0	4234.5
Endo	Endo	Calm3	Aqp1	0.00720273	2002.3	0.107861	3089	1.35856	887	1.50054	718	0.879889	1083	0	4234.5
Endo	Endo	Hmgb1	Thbd	0.00720273	1862.9	0.107639	3093	1.30023	1013	1.54216	665	0.914567	309	0	4234.5
Stromal	Endo	Mdk	Ncl	0.00720273	3172.5	0.107571	3094	1.25678	1113	0.553266	3958	0.822343	3463	0	4234.5
Mo/Mac	Stromal	Lgals9	Colec12	0.00720273	3450.5	0.107553	3097	0.846782	2491	0.638175	3381	0.810907	4049	0	4234.5
Stromal	B cell	Cxcl12	Cxcr4	0.00720273	2600.7	0.107513	3099	0.886272	2318	0.950226	1938	0.870494	1414	0	4234.5
Lym	B cell	Btla	Cd79a	0.00720273	1971.5	0.107357	3107	2.14961	160	1.797	406	0.856328	1950	0	4234.5
Stromal	Lym	Cxcl12	Itga4	0.00720273	2438.9	0.107076	3114	0.946766	2083	1.0716	1559	0.876359	1204	0	4234.5
Stromal	Endo	Hras	Cav1	0.00720273	2374.7	0.106619	3125	1.27729	1061	1.5311	678	0.836542	2775	0	4234.5
Endo	Stromal	Vegfc	Itgb1	0.00720273	3556.3	0.106386	3133	0.643244	3585	0.596231	3656	0.828042	3173	0	4234.5
Mo/Mac	B cell	C3	Cd19	0.00720273	3074.1	0.106225	3136	1.60996	507	0.590476	3692	0.815661	3801	0	4234.5
Endo	Lym	Col4a2	Itga2_Itgb1	0.00720273	2050.7	0.106186	3137	1.40592	810	1.49473	729	0.87238	1343	0	4234.5
Endo	Lym	Efnb2	Pecam1	0.00720273	2620.7	0.106059	3145	1.27152	1073	0.870096	2248	0.844659	2403	0	4234.5
Gran	Stromal	Il1b	Il1r1_Il1rap	0.00720273	2280.9	0.10596	3147	0.768491	2871	2.06858	232	0.885383	920	0	4234.5
Stromal	Gran	Lamc1	Cd44	0.00720273	2385.1	0.105867	3152	0.821696	2605	1.22373	1201	0.89286	733	0	4234.5
Lym	Epi	H2-K1	Erbb2	0.00720273	3457.7	0.105647	3159	0.84601	2495	0.661182	3218	0.808438	4182	0	4234.5
Stromal	Stromal	Calm3	Mylk	0.00720273	2198.3	0.105487	3167	1.2969	1019	1.3302	981	0.865613	1590	0	4234.5
Stromal	B cell	Pam	Dpp4	0.00720273	3160.5	0.105317	3172	0.869086	2386	0.781959	2619	0.823666	3391	0	4234.5
B cell	Epi	Hmgb1	Ager	0.00720273	1891.3	0.104957	3178	1.16845	1365	2.05606	234	0.906443	445	0	4234.5
Lym	Gran	Maml2	Notch2	0.00720273	2269.1	0.104919	3181	0.848114	2484	1.34734	946	0.903432	500	0	4234.5
Stromal	Endo	Lgals1	Itgb1	0.00720273	1991.7	0.104816	3184	1.04404	1792	1.5492	657	0.932162	91	0	4234.5
Lym	Lym	Btla	Cd247	0.00720273	2795.1	0.104752	3186	1.15925	1399	1.14803	1375	0.816104	3781	0	4234.5
Epi	Gran	Vegfa	Cd44	0.00720273	2281.5	0.104452	3193	0.764552	2890	1.76998	430	0.895884	660	0	4234.5
Stromal	Gran	C3	Itgax	0.00720273	2929.9	0.104412	3196	0.661027	3471	1.38223	887	0.834629	2861	0	4234.5
Gran	Stromal	Lgals9	Colec12	0.00720273	3285.9	0.104389	3198	0.836884	2538	0.863453	2284	0.808607	4175	0	4234.5
Epi	Endo	Agrn	Itgb1	0.00720273	3022.1	0.104288	3201	0.859504	2425	0.969238	1877	0.824086	3373	0	4234.5
Epi	Epi	Hmgb1	Sdc1	0.00720273	2076.5	0.104072	3206	1.08506	1653	1.87929	343	0.884679	946	0	4234.5
Stromal	Gran	Col4a5	Cd47	0.00720273	3520.1	0.10401	3209	0.854824	2448	0.530332	4138	0.820072	3571	0	4234.5
Epi	Lym	Calm1	Kcnn4	0.00720273	2769.5	0.103509	3218	0.556043	4187	1.32044	1001	0.876274	1207	0	4234.5
Stromal	Stromal	Hspg2	Itgb1	0.00720273	2942.9	0.103047	3234	1.23209	1197	0.582671	3745	0.847435	2304	0	4234.5
Endo	Lym	Cxcl12	Cxcr4	0.00720273	2391.5	0.102898	3237	1.12493	1521	1.1089	1461	0.868001	1504	0	4234.5
Endo	Mo/Mac	Sema3c	Nrp1_Plxna1	0.00720273	2274.5	0.102865	3238	1.54576	587	1.73277	462	0.834877	2851	0	4234.5
Stromal	Endo	Lamb2	Itga6_Itgb1	0.00720273	3058.5	0.102812	3239	1.07403	1700	0.914118	2086	0.811321	4033	0	4234.5
Epi	B cell	Calm1	Kcnq5	0.00720273	1900.5	0.102798	3241	1.09176	1624	1.98176	280	0.9277	123	0	4234.5
Lym	Lym	Adam12	Itgb1	0.00720273	3700.1	0.102512	3253	0.570385	4091	0.693319	3042	0.81412	3880	0	4234.5
Mo/Mac	Endo	Fn1	Itga5_Itgb1	0.00720273	2465.1	0.102484	3255	0.56352	4144	1.83445	378	0.91394	314	0	4234.5
Endo	Epi	Hmgb1	Sdc1	0.00720273	2213.1	0.102268	3265	1.06949	1717	1.39457	872	0.883784	977	0	4234.5
Stromal	B cell	Thbs1	Itga4	0.00720273	3377.9	0.102113	3272	0.5738	4056	0.543744	4036	0.873693	1291	0	4234.5
Stromal	Gran	Col4a1	Cd44	0.00720273	2045.5	0.101995	3279	1.02059	1865	1.53653	669	0.92284	180	0	4234.5
B cell	Endo	Maml2	Notch1	0.00720273	2599.7	0.101556	3290	0.857078	2435	0.982577	1833	0.876292	1206	0	4234.5
Stromal	B cell	Calm3	Kcnq5	0.00720273	2344.9	0.101463	3294	0.969889	2009	1.20356	1251	0.88496	936	0	4234.5
Mo/Mac	Epi	Calm3	Cacna1c	0.00720273	3228.5	0.101428	3296	0.797491	2710	0.999255	1787	0.809762	4115	0	4234.5
Endo	Lym	Cxcl12	Itgb1	0.00720273	2060.5	0.101285	3301	1.23825	1171	1.47681	750	0.888067	846	0	4234.5
Endo	Gran	Vwf	Itga4	0.00720273	2604.9	0.101237	3304	0.950223	2070	1.05467	1603	0.85975	1813	0	4234.5
Lym	Gran	Ltb	Tnfrsf1a	0.00720273	2860.1	0.101232	3305	0.658352	3494	0.982237	1835	0.869961	1432	0	4234.5
Endo	Mo/Mac	Adam15	Itgav	0.00720273	3318.5	0.101158	3306	0.68287	3335	0.655268	3265	0.843795	2452	0	4234.5
Endo	Endo	Calm2	Aqp1	0.00720273	1965.9	0.101118	3308	1.32546	957	1.44141	794	0.902011	536	0	4234.5
Endo	Stromal	Col4a1	Itga9_Itgb1	0.00720273	1908.1	0.100897	3315	1.50977	639	1.70682	485	0.887405	867	0	4234.5
Epi	Gran	Lamb3	Cd44	0.00720273	2637.5	0.100722	3322	0.669086	3432	1.39908	863	0.872626	1336	0	4234.5
B cell	Endo	Hmgb1	Thbd	0.00720273	2060.7	0.100469	3334	1.24145	1159	1.21542	1222	0.911835	354	0	4234.5
Epi	Lym	Cdh1	Itga2_Itgb1	0.00720273	3060.3	0.100329	3340	0.620711	3735	1.21917	1210	0.836368	2782	0	4234.5
Endo	Stromal	Col4a2	Itga9_Itgb1	0.00720273	2182.3	0.100216	3345	1.37098	861	1.33395	973	0.8683	1498	0	4234.5
Epi	B cell	Icam1	Il2rg	0.00720273	2932.9	0.100189	3348	0.725607	3099	1.20752	1244	0.837139	2739	0	4234.5
Stromal	Endo	Col4a1	Itga1_Itgb1	0.00720273	1973.1	0.100173	3350	1.3685	864	1.48116	742	0.895203	675	0	4234.5
Gran	Endo	C3	Nrp1	0.00720273	2431.5	0.100146	3354	0.926557	2161	1.36238	919	0.868544	1489	0	4234.5
Gran	Stromal	Calm2	Mylk	0.00720273	2089.1	0.0998851	3364	1.31852	969	1.27863	1092	0.890524	786	0	4234.5
Stromal	B cell	Lgals1	Ptprc	0.00720273	2303.7	0.099804	3369	0.868568	2388	1.09198	1508	0.944423	19	0	4234.5
Stromal	Epi	Lpl	Sdc1	0.00720273	3539.5	0.099218	3395	0.85142	2468	0.588839	3704	0.813853	3896	0	4234.5
Endo	Mo/Mac	Col4a1	Cd47	0.00720273	1873.9	0.0992167	3396	1.35812	888	1.5086	704	0.925319	147	0	4234.5
Lym	Endo	Calm2	Aqp1	0.00720273	2118.7	0.0989742	3401	1.31231	981	1.1275	1426	0.90106	551	0	4234.5
Endo	Gran	Col4a1	Cd47	0.00720273	1805.1	0.0988294	3404	1.35486	895	1.88005	342	0.925184	150	0	4234.5
Mo/Mac	Lym	Fn1	Dpp4	0.00720273	2606.7	0.0987771	3407	0.629324	3689	1.88585	339	0.871791	1364	0	4234.5
Endo	B cell	App	Cd74	0.00720273	2105.9	0.0987123	3410	1.02297	1854	1.31207	1021	0.948757	10	0	4234.5
Endo	Endo	Nid1	Itgb1	0.00720273	2671.9	0.0985607	3414	1.11826	1538	0.918337	2066	0.852061	2107	0	4234.5
Endo	Mo/Mac	Pltp	Abca1	0.00720273	3274.7	0.0982173	3429	0.661097	3470	0.827485	2424	0.835659	2816	0	4234.5
Endo	Lym	Vegfc	Itgb1	0.00720273	3744.1	0.0980858	3430	0.594476	3910	0.593524	3674	0.822181	3472	0	4234.5
Gran	Lym	H2-K1	Cd3g	0.00720273	2997.3	0.0979546	3437	0.745237	2995	0.585282	3726	0.898552	594	0	4234.5
Stromal	Mo/Mac	Nid1	Itgb1	0.00720273	3068.7	0.0978121	3441	1.1653	1374	0.526641	4159	0.85158	2135	0	4234.5
Epi	Stromal	Calm2	Mylk	0.00720273	1961.5	0.0977588	3443	1.30179	1009	1.92683	313	0.889471	808	0	4234.5
Stromal	Lym	Igfbp4	Lrp6	0.00720273	2589.9	0.0975299	3450	1.3718	859	1.28182	1087	0.825133	3319	0	4234.5
Lym	Endo	Tgfb1	Cav1	0.00720273	2362.5	0.0973635	3460	1.08091	1670	1.14531	1383	0.880415	1065	0	4234.5
B cell	Gran	Maml2	Notch1	0.00720273	2597.7	0.0971938	3463	0.833776	2551	1.10867	1462	0.873892	1278	0	4234.5
Gran	B cell	Thbs1	Itga4	0.00720273	3121.7	0.0968458	3478	0.556543	4184	0.858136	2307	0.870742	1405	0	4234.5
B cell	Endo	Lamb3	Itga2_Itgb1	0.00720273	3519.9	0.0967566	3484	0.743122	3006	0.66787	3171	0.817553	3704	0	4234.5
Stromal	Gran	Col4a2	Cd44	0.00720273	2224.5	0.0967306	3486	0.924061	2175	1.44276	793	0.907205	434	0	4234.5
Mo/Mac	Epi	Calm1	Cacna1c	0.00720273	2489.1	0.0966062	3492	0.922726	2179	1.21109	1231	0.87316	1309	0	4234.5
Endo	Endo	Cd38	Pecam1	0.00720273	2398.7	0.0964345	3501	1.19015	1318	1.25937	1131	0.859844	1809	0	4234.5
Stromal	Stromal	Igfbp4	Lrp6	0.00720273	2606.7	0.0963007	3505	1.36735	866	1.29156	1062	0.824216	3366	0	4234.5
Epi	Epi	App	Ager	0.00720273	2196.3	0.096186	3512	0.939513	2107	2.40064	125	0.882661	1003	0	4234.5
Gran	B cell	Calm2	Kcnq5	0.00720273	2299.9	0.0960743	3520	0.991512	1939	1.15199	1364	0.906671	442	0	4234.5
Gran	Gran	Gnai2	Igf1r	0.00720273	2317.1	0.0959572	3528	0.723419	3111	1.56247	639	0.934485	73	0	4234.5
Stromal	Epi	Mdk	Ncl	0.00720273	3085.5	0.0959495	3529	1.19889	1291	0.815214	2474	0.813838	3899	0	4234.5
Endo	Mo/Mac	Sema3f	Nrp1	0.00720273	2932.1	0.0958734	3532	1.35331	900	0.883066	2197	0.815738	3797	0	4234.5
Gran	Endo	Calm1	Glp1r	0.00720273	2976.5	0.0956381	3542	0.909632	2226	0.533477	4106	0.890979	774	0	4234.5
Gran	Lym	H2-K1	Cd3d	0.00720273	3154.7	0.0955466	3544	0.714845	3142	0.521672	4192	0.895765	661	0	4234.5
B cell	Epi	Hmgb1	Sdc1	0.00720273	2462.3	0.0954556	3546	1.01071	1889	1.06783	1567	0.880197	1075	0	4234.5
Epi	Stromal	Calm3	Mylk	0.00720273	2256.5	0.095104	3562	1.24307	1153	1.69325	507	0.859471	1826	0	4234.5
Endo	Epi	Sema3c	Nrp1_Plxna2	0.00720273	2342.3	0.0950463	3565	1.61829	492	2.12721	206	0.827268	3214	0	4234.5
Stromal	Lym	Hspg2	Itgb1	0.00720273	3085.5	0.0950072	3568	1.18332	1332	0.579964	3763	0.842109	2530	0	4234.5
Stromal	Endo	Col4a2	Itga1_Itgb1	0.00720273	2201.9	0.0950031	3569	1.27197	1070	1.38738	881	0.874727	1255	0	4234.5
Mo/Mac	Epi	Hmgb1	Ager	0.00720273	2067.3	0.0948257	3575	1.08896	1634	1.85856	358	0.902049	535	0	4234.5
Mo/Mac	Stromal	Calm2	Mylk	0.00720273	2348.3	0.0947684	3577	1.27826	1054	0.928529	2027	0.887934	849	0	4234.5
Stromal	Gran	Apoe	Sorl1	0.00720273	2868.1	0.0945866	3590	0.636118	3640	0.760912	2714	0.923776	162	0	4234.5
Gran	B cell	Tgm2	Itga4	0.00720273	2826.9	0.0945727	3592	0.60546	3832	0.956574	1915	0.900674	561	0	4234.5
Mo/Mac	Lym	Fn1	Itga4_Itgb1	0.00720273	2472.7	0.0942088	3605	0.578832	4009	1.86841	352	0.923764	163	0	4234.5
Stromal	Endo	Timp2	Itgb1	0.00720273	2211.3	0.0942045	3606	1.01012	1891	1.28368	1082	0.91841	243	0	4234.5
Epi	B cell	Calm2	Kcnq5	0.00720273	2137.9	0.0940291	3614	0.97478	1985	1.80019	402	0.905757	454	0	4234.5
Stromal	Gran	Lrpap1	Sorl1	0.00720273	3030.1	0.0939527	3617	0.622197	3723	1.13142	1416	0.850812	2160	0	4234.5
Epi	Endo	Alcam	Nrp1	0.00720273	2439.1	0.0938231	3622	0.79026	2740	1.48895	734	0.88741	865	0	4234.5
Stromal	Lym	Cxcl12	Itgav	0.00720273	3039.9	0.0936971	3627	0.815731	2639	1.04519	1632	0.830127	3067	0	4234.5
Mo/Mac	Stromal	Fn1	Itga8_Itgb1	0.00720273	2159.7	0.0930052	3648	0.938207	2111	1.94243	308	0.903518	497	0	4234.5
Gran	B cell	App	Cd74	0.00720273	2129.5	0.0926006	3662	0.977257	1978	1.4684	758	0.947181	15	0	4234.5
Stromal	Stromal	Nid1	Itgb1	0.00720273	3014.3	0.0923655	3671	1.12844	1505	0.639047	3377	0.847923	2284	0	4234.5
Stromal	Mo/Mac	Timp2	Cd44	0.00720273	2883.1	0.0923	3673	0.677173	3380	0.704189	2990	0.926122	138	0	4234.5
Endo	Stromal	Col4a2	Itga1_Itgb1	0.00720273	2240.3	0.0922502	3677	1.28724	1036	1.34904	941	0.873107	1313	0	4234.5
Mo/Mac	B cell	App	Cd74	0.00720273	2273.3	0.0920035	3688	0.972791	1992	1.12186	1436	0.947019	16	0	4234.5
B cell	Endo	Lamb3	Itga3_Itgb1	0.00720273	3648.3	0.0919821	3689	0.727854	3092	0.65476	3270	0.812651	3956	0	4234.5
Stromal	Stromal	Thbs1	Sdc4	0.00720273	3525.7	0.0917258	3697	0.599687	3869	0.711022	2953	0.834482	2875	0	4234.5
Mo/Mac	Endo	Adam10	Cadm1	0.00720273	3604.1	0.0915746	3702	0.68617	3319	0.544	4035	0.837312	2730	0	4234.5
Stromal	Stromal	Calm1	Mylk	0.00720273	2174.1	0.0915603	3703	1.24999	1133	1.1408	1393	0.908629	407	0	4234.5
Mo/Mac	Epi	Spp1	Itgav_Itgb6	0.00720273	2532.9	0.0915568	3704	0.682091	3342	2.28143	143	0.875025	1241	0	4234.5
Stromal	Lym	H2-K1	Cd3g	0.00720273	3079.9	0.0915252	3707	0.70534	3196	0.605754	3593	0.895416	669	0	4234.5
Epi	B cell	Calm3	Kcnq5	0.00720273	2373.9	0.0914755	3708	0.916064	2203	1.56661	633	0.879579	1091	0	4234.5
Stromal	Epi	Calr	Itga3	0.00720273	3661.7	0.0913379	3712	0.692433	3277	0.635607	3397	0.817782	3688	0	4234.5
Stromal	Lym	C3	Nrp1	0.00720273	2458.5	0.0912015	3714	0.927361	2156	1.70112	497	0.863111	1691	0	4234.5
Mo/Mac	B cell	Calm2	Kcnq5	0.00720273	2606.1	0.0911528	3716	0.951249	2067	0.801894	2532	0.904423	481	0	4234.5
Mo/Mac	Lym	Lgals1	Cd69	0.00720273	3302.7	0.0911092	3720	0.630362	3683	0.770207	2671	0.849704	2205	0	4234.5
Lym	Endo	Calm1	Aqp1	0.00720273	2408.7	0.0909014	3730	1.19457	1300	0.803564	2523	0.917657	256	0	4234.5
Stromal	Endo	Lamc1	Itga6_Itgb1	0.00720273	2788.5	0.0908484	3733	0.978098	1977	0.9883	1816	0.850276	2182	0	4234.5
Endo	Mo/Mac	Adam15	Itgb1	0.00720273	2890.5	0.0908306	3734	0.758599	2920	0.756226	2741	0.888804	823	0	4234.5
Epi	Epi	Calm1	Cacna1c	0.00720273	2442.1	0.0907856	3737	0.847212	2489	1.93522	310	0.869679	1440	0	4234.5
Mo/Mac	Endo	Hmgb1	Thbd	0.00720273	2300.1	0.0907707	3738	1.16196	1390	1.01793	1716	0.907669	422	0	4234.5
Stromal	Epi	Fbn1	Itgb1	0.00720273	2518.9	0.0905706	3745	1.71858	398	1.03707	1658	0.841476	2559	0	4234.5
Stromal	Endo	Cxcl12	Itgb1	0.00720273	2453.9	0.0905388	3746	1.01765	1870	1.13556	1406	0.882371	1013	0	4234.5
Gran	Endo	Calm1	Aqp1	0.00720273	2259.9	0.0905061	3749	1.19118	1312	1.01058	1745	0.917492	259	0	4234.5
Endo	Lym	Vegfa	Itgav	0.00720273	3483.1	0.0904628	3751	0.638273	3619	0.87074	2241	0.820074	3570	0	4234.5
Mo/Mac	B cell	Spp1	S1pr1	0.00720273	2354.1	0.0902462	3756	0.732541	3064	2.00636	267	0.906041	449	0	4234.5
Mo/Mac	Endo	Hras	Cav1	0.00720273	2715.1	0.090142	3761	1.22646	1210	1.3097	1028	0.824737	3342	0	4234.5
Stromal	Stromal	Col1a2	Cd93	0.00720273	2460.5	0.0900023	3770	2.4138	88	1.87533	345	0.814463	3865	0	4234.5
Endo	Stromal	Col4a1	Itga3_Itgb1	0.00720273	2100.7	0.0899323	3771	1.36176	879	1.60827	584	0.881529	1035	0	4234.5
Endo	Mo/Mac	Cxcl12	Sdc4	0.00720273	2547.1	0.0899232	3773	1.25882	1105	1.52057	688	0.833197	2935	0	4234.5
Lym	Endo	Maml2	Notch1	0.00720273	2851.5	0.0898195	3779	0.752386	2958	0.981495	1837	0.86948	1449	0	4234.5
Stromal	Stromal	Calm2	Mylk	0.00720273	2255.1	0.0898063	3780	1.23921	1167	1.24275	1167	0.885231	927	0	4234.5
B cell	B cell	Maml2	Notch2	0.00720273	2812.1	0.0894502	3794	0.762254	2901	0.81416	2479	0.896247	652	0	4234.5
Endo	Stromal	Col4a2	Itga3_Itgb1	0.00720273	2435.7	0.0893252	3798	1.22297	1224	1.23539	1181	0.861582	1741	0	4234.5
Stromal	Lym	H2-K1	Cd3d	0.00720273	3243.1	0.0892753	3801	0.674948	3392	0.542144	4047	0.892552	741	0	4234.5
Endo	Endo	Tgfb1	Eng	0.00720273	3210.7	0.0891881	3804	1.01623	1877	0.749889	2775	0.824316	3363	0	4234.5
Endo	Gran	Gnai2	Igf1r	0.00720273	2505.3	0.0888546	3818	0.637468	3633	1.4772	749	0.932092	92	0	4234.5
Endo	Lym	Col4a1	Cd47	0.00720273	2053.3	0.0886128	3833	1.26881	1082	1.36362	917	0.921318	200	0	4234.5
B cell	Endo	Lamb3	Itga9_Itgb1	0.00720273	3826.7	0.0884693	3839	0.660823	3473	0.623338	3469	0.809668	4118	0	4234.5
Gran	Lym	Selplg	Sell	0.00720273	2940.5	0.0884037	3844	0.585148	3973	0.957077	1912	0.892623	739	0	4234.5
Mo/Mac	Endo	Spp1	Itga9_Itgb1	0.00720273	2543.7	0.0883706	3848	0.576397	4030	2.01574	261	0.912196	345	0	4234.5
Gran	Stromal	Calm3	Mylk	0.00720273	2560.5	0.0881062	3857	1.2068	1261	1.10957	1458	0.854792	1992	0	4234.5
Stromal	B cell	Calm1	Kcnq5	0.00720273	2438.3	0.088067	3859	0.922977	2178	1.01416	1735	0.922338	185	0	4234.5
Mo/Mac	Epi	Adam10	Cadm1	0.00720273	3307.9	0.0880525	3860	0.657951	3498	0.914286	2084	0.834623	2863	0	4234.5
Lym	Endo	Calm3	Aqp1	0.00720273	2433.7	0.0879841	3865	1.27822	1055	1.08054	1534	0.868703	1480	0	4234.5
Endo	Epi	Sema3c	Nrp1_Plxna1	0.00720273	2476.7	0.087705	3879	1.51528	630	2.03434	247	0.823592	3393	0	4234.5
Stromal	Epi	Cxcl12	Sdc4	0.00720273	2805.7	0.0876995	3880	0.942171	2098	1.42865	812	0.831449	3004	0	4234.5
Endo	Epi	Calr	Itga3	0.00720273	3726.1	0.0876787	3882	0.669877	3423	0.658201	3241	0.814716	3850	0	4234.5
Stromal	Epi	C3	Cd81	0.00720273	2376.5	0.0876562	3884	0.990945	1941	2.10555	213	0.865143	1610	0	4234.5
Stromal	Gran	Csf1	Csf3r	0.00720273	2845.3	0.0876258	3886	0.633494	3663	1.70422	488	0.856198	1955	0	4234.5
Gran	Stromal	C3	Cd81	0.00720273	2555.5	0.0876155	3887	0.967928	2012	1.30821	1032	0.865116	1612	0	4234.5
Stromal	B cell	Igfbp4	Lrp6	0.00720273	2782.5	0.0874352	3896	1.33523	934	1.26467	1121	0.81711	3727	0	4234.5
Stromal	Endo	Adam9	Itga6	0.00720273	3398.5	0.0874221	3898	0.780281	2792	0.943611	1965	0.809985	4103	0	4234.5
Endo	Endo	Vegfa	Itgb1	0.00720273	2760.1	0.0874135	3899	0.84019	2525	0.961108	1900	0.874943	1242	0	4234.5
Endo	B cell	Cxcl12	Sdc4	0.00720273	2643.5	0.0873174	3903	1.24964	1135	1.35899	925	0.831143	3020	0	4234.5
B cell	Endo	Calm2	Aqp1	0.00720273	2282.7	0.0873005	3909	1.24069	1163	1.12191	1435	0.895324	672	0	4234.5
Gran	Stromal	Thbs1	Sdc4	0.00720273	3375.1	0.0869945	3922	0.582431	3986	1.02541	1696	0.830792	3037	0	4234.5
Mo/Mac	Gran	Gnai2	Igf1r	0.00720273	2642.5	0.0866822	3929	0.61118	3803	1.25076	1148	0.931304	98	0	4234.5
Endo	B cell	Col4a1	Cd47	0.00720273	2079.9	0.0866225	3933	1.25205	1128	1.37393	896	0.920491	208	0	4234.5
Epi	Endo	Lamb3	Itga6_Itgb1	0.00720273	3098.9	0.0864332	3939	0.825489	2584	1.16365	1342	0.823588	3395	0	4234.5
Stromal	B cell	Calm2	Kcnq5	0.00720273	2474.7	0.08638	3942	0.912203	2217	1.11611	1446	0.902073	534	0	4234.5
Mo/Mac	Epi	Hmgb1	Sdc1	0.00720273	2764.3	0.0862415	3948	0.931219	2143	0.870339	2244	0.874741	1252	0	4234.5
Endo	Stromal	Calm1	Mylk	0.00720273	2342.1	0.0862377	3949	1.19133	1310	1.00387	1769	0.906112	448	0	4234.5
Stromal	Stromal	C3	Nrp1	0.00720273	2578.7	0.0861948	3951	0.904829	2244	1.55415	650	0.859741	1814	0	4234.5
Lym	Gran	Maml2	Notch1	0.00720273	2858.7	0.0859611	3966	0.729084	3089	1.10758	1465	0.866968	1539	0	4234.5
Gran	Lym	Gnai2	S1pr4	0.00720273	3761.3	0.0859583	3967	0.582183	3988	0.520779	4199	0.844389	2418	0	4234.5
Endo	Stromal	Adam15	Itgb1	0.00720273	2898.5	0.0857727	3976	0.72174	3116	0.868632	2254	0.885941	912	0	4234.5
Gran	Gran	Selplg	Sell	0.00720273	3064.5	0.085284	3992	0.569068	4097	0.87684	2223	0.890889	776	0	4234.5
B cell	Endo	Calm1	Aqp1	0.00720273	2467.3	0.0852298	3995	1.14584	1437	0.83957	2373	0.91519	297	0	4234.5
Stromal	Lym	Nid1	Itgb1	0.00720273	3160.7	0.0851591	3998	1.07967	1675	0.63634	3393	0.842611	2503	0	4234.5
Gran	Stromal	Tgm2	Sdc4	0.00720273	2966.5	0.0849527	4006	0.631347	3674	1.12385	1432	0.868579	1486	0	4234.5
Mo/Mac	Endo	Thbs1	Itga6	0.00720273	3432.9	0.0848678	4012	0.761271	2905	0.882977	2198	0.815326	3815	0	4234.5
Mo/Mac	Lym	Spp1	S1pr1	0.00720273	2438.9	0.0848541	4014	0.695102	3254	2.16466	191	0.903386	501	0	4234.5
Gran	Epi	Calm2	Cacna1c	0.00720273	3112.1	0.0848474	4015	0.746966	2986	1.10545	1472	0.83478	2853	0	4234.5
Stromal	Endo	Sema3c	Nrp1_Plxna2	0.00720273	3145.7	0.0847547	4020	0.991381	1940	0.96071	1902	0.818925	3632	0	4234.5
Gran	B cell	Calm3	Kcnq5	0.00720273	2731.7	0.0847448	4024	0.879789	2337	0.982933	1832	0.875473	1231	0	4234.5
Mo/Mac	B cell	Copa	Cd74	0.00720273	2401.3	0.0846684	4028	0.967113	2019	1.07043	1564	0.923967	161	0	4234.5
Gran	Epi	Hmgb1	Ager	0.00720273	2206.1	0.0846564	4030	1.00916	1895	2.05422	236	0.896922	635	0	4234.5
Endo	Mo/Mac	Col4a1	Itga1_Itgb1	0.00720273	2190.5	0.0843008	4049	1.35014	909	1.3926	874	0.886831	886	0	4234.5
Endo	Stromal	Calm3	Mylk	0.00720273	2615.5	0.0841004	4055	1.18603	1327	1.16344	1343	0.85188	2118	0	4234.5
Endo	Mo/Mac	Col4a2	Itga1_Itgb1	0.00720273	2557.1	0.0837317	4074	1.21135	1248	1.01973	1713	0.867642	1516	0	4234.5
Gran	Endo	Gnai2	S1pr1	0.00720273	2359.3	0.0837213	4075	1.03366	1824	1.13275	1413	0.918077	250	0	4234.5
Endo	Endo	Tgfb1	Acvrl1	0.00720273	2877.3	0.0835546	4081	1.05331	1757	0.950688	1936	0.845293	2378	0	4234.5
Stromal	Mo/Mac	Timp3	Cd44	0.00720273	2938.7	0.0835184	4083	0.787119	2756	0.659902	3227	0.909543	393	0	4234.5
Epi	Lym	Scgb1a1	Lmbr1l	0.00720273	2171.5	0.0834658	4089	1.08713	1642	3.20578	28	0.887417	864	0	4234.5
Endo	Gran	Lgals9	Cd44	0.00720273	2845.1	0.0832938	4095	0.577712	4018	1.15954	1351	0.902231	527	0	4234.5
Stromal	Epi	Fn1	Itgav_Itgb6	0.00720273	3477.9	0.0830811	4104	0.595294	3904	0.660179	3226	0.857053	1921	0	4234.5
Endo	Lym	Lamb2	Rpsa	0.00720273	2755.3	0.0830781	4105	1.07755	1691	0.730847	2870	0.88716	876	0	4234.5
Epi	Epi	Calm2	Cacna1c	0.00720273	2960.7	0.0830412	4110	0.730234	3084	1.75365	446	0.833291	2929	0	4234.5
Endo	B cell	Calm1	Kcnq5	0.00720273	2637.7	0.0829476	4116	0.864321	2403	0.877238	2220	0.920166	215	0	4234.5
Endo	Epi	Cxcl12	Itgav	0.00720273	2844.7	0.0827716	4130	1.10169	1588	1.47504	753	0.821206	3518	0	4234.5
Lym	Endo	Gnai2	Cav1	0.00720273	2538.7	0.0821055	4159	0.963014	2035	0.93403	2007	0.917638	258	0	4234.5
Stromal	Endo	Sema3c	Nrp1_Plxna4	0.00720273	3297.9	0.0819028	4166	0.942362	2097	0.912884	2095	0.813853	3897	0	4234.5
Gran	Stromal	Gnai2	F2r	0.00720273	3010.5	0.0818506	4170	0.759535	2915	0.863776	2280	0.869259	1453	0	4234.5
Endo	Gran	Cxcl12	Itga4	0.00720273	2704.3	0.0815021	4184	1.08746	1641	1.02991	1684	0.860799	1778	0	4234.5
Epi	Gran	Scgb1a1	Lmbr1l	0.00720273	2208.7	0.0813389	4193	1.07833	1684	3.28801	25	0.886121	907	0	4234.5
Stromal	B cell	C3	Cd81	0.00720273	2578.5	0.0812681	4196	0.956899	2049	1.56816	630	0.860667	1783	0	4234.5
Gran	Endo	Hmgb1	Thbd	0.00720273	2368.7	0.0810363	4202	1.08216	1664	1.21359	1227	0.902804	516	0	4234.5
Endo	B cell	Calm3	Kcnq5	0.00720273	2769.5	0.0808917	4205	0.859023	2427	1.0368	1659	0.872914	1322	0	4234.5
Mo/Mac	Epi	Calm2	Cacna1c	0.00720273	3481.9	0.080501	4222	0.706703	3186	0.755353	2746	0.831122	3021	0	4234.5
Epi	Endo	Thbs1	Cd36	0.00720273	2678.5	0.0804202	4223	0.972143	1993	1.3996	862	0.852626	2080	0	4234.5
Gran	Endo	Adam10	Cadm1	0.00720273	3515.5	0.0803104	4228	0.619038	3747	0.881698	2204	0.828173	3164	0	4234.5
Stromal	B cell	Mif	Cd74_Cxcr4	0.00720273	2699.3	0.0802804	4232	0.733848	3055	1.01778	1718	0.917653	257	0	4234.5
Epi	Endo	Col4a4	Itga2_Itgb1	0.00725818	2420.9	0.2254	981	1.15527	1410	1.21012	1238	0.807216	4241	0	4234.5
Gran	Mo/Mac	Cd14	Itgb1	0.00728389	2652.7	0.104321	3200	0.547122	4244	1.23504	1182	0.908936	403	0	4234.5
Epi	Epi	Ntf5	Bex3	0.00729344	3644.5	0.485671	203	1.37884	848	1.41504	832	0.632603	12105	0	4234.5
Epi	B cell	Cgn	Tgfbr2	0.00730967	2485.5	0.219325	1025	1.27036	1078	0.980441	1843	0.807113	4247	0	4234.5
Stromal	Mo/Mac	Fbln1	Itgb1	0.00733552	2537.5	0.184136	1387	1.86304	300	0.513901	4250	0.842361	2516	0	4234.5
Epi	Lym	Hsp90aa1	Itgb3	0.0073528	3107.1	0.07977	4252	0.638853	3616	1.54325	661	0.836611	2772	0	4234.5
Stromal	Mo/Mac	Col5a1	Sdc3	0.00740482	2136.5	0.395922	313	1.94145	255	1.0489	1622	0.80681	4258	0	4234.5
Mo/Mac	Gran	Vcan	Cd44	0.00740482	2653.5	0.152549	1881	0.545296	4258	1.31297	1020	0.858097	1874	0	4234.5
Mo/Mac	Gran	Tgfb1	Cxcr4	0.00741352	2874.9	0.0952683	3555	0.54512	4259	1.02607	1694	0.897036	632	0	4234.5
Epi	Gran	Icam1	Itgam_Itgb2	0.00742223	2558.3	0.124114	2559	0.54512	4260	1.48646	738	0.882839	1000	0	4234.5
Stromal	Lym	Angpt1	Itgb1	0.00742223	3567.9	0.112267	2941	0.857469	2434	0.551504	3970	0.806801	4260	0	4234.5
Stromal	Stromal	Col1a2	Cd36	0.00742223	2241.7	0.0795524	4260	2.34378	103	1.53509	674	0.856703	1937	0	4234.5
Stromal	Endo	Lama4	Itga9_Itgb1	0.00743095	2583.1	0.205986	1138	1.67396	437	0.736362	2845	0.806778	4261	0	4234.5
Stromal	Gran	Vcan	Cd44	0.00745714	2883.7	0.152337	1887	0.544922	4264	0.897871	2152	0.858012	1881	0	4234.5
Endo	Epi	Sema3c	Nrp1_Plxna4	0.00749219	2670.1	0.0794125	4268	1.55612	569	2.02421	253	0.811503	4026	0	4234.5
Gran	Lym	Cd177	Pecam1	0.00750976	3265.9	0.118596	2739	0.543913	4270	0.869551	2252	0.835164	2834	0	4234.5
Stromal	Lym	Hsp90aa1	Itgb3	0.00751855	3724.7	0.0793689	4271	0.635073	3649	0.59258	3682	0.836266	2787	0	4234.5
Endo	Stromal	Ntn1	Unc5c	0.00755099	2932.5	0.72468	35	2.0729	195	1.08696	1521	0.722163	8677	0	4234.5
Gran	Epi	Sema4a	Plxnb2	0.00760699	3092.9	0.145301	2027	0.542877	4281	1.1878	1288	0.818869	3634	0	4234.5
Lym	B cell	Maml2	Notch2	0.00761587	3058.3	0.0791124	4282	0.657561	3501	0.813078	2484	0.890397	790	0	4234.5
Endo	Lym	Adam15	Itgb1	0.00764259	3043.3	0.0790807	4285	0.672972	3406	0.865925	2263	0.881773	1028	0	4234.5
Endo	Mo/Mac	Sorbs1	Itgb5	0.00768728	2869.9	0.206717	1130	0.784228	2769	0.954022	1926	0.806182	4290	0	4234.5
Epi	Endo	Col4a3	Itga2_Itgb1	0.00769625	2482.7	0.221486	1010	1.08484	1654	1.21433	1224	0.806139	4291	0	4234.5
Gran	Mo/Mac	Mmp9	Itgam	0.00772319	2364.3	0.216487	1052	0.541668	4294	1.20154	1253	0.883149	988	0	4234.5
Stromal	Gran	C4b	C5ar2	0.00772785	2061.1	0.601451	100	1.42421	769	1.39777	865	0.805141	4337	0	4234.5
Endo	Stromal	Calm2	Mylk	0.00775021	2511.7	0.0788425	4297	1.15294	1418	1.1043	1477	0.878449	1132	0	4234.5
Epi	Lym	H2-K1	Cd3g	0.00775923	3028.5	0.0788332	4298	0.626581	3701	0.917436	2070	0.888217	839	0	4234.5
Epi	Lym	Cgn	Tgfbr2	0.00776826	2459.3	0.216064	1054	1.25811	1109	1.05528	1600	0.805945	4299	0	4234.5
Stromal	Endo	Wnt5a	Mcam	0.00778212	2229.5	0.517942	170	2.0657	198	1.30417	1039	0.784483	5506	0	4234.5
B cell	Lym	Fcer2a	Itgam_Itgb2	0.00778635	2815.5	0.140105	2144	1.38419	841	0.504999	4301	0.841526	2557	0	4234.5
Mo/Mac	B cell	Hsp90b1	Tlr1	0.00778635	3711.1	0.124513	2552	0.59544	3901	0.61045	3567	0.805915	4301	0	4234.5
Endo	Epi	Vwf	Itgb1	0.00778635	2667.5	0.0787972	4301	0.885665	2323	1.48658	737	0.861581	1742	0	4234.5
Stromal	Endo	Lamc1	Itga2_Itgb1	0.00780447	3563.7	0.0787464	4303	0.775582	2830	0.657273	3248	0.827482	3203	0	4234.5
Lym	Lym	Thy1	Itgam_Itgb2	0.00781354	3214.7	0.13488	2274	0.787041	2757	0.50448	4304	0.842604	2504	0	4234.5
Mo/Mac	Mo/Mac	S100a4	Ccr5	0.00794145	2331.3	0.251345	818	0.538616	4318	1.29181	1061	0.875787	1225	0	4234.5
Mo/Mac	Stromal	Spp1	Itga8_Itgb1	0.00795986	2351.5	0.0786169	4320	0.845382	2497	2.03732	245	0.905462	461	0	4234.5
Epi	Stromal	Shh	Hhip	0.00797143	4541.3	0.843758	5	1.59908	518	0.62206	3480	0.53355	14469	0	4234.5
Mo/Mac	Gran	Pkm	Cd44	0.00798753	2920.9	0.0786753	4311	0.53803	4323	1.03332	1673	0.935336	63	0	4234.5
Epi	Stromal	Anxa1	Egfr	0.00800603	2258.7	0.224048	991	1.38101	843	1.37189	900	0.805393	4325	0	4234.5
Endo	Mo/Mac	Pros1	Mertk	0.00801529	3121.7	0.199121	1205	0.580185	4002	0.980577	1841	0.80539	4326	0	4234.5
Endo	Gran	Lpl	Cd44	0.00801529	2748.3	0.11405	2880	0.537559	4326	0.893855	2165	0.9267	136	0	4234.5
Stromal	Stromal	Col1a1	Cd36	0.00802455	2448.9	0.0785271	4327	2.08266	189	1.34449	955	0.841992	2539	0	4234.5
Endo	Endo	Agrn	Itgb1	0.00804312	3811.7	0.0813084	4194	0.732042	3068	0.659294	3233	0.805311	4329	0	4234.5
Stromal	Mo/Mac	Igfbp4	Lrp6	0.00808034	3040.1	0.0783413	4333	1.30228	1008	1.10915	1460	0.808761	4165	0	4234.5
Mo/Mac	B cell	Cd48	Cd2	0.00809901	3621.3	0.125185	2532	0.659191	3489	0.500845	4335	0.821309	3516	0	4234.5
B cell	Endo	Ltb	Tnfrsf1a	0.00810836	3732.9	0.0782853	4336	0.54918	4227	0.565013	3873	0.854717	1994	0	4234.5
Epi	B cell	C3	Cd19	0.00817402	3072.3	0.0925175	3666	1.58011	535	0.788529	2583	0.805047	4343	0	4234.5
Stromal	Stromal	Wnt5a	Ror1	0.00817486	3684.1	0.569421	128	2.05577	203	0.766214	2687	0.660582	11168	0	4234.5
Mo/Mac	Lym	Igf1	Itgav_Itgb3	0.00818343	3408.5	0.133372	2302	0.53721	4332	0.983418	1830	0.805021	4344	0	4234.5
Mo/Mac	Mo/Mac	Fabp5	Rxra	0.00822118	2610.9	0.194204	1262	0.535045	4348	1.62665	569	0.839199	2641	0	4234.5
Stromal	Mo/Mac	Lgals1	Itgb1	0.00823064	2587.9	0.078107	4349	0.817686	2626	1.07872	1542	0.922251	188	0	4234.5
Gran	Stromal	Sema4a	Nrp1_Plxna4	0.00825907	3655.1	0.0969937	3471	0.610209	3811	0.832358	2407	0.804924	4352	0	4234.5
Endo	Epi	Col4a1	Itga3_Itgb1	0.00831616	2150.1	0.0778737	4358	1.55006	580	1.96237	293	0.873803	1285	0	4234.5
Gran	Lym	B2m	Klrd1	0.00833526	3211.3	0.12727	2470	0.537903	4324	0.498015	4360	0.89544	668	0	4234.5
Stromal	Epi	Calm1	Cacna1c	0.00833526	3126.9	0.0777759	4360	0.678432	3371	0.967623	1885	0.860661	1784	0	4234.5
Stromal	Mo/Mac	Pros1	Mertk	0.00834482	3168.1	0.197683	1222	0.576279	4032	0.937211	1991	0.804821	4361	0	4234.5
Mo/Mac	Gran	Hgf	Cd44	0.00836397	2850.7	0.152142	1893	0.53346	4363	1.0218	1705	0.853233	2058	0	4234.5
Stromal	Epi	Tnxb	Sdc1	0.00836908	2872.1	0.521624	167	1.81137	326	1.37991	889	0.720495	8744	0	4234.5
Epi	Lym	Lamc2	Itga2_Itgb1	0.00837356	2547.7	0.165489	1631	1.1547	1412	1.27534	1097	0.804773	4364	0	4234.5
Stromal	Epi	Tgfb3	Itgb6	0.00839651	3128.7	0.571372	127	1.61133	502	1.37764	890	0.693707	9890	0	4234.5
Mo/Mac	Mo/Mac	Apoe	Trem2	0.00840238	2140.7	0.214605	1061	0.532905	4367	2.05454	235	0.889533	806	0	4234.5
Mo/Mac	B cell	Mif	Cd74_Cxcr4	0.00843128	2915.5	0.0775802	4370	0.713798	3151	0.8001	2544	0.916351	278	0	4234.5
Endo	Endo	Gnai2	S1pr1	0.00846026	2522.1	0.0775244	4373	0.947709	2080	1.04748	1624	0.915138	299	0	4234.5
Gran	Gran	Hbegf	Cd44	0.00851846	3062.7	0.10163	3288	0.531407	4379	1.29087	1065	0.84609	2347	0	4234.5
Lym	Gran	Mfng	Notch2	0.00852819	3419.1	0.12526	2531	0.634813	3651	0.860297	2299	0.804438	4380	0	4234.5
Endo	Epi	Col4a2	Itga3_Itgb1	0.00853793	2418.1	0.077348	4381	1.41128	799	1.5895	602	0.852772	2074	0	4234.5
B cell	Lym	Cd38	Pecam1	0.00854768	3244.3	0.077338	4382	0.971995	1994	0.655866	3260	0.846011	2351	0	4234.5
Epi	Gran	Sftpd	Lair1	0.00855744	2157.9	0.241046	875	1.27176	1072	2.08185	225	0.804425	4383	0	4234.5
Stromal	Stromal	Wnt5a	Ptk7	0.00857702	3970.7	0.500651	187	2.04167	208	0.630613	3423	0.642198	11801	0	4234.5
Lym	Mo/Mac	Sema4d	Plxnb2	0.00861617	3725.7	0.108521	3065	0.530735	4389	0.583837	3733	0.82745	3207	0	4234.5
Gran	Epi	Adam10	Cadm1	0.00862599	3401.3	0.0772215	4390	0.590819	3934	1.25198	1146	0.825365	3302	0	4234.5
Mo/Mac	Lym	Cdh1	Itgae_Itgb7	0.00864566	3139.7	0.186515	1351	0.712377	3160	0.796282	2561	0.804276	4392	0	4234.5
Lym	Stromal	Calm2	Mylk	0.00864566	2766.7	0.0771712	4392	1.13979	1465	0.7904	2576	0.8773	1166	0	4234.5
Stromal	Gran	Vim	Cd44	0.0086851	2857.1	0.0771121	4396	0.58781	3960	1.02902	1686	0.948813	9	0	4234.5
Stromal	Endo	Scube2	Kdr	0.00870216	2942.9	0.713196	43	2.02449	218	1.37143	901	0.707866	9318	0	4234.5
Endo	Mo/Mac	Sema7a	Itga1_Itgb1	0.00871478	3470.9	0.114232	2870	0.865141	2400	0.494343	4399	0.822567	3451	0	4234.5
Gran	B cell	Cd14	Tlr1	0.00872469	2653.3	0.288486	630	0.706612	3188	1.42633	814	0.804047	4400	0	4234.5
Mo/Mac	Endo	Anxa1	Dysf	0.00874453	3092.1	0.190968	1298	0.970602	2002	0.49396	4402	0.821115	3524	0	4234.5
Gran	Epi	Hmgb1	Sdc1	0.00874453	2833.3	0.0769928	4402	0.851425	2467	1.066	1570	0.868393	1493	0	4234.5
Lym	Endo	Ccl5	Ackr2	0.00875849	2080.5	0.73761	28	1.35255	903	1.87128	350	0.795379	4887	0	4234.5
Stromal	Lym	Itgav	Thy1	0.00876442	3371.1	0.109678	3022	0.9003	2271	0.717106	2924	0.804025	4404	0	4234.5
Endo	Endo	Sema3f	Nrp2_Plxna2	0.00878434	2235.7	0.218612	1036	1.60308	515	1.32792	987	0.804005	4406	0	4234.5
Endo	Stromal	Sema3c	Nrp2_Plxna2	0.00879431	2507.9	0.116175	2816	1.48115	672	1.79424	410	0.803989	4407	0	4234.5
Stromal	Mo/Mac	Mdk	Itga4_Itgb1	0.00880429	2859.1	0.157797	1772	1.40221	817	0.493786	4408	0.830154	3064	0	4234.5
Stromal	Endo	Vegfa	Nrp1	0.00882428	3340.7	0.0769258	4410	0.87437	2352	0.995492	1800	0.813665	3907	0	4234.5
Stromal	Endo	Col4a6	Cd93	0.00884343	2969.1	0.434845	254	1.53512	601	1.36806	906	0.718207	8850	0	4234.5
Endo	Stromal	Gnai2	Egfr	0.00884431	2839.3	0.15697	1790	1.27977	1050	0.493148	4412	0.837649	2710	0	4234.5
Epi	Lym	H2-K1	Cd3d	0.00887442	3158.9	0.0768953	4415	0.596189	3897	0.853826	2319	0.885182	929	0	4234.5
Epi	Mo/Mac	Lamc2	Itga6_Itgb1	0.00889454	3076.9	0.134533	2281	0.967564	2015	0.823773	2437	0.803806	4417	0	4234.5
Endo	Endo	Lamb2	Itga3_Itgb1	0.00896524	3208.9	0.114895	2850	1.06805	1725	0.742275	2811	0.803694	4424	0	4234.5
Gran	Gran	Il1rn	Il1rl2	0.00900585	2576.9	0.287147	636	0.525653	4428	1.70285	492	0.829591	3094	0	4234.5
Mo/Mac	Lym	Tgfb1	Itgb3	0.00903639	3880.7	0.114285	2868	0.558045	4175	0.490551	4431	0.817696	3695	0	4234.5
Endo	Stromal	Col4a1	Itgav_Itgb8	0.00903639	2871.3	0.0766364	4431	1.35762	890	1.45579	780	0.811569	4021	0	4234.5
Mo/Mac	Lym	Lgals1	Ptprc	0.0090466	2927.1	0.0766217	4432	0.658239	3496	0.828666	2418	0.937065	55	0	4234.5
B cell	Endo	Gnai2	Cav1	0.00906703	2626.1	0.0765801	4434	0.910856	2221	0.947946	1940	0.914967	301	0	4234.5
Stromal	Endo	Tgfb3	Eng	0.00907252	2307.1	0.493748	193	1.98482	236	1.36498	914	0.776299	5958	0	4234.5
Epi	Lym	Lamc2	Itga6_Itgb1	0.00909774	2899.1	0.133708	2298	0.988943	1948	1.06283	1578	0.803321	4437	0	4234.5
Stromal	Lym	Cd34	Sell	0.00909774	3438.1	0.0764943	4437	0.806667	2671	0.766568	2686	0.828242	3162	0	4234.5
Mo/Mac	Epi	Actr2	Lrp2	0.009108	3358.1	0.164325	1651	0.849121	2479	0.549761	3988	0.803318	4438	0	4234.5
Gran	Gran	S100a9	Cd68	0.00915942	2652.9	0.0966198	3490	0.523374	4443	2.93994	43	0.88072	1054	0	4234.5
Epi	Gran	Hp	Tlr4	0.00919039	2559.7	0.149171	1946	0.522556	4446	1.45183	786	0.87125	1386	0	4234.5
Epi	Mo/Mac	Lama5	Cd44	0.00919039	3566.3	0.103888	3212	0.602832	3847	0.488931	4446	0.85237	2092	0	4234.5
Gran	Lym	Icam1	Il2rg	0.00920073	3584.1	0.0763307	4447	0.654444	3517	0.927587	2031	0.817738	3691	0	4234.5
Stromal	Epi	Calm2	Cacna1c	0.00922143	3379.3	0.076286	4449	0.667657	3436	1.06957	1565	0.827314	3212	0	4234.5
Stromal	Epi	Mdk	Lrp2	0.00923997	3251.5	0.666477	62	2.02869	216	1.0596	1590	0.686961	10155	0	4234.5
Mo/Mac	Gran	Tnfsf13	Tnfrsf1a	0.00929421	3086.7	0.170962	1541	0.520776	4456	0.926695	2032	0.828072	3170	0	4234.5
Stromal	Mo/Mac	Thbs1	Lrp1	0.00930464	2820.7	0.145552	2019	0.520758	4457	1.04087	1645	0.861388	1748	0	4234.5
Endo	Endo	Pf4	Thbd	0.00934647	2278.5	0.204935	1146	1.23416	1188	1.85299	363	0.802756	4461	0	4234.5
Gran	Gran	S100a8	Cd68	0.00934647	2651.5	0.0974262	3456	0.520454	4461	2.80543	58	0.88112	1048	0	4234.5
Stromal	Stromal	Hspg2	Lrp1	0.00939897	2909.3	0.181178	1418	1.20816	1256	0.486234	4466	0.828044	3172	0	4234.5
Stromal	Endo	Col4a1	Itga2_Itgb1	0.00942003	2774.9	0.0758658	4468	0.974475	1988	0.970077	1874	0.873157	1310	0	4234.5
Lym	Stromal	Adam12	Sdc4	0.00944113	2671.7	0.197976	1219	0.96326	2032	1.13655	1403	0.802641	4470	0	4234.5
Stromal	Endo	Gpc3	Igf1r	0.00944113	3246.7	0.113999	2883	1.34787	915	0.48589	4470	0.817048	3731	0	4234.5
Endo	B cell	Calm2	Kcnq5	0.00944113	2758.3	0.0758345	4470	0.825929	2580	0.977667	1851	0.896169	656	0	4234.5
Endo	Stromal	Gnai2	F2r	0.00949405	3274.5	0.0757922	4475	0.673584	3400	0.778504	2635	0.864827	1628	0	4234.5
Endo	Gran	App	Notch2	0.00952592	3006.1	0.0848744	4011	0.51863	4478	0.940126	1980	0.91308	327	0	4234.5
Gran	Lym	Gnai2	Cxcr3	0.00954721	3678.1	0.172608	1517	0.570474	4089	0.484995	4480	0.810601	4070	0	4234.5
Stromal	Gran	Fn1	Plaur	0.00956854	2702.3	0.118791	2732	0.518457	4482	0.971921	1865	0.921527	198	0	4234.5
Mo/Mac	Endo	Vcan	Itgb1	0.00961131	3565.9	0.106432	3131	0.517923	4486	0.861912	2293	0.817829	3685	0	4234.5
Stromal	Mo/Mac	Cxcl14	Cxcr4	0.00961131	3683.1	0.0949641	3571	0.937972	2113	0.484278	4486	0.811716	4011	0	4234.5
Mo/Mac	Endo	Gnai2	S1pr1	0.00963276	2732.5	0.075629	4488	0.92142	2183	0.821046	2446	0.914172	311	0	4234.5
Endo	Mo/Mac	Vegfc	Itgb1	0.009665	3599.1	0.112659	2930	0.680103	3360	0.483826	4491	0.832083	2980	0	4234.5
Endo	Stromal	Lama1	Sdc2	0.00966649	3582.3	0.737345	29	2.0204	221	0.807722	2510	0.667686	10917	0	4234.5
Mo/Mac	Lym	H2-T23	Klrk1	0.00968654	3744.5	0.127195	2472	0.6186	3751	0.578952	3772	0.802203	4493	0	4234.5
Mo/Mac	Mo/Mac	Fn1	Itga5_Itgb1	0.00968654	2703.3	0.0887593	3825	0.517545	4493	1.64942	549	0.908115	415	0	4234.5
Stromal	Epi	Col1a2	Cd36	0.00970812	2282.7	0.0755225	4495	2.33445	104	1.66856	529	0.853483	2051	0	4234.5
Epi	Endo	Col4a4	Itga3_Itgb1	0.00971892	2504.3	0.214277	1062	1.14	1463	1.19701	1266	0.802104	4496	0	4234.5
Gran	Stromal	Slpi	Plscr4	0.00974056	3086.3	0.14528	2029	0.649519	3548	1.2644	1122	0.802082	4498	0	4234.5
Stromal	Endo	Wnt5a	Ptprk	0.00975291	2492.1	0.464761	222	2.12213	173	1.24601	1161	0.762447	6670	0	4234.5
Endo	B cell	Lamb2	Rpsa	0.00976223	3148.5	0.0799195	4244	1.02925	1836	0.481561	4500	0.885206	928	0	4234.5
Epi	Lym	Vegfa	Itgav	0.00979481	3712.3	0.075417	4503	0.535262	4345	1.22856	1192	0.806261	4287	0	4234.5
B cell	Lym	H2-T23	Cd8b1	0.00980569	3112.1	0.19988	1199	0.757575	2926	0.764281	2697	0.801968	4504	0	4234.5
Mo/Mac	Stromal	Psap	Ar	0.00986024	3281.3	0.0753374	4509	0.56353	4143	1.40086	858	0.838651	2662	0	4234.5
Stromal	Lym	Mdk	Itga6_Itgb1	0.00989309	3025.5	0.138544	2188	1.39684	824	0.640257	3369	0.801843	4512	0	4234.5
Mo/Mac	Mo/Mac	Pf4	Lrp1	0.00991503	2880.1	0.207352	1125	0.515927	4514	1.25299	1143	0.823823	3384	0	4234.5
Epi	Mo/Mac	Agrn	Itgb1	0.00994803	4226.5	0.0777132	4363	0.633154	3665	0.498756	4353	0.801742	4517	0	4234.5
Lym	Endo	Adam10	Cadm1	0.00998111	4096.1	0.075153	4520	0.588301	3955	0.497251	4366	0.823399	3405	0	4234.5
Stromal	Endo	Fn1	Robo4	0.00999215	2711.1	0.294373	602	1.07035	1714	0.478621	4521	0.843222	2484	0	4234.5
Stromal	Mo/Mac	Cxcl12	Itgav	0.0100143	3933.5	0.0751389	4523	0.715568	3140	0.564123	3881	0.813993	3889	0	4234.5
Stromal	Endo	Angpt1	Tie1	0.0100144	2143.1	0.582905	118	2.01134	225	1.31841	1010	0.791016	5128	0	4234.5
Endo	B cell	Adam23	Itga4	0.0100475	3564.1	0.19175	1290	0.654406	3518	0.513488	4252	0.801607	4526	0	4234.5
Gran	B cell	Sema4d	Cd72	0.0100586	3182.5	0.17585	1480	0.695088	3255	0.829577	2416	0.801575	4527	0	4234.5
Epi	Mo/Mac	Hp	Itgb2	0.0100697	2678.1	0.115903	2823	0.514786	4528	1.1506	1369	0.90702	436	0	4234.5
Epi	Lym	Calm3	Ar	0.0100697	3526.9	0.100041	3357	0.575535	4035	1.10392	1480	0.801503	4528	0	4234.5
Gran	Mo/Mac	App	Lrp1	0.0101143	2621.9	0.113707	2891	0.514076	4532	1.28328	1084	0.910658	368	0	4234.5
Mo/Mac	Endo	Tnfsf13	Fas	0.0101478	3224.9	0.205511	1141	0.600182	3866	0.843918	2348	0.801397	4535	0	4234.5
Stromal	Endo	Lamc1	Itga3_Itgb1	0.0101702	3691.5	0.0748606	4537	0.760314	2909	0.644162	3339	0.822789	3438	0	4234.5
Mo/Mac	Lym	Fn1	Itgav_Itgb1	0.0101927	2739.9	0.0816214	4179	0.513315	4539	1.85521	362	0.909991	385	0	4234.5
Stromal	Lym	Spon2	Itga4	0.0102376	2657.5	0.282141	657	1.54481	590	0.655435	3263	0.801256	4543	0	4234.5
Gran	Mo/Mac	Il1b	Adrb2	0.0102715	3155.7	0.0747884	4546	0.515482	4522	1.98556	274	0.849812	2202	0	4234.5
Stromal	Stromal	Wnt4	Smo	0.0102793	3488.9	0.535542	159	2.01105	228	0.802005	2530	0.683556	10293	0	4234.5
Stromal	Mo/Mac	Apoe	Lrp1	0.0102941	3135.3	0.12087	2656	0.512655	4548	0.574717	3807	0.907336	431	0	4234.5
Epi	Epi	Col4a2	Sdc1	0.0102941	2613.9	0.119589	2705	1.24459	1151	1.76966	431	0.801209	4548	0	4234.5
Epi	Mo/Mac	Icam1	Itgax_Itgb2	0.0103168	2804.5	0.119266	2714	0.512563	4550	1.31698	1013	0.867866	1511	0	4234.5
Epi	Endo	Adam9	Itga6	0.0103508	3510.9	0.0780718	4351	0.744994	2997	1.13029	1419	0.801127	4553	0	4234.5
Mo/Mac	Gran	Ccl5	Ccr1	0.0103508	4446.1	0.0747775	4547	0.512243	4553	0.496015	4385	0.801882	4511	0	4234.5
Stromal	Gran	Fgf1	Cd44	0.0103508	3725.3	0.0747473	4553	0.612358	3791	0.973386	1860	0.808271	4188	0	4234.5
Endo	Mo/Mac	Lpl	Lrp1	0.0103622	2703.3	0.158206	1765	0.512154	4554	0.855106	2314	0.896404	649	0	4234.5
Endo	Stromal	Jam2	Itgav_Itgb1	0.0103622	3645.7	0.116169	2817	0.89626	2287	0.474225	4554	0.805142	4336	0	4234.5
Endo	Epi	App	Tspan15	0.0103622	3598.7	0.114477	2863	0.666342	3442	0.723568	2900	0.801121	4554	0	4234.5
Endo	Lym	H2-T23	Cd8b1	0.0103964	3060.3	0.197633	1225	0.750438	2968	0.854211	2317	0.801069	4557	0	4234.5
Stromal	Endo	Sema3c	Nrp1_Plxna1	0.0103964	3611.7	0.0746839	4557	0.752228	2960	0.862253	2289	0.811612	4018	0	4234.5
Endo	Epi	Col4a1	Itga9_Itgb1	0.0104078	2217.3	0.0746617	4558	1.51022	638	1.98188	279	0.871461	1377	0	4234.5
Epi	Endo	Col4a3	Itga3_Itgb1	0.0104421	2571.9	0.210557	1094	1.06957	1716	1.20122	1254	0.801005	4561	0	4234.5
Stromal	Epi	Mdk	Sdc4	0.0104535	2281.1	0.210265	1097	1.61769	495	1.31473	1017	0.800974	4562	0	4234.5
Stromal	Mo/Mac	Vcam1	Itga4_Itgb1	0.0104535	2931.3	0.161091	1715	1.34298	921	0.473262	4562	0.827095	3224	0	4234.5
Mo/Mac	Stromal	Gnai2	S1pr3	0.0104765	2868.1	0.162767	1680	1.20179	1282	0.473021	4564	0.840982	2580	0	4234.5
Epi	Gran	Vegfa	Sirpa	0.0104879	2993.3	0.102683	3243	0.51086	4565	1.15507	1359	0.866277	1565	0	4234.5
Stromal	Epi	Col1a1	Cd36	0.0104994	2482.7	0.0745492	4566	2.07334	194	1.47796	746	0.838503	2673	0	4234.5
Stromal	Gran	Fbn1	Itga5	0.0105109	2264.7	0.217378	1048	1.901	281	1.22843	1193	0.800859	4567	0	4234.5
Mo/Mac	Stromal	Psap	Lrp1	0.010534	2649.5	0.102435	3259	0.510561	4569	1.31308	1019	0.923686	166	0	4234.5
Gran	Stromal	Cd14	Itgb1	0.010557	2721.5	0.0985122	3415	0.510263	4571	1.34744	944	0.906537	443	0	4234.5
Endo	Gran	Sema7a	Plxnc1	0.0105802	2781.3	0.201682	1188	0.903962	2251	1.03621	1660	0.800777	4573	0	4234.5
Epi	Endo	Lama5	Itga2_Itgb1	0.0105917	3169.5	0.113043	2913	0.917037	2198	0.953018	1928	0.800768	4574	0	4234.5
Stromal	Mo/Mac	Spon2	Itgb2	0.0106033	2730.9	0.325622	496	1.43359	755	0.605534	3594	0.80076	4575	0	4234.5
Stromal	Endo	Icam1	Cav1	0.0106033	2832.3	0.0743906	4575	1.13747	1470	1.16516	1337	0.841815	2545	0	4234.5
Mo/Mac	Mo/Mac	App	Lrp1	0.0106149	2819.5	0.112974	2916	0.509609	4576	0.936738	1994	0.910394	377	0	4234.5
Gran	Epi	Tgm2	Itga9	0.0106265	3066.7	0.125902	2508	0.747677	2981	1.30798	1033	0.800716	4577	0	4234.5
B cell	Mo/Mac	Cd55	Adgre5	0.0106381	2552.5	0.0743375	4578	1.45346	720	0.968551	1882	0.872229	1348	0	4234.5
Endo	Endo	Lamb2	Itga9_Itgb1	0.010673	3337.3	0.110507	2999	1.00102	1918	0.710854	2954	0.800604	4581	0	4234.5
Stromal	Stromal	Slit2	App	0.010708	2901.9	0.141449	2121	1.37881	849	0.470488	4584	0.837464	2721	0	4234.5
Lym	B cell	Calm2	Kcnq5	0.0107314	3069.3	0.074227	4586	0.812777	2650	0.663765	3198	0.895168	678	0	4234.5
Stromal	Mo/Mac	Hspg2	Itgb1	0.0107548	3018.3	0.109123	3041	1.26895	1081	0.470265	4588	0.851102	2147	0	4234.5
Epi	Mo/Mac	Hspg2	Lrp1	0.0107666	2980.5	0.125749	2514	0.818959	2615	1.34517	950	0.800469	4589	0	4234.5
Epi	Gran	Cirbp	Trem1	0.01079	3211.1	0.0995578	3379	0.507729	4591	1.42015	826	0.831043	3025	0	4234.5
Endo	Stromal	Cxcl12	Itgav	0.0108136	3212.1	0.0741788	4593	1.0748	1697	1.05518	1601	0.813017	3935	0	4234.5
Endo	Epi	Col4a2	Itga9_Itgb1	0.0108489	2492.7	0.0741577	4596	1.37144	860	1.60901	582	0.850107	2191	0	4234.5
Stromal	Gran	Gnas	Adrb2	0.0108607	2908.3	0.0741388	4597	0.701495	3217	1.04424	1635	0.887561	858	0	4234.5
Mo/Mac	Mo/Mac	Hspa8	Ldlr	0.0108962	3133.5	0.105415	3169	0.50616	4600	0.745198	2794	0.887349	870	0	4234.5
Mo/Mac	Endo	Hgf	Itgb1	0.0109081	3962.5	0.106147	3139	0.506086	4601	0.570751	3834	0.811887	4004	0	4234.5
Endo	Mo/Mac	Lamb2	Rpsa	0.0109081	3272.3	0.0756812	4485	0.964425	2030	0.469019	4601	0.882408	1011	0	4234.5
Lym	Endo	Gzma	Pard3	0.0109199	2289.3	0.314641	528	1.03826	1811	1.9982	271	0.800217	4602	0	4234.5
Mo/Mac	Mo/Mac	Fn1	Itgav_Itgb1	0.0109199	2798.7	0.0825598	4136	0.506047	4602	1.55982	647	0.910458	374	0	4234.5
Stromal	Endo	Gnai2	Cav1	0.0109318	2590.5	0.0740643	4603	0.887107	2313	1.10246	1483	0.913659	319	0	4234.5
Stromal	Endo	Col18a1	Itga1_Itgb1	0.0109794	2394.3	0.225836	979	1.49825	650	1.09404	1501	0.800149	4607	0	4234.5
Mo/Mac	Stromal	Gnai2	F2r	0.0110152	3609.3	0.0739392	4610	0.647295	3562	0.552067	3963	0.863373	1677	0	4234.5
Stromal	Endo	Timp2	Itga3	0.0110391	3151.3	0.106913	3118	0.942101	2099	1.02665	1693	0.800061	4612	0	4234.5
Stromal	Epi	Calm3	Cacna1c	0.011063	3418.5	0.0896061	3788	0.725344	3102	1.15702	1354	0.800033	4614	0	4234.5
Lym	Endo	Cd200r1	Cd200	0.0111291	3147.7	0.112844	2922.5	0.893911	2291.5	1.03351	1670.5	0.799895	4619.5	0	4234.5
Endo	Lym	Cd200	Cd200r1	0.0111291	3147.7	0.112844	2922.5	0.893911	2291.5	1.03351	1670.5	0.799895	4619.5	0	4234.5
Stromal	Gran	Cd34	Sell	0.0111352	3591.1	0.0737949	4620	0.790586	2737	0.686331	3072	0.825671	3292	0	4234.5
Endo	Lym	Clec2d	Klrb1c	0.0111472	2729.5	0.273077	701	0.939653	2106	0.939248	1985	0.799885	4621	0	4234.5
Stromal	Stromal	Lgals1	Itgb1	0.0111834	2628.3	0.0737577	4624	0.780827	2789	1.19112	1280	0.920171	214	0	4234.5
Gran	Mo/Mac	Thbs1	Lrp1	0.0112319	2773.5	0.138045	2203	0.503502	4628	1.35527	931	0.858196	1871	0	4234.5
Gran	Gran	Tnf	Tnfrsf1b	0.0112562	2786.7	0.284421	644	0.503215	4630	1.19691	1268	0.828339	3157	0	4234.5
Endo	Lym	Col4a1	Cd44	0.0112562	2742.9	0.073705	4630	0.996588	1929	0.799839	2546	0.910451	375	0	4234.5
Endo	Epi	Timp3	Ddr1	0.0112684	2227.1	0.197603	1228	1.50183	648	1.81067	394	0.799712	4631	0	4234.5
Endo	Epi	Efnb2	Epha4	0.011275	2818.9	0.252087	813	1.42247	774	1.32865	985	0.750229	7288	0	4234.5
Stromal	Endo	Col5a1	Sdc3	0.0112805	2334.1	0.36187	384	1.89431	283	0.901938	2137	0.799704	4632	0	4234.5
Stromal	Mo/Mac	Cfh	Itgam	0.0112927	3072.5	0.163379	1666	0.784963	2765	0.466094	4633	0.85313	2064	0	4234.5
Mo/Mac	Epi	Lpl	Lrp2	0.0113293	2317.1	0.343454	434	1.01958	1866	1.78577	415	0.799623	4636	0	4234.5
Mo/Mac	Gran	Hspa8	Adrb2	0.0113293	3361.7	0.0742911	4582	0.502502	4636	0.801572	2536	0.888911	820	0	4234.5
Gran	B cell	Il1b	Adrb2	0.0114891	3180.9	0.0734256	4649	0.512664	4547	2.08254	223	0.848635	2251	0	4234.5
Mo/Mac	Endo	Fn1	Itga9	0.0115014	3531.7	0.0802815	4231	0.568182	4105	1.76091	438	0.799377	4650	0	4234.5
Lym	Endo	Lgals9	Ptprk	0.0115138	3452.1	0.0897438	3784	0.988373	1950	0.776944	2641	0.799361	4651	0	4234.5
Epi	Gran	Lcn2	Fcgr3	0.0115634	2478.5	0.16619	1620	0.500914	4655	1.62994	563	0.872926	1320	0	4234.5
Endo	Epi	Calm1	Cacna1c	0.0115882	3393.7	0.0732546	4657	0.619776	3740	0.830697	2413	0.857031	1924	0	4234.5
Mo/Mac	Epi	Cdh1	Ptprf	0.0116381	2435.7	0.211796	1086	1.18086	1341	1.40252	856	0.799275	4661	0	4234.5
Gran	Mo/Mac	Lcn2	Fcgr3	0.0116631	2624.1	0.176823	1467	0.499636	4663	1.07467	1551	0.876326	1205	0	4234.5
Stromal	Gran	S100a1	Tlr4	0.0116881	3192.9	0.114473	2864	0.499078	4665	1.02992	1683	0.842335	2518	0	4234.5
Stromal	Epi	Col6a3	Itga3_Itgb1	0.0117007	2559.5	0.137463	2216	1.97343	239	1.11908	1442	0.799218	4666	0	4234.5
Epi	Stromal	Lamc2	Cd151	0.0117121	2639.1	0.263207	743	1.37924	847	1.32139	998	0.768214	6373	0	4234.5
Stromal	Mo/Mac	Lrpap1	Lrp1	0.0117383	3408.1	0.12006	2686	0.498734	4669	0.945227	1957	0.821673	3494	0	4234.5
Stromal	Epi	Col5a2	Ddr1	0.0117461	2511.5	0.349596	416	2.16012	156	1.32085	999	0.760878	6752	0	4234.5
Epi	Stromal	Lamc2	Itga9_Itgb1	0.0118266	2741.1	0.156184	1813	1.11976	1532	1.11456	1450	0.799029	4676	0	4234.5
Mo/Mac	Gran	Lgals1	Ptprc	0.0118392	3041.1	0.0729613	4677	0.604122	3839	0.834811	2393	0.935606	62	0	4234.5
Epi	Endo	Col4a4	Itga9_Itgb1	0.0118646	2618.3	0.206094	1137	1.07297	1706	1.16559	1335	0.798994	4679	0	4234.5
Endo	Gran	Vim	Cd44	0.0118772	3038.5	0.0729445	4680	0.539836	4309	0.945454	1955	0.947447	14	0	4234.5
Stromal	Stromal	Lgals9	Colec12	0.0118899	3592.1	0.0923688	3670	0.799285	2697	0.768778	2678	0.798961	4681	0	4234.5
Stromal	Stromal	Spon1	App	0.0119154	3098.7	0.123611	2573	1.09608	1611	0.45867	4683	0.844936	2392	0	4234.5
Epi	Endo	Vegfa	Itgb1	0.0119154	2918.9	0.0728749	4683	0.737179	3036	1.31893	1006	0.864648	1635	0	4234.5
Endo	Endo	Adam15	Itga5	0.0119281	3895.7	0.0938494	3620	0.571466	4084	0.734052	2856	0.798927	4684	0	4234.5
Endo	Stromal	Edn1	Ednra	0.0119387	2531.1	0.714543	41	1.95474	246	1.28736	1074	0.754929	7060	0	4234.5
Stromal	Lym	Fn1	Itgav_Itgb3	0.0119663	3636.1	0.100066	3356	0.497752	4679	0.458242	4687	0.875796	1224	0	4234.5
Stromal	Mo/Mac	Cxcl12	Itga5	0.0119919	3579.3	0.106146	3140	0.738564	3025	0.743313	2808	0.798872	4689	0	4234.5
Epi	Gran	Lamb2	Cd44	0.0119919	3322.5	0.0727998	4689	0.68432	3329	1.16545	1336	0.831045	3024	0	4234.5
Stromal	Stromal	Angptl4	Sdc2	0.0120344	3189.1	0.500541	188	1.95323	247	0.775927	2644	0.723019	8632	0	4234.5
Stromal	Stromal	Fgf2	Sdc4	0.0120688	2320.5	0.281302	663	1.68562	427	1.06148	1583	0.798735	4695	0	4234.5
Endo	Mo/Mac	Cxcl12	Cxcr4	0.0121074	3207.5	0.0726124	4698	1.01702	1874	0.723032	2901	0.846719	2330	0	4234.5
Stromal	Gran	Serpine1	Plaur	0.0121203	3474.1	0.130387	2396	0.521196	4454	1.06063	1587	0.798507	4699	0	4234.5
B cell	Lym	B2m	Klrd1	0.012159	3094.5	0.136537	2230	0.623038	3715	0.456686	4702	0.898685	591	0	4234.5
Mo/Mac	Mo/Mac	Pros1	Axl	0.0121849	3569.7	0.145464	2020	0.495389	4704	0.878405	2217	0.799077	4673	0	4234.5
Epi	Epi	Lamc2	Dag1	0.0121948	2444.9	0.239455	884	1.30106	1012	1.83557	377	0.780637	5717	0	4234.5
Stromal	Lym	C4b	Nrp1	0.0121979	2759.3	0.14676	1994	1.24857	1138	1.01678	1725	0.798352	4705	0	4234.5
Gran	Endo	Mmp9	Ifnar1	0.0122109	3506.9	0.102308	3263	0.495199	4706	1.36488	915	0.803817	4416	0	4234.5
Gran	B cell	Gnai2	S1pr4	0.0122238	4147.9	0.0756103	4490	0.517226	4499	0.456048	4707	0.835774	2809	0	4234.5
Gran	Stromal	Calm2	Egfr	0.0122368	3209.3	0.141469	2120	1.25813	1108	0.456042	4708	0.814194	3876	0	4234.5
Stromal	Endo	Bgn	Tlr4	0.0122498	2774.3	0.0770755	4397	2.45769	76	1.7422	455	0.79824	4709	0	4234.5
Lym	Endo	Ltb	Tnfrsf1a	0.0122889	3780.7	0.0728023	4688	0.494596	4712	0.685206	3081	0.85015	2188	0	4234.5
Endo	Gran	Serpine1	Plaur	0.012315	3430.3	0.129863	2409	0.519846	4467	1.16989	1327	0.798183	4714	0	4234.5
Mo/Mac	Lym	Cd86	Cd28	0.0123477	2585.3	0.325625	494.5	0.971347	1999.5	1.10367	1481.5	0.798149	4716.5	0	4234.5
Lym	Mo/Mac	Cd28	Cd86	0.0123477	2585.3	0.325625	494.5	0.971347	1999.5	1.10367	1481.5	0.798149	4716.5	0	4234.5
Endo	Gran	Rps19	C5ar1	0.0123804	3116.9	0.0907533	3739	0.493624	4719	0.751499	2765	0.927399	127	0	4234.5
Endo	Endo	Col4a1	Cd47	0.0123804	2344.3	0.072285	4719	1.1313	1489	1.34265	959	0.913613	320	0	4234.5
Endo	Endo	Gnai2	Unc5b	0.0123936	3725.1	0.120718	2661	0.714214	3149	0.455031	4720	0.814511	3861	0	4234.5
Epi	Gran	Ccn1	Itgb2	0.0124067	3838.9	0.0889308	3812	0.493465	4721	0.957241	1911	0.801761	4516	0	4234.5
Lym	Epi	Adam10	Cadm1	0.0124199	3785.5	0.0722625	4722	0.560082	4162	0.867537	2258	0.82053	3551	0	4234.5
Endo	Mo/Mac	Sema3g	Nrp2_Plxna1	0.012433	2366.7	0.366156	373	1.25746	1112	1.14105	1391	0.797955	4723	0	4234.5
Epi	Endo	Col4a3	Itga9_Itgb1	0.012499	2675.9	0.202516	1175	1.00254	1914	1.1698	1328	0.797883	4728	0	4234.5
Epi	Endo	Calm2	Kcnq1	0.0125254	3263.3	0.116764	2797	0.742928	3007	1.07624	1548	0.797829	4730	0	4234.5
Stromal	Endo	Col4a1	Itga3_Itgb1	0.0125387	2873.5	0.0721221	4731	0.959207	2044	0.956966	1913	0.869511	1445	0	4234.5
Mo/Mac	Mo/Mac	Apoe	Ldlr	0.0125785	2481.5	0.16205	1697	0.492134	4734	1.82301	385	0.871903	1357	0	4234.5
Stromal	Epi	Fbln1	Itgb1	0.0125785	3289.1	0.100409	3336	1.56206	566	0.60861	3575	0.797815	4734	0	4234.5
Mo/Mac	Endo	Cdh1	Itga2_Itgb1	0.0125918	4251.3	0.0802921	4229	0.491901	4735	0.480476	4509	0.820547	3549	0	4234.5
Epi	Endo	Lamb3	Itga2_Itgb1	0.0126184	3925.1	0.0749194	4532	0.622972	3716	0.832626	2406	0.797697	4737	0	4234.5
Stromal	Endo	Lamc1	Itga9_Itgb1	0.0126184	3872.9	0.0720017	4737	0.693282	3270	0.61274	3549	0.819932	3574	0	4234.5
Stromal	Endo	Col4a2	Itga2_Itgb1	0.0126317	3153.7	0.0719503	4738	0.877947	2340	0.876301	2226	0.8491	2230	0	4234.5
Lym	Epi	Sema4d	Plxnb2	0.0126717	3708.7	0.0994789	3385	0.490854	4741	0.771605	2661	0.821151	3522	0	4234.5
Gran	Endo	Adam10	Tspan12	0.0126851	3304.1	0.127011	2479	0.866007	2396	0.770361	2669	0.797636	4742	0	4234.5
Stromal	Epi	Ccn1	Sdc4	0.0126985	2865.7	0.122978	2595	1.04253	1798	1.34275	958	0.797629	4743	0	4234.5
Mo/Mac	Gran	C3	Ifitm1	0.0127253	3235.1	0.0718001	4745	0.498528	4672	1.49673	725	0.860195	1799	0	4234.5
Epi	Stromal	Shh	Scube2	0.0127494	5119.3	0.826187	8	1.43704	745	0.392853	5225	0.44112	15384	0	4234.5
Mo/Mac	Endo	Calr	Itga3	0.0127521	4159.5	0.0717366	4747	0.60025	3865	0.653665	3279	0.799089	4672	0	4234.5
Stromal	Stromal	Bgn	Ly96	0.0128134	2656.1	0.153416	1865	2.61908	47	2.02231	255	0.758392	6879	0	4234.5
Gran	Endo	Gnai2	Ptpru	0.0128329	3760.7	0.142758	2096	0.704083	3204	0.479749	4516	0.79745	4753	0	4234.5
Stromal	Stromal	Col1a1	Itgav_Itgb8	0.012887	2422.1	0.131443	2360	2.23158	135	1.57107	624	0.797374	4757	0	4234.5
Endo	Endo	Cxcl12	Dpp4	0.0129141	2927.5	0.0944893	3595	1.2658	1087	1.34131	962	0.797324	4759	0	4234.5
Lym	Gran	Gnai2	Cxcr2	0.0129277	2518.1	0.121583	2637	0.488376	4760	1.42609	816	0.925437	143	0	4234.5
Stromal	Stromal	Col1a2	Sdc1	0.0129413	2340.1	0.132655	2322	2.53751	58	1.91346	325	0.797278	4761	0	4234.5
Epi	Stromal	Sparc	Fgfr1	0.0129549	3043.1	0.0968012	3481	1.01194	1885	1.40385	853	0.79726	4762	0	4234.5
Stromal	Lym	Col6a1	Itga6	0.0129685	2800.9	0.121785	2630	1.83544	313	0.919096	2064	0.797254	4763	0	4234.5
Endo	Mo/Mac	Vegfc	Nrp2	0.0129957	2714.5	0.321731	509	0.830129	2565	1.09473	1499	0.797252	4765	0	4234.5
Gran	Epi	Arpc5	Lrp2	0.0130094	3561.3	0.156212	1812	0.753068	2953	0.543377	4041	0.797245	4766	0	4234.5
Mo/Mac	Gran	Hsp90b1	Tlr4	0.013023	2929.5	0.106144	3141	0.487964	4767	1.077	1545	0.884337	960	0	4234.5
Endo	Mo/Mac	Nid1	Itgb1	0.0130367	3780.9	0.0734456	4648	0.891913	2296	0.447855	4768	0.832549	2958	0	4234.5
Stromal	Endo	Vcan	Itgb1	0.0130915	4065.5	0.106283	3135	0.517549	4492	0.446818	4772	0.817725	3694	0	4234.5
Stromal	Mo/Mac	Vcl	Itgb5	0.0131052	3885.5	0.109521	3028	0.487262	4773	0.724386	2897	0.802119	4495	0	4234.5
Gran	Gran	Psen1	Cd44	0.0131189	3084.1	0.0831894	4098	0.487056	4774	1.11582	1448	0.887408	866	0	4234.5
Stromal	Endo	Rgma	Bmpr2	0.0131248	3214.5	0.275877	687	1.3782	850	1.30489	1038	0.709191	9263	0	4234.5
Epi	Stromal	Agrn	Itgb1	0.0131464	4224.3	0.0733857	4653	0.596295	3896	0.611161	3562	0.797149	4776	0	4234.5
Stromal	B cell	Col1a2	Cd44	0.0131464	2511.3	0.0712853	4776	1.93982	257	0.838206	2381	0.886049	908	0	4234.5
Gran	Epi	Actr2	Lrp2	0.0131602	3421.3	0.152082	1895	0.777371	2821	0.638559	3379	0.797129	4777	0	4234.5
Epi	B cell	Scgb1a1	Lmbr1l	0.0131878	2393.1	0.0712407	4779	1.03656	1817	3.14365	31	0.87926	1104	0	4234.5
Mo/Mac	Lym	F13a1	Itga4	0.0132154	2822.7	0.220716	1016	0.486566	4781	1.08297	1528	0.841554	2554	0	4234.5
B cell	Gran	Clcf1	Sorl1	0.0132292	3286.3	0.120852	2658	0.679032	3369	1.143	1388	0.797064	4782	0	4234.5
Epi	Gran	Hc	C5ar1	0.0132846	2246.7	0.626915	85	1.09141	1625	1.69445	503	0.796968	4786	0	4234.5
Mo/Mac	Lym	Spp1	Itga4_Itgb1	0.0132985	2742.9	0.0796343	4256	0.486007	4787	1.9633	291	0.925334	146	0	4234.5
Endo	Endo	Tgfb1	Cav1	0.0133263	2831.5	0.0710517	4789	0.979194	1974	1.1095	1459	0.862812	1701	0	4234.5
Lym	Endo	Sema4a	Nrp1_Plxna2	0.0133403	4217.3	0.0893105	3800	0.625559	3703	0.44448	4790	0.801042	4559	0	4234.5
B cell	Stromal	Ltb	Tnfrsf1a	0.0133821	4085.7	0.0709633	4793	0.509959	4573	0.471631	4571	0.848513	2257	0	4234.5
Lym	Gran	Clcf1	Sorl1	0.01341	3288.7	0.120497	2670	0.678179	3373	1.15004	1371	0.796826	4795	0	4234.5
Stromal	Endo	Mfap2	Notch1	0.013438	2932.7	0.162994	1676	1.16602	1370	0.788184	2586	0.796758	4797	0	4234.5
Endo	Epi	Lama1	Rpsa	0.013452	3658.9	0.123425	2577	0.651225	3536	0.443128	4798	0.828502	3149	0	4234.5
Endo	Stromal	Vwf	Itga9	0.013457	2570.9	0.217438	1047	1.34519	917	1.56112	642	0.775287	6014	0	4234.5
Lym	Stromal	Calm1	Mylk	0.013466	3228.9	0.0708768	4799	1.02205	1859	0.46646	4630	0.897429	622	0	4234.5
Stromal	Endo	Thbs1	Itga3_Itgb1	0.0134801	4162.5	0.0741963	4589	0.484781	4800	0.500056	4343	0.834948	2846	0	4234.5
Stromal	Epi	Lamb1	Dag1	0.0134942	2483.5	0.265702	737	2.04582	207	1.30143	1048	0.771802	6191	0	4234.5
Stromal	Lym	Lamb1	Itga2_Itgb1	0.0135082	2705.9	0.183629	1393	1.89946	282	0.741203	2818	0.796657	4802	0	4234.5
Epi	B cell	Mif	Cd74_Cxcr4	0.0135082	2835.1	0.0708042	4802	0.663485	3455	1.15717	1352	0.912781	332	0	4234.5
Stromal	Endo	Fn1	Flt4	0.0135223	3156.1	0.258995	769	0.874202	2354	0.442715	4803	0.819176	3620	0	4234.5
Stromal	Gran	Ccn1	Tlr4	0.0135504	2660.9	0.223027	997	0.943672	2091	1.23703	1177	0.796596	4805	0	4234.5
Mo/Mac	Gran	Adam10	Cd44	0.0135504	3286.7	0.0741854	4592	0.484415	4805	0.803096	2526	0.916426	276	0	4234.5
Mo/Mac	Endo	Icam1	Cav1	0.0135645	3030.3	0.0707516	4806	1.12672	1508	0.953058	1927	0.838447	2676	0	4234.5
Mo/Mac	Stromal	Apoe	Lrp4	0.0135928	3162.3	0.133184	2310	0.599069	3878	1.60942	581	0.796565	4808	0	4234.5
Stromal	Mo/Mac	Ccl2	Ccr2	0.0136069	3171.7	0.259174	768	0.484041	4809	1.1631	1344	0.798389	4703	0	4234.5
Gran	Stromal	Sema4a	Plxnb2	0.0136211	3669.7	0.125796	2513	0.48398	4810	0.790611	2574	0.807933	4217	0	4234.5
Gran	Lym	Il1b	Il1r1_Il1rap	0.0136211	2940.9	0.0706237	4810	0.624256	3709	2.01388	262	0.863135	1689	0	4234.5
Lym	Gran	Lamc1	Cd44	0.0136353	3105.1	0.0706214	4811	0.62148	3727	1.13972	1395	0.871901	1358	0	4234.5
Mo/Mac	Gran	Mmp12	Plaur	0.0136636	2487.1	0.226952	966	0.483427	4813	1.75556	444	0.855351	1978	0	4234.5
Epi	Stromal	Lamc2	Itga6_Itgb1	0.0136636	3136.5	0.122802	2600	0.924288	2173	0.97223	1862	0.796512	4813	0	4234.5
Gran	Stromal	Calm1	Mylk	0.0136778	2935.9	0.0705685	4814	1.01865	1867	0.673479	3137	0.897228	627	0	4234.5
Stromal	Mo/Mac	Angpt1	Itgb1	0.013692	3457.3	0.128947	2432	0.943096	2093	0.441805	4815	0.817368	3712	0	4234.5
Stromal	Stromal	Col1a1	Cd93	0.0137633	2709.7	0.0888423	3819	2.15268	158	1.68473	517	0.796445	4820	0	4234.5
Mo/Mac	Endo	Lgals1	Itgb1	0.0137776	2924.1	0.0704736	4821	0.692985	3274	0.92352	2049	0.918482	242	0	4234.5
Epi	Mo/Mac	S100a1	Tlr4	0.0137918	3535.1	0.0940558	3610	0.482661	4822	0.970759	1871	0.828847	3138	0	4234.5
Endo	Endo	Ybx1	Notch1	0.0138062	2771.7	0.0704658	4823	0.790837	2734	1.06368	1574	0.903886	493	0	4234.5
Endo	Gran	Dll4	Notch2	0.0138205	2638.5	0.317162	521	1.05579	1752	0.972301	1861	0.796364	4824	0	4234.5
Stromal	Endo	Bmp5	Acvr1_Bmpr2	0.0138779	2403.9	0.273873	698	1.47605	682	1.06325	1577	0.796252	4828	0	4234.5
B cell	Lym	Itgav	Thy1	0.013921	3518.1	0.0994982	3384	0.878749	2339	0.744278	2802	0.796237	4831	0	4234.5
Stromal	B cell	Col1a1	Cd44	0.0139355	2819.5	0.0703666	4832	1.67871	433	0.64761	3321	0.873907	1277	0	4234.5
Stromal	Lym	Ccn1	Itgav	0.0139643	3107.7	0.131388	2363	0.916092	2202	0.959299	1905	0.796106	4834	0	4234.5
Gran	Epi	App	Tspan15	0.0140512	3624.7	0.107389	3103	0.620627	3736	0.879897	2210	0.795981	4840	0	4234.5
Stromal	Mo/Mac	Lgals1	Ptprc	0.0140512	3274.5	0.0702179	4840	0.57446	4050	0.66741	3174	0.934442	74	0	4234.5
Stromal	Mo/Mac	Timp2	Itgb1	0.0140948	2954.7	0.0701994	4843	0.783767	2772	0.813199	2483	0.90669	441	0	4234.5
Epi	Epi	Cdh1	Ptprm	0.0141094	3113.1	0.120944	2654	0.700106	3226	1.58446	607	0.795911	4844	0	4234.5
Stromal	Stromal	Gas6	Axl	0.0141385	2789.7	0.168743	1575	1.21565	1242	0.923073	2051	0.795875	4846	0	4234.5
Stromal	B cell	Lama2	Rpsa	0.0141531	2564.9	0.171548	1532	1.49123	661	0.438253	4847	0.866819	1550	0	4234.5
Stromal	Epi	Col4a6	Sdc1	0.0141759	3576.3	0.423286	275	1.43476	751	1.29054	1066	0.64982	11555	0	4234.5
Gran	Gran	Pkm	Cd44	0.0141823	3096.5	0.0730123	4674	0.479619	4849	1.0421	1641	0.93304	84	0	4234.5
Gran	Lym	Tgm2	Itga4	0.0142116	3180.7	0.0801849	4235	0.479568	4851	0.977436	1853	0.893044	730	0	4234.5
Stromal	Epi	Col6a3	Itga9_Itgb1	0.0142262	2618.5	0.131793	2347	1.93359	261	1.13859	1398	0.795817	4852	0	4234.5
Endo	Endo	Icam1	Cav1	0.0142409	2880.3	0.0699553	4853	1.12437	1524	1.28328	1083	0.837679	2707	0	4234.5
Mo/Mac	Mo/Mac	Fn1	Itga4_Itgb1	0.0142556	2873.7	0.0779603	4355	0.4793	4854	1.55292	653	0.916825	272	0	4234.5
Mo/Mac	Mo/Mac	Spp1	Itgav_Itgb5	0.014285	2614.1	0.110402	3001	0.479171	4856	1.9048	331	0.896431	648	0	4234.5
Epi	Stromal	Sftpd	Sirpa	0.0142997	3132.9	0.069816	4857	0.893374	2293	1.27244	1103	0.827981	3177	0	4234.5
Stromal	Endo	Fgf2	Fgfr3	0.0143375	3349.7	0.487369	200	1.92311	270	0.873886	2233	0.695524	9811	0	4234.5
Epi	Stromal	Alcam	Chl1	0.0143735	2643.5	0.204488	1150	1.1791	1343	1.04648	1628	0.795655	4862	0	4234.5
Stromal	Mo/Mac	Vegfd	Itga4	0.0143882	3274.3	0.161377	1709	1.41912	784	0.436063	4863	0.797074	4781	0	4234.5
Stromal	Mo/Mac	Col4a1	Cd44	0.014403	3457.1	0.0697216	4864	0.660271	3481	0.505989	4292	0.90816	414	0	4234.5
Stromal	Epi	Vegfd	Itga9	0.0144079	3007.1	0.426411	273	1.97192	240	1.28787	1072	0.710313	9216	0	4234.5
Endo	Epi	Sema3f	Nrp1	0.0144327	3164.3	0.0741324	4598	1.29147	1024	1.27461	1099	0.795621	4866	0	4234.5
Stromal	Epi	Lama4	Dag1	0.0144469	2604.5	0.241526	872	1.79079	346	1.28765	1073	0.765716	6497	0	4234.5
Lym	Endo	Ccl5	Dpp4	0.0144772	3167.5	0.123395	2578	0.660747	3474	1.52472	682	0.795592	4869	0	4234.5
Endo	Lym	Gnai2	S1pr4	0.0144921	4140.3	0.0795959	4259	0.496232	4698	0.435507	4870	0.839269	2640	0	4234.5
Epi	Endo	Lama5	Itga3_Itgb1	0.014507	3289.7	0.107465	3100	0.901769	2262	0.939908	1981	0.795529	4871	0	4234.5
Stromal	B cell	Tgm2	Itga4	0.0145517	3773.5	0.0770103	4400	0.508313	4586	0.435005	4874	0.8911	773	0	4234.5
Mo/Mac	Endo	Lgals9	Ptprk	0.0145816	3654.3	0.0855413	3986	0.971845	1996	0.666516	3179	0.795488	4876	0	4234.5
Stromal	Mo/Mac	Mdk	Ncl	0.0145966	2948.1	0.138026	2206	1.40848	806	0.434842	4877	0.839828	2617	0	4234.5
Stromal	Endo	Col4a1	Itga9_Itgb1	0.0146115	2995.1	0.0693678	4878	0.892176	2295	0.925544	2041	0.867286	1527	0	4234.5
Endo	Stromal	Nid1	Itgb1	0.0146265	3722.3	0.0693558	4879	0.855054	2447	0.56026	3904	0.828517	3147	0	4234.5
Mo/Mac	Mo/Mac	Hsp90b1	Tlr7	0.0146565	3498.9	0.152467	1885	0.476612	4881	0.685457	3079	0.82321	3415	0	4234.5
Mo/Mac	Epi	App	Tspan15	0.0146565	4022.5	0.106697	3124	0.616161	3765	0.533357	4108	0.795455	4881	0	4234.5
Lym	Mo/Mac	Ccl5	Ccr1	0.0147167	2740.5	0.181017	1420	0.475904	4885	1.10628	1467	0.862965	1696	0	4234.5
Stromal	Stromal	Tgm2	Sdc4	0.0147468	3806.1	0.0691767	4887	0.534201	4356	0.602283	3606	0.856404	1947	0	4234.5
Stromal	Gran	Hmgb1	Tlr4	0.0147619	3201.1	0.0773279	4383	0.474617	4888	1.0526	1608	0.886558	892	0	4234.5
Gran	Lym	Calm3	Ar	0.014777	4259.5	0.0926796	3658	0.53926	4313	0.520244	4203	0.795353	4889	0	4234.5
Mo/Mac	Endo	Adam10	Tspan12	0.0147921	3502.5	0.144825	2045	0.93314	2136	0.432664	4890	0.808023	4207	0	4234.5
Gran	Epi	Tgm2	Adgrg1	0.0148224	3249.5	0.123065	2591	0.713639	3153	1.14772	1377	0.795296	4892	0	4234.5
B cell	Lym	H2-K1	Cd8b1	0.0148527	3298.3	0.155549	1829	0.623374	3714	0.432214	4894	0.859633	1820	0	4234.5
Endo	B cell	Cd38	Pecam1	0.0148527	3406.3	0.0690509	4894	0.854617	2450	0.749332	2779	0.838483	2674	0	4234.5
Endo	B cell	Tgm2	Itga4	0.0148983	3794.3	0.0764046	4442	0.504963	4615	0.431754	4897	0.890716	783	0	4234.5
Stromal	Lym	Lamb1	Itga6_Itgb1	0.0149288	3127.1	0.148364	1966	1.73371	391	0.52869	4145	0.79516	4899	0	4234.5
Gran	Gran	Il1f9	Ifnar2	0.014944	3070.9	0.190839	1299	0.473143	4900	1.13931	1396	0.821054	3525	0	4234.5
Stromal	Endo	Angptl4	Itga5_Itgb1	0.0149745	3766.7	0.146545	1998	0.725162	3105	0.469734	4594	0.79513	4902	0	4234.5
Gran	Gran	App	Notch2	0.0149898	3052.1	0.0796195	4257	0.472915	4903	1.09645	1494	0.91051	372	0	4234.5
Stromal	Stromal	Mdk	Itga6_Itgb1	0.0150664	3308.7	0.127243	2471	1.33219	941	0.549655	3989	0.794996	4908	0	4234.5
Endo	Epi	Pdgfb	Itgav	0.0151125	3592.3	0.0837158	4076	0.805178	2677	0.919195	2063	0.7949	4911	0	4234.5
Endo	Endo	Vegfc	Flt4_Kdr	0.0151186	2359.3	0.472238	220	1.45259	722	1.2794	1090	0.783993	5530	0	4234.5
Lym	Gran	Psen1	Cd44	0.0151433	3276.9	0.0799728	4243	0.471862	4913	0.916677	2075	0.885423	919	0	4234.5
Endo	Endo	Gnai2	Ednrb	0.015267	3766.9	0.135472	2254	0.47099	4921	0.55938	3912	0.821378	3513	0	4234.5
Endo	Stromal	Tgm2	Sdc4	0.015267	3826.7	0.0686327	4921	0.530851	4386	0.599031	3632	0.855918	1960	0	4234.5
Mo/Mac	Endo	Spp1	Itga5_Itgb1	0.015298	2737.9	0.0866291	3932	0.470695	4923	1.92934	312	0.915694	288	0	4234.5
Lym	Stromal	Calm3	Mylk	0.0153136	3240.5	0.0686021	4924	1.10569	1571	0.743432	2804	0.838564	2669	0	4234.5
Mo/Mac	Endo	Fn1	Itgav_Itgb1	0.0153603	2844.3	0.0828629	4123	0.469776	4927	1.62831	567	0.910608	370	0	4234.5
Gran	Endo	Calm2	Kcnq1	0.0153759	3886.7	0.119303	2713	0.759659	2914	0.428036	4928	0.799559	4644	0	4234.5
Endo	Gran	Cirbp	Trem1	0.015454	3627.7	0.0862003	3950	0.469401	4933	1.10467	1475	0.820687	3546	0	4234.5
Stromal	Endo	Col4a2	Itga3_Itgb1	0.015454	3251.3	0.0683998	4933	0.862679	2409	0.863191	2285	0.844885	2395	0	4234.5
Stromal	Mo/Mac	Mdk	Sdc3	0.0154697	2368.7	0.363191	380	1.57962	537	1.00734	1758	0.794595	4934	0	4234.5
B cell	Endo	Alcam	Nrp1	0.0154854	3508.7	0.0683893	4935	0.662563	3465	0.61962	3499	0.870621	1410	0	4234.5
Mo/Mac	B cell	Apoe	Abca1	0.0155168	2895.3	0.0880141	3862	0.4689	4937	1.63989	560	0.886926	883	0	4234.5
Endo	Lym	Col4a2	Cd44	0.0155168	3390.1	0.0732074	4661	0.857801	2432	0.426964	4937	0.894792	686	0	4234.5
Epi	Gran	Col4a5	Cd47	0.0155483	4138.3	0.0747476	4552	0.615332	3770	0.663833	3196	0.7944	4939	0	4234.5
Gran	Stromal	Anxa1	Egfr	0.0156113	3042.3	0.195047	1258	1.29989	1014	0.580005	3762	0.794299	4943	0	4234.5
Mo/Mac	Gran	App	Notch2	0.0156271	3323.1	0.0791061	4283	0.468448	4944	0.749914	2774	0.910246	380	0	4234.5
Stromal	Endo	Fn1	Itga3_Itgb1	0.0156587	3602.7	0.0833738	4092	0.556631	4182	0.425906	4946	0.900707	559	0	4234.5
Stromal	Endo	Vegfb	Flt1_Kdr	0.0156865	2711.5	0.2095	1104	1.37032	862	1.49692	724	0.763095	6633	0	4234.5
B cell	Lym	Lamb3	Itga2_Itgb1	0.0156904	4229.9	0.0716911	4754	0.63129	3676	0.614402	3537	0.79412	4948	0	4234.5
Gran	Endo	Thbs1	Itga3_Itgb1	0.0156904	3900.3	0.0703692	4831	0.467525	4948	0.814448	2477	0.831266	3011	0	4234.5
Stromal	Mo/Mac	Lama2	Rpsa	0.0157063	2660.7	0.16245	1687	1.42641	766	0.425711	4949	0.863642	1667	0	4234.5
Stromal	Mo/Mac	Nid1	Itgav	0.0157222	3755.3	0.108933	3052	1.08957	1631	0.425684	4950	0.794979	4909	0	4234.5
Stromal	Epi	Fgf2	Sdc4	0.0157276	2579.7	0.217467	1046	1.52925	614	1.27212	1105	0.777251	5899	0	4234.5
B cell	Stromal	Calm2	Mylk	0.0158017	2987.3	0.0680691	4955	1.06816	1723	0.784801	2605	0.870384	1419	0	4234.5
Stromal	Stromal	Vcam1	Itga9_Itgb1	0.0158337	2935.9	0.165211	1639	1.46843	695	0.671464	3154	0.794026	4957	0	4234.5
Stromal	Lym	Lgals1	Itgb1	0.0158976	2762.7	0.0680031	4961	0.732059	3067	1.18842	1287	0.917137	264	0	4234.5
B cell	Lym	Alcam	Cd6	0.0159137	3725.5	0.146244	2005	0.619414	3744	0.423498	4962	0.81787	3682	0	4234.5
Stromal	Gran	Ccn1	Tlr2	0.0159458	2907.1	0.2129	1071	0.873242	2360	0.95845	1906	0.793902	4964	0	4234.5
Gran	Mo/Mac	Sema4d	Plxnb2	0.0159779	3755.1	0.0976449	3448	0.465284	4966	0.800794	2542	0.81978	3585	0	4234.5
Epi	Gran	Gnas	Adrb2	0.015994	3006.7	0.0678786	4967	0.597424	3889	1.34585	949	0.883084	994	0	4234.5
Gran	B cell	Calm1	Kcnq5	0.0160101	3366.9	0.0678762	4968	0.691642	3283	0.546844	4010	0.912484	339	0	4234.5
Stromal	Stromal	C4b	Nrp1	0.0160424	2970.7	0.138703	2186	1.22604	1212	0.869806	2251	0.793769	4970	0	4234.5
Gran	Endo	Tgm2	Itgb1	0.0161232	3134.5	0.0678011	4975	0.55045	4219	1.0414	1643	0.898339	601	0	4234.5
Mo/Mac	Lym	Calm3	Kcnq5	0.0161394	3438.1	0.0677976	4976	0.604204	3836	0.822994	2440	0.862793	1704	0	4234.5
Gran	Mo/Mac	C3	Itgax	0.0161557	3126.7	0.12756	2465	0.462962	4977	1.03213	1677	0.84799	2280	0	4234.5
Stromal	Mo/Mac	Ccn1	Itgb5	0.0161719	2683.9	0.252024	814	1.02356	1853	1.07937	1540	0.793613	4978	0	4234.5
B cell	Gran	Il16	Cd9	0.0161719	3576.9	0.0902396	3757	0.462922	4978	0.598046	3641	0.874019	1274	0	4234.5
Gran	Gran	Hp	Itgb2	0.0161881	2939.1	0.107562	3095	0.462854	4979	0.964585	1892	0.903823	495	0	4234.5
Endo	Stromal	Timp3	Kdr	0.0162207	3145.3	0.0731143	4667	1.23643	1180	1.54237	664	0.793567	4981	0	4234.5
Endo	Gran	App	Fpr2	0.0162696	2918.7	0.168103	1582	0.462162	4984	0.812417	2488	0.87321	1305	0	4234.5
Stromal	Endo	Wnt5a	Fzd6	0.0162752	3582.5	0.558244	135	1.88462	288	0.790046	2579	0.673943	10676	0	4234.5
Lym	Stromal	Gzma	F2r	0.0163023	2276.1	0.376307	350	1.09091	1628	2.18535	182	0.79353	4986	0	4234.5
Mo/Mac	B cell	Hp	Cd22	0.0163186	3656.7	0.0867057	3926	1.14403	1444	0.420161	4987	0.817736	3692	0	4234.5
Stromal	Stromal	Calm2	Egfr	0.016335	3466.9	0.127194	2473	1.17882	1346	0.42016	4988	0.806014	4293	0	4234.5
Mo/Mac	Lym	H2-K1	Cd8b1	0.0163678	3323.3	0.155196	1835	0.621126	3733	0.420011	4990	0.859496	1824	0	4234.5
Mo/Mac	Mo/Mac	Trf	Ldlr	0.0164006	3042.3	0.1749	1490	0.461704	4992	0.858742	2305	0.850107	2190	0	4234.5
Mo/Mac	Stromal	Spp1	Itga9_Itgb1	0.0164006	2941.1	0.0675847	4992	0.511931	4556	1.84602	370	0.900847	553	0	4234.5
Gran	Lym	Cd14	Itgb1	0.016417	2884.9	0.0908263	3736	0.461495	4993	1.34474	953	0.903039	508	0	4234.5
Endo	B cell	Jam2	Itga4_Itgb1	0.0164829	3391.7	0.128349	2445	0.930005	2148	0.419518	4997	0.82892	3134	0	4234.5
Stromal	Mo/Mac	Col5a1	Itga1_Itgb1	0.0164994	3155.3	0.147398	1984	1.72985	393	0.419327	4998	0.808723	4167	0	4234.5
Stromal	Mo/Mac	Cxcl12	Itgb1	0.0164994	3344.3	0.0674678	4998	0.791297	2731	0.66508	3189	0.866228	1569	0	4234.5
Endo	Endo	Edn1	Ednrb	0.0165213	2919.7	0.578594	124	1.25332	1124	1.30891	1029	0.734827	8087	0	4234.5
Epi	Lym	Nectin2	Cd96	0.0165213	2656.1	0.52712	164	1.52343	619	1.26283	1124	0.753307	7139	0	4234.5
Endo	Gran	Ybx1	Notch1	0.0165324	2786.3	0.0674387	5000	0.767535	2876	1.18977	1284	0.901962	537	0	4234.5
Lym	Mo/Mac	Selplg	Itgb2	0.016549	3219.1	0.116412	2807	0.460871	5001	0.582981	3741	0.91413	312	0	4234.5
Endo	Stromal	Col4a1	Sdc1	0.016549	3015.9	0.0763462	4444	1.40244	815	1.60758	585	0.793244	5001	0	4234.5
Stromal	Epi	Tnc	Sdc4	0.0165638	2846.7	0.210777	1091	1.25328	1125	1.39831	864	0.757469	6919	0	4234.5
Endo	Stromal	Lamb2	Rpsa	0.0165655	3475.3	0.0714154	4769	0.899184	2275	0.419124	5002	0.879364	1096	0	4234.5
Stromal	Stromal	Sparc	Eng	0.0165655	2498.7	0.0674213	5002	1.66889	443	1.91634	323	0.84294	2491	0	4234.5
Stromal	Epi	Wnt5a	Lrp2	0.0166096	3795.7	0.659975	66	1.8784	291	0.918646	2065	0.625834	12322	0	4234.5
Stromal	Stromal	Col1a2	Cd44	0.0166319	2612.7	0.0673926	5006	1.92667	267	0.792156	2570	0.883183	986	0	4234.5
Stromal	Gran	Mfap2	Notch1	0.0166485	2920.1	0.155992	1820	1.14272	1454	0.914274	2085	0.79318	5007	0	4234.5
Stromal	Epi	Icam1	Muc1	0.0166651	3099.9	0.101801	3282	1.09886	1599	1.14786	1376	0.793163	5008	0	4234.5
Gran	Lym	Itgav	Thy1	0.0166984	3493.3	0.0958027	3536	0.870925	2370	0.854721	2316	0.793149	5010	0	4234.5
Mo/Mac	Epi	Tgfb1	Itgav_Itgb6	0.0167318	4075.3	0.0673114	5012	0.546556	4251	0.698299	3024	0.81466	3855	0	4234.5
Endo	B cell	Cxcl12	Itgav	0.0167485	3370.9	0.0672938	5013	1.05325	1758	1.08235	1531	0.8055	4318	0	4234.5
Lym	Lym	H2-T23	Cd8b1	0.0167652	3436.7	0.179143	1439	0.691688	3282	0.661763	3214	0.793127	5014	0	4234.5
Stromal	Lym	Tgm2	Itgb3	0.0168489	4459.7	0.0946722	3582	0.469447	4931	0.417842	5019	0.801432	4532	0	4234.5
Lym	Endo	Icam1	Cav1	0.0168657	3020.7	0.0671874	5020	1.1162	1543	1.11006	1457	0.834916	2849	0	4234.5
Endo	Lym	Icam2	Itgam_Itgb2	0.0168825	3585.9	0.0939555	3616	0.870715	2371	0.417793	5021	0.838164	2687	0	4234.5
Gran	Endo	Lgals9	Ptprk	0.0168993	3515.9	0.0830244	4111	0.961946	2038	0.891793	2174	0.793048	5022	0	4234.5
Mo/Mac	B cell	Lgals1	Ptprc	0.0168993	3693.7	0.0671037	5022	0.517516	4495	0.466296	4632	0.933038	85	0	4234.5
Epi	Epi	Nectin3	Nectin2	0.016906	3298.9	0.206393	1133	1.25656	1115	1.40088	857	0.711952	9155	0	4234.5
Endo	Stromal	Bmp6	Bmpr1a_Bmpr2	0.0169162	2762.9	0.189426	1321	1.20299	1277	0.945044	1959	0.793003	5023	0	4234.5
Mo/Mac	Gran	Trf	Adrb2	0.0169668	3205.9	0.12326	2583	0.458045	5026	0.915116	2082	0.8521	2104	0	4234.5
Endo	Epi	Calm2	Cacna1c	0.0169836	3791.5	0.0669727	5027	0.581383	3993	0.931126	2017	0.817814	3686	0	4234.5
Gran	Mo/Mac	Cd14	Ripk1	0.0170005	3062.3	0.119366	2709	0.457436	5028	1.2463	1160	0.850382	2180	0	4234.5
Mo/Mac	Stromal	Fn1	Itga3_Itgb1	0.0170344	3061.7	0.0712651	4778	0.456741	5030	1.65257	544	0.893466	722	0	4234.5
Lym	Epi	Sema4d	Plxnb1	0.0170513	2768.7	0.27764	679	1.11162	1549	0.84376	2350	0.792855	5031	0	4234.5
Mo/Mac	Endo	Calm1	Fas	0.0170683	3600.5	0.0668383	5032	0.539477	4310	0.59355	3673	0.891967	753	0	4234.5
Stromal	Mo/Mac	Ccn2	Itgb2	0.0170852	3471.1	0.172299	1524	0.748153	2978	0.607118	3586	0.79279	5033	0	4234.5
Gran	Endo	Lgals3	Eng	0.0170852	2984.3	0.127154	2475	1.02286	1856	0.416256	5033	0.872901	1323	0	4234.5
Mo/Mac	Lym	H2-DMa	Cd4	0.0171022	2905.1	0.293855	604	0.843448	2505	0.899088	2148	0.792748	5034	0	4234.5
Stromal	Stromal	Fn1	Itga8_Itgb1	0.0171192	3546.5	0.0713391	4775	0.758584	2921	0.416072	5035	0.891324	767	0	4234.5
Endo	Endo	App	Tspan15	0.0171532	4194.9	0.103129	3232	0.610817	3807	0.461002	4664	0.792674	5037	0	4234.5
Endo	Lym	Icam1	Spn	0.0171703	4476.5	0.0768233	4419	0.57285	4063	0.466708	4628	0.792673	5038	0	4234.5
Mo/Mac	Gran	Il1b	Il1r2_Il1rap	0.0172385	3292.7	0.114799	2853	0.455086	5042	0.55378	3955	0.910369	379	0	4234.5
Mo/Mac	Mo/Mac	Arpc5	Ldlr	0.017307	3160.1	0.132575	2326	0.454869	5046	0.71704	2925	0.87418	1269	0	4234.5
Mo/Mac	Epi	Lgals3	Mcam	0.0173242	3420.9	0.0666665	5047	0.494823	4708	1.48775	735	0.845252	2380	0	4234.5
Endo	Lym	Tgm2	Itgb3	0.0173414	4486.5	0.0939277	3619	0.466096	4960	0.414591	5048	0.800803	4571	0	4234.5
Mo/Mac	Endo	Tgfb1	Itgb1	0.0173414	3570.1	0.0666477	5048	0.541901	4292	0.592541	3683	0.898597	593	0	4234.5
Gran	Stromal	Sema4a	Nrp1_Plxna2	0.0173585	4223.3	0.0803201	4227	0.47148	4916	0.765559	2690	0.792452	5049	0	4234.5
Endo	Endo	Fgf1	Nrp1	0.0173757	2700.7	0.175326	1487	1.19985	1287	1.11672	1445	0.792444	5050	0	4234.5
Lym	B cell	Lgals1	Cd69	0.017393	3550.7	0.101702	3286	0.696806	3242	0.414059	5051	0.856593	1940	0	4234.5
Lym	Lym	Selplg	Sell	0.0174102	3782.7	0.0762845	4450	0.454228	5052	0.513	4253	0.88535	924	0	4234.5
Epi	Endo	Lamb3	Itga3_Itgb1	0.0174102	4068.1	0.0712224	4780	0.607704	3820	0.819516	2454	0.792398	5052	0	4234.5
Epi	Endo	Lama5	Itga9_Itgb1	0.0174274	3433.5	0.103361	3225	0.834737	2544	0.908486	2111	0.792343	5053	0	4234.5
Mo/Mac	Endo	Adam9	Itgb1	0.0174447	3814.9	0.066568	5054	0.547934	4238	0.586087	3721	0.859451	1827	0	4234.5
Stromal	Lym	Fn1	Nt5e	0.0174619	3505.1	0.12371	2570	0.453963	5055	0.429669	4915	0.892008	751	0	4234.5
Stromal	Epi	Hspg2	Dag1	0.0175138	2500.9	0.16738	1597	1.51109	637	1.3321	978	0.792301	5058	0	4234.5
Stromal	Stromal	Col1a1	Cd44	0.0175138	2952.9	0.066524	5058	1.66556	450	0.60156	3618	0.87078	1404	0	4234.5
Mo/Mac	Mo/Mac	Adam9	Itgb5	0.0175311	3990.7	0.132142	2338	0.453482	5059	0.615789	3531	0.796879	4791	0	4234.5
Mo/Mac	Stromal	Calm1	Cacna1c	0.0175658	3762.7	0.0664693	5061	0.687305	3307	0.540619	4060	0.850972	2151	0	4234.5
Endo	Mo/Mac	Agrn	Lrp1	0.0175832	3123.1	0.16166	1705	0.73401	3054	1.0716	1560	0.792245	5062	0	4234.5
Endo	Epi	Sema6a	Plxna2	0.017604	3084.3	0.234105	916	1.42354	771	1.25019	1149	0.728937	8351	0	4234.5
B cell	Stromal	Calm1	Mylk	0.0176353	3261.7	0.0664545	5065	0.973313	1990	0.502466	4320	0.894426	699	0	4234.5
Stromal	Mo/Mac	Mfge8	Itgb5	0.0176528	3869.7	0.139029	2173	0.480058	4846	0.696462	3029	0.79215	5066	0	4234.5
Mo/Mac	Lym	Spp1	Ptger4	0.0176702	2836.5	0.127906	2458	0.452456	5067	1.83869	373	0.853502	2050	0	4234.5
B cell	Endo	Adam10	Cadm1	0.0177226	4372.7	0.066354	5070	0.535861	4341	0.500138	4341	0.814163	3877	0	4234.5
Stromal	Gran	Vegfa	Cd44	0.017775	3237.7	0.0663211	5073	0.576056	4033	1.08746	1519	0.872717	1329	0	4234.5
Stromal	Stromal	Timp2	Itgb1	0.0178101	2964.1	0.0662903	5075	0.746908	2987	0.925604	2039	0.904237	485	0	4234.5
Mo/Mac	Gran	Arpc5	Adrb2	0.0178452	3363.7	0.0934317	3633	0.451211	5077	0.773414	2656	0.875899	1218	0	4234.5
B cell	Gran	Vasp	Cxcr2	0.0180394	2874.7	0.0996635	3377	0.450214	5088	1.39618	869	0.889565	805	0	4234.5
B cell	Mo/Mac	Cd22	Ptprc	0.0180571	2651.7	0.143939	2074	1.1941	1303	0.410611	5089	0.900718	558	0	4234.5
Endo	Stromal	Cxcl12	Itga5	0.0180749	3101.3	0.0972405	3461	1.08763	1640	1.28374	1081	0.791739	5090	0	4234.5
Stromal	Mo/Mac	Col4a2	Cd44	0.0181104	3867.7	0.0661233	5092	0.563743	4140	0.412214	5072	0.889905	800	0	4234.5
Lym	Stromal	Ltb	Tnfrsf1a	0.0181817	4101.9	0.0659932	5096	0.455376	5039	0.591824	3685	0.843787	2455	0	4234.5
Epi	Epi	Calm3	Cacna1c	0.0182174	3529.3	0.0807861	4210	0.671518	3415	1.52007	689	0.791615	5098	0	4234.5
Lym	B cell	Calm3	Kcnq5	0.0182174	3485.3	0.0659848	5098	0.778682	2808	0.616797	3526	0.86118	1760	0	4234.5
Mo/Mac	Gran	Cirbp	Trem1	0.0182531	3946.7	0.0788282	4300	0.448247	5100	0.879606	2211	0.814014	3888	0	4234.5
Endo	Lym	Calm3	Ar	0.0183069	4294.1	0.0884658	3841	0.518494	4480	0.574112	3812	0.79154	5103	0	4234.5
Stromal	Lym	Cxcl12	Itgb3	0.0183248	2932.7	0.155252	1834	1.03379	1823	1.03357	1668	0.791527	5104	0	4234.5
Stromal	Lym	Thbs1	Itga4	0.0183428	3759.9	0.0865779	3935	0.447908	5105	0.564606	3877	0.864303	1648	0	4234.5
Endo	Stromal	Timp3	Ddr1	0.0183608	2425.9	0.178476	1448	1.45149	726	1.57628	615	0.791435	5106	0	4234.5
Gran	Stromal	Sema4a	Nrp1_Plxna1	0.0183608	4146.7	0.0843656	4046	0.447806	5106	0.773248	2657	0.798835	4690	0	4234.5
Mo/Mac	Mo/Mac	Tgfb1	Itgb5	0.0183787	3465.9	0.1323	2333	0.447449	5107	0.622243	3477	0.85042	2178	0	4234.5
Stromal	Gran	C3	Cd46	0.0184148	2760.7	0.162551	1683	0.902079	2261	1.68701	516	0.791332	5109	0	4234.5
Epi	Stromal	Cdh1	Egfr	0.0184564	2561.9	0.429114	268	1.56214	565	1.24273	1168	0.764209	6574	0	4234.5
Mo/Mac	Lym	Vcan	Itga4	0.018487	3710.9	0.125871	2509	0.447041	5113	0.797948	2555	0.809231	4143	0	4234.5
Endo	Epi	Timp2	Itga3	0.018505	3565.3	0.0959111	3530	0.792951	2723	0.876573	2225	0.791234	5114	0	4234.5
Stromal	Endo	Col4a2	Itga9_Itgb1	0.018505	3398.9	0.0657877	5114	0.795648	2715	0.831769	2412	0.842316	2519	0	4234.5
Stromal	Mo/Mac	C4b	C3ar1	0.0185476	2379.9	0.691207	53	1.30654	995	1.2404	1170	0.785633	5447	0	4234.5
Gran	Epi	Tgm2	Sdc4	0.0186684	3455.3	0.0656749	5123	0.474974	4887	1.33449	970	0.85318	2062	0	4234.5
Mo/Mac	Endo	Calr	Scarf1	0.0186867	3406.9	0.167634	1590	0.79014	2741	0.643614	3345	0.791076	5124	0	4234.5
Stromal	Lym	Lama4	Itga2_Itgb1	0.0187049	2864.9	0.16692	1610	1.64443	468	0.727426	2887	0.791054	5125	0	4234.5
Endo	Gran	Timp2	Cd44	0.0187049	3088.9	0.0656605	5125	0.543423	4277	1.10007	1487	0.913593	321	0	4234.5
Gran	Lym	Gnai2	Adcy7	0.0187232	3832.3	0.0656214	5126	0.461711	4991	0.521088	4196	0.897737	614	0	4234.5
Mo/Mac	Gran	Cd274	Cd80	0.0187597	3048.9	0.185435	1369	0.445303	5128	1.00909	1754	0.836778	2759	0	4234.5
Endo	Endo	Pltp	Abca1	0.0187597	4288.9	0.0655605	5128	0.54347	4276	0.618228	3510	0.805992	4296	0	4234.5
Stromal	Stromal	Fgf2	Fgfr1	0.0188032	3352.5	0.554955	138	1.83743	310	0.818649	2460	0.700139	9620	0	4234.5
Lym	Epi	Calm2	Cacna1c	0.0188147	4152.5	0.0655531	5131	0.568232	4104	0.617224	3520	0.816212	3773	0	4234.5
Stromal	Endo	Col16a1	Itga2_Itgb1	0.018833	2732.5	0.256896	787	1.75553	371	0.673451	3138	0.790913	5132	0	4234.5
Stromal	Stromal	Rarres2	Cmklr1	0.0189154	2604.5	0.378683	343	2.37362	99	1.23682	1178	0.752568	7168	0	4234.5
Mo/Mac	Epi	Timp2	Itga3	0.0189249	3578.7	0.0954143	3547	0.790528	2739	0.87213	2236	0.790805	5137	0	4234.5
B cell	B cell	Calm2	Kcnq5	0.0189434	3288.7	0.0654721	5138	0.741154	3013	0.658166	3242	0.889132	816	0	4234.5
Stromal	Stromal	Lamb1	Itga9_Itgb1	0.0189803	2987.7	0.173304	1507	1.86453	299	0.580422	3758	0.790736	5140	0	4234.5
Mo/Mac	Lym	Calr	Itgav	0.0189987	3576.3	0.0654142	5141	0.46635	4956	0.820326	2451	0.879353	1099	0	4234.5
Mo/Mac	Lym	Fn1	Itga6	0.0190172	3232.9	0.0653915	5142	0.489587	4751	1.67879	523	0.86765	1514	0	4234.5
Endo	Lym	Pam	Dpp4	0.0190357	4134.3	0.068851	4909	0.643781	3582	0.743447	2803	0.790654	5143	0	4234.5
Stromal	Endo	Lgals3bp	Itgb1	0.0190913	3950.3	0.0653668	5146	0.565563	4124	0.589695	3698	0.841611	2549	0	4234.5
Gran	Gran	Selplg	Itgb2	0.0191099	3076.1	0.108977	3050	0.443706	5147	0.787701	2589	0.911504	360	0	4234.5
Endo	Endo	App	Aplp2	0.0191284	3420.5	0.0653332	5148	0.516828	4502	0.720858	2910	0.914595	308	0	4234.5
Mo/Mac	Gran	Timp2	Cd44	0.0191656	3100.9	0.0653204	5150	0.541	4301	1.09562	1496	0.913388	323	0	4234.5
Mo/Mac	Epi	Cd200r1	Cd200	0.0191749	4130.9	0.100606	3329.5	0.483315	4815.5	0.675996	3124.5	0.790549	5150.5	0	4234.5
Epi	Mo/Mac	Cd200	Cd200r1	0.0191749	4130.9	0.100606	3329.5	0.483315	4815.5	0.675996	3124.5	0.790549	5150.5	0	4234.5
Stromal	Epi	Thbs1	Sdc4	0.0191842	4005.3	0.070911	4795	0.443314	5151	0.921657	2056	0.815934	3790	0	4234.5
Gran	Gran	Cd14	Itgb2	0.0192215	2521.7	0.154353	1851	0.44328	5153	1.3523	938	0.907314	432	0	4234.5
Stromal	Mo/Mac	Mdk	Itga6_Itgb1	0.0192215	3378.1	0.139398	2162	1.37546	853	0.401199	5153	0.802331	4488	0	4234.5
Lym	Endo	Bmp7	Eng	0.019241	2665.7	0.661373	65	1.68985	421	1.23414	1185	0.747643	7423	0	4234.5
Mo/Mac	Epi	Apoe	Lsr	0.0192588	3122.9	0.110647	2994	0.443144	5155	1.81813	388	0.835001	2843	0	4234.5
Epi	Lym	Agrn	Itgb1	0.0192775	4438.9	0.0676602	4986	0.547527	4241	0.608455	3577	0.790502	5156	0	4234.5
Stromal	Stromal	Angptl4	Sdc4	0.0193337	3022.5	0.192148	1287	1.0128	1882	0.798512	2550	0.790468	5159	0	4234.5
Stromal	Gran	Serping1	Lrp1	0.0193524	3278.7	0.0783588	4332	2.0642	200	0.81752	2467	0.790441	5160	0	4234.5
Endo	Gran	Dll1	Notch2	0.0193712	2726.5	0.299936	580	1.03119	1831	0.984405	1826	0.790418	5161	0	4234.5
Gran	Mo/Mac	Hp	Tlr4	0.0193899	3430.1	0.110939	2984	0.442495	5162	0.756879	2733	0.85371	2037	0	4234.5
Endo	Mo/Mac	Vegfa	Itgb1	0.0194463	3898.5	0.0651389	5165	0.61384	3779	0.490626	4429	0.857945	1885	0	4234.5
Stromal	Lym	Ccl2	Ccr2	0.0194652	3874.9	0.234926	912	0.442394	5163	0.560856	3899	0.790368	5166	0	4234.5
Endo	Endo	Sema6d	Kdr_Plxna1	0.0195218	2373.5	0.398978	306	1.3672	867	1.18628	1291	0.790332	5169	0	4234.5
Gran	Epi	Sema4a	Plxnb1	0.0195785	2442.5	0.405526	291	1.16364	1385	1.25995	1130	0.790304	5172	0	4234.5
Endo	Lym	Gnai2	Cxcr3	0.0195974	4062.9	0.159832	1731	0.484523	4803	0.399723	5173	0.804627	4373	0	4234.5
Stromal	Endo	Vegfc	Flt1	0.0195974	2678.1	0.139857	2150	1.24215	1158	1.53509	675	0.790264	5173	0	4234.5
B cell	Gran	Lamc1	Cd44	0.0196164	3285.7	0.0650131	5174	0.589622	3945	1.07634	1547	0.867208	1528	0	4234.5
Stromal	Epi	Hspg2	Lrp2	0.0196443	3224.3	0.449612	235	1.83082	317	0.978702	1848	0.703651	9487	0	4234.5
Stromal	Mo/Mac	Fgf2	Cd44	0.0196543	2696.5	0.219969	1021	1.27178	1071	0.399539	5176	0.855266	1980	0	4234.5
B cell	Endo	Mif	Ackr3	0.0196543	4133.5	0.0728158	4686	0.893352	2294	0.507737	4277	0.790222	5176	0	4234.5
Gran	Gran	F10	Itgam	0.0196923	2799.1	0.187461	1343	0.440673	5178	1.32039	1002	0.848946	2238	0	4234.5
Endo	Lym	Timp3	Cd44	0.0197113	3232.9	0.0649165	5179	0.786273	2761	0.634715	3398	0.898629	592	0	4234.5
Mo/Mac	Endo	Fn1	Dpp4	0.0197494	3429.9	0.064911	5181	0.485831	4791	1.5845	606	0.846442	2337	0	4234.5
Endo	Endo	Sema6a	Plxna2	0.0197598	2278.3	0.441648	243	1.78768	348	1.22681	1196	0.786945	5370	0	4234.5
Mo/Mac	Endo	Angptl4	Cdh5	0.0197598	2421.5	0.200225	1196	1.67358	438	1.7869	414	0.778454	5825	0	4234.5
Mo/Mac	Stromal	Lpl	Gpihbp1	0.0198258	3805.5	0.064839	5185	0.458813	5019	1.52602	681	0.813621	3908	0	4234.5
Stromal	Epi	Nid1	Itga3	0.0198551	2648.5	0.274812	693	1.66855	445	1.22468	1198	0.762428	6672	0	4234.5
Endo	Gran	Cxcl12	Itgav	0.0198832	3391.5	0.0647944	5188	1.04542	1783	1.19279	1276	0.802518	4476	0	4234.5
Stromal	Stromal	Wnt5a	Antxr1	0.0198878	2985.9	0.392283	319	2.07002	196	0.944803	1960	0.731884	8220	0	4234.5
Stromal	Mo/Mac	Serpine1	Lrp1	0.0199408	3271.9	0.179522	1433	0.595347	3902	1.05543	1599	0.789942	5191	0	4234.5
Mo/Mac	Lym	Calm1	Oprm1	0.0199408	4276.5	0.0883301	3851	0.438649	5191	0.409054	5101	0.831377	3005	0	4234.5
Mo/Mac	Gran	Ccl4	Ccr1	0.0199792	3873.3	0.112083	2948	0.505116	4612	0.838609	2379	0.789922	5193	0	4234.5
Gran	Mo/Mac	C3	C3ar1	0.0199984	3392.3	0.202375	1177	0.438371	5194	1.00777	1757	0.800248	4599	0	4234.5
Gran	Stromal	Tgfb1	Sdc2	0.0200177	3245.1	0.146214	2007	1.35612	893	0.561944	3896	0.78991	5195	0	4234.5
Lym	Gran	Selplg	Sell	0.020037	3987.5	0.0735924	4637	0.438148	5196	0.432763	4889	0.883514	981	0	4234.5
Endo	Mo/Mac	Hsp90b1	Lrp1	0.0200756	3210.7	0.0878008	3874	0.438003	5198	0.87779	2218	0.902171	529	0	4234.5
Mo/Mac	Stromal	Lgals3	Eng	0.0200756	3636.5	0.0647157	5198	0.526199	4426	1.19359	1271	0.830498	3053	0	4234.5
Stromal	B cell	Mdk	Itga4_Itgb1	0.0201142	3076.3	0.152826	1875	1.35759	891	0.39669	5200	0.827885	3181	0	4234.5
Stromal	Lym	Vegfd	Itga2	0.0201328	2986.5	0.435583	253	1.82553	321	1.04433	1633	0.726192	8491	0	4234.5
Lym	Endo	Sema4a	Nrp1_Plxna4	0.0201336	4455.7	0.0863054	3946	0.57654	4029	0.396655	5201	0.795594	4868	0	4234.5
Lym	B cell	Copa	Cd74	0.0201336	2846.5	0.0646394	5201	0.837919	2536	0.946968	1946	0.913926	315	0	4234.5
Gran	Epi	Jaml	Cxadr	0.0201432	2540.9	0.326475	488.5	1.08162	1666.5	1.2673	1113.5	0.789854	5201.5	0	4234.5
Epi	Gran	Cxadr	Jaml	0.0201432	2540.9	0.326475	488.5	1.08162	1666.5	1.2673	1113.5	0.789854	5201.5	0	4234.5
Gran	B cell	Icam1	Il2rg	0.0201529	4190.9	0.0646355	5202	0.530754	4388	0.748292	2784	0.805016	4346	0	4234.5
Endo	Epi	Adam15	Itgav	0.0201723	4009.3	0.0646262	5203	0.536413	4335	0.86415	2277	0.811947	3997	0	4234.5
Mo/Mac	Mo/Mac	Fn1	Cd44	0.0202111	2674.5	0.105077	3177	0.437317	5205	1.50129	716	0.938914	40	0	4234.5
Stromal	Stromal	Wnt5a	Fzd2	0.0202558	4508.9	0.500958	185	1.82455	322	0.541306	4052	0.572216	13751	0	4234.5
Mo/Mac	Lym	Calm1	Kcnq5	0.0202889	2913.1	0.0645742	5209	0.729439	3086	1.03483	1663	0.910472	373	0	4234.5
B cell	Gran	Gnai2	Cxcr2	0.0203669	2665.3	0.113401	2904	0.436218	5213	1.44001	797	0.922997	178	0	4234.5
Endo	Endo	Gnai2	Ptpru	0.0203864	4131.1	0.132191	2336	0.618132	3754	0.394477	5214	0.791168	5117	0	4234.5
Epi	Mo/Mac	Col4a2	Itgb5	0.0203864	3801.7	0.0870624	3918	0.576379	4031	1.05162	1611	0.789645	5214	0	4234.5
Epi	Stromal	Lamc2	Itga3_Itgb1	0.020406	3068.1	0.139211	2165	0.971748	1997	1.01601	1729	0.789634	5215	0	4234.5
Endo	Mo/Mac	Serpine1	Lrp1	0.0204452	3229.9	0.178801	1443	0.593997	3916	1.16469	1339	0.789608	5217	0	4234.5
Stromal	Endo	Tgfb1	Eng	0.0204452	3910.7	0.0644853	5217	0.940148	2104	0.64188	3359	0.799587	4639	0	4234.5
Endo	Lym	Nid1	Itgav	0.0204648	3470.1	0.101999	3278	0.916346	2200	0.827968	2420	0.789567	5218	0	4234.5
Stromal	Epi	Lama2	Dag1	0.0204816	3029.1	0.278131	675	1.57984	536	1.21883	1211	0.726231	8489	0	4234.5
Stromal	Lym	Lama4	Itga6_Itgb1	0.0204844	3328.9	0.134865	2275	1.47868	679	0.514913	4237	0.789527	5219	0	4234.5
Stromal	Endo	Fstl1	Dip2a	0.0205303	2768.5	0.198436	1212	2.17215	154	1.28862	1069	0.752499	7173	0	4234.5
Stromal	Mo/Mac	Tfpi	Lrp1	0.0205433	2993.5	0.209767	1102	0.795757	2714	1.02555	1695	0.78951	5222	0	4234.5
Endo	Mo/Mac	Col4a1	Cd93	0.020563	2920.3	0.0643653	5223	1.31984	967	1.35341	935	0.826798	3242	0	4234.5
Mo/Mac	B cell	Fn1	Itga4_Itgb1	0.0205827	3004.9	0.0755045	4496	0.434686	5224	1.45583	779	0.915597	291	0	4234.5
Stromal	B cell	App	Cd74	0.0205827	2963.1	0.0643613	5224	0.766029	2884	0.827919	2421	0.937305	52	0	4234.5
Mo/Mac	Stromal	Tgfb1	Egfr	0.0206221	3223.7	0.225177	985	1.35276	902	0.447222	4771	0.789466	5226	0	4234.5
Gran	Gran	Ltb	Tnfrsf1a	0.0206419	3900.7	0.0699454	4854	0.434359	5227	0.726342	2891	0.847582	2297	0	4234.5
Mo/Mac	Stromal	Tgm2	Sdc4	0.0206616	4166.1	0.064308	5228	0.50422	4624	0.467271	4623	0.851858	2121	0	4234.5
Stromal	Endo	Calm2	Kcnq1	0.0206814	4212.9	0.107265	3111	0.68035	3357	0.392154	5229	0.7909	5133	0	4234.5
Endo	Stromal	Jam2	Itga3_Itgb1	0.0208401	3542.1	0.121143	2649	0.952059	2063	0.616263	3527	0.789293	5237	0	4234.5
Stromal	Mo/Mac	Ccn2	Lrp1	0.0208799	2768.5	0.250985	819	0.932228	2139	1.13329	1411	0.789231	5239	0	4234.5
Epi	Endo	Lamb3	Itga9_Itgb1	0.0209997	4259.9	0.0685025	4929	0.540673	4304	0.788094	2587	0.789176	5245	0	4234.5
Epi	Epi	Areg	Erbb3	0.0210214	3431.1	0.539831	152	1.22326	1222	1.30711	1034	0.678185	10513	0	4234.5
Mo/Mac	Gran	Il18	Il18r1_Il18rap	0.0210599	3651.7	0.191212	1296	0.431647	5248	0.714238	2931	0.801205	4549	0	4234.5
Epi	Gran	Ccn2	Itgam	0.0210799	2728.5	0.220704	1017	0.852045	2462	1.52603	680	0.78912	5249	0	4234.5
Endo	Mo/Mac	Pf4	Lrp1	0.0210799	3486.1	0.141977	2112	0.431629	5249	1.36995	903	0.794634	4932	0	4234.5
Endo	Mo/Mac	Vegfa	Itgav	0.0210799	4590.5	0.0725452	4702	0.538111	4321	0.389668	5249	0.803211	4446	0	4234.5
Endo	Lym	Nid1	Itgb1	0.0211	3906.1	0.0639447	5250	0.806286	2672	0.557554	3928	0.822669	3446	0	4234.5
Mo/Mac	Stromal	Tgfb1	Tgfbr3	0.0211201	3939.7	0.100951	3313	0.603707	3842	0.389641	5251	0.830331	3058	0	4234.5
B cell	Lym	Cd86	Ctla4	0.0211805	2751.7	0.39025	322	0.814194	2643	1.17919	1305	0.789079	5254	0	4234.5
Endo	Mo/Mac	Col4a2	Cd93	0.0211805	3459.5	0.0639307	5254	1.18105	1340	0.980538	1842	0.799729	4627	0	4234.5
Epi	Stromal	Icam1	Egfr	0.0212199	2661.7	0.256234	791	1.48343	669	1.21418	1226	0.767866	6388	0	4234.5
Mo/Mac	Epi	Icam1	Muc1	0.0212209	3321.7	0.0968213	3480	1.08812	1638	0.935759	2000	0.789019	5256	0	4234.5
Stromal	Endo	Angptl2	Tie1	0.0212528	2944.5	0.598666	101	1.80392	330	1.03394	1666	0.72823	8391	0	4234.5
Stromal	Stromal	Fras1_Frem1_Npnt	Itga8_Itgb1	0.0212613	2963.1	0.140414	2140	1.48136	671	0.806767	2512	0.788998	5258	0	4234.5
[truncated: 13,824 more rows]

## Sheet: CellChat - t42d
source	target	ligand.complex	receptor.complex	aggregate_rank	mean_rank	natmi.edge_specificity	natmi.rank	connectome.weight_sc	connectome.rank	logfc.logfc_comb	logfc.rank	sca.LRscore	sca.rank	cellphonedb.pvalue	cellphonedb.rank
[truncated: 16,185 more rows]
